# Supplementary material for: Extensive Expression Differences along Porcine Small Intestine Evidenced by Transcriptome Sequencing
Source: PLoS One. 2014 Feb 12;9(2):e88515. doi: 10.1371/journal.pone.0088515 (PMC3922923; doi:10.1371/journal.pone.0088515)
Supplement: Table S2 — Potentially novel isoforms detected in the different tissues by using Cufflinks v2.0.1 [20] . Cufflinks constructed a minimum set of transcripts per locus that best described the reads in the dataset allowing the identification of alternative transcription and splicing events [20]. The isoforms presented at least one splice junction shared with a reference transcript. (TXT) [file pone.0088515.s008.txt]

Reference Gene name	Reference transcript id	Class code	Cufflinks gene id	Cufflinks transcript id	Fraction of major isoform (FMI)	FPKM	FPKM_conf_lo	FPKM_conf_hi	Coverage	Length	Major isoform ID	ref_match_len
ENSSSCG00000027554	ENSSSCT00000029231	j	CUFF.440	CUFF.440.2	100	0	0	0	0	1863	ENSSSCT00000029231	1869
ANKRD61	ENSSSCT00000030527	j	CUFF.265	CUFF.265.2	100	0	0	0	0	1286	CUFF.265.2	1280
NDUFS4	ENSSSCT00000018398	j	CUFF.195	CUFF.195.2	100	0	0	0	0	357	ENSSSCT00000018398	567
CCDC12	ENSSSCT00000012405	j	CUFF.94	CUFF.94.2	100	0	0	0	0	1885	CUFF.94.2	1684
NPG3	ENSSSCT00000028602	j	CUFF.95	CUFF.95.2	100	0	0	0	0	699	CUFF.95.2	673
ENSSSCG00000025094	ENSSSCT00000029798	j	CUFF.127	CUFF.127.2	100	0	0	0	0	882	ENSSSCT00000029798	1002
TP53I11	ENSSSCT00000030582	j	CUFF.227	CUFF.227.2	100	0	0	0	0	974	ENSSSCT00000030582	1502
NCRNA00085	ENSSSCT00000003597	j	CUFF.344	CUFF.344.3	100	0.01	0.01	0.01	0	973	ENSSSCT00000003597	978
SYCE1L	ENSSSCT00000002994	j	CUFF.333	CUFF.333.2	100	0.04	0.04	0.04	0.01	651	ENSSSCT00000026364	603
DPPA4	ENSSSCT00000031200	j	CUFF.118	CUFF.118.3	100	0.05	0.05	0.05	0.01	906	CUFF.118.3	891
HNRPDL	ENSSSCT00000027195	j	CUFF.415	CUFF.415.2	100	0.08	0.08	0.08	0.02	774	CUFF.415.2	693
SH2D6	ENSSSCT00000009023	j	CUFF.275	CUFF.275.2	33	0.06	0.06	0.06	0.03	1257	ENSSSCT00000009023	1353
OLAH	ENSSSCT00000030982	j	CUFF.54	CUFF.54.2	100	0.1	0.1	0.1	0.03	763	ENSSSCT00000030982	775
ENSSSCG00000001444	ENSSSCT00000023578	j	CUFF.380	CUFF.380.2	100	0.05	0.05	0.05	0.04	2163	CUFF.380.2	1707
ENSSSCG00000027995	ENSSSCT00000028951	j	CUFF.503	CUFF.503.3	100	0.11	0.11	0.11	0.04	810	ENSSSCT00000028951	816
ENSSSCG00000027014	ENSSSCT00000030526	j	CUFF.311	CUFF.311.2	100	0.08	0.08	0.08	0.04	1854	CUFF.311.2	1776
TSPAN16	ENSSSCT00000027271	j	CUFF.244	CUFF.244.2	100	0.17	0.17	0.17	0.04	600	CUFF.244.2	585
ENSSSCG00000026292	ENSSSCT00000023987	j	CUFF.474	CUFF.474.2	100	0.13	0.13	0.13	0.04	717	ENSSSCT00000023987	720
ENSSSCG00000003273	ENSSSCT00000003634	j	CUFF.346	CUFF.346.3	100	0.11	0.11	0.11	0.04	838	ENSSSCT00000003634	895
ENSSSCG00000025065	ENSSSCT00000023880	j	CUFF.433	CUFF.433.3	33	0.08	0.08	0.08	0.04	1158	CUFF.433.3	1152
APCDD1	ENSSSCT00000022674	j	CUFF.445	CUFF.445.3	100	0.1	0.1	0.1	0.04	1207	CUFF.445.3	1131
FXYD4	ENSSSCT00000011168	j	CUFF.147	CUFF.147.2	100	0.23	0.23	0.23	0.04	590	CUFF.147.2	438
SL44-1	ENSSSCT00000023444	j	CUFF.322	CUFF.322.3	100	0.17	0.17	0.17	0.04	693	CUFF.322.3	684
ENSSSCG00000016231	ENSSSCT00000017673	j	CUFF.185	CUFF.185.3	100	0.13	0.13	0.13	0.04	792	ENSSSCT00000017673	867
ENSSSCG00000020765	ENSSSCT00000028513	j	CUFF.188	CUFF.188.2	100	0.13	0.13	0.13	0.05	971	CUFF.188.2	912
VSIG8	ENSSSCT00000007012	j	CUFF.300	CUFF.300.2	100	0.11	0.11	0.11	0.05	1218	ENSSSCT00000007012	1275
MARK2	ENSSSCT00000014264	j	CUFF.224	CUFF.224.2	100	0.08	0.08	0.08	0.05	1614	CUFF.224.2	1584
ENSSSCG00000023673	ENSSSCT00000030712	j	CUFF.472	CUFF.472.2	100	0.17	0.17	0.17	0.05	716	ENSSSCT00000030712	719
ENSSSCG00000022619	ENSSSCT00000024145	j	CUFF.508	CUFF.508.2	100	0.2	0.2	0.2	0.05	654	CUFF.508.2	600
ENSSSCG00000013559	ENSSSCT00000025108	j	CUFF.249	CUFF.249.2	100	0.2	0.2	0.2	0.05	720	CUFF.249.2	582
ENSSSCG00000022702	ENSSSCT00000022295	j	CUFF.391	CUFF.391.2	100	0.13	0.13	0.13	0.05	1054	CUFF.391.2	981
ENSSSCG00000013413	ENSSSCT00000014656	j	CUFF.232	CUFF.232.3	100	0.13	0.13	0.13	0.05	1080	CUFF.232.3	1077
C19ORF45	ENSSSCT00000014823	j	CUFF.248	CUFF.248.2	100	0.11	0.11	0.11	0.05	1360	CUFF.248.2	1275
ENSSSCG00000011514	ENSSSCT00000025535	j	CUFF.103	CUFF.103.3	100	0.11	0.11	0.11	0.05	1151	ENSSSCT00000031407	1163
ENSSSCG00000023203	ENSSSCT00000027371	j	CUFF.390	CUFF.390.2	100	0.35	0.35	0.35	0.06	756	CUFF.390.2	518
TMCO5A	ENSSSCT00000005293	j	CUFF.25	CUFF.25.2	100	0.25	0.25	0.25	0.06	891	CUFF.25.2	867
ENSSSCG00000029931	ENSSSCT00000031140	j	CUFF.431	CUFF.431.2	100	0.36	0.36	0.36	0.06	757	CUFF.431.2	459
ENSSSCG00000021669	ENSSSCT00000025561	j	CUFF.481	CUFF.481.2	100	0.17	0.17	0.17	0.06	870	ENSSSCT00000025561	915
TEX26	ENSSSCT00000010226	j	CUFF.61	CUFF.61.2	100	0.16	0.16	0.16	0.06	894	CUFF.61.2	873
ENSSSCG00000021231	ENSSSCT00000028093	j	CUFF.392	CUFF.392.2	100	0.16	0.16	0.16	0.06	978	CUFF.392.2	936
RFPL4B	ENSSSCT00000027290	j	CUFF.13	CUFF.13.2	100	0.16	0.16	0.16	0.06	948	CUFF.13.2	900
ENSSSCG00000021264	ENSSSCT00000024486	j	CUFF.498	CUFF.498.2	100	0.16	0.16	0.16	0.06	1152	CUFF.498.2	1122
CLNK	ENSSSCT00000026602	j	CUFF.490	CUFF.490.2	100	0.13	0.13	0.13	0.06	1179	CUFF.490.2	1158
OR4K5	ENSSSCT00000030326	j	CUFF.401	CUFF.401.2	100	0.15	0.15	0.15	0.06	1026	CUFF.401.2	981
B3GNT4	ENSSSCT00000030522	j	CUFF.132	CUFF.132.2	100	0.15	0.15	0.15	0.06	1161	CUFF.132.2	1140
ADAM10	ENSSSCT00000028101	j	CUFF.18	CUFF.18.2	100	0.38	0.38	0.38	0.06	477	CUFF.18.2	414
ENSSSCG00000025752	ENSSSCT00000029657	j	CUFF.437	CUFF.437.2	100	0.31	0.31	0.31	0.06	997	CUFF.437.2	661
ENSSSCG00000026037	ENSSSCT00000025032	j	CUFF.49	CUFF.49.2	100	0.17	0.17	0.17	0.06	894	ENSSSCT00000022608	891
ENSSSCG00000024987	ENSSSCT00000032506	j	CUFF.410	CUFF.410.2	100	0.35	0.35	0.35	0.06	857	CUFF.410.2	502
ENSSSCG00000017834	ENSSSCT00000025005	j	CUFF.81	CUFF.81.2	100	0.17	0.17	0.17	0.06	962	ENSSSCT00000025005	966
TP73	ENSSSCT00000003730	j	CUFF.353	CUFF.353.2	100	0.14	0.14	0.14	0.06	1762	CUFF.353.2	1578
ENSSSCG00000010767	ENSSSCT00000011779	j	CUFF.168	CUFF.168.2	100	0.08	0.08	0.08	0.07	2429	CUFF.168.2	2373
TRKB	ENSSSCT00000011996	j	CUFF.51	CUFF.51.2	100	0.14	0.14	0.14	0.07	1234	CUFF.51.2	1207
ANTXRL	ENSSSCT00000028798	j	CUFF.152	CUFF.152.2	27	0.1	0.1	0.1	0.07	1717	CUFF.152.2	1590
SPINK5	ENSSSCT00000015764	j	CUFF.263	CUFF.263.2	100	0.1	0.1	0.1	0.07	2259	CUFF.263.2	2193
PI3	ENSSSCT00000031073	j	CUFF.205	CUFF.205.3	50	0.25	0.25	0.25	0.07	706	CUFF.205.3	702
OR9I1	ENSSSCT00000026493	j	CUFF.226	CUFF.226.3	100	0.17	0.17	0.17	0.07	969	CUFF.226.5	969
OR9I1	ENSSSCT00000026493	j	CUFF.226	CUFF.226.5	100	0.17	0.17	0.17	0.07	981	CUFF.226.5	969
GPR111	ENSSSCT00000031703	j	CUFF.280	CUFF.280.3	100	0.08	0.08	0.08	0.07	1911	ENSSSCT00000031703	1932
PPP2R5D	ENSSSCT00000001840	j	CUFF.385	CUFF.385.2	100	0.06	0.06	0.06	0.07	6867	CUFF.385.2	4584
ENSSSCG00000030026	ENSSSCT00000026529	j	CUFF.159	CUFF.159.2	100	0.28	0.28	0.28	0.07	1160	CUFF.159.2	835
ENSSSCG00000006771	ENSSSCT00000007424	j	CUFF.308	CUFF.308.3	100	0.12	0.12	0.12	0.07	1416	ENSSSCT00000007424	1473
ENSSSCG00000030538	ENSSSCT00000029701	j	CUFF.372	CUFF.372.2	100	0.12	0.12	0.12	0.07	1623	CUFF.372.2	1545
SSBP2	ENSSSCT00000023648	j	CUFF.256	CUFF.256.2	100	0.1	0.1	0.1	0.07	2549	CUFF.256.2	2400
ENSSSCG00000009333	ENSSSCT00000010227	j	CUFF.60	CUFF.60.2	100	0.12	0.12	0.12	0.07	1692	CUFF.60.2	1596
ENSSSCG00000025299	ENSSSCT00000026524	j	CUFF.480	CUFF.480.2	100	0.13	0.13	0.13	0.07	1335	ENSSSCT00000026524	1389
ENSSSCG00000023320	ENSSSCT00000025243	j	CUFF.483	CUFF.483.6	100	0.17	0.17	0.17	0.07	1109	ENSSSCT00000022769	1169
ENSSSCG00000016860	ENSSSCT00000018362	j	CUFF.194	CUFF.194.2	100	0.11	0.11	0.11	0.07	1702	ENSSSCT00000018362	1752
BIMEL	ENSSSCT00000023378	j	CUFF.510	CUFF.510.2	100	0.11	0.11	0.11	0.07	1536	ENSSSCT00000023378	1704
ENSSSCG00000022929	ENSSSCT00000027311	j	CUFF.496	CUFF.496.3	100	0.2	0.2	0.2	0.07	897	CUFF.496.3	864
DNTTIP1	ENSSSCT00000008125	j	CUFF.206	CUFF.206.2	100	0.11	0.11	0.11	0.07	3202	CUFF.206.2	2128
SOHLH1	ENSSSCT00000006331	j	CUFF.47	CUFF.47.2	100	0.17	0.17	0.17	0.07	1164	CUFF.47.2	1095
SLA-DRB	ENSSSCT00000001612	j	CUFF.381	CUFF.381.2	100	0.17	0.17	0.17	0.07	1197	ENSSSCT00000001612	1221
CHRNA1	ENSSSCT00000025075	j	CUFF.181	CUFF.181.4	58	0.13	0.13	0.13	0.07	1377	CUFF.181.5	1383
CRYBG3	ENSSSCT00000030125	j	CUFF.122	CUFF.122.2	100	0.1	0.1	0.1	0.07	3063	CUFF.122.2	2175
TRMT1	ENSSSCT00000015018	j	CUFF.240	CUFF.240.2	100	0.1	0.1	0.1	0.07	3484	CUFF.240.2	1800
ENSSSCG00000030232	ENSSSCT00000026306	j	CUFF.274	CUFF.274.2	100	0.1	0.1	0.1	0.07	3448	CUFF.274.2	997
FASTK	ENSSSCT00000028709	j	CUFF.212	CUFF.212.2	100	0.1	0.1	0.1	0.08	3590	CUFF.212.2	1918
C1orf170	ENSSSCT00000025165	j	CUFF.479	CUFF.479.2	100	0.08	0.08	0.08	0.08	2055	CUFF.479.2	1980
ENSSSCG00000027714	ENSSSCT00000031704	j	CUFF.464	CUFF.464.2	100	0.23	0.23	0.23	0.08	1581	CUFF.464.2	1187
PALM3	ENSSSCT00000015041	j	CUFF.237	CUFF.237.2	100	0.09	0.09	0.09	0.08	2046	ENSSSCT00000015041	2244
SH2D6	ENSSSCT00000009023	j	CUFF.275	CUFF.275.3	100	0.17	0.17	0.17	0.08	1125	ENSSSCT00000009023	1353
BTBD16	ENSSSCT00000030603	j	CUFF.165	CUFF.165.2	100	0.13	0.13	0.13	0.08	1518	CUFF.165.2	1518
CLEC10A	ENSSSCT00000026643	j	CUFF.82	CUFF.82.3	100	0.21	0.21	0.21	0.08	986	CUFF.82.3	859
CCDC130	ENSSSCT00000015029	j	CUFF.239	CUFF.239.2	100	0.08	0.08	0.08	0.08	4815	CUFF.239.2	1991
HEATR7B1	ENSSSCT00000017756	j	CUFF.187	CUFF.187.2	100	0.08	0.08	0.08	0.08	4332	CUFF.187.2	4173
SPTY2D1	ENSSSCT00000014592	j	CUFF.231	CUFF.231.2	100	0.08	0.08	0.08	0.08	5108	CUFF.231.2	4516
ENSSSCG00000009608	ENSSSCT00000010530	j	CUFF.126	CUFF.126.2	22	0.17	0.17	0.17	0.08	1164	CUFF.126.2	1152
P4HTM	ENSSSCT00000012446	j	CUFF.97	CUFF.97.2	100	0.08	0.08	0.08	0.08	5056	CUFF.97.2	1739
WDR52	ENSSSCT00000029357	j	CUFF.116	CUFF.116.3	100	0.17	0.17	0.17	0.08	1547	CUFF.116.3	1397
ABCF1	ENSSSCT00000001490	j	CUFF.475	CUFF.475.3	100	0.13	0.13	0.13	0.08	1603	ENSSSCT00000001490	2566
ANTXRL	ENSSSCT00000028798	j	CUFF.152	CUFF.152.3	33	0.13	0.13	0.13	0.08	1621	CUFF.152.2	1590
ENSSSCG00000010716	ENSSSCT00000011724	j	CUFF.339	CUFF.339.3	40	0.1	0.1	0.1	0.08	2940	CUFF.339.3	1929
MAP3K12	ENSSSCT00000024918	j	CUFF.316	CUFF.316.3	100	0.07	0.07	0.07	0.08	2884	ENSSSCT00000024918	2983
DLK1	ENSSSCT00000028738	j	CUFF.400	CUFF.400.4	100	0.2	0.2	0.2	0.08	980	ENSSSCT00000022661	914
ENSSSCG00000025262	ENSSSCT00000028433	j	CUFF.471	CUFF.471.2	67	0.17	0.17	0.17	0.08	1287	CUFF.471.3	1209
DSCAML1	ENSSSCT00000026572	j	CUFF.420	CUFF.420.2	100	0.07	0.07	0.07	0.08	6862	CUFF.420.2	3753
ENSSSCG00000030155	ENSSSCT00000004435	j	CUFF.1	CUFF.1.2	100	0.09	0.09	0.09	0.08	3869	CUFF.1.2	3346
SYNJ2	ENSSSCT00000032465	j	CUFF.5	CUFF.5.2	11	0.06	0.06	0.06	0.08	4350	CUFF.5.2	4266
ENSSSCG00000003110	ENSSSCT00000003449	j	CUFF.340	CUFF.340.2	100	0.06	0.06	0.06	0.08	6179	CUFF.340.2	1446
ENSSSCG00000005077	ENSSSCT00000005596	j	CUFF.31	CUFF.31.2	100	0.3	0.3	0.3	0.09	720	ENSSSCT00000005596	729
REEP3	ENSSSCT00000024037	j	CUFF.148	CUFF.148.3	100	0.3	0.3	0.3	0.09	678	ENSSSCT00000024037	693
TIMELESS	ENSSSCT00000000431	j	CUFF.317	CUFF.317.2	100	0.06	0.06	0.06	0.09	7347	CUFF.317.2	5397
LZTR1	ENSSSCT00000011058	j	CUFF.142	CUFF.142.2	100	0.06	0.06	0.06	0.09	7479	CUFF.142.2	4718
ENSSSCG00000000862	ENSSSCT00000028915	j	CUFF.329	CUFF.329.2	100	0.07	0.07	0.07	0.09	4998	ENSSSCT00000028915	5109
ISM2	ENSSSCT00000002674	j	CUFF.394	CUFF.394.2	100	0.17	0.17	0.17	0.09	1365	ENSSSCT00000028140	1068
PIK3R2	ENSSSCT00000015186	j	CUFF.235	CUFF.235.2	100	0.04	0.04	0.04	0.09	10781	CUFF.235.2	6189
ITGA10	ENSSSCT00000007326	j	CUFF.305	CUFF.305.2	100	0.04	0.04	0.04	0.09	11608	CUFF.305.2	7985
KIAA2018	ENSSSCT00000028762	j	CUFF.115	CUFF.115.4	100	0.03	0.03	0.03	0.09	7003	ENSSSCT00000013042	7060
NLN	ENSSSCT00000032566	j	CUFF.196	CUFF.196.4	100	0.07	0.07	0.07	0.09	1679	ENSSSCT00000025746	3806
ATF7IP	ENSSSCT00000022782	j	CUFF.321	CUFF.321.3	100	0.03	0.03	0.03	0.09	8127	ENSSSCT00000022782	8187
ENO4	ENSSSCT00000011664	j	CUFF.164	CUFF.164.3	100	0.13	0.13	0.13	0.1	1821	ENSSSCT00000011664	1866
TTYH1	ENSSSCT00000003632	j	CUFF.347	CUFF.347.2	100	0.17	0.17	0.17	0.1	1444	CUFF.347.2	1353
TEX14	ENSSSCT00000019208	j	CUFF.76	CUFF.76.3	100	0.19	0.19	0.19	0.1	4582	ENSSSCT00000019208	4717
PAX4	ENSSSCT00000018063	j	CUFF.217	CUFF.217.2	83	0.25	0.25	0.25	0.1	1049	CUFF.217.3	1011
C2ORF74	ENSSSCT00000009180	j	CUFF.278	CUFF.278.2	100	0.25	0.25	0.25	0.1	966	CUFF.278.2	963
CCDC24	ENSSSCT00000030410	j	CUFF.478	CUFF.478.3	100	0.3	0.3	0.3	0.1	916	CUFF.478.3	867
ENSSSCG00000013718	ENSSSCT00000014984	j	CUFF.241	CUFF.241.3	100	0.2	0.2	0.2	0.11	1102	ENSSSCT00000014992	1249
ENSSSCG00000022967	ENSSSCT00000032576	j	CUFF.247	CUFF.247.2	100	0.13	0.13	0.13	0.11	1935	ENSSSCT00000032576	2643
POLR1E	ENSSSCT00000005886	j	CUFF.39	CUFF.39.2	75	0.13	0.13	0.13	0.11	2101	CUFF.39.3	2086
ENSSSCG00000007263	ENSSSCT00000007947	j	CUFF.203	CUFF.203.2	100	0.17	0.17	0.17	0.11	1611	ENSSSCT00000007947	1770
KIF13A	ENSSSCT00000029912	j	CUFF.492	CUFF.492.5	27	0.1	0.1	0.1	0.11	3624	CUFF.492.3	4892
ENSSSCG00000023602	ENSSSCT00000010529	j	CUFF.125	CUFF.125.2	22	0.17	0.17	0.17	0.11	1323	ENSSSCT00000010529	1971
C1ORF141	ENSSSCT00000004208	j	CUFF.370	CUFF.370.2	100	0.25	0.25	0.25	0.11	1314	CUFF.370.2	1293
feb-06	ENSSSCT00000018835	j	CUFF.71	CUFF.71.2	100	0.13	0.13	0.13	0.12	2289	CUFF.71.2	2241
FAM122B	ENSSSCT00000031319	j	CUFF.533	CUFF.533.2	100	0.17	0.17	0.17	0.12	1634	ENSSSCT00000031319	1712
PAX4	ENSSSCT00000018063	j	CUFF.217	CUFF.217.3	100	0.3	0.3	0.3	0.12	1173	CUFF.217.3	1011
ENSSSCG00000026537	ENSSSCT00000025339	j	CUFF.325	CUFF.325.4	30	0.11	0.11	0.11	0.12	3097	CUFF.325.4	2829
ENSSSCG00000016333	ENSSSCT00000030900	j	CUFF.443	CUFF.443.4	100	0.13	0.13	0.13	0.12	1797	ENSSSCT00000030900	2540
ENSSSCG00000025065	ENSSSCT00000023880	j	CUFF.433	CUFF.433.4	100	0.25	0.25	0.25	0.12	1134	CUFF.433.3	1152
MECOM	ENSSSCT00000012854	j	CUFF.109	CUFF.109.2	60	0.1	0.1	0.1	0.12	3862	CUFF.109.2	3460
ENSSSCG00000026535	ENSSSCT00000027121	j	CUFF.531	CUFF.531.2	100	0.17	0.17	0.17	0.12	1617	ENSSSCT00000027121	1800
ENSSSCG00000005910	ENSSSCT00000006490	j	CUFF.290	CUFF.290.2	100	0.4	0.4	0.4	0.12	680	ENSSSCT00000030159	714
ENSSSCG00000025022	ENSSSCT00000029007	j	CUFF.486	CUFF.486.6	21	0.07	0.07	0.07	0.12	5115	CUFF.486.2	5463
ENSSSCG00000025262	ENSSSCT00000028433	j	CUFF.471	CUFF.471.3	100	0.25	0.25	0.25	0.13	1320	CUFF.471.3	1209
CHRNA1	ENSSSCT00000025075	j	CUFF.181	CUFF.181.5	100	0.21	0.21	0.21	0.13	1446	CUFF.181.5	1383
ENSSSCG00000024925	ENSSSCT00000032139	j	CUFF.100	CUFF.100.2	100	1	1	1	0.13	628	CUFF.100.2	307
NUDT7	ENSSSCT00000028425	j	CUFF.446	CUFF.446.2	100	0.3	0.3	0.3	0.13	918	ENSSSCT00000027838	1114
NP_001231180.1	ENSSSCT00000004090	j	CUFF.361	CUFF.361.3	100	0.25	0.25	0.25	0.13	1290	CUFF.361.3	1287
ENSSSCG00000012213	ENSSSCT00000013359	j	CUFF.521	CUFF.521.2	100	0.17	0.17	0.17	0.13	1902	ENSSSCT00000026063	1845
PI3	ENSSSCT00000031073	j	CUFF.205	CUFF.205.4	100	0.5	0.5	0.5	0.13	634	CUFF.205.3	702
ENSSSCG00000027333	ENSSSCT00000006395	j	CUFF.48	CUFF.48.3	100	0.33	0.33	0.33	0.13	938	ENSSSCT00000006395	956
ENSSSCG00000017786	ENSSSCT00000027080	j	CUFF.456	CUFF.456.3	100	0.25	0.25	0.25	0.14	1437	ENSSSCT00000027080	1455
GPR144	ENSSSCT00000031320	j	CUFF.42	CUFF.42.2	100	0.11	0.11	0.11	0.14	3181	CUFF.42.2	3033
ENSSSCG00000021612	ENSSSCT00000030196	j	CUFF.459	CUFF.459.3	100	0.17	0.17	0.17	0.14	1896	ENSSSCT00000024589	1742
ENSSSCG00000025444	ENSSSCT00000027114	j	CUFF.522	CUFF.522.2	100	0.2	0.2	0.2	0.14	1635	ENSSSCT00000032343	1626
KIF13A	ENSSSCT00000029912	j	CUFF.492	CUFF.492.2	33	0.13	0.13	0.13	0.14	4882	CUFF.492.3	4892
PFKP	ENSSSCT00000027374	j	CUFF.57	CUFF.57.2	100	0.25	0.25	0.25	0.14	1722	ENSSSCT00000027374	1805
ZBTB34	ENSSSCT00000026101	j	CUFF.493	CUFF.493.2	100	0.25	0.25	0.25	0.14	1432	ENSSSCT00000025541	1140
GLYATL2	ENSSSCT00000026213	j	CUFF.225	CUFF.225.3	100	0.38	0.38	0.38	0.14	906	ENSSSCT00000026213	915
ENSSSCG00000025680	ENSSSCT00000031826	j	CUFF.324	CUFF.324.2	100	0.17	0.17	0.17	0.14	2400	CUFF.324.2	2127
LRRC36	ENSSSCT00000003077	j	CUFF.334	CUFF.334.2	100	0.17	0.17	0.17	0.15	2208	CUFF.334.2	2202
POLR1E	ENSSSCT00000005886	j	CUFF.39	CUFF.39.3	100	0.17	0.17	0.17	0.15	2195	CUFF.39.3	2086
ENSSSCG00000005947	ENSSSCT00000025230	j	CUFF.511	CUFF.511.2	100	0.5	0.5	0.5	0.15	1077	ENSSSCT00000025230	1077
ELP4	ENSSSCT00000014547	j	CUFF.228	CUFF.228.2	100	0.25	0.25	0.25	0.15	1614	CUFF.228.2	1611
ENSSSCG00000028163	ENSSSCT00000030300	j	CUFF.288	CUFF.288.2	67	0.25	0.25	0.25	0.15	2011	CUFF.288.2	1383
PDE8A	ENSSSCT00000002032	j	CUFF.387	CUFF.387.4	33	0.17	0.17	0.17	0.15	2530	CUFF.387.5	2108
NEXN	ENSSSCT00000004170	j	CUFF.368	CUFF.368.2	100	0.25	0.25	0.25	0.16	2243	CUFF.368.2	2240
HAGH	ENSSSCT00000028183	j	CUFF.491	CUFF.491.2	100	0.25	0.25	0.25	0.16	1458	ENSSSCT00000028183	1470
ADAM5	ENSSSCT00000026211	j	CUFF.172	CUFF.172.4	100	0.2	0.2	0.2	0.16	2124	ENSSSCT00000026211	2165
ENSSSCG00000024427	ENSSSCT00000031386	j	CUFF.462	CUFF.462.2	100	0.25	0.25	0.25	0.16	1592	CUFF.462.2	1529
TLE6	ENSSSCT00000028184	j	CUFF.253	CUFF.253.3	100	0.3	0.3	0.3	0.16	1474	CUFF.253.3	1332
ZNF212	ENSSSCT00000018261	j	CUFF.222	CUFF.222.2	100	0.25	0.25	0.25	0.16	1494	ENSSSCT00000018264	1491
ENSSSCG00000022378	ENSSSCT00000029462	j	CUFF.465	CUFF.465.2	100	0.17	0.17	0.17	0.16	1402	CUFF.465.2	1215
USP40	ENSSSCT00000017759	j	CUFF.190	CUFF.190.3	100	0.08	0.08	0.08	0.16	4658	ENSSSCT00000017757	4643
MMP27	ENSSSCT00000022911	j	CUFF.417	CUFF.417.2	100	0.25	0.25	0.25	0.16	1539	CUFF.417.2	1539
GLI4	ENSSSCT00000007625	j	CUFF.291	CUFF.291.4	100	0.33	0.33	0.33	0.16	1289	CUFF.291.4	1164
ENSSSCG00000021476	ENSSSCT00000023934	j	CUFF.501	CUFF.501.2	100	0.17	0.17	0.17	0.16	2302	ENSSSCT00000023934	2352
ENSSSCG00000013719	ENSSSCT00000014987	j	CUFF.242	CUFF.242.3	79	0.27	0.27	0.27	0.16	1392	ENSSSCT00000014993	1530
P4HA2	ENSSSCT00000025928	j	CUFF.260	CUFF.260.2	100	0.17	0.17	0.17	0.17	2563	ENSSSCT00000025928	2578
ENSSSCG00000029249	ENSSSCT00000029790	j	CUFF.331	CUFF.331.2	100	0.17	0.17	0.17	0.17	2494	CUFF.331.2	2257
C1orf222	ENSSSCT00000030280	j	CUFF.352	CUFF.352.2	67	0.17	0.17	0.17	0.17	3378	CUFF.352.3	2538
BEND2	ENSSSCT00000013295	j	CUFF.520	CUFF.520.2	100	0.25	0.25	0.25	0.17	1599	ENSSSCT00000013295	1872
SLC38A11	ENSSSCT00000029568	j	CUFF.178	CUFF.178.2	83	0.25	0.25	0.25	0.18	1764	ENSSSCT00000029568	1850
CHRNA1	ENSSSCT00000029889	j	CUFF.453	CUFF.453.3	100	0.3	0.3	0.3	0.18	1422	ENSSSCT00000029889	1422
WDR96	ENSSSCT00000011605	j	CUFF.158	CUFF.158.2	100	0.13	0.13	0.13	0.18	5010	CUFF.158.2	5007
IMPG1	ENSSSCT00000004944	j	CUFF.14	CUFF.14.2	50	0.25	0.25	0.25	0.18	672	CUFF.14.3	2373
CD276	ENSSSCT00000002146	j	CUFF.505	CUFF.505.3	100	0.38	0.38	0.38	0.18	1358	CUFF.505.3	1305
SLC4A10	ENSSSCT00000023989	j	CUFF.177	CUFF.177.5	86	0.14	0.14	0.14	0.18	3743	CUFF.177.5	3701
ENSSSCG00000023947	ENSSSCT00000031553	j	CUFF.207	CUFF.207.4	67	0.25	0.25	0.25	0.18	1680	CUFF.207.5	1827
ZNF684	ENSSSCT00000027325	j	CUFF.450	CUFF.450.2	100	0.38	0.38	0.38	0.18	1062	ENSSSCT00000027325	1152
ARHGAP36	ENSSSCT00000013850	j	CUFF.532	CUFF.532.2	100	0.25	0.25	0.25	0.18	1626	ENSSSCT00000013850	1803
ALPK1	ENSSSCT00000009995	j	CUFF.414	CUFF.414.2	25	0.13	0.13	0.13	0.18	3324	ENSSSCT00000009994	3338
ENSSSCG00000029574	ENSSSCT00000023170	j	CUFF.476	CUFF.476.3	100	0.3	0.3	0.3	0.19	1554	ENSSSCT00000023170	1557
ENSSSCG00000011176	ENSSSCT00000012239	j	CUFF.58	CUFF.58.3	100	0.38	0.38	0.38	0.19	1316	CUFF.58.3	1311
MECOM	ENSSSCT00000012854	j	CUFF.109	CUFF.109.3	100	0.17	0.17	0.17	0.2	2887	CUFF.109.2	3460
C11ORF63	ENSSSCT00000016504	j	CUFF.421	CUFF.421.2	100	0.25	0.25	0.25	0.21	2965	CUFF.421.2	2721
ENSSSCG00000010716	ENSSSCT00000003310	j	CUFF.339	CUFF.339.2	100	0.25	0.25	0.25	0.21	1953	CUFF.339.3	2325
SLC4A10	ENSSSCT00000023989	j	CUFF.177	CUFF.177.4	100	0.17	0.17	0.17	0.21	3575	CUFF.177.5	3701
ENSSSCG00000013719	ENSSSCT00000014987	j	CUFF.242	CUFF.242.2	100	0.35	0.35	0.35	0.21	1452	ENSSSCT00000014993	1530
SLC38A11	ENSSSCT00000029568	j	CUFF.178	CUFF.178.3	100	0.3	0.3	0.3	0.21	1689	ENSSSCT00000029568	1850
NRAMP1	ENSSSCT00000022794	j	CUFF.436	CUFF.436.3	100	0.33	0.33	0.33	0.21	1521	ENSSSCT00000022794	1611
GPR113	ENSSSCT00000009376	j	CUFF.284	CUFF.284.3	100	0.17	0.17	0.17	0.21	3003	CUFF.284.3	2988
MYO1H	ENSSSCT00000023549	j	CUFF.137	CUFF.137.2	100	0.17	0.17	0.17	0.21	2877	ENSSSCT00000023549	3099
TAF4	ENSSSCT00000024716	j	CUFF.209	CUFF.209.2	100	0.17	0.17	0.17	0.21	3760	CUFF.209.2	3748
WBP2NL	ENSSSCT00000000044	j	CUFF.312	CUFF.312.3	100	0.5	0.5	0.5	0.21	960	ENSSSCT00000000043	939
ENSSSCG00000006714	ENSSSCT00000007355	j	CUFF.306	CUFF.306.3	100	0.25	0.25	0.25	0.21	2207	CUFF.306.3	1868
UABP-2	ENSSSCT00000002756	j	CUFF.395	CUFF.395.3	100	0.38	0.38	0.38	0.22	1389	ENSSSCT00000002756	1393
HEG1	ENSSSCT00000012972	j	CUFF.114	CUFF.114.2	100	0.17	0.17	0.17	0.22	3581	CUFF.114.2	3299
HJURP	ENSSSCT00000017766	j	CUFF.189	CUFF.189.2	100	0.25	0.25	0.25	0.22	2196	ENSSSCT00000017766	2433
CHL1	ENSSSCT00000012613	j	CUFF.104	CUFF.104.2	100	0.13	0.13	0.13	0.22	4324	CUFF.104.2	4324
GOLGA2	ENSSSCT00000006205	j	CUFF.45	CUFF.45.3	100	0.2	0.2	0.2	0.23	3239	CUFF.45.3	3176
ENSSSCG00000028163	ENSSSCT00000030300	j	CUFF.288	CUFF.288.3	100	0.38	0.38	0.38	0.23	1792	CUFF.288.2	1383
LRRC63	ENSSSCT00000010312	j	CUFF.64	CUFF.64.2	100	0.33	0.33	0.33	0.23	1782	CUFF.64.2	1737
ATRNL1	ENSSSCT00000032203	j	CUFF.163	CUFF.163.2	100	0.17	0.17	0.17	0.23	3550	CUFF.163.2	3517
HMBOX1	ENSSSCT00000010617	j	CUFF.128	CUFF.128.2	100	0.25	0.25	0.25	0.23	2343	ENSSSCT00000010617	2370
RAVER1	ENSSSCT00000014913	j	CUFF.246	CUFF.246.3	100	0.25	0.25	0.25	0.23	2163	ENSSSCT00000014913	2238
FNDC7	ENSSSCT00000007496	j	CUFF.310	CUFF.310.2	100	0.25	0.25	0.25	0.23	2202	ENSSSCT00000007496	2214
LIPG	ENSSSCT00000004981	j	CUFF.16	CUFF.16.5	50	0.25	0.25	0.25	0.24	3928	ENSSSCT00000023900	1701
LIPG	ENSSSCT00000004981	j	CUFF.16	CUFF.16.6	50	0.25	0.25	0.25	0.24	3928	ENSSSCT00000023900	1701
TIAM2	ENSSSCT00000027128	j	CUFF.4	CUFF.4.2	100	0.17	0.17	0.17	0.24	4111	CUFF.4.2	4015
CELSR3	ENSSSCT00000012437	j	CUFF.98	CUFF.98.2	100	0.17	0.17	0.17	0.24	10908	CUFF.98.2	10235
HNRPLL	ENSSSCT00000024049	j	CUFF.461	CUFF.461.3	100	0.38	0.38	0.38	0.24	1647	CUFF.461.3	1614
ANTXRL	ENSSSCT00000028798	j	CUFF.152	CUFF.152.4	100	0.38	0.38	0.38	0.25	1618	CUFF.152.2	1590
ENSSSCG00000024801	ENSSSCT00000022292	j	CUFF.432	CUFF.432.2	57	0.14	0.14	0.14	0.25	4463	ENSSSCT00000022292	4502
MAP3K2	ENSSSCT00000022881	j	CUFF.169	CUFF.169.2	100	0.13	0.13	0.13	0.25	5043	ENSSSCT00000030086	4463
COL4A3	ENSSSCT00000017689	j	CUFF.186	CUFF.186.2	100	0.25	0.25	0.25	0.26	2653	CUFF.186.2	2533
MEGF11	ENSSSCT00000027580	j	CUFF.27	CUFF.27.3	100	0.25	0.25	0.25	0.26	2533	ENSSSCT00000027580	2686
C1orf222	ENSSSCT00000030280	j	CUFF.352	CUFF.352.3	100	0.25	0.25	0.25	0.26	3387	CUFF.352.3	2538
ZGLP1	ENSSSCT00000030760	j	CUFF.245	CUFF.245.3	100	0.5	0.5	0.5	0.26	1221	ENSSSCT00000029300	1104
ENSSSCG00000016963	ENSSSCT00000030315	j	CUFF.197	CUFF.197.4	100	0.38	0.38	0.38	0.26	1568	ENSSSCT00000030315	1869
GTF3C6	ENSSSCT00000032268	j	CUFF.12	CUFF.12.2	100	0.43	0.43	0.43	0.26	2033	ENSSSCT00000004856	754
EML6	ENSSSCT00000032131	j	CUFF.281	CUFF.281.3	100	0.17	0.17	0.17	0.26	5700	CUFF.281.3	5688
ENSSSCG00000023189	ENSSSCT00000029597	j	CUFF.509	CUFF.509.2	100	0.25	0.25	0.25	0.27	2691	CUFF.509.2	2682
ARHGAP21	ENSSSCT00000029464	j	CUFF.55	CUFF.55.3	100	0.11	0.11	0.11	0.27	5772	ENSSSCT00000028075	5754
ENSSSCG00000023947	ENSSSCT00000031553	j	CUFF.207	CUFF.207.5	100	0.38	0.38	0.38	0.27	1857	CUFF.207.5	1827
C4ORF21	ENSSSCT00000023614	j	CUFF.413	CUFF.413.2	100	0.25	0.25	0.25	0.29	2682	ENSSSCT00000023614	2715
PKN3	ENSSSCT00000006220	j	CUFF.46	CUFF.46.2	100	0.17	0.17	0.17	0.3	5151	CUFF.46.3	5181
PKN3	ENSSSCT00000006220	j	CUFF.46	CUFF.46.3	100	0.17	0.17	0.17	0.3	5286	CUFF.46.3	5181
DCAF17	ENSSSCT00000023821	j	CUFF.180	CUFF.180.2	100	0.17	0.17	0.17	0.3	5910	CUFF.180.2	5792
MORC1	ENSSSCT00000013061	j	CUFF.121	CUFF.121.3	67	0.25	0.25	0.25	0.3	2868	CUFF.121.4	2844
GMNC	ENSSSCT00000031033	j	CUFF.112	CUFF.112.3	100	0.25	0.25	0.25	0.3	2922	ENSSSCT00000031033	2925
ENSSSCG00000026165	ENSSSCT00000026700	j	CUFF.463	CUFF.463.3	100	0.3	0.3	0.3	0.3	2423	ENSSSCT00000026700	2432
TSEN2	ENSSSCT00000012673	j	CUFF.106	CUFF.106.3	100	0.38	0.38	0.38	0.31	2434	ENSSSCT00000012673	2518
WASF3	ENSSSCT00000025224	j	CUFF.59	CUFF.59.3	100	0.5	0.5	0.5	0.31	1304	ENSSSCT00000025224	1574
NPHP4	ENSSSCT00000022446	j	CUFF.354	CUFF.354.2	100	0.38	0.38	0.38	0.32	2461	CUFF.354.2	2186
CCDC40	ENSSSCT00000018682	j	CUFF.68	CUFF.68.2	67	0.25	0.25	0.25	0.32	3432	CUFF.68.2	3429
ENSSSCG00000027395	ENSSSCT00000029709	j	CUFF.221	CUFF.221.2	100	0.17	0.17	0.17	0.33	4791	CUFF.221.2	4635
FRMD1	ENSSSCT00000004442	j	CUFF.2	CUFF.2.2	100	0.25	0.25	0.25	0.33	3395	CUFF.2.2	3326
ATP11B	ENSSSCT00000023928	j	CUFF.234	CUFF.234.3	67	0.33	0.33	0.33	0.34	1773	CUFF.234.4	2906
TOM1L1	ENSSSCT00000031451	j	CUFF.75	CUFF.75.3	100	0.38	0.38	0.38	0.34	1790	CUFF.75.3	1784
ENSSSCG00000020858	ENSSSCT00000001166	j	CUFF.375	CUFF.375.2	100	0.25	0.25	0.25	0.34	5287	CUFF.375.2	5284
PAPOLA	ENSSSCT00000027948	j	CUFF.396	CUFF.396.2	67	0.25	0.25	0.25	0.35	4434	CUFF.396.2	4300
ARAP1	ENSSSCT00000016168	j	CUFF.416	CUFF.416.3	100	0.17	0.17	0.17	0.35	5510	ENSSSCT00000016168	5606
ENSSSCG00000026537	ENSSSCT00000025339	j	CUFF.325	CUFF.325.3	89	0.33	0.33	0.33	0.35	3057	CUFF.325.4	2829
SMARCA1	ENSSSCT00000013830	j	CUFF.530	CUFF.530.2	100	0.25	0.25	0.25	0.35	4070	ENSSSCT00000013830	4106
ENSSSCG00000010198	ENSSSCT00000011164	j	CUFF.146	CUFF.146.3	100	0.25	0.25	0.25	0.35	4261	CUFF.146.3	4255
FLG2	ENSSSCT00000022440	j	CUFF.304	CUFF.304.4	100	0.17	0.17	0.17	0.35	7767	CUFF.304.4	7134
IMPG1	ENSSSCT00000004944	j	CUFF.14	CUFF.14.3	100	0.5	0.5	0.5	0.36	2403	CUFF.14.3	2373
LOXHD1	ENSSSCT00000032272	j	CUFF.15	CUFF.15.4	100	0.25	0.25	0.25	0.36	6066	CUFF.15.4	5439
PTPRS	ENSSSCT00000031816	j	CUFF.250	CUFF.250.2	100	0.17	0.17	0.17	0.36	5155	ENSSSCT00000031816	5512
BACH2	ENSSSCT00000004788	j	CUFF.10	CUFF.10.2	100	0.38	0.38	0.38	0.36	2341	CUFF.10.2	2264
LIPG	ENSSSCT00000004981	j	CUFF.16	CUFF.16.8	75	0.38	0.38	0.38	0.36	3928	ENSSSCT00000023900	1701
SMG7	ENSSSCT00000026288	j	CUFF.429	CUFF.429.2	100	0.25	0.25	0.25	0.36	3523	CUFF.429.2	3385
RBM26	ENSSSCT00000010394	j	CUFF.65	CUFF.65.2	100	0.25	0.25	0.25	0.36	3865	CUFF.65.2	3024
ENSSSCG00000009608	ENSSSCT00000010530	j	CUFF.126	CUFF.126.3	100	0.75	0.75	0.75	0.37	948	CUFF.126.2	1152
RBM20	ENSSSCT00000025671	j	CUFF.160	CUFF.160.2	100	0.25	0.25	0.25	0.37	3501	ENSSSCT00000011622	3483
AFF4	ENSSSCT00000015614	j	CUFF.261	CUFF.261.2	100	0.25	0.25	0.25	0.37	3993	CUFF.261.2	3906
ZBTB44	ENSSSCT00000032122	j	CUFF.422	CUFF.422.3	100	0.38	0.38	0.38	0.38	2282	ENSSSCT00000016616	2333
MUC16	ENSSSCT00000022428	j	CUFF.243	CUFF.243.2	100	0.25	0.25	0.25	0.38	3670	CUFF.243.2	3619
LINS	ENSSSCT00000005322	j	CUFF.26	CUFF.26.3	100	0.38	0.38	0.38	0.38	2376	ENSSSCT00000005322	2406
TIAM1	ENSSSCT00000013166	j	CUFF.124	CUFF.124.2	100	0.28	0.28	0.28	0.39	5480	CUFF.124.2	3392
ENSSSCG00000026537	ENSSSCT00000025339	j	CUFF.325	CUFF.325.5	100	0.38	0.38	0.38	0.39	3045	CUFF.325.4	2829
IL17RD	ENSSSCT00000026879	j	CUFF.101	CUFF.101.3	100	0.38	0.38	0.38	0.39	2478	ENSSSCT00000026879	2504
NEK10	ENSSSCT00000012284	j	CUFF.87	CUFF.87.2	100	0.25	0.25	0.25	0.4	3689	ENSSSCT00000012284	3845
ECT2L	ENSSSCT00000004583	j	CUFF.7	CUFF.7.3	100	0.38	0.38	0.38	0.4	2496	ENSSSCT00000004583	2727
MAP7D3	ENSSSCT00000013886	j	CUFF.534	CUFF.534.2	100	0.38	0.38	0.38	0.41	2485	ENSSSCT00000013886	2625
DOT1L	ENSSSCT00000028307	j	CUFF.254	CUFF.254.2	100	0.25	0.25	0.25	0.42	4184	ENSSSCT00000028307	4229
PODXL	ENSSSCT00000023302	j	CUFF.215	CUFF.215.2	67	0.17	0.17	0.17	0.42	6329	CUFF.215.2	5842
KIF13A	ENSSSCT00000029912	j	CUFF.492	CUFF.492.3	100	0.38	0.38	0.38	0.42	4987	CUFF.492.3	4892
ENSSSCG00000008826	ENSSSCT00000031947	j	CUFF.405	CUFF.405.4	100	0.14	0.14	0.14	0.42	10115	ENSSSCT00000009658	10016
RALGAPA1	ENSSSCT00000024459	j	CUFF.435	CUFF.435.3	100	0.38	0.38	0.38	0.42	3397	ENSSSCT00000024459	3409
WDR24	ENSSSCT00000028633	j	CUFF.271	CUFF.271.3	100	0.38	0.38	0.38	0.42	2640	ENSSSCT00000028633	2871
ENSSSCG00000024507	ENSSSCT00000027613	j	CUFF.200	CUFF.200.3	100	0.25	0.25	0.25	0.43	4074	ENSSSCT00000024842	3936
ENSSSCG00000024507	ENSSSCT00000027613	j	CUFF.200	CUFF.200.4	100	0.25	0.25	0.25	0.43	4095	ENSSSCT00000024842	3936
ENSSSCG00000024262	ENSSSCT00000026959	j	CUFF.495	CUFF.495.3	100	0.25	0.25	0.25	0.43	3600	ENSSSCT00000026959	5211
ZNF541	ENSSSCT00000003460	j	CUFF.341	CUFF.341.3	100	0.25	0.25	0.25	0.43	4568	ENSSSCT00000003460	4637
SPAG17	ENSSSCT00000007368	j	CUFF.307	CUFF.307.2	100	0.25	0.25	0.25	0.43	4965	ENSSSCT00000007368	5199
S100PBP	ENSSSCT00000029571	j	CUFF.360	CUFF.360.3	100	0.75	0.75	0.75	0.43	1347	ENSSSCT00000024488	1341
ENSSSCG00000025022	ENSSSCT00000029007	j	CUFF.486	CUFF.486.3	75	0.25	0.25	0.25	0.44	6114	CUFF.486.2	5463
ENSSSCG00000025022	ENSSSCT00000029007	j	CUFF.486	CUFF.486.4	75	0.25	0.25	0.25	0.44	6102	CUFF.486.2	5463
ENSSSCG00000024801	ENSSSCT00000022292	j	CUFF.432	CUFF.432.3	100	0.25	0.25	0.25	0.44	4469	ENSSSCT00000022292	4502
MLL2	ENSSSCT00000000204	j	CUFF.314	CUFF.314.3	67	0.08	0.08	0.08	0.45	19840	CUFF.314.3	18097
MORC1	ENSSSCT00000013061	j	CUFF.121	CUFF.121.4	100	0.38	0.38	0.38	0.45	2949	CUFF.121.4	2844
PDE8A	ENSSSCT00000002032	j	CUFF.387	CUFF.387.3	100	0.5	0.5	0.5	0.46	2267	CUFF.387.5	2108
PDE8A	ENSSSCT00000002032	j	CUFF.387	CUFF.387.5	100	0.5	0.5	0.5	0.46	2531	CUFF.387.5	2108
USP25	ENSSSCT00000022689	j	CUFF.123	CUFF.123.2	100	0.25	0.25	0.25	0.46	4381	ENSSSCT00000022689	4420
CLASP2	ENSSSCT00000012303	j	CUFF.88	CUFF.88.2	100	0.25	0.25	0.25	0.47	4766	CUFF.88.2	4736
TNXB	ENSSSCT00000001574	j	CUFF.378	CUFF.378.2	100	0.25	0.25	0.25	0.47	4407	CUFF.378.2	4395
NOM1	ENSSSCT00000017869	j	CUFF.210	CUFF.210.3	100	0.5	0.5	0.5	0.47	2307	ENSSSCT00000017868	2059
C8ORF47	ENSSSCT00000006671	j	CUFF.295	CUFF.295.3	100	0.6	0.6	0.6	0.47	1843	ENSSSCT00000025911	1831
LIPG	ENSSSCT00000004981	j	CUFF.16	CUFF.16.7	100	0.5	0.5	0.5	0.48	3922	ENSSSCT00000023900	1701
CCDC40	ENSSSCT00000018682	j	CUFF.68	CUFF.68.3	100	0.38	0.38	0.38	0.48	3426	CUFF.68.2	3429
CCDC114	ENSSSCT00000025517	j	CUFF.342	CUFF.342.3	100	0.25	0.25	0.25	0.49	4781	ENSSSCT00000025517	4784
WDR33	ENSSSCT00000026043	j	CUFF.174	CUFF.174.2	67	0.25	0.25	0.25	0.49	4814	CUFF.174.4	4628
WDR33	ENSSSCT00000026043	j	CUFF.174	CUFF.174.3	67	0.25	0.25	0.25	0.49	4811	CUFF.174.4	4628
UNCX	ENSSSCT00000029725	j	CUFF.264	CUFF.264.3	100	0.75	0.75	0.75	0.51	1557	ENSSSCT00000008287	1597
ATP11B	ENSSSCT00000023928	j	CUFF.234	CUFF.234.2	100	0.5	0.5	0.5	0.51	3050	CUFF.234.4	2906
ATP11B	ENSSSCT00000023928	j	CUFF.234	CUFF.234.4	100	0.5	0.5	0.5	0.51	3068	CUFF.234.4	2906
ENSSSCG00000023602	ENSSSCT00000010529	j	CUFF.125	CUFF.125.3	100	0.75	0.75	0.75	0.51	1794	ENSSSCT00000010529	1971
GLYR1	ENSSSCT00000030382	j	CUFF.269	CUFF.269.3	100	0.75	0.75	0.75	0.52	1602	ENSSSCT00000008693	1620
FANCE	ENSSSCT00000026873	j	CUFF.382	CUFF.382.4	100	0.75	0.75	0.75	0.54	1667	ENSSSCT00000001724	1584
MYOM1	ENSSSCT00000004091	j	CUFF.362	CUFF.362.2	100	0.25	0.25	0.25	0.55	5158	ENSSSCT00000004091	5440
ADGB	ENSSSCT00000004553	j	CUFF.6	CUFF.6.3	100	0.38	0.38	0.38	0.55	4673	ENSSSCT00000004553	4979
TDRD12	ENSSSCT00000028980	j	CUFF.337	CUFF.337.3	100	0.38	0.38	0.38	0.55	3927	CUFF.337.3	3651
HYI	ENSSSCT00000029697	j	CUFF.374	CUFF.374.2	100	0.25	0.25	0.25	0.56	1916	CUFF.374.2	1660
ENSSSCG00000024698	ENSSSCT00000023949	j	CUFF.484	CUFF.484.3	100	0.3	0.3	0.3	0.56	4735	CUFF.484.3	4585
ZMIZ1	ENSSSCT00000011307	j	CUFF.150	CUFF.150.2	67	0.25	0.25	0.25	0.58	7652	CUFF.150.2	3917
ENSSSCG00000025022	ENSSSCT00000029007	j	CUFF.486	CUFF.486.2	100	0.33	0.33	0.33	0.58	6180	CUFF.486.2	5463
AGAP3	ENSSSCT00000027781	j	CUFF.213	CUFF.213.5	75	0.38	0.38	0.38	0.59	3746	ENSSSCT00000023351	3773
WDR90	ENSSSCT00000023121	j	CUFF.270	CUFF.270.3	50	0.25	0.25	0.25	0.61	5654	CUFF.270.2	5801
ATXN2	ENSSSCT00000010778	j	CUFF.133	CUFF.133.3	100	0.38	0.38	0.38	0.61	4210	ENSSSCT00000010778	4433
FAM65C	ENSSSCT00000026410	j	CUFF.208	CUFF.208.3	100	0.38	0.38	0.38	0.61	3934	CUFF.208.3	3814
SEMA6D	ENSSSCT00000024799	j	CUFF.19	CUFF.19.2	100	0.38	0.38	0.38	0.62	3876	ENSSSCT00000005149	3822
FXR1	ENSSSCT00000027021	j	CUFF.111	CUFF.111.4	100	0.5	0.5	0.5	0.62	3537	ENSSSCT00000027021	3621
PODXL	ENSSSCT00000023302	j	CUFF.215	CUFF.215.3	100	0.25	0.25	0.25	0.63	6125	CUFF.215.2	5842
ENSSSCG00000025584	ENSSSCT00000027989	j	CUFF.365	CUFF.365.3	100	0.38	0.38	0.38	0.66	5684	ENSSSCT00000027989	5858
TDRD1	ENSSSCT00000023111	j	CUFF.162	CUFF.162.2	100	0.25	0.25	0.25	0.66	6549	CUFF.162.2	6516
MLL2	ENSSSCT00000000204	j	CUFF.314	CUFF.314.4	100	0.13	0.13	0.13	0.67	19786	CUFF.314.3	18097
COL16A1	ENSSSCT00000003998	j	CUFF.358	CUFF.358.3	100	0.38	0.38	0.38	0.67	4956	ENSSSCT00000003998	4959
STARD9	ENSSSCT00000005213	j	CUFF.22	CUFF.22.3	100	0.38	0.38	0.38	0.69	5710	CUFF.22.3	5704
NOTCH3	ENSSSCT00000029966	j	CUFF.236	CUFF.236.3	100	0.38	0.38	0.38	0.7	4167	ENSSSCT00000029966	4695
CEP250	ENSSSCT00000028153	j	CUFF.204	CUFF.204.2	67	0.25	0.25	0.25	0.7	9137	CUFF.204.2	5755
ADAMTS20	ENSSSCT00000000862	j	CUFF.327	CUFF.327.3	100	0.38	0.38	0.38	0.7	5396	CUFF.327.3	5384
DCLRE1A	ENSSSCT00000023797	j	CUFF.161	CUFF.161.4	67	0.5	0.5	0.5	0.72	3172	ENSSSCT00000011643	3220
ALPK1	ENSSSCT00000009995	j	CUFF.414	CUFF.414.3	100	0.5	0.5	0.5	0.74	3448	ENSSSCT00000009994	3338
RTF1	ENSSSCT00000031282	j	CUFF.24	CUFF.24.3	100	0.38	0.38	0.38	0.75	4721	ENSSSCT00000031282	4733
LONRF1	ENSSSCT00000027883	j	CUFF.199	CUFF.199.3	100	0.38	0.38	0.38	0.75	4805	ENSSSCT00000007633	4661
SYNJ2	ENSSSCT00000032465	j	CUFF.5	CUFF.5.3	100	0.5	0.5	0.5	0.75	4329	CUFF.5.2	4266
PLCH2	ENSSSCT00000030604	j	CUFF.350	CUFF.350.3	100	0.38	0.38	0.38	0.78	5180	CUFF.350.3	4918
AGAP3	ENSSSCT00000027781	j	CUFF.213	CUFF.213.4	100	0.5	0.5	0.5	0.79	3779	ENSSSCT00000023351	3773
TFEB	ENSSSCT00000026847	j	CUFF.383	CUFF.383.3	100	0.75	0.75	0.75	0.8	2752	ENSSSCT00000001802	2195
WDFY4	ENSSSCT00000026607	j	CUFF.153	CUFF.153.2	100	0.25	0.25	0.25	0.83	10797	CUFF.153.2	10501
ENSSSCG00000016574	ENSSSCT00000027047	j	CUFF.216	CUFF.216.3	100	0.5	0.5	0.5	0.84	6240	CUFF.216.3	6138
CIT	ENSSSCT00000010783	j	CUFF.134	CUFF.134.2	100	0.25	0.25	0.25	0.86	8246	CUFF.134.2	8210
AKAP9	ENSSSCT00000023446	j	CUFF.426	CUFF.426.2	50	0.17	0.17	0.17	0.87	13406	CUFF.426.2	13010
EP300	ENSSSCT00000000074	j	CUFF.313	CUFF.313.3	100	0.38	0.38	0.38	0.88	8274	ENSSSCT00000026332	8181
ENSSSCG00000022532	ENSSSCT00000023311	j	CUFF.38	CUFF.38.2	100	0.75	0.75	0.75	0.95	3042	ENSSSCT00000026221	2718
ARHGAP20	ENSSSCT00000029186	j	CUFF.419	CUFF.419.2	100	0.75	0.75	0.75	0.95	3334	ENSSSCT00000016379	2595
ZNF445	ENSSSCT00000026394	j	CUFF.93	CUFF.93.3	100	0.75	0.75	0.75	0.97	3012	ENSSSCT00000031378	3000
ENSSSCG00000017146	ENSSSCT00000018666	j	CUFF.67	CUFF.67.3	100	0.38	0.38	0.38	0.97	9774	ENSSSCT00000018666	9807
MIB2	ENSSSCT00000003719	j	CUFF.349	CUFF.349.3	100	0.75	0.75	0.75	1.01	3092	ENSSSCT00000003719	3200
ENSSSCG00000012988	ENSSSCT00000026324	j	CUFF.223	CUFF.223.3	100	0.5	0.5	0.5	1.05	4854	ENSSSCT00000014198	4821
CEP250	ENSSSCT00000028153	j	CUFF.204	CUFF.204.3	100	0.38	0.38	0.38	1.05	8450	CUFF.204.2	5755
DCLRE1A	ENSSSCT00000023797	j	CUFF.161	CUFF.161.5	100	0.75	0.75	0.75	1.08	3184	ENSSSCT00000011643	3220
RNF31	ENSSSCT00000031497	j	CUFF.389	CUFF.389.3	100	0.75	0.75	0.75	1.08	3395	ENSSSCT00000002241	3356
MED13	ENSSSCT00000024721	j	CUFF.78	CUFF.78.3	100	0.5	0.5	0.5	1.12	5181	ENSSSCT00000024721	5282
GOLGA4	ENSSSCT00000022871	j	CUFF.90	CUFF.90.3	100	0.38	0.38	0.38	1.12	7081	ENSSSCT00000022871	7087
ENSSSCG00000025736	ENSSSCT00000006463	j	CUFF.289	CUFF.289.3	100	0.75	0.75	0.75	1.16	3573	ENSSSCT00000006463	3684
KIF26B	ENSSSCT00000011902	j	CUFF.50	CUFF.50.3	100	0.5	0.5	0.5	1.2	5405	ENSSSCT00000026658	5408
TRRAP	ENSSSCT00000026054	j	CUFF.266	CUFF.266.2	100	0.25	0.25	0.25	1.21	11424	ENSSSCT00000026054	11466
WDR90	ENSSSCT00000023121	j	CUFF.270	CUFF.270.2	100	0.5	0.5	0.5	1.22	5861	CUFF.270.2	5801
ENSSSCG00000010599	ENSSSCT00000011594	j	CUFF.477	CUFF.477.3	100	0.5	0.5	0.5	1.22	5732	ENSSSCT00000011593	5732
CHD2	ENSSSCT00000002524	j	CUFF.393	CUFF.393.2	100	0.5	0.5	0.5	1.22	6373	ENSSSCT00000002524	6406
SCAF11	ENSSSCT00000023077	j	CUFF.328	CUFF.328.4	100	0.5	0.5	0.5	1.48	6958	ENSSSCT00000031177	6919
THSD7A	ENSSSCT00000025355	j	CUFF.427	CUFF.427.4	100	0.75	0.75	0.75	1.51	4751	ENSSSCT00000024928	4745
ENSSSCG00000006474	ENSSSCT00000031509	j	CUFF.302	CUFF.302.4	100	0.75	0.75	0.75	1.53	4881	ENSSSCT00000027298	4872
SVIL	ENSSSCT00000012064	j	CUFF.53	CUFF.53.3	100	0.5	0.5	0.5	1.61	7738	ENSSSCT00000012064	7780
BAZ2A	ENSSSCT00000032195	j	CUFF.318	CUFF.318.3	100	0.5	0.5	0.5	1.79	8685	ENSSSCT00000000436	8208
MXRA5	ENSSSCT00000014027	j	CUFF.535	CUFF.535.3	100	0.5	0.5	0.5	1.99	9467	ENSSSCT00000014026	9080
FAM208B	ENSSSCT00000012188	j	CUFF.56	CUFF.56.3	100	0.75	0.75	0.75	2.22	6987	ENSSSCT00000024774	6942
MKI67	ENSSSCT00000027204	j	CUFF.167	CUFF.167.2	100	0.75	0.75	0.75	3	9453	ENSSSCT00000029353	9168
SYNE2	ENSSSCT00000005633	j	CUFF.32	CUFF.32.3	100	0.38	0.38	0.38	3.6	22710	ENSSSCT00000005633	22725
