# Supplementary material for: Extensive Expression Differences along Porcine Small Intestine Evidenced by Transcriptome Sequencing
Source: PLoS One. 2014 Feb 12;9(2):e88515. doi: 10.1371/journal.pone.0088515 (PMC3922923; doi:10.1371/journal.pone.0088515)
Supplement: Table S3 — Expressed genes observed in the study. The estimation of raw counts of each gene was estimated by Cufflinks v2.0.1 [20], which constructed a minimum set of transcripts per locus that best described the reads in the dataset. Only genes that presented at least 1 read per million in 25% of the samples are reported. (TXT) [file pone.0088515.s009.txt]

ID	N	Begin_exon	finish_exon	transcript_id	exon_number	gene_name	Duodenum_Mean	Jejunum_Mean	Ileum_Mean	PP_Ileal_Mean
XLOC_000001	1	280458	280898	TCONS_00000001	1	DLL1	344	311	352	206
XLOC_000005	53	1130148	1130186	TCONS_00000007	1	C6ORF120	424	552	557	585
XLOC_000007	56	1979288	1979325	TCONS_00000009	1	ENSSSCG00000027112	175	176	241	88
XLOC_000009	64	2657897	2658138	TCONS_00000012	1	FRMD1	984	807	634	385
XLOC_000330	2975	125443231	125443349	TCONS_00000359	1	ENSSSCG00000021143	125	3	7	5
XLOC_000010	99	3101177	3101459	TCONS_00000014	1	UNC93A	369	338	234	192
XLOC_000011	107	3289751	3289852	TCONS_00000015	1	RNASET2	875	707	590	507
XLOC_000012	118	3575169	3575282	TCONS_00000016	1	RPS6KA2	203	421	248	174
XLOC_000013	139	3716401	3716593	TCONS_00000017	1	SFT2D1	2288	2572	2588	2100
XLOC_000020	188	8042045	8042127	TCONS_00000024	1	PARK2	10	20	12	14
XLOC_000026	230	9023234	9023514	TCONS_00000030	1	M6P/IGF2R	1415	1603	1327	1142
XLOC_000027	241	9093103	9093258	TCONS_00000031	1	ENSSSCG00000004043	30	27	25	6
XLOC_000029	254	9389098	9389346	TCONS_00000033	1	TCP1	2390	1952	2520	2793
XLOC_000032	268	9475183	9475651	TCONS_00000036	1	SOD2	3888	4849	4037	3152
XLOC_000033	273	10042142	10042367	TCONS_00000037	1	TAGAP	214	206	168	308
XLOC_000036	293	10372368	10372469	TCONS_00000040	1	ENSSSCG00000024876	89	76	85	40
XLOC_000037	299	10401161	10401283	TCONS_00000041	1	RPH3AL	27	41	43	21
XLOC_000038	305	10423018	10423625	TCONS_00000042	1	EZR	8683	12253	8858	9126
XLOC_000043	337	11849147	11849294	TCONS_00000047	1	ARID1B	928	1071	1017	1397
XLOC_000045	354	13879769	13880938	TCONS_00000049	1	ENSSSCG00000026474	89	93	104	41
XLOC_000046	358	14406886	14406926	TCONS_00000050	1	CNKSR3	237	435	249	205
XLOC_000047	371	14507765	14507853	TCONS_00000051	1	ENSSSCG00000025154	1163	1080	843	579
XLOC_000050	390	15717419	15717812	TCONS_00000054	1	FBXO5	196	222	281	581
XLOC_000051	395	15892181	15892287	TCONS_00000055	1	VIP	36	70	46	32
XLOC_000053	402	16316574	16316651	TCONS_00000057	1	ENSSSCG00000021273	29	12	30	13
XLOC_000054	438	16390684	16390764	TCONS_00000058	1	ENSSSCG00000004082	433	543	518	556
XLOC_000056	487	17207038	17207131	TCONS_00000060	1	RMND1	419	355	421	267
XLOC_000057	499	17296719	17296936	TCONS_00000061	1	ZBTB2	217	292	265	427
XLOC_000061	513	18440912	18441016	TCONS_00000065	1	PCMT1	489	575	592	518
XLOC_000063	524	18577606	18577765	TCONS_00000067	1	NUP43	176	139	188	354
XLOC_000064	532	18600335	18600996	TCONS_00000068	1	LATS1	203	102	181	146
XLOC_000065	539	18652923	18653350	TCONS_00000069	1	ENSSSCG00000021892	101	110	100	134
XLOC_000066	542	18675026	18675493	TCONS_00000070	1	PPIL4	376	385	423	517
XLOC_000067	554	18690551	18690778	TCONS_00000071	1	C6ORF72	441	293	341	201
XLOC_000068	559	18783705	18784003	TCONS_00000072	1	ZC3H12D	222	171	144	1159
XLOC_000069	565	21856692	21856797	TCONS_00000073	1	SHPRH	303	131	201	150
XLOC_000070	595	21999972	22000199	TCONS_00000074	1	FBXO30	390	558	448	476
XLOC_000071	598	22050549	22050900	TCONS_00000075	1	EPM2A	39	68	51	44
XLOC_000072	602	23687363	23687416	TCONS_00000076	1	PLAGL1	232	254	237	150
XLOC_000075	609	23807089	23807270	TCONS_00000079	1	ENSSSCG00000004130	146	112	145	152
XLOC_000076	614	24129147	24129723	TCONS_00000080	1	FUCA2	1511	1228	1297	782
XLOC_000077	621	24188821	24189002	TCONS_00000081	1	ADAT2	243	153	248	141
XLOC_000079	628	25290207	25290716	TCONS_00000083	1	GPR126	146	405	169	243
XLOC_000082	652	28295773	28296594	TCONS_00000086	1	CITED2	197	417	236	252
XLOC_000084	662	28641678	28642196	TCONS_00000088	1	REPS1	523	727	623	897
XLOC_000085	682	28871320	28872296	TCONS_00000089	1	NHSL1	1987	1524	1775	728
XLOC_000090	693	30388405	30388888	TCONS_00000094	1	IFNGR1	1854	4787	2925	2873
XLOC_000092	705	30549184	30549401	TCONS_00000096	1	IL20RA	47	17	32	4
XLOC_000095	712	30747547	30747740	TCONS_00000099	1	ENSSSCG00000026041	300	186	258	223
XLOC_000096	740	31384824	31384993	TCONS_00000100	1	PDE7B	58	67	58	40
XLOC_000097	750	32049106	32049199	TCONS_00000101	1	AHI1	88	122	100	416
XLOC_000098	779	32459602	32459759	TCONS_00000102	1	HBS1L	772	725	877	628
XLOC_000101	804	33250475	33250603	TCONS_00000105	1	SGK1	6287	8596	7172	4714
XLOC_000102	816	33338288	33338402	TCONS_00000106	1	SLC2A12	13	19	14	8
XLOC_000104	822	34453175	34453217	TCONS_00000108	1	C6ORF192	380	412	477	235
XLOC_000105	837	34481248	34481316	TCONS_00000109	1	VNN2	50	36	40	13
XLOC_000107	853	34523098	34523329	TCONS_00000111	1	VNN1	133	581	734	275
XLOC_000116	870	34705599	34705755	TCONS_00000120	1	STX7	892	905	1043	2556
XLOC_000118	881	34802962	34803315	TCONS_00000122	1	MOXD1	9	14	8	14
XLOC_000120	895	35443502	35443682	TCONS_00000124	1	ENSSSCG00000023740	254	420	1484	152
XLOC_000122	905	35558745	35558921	TCONS_00000126	1	ENSSSCG00000029065	368	384	396	408
XLOC_000123	920	35916769	35917274	TCONS_00000127	1	ENSSSCG00000004199	981	1301	1149	978
XLOC_000126	957	37339067	37339313	TCONS_00000130	1	ENSSSCG00000004206	951	1217	1033	911
XLOC_000127	962	38212863	38213206	TCONS_00000131	1	PTPRK	1341	1334	1299	825
XLOC_000131	1005	39452655	39452964	TCONS_00000135	1	KIAA0408	35	64	43	29
XLOC_000132	1011	39565183	39565417	TCONS_00000136	1	ECHDC1	555	638	617	504
XLOC_000133	1016	41395603	41395710	TCONS_00000137	1	HDDC2	139	96	122	155
XLOC_000139	1036	44437368	44437502	TCONS_00000143	1	SERINC1	2454	2951	2513	2362
XLOC_000140	1043	44537050	44537267	TCONS_00000144	1	ENSSSCG00000025075	210	230	193	146
XLOC_000141	1045	45615048	45615202	TCONS_00000145	1	C6ORF170	42	31	38	22
XLOC_000142	1078	47894684	47895608	TCONS_00000146	1	MAN1A1	887	850	818	638
XLOC_000143	1090	48197140	48197275	TCONS_00000147	1	FAM184A	10	3	4	46
XLOC_000144	1106	48325949	48326252	TCONS_00000148	1	MCM9	57	46	56	129
XLOC_000145	1119	48488864	48489063	TCONS_00000149	1	ENSSSCG00000030488	155	175	178	481
XLOC_000146	1121	48621907	48622412	TCONS_00000150	1	C6ORF204	37	20	38	107
XLOC_000148	1136	49584183	49584663	TCONS_00000152	1	GOPC	402	419	439	466
XLOC_000149	1145	49755480	49755602	TCONS_00000153	1	ROS1	970	648	1326	346
XLOC_000152	1201	50163018	50163643	TCONS_00000156	1	FAM162B	21	17	15	130
XLOC_000154	1206	50213031	50213411	TCONS_00000158	1	ZUFSP	130	126	145	208
XLOC_000158	1225	50511751	50512002	TCONS_00000162	1	ENSSSCG00000025941	2030	2420	2337	1956
XLOC_000164	1262	56203980	56204250	TCONS_00000168	1	COL19A1	24	10	12	28
XLOC_000165	1313	56918208	56918387	TCONS_00000169	1	FAM135A	1641	1581	1876	881
XLOC_000167	1335	57055240	57055622	TCONS_00000171	1	SMAP1	508	456	420	445
XLOC_000168	1346	57650076	57651307	TCONS_00000172	1	OGFRL1	89	55	67	113
XLOC_000170	1354	58326935	58326965	TCONS_00000174	1	RIMS1	63	203	156	118
XLOC_000171	1397	59101858	59101967	TCONS_00000176	1	KCNQ5	55	52	49	172
XLOC_000175	1472	59586283	59586664	TCONS_00000182	1	MRAP2	9	14	5	22
XLOC_000176	1476	60831750	60832289	TCONS_00000183	1	NT5E	79	137	188	69
XLOC_000179	1483	62311691	62311858	TCONS_00000186	1	ZNF292	253	285	293	364
XLOC_000183	1521	62558689	62558888	TCONS_00000190	1	SLC35A1	469	432	440	542
XLOC_000185	1544	62675311	62675334	TCONS_00000192	1	ORC3	413	321	389	440
XLOC_000187	1571	63408779	63409509	TCONS_00000194	1	ENSSSCG00000029003	833	580	695	787
XLOC_000189	1576	63966008	63966622	TCONS_00000196	1	PM20D2	338	283	357	152
XLOC_000191	1584	64482243	64482426	TCONS_00000198	1	ANKRD6	195	93	106	47
XLOC_000192	1610	64694705	64695725	TCONS_00000200	1	ENSSSCG00000004327	137	60	131	181
XLOC_000193	1612	64791825	64791879	TCONS_00000201	1	ENSSSCG00000004331	251	202	257	346
XLOC_000195	1624	71027087	71027254	TCONS_00000203	1	MANEA	269	167	250	111
XLOC_000197	1630	72007498	72007701	TCONS_00000205	1	UFL1	970	759	903	728
XLOC_000198	1649	72074768	72074930	TCONS_00000206	1	FHL5	24	25	17	8
XLOC_000200	1660	72650787	72650921	TCONS_00000208	1	ENSSSCG00000027002	35	27	37	41
XLOC_000206	1675	74964826	74964914	TCONS_00000214	1	COQ3	164	193	208	219
XLOC_000208	1683	75136679	75136822	TCONS_00000216	1	ENSSSCG00000029638	693	618	621	478
XLOC_000216	1719	81577474	81577917	TCONS_00000224	1	PRDM1	686	634	622	573
XLOC_000217	1726	81996299	81997862	TCONS_00000225	1	AIM1	2567	2200	2536	1358
XLOC_000218	1786	82112109	82112273	TCONS_00000228	1	QRSL1	379	336	388	266
XLOC_000219	1797	82935422	82935454	TCONS_00000229	1	SOBP	16	29	16	27
XLOC_000220	1800	83109165	83109411	TCONS_00000230	1	ENSSSCG00000004380	318	146	195	71
XLOC_000222	1821	83635062	83635436	TCONS_00000233	1	ENSSSCG00000024176	36	22	27	16
XLOC_000223	1824	83698855	83698905	TCONS_00000234	1	ENSSSCG00000004386	36	22	34	15
XLOC_000224	1831	83886632	83886917	TCONS_00000235	1	FOXO3	264	286	231	144
XLOC_000226	1859	84502215	84502377	TCONS_00000238	1	CEP57L1	39	95	48	99
XLOC_000228	1888	84644862	84644885	TCONS_00000240	1	ENSSSCG00000004415	24	91	25	107
XLOC_000229	1908	84786672	84786822	TCONS_00000241	1	SMPD2	1006	1644	1424	999
XLOC_000231	1920	84995889	84996188	TCONS_00000243	1	ENSSSCG00000022201	32	21	32	33
XLOC_000232	1924	85660857	85661160	TCONS_00000244	1	CDC40	462	503	492	480
XLOC_000234	1946	86210911	86210947	TCONS_00000246	1	CDK19	11	12	17	23
XLOC_000240	1985	89851192	89851802	TCONS_00000254	1	MARCKS	1970	2978	2237	2482
XLOC_000241	1987	91861519	91861741	TCONS_00000255	1	NT5DC1	1429	1243	1096	916
XLOC_000243	2001	92384871	92385109	TCONS_00000257	1	RWDD1	1114	987	1115	1173
XLOC_000245	2015	92839196	92839360	TCONS_00000259	1	SNAP91	7	13	7	67
XLOC_000246	2042	93076563	93076634	TCONS_00000260	1	ME1	41	73	53	31
XLOC_000247	2056	93255137	93255266	TCONS_00000261	1	PGM3	835	658	910	419
XLOC_000248	2069	93443037	93443215	TCONS_00000262	1	ENSSSCG00000026346	28	19	18	16
XLOC_000249	2074	94512356	94512737	TCONS_00000263	1	IBTK	1402	1265	1482	1017
XLOC_000250	2103	95104353	95104587	TCONS_00000264	1	FAM46A	1353	723	1174	372
XLOC_000253	2109	96888321	96888578	TCONS_00000267	1	ELOVL4	24	29	29	52
XLOC_000255	2121	97745079	97745090	TCONS_00000269	1	HMGN3	422	370	391	587
XLOC_000256	2127	97888855	97888894	TCONS_00000270	1	PHIP	137	66	123	173
XLOC_000261	2267	101579216	101579428	TCONS_00000279	1	FILIP1	49	90	62	39
XLOC_000264	2277	101726688	101726824	TCONS_00000282	1	ENSSSCG00000004484	522	601	474	314
XLOC_000265	2306	103338141	103338391	TCONS_00000283	1	SLC17A5	538	570	539	516
XLOC_000266	2317	103474791	103474823	TCONS_00000284	1	EEF1A	121826	107521	112478	135876
XLOC_000267	2325	103535849	103536856	TCONS_00000285	1	MB21D1	175	139	203	291
XLOC_000268	2330	104402849	104406306	TCONS_00000286	1	SETBP1	38	10	32	16
XLOC_000273	2367	105944301	105944384	TCONS_00000291	1	ATP5A1	20275	17699	21539	13184
XLOC_000274	2378	106025621	106026431	TCONS_00000292	1	C18ORF25	481	465	525	563
XLOC_000276	2383	107666405	107666721	TCONS_00000294	1	CTIF	312	723	438	367
XLOC_000279	2401	108638412	108638853	TCONS_00000299	1	LIPG	128	137	142	395
XLOC_000283	2503	109665472	109665657	TCONS_00000308	1	SKA1	98	96	146	266
XLOC_000284	2510	110083202	110083747	TCONS_00000309	1	MAPK4	51	172	66	923
XLOC_000285	2515	110332948	110333341	TCONS_00000310	1	ME2	2506	2482	3229	1375
XLOC_000288	2537	110509117	110509499	TCONS_00000313	1	SMAD4	1165	1199	1297	1125
XLOC_000290	2550	114105387	114105579	TCONS_00000315	1	POLI	108	74	77	105
XLOC_000291	2566	114168862	114168915	TCONS_00000316	1	C18orf54	32	26	38	60
XLOC_000293	2577	114693709	114694018	TCONS_00000318	1	RAB27B	209	99	296	37
XLOC_000295	2584	116786056	116786294	TCONS_00000320	1	WDR7	106	44	96	64
XLOC_000296	2602	117493535	117493777	TCONS_00000321	1	NARS	1910	1335	1726	1564
XLOC_000298	2626	117675767	117676043	TCONS_00000323	1	SPG21	877	589	598	503
XLOC_000300	2649	118044144	118044312	TCONS_00000325	1	ENSSSCG00000020916	22	24	18	41
XLOC_000301	2651	118116558	118116677	TCONS_00000326	1	RBPMS2	86	247	114	109
XLOC_000302	2658	118156746	118156962	TCONS_00000327	1	OAZ2	795	772	708	1122
XLOC_000303	2663	118623388	118623534	TCONS_00000328	1	ENSSSCG00000004555	73	65	92	339
XLOC_000305	2681	118800888	118801083	TCONS_00000331	1	PPIB	4063	2471	3405	1941
XLOC_000306	2685	118816807	118816918	TCONS_00000332	1	SNX1	945	877	855	755
XLOC_000307	2699	119405161	119406090	TCONS_00000333	1	HERC1	724	781	704	701
XLOC_000310	2788	119861130	119861310	TCONS_00000336	1	CA12	36	298	37	138
XLOC_000311	2794	120104405	120104907	TCONS_00000337	1	RPS27L	1751	1096	1734	1152
XLOC_000316	2809	121477119	121477315	TCONS_00000342	1	ENSSSCG00000023568	32	7	22	26
XLOC_000317	2813	121481569	121481966	TCONS_00000343	1	ENSSSCG00000023100	39	10	29	26
XLOC_000318	2816	121487810	121487942	TCONS_00000344	1	ENSSSCG00000026189	94	35	71	83
XLOC_000319	2825	121502194	121502310	TCONS_00000345	1	VPS13C	403	231	341	457
XLOC_000320	2838	123140555	123140766	TCONS_00000346	1	RORA	69	27	36	37
XLOC_000322	2888	123368554	123368610	TCONS_00000349	1	ANXA2	11097	12279	12579	6950
XLOC_000323	2901	124261171	124261386	TCONS_00000350	1	ENSSSCG00000004582	84	63	64	114
XLOC_000324	2911	124288259	124288413	TCONS_00000351	1	GTF2A2	623	479	579	547
XLOC_000325	2916	124676343	124676760	TCONS_00000352	1	MYO1E	1049	1249	1020	2502
XLOC_000326	2944	125132754	125133052	TCONS_00000353	1	SLTM	443	360	453	508
XLOC_000328	2959	125355481	125355548	TCONS_00000355	1	ADAM10	54	45	64	26
XLOC_000330	2975	125443231	125443349	TCONS_00000359	1	ENSSSCG00000021143	125	3	7	5
XLOC_000331	2978	126092062	126092191	TCONS_00000360	1	ALDH1A2	193	23	44	271
XLOC_000332	2984	126609775	126610573	TCONS_00000361	1	ENSSSCG00000026445	36	12	16	9
XLOC_000333	2986	127597935	127598157	TCONS_00000362	1	ZNF280D	182	153	187	242
XLOC_000334	3006	127767312	127767533	TCONS_00000363	1	MNS1	28	20	25	54
XLOC_000338	3020	128274903	128275026	TCONS_00000367	1	RFX7	950	660	852	820
XLOC_000339	3025	128359700	128359844	TCONS_00000368	1	ENSSSCG00000029459	10	31	20	25
XLOC_000342	3044	129010221	129010483	TCONS_00000372	1	DYX1C1-CCPG1	127	94	99	72
XLOC_000344	3050	129070233	129070425	TCONS_00000374	1	RAB27A	748	531	834	690
XLOC_000345	3057	129149990	129150154	TCONS_00000375	1	RSL24D1	938	903	1022	1093
XLOC_000350	3074	132090591	132090706	TCONS_00000380	1	KIAA1370	362	191	205	357
XLOC_000351	3086	132202980	132203174	TCONS_00000381	1	ARPP19	718	871	841	1027
XLOC_000352	3089	132314370	132314396	TCONS_00000382	1	MYO5A	226	281	256	548
XLOC_000353	3133	132514137	132514162	TCONS_00000383	1	MYO5C	137	81	154	59
XLOC_000354	3174	132632471	132632596	TCONS_00000384	1	GNB5	235	341	194	233
XLOC_000356	3199	132895033	132895566	TCONS_00000387	1	LEO1	481	614	548	608
XLOC_000357	3211	133087518	133087561	TCONS_00000388	1	SCG3	31	44	43	22
XLOC_000359	3235	133371487	133371623	TCONS_00000390	1	DMXL2	45	74	68	56
XLOC_000361	3258	134516466	134516488	TCONS_00000393	1	SPPL2A	3763	6717	5481	4275
XLOC_000362	3280	134599618	134599697	TCONS_00000394	1	TRPM7	1458	1683	1556	1992
XLOC_000366	3329	134986625	134987480	TCONS_00000398	1	GABPB1	290	277	290	450
XLOC_000367	3338	135147967	135148097	TCONS_00000399	1	HDC	93	43	50	30
XLOC_000368	3350	135295131	135295300	TCONS_00000400	1	ATP8B4	14	9	14	7
XLOC_000369	3370	135810194	135810263	TCONS_00000401	1	C15ORF33	69	37	44	28
XLOC_000373	3383	136318910	136319635	TCONS_00000405	1	COPS2	583	556	647	748
XLOC_000374	3396	136458261	136458564	TCONS_00000406	1	SECISBP2L	2244	1796	1911	1482
XLOC_000376	3426	136701249	136701346	TCONS_00000408	1	CEP152	140	107	181	274
XLOC_000377	3482	137103320	137103521	TCONS_00000410	1	FBN1	339	325	378	201
XLOC_000378	3553	137635281	137635491	TCONS_00000411	1	MYEF2	47	59	44	218
XLOC_000381	3572	140423061	140423308	TCONS_00000414	1	ENSSSCG00000004665	672	930	789	817
XLOC_000382	3578	140670863	140670919	TCONS_00000415	1	SQRDL	1608	2110	1693	1746
XLOC_000383	3588	140770604	140771518	TCONS_00000416	1	SLC30A4	78	122	140	63
XLOC_000384	3592	140888564	140889670	TCONS_00000417	1	SPATA5L1	99	67	90	95
XLOC_000385	3600	140915692	140915985	TCONS_00000418	1	C15ORF48	7373	8770	8568	4761
XLOC_000386	3606	141148747	141148770	TCONS_00000420	1	SHF	17	55	46	26
XLOC_000387	3613	141201516	141201913	TCONS_00000421	1	DUOXA2	61	34	10	32
XLOC_000388	3619	141221493	141221565	TCONS_00000422	1	DUOX2	795	392	280	346
XLOC_000389	3651	141476599	141476791	TCONS_00000423	1	ENSSSCG00000004684	71	21	78	52
XLOC_000392	3681	141682597	141682773	TCONS_00000426	1	ENSSSCG00000023996	630	616	711	499
XLOC_000393	3684	141717295	141717938	TCONS_00000427	1	ENSSSCG00000028089	382	460	410	551
XLOC_000394	3689	141951650	141952320	TCONS_00000428	1	CASC4	230	188	201	120
XLOC_000397	3714	142589884	142589985	TCONS_00000431	1	SERINC4	72	84	86	311
XLOC_000399	3748	142610892	142611111	TCONS_00000435	1	ELL3	30	69	15	4796
XLOC_000403	3802	142717637	142717783	TCONS_00000439	1	PPIP5K1	661	568	664	405
XLOC_000410	3868	143086579	143086622	TCONS_00000446	1	ENSSSCG00000028721	177	78	145	60
XLOC_000413	3888	143187620	143188013	TCONS_00000449	1	TMEM62	135	60	103	30
XLOC_000414	3893	143205207	143205374	TCONS_00000451	1	UBR1	1393	929	1540	1151
XLOC_000416	3999	143535527	143535654	TCONS_00000453	1	CDAN1	664	662	667	798
XLOC_000417	4026	143731521	143732044	TCONS_00000454	1	LRRC57	332	383	364	427
XLOC_000418	4032	143786677	143786839	TCONS_00000455	1	ZFP106	456	387	470	530
XLOC_000419	4054	143990774	143991032	TCONS_00000456	1	TMEM87A	982	942	941	764
XLOC_000420	4074	144088766	144089002	TCONS_00000457	1	VPS39	1437	1330	1323	1352
XLOC_000421	4099	144142459	144142569	TCONS_00000458	1	PLA2G4F	314	131	211	55
XLOC_000424	4178	144360847	144361227	TCONS_00000462	1	ENSSSCG00000004735	67	67	56	31
XLOC_000426	4182	144458091	144458225	TCONS_00000464	1	ENSSSCG00000027182	704	618	677	1281
XLOC_000427	4198	144494610	144494832	TCONS_00000466	1	ENSSSCG00000004738	517	435	421	432
XLOC_000430	4287	144695841	144695924	TCONS_00000469	1	MGA	20	10	15	25
XLOC_000433	4300	144911313	144911496	TCONS_00000472	1	RPAP1	1191	1071	1140	941
XLOC_000435	4325	145057617	145057960	TCONS_00000474	1	OIP5	27	21	23	46
XLOC_000440	4347	145394743	145394885	TCONS_00000479	1	INO80	698	660	686	729
XLOC_000442	4383	145601506	145601863	TCONS_00000481	1	RHOV	136	92	111	57
XLOC_000443	4386	145643559	145643901	TCONS_00000482	1	PPP1R14D	1446	1562	1558	810
XLOC_000445	4402	145732753	145733003	TCONS_00000484	1	FAM82A2	614	506	560	314
XLOC_000447	4416	146059861	146060003	TCONS_00000487	1	C15orf52	65	159	68	72
XLOC_000448	4439	146145932	146146449	TCONS_00000488	1	PAK6	91	75	85	148
XLOC_000450	4448	146304943	146305124	TCONS_00000490	1	BUB1B	193	228	250	704
XLOC_000451	4453	146348110	146348313	TCONS_00000491	1	ENSSSCG00000027242	55	38	40	69
XLOC_000453	4458	147292891	147294855	TCONS_00000493	1	ENV	277	470	559	336
XLOC_000454	4459	148187752	148187786	TCONS_00000494	1	RASGRP1	351	434	462	2207
XLOC_000459	4487	152412178	152412403	TCONS_00000499	1	ACTC1	210	583	468	282
XLOC_000461	4496	152625878	152626006	TCONS_00000501	1	ARHGAP11A	452	490	647	1091
XLOC_000462	4511	152695780	152695981	TCONS_00000502	1	SCG5	62	65	65	185
XLOC_000463	4515	152745851	152746405	TCONS_00000503	1	GREM1	43	106	65	96
XLOC_000466	4521	154019851	154020169	TCONS_00000506	1	SYNM	925	2016	1446	1155
XLOC_000467	4525	154223679	154223816	TCONS_00000507	1	LRRC28	193	183	184	118
XLOC_000468	4531	154648093	154648104	TCONS_00000509	1	MEF2A	698	859	833	585
XLOC_000469	4549	154771010	154771095	TCONS_00000510	1	LYSMD4	385	384	372	360
XLOC_000472	4557	155637550	155637736	TCONS_00000513	1	ENSSSCG00000004823	1567	1443	1249	1717
XLOC_000473	4589	155679743	155680386	TCONS_00000514	1	ALDH1A3	83	58	75	36
XLOC_000477	4598	157470911	157470996	TCONS_00000518	1	ATP10A	106	199	133	133
XLOC_000478	4618	157783503	157784050	TCONS_00000519	1	UBE3A	924	816	901	1087
XLOC_000481	4633	158275359	158276999	TCONS_00000522	1	ENSSSCG00000004834	60	154	86	109
XLOC_000487	4675	159812539	159813290	TCONS_00000528	1	MTMR10	1074	1072	1043	884
XLOC_000489	4692	159938592	159939290	TCONS_00000530	1	MCEE	596	437	476	253
XLOC_000493	4723	161036719	161037018	TCONS_00000534	1	ZO1	1426	2003	1632	1789
XLOC_000495	4738	163898659	163900405	TCONS_00000536	1	ZNF516	140	99	101	59
XLOC_000497	4751	164783051	164783988	TCONS_00000538	1	ENSSSCG00000004862	934	889	863	564
XLOC_000498	4752	164832382	164832418	TCONS_00000539	1	TSHZ1	370	421	313	201
XLOC_000500	4755	165529517	165529557	TCONS_00000541	1	CNDP2	10471	15783	16686	8258
XLOC_000501	4767	165565458	165565481	TCONS_00000542	1	CNDP1	303	204	323	169
XLOC_000502	4779	165902018	165902275	TCONS_00000543	1	CYB5A	10491	3936	6030	2208
XLOC_000506	4797	167190973	167191523	TCONS_00000547	1	CBLN2	30	41	38	24
XLOC_000508	4804	169149958	169150200	TCONS_00000549	1	ENSSSCG00000026815	33	37	33	55
XLOC_000509	4809	169326950	169327122	TCONS_00000550	1	CD226	19	24	32	17
XLOC_000510	4812	170746448	170746774	TCONS_00000551	1	TMX3	693	592	673	698
XLOC_000512	4829	172944636	172944830	TCONS_00000553	1	CDH19	13	17	10	8
XLOC_000520	4879	175775174	175775573	TCONS_00000561	1	KDSR	1050	1915	1463	1501
XLOC_000522	4890	176374032	176374440	TCONS_00000563	1	ZCCHC2	278	185	261	176
XLOC_000524	4903	176781392	176781692	TCONS_00000565	1	PIGN	370	171	324	159
XLOC_000526	4934	178905034	178905585	TCONS_00000567	1	CCBE1	38	56	50	26
XLOC_000527	4945	179185031	179185268	TCONS_00000568	1	LMAN1	847	301	748	248
XLOC_000531	4978	179382897	179383408	TCONS_00000572	1	SEC11C	2171	1168	1503	953
XLOC_000533	4985	179658938	179658978	TCONS_00000574	1	MALT1	133	109	123	211
XLOC_000534	5003	179772067	179772175	TCONS_00000575	1	ALPK2	22	38	27	49
XLOC_000536	5016	180185937	180186085	TCONS_00000577	1	ENSSSCG00000004920	28	41	19	22
XLOC_000539	5020	181100250	181100560	TCONS_00000581	1	PTPLAD1	1199	1419	1480	934
XLOC_000545	5107	182175684	182175887	TCONS_00000588	1	ENSSSCG00000029873	191	109	174	103
XLOC_000547	5113	182248014	182248153	TCONS_00000590	1	ZWILCH	130	120	168	242
XLOC_000548	5124	182400508	182401321	TCONS_00000591	1	SMAD6	207	163	132	90
XLOC_000550	5129	182853801	182853837	TCONS_00000593	1	AAGAB	728	820	828	638
XLOC_000556	5177	183919515	183919762	TCONS_00000599	1	FEM1B	886	963	1005	1094
XLOC_000560	5210	184978721	184978941	TCONS_00000603	1	GLCE	1178	1464	973	883
XLOC_000561	5214	185180452	185180618	TCONS_00000604	1	PAQR5	30	119	49	59
XLOC_000562	5220	185212193	185212368	TCONS_00000605	1	KIF23	499	604	735	1382
XLOC_000563	5243	185983169	185983326	TCONS_00000606	1	ENSSSCG00000004971	265	169	164	244
XLOC_000570	5279	187774212	187774732	TCONS_00000615	1	THSD4	20	7	36	6
XLOC_000571	5319	187939927	187940076	TCONS_00000616	1	MYO9A	268	308	334	377
XLOC_000574	5338	188512957	188513078	TCONS_00000619	1	CTAGE5	1290	1018	1383	660
XLOC_000580	5396	194910845	194911219	TCONS_00000627	1	ENSSSCG00000030679	22	26	23	40
XLOC_000581	5400	194948369	194948892	TCONS_00000628	1	ENSSSCG00000021709	33	32	36	51
XLOC_000583	5404	194996881	194999895	TCONS_00000630	1	FAM179B	417	491	459	539
XLOC_000584	5425	195153592	195153725	TCONS_00000631	1	PRPF39	1079	1011	1064	1281
XLOC_000586	5440	195196671	195196816	TCONS_00000633	1	MIS18BP1	322	340	355	865
XLOC_000587	5449	195288066	195288251	TCONS_00000634	1	ENSSSCG00000021217	220	188	212	393
XLOC_000589	5455	199694831	199695016	TCONS_00000636	1	RPS29	6960	4960	5647	6600
XLOC_000590	5458	199852535	199852633	TCONS_00000637	1	LRR1	99	97	111	172
XLOC_000591	5461	199864396	199866221	TCONS_00000638	1	MGAT2	2105	1590	1869	1191
XLOC_000592	5462	199945901	199946317	TCONS_00000639	1	KLHDC2	1010	877	959	618
XLOC_000594	5476	200101914	200102210	TCONS_00000641	1	ENSSSCG00000029839	87	61	132	171
XLOC_000598	5525	201220362	201220513	TCONS_00000646	1	TMX1	1489	1372	1557	1802
XLOC_000599	5533	201656074	201656342	TCONS_00000647	1	FRMD6	378	421	402	257
XLOC_000600	5547	201953125	201953283	TCONS_00000648	1	C14ORF166	1721	1770	1831	2033
XLOC_000603	5559	202398706	202398909	TCONS_00000651	1	ENSSSCG00000029703	29	38	38	100
XLOC_000606	5572	202599689	202599839	TCONS_00000654	1	PSMC6	2513	2028	2348	2092
XLOC_000607	5586	202628100	202628523	TCONS_00000655	1	STYX	71	62	82	91
XLOC_000608	5597	202833909	202834069	TCONS_00000656	1	ENSSSCG00000005042	47	106	68	49
XLOC_000609	5600	204289994	204290160	TCONS_00000657	1	CDKN3	110	178	173	221
XLOC_000612	5621	204436515	204436900	TCONS_00000660	1	SAMD4A	222	337	224	204
XLOC_000613	5633	204886220	204886521	TCONS_00000661	1	SOCS4	365	253	335	258
XLOC_000614	5635	204908530	204908724	TCONS_00000662	1	MAPK1IP1L	633	594	603	512
XLOC_000615	5639	204956631	204956721	TCONS_00000663	1	LGALS3	7264	12182	7403	6720
XLOC_000616	5645	205236719	205238846	TCONS_00000664	1	ENSSSCG00000005057	579	642	532	439
XLOC_000618	5647	205432796	205433130	TCONS_00000666	1	KTN1	1601	1712	1922	1618
XLOC_000619	5692	205965131	205965644	TCONS_00000667	1	PELI2	66	122	87	72
XLOC_000620	5698	206440694	206440853	TCONS_00000668	1	C14ORF101	515	597	574	501
XLOC_000621	5714	207004004	207004846	TCONS_00000669	1	MUDENG	366	452	446	448
XLOC_000626	5731	208211102	208211486	TCONS_00000674	1	ENSSSCG00000022299	1643	1563	1731	1312
XLOC_000627	5744	208247111	208247245	TCONS_00000675	1	PSMA3	2365	1900	2440	2078
XLOC_000628	5755	208288849	208289165	TCONS_00000676	1	ARID4A	681	662	683	1035
XLOC_000632	5788	208474582	208474764	TCONS_00000680	1	ENSSSCG00000023917	29	38	45	44
XLOC_000633	5793	208488017	208488150	TCONS_00000681	1	KIAA0586	114	170	158	167
XLOC_000636	5885	210243302	210244046	TCONS_00000686	1	C14ORF135	399	440	412	528
XLOC_000637	5895	210390699	210391532	TCONS_00000687	1	PPM1A	586	540	536	464
XLOC_000639	5902	210846415	210846566	TCONS_00000689	1	MAT1	71	69	80	120
XLOC_000640	5908	211205468	211205837	TCONS_00000690	1	SLC38A6	183	208	190	300
XLOC_000641	5924	211586462	211587699	TCONS_00000691	1	ENSSSCG00000030657	38	45	40	25
XLOC_000642	5926	211709473	211709556	TCONS_00000692	1	PKC	352	467	462	267
XLOC_000643	5939	212130958	212131139	TCONS_00000693	1	HIF1A	886	923	982	1299
XLOC_000645	5955	212192279	212192696	TCONS_00000695	1	SNAPC1	127	70	105	149
XLOC_000650	5985	212938361	212938445	TCONS_00000701	1	NTRK3	5	13	3	47
XLOC_000653	6010	216298037	216299386	TCONS_00000704	1	SGPP1	1038	1589	1456	1294
XLOC_000656	6016	216775633	216775715	TCONS_00000707	1	RHOJ	199	566	305	279
XLOC_000661	6060	218577846	218577940	TCONS_00000712	1	LRRC19	785	1507	1012	859
XLOC_000662	6065	218624268	218624790	TCONS_00000713	1	PLAA	1127	857	871	793
XLOC_000663	6079	218678023	218678458	TCONS_00000714	1	C9ORF82	308	302	357	415
XLOC_000670	6107	223956057	223956219	TCONS_00000721	1	CDKN2B	262	95	138	48
XLOC_000671	6109	224421238	224421819	TCONS_00000722	1	IFNE	37	33	36	22
XLOC_000694	6161	225900122	225900422	TCONS_00000749	1	MLLT3	447	321	275	250
XLOC_000696	6182	227094945	227095411	TCONS_00000751	1	RPS6	16298	13488	15267	18531
XLOC_000697	6188	227334093	227334145	TCONS_00000752	1	ADFP	248	512	424	487
XLOC_000699	6198	227367650	227368116	TCONS_00000754	1	HAUS6	220	125	227	334
XLOC_000701	6216	229662567	229662728	TCONS_00000756	1	BNC2	34	82	43	56
XLOC_000702	6222	230981734	230981914	TCONS_00000757	1	PSIP1	271	274	302	989
XLOC_000703	6233	231168303	231168359	TCONS_00000758	1	TTC39B	80	135	91	70
XLOC_000704	6252	231958097	231958126	TCONS_00000759	1	NFIB	142	207	163	123
XLOC_000705	6264	233121454	233121474	TCONS_00000760	1	MPDZ	195	242	294	327
XLOC_000711	6309	239134396	239134686	TCONS_00000766	1	ENSSSCG00000005195	99	13	26	13
XLOC_000715	6320	241060724	241060911	TCONS_00000770	1	GLDC	1	2	1	88
XLOC_000716	6330	241244000	241244233	TCONS_00000771	1	ENSSSCG00000029479	69	46	61	80
XLOC_000717	6333	241783024	241786341	TCONS_00000772	1	RANBP6	480	391	479	634
XLOC_000718	6334	241842299	241842826	TCONS_00000774	1	KIAA2026	467	537	497	560
XLOC_000719	6353	242045513	242045973	TCONS_00000775	1	ERMP1	299	135	250	105
XLOC_000720	6368	242425744	242425824	TCONS_00000776	1	C9ORF46	2983	1836	2595	1045
XLOC_000725	6379	243072943	243073288	TCONS_00000781	1	AK3	3760	3302	3744	1982
XLOC_000733	6418	244815647	244815755	TCONS_00000790	1	KIAA0020	497	465	560	524
XLOC_000738	6457	247142879	247143389	TCONS_00000797	1	ENSSSCG00000021637	38	71	49	26
XLOC_000739	6461	247149409	247149535	TCONS_00000798	1	KANK1	145	246	173	122
XLOC_000744	6486	247961314	247961476	TCONS_00000803	1	PGM5	944	3767	1669	1666
XLOC_000745	6496	248529155	248529336	TCONS_00000804	1	ENSSSCG00000025033	290	417	331	225
XLOC_000749	6510	248714681	248715112	TCONS_00000808	1	TJP2	2260	2336	2450	1164
XLOC_000750	6533	248928515	248928682	TCONS_00000809	1	FAM189A2	98	173	116	91
XLOC_000751	6544	249446883	249447116	TCONS_00000810	1	PTAR1	17	7	11	9
XLOC_000752	6552	249859988	249860156	TCONS_00000811	1	MAMDC2	6	19	13	16
XLOC_000753	6554	250030153	250031223	TCONS_00000812	1	KLF9	871	888	853	469
XLOC_000754	6556	250150181	250150462	TCONS_00000813	1	ENSSSCG00000027959	46	16	40	43
XLOC_000755	6561	251516498	251516759	TCONS_00000814	1	ENSSSCG00000020904	22	6	19	6
XLOC_000756	6563	251538434	251538544	TCONS_00000815	1	ENSSSCG00000005260	170	56	129	40
XLOC_000757	6567	251759569	251759792	TCONS_00000816	1	C9orf85	98	86	88	134
XLOC_000759	6590	252793170	252793277	TCONS_00000818	1	ALDH1A1	7732	1977	3348	912
XLOC_000760	6596	252989614	252989862	TCONS_00000819	1	ANXA1	471	619	523	405
XLOC_000763	6622	255040336	255040566	TCONS_00000822	1	OSTF1	1730	1894	2224	1757
XLOC_000764	6632	255618171	255618866	TCONS_00000823	1	PCSK5	117	127	149	58
XLOC_000768	6641	256783358	256783457	TCONS_00000827	1	VPS13A	1427	833	1262	713
XLOC_000771	6718	257749460	257749712	TCONS_00000830	1	CEP78	179	155	195	490
XLOC_000772	6734	257809815	257810069	TCONS_00000831	1	PSAT1	22	29	20	105
XLOC_000773	6747	259252402	259252446	TCONS_00000832	1	TLE4	676	3051	2259	1787
XLOC_000778	6788	263316067	263317188	TCONS_00000837	1	DNAJB5	171	460	213	268
XLOC_000780	6795	263531905	263532000	TCONS_00000839	1	FANCG	345	356	322	392
XLOC_000781	6809	263540243	263540259	TCONS_00000840	1	ENSSSCG00000025750	106	81	92	65
XLOC_000782	6812	263840377	263840426	TCONS_00000841	1	UNC13B	1013	792	676	439
XLOC_000783	6842	263917346	263917405	TCONS_00000842	1	ENSSSCG00000005307	19	10	19	6
XLOC_000784	6869	263990421	263990982	TCONS_00000843	1	RUSC2	372	774	454	395
XLOC_000785	6881	264066494	264066718	TCONS_00000844	1	TESK1	1099	1142	953	744
XLOC_000786	6891	264105680	264105785	TCONS_00000845	1	CCDC107	276	145	180	150
XLOC_000787	6897	264119361	264119706	TCONS_00000846	1	CA9	1594	125	153	178
XLOC_000788	6908	264176184	264176429	TCONS_00000847	1	CREB3	2637	1733	1856	1380
XLOC_000789	6917	264193937	264194071	TCONS_00000848	1	RGP1	610	594	611	431
XLOC_000790	6925	264233932	264235483	TCONS_00000849	1	NPR2	299	485	382	365
XLOC_000799	6967	265175024	265175299	TCONS_00000858	1	MELK	223	271	359	523
XLOC_000800	6985	265851531	265852140	TCONS_00000859	1	ZCCHC7	286	340	335	552
XLOC_000801	6993	266090937	266091022	TCONS_00000860	1	GRHPR	1025	720	924	749
XLOC_000802	7004	266104601	266104617	TCONS_00000863	1	POLR1E	406	348	454	514
XLOC_000803	7074	266336186	266336664	TCONS_00000866	1	FRMPD1	11	10	7	45
XLOC_000806	7101	266502565	266503208	TCONS_00000869	1	DCAF10	121	73	146	91
XLOC_000808	7111	267166211	267167764	TCONS_00000871	1	ALDH1B1	1751	2233	1853	972
XLOC_000811	7159	267342110	267342340	TCONS_00000874	1	TDRD7	2143	2217	2064	1268
XLOC_000813	7188	267580548	267580737	TCONS_00000876	1	NCBP1	518	529	585	695
XLOC_000815	7210	267908093	267908950	TCONS_00000878	1	HEMGN	44	30	41	49
XLOC_000816	7213	268013289	268013561	TCONS_00000879	1	ANP32B	1239	1200	1354	2918
XLOC_000817	7222	268051416	268051655	TCONS_00000880	1	NANS	990	729	789	803
XLOC_000819	7231	268840563	268841031	TCONS_00000882	1	GALNT12	49	592	38	325
XLOC_000820	7243	269014797	269015287	TCONS_00000883	1	ENSSSCG00000005381	512	830	750	437
XLOC_000821	7247	269048171	269048310	TCONS_00000884	1	COL15A1	199	324	225	125
XLOC_000822	7260	269090665	269090811	TCONS_00000885	1	TGFBR1	52	23	38	62
XLOC_000823	7276	269216031	269216122	TCONS_00000887	1	SEC61B	1894	1274	1566	1320
XLOC_000825	7292	269898456	269898521	TCONS_00000890	1	STX17	563	617	626	508
XLOC_000826	7300	270188253	270188454	TCONS_00000891	1	INVS	204	258	268	416
XLOC_000831	7336	271617978	271617993	TCONS_00000896	1	C9ORF125	83	58	53	21
XLOC_000832	7339	271709170	271709313	TCONS_00000897	1	ALDOB	6912	3986	5955	2122
XLOC_000835	7343	271840903	271840939	TCONS_00000900	1	RNF20	511	466	473	536
XLOC_000837	7381	274584790	274584957	TCONS_00000904	1	ENSSSCG00000005403	496	481	640	1338
XLOC_000846	7416	275474265	275474346	TCONS_00000913	1	ENSSSCG00000026173	536	327	701	394
XLOC_000851	7445	276248819	276248932	TCONS_00000918	1	SLC44A1	808	569	735	567
XLOC_000853	7460	276477079	276477093	TCONS_00000920	1	FSD1L	117	71	108	45
XLOC_000854	7476	276557752	276557961	TCONS_00000921	1	FKTN	566	393	523	266
XLOC_000855	7485	276767826	276767985	TCONS_00000922	1	TMEM38B	140	65	84	65
XLOC_000857	7493	278058494	278058650	TCONS_00000924	1	ENSSSCG00000005431	92	65	78	534
XLOC_000861	7502	278643318	278643500	TCONS_00000928	1	ZNF462	5	41	20	18
XLOC_000862	7505	278901473	278902083	TCONS_00000929	1	RAD23B	2624	2680	2724	2639
XLOC_000864	7516	280440242	280440258	TCONS_00000931	1	IKBKAP	395	317	348	449
XLOC_000867	7568	281917465	281919779	TCONS_00000934	1	ENSSSCG00000005451	109	107	102	68
XLOC_000868	7569	282424654	282424790	TCONS_00000936	1	MUSK	15	21	12	20
XLOC_000869	7624	283217647	283217902	TCONS_00000937	1	DNAJC25	167	112	129	121
XLOC_000870	7627	283259173	283259252	TCONS_00000938	1	GNG10	1176	1307	1370	1204
XLOC_000871	7631	283440944	283441041	TCONS_00000939	1	UGCG	1088	1186	1690	999
XLOC_000872	7640	283908773	283908861	TCONS_00000940	1	HSDL2	880	655	667	463
XLOC_000873	7651	283985016	283985153	TCONS_00000941	1	KIAA1958	30	18	20	12
XLOC_000874	7656	284234458	284234954	TCONS_00000942	1	SNX30	126	63	98	78
XLOC_000877	7672	284642844	284642932	TCONS_00000945	1	ENSSSCG00000028992	312	355	433	157
XLOC_000878	7675	284659951	284659982	TCONS_00000946	1	PRPF4	742	709	761	896
XLOC_000879	7690	284727821	284727908	TCONS_00000947	1	SLC31A1	874	917	1106	421
XLOC_000880	7695	284757652	284757926	TCONS_00000948	1	ENSSSCG00000021173	198	197	191	87
XLOC_000882	7713	284871911	284871946	TCONS_00000950	1	RGS3	328	476	381	380
XLOC_000884	7743	285628676	285629021	TCONS_00000953	1	ZNF618	82	58	79	31
XLOC_000885	7756	285795979	285796046	TCONS_00000954	1	ENSSSCG00000005487	118	238	132	114
XLOC_000886	7829	285841738	285841865	TCONS_00000955	1	ENSSSCG00000023475	55	108	59	59
XLOC_000890	7900	286640943	286641272	TCONS_00000959	1	ENSSSCG00000025956	44	78	60	29
XLOC_000895	7934	292326416	292326603	TCONS_00000964	1	CDK5RAP2	290	356	341	586
XLOC_000896	7950	292546951	292547137	TCONS_00000965	1	ENSSSCG00000028551	36	30	35	49
XLOC_000897	7957	292587267	292587417	TCONS_00000966	1	ENSSSCG00000028006	11	10	12	18
XLOC_000898	7960	292950895	292951135	TCONS_00000967	1	ENSSSCG00000005507	270	209	233	171
XLOC_000899	7977	292975896	292976018	TCONS_00000968	1	ENSSSCG00000005508	68	53	70	119
XLOC_000900	7984	293477531	293477809	TCONS_00000969	1	RAB14	1346	1466	1390	1414
XLOC_000918	8033	296330290	296330504	TCONS_00000987	1	ENSSSCG00000026182	89	103	91	60
XLOC_000932	8063	297444746	297445171	TCONS_00001001	1	ENSSSCG00000023197	508	610	530	729
XLOC_000934	8075	297816370	297816523	TCONS_00001003	1	DENND1A	374	291	253	275
XLOC_000935	8085	298850331	298850702	TCONS_00001004	1	NEK6	1528	1732	1533	1077
XLOC_000937	8164	299074850	299074907	TCONS_00001008	1	NR6A1	36	14	34	8
XLOC_000941	8180	299402516	299402795	TCONS_00001014	1	OLFML2A	210	429	355	193
XLOC_000944	8198	299470824	299470974	TCONS_00001017	1	ARPC5L	640	581	661	1814
XLOC_000945	8202	299702674	299702846	TCONS_00001018	1	PPP6C	899	819	971	932
XLOC_000946	8209	299771698	299771885	TCONS_00001019	1	GAPVD1	765	646	724	1170
XLOC_000947	8238	300208111	300208695	TCONS_00001020	1	PBX3	509	647	501	391
XLOC_000948	8246	300987667	300987988	TCONS_00001021	1	ENSSSCG00000027126	23	10	16	6
XLOC_000951	8255	301441560	301441724	TCONS_00001024	1	RALGPS1	311	359	341	170
XLOC_000952	8269	301701194	301701376	TCONS_00001025	1	GARNL3	422	353	453	220
XLOC_000953	8299	301835733	301835842	TCONS_00001026	1	SLC2A8	703	76	152	106
XLOC_000954	8309	301852485	301852933	TCONS_00001027	1	ZNF79	164	148	156	194
XLOC_000955	8314	301878107	301878178	TCONS_00001028	1	LRSAM1	190	177	141	122
XLOC_000956	8338	302057983	302058018	TCONS_00001029	1	STXBP1	115	113	92	56
XLOC_000960	8371	302142852	302143064	TCONS_00001033	1	CDK9	2273	2689	2203	2779
XLOC_000961	8379	302224597	302224805	TCONS_00001034	1	FPGS	80	88	65	176
XLOC_000962	8392	302453222	302453476	TCONS_00001035	1	SLC25A25	658	989	809	704
XLOC_000964	8409	302606724	302606886	TCONS_00001037	1	C9orf16	467	458	376	359
XLOC_000967	8440	302746533	302747397	TCONS_00001040	1	COQ4	1058	1239	1214	805
XLOC_000968	8447	302764484	302764815	TCONS_00001041	1	SLC27A4	9110	11314	14870	5271
XLOC_000969	8460	302788255	302788321	TCONS_00001042	1	URM1	1283	1169	1217	1091
XLOC_000971	8466	302880019	302880201	TCONS_00001044	1	ODF2	795	983	964	1636
XLOC_000972	8486	302917898	302917996	TCONS_00001045	1	GLE1	370	344	351	437
XLOC_000973	8502	302971843	302972079	TCONS_00001046	1	SPTAN1	6614	7424	6885	5929
XLOC_000974	8556	303074195	303074407	TCONS_00001047	1	SET	5347	6171	6634	12203
XLOC_000975	8564	303093222	303093245	TCONS_00001050	1	PKN3	539	626	536	368
XLOC_000976	8666	303151697	303151793	TCONS_00001053	1	TBC1D13	489	481	422	349
XLOC_000978	8680	303225709	303225869	TCONS_00001055	1	LRRC8A	1401	1443	1232	844
XLOC_000980	8695	303275683	303275714	TCONS_00001057	1	NUP188	1505	1447	1485	1909
XLOC_000981	8739	303351066	303351175	TCONS_00001058	1	FAM73B	1064	1102	863	687
XLOC_000982	8755	303391083	303391209	TCONS_00001059	1	DOLPP1	1019	788	770	557
XLOC_000983	8763	303417952	303418289	TCONS_00001060	1	PPP2R4	2695	2742	2528	2191
XLOC_000985	8779	303720888	303721022	TCONS_00001062	1	PRRX2	22	37	21	15
XLOC_000988	8790	303892886	303892977	TCONS_00001065	1	USP20	792	745	615	803
XLOC_000989	8817	304186077	304186214	TCONS_00001066	1	NCS1	14	58	26	24
XLOC_000990	8822	304346787	304346971	TCONS_00001067	1	ENSSSCG00000005699	737	1372	766	660
XLOC_000991	8900	304454129	304454228	TCONS_00001068	1	ASS1	6390	29707	12801	17275
XLOC_000992	8915	304575334	304575456	TCONS_00001069	1	FUBP3	743	811	785	756
XLOC_000994	8938	304671176	304671342	TCONS_00001071	1	EXOSC2	181	166	187	320
XLOC_000995	8947	304685889	304686024	TCONS_00001072	1	ABL1	1714	2160	1678	1080
XLOC_000997	9018	305131025	305131200	TCONS_00001075	1	NUP214	1157	1222	1135	1266
XLOC_000999	9055	305377245	305377446	TCONS_00001077	1	PRRC2B	3391	3540	3382	4369
XLOC_001002	9088	305440958	305440996	TCONS_00001080	1	POMT1	584	583	481	521
XLOC_001008	9125	306486802	306487276	TCONS_00001086	1	GTF3C4	127	85	119	107
XLOC_001009	9130	306637564	306637673	TCONS_00001087	1	ENSSSCG00000023474	21	14	20	24
XLOC_001011	9136	306700486	306700802	TCONS_00001089	1	RALGDS	486	643	472	1025
XLOC_001013	9157	306897871	306897976	TCONS_00001091	1	ENSSSCG00000005735	16	8	10	14
XLOC_001015	9164	306998075	306998137	TCONS_00001093	1	ADAMTS13	258	163	141	215
XLOC_001016	9194	307030425	307030545	TCONS_00001094	1	CACFD1	282	236	193	155
XLOC_001017	9199	307095608	307095697	TCONS_00001095	1	ENSSSCG00000026425	43	77	48	48
XLOC_001019	9229	307533212	307533353	TCONS_00001097	1	WDR5	842	908	844	953
XLOC_001020	9243	308064163	308064410	TCONS_00001098	1	COL5A1	2009	3937	2099	1576
XLOC_001021	9308	308197101	308197456	TCONS_00001099	1	FCN2	21186	13128	13262	6309
XLOC_001023	9329	308620790	308624302	TCONS_00001102	1	PPP1R26	249	223	177	309
XLOC_001024	9330	308635546	308635784	TCONS_00001103	1	MRPS2	696	727	630	715
XLOC_001028	9353	308751422	308751641	TCONS_00001107	1	KCNT1	47	29	28	24
XLOC_001034	9409	309569686	309569902	TCONS_00001113	1	IER3IP1	1622	929	1131	976
XLOC_001035	9412	309603421	309603538	TCONS_00001114	1	HDHD2	130	72	83	93
XLOC_001036	9420	309824502	309824776	TCONS_00001115	1	PARD6G	36	93	68	301
XLOC_001037	9423	310124469	310124582	TCONS_00001116	1	TXNL4A	409	409	460	407
XLOC_001038	9427	310163333	310164158	TCONS_00001117	1	PQLC1	425	381	305	379
XLOC_001039	9431	310285335	310285555	TCONS_00001118	1	ENSSSCG00000005779	32	20	14	13
XLOC_001043	9459	311558169	311558386	TCONS_00001122	1	CTDP1	640	743	614	732
XLOC_001066	9524	313727477	313727673	TCONS_00001149	1	EGFL7	3087	3512	2960	1801
XLOC_001068	9535	313760868	313761090	TCONS_00001151	1	FBXW5	843	943	748	660
XLOC_001069	9542	313804888	313805191	TCONS_00001152	1	MBF1	3244	2654	2371	1968
XLOC_001076	9578	313876995	313877157	TCONS_00001160	1	TMEM141	855	591	551	346
XLOC_001077	9583	313881749	313881818	TCONS_00001161	1	KIAA1984	10	21	29	14
XLOC_001078	9597	314009381	314009506	TCONS_00001162	1	ENTPD8	1251	1676	1091	793
XLOC_001079	9606	314032464	314032589	TCONS_00001163	1	EXD3	256	255	212	159
XLOC_001080	9626	314083939	314084283	TCONS_00001164	1	NRARP	30	40	36	22
XLOC_001084	9636	314536081	314536458	TCONS_00001168	1	ENSSSCG00000023543	1219	1551	1716	850
XLOC_001085	9637	314646461	314646509	TCONS_00001169	1	ENSSSCG00000005862	1361	2104	1828	1061
XLOC_001088	9650	228294	229034	TCONS_00001172	1	ENSSSCG00000029697	428	337	413	431
XLOC_001089	9656	953108	955527	TCONS_00001173	1	C6ORF120	714	552	557	583
XLOC_001090	9658	1068214	1070548	TCONS_00001174	1	C6ORF70	538	572	532	786
XLOC_001092	9701	1590789	1592695	TCONS_00001178	1	THBS2	347	530	356	389
XLOC_001094	9724	2230520	2230572	TCONS_00001180	1	ENSSSCG00000004013	695	638	846	284
XLOC_001097	9755	2720188	2721970	TCONS_00001183	1	MLLT4	4179	4551	3743	2244
XLOC_001098	9788	3234135	3238897	TCONS_00001184	1	FGFR1OP	269	290	270	383
XLOC_001099	9806	6380698	6380714	TCONS_00001185	1	QKI	83	71	81	111
XLOC_001100	9814	8330536	8331070	TCONS_00001186	1	AGPAT4	591	604	500	416
XLOC_001102	9832	8516303	8516498	TCONS_00001188	1	ENSSSCG00000004037	151	120	171	111
XLOC_001104	9839	8788104	8790177	TCONS_00001190	1	SLC22A3	50	37	42	54
XLOC_001107	9872	9168321	9168727	TCONS_00001193	1	M6P/IGF2R	1781	1791	1645	734
XLOC_001110	9940	9380706	9381082	TCONS_00001196	1	MRPL18	730	622	725	715
XLOC_001111	9944	9399577	9400081	TCONS_00001197	1	ACAT2	792	649	782	772
XLOC_001112	9953	9420559	9421154	TCONS_00001198	1	WTAP	753	803	780	1025
XLOC_001113	9962	9838859	9839667	TCONS_00001199	1	FNDC1	112	385	216	212
XLOC_001115	9989	10432694	10433029	TCONS_00001201	1	SYTL3	113	155	163	96
XLOC_001116	10002	10552432	10552580	TCONS_00001202	1	TMEM181	41	37	47	22
XLOC_001120	10018	11005328	11005535	TCONS_00001206	1	ENSSSCG00000021649	110	102	105	40
XLOC_001121	10034	11137154	11137873	TCONS_00001207	1	SYNJ2	338	382	327	143
XLOC_001122	10158	11253580	11254029	TCONS_00001212	1	SNX9	2093	2166	2366	1084
XLOC_001127	10185	13622194	13623705	TCONS_00001218	1	TIAM2	480	595	548	346
XLOC_001128	10249	14015976	14017155	TCONS_00001220	1	SCAF8	727	723	681	937
XLOC_001133	10288	15948007	15948519	TCONS_00001225	1	MYCT1	17	34	23	12
XLOC_001137	10368	17070798	17073321	TCONS_00001230	1	C6ORF97	18	32	16	22
XLOC_001138	10390	17190304	17192060	TCONS_00001232	1	C6ORF211	316	287	346	386
XLOC_001139	10395	17317257	17317462	TCONS_00001233	1	AKAP12	447	922	585	528
XLOC_001141	10406	17890006	17891563	TCONS_00001235	1	IYD	112	155	112	72
XLOC_001143	10416	18476457	18478561	TCONS_00001237	1	LRP11	491	274	500	151
XLOC_001145	10435	18657400	18657796	TCONS_00001240	1	ENSSSCG00000004104	338	382	400	536
XLOC_001146	10442	18745774	18746694	TCONS_00001241	1	C6orf72	836	584	704	450
XLOC_001147	10444	18852325	18854361	TCONS_00001242	1	TAB2	1894	1935	2009	1934
XLOC_001148	10450	19295046	19296160	TCONS_00001243	1	UST	66	108	90	62
XLOC_001151	10461	20542866	20543928	TCONS_00001246	1	ENSSSCG00000004113	221	152	178	131
XLOC_001152	10487	21065219	21065457	TCONS_00001247	1	ADGB	13	12	12	30
XLOC_001153	10570	21319300	21320498	TCONS_00001250	1	RAB32	264	230	164	439
XLOC_001155	10580	22999275	23001405	TCONS_00001252	1	UTRN	993	998	977	644
XLOC_001157	10609	23480022	23481617	TCONS_00001254	1	STX11	106	99	105	182
XLOC_001160	10631	23827961	23828060	TCONS_00001257	1	ENSSSCG00000026897	61	46	64	78
XLOC_001162	10635	24154149	24154986	TCONS_00001259	1	PEX3	459	301	376	278
XLOC_001163	10647	24300316	24301106	TCONS_00001260	1	AIG1	577	483	555	255
XLOC_001164	10650	24926110	24928579	TCONS_00001261	1	HIVEP2	679	624	707	683
XLOC_001165	10658	25508757	25510602	TCONS_00001262	1	VTA1	350	341	363	347
XLOC_001167	10667	28516798	28520414	TCONS_00001264	1	HECA	1726	1477	1578	1827
XLOC_001168	10670	28570438	28571017	TCONS_00001265	1	C6ORF115	768	1094	981	1285
XLOC_001170	10727	28782260	28782845	TCONS_00001269	1	CCDC28A	417	431	413	411
XLOC_001171	10733	29141326	29141614	TCONS_00001270	1	HEBP2	247	388	311	218
XLOC_001172	10737	29825730	29828123	TCONS_00001271	1	TNFAIP3	633	765	628	762
XLOC_001173	10745	30684874	30685024	TCONS_00001272	1	PEX7	209	138	159	96
XLOC_001175	10759	31470187	31470484	TCONS_00001274	1	FAM54A	97	102	144	212
XLOC_001176	10766	31490843	31493433	TCONS_00001275	1	BCLAF1	3061	2703	3422	3897
XLOC_001178	10778	32265811	32267146	TCONS_00001277	1	MYB	1011	794	1141	510
XLOC_001179	10809	32594806	32595583	TCONS_00001279	1	ENSSSCG00000004170	37	14	45	19
XLOC_001182	10812	33400395	33404706	TCONS_00001282	1	TBPL1	348	578	523	505
XLOC_001183	10819	33477167	33477170	TCONS_00001283	1	TCF21	152	149	129	71
XLOC_001185	10839	34439083	34439168	TCONS_00001285	1	RPS12	13360	10271	11280	13285
XLOC_001191	10850	35133813	35135196	TCONS_00001291	1	CTGF	396	645	377	399
XLOC_001193	10879	35364978	35365154	TCONS_00001293	1	ENSSSCG00000028817	262	425	1620	206
XLOC_001194	10883	35386784	35386965	TCONS_00001294	1	ENSSSCG00000004194	237	422	1521	171
XLOC_001195	10887	35401576	35401680	TCONS_00001295	1	ENSSSCG00000023950	23	38	143	14
XLOC_001196	10889	35469179	35470314	TCONS_00001297	1	MED23	540	418	508	460
XLOC_001199	10949	35795801	35796949	TCONS_00001300	1	ENSSSCG00000022533	398	430	463	259
XLOC_001200	10951	36035295	36035377	TCONS_00001301	1	ENSSSCG00000004200	128	31	75	23
XLOC_001210	11019	39594720	39595802	TCONS_00001311	1	RNF146	631	694	617	590
XLOC_001212	11022	39635369	39635566	TCONS_00001313	1	RSPO3	9	42	10	19
XLOC_001213	11026	40459699	40459725	TCONS_00001314	1	CENPW	39	52	62	94
XLOC_001215	11042	40780718	40782952	TCONS_00001316	1	HINT3	775	321	627	252
XLOC_001216	11047	40815279	40817501	TCONS_00001318	1	NCOA7	1204	557	834	710
XLOC_001219	11110	41673748	41676980	TCONS_00001322	1	RNF217	48	44	52	29
XLOC_001223	11120	43908784	43913320	TCONS_00001326	1	CLVS2	2	7	2	346
XLOC_001224	11125	44076429	44076783	TCONS_00001327	1	SMPDL3A	226	118	150	86
XLOC_001226	11137	44139490	44140264	TCONS_00001329	1	ENSSSCG00000004236	201	269	252	159
XLOC_001227	11140	44452327	44453525	TCONS_00001330	1	HSF2	235	255	237	346
XLOC_001230	11155	45543878	45546794	TCONS_00001333	1	GJA1	547	1119	752	656
XLOC_001232	11158	48348376	48352512	TCONS_00001335	1	ASF1A	315	362	305	813
XLOC_001233	11162	48678936	48679595	TCONS_00001336	1	PLN	112	383	164	164
XLOC_001235	11165	48981862	48984001	TCONS_00001338	1	SLC35F1	12	19	14	8
XLOC_001236	11171	49501674	49505914	TCONS_00001339	1	NUS1	1518	1924	1827	1094
XLOC_001237	11176	49552151	49552598	TCONS_00001340	1	ENSSSCG00000004252	39	24	30	11
XLOC_001238	11179	49645872	49647946	TCONS_00001341	1	DCBLD1	1018	997	1147	577
XLOC_001240	11195	49889477	49889601	TCONS_00001343	1	ENSSSCG00000004256	72	55	101	26
XLOC_001241	11198	49899152	49899273	TCONS_00001344	1	ENSSSCG00000004257	48	26	57	16
XLOC_001242	11200	50174010	50177467	TCONS_00001345	1	KPNA5	143	143	140	320
XLOC_001249	11247	56033199	56035245	TCONS_00001352	1	LMBRD1	1178	1572	1261	1011
XLOC_001251	11301	57276096	57280587	TCONS_00001354	1	B3GAT2	722	689	651	734
XLOC_001258	11311	59281602	59281791	TCONS_00001361	1	ENSSSCG00000004282	3	5	4	43
XLOC_001261	11324	59360910	59361340	TCONS_00001364	1	CYB5R4	99	125	119	129
XLOC_001262	11330	59662883	59664388	TCONS_00001365	1	KIAA1009	205	219	228	277
XLOC_001264	11365	60891443	60891652	TCONS_00001367	1	SNX14	814	771	841	968
XLOC_001265	11394	61000033	61000624	TCONS_00001368	1	SYNCRIP	1097	808	1089	1281
XLOC_001272	11418	62788624	62791211	TCONS_00001375	1	AKIRIN2	817	860	830	1221
XLOC_001278	11436	63871814	63872242	TCONS_00001381	1	PNRC1	385	564	503	575
XLOC_001281	11454	64117896	64118792	TCONS_00001384	1	UBE2J1	1062	1149	1111	1241
XLOC_001284	11472	64591453	64591641	TCONS_00001387	1	ENSSSCG00000004328	579	290	504	435
XLOC_001287	11563	64904130	64904339	TCONS_00001390	1	BACH2	21	18	18	187
XLOC_001288	11574	65479754	65479934	TCONS_00001394	1	TAK1B	241	163	211	191
XLOC_001295	11630	72407252	72407269	TCONS_00001401	1	NDUFAF4	113	93	122	130
XLOC_001297	11638	72729327	72729779	TCONS_00001404	1	ENSSSCG00000004344	156	98	155	209
XLOC_001300	11656	74422359	74422949	TCONS_00001407	1	FBXL4	208	799	286	460
XLOC_001302	11667	75042519	75042802	TCONS_00001409	1	SFRS18	372	222	352	313
XLOC_001303	11671	75068702	75068832	TCONS_00001411	1	USP45	77	62	72	96
XLOC_001304	11720	75149764	75151018	TCONS_00001413	1	CCNC	1274	1187	1399	1196
XLOC_001308	11750	76107582	76108408	TCONS_00001417	1	ENSSSCG00000004358	596	564	576	513
XLOC_001309	11758	76202377	76202549	TCONS_00001418	1	ENSSSCG00000004359	132	72	124	77
XLOC_001310	11766	76229688	76230572	TCONS_00001419	1	ENSSSCG00000028744	40	13	30	22
XLOC_001313	11776	80233232	80234086	TCONS_00001422	1	HACE1	451	358	352	351
XLOC_001314	11800	80638829	80638953	TCONS_00001423	1	BVES	17	54	31	24
XLOC_001316	11820	80817006	80817752	TCONS_00001426	1	PREP	728	684	697	637
XLOC_001322	11845	83271468	83275207	TCONS_00001432	1	SEC63	1766	1395	1742	1305
XLOC_001323	11869	83410007	83412307	TCONS_00001433	1	OSTM1	670	530	569	595
XLOC_001324	11875	83576651	83577496	TCONS_00001434	1	SNX3	1419	1509	1486	1703
XLOC_001325	11878	84358199	84358285	TCONS_00001435	1	SESN1	395	618	392	346
XLOC_001327	11889	84446264	84447507	TCONS_00001437	1	ENSSSCG00000020883	46	130	59	75
XLOC_001328	11891	84719535	84722022	TCONS_00001438	1	CD164	4635	5538	4344	4224
XLOC_001330	11905	84789786	84789934	TCONS_00001440	1	MICAL1	4464	5028	5530	4056
XLOC_001335	11943	85452458	85452801	TCONS_00001445	1	FIG4	195	199	206	254
XLOC_001336	11953	85590332	85590986	TCONS_00001446	1	WASF1	14	27	17	15
XLOC_001338	11965	85867147	85868599	TCONS_00001448	1	DDO	7	35	18	22
XLOC_001340	11971	86305689	86305883	TCONS_00001450	1	RPF2	147	120	177	213
XLOC_001341	11980	86353065	86354766	TCONS_00001452	1	GTF3C6	379	492	426	523
XLOC_001342	12000	86399550	86401759	TCONS_00001454	1	AMD1	1876	1945	2401	1778
XLOC_001343	12009	86680011	86681251	TCONS_00001455	1	KIAA1919	89	70	151	41
XLOC_001344	12013	86715107	86715339	TCONS_00001456	1	SLC16A10	60	140	138	93
XLOC_001348	12036	87047276	87048517	TCONS_00001460	1	TRAF3IP2	717	476	556	304
XLOC_001349	12045	87146407	87147017	TCONS_00001463	1	PKC	592	726	684	703
XLOC_001350	12085	87688371	87688551	TCONS_00001464	1	TUBE1	55	47	64	112
XLOC_001351	12098	87740894	87741345	TCONS_00001465	1	LAMA4	936	1547	1184	831
XLOC_001352	12128	87822314	87822853	TCONS_00001466	1	ENSSSCG00000004428	47	48	62	33
XLOC_001355	12136	89928273	89929581	TCONS_00001469	1	HDAC2	1143	1176	1243	1519
XLOC_001357	12152	91721730	91723918	TCONS_00001471	1	FRK	3780	2161	2772	1109
XLOC_001359	12163	92007265	92008653	TCONS_00001473	1	TSPYL4	26	47	33	35
XLOC_001362	12171	92328266	92328441	TCONS_00001476	1	FAM26F	210	151	240	118
XLOC_001367	12189	93281655	93281960	TCONS_00001483	1	DOPEY1	793	598	689	511
XLOC_001369	12264	94386961	94388220	TCONS_00001485	1	TPBG	22	20	12	47
XLOC_001373	12268	96603030	96603140	TCONS_00001489	1	BCKDHB	219	229	243	165
XLOC_001374	12276	96792805	96792970	TCONS_00001490	1	TTK	134	116	188	296
XLOC_001375	12293	97174854	97174895	TCONS_00001491	1	SH3BGRL2	48	50	43	26
XLOC_001378	12303	100972507	100974346	TCONS_00001495	1	MYO6	3150	3864	2981	2042
XLOC_001379	12334	101173633	101174800	TCONS_00001496	1	SENP6	1688	1855	2059	1657
XLOC_001381	12352	101816761	101816960	TCONS_00001498	1	COX7A2	2789	3056	3170	2421
XLOC_001383	12357	103136948	103137273	TCONS_00001500	1	CD109	40	29	43	22
XLOC_001386	12417	105553333	105558475	TCONS_00001505	1	ENSSSCG00000004494	663	639	662	675
XLOC_001387	12448	105706329	105706485	TCONS_00001506	1	ENSSSCG00000021072	27	13	28	19
XLOC_001390	12485	105919750	105920019	TCONS_00001509	1	HAUS1	183	168	182	365
XLOC_001394	12636	106901465	106901588	TCONS_00001517	1	SMAD3	244	250	265	302
XLOC_001396	12654	108089151	108089704	TCONS_00001519	1	SMAD7	387	473	304	309
XLOC_001398	12662	108447524	108447606	TCONS_00001521	1	RPL17	13895	10775	12686	15437
XLOC_001403	12675	108842620	108843034	TCONS_00001526	1	ACAA2	1579	933	954	576
XLOC_001404	12685	109020804	109021935	TCONS_00001527	1	MYO5B	3769	3389	3109	1575
XLOC_001405	12737	109053017	109053180	TCONS_00001528	1	ENSSSCG00000025161	71	54	67	25
XLOC_001407	12740	109541776	109541905	TCONS_00001530	1	ENSSSCG00000004515	8	22	16	25
XLOC_001408	12743	109565105	109565754	TCONS_00001531	1	CCDC11	165	241	241	258
XLOC_001409	12747	109591051	109592068	TCONS_00001532	1	MBD1	1165	1192	1147	1305
XLOC_001410	12765	109623474	109623938	TCONS_00001533	1	CXXC1	1371	1808	1369	2257
XLOC_001411	12780	110207694	110207940	TCONS_00001534	1	MRO	13	27	25	13
XLOC_001412	12788	110613613	110613847	TCONS_00001535	1	MEX3C	361	277	353	200
XLOC_001413	12790	113952131	113952260	TCONS_00001536	1	MBD2	617	632	596	1561
XLOC_001415	12799	114766540	114766597	TCONS_00001538	1	CCDC68	147	171	207	89
XLOC_001416	12810	115117719	115117921	TCONS_00001539	1	TCF4	109	83	93	188
XLOC_001417	12822	116724201	116724230	TCONS_00001540	1	TXNL1	1136	989	1079	892
XLOC_001419	12833	117245446	117246352	TCONS_00001542	1	ONECUT2	62	0	13	0
XLOC_001421	12839	117466662	117466796	TCONS_00001545	1	FECH	229	246	283	178
XLOC_001423	12851	117911154	117911836	TCONS_00001547	1	ENSSSCG00000026645	505	338	342	294
XLOC_001424	12857	118018185	118019201	TCONS_00001548	1	PLEKHO2	188	203	164	329
XLOC_001425	12861	118029532	118029777	TCONS_00001549	1	PIF1	64	81	85	266
XLOC_001426	12868	118171298	118175663	TCONS_00001550	1	ZNF609	931	1019	957	727
XLOC_001428	12897	118495353	118496605	TCONS_00001552	1	ENSSSCG00000004554	937	1062	1363	4360
XLOC_001430	12902	118904573	118904830	TCONS_00001554	1	ENSSSCG00000004560	18	18	17	9
XLOC_001431	12904	118993358	118994092	TCONS_00001555	1	DAPK2	90	100	105	50
XLOC_001435	12928	119998092	120002414	TCONS_00001559	1	RAB8B	3410	2896	5012	2884
XLOC_001436	12936	120133372	120134190	TCONS_00001560	1	LACTB	547	275	512	224
XLOC_001437	12942	120217106	120217302	TCONS_00001561	1	TPM1	1846	7409	2955	3312
XLOC_001438	12952	120431331	120432192	TCONS_00001562	1	ENSSSCG00000024088	262	392	297	237
XLOC_001440	12958	120451817	120451942	TCONS_00001564	1	ENSSSCG00000024863	80	111	93	61
XLOC_001441	12963	120488822	120489178	TCONS_00001565	1	ENSSSCG00000029795	50	56	47	29
XLOC_001442	12967	120570377	120570558	TCONS_00001566	1	ENSSSCG00000004571	42	16	44	11
XLOC_001443	12974	120624099	120624231	TCONS_00001567	1	ENSSSCG00000025668	25	8	35	6
XLOC_001445	12981	121351487	121352446	TCONS_00001569	1	ENSSSCG00000004573	77	12	12	6
XLOC_001447	12983	123412643	123412782	TCONS_00001571	1	ENSSSCG00000004579	170	197	199	118
XLOC_001451	12988	124393189	124394511	TCONS_00001575	1	GCNT3	1567	786	1274	415
XLOC_001452	12989	124473577	124473628	TCONS_00001576	1	ENSSSCG00000004585	44	41	43	84
XLOC_001453	12997	124546382	124548998	TCONS_00001577	1	FAM81A	14	42	24	254
XLOC_001455	13007	124907274	124907384	TCONS_00001579	1	CCNB2	152	214	240	480
XLOC_001456	13017	124961867	124963523	TCONS_00001580	1	RNF111	588	635	608	690
XLOC_001457	13031	125211007	125213303	TCONS_00001581	1	ENSSSCG00000004590	773	770	770	857
XLOC_001459	13043	125424057	125424500	TCONS_00001583	1	ENSSSCG00000024660	35	21	29	29
XLOC_001460	13044	125473597	125476240	TCONS_00001584	1	ADAM10	2107	2435	2710	1936
XLOC_001461	13062	125538028	125538290	TCONS_00001585	1	LIPC	308	6	10	10
XLOC_001464	13075	126147027	126147266	TCONS_00001588	1	ENSSSCG00000023356	26	4	8	42
XLOC_001465	13081	126383470	126386287	TCONS_00001589	1	POLR2M	933	953	997	866
XLOC_001466	13085	126414879	126415607	TCONS_00001590	1	GCOM1	61	191	89	112
XLOC_001467	13100	126842175	126846074	TCONS_00001591	1	TCF12	1171	1138	1289	1148
XLOC_001472	13135	128545591	128545748	TCONS_00001596	1	NEDD4	27	90	51	62
XLOC_001473	13143	129024779	129029896	TCONS_00001597	1	PIGB	1027	887	866	711
XLOC_001477	13185	132815458	132817828	TCONS_00001601	1	MAPK6	2453	5605	3818	3243
XLOC_001478	13191	132955318	132955912	TCONS_00001602	1	TMOD3	472	477	517	311
XLOC_001479	13200	133183233	133183790	TCONS_00001603	1	LYSMD2	24	38	34	57
XLOC_001481	13213	134119715	134120323	TCONS_00001605	1	TNFAIP8L3	13	28	25	18
XLOC_001482	13214	134281042	134281205	TCONS_00001607	1	AP4E1	130	78	112	93
XLOC_001483	13257	134748670	134748855	TCONS_00001608	1	USP8	759	717	898	799
XLOC_001484	13276	134977466	134977943	TCONS_00001609	1	SLC27A5	237	87	145	38
XLOC_001485	13278	135172999	135173175	TCONS_00001610	1	SLC27A5	907	280	541	109
XLOC_001486	13288	135790463	135792442	TCONS_00001611	1	DTWD1	470	258	319	194
XLOC_001488	13295	136147528	136150996	TCONS_00001613	1	GALK2	931	721	843	730
XLOC_001489	13305	136636481	136637056	TCONS_00001614	1	EID1	44	67	60	89
XLOC_001490	13306	137480812	137481029	TCONS_00001615	1	DUT	192	187	231	865
XLOC_001492	13338	137663537	137663859	TCONS_00001617	1	SLC24A5	11	9	8	45
XLOC_001493	13347	138044833	138046121	TCONS_00001619	1	SEMA6D	284	836	900	437
XLOC_001495	13411	140842956	140846005	TCONS_00001622	1	GATM	202	117	90	298
XLOC_001496	13420	141072722	141073093	TCONS_00001623	1	SLC28A2	1641	3469	2540	1678
XLOC_001497	13438	141171519	141171883	TCONS_00001624	1	DUOX1	76	58	42	40
XLOC_001498	13470	141206140	141206695	TCONS_00001625	1	DUOXA1	27	22	10	15
XLOC_001500	13479	141257112	141259424	TCONS_00001627	1	SORD	4242	2465	3704	1311
XLOC_001503	13501	141436332	141437157	TCONS_00001630	1	B2M	36180	61695	49492	36165
XLOC_001504	13509	141532505	141533109	TCONS_00001632	1	B2M	44300	65328	53646	40470
XLOC_001507	13528	141722059	141723148	TCONS_00001635	1	EIF3J	1146	1105	1306	1402
XLOC_001510	13554	142483492	142483504	TCONS_00001638	1	WDR76	270	248	305	1081
XLOC_001511	13568	142587865	142588227	TCONS_00001639	1	C15ORF63	1034	869	1023	1009
XLOC_001512	13572	142595270	142595611	TCONS_00001640	1	SERF2	9292	9048	9186	8839
XLOC_001513	13575	142615686	142615802	TCONS_00001641	1	GRP-58	12509	12010	14221	8511
XLOC_001515	13589	142682191	142682429	TCONS_00001643	1	CKMT1	18987	16991	17435	8231
XLOC_001516	13599	142693776	142694847	TCONS_00001644	1	TP53BP1	36	17	32	35
XLOC_001517	13606	142764559	142764714	TCONS_00001646	1	ENSSSCG00000004705	118	255	174	126
XLOC_001521	13641	143140490	143140874	TCONS_00001650	1	ENSSSCG00000023179	40	9	32	20
XLOC_001522	13644	143551556	143552937	TCONS_00001651	1	STARD9	173	161	140	220
XLOC_001524	13693	143712273	143713626	TCONS_00001655	1	HAUS2	182	210	222	273
XLOC_001525	13699	143740363	143743704	TCONS_00001656	1	SNAP23	1298	1429	1494	1323
XLOC_001526	13707	143852200	143852975	TCONS_00001658	1	CAPN3	32	24	16	31
XLOC_001527	13775	143913320	143915398	TCONS_00001660	1	GANC	447	490	479	322
XLOC_001530	13809	144568555	144568602	TCONS_00001663	1	SPTBN5	43	49	57	20
XLOC_001531	13876	144621556	144625494	TCONS_00001664	1	EHD4	1608	1616	1555	1041
XLOC_001534	13906	144883343	144884850	TCONS_00001668	1	TYRO3	437	246	213	176
XLOC_001535	13925	144939062	144939673	TCONS_00001669	1	ITPKA	665	507	528	277
XLOC_001536	13932	144958165	144960856	TCONS_00001670	1	RTF1	1010	1148	1159	1170
XLOC_001537	14000	145223057	145223116	TCONS_00001673	1	ENSSSCG00000004751	441	520	364	324
XLOC_001538	14007	145522853	145523970	TCONS_00001674	1	CHAC1	51	19	16	57
XLOC_001539	14010	145539040	145540116	TCONS_00001675	1	DLL4	347	439	358	269
XLOC_001541	14022	145569525	145571918	TCONS_00001677	1	VPS18	1023	885	885	619
XLOC_001542	14027	145616937	145617841	TCONS_00001678	1	SPINT1	7214	8524	6997	4328
XLOC_001543	14037	145668937	145669515	TCONS_00001679	1	ZFYVE19	392	536	411	396
XLOC_001545	14049	145717590	145718320	TCONS_00001681	1	GCHFR	1070	708	769	664
XLOC_001546	14052	145751284	145751804	TCONS_00001682	1	PIGRAD51	144	133	178	315
XLOC_001550	14066	145935020	145937371	TCONS_00001686	1	BAHD1	1022	1151	885	934
XLOC_001551	14073	145978732	145981677	TCONS_00001687	1	IVD	1025	1624	1111	1224
XLOC_001552	14085	146003035	146003163	TCONS_00001688	1	C15ORF23	139	171	164	335
XLOC_001553	14094	146023511	146026777	TCONS_00001689	1	DISP2	29	46	57	21
XLOC_001554	14102	146138910	146139000	TCONS_00001690	1	ENSSSCG00000025031	19	15	15	56
XLOC_001555	14109	146214579	146214820	TCONS_00001691	1	ENSSSCG00000029381	75	53	82	204
XLOC_001556	14114	146236241	146236398	TCONS_00001692	1	BUB1B	126	96	169	338
XLOC_001557	14123	146253699	146255483	TCONS_00001693	1	SRP14	639	602	646	623
XLOC_001558	14128	146283055	146287741	TCONS_00001694	1	PLCB2	331	360	376	1196
XLOC_001559	14156	146448917	146449487	TCONS_00001695	1	EIF2AK4	49	22	47	33
XLOC_001560	14158	146465868	146467216	TCONS_00001696	1	SRP14	670	645	709	653
XLOC_001561	14163	146599074	146599756	TCONS_00001697	1	ENSSSCG00000004786	43	35	52	59
XLOC_001564	14167	146905980	146908112	TCONS_00001700	1	THBS1	929	1264	1385	708
XLOC_001565	14189	148274920	148275309	TCONS_00001701	1	FAM98B	426	395	475	522
XLOC_001566	14204	148442730	148443380	TCONS_00001703	1	SPRED1	56	42	59	31
XLOC_001570	14243	149706724	149706843	TCONS_00001709	1	ENSSSCG00000004795	84	28	17	13
XLOC_001571	14249	149907906	149911595	TCONS_00001710	1	MEIS2	60	19	11	11
XLOC_001572	14257	150143394	150143522	TCONS_00001711	1	C15orf41	86	46	54	59
XLOC_001576	14281	152297951	152298049	TCONS_00001716	1	ENSSSCG00000004802	243	188	221	312
XLOC_001577	14312	153304674	153307607	TCONS_00001717	1	FAM169B	14	20	9	16
XLOC_001579	14320	153523942	153524426	TCONS_00001719	1	IGF1R	128	113	115	75
XLOC_001580	14341	154058346	154058400	TCONS_00001720	1	TTC23	47	37	45	22
XLOC_001587	14391	155732315	155734234	TCONS_00001729	1	ENSSSCG00000004822	691	584	933	388
XLOC_001589	14401	155959954	155962991	TCONS_00001731	1	CHSY1	255	284	290	591
XLOC_001590	14404	156057763	156058507	TCONS_00001732	1	SELS	1203	930	998	557
XLOC_001610	14452	159396562	159401009	TCONS_00001752	1	KLF13	1210	1224	1140	737
XLOC_001612	14468	159918114	159918352	TCONS_00001754	1	MPHOSPH10	446	378	484	491
XLOC_001617	14485	161175468	161175723	TCONS_00001759	1	ENSSSCG00000030470	329	243	355	204
XLOC_001618	14512	161403213	161404526	TCONS_00001760	1	NFATC1	34	57	33	198
XLOC_001619	14515	161527669	161527715	TCONS_00001761	1	NFATC1	100	124	87	452
XLOC_001620	14535	161579993	161580049	TCONS_00001762	1	ATP9B	317	254	258	205
XLOC_001623	14579	163273808	163273986	TCONS_00001766	1	ENSSSCG00000023533	54	20	44	41
XLOC_001626	14612	166037946	166038449	TCONS_00001769	1	C18ORF55	310	269	300	200
XLOC_001629	14624	168992150	168993757	TCONS_00001772	1	SOCS6	328	273	283	172
XLOC_001635	14647	175574063	175574294	TCONS_00001778	1	VPS4B	574	651	674	590
XLOC_001636	14656	175646720	175648713	TCONS_00001779	1	SERPINB5	45	39	34	18
XLOC_001638	14663	176119417	176121586	TCONS_00001781	1	PHLPP1	359	254	295	272
XLOC_001639	14679	176595774	176596087	TCONS_00001782	1	TNFRSF11A	193	254	376	145
XLOC_001640	14702	176672082	176672202	TCONS_00001784	1	KIAA1468	887	515	837	340
XLOC_001641	14731	177064516	177065127	TCONS_00001785	1	RNF152	19	54	45	28
XLOC_001645	14747	179453741	179454232	TCONS_00001789	1	ZNF532	20	39	23	23
XLOC_001648	14752	179950610	179955476	TCONS_00001793	1	NEDD4L	716	940	671	566
XLOC_001649	14812	180681323	180682486	TCONS_00001794	1	PDCD7	440	457	446	585
XLOC_001650	14817	180698265	180700010	TCONS_00001795	1	CLPX	1159	1119	1216	1143
XLOC_001652	14839	180819221	180819362	TCONS_00001797	1	PARP16	170	91	112	64
XLOC_001654	14860	180970155	180973138	TCONS_00001801	1	IGDCC4	56	71	44	191
XLOC_001655	14973	181020973	181025218	TCONS_00001805	1	DPP8	1338	1179	1488	1381
XLOC_001656	14993	181142702	181143548	TCONS_00001806	1	C15ORF44	383	370	392	463
XLOC_001657	15018	181325531	181325657	TCONS_00001808	1	DENND4A	481	243	422	602
XLOC_001658	15048	181459270	181463455	TCONS_00001809	1	RAB11A	2749	3263	2648	2127
XLOC_001661	15121	182108936	182110929	TCONS_00001815	1	TIPIN	142	129	174	337
XLOC_001664	15131	182188551	182188664	TCONS_00001818	1	MAP2K1	383	236	349	213
XLOC_001665	15137	182226366	182226700	TCONS_00001819	1	RPL4	21213	15533	19095	20623
XLOC_001673	15166	182898590	182903398	TCONS_00001827	1	SMAD3	1154	1098	930	627
XLOC_001676	15180	183861562	183861866	TCONS_00001830	1	CALML4	803	1152	880	632
XLOC_001677	15182	183878601	183879972	TCONS_00001831	1	CLN6	542	577	416	348
XLOC_001678	15187	183958749	183958845	TCONS_00001832	1	ITGA11	121	142	132	62
XLOC_001679	15211	184592890	184594130	TCONS_00001833	1	ENSSSCG00000004963	1543	1515	1643	3286
XLOC_001682	15240	185385027	185385106	TCONS_00001838	1	RPLP1	19005	14290	15370	17970
XLOC_001683	15244	185896830	185896937	TCONS_00001839	1	ENSSSCG00000004972	289	193	183	273
XLOC_001684	15260	186637613	186637831	TCONS_00001840	1	UACA	1012	1151	1231	628
XLOC_001686	15281	186790156	186791759	TCONS_00001842	1	LARP6	43	51	35	59
XLOC_001690	15303	188117269	188117340	TCONS_00001846	1	MYO9A	38	23	40	42
XLOC_001692	15321	188218328	188218983	TCONS_00001848	1	ENSSSCG00000004983	1193	896	1457	533
XLOC_001693	15349	188402704	188405292	TCONS_00001849	1	PNN	3880	3661	4114	4470
XLOC_001694	15358	188436316	188436890	TCONS_00001850	1	GEMIN2	158	144	167	181
XLOC_001700	15380	195186155	195186209	TCONS_00001856	1	FKBP3	287	271	303	528
XLOC_001701	15385	195220255	195220393	TCONS_00001858	1	FANCM	111	96	133	269
XLOC_001707	15445	199694422	199694718	TCONS_00001864	1	ENSSSCG00000024699	87	61	131	172
XLOC_001708	15446	199863017	199863465	TCONS_00001865	1	RPL36A	2347	1894	2220	2278
XLOC_001710	15451	199881762	199881780	TCONS_00001867	1	POLE2	123	112	146	192
XLOC_001711	15470	199959332	199959409	TCONS_00001869	1	NEMF	451	383	509	509
XLOC_001713	15538	200074039	200074566	TCONS_00001871	1	ARF6	799	943	878	871
XLOC_001714	15539	200268863	200268885	TCONS_00001872	1	SOS2	425	514	549	364
XLOC_001715	15562	200362036	200364109	TCONS_00001873	1	L2HGDH	606	566	659	420
XLOC_001716	15572	200424777	200425409	TCONS_00001874	1	CDKL1	14	27	24	18
XLOC_001720	15594	200774577	200774770	TCONS_00001878	1	NIN	118	75	106	315
XLOC_001721	15666	200948636	200948645	TCONS_00001880	1	PYGL	1946	1617	1689	1054
XLOC_001723	15712	201891055	201894360	TCONS_00001883	1	GNG2	526	623	636	981
XLOC_001724	15714	201971913	201972033	TCONS_00001884	1	NID2	339	526	441	258
XLOC_001730	15770	202680392	202681876	TCONS_00001890	1	GNPNAT1	557	464	550	437
XLOC_001731	15776	202790215	202791498	TCONS_00001891	1	FERMT2	442	1182	694	583
XLOC_001732	15787	202932403	202935363	TCONS_00001893	1	DDHD1	853	1068	1135	715
XLOC_001733	15812	203773959	203775085	TCONS_00001894	1	BMP4	451	508	448	473
XLOC_001736	15818	204780489	204781297	TCONS_00001898	1	WDHD1	262	225	283	698
XLOC_001737	15866	204978764	204979277	TCONS_00001899	1	DLGAP5	448	484	610	1516
XLOC_001744	15955	208386691	208389978	TCONS_00001908	1	TIMM9	309	282	361	406
XLOC_001745	15960	208534776	208535001	TCONS_00001909	1	ENSSSCG00000025695	11	6	13	14
XLOC_001746	15962	208541140	208541265	TCONS_00001910	1	ENSSSCG00000027383	11	10	21	16
XLOC_001749	16039	209727828	209728702	TCONS_00001915	1	RTN1	31	84	42	45
XLOC_001750	16055	210274464	210276207	TCONS_00001917	1	DHRS7	128	211	141	185
XLOC_001753	16068	210783238	210784759	TCONS_00001920	1	SIX4	1	0	1	39
XLOC_001754	16071	210944875	210944994	TCONS_00001921	1	ENSSSCG00000023440	9	7	10	17
XLOC_001755	16074	211196363	211197131	TCONS_00001922	1	TRMT5	202	177	209	303
XLOC_001757	16080	211526244	211527305	TCONS_00001924	1	TMEM30B	577	496	359	211
XLOC_001758	16081	212617012	212617107	TCONS_00001925	1	ISG20	639	653	690	421
XLOC_001759	16085	212633409	212635318	TCONS_00001926	1	AEN	514	472	521	490
XLOC_001763	16092	212743515	212743897	TCONS_00001930	1	MRPS11	689	543	631	547
XLOC_001765	16099	215794612	215796865	TCONS_00001932	1	SYNE2	1476	1564	1393	973
XLOC_001766	16448	216446467	216447627	TCONS_00001935	1	WDR89	159	104	133	138
XLOC_001767	16449	216590125	216594914	TCONS_00001936	1	ENSSSCG00000026382	1099	1130	1321	1220
XLOC_001770	16475	218222502	218225180	TCONS_00001939	1	TEK	397	411	398	256
XLOC_001774	16520	224075140	224077080	TCONS_00001943	1	MTAP	487	345	440	774
XLOC_001783	16543	224957412	224959265	TCONS_00001954	1	KLHL9	463	430	509	400
XLOC_001787	16549	225622810	225622917	TCONS_00001958	1	ENSSSCG00000026274	64	32	54	42
XLOC_001788	16556	225691185	225691371	TCONS_00001959	1	ENSSSCG00000028406	116	57	104	69
XLOC_001792	16579	227101767	227101903	TCONS_00001963	1	DENND4C	602	360	465	263
XLOC_001793	16614	227420052	227420996	TCONS_00001964	1	RRAGA	760	809	723	774
XLOC_001795	16617	228802214	228803808	TCONS_00001966	1	SH3GL2	516	579	672	338
XLOC_001796	16627	229102895	229102927	TCONS_00001967	1	CNTLN	131	159	170	95
XLOC_001806	16685	238795293	238795489	TCONS_00001977	1	PTPRD	121	14	45	14
XLOC_001809	16713	240665778	240665954	TCONS_00001981	1	ENSSSCG00000005198	236	184	211	384
XLOC_001811	16766	241253104	241253381	TCONS_00001983	1	ENSSSCG00000005201	53	33	45	55
XLOC_001815	16783	242115104	242117713	TCONS_00001987	1	KIAA1432	744	465	755	656
XLOC_001820	16820	242393678	242396841	TCONS_00001992	1	PDL1	214	161	291	127
XLOC_001821	16827	242696801	242697039	TCONS_00001993	1	JAK2	466	414	471	347
XLOC_001822	16854	242978574	242979406	TCONS_00001994	1	RCL1	526	351	382	342
XLOC_001824	16864	243098771	243100425	TCONS_00001996	1	CDC37L1	794	551	619	494
XLOC_001825	16871	243189689	243190591	TCONS_00001997	1	PPAPDC2	113	117	93	71
XLOC_001826	16872	243229381	243232951	TCONS_00001998	1	SLC1A1	500	15242	5421	7668
XLOC_001829	16886	245001214	245001882	TCONS_00002001	1	VLDLR	300	446	384	237
XLOC_001830	16904	245489496	245490446	TCONS_00002002	1	SMARCA2	1741	2027	1861	1887
XLOC_001832	16942	247300633	247303169	TCONS_00002004	1	ENSSSCG00000005235	151	186	160	87
XLOC_001833	16946	247517833	247517893	TCONS_00002005	1	DOCK8	820	530	519	1105
XLOC_001834	16994	248148192	248150977	TCONS_00002006	1	C9ORF71	15	940	21	502
XLOC_001835	16996	248403627	248403688	TCONS_00002007	1	PIP5K1B	141	190	161	97
XLOC_001836	17001	248523793	248524782	TCONS_00002008	1	FAM122A	164	175	157	215
XLOC_001837	17002	249028201	249031930	TCONS_00002010	1	APBA1	29	47	30	36
XLOC_001841	17027	249900221	249901087	TCONS_00002014	1	ENSSSCG00000030655	51	89	52	72
XLOC_001842	17030	249909875	249910066	TCONS_00002015	1	ENSSSCG00000026830	20	8	16	15
XLOC_001843	17033	250124995	250127385	TCONS_00002016	1	SMC5	543	558	638	1054
XLOC_001847	17070	251419444	251421239	TCONS_00002020	1	ENSSSCG00000024257	2162	1190	1585	917
XLOC_001848	17087	251718071	251718819	TCONS_00002021	1	FAM108B1	589	597	579	521
XLOC_001849	17091	252188403	252189348	TCONS_00002022	1	GDA	138	285	360	150
XLOC_001850	17095	252230644	252231425	TCONS_00002023	1	ZFAND5	863	685	620	576
XLOC_001851	17101	254710737	254710879	TCONS_00002024	1	TRPM6	93	206	539	123
XLOC_001852	17140	254937355	254939352	TCONS_00002025	1	C9ORF40	416	449	540	447
XLOC_001853	17142	254954110	254956799	TCONS_00002026	1	C9ORF41	1040	1273	1554	1494
XLOC_001854	17150	255013556	255013584	TCONS_00002027	1	C9ORF95	32	40	37	22
XLOC_001855	17158	256085363	256086914	TCONS_00002028	1	RFK	1418	1596	1305	1034
XLOC_001856	17162	256320554	256320567	TCONS_00002029	1	PRUNE2	110	187	156	108
XLOC_001858	17177	257106371	257106720	TCONS_00002031	1	GNA14	91	39	42	25
XLOC_001861	17200	261797375	261797976	TCONS_00002036	1	TLE1	397	322	249	165
XLOC_001863	17221	263379924	263380585	TCONS_00002038	1	VCP	8113	6193	6519	6145
XLOC_001864	17239	263396458	263396842	TCONS_00002039	1	FANCG	357	373	344	412
XLOC_001865	17253	263405558	263405819	TCONS_00002040	1	PIGO	1394	1202	1245	1063
XLOC_001866	17264	263416861	263417142	TCONS_00002041	1	STOML2	1338	1198	1300	1284
XLOC_001867	17274	263420974	263422242	TCONS_00002042	1	KIAA1539	981	631	527	393
XLOC_001868	17283	263617614	263617683	TCONS_00002043	1	ENSSSCG00000026487	48	20	27	11
XLOC_001869	17289	263728098	263728343	TCONS_00002044	1	ENSSSCG00000029319	21	11	20	5
XLOC_001872	17300	264070947	264071279	TCONS_00002047	1	CD72	80	102	97	558
XLOC_001873	17318	264096731	264097557	TCONS_00002049	1	SIT1	308	202	194	1143
XLOC_001875	17324	264109482	264109532	TCONS_00002051	1	C9ORF100	201	245	238	302
XLOC_001876	17333	264127281	264127432	TCONS_00002052	1	TPM2	3421	14494	4989	7470
XLOC_001877	17342	264141075	264141645	TCONS_00002053	1	TLN1	8366	9579	8147	9313
XLOC_001878	17398	264181740	264181997	TCONS_00002054	1	GBA2	5249	8759	8123	5074
XLOC_001880	17421	264257330	264257516	TCONS_00002056	1	HINT2	742	677	595	543
XLOC_001888	17440	264626894	264628596	TCONS_00002064	1	GLIPR2	636	773	584	540
XLOC_001891	17470	264874645	264878080	TCONS_00002067	1	RNF38	965	1323	1117	1543
XLOC_001892	17481	265438442	265438518	TCONS_00002068	1	PAX5	3	5	1	340
XLOC_001895	17493	266170974	266171187	TCONS_00002071	1	FBXO10	459	381	436	591
XLOC_001896	17513	266469327	266471771	TCONS_00002072	1	EXOSC3	281	270	306	364
XLOC_001898	17518	267175371	267176312	TCONS_00002074	1	IGFBPL1	5	12	6	332
XLOC_001900	17526	267545296	267548825	TCONS_00002076	1	TMOD1	844	945	817	866
XLOC_001902	17541	267875444	267876379	TCONS_00002078	1	C9ORF156	253	242	213	449
XLOC_001903	17545	268088241	268088776	TCONS_00002079	1	TRIM14	197	153	179	65
XLOC_001904	17551	268116978	268119957	TCONS_00002080	1	CORO2A	5227	7838	7239	3627
XLOC_001905	17563	268175610	268175814	TCONS_00002081	1	TBC1D2	279	249	209	139
XLOC_001908	17597	268772801	268772905	TCONS_00002085	1	ANKS6	12	36	15	21
XLOC_001909	17628	268964060	268964162	TCONS_00002086	1	ENSSSCG00000029421	134	239	158	78
XLOC_001910	17632	269000348	269000556	TCONS_00002087	1	ENSSSCG00000027204	152	241	186	87
XLOC_001911	17637	269209809	269212103	TCONS_00002088	1	ALG2	520	423	474	318
XLOC_001912	17639	270074279	270078101	TCONS_00002089	1	TXNDC4	2482	2133	2502	1507
XLOC_001913	17662	270442973	270443127	TCONS_00002090	1	TEX10	166	116	156	248
XLOC_001916	17677	271654112	271656644	TCONS_00002093	1	MRPL50	697	532	725	475
XLOC_001917	17679	271726903	271729749	TCONS_00002094	1	ALDOB	34635	19405	31778	10391
XLOC_001918	17685	271787028	271788872	TCONS_00002095	1	ENSSSCG00000029687	354	256	230	119
XLOC_001925	17716	275535138	275535214	TCONS_00002103	1	NIPSNAP3A	363	340	362	205
XLOC_001928	17724	275740052	275740134	TCONS_00002106	1	ABCA1	28	8	33	13
XLOC_001931	17754	279056681	279057885	TCONS_00002109	1	KLF2	2130	3351	1624	1635
XLOC_001935	17769	280429179	280430437	TCONS_00002115	1	C9ORF6	389	349	373	346
XLOC_001936	17775	280535474	280536154	TCONS_00002116	1	CTNNAL1	187	243	174	142
XLOC_001938	17795	280616530	280616575	TCONS_00002118	1	C9ORF5	546	382	520	260
XLOC_001941	17819	280758467	280758536	TCONS_00002121	1	EPB41L4B	859	874	890	390
XLOC_001942	17843	280913487	280913561	TCONS_00002122	1	PTPN3	133	122	126	63
XLOC_001943	17855	281053536	281053613	TCONS_00002123	1	PTPN3	309	241	302	129
XLOC_001944	17879	281973738	281975731	TCONS_00002124	1	C9ORF152	104	85	91	42
XLOC_001945	17881	282027082	282027185	TCONS_00002125	1	TXN	2381	4722	3339	3756
XLOC_001947	17890	282120743	282120761	TCONS_00002127	1	SVEP1	186	268	252	152
XLOC_001949	17939	282666496	282667267	TCONS_00002129	1	LPAR1	122	64	92	59
XLOC_001951	17942	283049933	283053138	TCONS_00002131	1	KIAA0368	2019	1781	1931	2620
XLOC_001952	17989	283170864	283171035	TCONS_00002132	1	PTGR1	873	155	421	99
XLOC_001954	17995	283606227	283610759	TCONS_00002134	1	SUSD1	115	66	80	61
XLOC_001955	18013	283777345	283777730	TCONS_00002135	1	ROD1	440	200	424	256
XLOC_001957	18027	284184364	284187156	TCONS_00002137	1	C9ORF80	931	757	947	753
XLOC_001961	18047	284601552	284602814	TCONS_00002141	1	FKBP15	1127	1168	1032	904
XLOC_001962	18069	284648637	284649393	TCONS_00002142	1	CDC26	512	422	500	401
XLOC_001963	18073	284680662	284681705	TCONS_00002143	1	RNF183	58	109	25	61
XLOC_001965	18084	284828751	284830287	TCONS_00002145	1	POLE3	1030	932	1119	1467
XLOC_001966	18088	284993315	284994298	TCONS_00002146	1	RGS3	422	677	546	545
XLOC_001970	18116	285739269	285739408	TCONS_00002151	1	KIF12	71	76	49	47
XLOC_001971	18135	285804504	285804662	TCONS_00002152	1	ENSSSCG00000030047	26	51	25	20
XLOC_001973	18215	285919071	285922177	TCONS_00002156	1	ENSSSCG00000023894	668	571	554	869
XLOC_001974	18237	286086600	286087485	TCONS_00002157	1	DFNB31	23	40	39	23
XLOC_001975	18246	286195553	286196788	TCONS_00002158	1	ENSSSCG00000005489	405	436	392	566
XLOC_001977	18263	286250323	286251127	TCONS_00002160	1	ATP6V1G1	1058	1166	1116	1292
XLOC_001978	18265	286440638	286441583	TCONS_00002161	1	TNFSF15	112	69	24	38
XLOC_001979	18269	286544943	286548608	TCONS_00002162	1	TNFRSF8	28	18	26	43
XLOC_001980	18273	286604311	286605043	TCONS_00002163	1	ENSSSCG00000026492	336	875	559	436
XLOC_001981	18275	286732772	286732903	TCONS_00002166	1	TNC	584	1700	1016	732
XLOC_001987	18359	292597607	292597824	TCONS_00002172	1	ENSSSCG00000028117	55	36	61	75
XLOC_001988	18372	292733749	292738172	TCONS_00002173	1	MEGF9	485	261	655	129
XLOC_001989	18378	292883160	292883890	TCONS_00002174	1	ENSSSCG00000030054	360	321	371	302
XLOC_001990	18381	292888635	292892176	TCONS_00002175	1	FBXW2	735	622	759	1095
XLOC_001991	18389	292928142	292928244	TCONS_00002176	1	ENSSSCG00000005509	23	17	22	29
XLOC_001992	18396	293001771	293002016	TCONS_00002177	1	PHF19	45	62	53	224
XLOC_001993	18405	293035956	293036174	TCONS_00002179	1	ENSSSCG00000005511	90	84	91	131
XLOC_001994	18437	293077418	293077942	TCONS_00002180	1	C5	6921	4610	7992	1985
XLOC_001996	18480	293510864	293511635	TCONS_00002182	1	STOM	624	803	737	360
XLOC_001998	18487	293629345	293631933	TCONS_00002185	1	GGTA1	597	676	679	844
XLOC_001999	18502	294001795	294001962	TCONS_00002186	1	DAB2IP	1180	988	748	435
XLOC_002000	18515	294544843	294545146	TCONS_00002187	1	NDUFA8	1218	1004	1121	795
XLOC_002001	18519	294597312	294599536	TCONS_00002188	1	LHX6	38	65	58	44
XLOC_002002	18532	294632949	294635341	TCONS_00002189	1	RBM18	771	856	863	827
XLOC_002026	18570	297242041	297242236	TCONS_00002213	1	RC3H2	97	47	84	62
XLOC_002029	18592	297298952	297300274	TCONS_00002216	1	ENSSSCG00000005577	36	26	31	38
XLOC_002031	18594	297497643	297497719	TCONS_00002218	1	STRBP	706	864	797	850
XLOC_002034	18633	298098085	298098315	TCONS_00002221	1	DENND1A	132	80	100	83
XLOC_002036	18651	298943393	298943639	TCONS_00002223	1	PSMB7	1830	1643	1781	1742
XLOC_002039	18664	299461610	299462429	TCONS_00002226	1	RPL35	8453	6377	7310	8993
XLOC_002040	18668	299482379	299482459	TCONS_00002227	1	ENSSSCG00000005597	399	309	395	216
XLOC_002042	18707	299672840	299673146	TCONS_00002229	1	RABEPK	301	188	283	281
XLOC_002043	18715	299754095	299754610	TCONS_00002230	1	HSPA5	15379	13642	20514	11180
XLOC_002045	18725	299840473	299841017	TCONS_00002232	1	ENSSSCG00000029141	435	387	353	358
XLOC_002049	18735	300757551	300757719	TCONS_00002236	1	ENSSSCG00000005605	29	12	22	7
XLOC_002050	18738	301554315	301556158	TCONS_00002237	1	ANGPTL2	441	957	460	472
XLOC_002052	18744	301871923	301871964	TCONS_00002239	1	RPL12	7409	5560	6546	7734
XLOC_002054	18752	301920985	301923008	TCONS_00002241	1	FAM129B	2310	4192	3103	2087
XLOC_002058	18787	302129555	302130216	TCONS_00002247	1	SH2D3C	384	359	304	833
XLOC_002059	18794	302232065	302232875	TCONS_00002248	1	ENG	1200	1423	1119	747
XLOC_002060	18809	302277902	302278595	TCONS_00002249	1	AK1	185	184	105	78
XLOC_002061	18816	302295186	302295350	TCONS_00002250	1	ST6GALNAC6	438	241	166	180
XLOC_002062	18824	302314206	302314919	TCONS_00002251	1	SIAT7B	2970	1431	1378	1733
XLOC_002064	18849	302342022	302342724	TCONS_00002254	1	DPM2	516	550	441	470
XLOC_002065	18853	302349222	302352186	TCONS_00002255	1	FAM102A	4091	3517	2708	2298
XLOC_002066	18864	302448778	302449250	TCONS_00002256	1	NAIF1	103	61	47	45
XLOC_002067	18866	302576514	302576529	TCONS_00002257	1	PTGES2	484	384	395	250
XLOC_002068	18874	302611531	302611734	TCONS_00002258	1	CIZ1	938	975	859	929
XLOC_002070	18891	302693900	302694117	TCONS_00002262	1	GOLGA2	1489	1242	1204	985
XLOC_002071	18991	302736095	302737311	TCONS_00002264	1	TRUB2	647	746	734	620
XLOC_002073	19002	302890305	302891317	TCONS_00002266	1	CERCAM	428	466	315	258
XLOC_002074	19014	303025978	303026328	TCONS_00002267	1	WDR34	188	373	183	271
XLOC_002075	19023	303105455	303105785	TCONS_00002268	1	ZDHHC12	623	621	526	372
XLOC_002076	19027	303110520	303110577	TCONS_00002269	1	ZER1	647	713	583	365
XLOC_002078	19056	303188689	303189209	TCONS_00002271	1	CCBL1	795	317	585	155
XLOC_002080	19071	303273660	303275276	TCONS_00002273	1	DOLK	204	220	177	114
XLOC_002081	19072	303329913	303330696	TCONS_00002275	1	SH3GLB2	1775	1141	1172	916
XLOC_002082	19095	303403630	303404447	TCONS_00002276	1	CRAT	4835	2803	2573	1835
XLOC_002085	19116	303779651	303780523	TCONS_00002279	1	PTGES	739	430	601	255
XLOC_002086	19119	303871932	303873469	TCONS_00002280	1	DYT1	869	895	947	649
XLOC_002087	19124	303883684	303884365	TCONS_00002281	1	C9orf78	722	831	757	764
XLOC_002088	19133	303945075	303947980	TCONS_00002282	1	FNBP1	870	1334	966	2345
XLOC_002091	19159	305269556	305272661	TCONS_00002285	1	FAM78A	207	212	215	609
XLOC_002093	19163	305455972	305457899	TCONS_00002287	1	UCK1	1075	1256	1038	1259
XLOC_002094	19170	305471374	305471727	TCONS_00002288	1	ENSSSCG00000027241	22	34	24	128
XLOC_002095	19186	305502184	305504537	TCONS_00002289	1	RAPGEF1	1850	1818	1610	2608
XLOC_002096	19212	305733695	305734238	TCONS_00002290	1	MED27	198	241	213	343
XLOC_002097	19220	306154772	306155488	TCONS_00002291	1	SETX	1482	1314	1393	1550
XLOC_002098	19245	306231645	306232001	TCONS_00002292	1	TTF1	144	157	168	240
XLOC_002099	19249	306414455	306417818	TCONS_00002293	1	DDX31	587	526	621	508
XLOC_002102	19282	306729965	306730600	TCONS_00002296	1	GTF3C5	347	398	349	398
XLOC_002103	19289	306794635	306796074	TCONS_00002297	1	TSC1	360	317	395	577
XLOC_002104	19307	306853465	306853643	TCONS_00002298	1	GFI1B	9	20	14	75
XLOC_002105	19313	306985377	306986543	TCONS_00002299	1	REXO4	418	339	349	410
XLOC_002106	19321	307041086	307041840	TCONS_00002300	1	SLC2A6	448	700	180	779
XLOC_002110	19360	307276016	307278216	TCONS_00002304	1	VAV2	1252	1257	1104	2685
XLOC_002111	19388	307475101	307478640	TCONS_00002305	1	BRD3	1324	1560	1235	2380
XLOC_002113	19401	307780257	307780373	TCONS_00002307	1	COL5A1	124	250	122	94
XLOC_002114	19412	308216807	308217254	TCONS_00002308	1	FCN1	368	214	219	94
XLOC_002118	19451	308851696	308853620	TCONS_00002314	1	CAMSAP1	1042	1139	940	1043
XLOC_002120	19470	310004737	310006896	TCONS_00002316	1	ADNP2	271	244	261	335
XLOC_002121	19475	310066450	310069460	TCONS_00002317	1	RBFA	270	213	241	304
XLOC_002122	19482	310088015	310088165	TCONS_00002318	1	ENSSSCG00000005776	799	515	865	240
XLOC_002128	19496	311252851	311253535	TCONS_00002324	1	PCSK6	38	24	28	8
XLOC_002130	19500	311422002	311422107	TCONS_00002326	1	ENSSSCG00000005785	106	73	86	29
XLOC_002131	19506	311461749	311461846	TCONS_00002327	1	ENSSSCG00000005784	61	36	41	15
XLOC_002132	19509	311632782	311633216	TCONS_00002328	1	SNRPA1	708	681	801	959
XLOC_002151	19550	313737208	313737383	TCONS_00002348	1	AGPAT2	3264	3379	2863	1650
XLOC_002153	19561	313757727	313757891	TCONS_00002350	1	C8G	108	255	225	149
XLOC_002154	19568	313771803	313772981	TCONS_00002351	1	TRAF2	1688	1586	1587	1858
XLOC_002155	19579	313809243	313809888	TCONS_00002352	1	MAMDC4	4663	3613	1763	2259
XLOC_002156	19608	313819454	313819546	TCONS_00002353	1	PHPT1	464	341	297	262
XLOC_002157	19611	313854923	313855735	TCONS_00002354	1	FAM69B	58	134	73	61
XLOC_002158	19615	313868763	313868797	TCONS_00002355	1	LCN15	195	0	4	1
XLOC_002159	19621	313920658	313921357	TCONS_00002356	1	C9ORF86	1533	1458	1332	1507
XLOC_002160	19631	314012835	314012923	TCONS_00002357	1	NOXA1	409	512	365	254
XLOC_002161	19645	314112197	314113599	TCONS_00002358	1	C9ORF167	287	235	213	409
XLOC_002162	19647	314116618	314117927	TCONS_00002359	1	COBRA1	1954	1978	1686	1961
XLOC_002164	19668	314135326	314136554	TCONS_00002361	1	TUBB4B	5599	4167	5317	4608
XLOC_002166	19673	314147913	314148574	TCONS_00002363	1	C9ORF169	88	28	95	16
XLOC_002167	19676	314156422	314156856	TCONS_00002364	1	NDOR1	590	707	623	696
XLOC_002170	19695	314782155	314782666	TCONS_00002367	1	ENSSSCG00000005861	1629	2230	2272	1253
XLOC_002181	19710	17295	17525	TCONS_00002378	1	PALB2	198	163	222	332
XLOC_002182	19726	50589	50833	TCONS_00002379	1	NDUFAB1	1462	1243	1325	918
XLOC_002183	19731	86465	86603	TCONS_00002380	1	EARS2	401	320	370	301
XLOC_002184	19740	135679	135699	TCONS_00002381	1	GGA2	656	683	649	1165
XLOC_002185	19763	171589	171996	TCONS_00002382	1	COG7	550	460	468	343
XLOC_002188	19792	2258881	2259021	TCONS_00002385	1	UCHL5	370	284	361	318
XLOC_002189	19800	2342748	2342841	TCONS_00002386	1	UCHL5	1074	864	1084	888
XLOC_002196	19822	7733728	7733791	TCONS_00002393	1	KCTD3	391	390	399	388
XLOC_002198	19837	9818047	9818271	TCONS_00002395	1	ENSSSCG00000029417	23	10	14	9
XLOC_002200	19847	10300918	10301112	TCONS_00002397	1	RRP15	347	315	381	435
XLOC_002201	19852	10354223	10354568	TCONS_00002398	1	TGFB2	18	36	29	17
XLOC_002203	19878	11767615	11768014	TCONS_00002400	1	IARS2	759	871	868	546
XLOC_002204	19895	11838697	11839615	TCONS_00002401	1	RAB3GAP2	1449	1112	1488	1090
XLOC_002209	19934	13487025	13487157	TCONS_00002406	1	MIA3	1954	1604	1518	1366
XLOC_002212	19976	14057448	14057486	TCONS_00002409	1	CHML	54	31	41	36
XLOC_002214	19980	14889942	14890171	TCONS_00002411	1	KMO	958	287	419	552
XLOC_002215	19997	15003501	15003645	TCONS_00002412	1	NVL	69	54	65	98
XLOC_002216	20003	15042349	15042747	TCONS_00002413	1	DEGS1	1896	918	1470	686
XLOC_002217	20006	15124441	15124636	TCONS_00002414	1	CNIH4	254	227	299	176
XLOC_002218	20008	15304507	15304843	TCONS_00002415	1	CNIH3	47	20	30	21
XLOC_002220	20016	15631374	15631517	TCONS_00002417	1	ENSSSCG00000021310	133	149	155	220
XLOC_002222	20026	15889618	15889842	TCONS_00002419	1	C1ORF55	719	817	719	825
XLOC_002225	20038	15943228	15943606	TCONS_00002422	1	PYCR2	242	287	231	603
XLOC_002227	20049	15979716	15979895	TCONS_00002424	1	TMEM63A	1047	879	839	843
XLOC_002229	20076	16874589	16874729	TCONS_00002426	1	PSEN2	349	261	246	360
XLOC_002230	20086	17094876	17095052	TCONS_00002427	1	ADCK3	572	457	436	329
XLOC_002231	20102	17369650	17369770	TCONS_00002428	1	AHCTF1	1120	930	1196	1289
XLOC_002232	20140	17632831	17632934	TCONS_00002429	1	EXO1	83	73	110	317
XLOC_002235	20160	17966066	17966144	TCONS_00002432	1	AKT3	73	101	98	60
XLOC_002236	20175	18525259	18525811	TCONS_00002433	1	ENSSSCG00000023278	24	14	20	35
XLOC_002237	20186	18692867	18693340	TCONS_00002434	1	ENSSSCG00000030502	177	182	180	476
XLOC_002238	20192	19356002	19357570	TCONS_00002435	1	ZNF238	283	317	306	762
XLOC_002240	20194	19853364	19853546	TCONS_00002437	1	ENSSSCG00000030220	137	107	101	77
XLOC_002241	20197	19918406	19919271	TCONS_00002438	1	HNRNPU	5296	5085	5721	8259
XLOC_002242	20210	20040917	20041515	TCONS_00002439	1	EFCAB2	8	13	15	21
XLOC_002243	20217	20398643	20399202	TCONS_00002440	1	KIF26B	49	62	63	29
XLOC_002245	20271	21380830	21380983	TCONS_00002444	1	ENSSSCG00000023775	129	105	138	153
XLOC_002253	20317	24337266	24337655	TCONS_00002453	1	FH	14066	3970	11547	1861
XLOC_002254	20333	24574110	24574436	TCONS_00002454	1	FBXO28	641	678	730	697
XLOC_002257	20355	25096498	25096566	TCONS_00002458	1	DENND1B	60	30	43	50
XLOC_002258	20366	25341843	25342709	TCONS_00002459	1	C1orf53	168	117	130	91
XLOC_002261	20380	26313638	26313695	TCONS_00002462	1	PTPRC	1650	1790	1838	8010
XLOC_002262	20393	27281168	27281311	TCONS_00002463	1	NR5A2	656	1073	932	568
XLOC_002263	20396	28377349	28377676	TCONS_00002464	1	CSRP1	1675	6644	2378	3322
XLOC_002264	20402	28516672	28516836	TCONS_00002465	1	ENSSSCG00000010915	95	107	84	40
XLOC_002270	20455	29289403	29289436	TCONS_00002471	1	KDM5B	723	745	668	558
XLOC_002271	20479	29514379	29514569	TCONS_00002472	1	HABP4	62	112	62	71
XLOC_002272	20485	29892307	29892508	TCONS_00002473	1	SLC35D2	260	144	150	101
XLOC_002275	20508	30034590	30034711	TCONS_00002476	1	ENSSSCG00000028981	138	169	183	423
XLOC_002276	20511	30847386	30847999	TCONS_00002477	1	PTCH1	526	489	521	409
XLOC_002278	20539	31309424	31309593	TCONS_00002479	1	FANCC	20	17	20	33
XLOC_002281	20544	31712488	31712821	TCONS_00002482	1	FBP1	2887	1485	1343	783
XLOC_002282	20551	31837905	31838196	TCONS_00002483	1	FBP2	1384	1297	1076	679
XLOC_002283	20558	31981661	31981759	TCONS_00002484	1	ENSSSCG00000010950	138	49	91	52
XLOC_002284	20565	33038181	33039006	TCONS_00002485	1	ZCCHC6	1157	1444	1635	1239
XLOC_002285	20592	33108928	33109133	TCONS_00002486	1	ISCA1	745	740	803	576
XLOC_002287	20599	33164075	33164193	TCONS_00002488	1	GOLM1	1902	1434	1144	765
XLOC_002288	20612	33554265	33554391	TCONS_00002489	1	AGTPBP1	246	313	303	192
XLOC_002290	20666	34734230	34734334	TCONS_00002493	1	SLC28A3	196	24	40	14
XLOC_002291	20683	35105049	35105064	TCONS_00002494	1	HNRNPK	6902	6943	7710	8863
XLOC_002293	20701	35240972	35241176	TCONS_00002496	1	GKAP1	165	266	322	165
XLOC_002294	20713	35363582	35363761	TCONS_00002497	1	UBQLN1	3866	4615	4612	3482
XLOC_002296	20735	36103404	36104162	TCONS_00002499	1	ENSSSCG00000010964	112	56	95	26
XLOC_002297	20744	36233214	36233388	TCONS_00002500	1	CCL21	275	524	306	313
XLOC_002298	20748	36249855	36250069	TCONS_00002501	1	CCL19	647	333	298	1112
XLOC_002300	20755	36313982	36314305	TCONS_00002504	1	ARID3C	95	17	23	26
XLOC_002301	20768	36321361	36321659	TCONS_00002505	1	DCTN3	846	781	719	604
XLOC_002302	20775	36330148	36330191	TCONS_00002506	1	C9ORF23	356	295	290	275
XLOC_002303	20777	36360344	36360480	TCONS_00002507	1	CNTFR	45	115	67	64
XLOC_002304	20786	36432756	36433507	TCONS_00002508	1	ENHO	67	121	81	74
XLOC_002306	20794	36654640	36654782	TCONS_00002511	1	KIF24	89	117	127	211
XLOC_002307	20821	36747071	36747101	TCONS_00002512	1	ENSSSCG00000030649	423	357	373	307
XLOC_002308	20825	36863117	36863146	TCONS_00002513	1	DCAF12	448	504	420	470
XLOC_002310	20841	37284171	37284464	TCONS_00002515	1	NOL6	768	553	658	564
XLOC_002311	20867	37307556	37307740	TCONS_00002516	1	AQP3	977	1972	1455	1043
XLOC_002312	20873	37361493	37361513	TCONS_00002517	1	AQP7	126	287	130	140
XLOC_002313	20881	37484539	37485085	TCONS_00002518	1	BAG1	3357	2212	1726	1650
XLOC_002314	20888	37574130	37574805	TCONS_00002519	1	B4GALT1	1671	689	556	997
XLOC_002315	20894	37653332	37653469	TCONS_00002520	1	SMU1	1290	1249	1306	1565
XLOC_002317	20914	38102519	38103036	TCONS_00002522	1	NDUFB6	1202	1034	1315	946
XLOC_002318	20918	38119061	38120008	TCONS_00002523	1	TOPORS	766	803	805	852
XLOC_002319	20921	38145074	38145394	TCONS_00002524	1	DDX58	1971	1662	1738	1128
XLOC_002327	20946	43532131	43532425	TCONS_00002532	1	C9ORF72	745	438	482	373
XLOC_002328	20957	44120645	44121138	TCONS_00002534	1	WAC	2418	2496	2574	2907
XLOC_002329	20984	44241604	44242024	TCONS_00002535	1	BAMBI	109	207	178	136
XLOC_002331	20992	45197660	45198118	TCONS_00002537	1	MTPAP	367	326	382	353
XLOC_002332	21001	45386450	45386583	TCONS_00002539	1	KIAA1462	133	215	160	95
XLOC_002339	21035	48033387	48033772	TCONS_00002547	1	ENSSSCG00000028835	0	134	24	53
XLOC_002340	21044	48227005	48227711	TCONS_00002548	1	VIM	3331	5690	3433	5291
XLOC_002342	21065	48738286	48738666	TCONS_00002550	1	ENSSSCG00000011037	3008	3279	3380	1618
XLOC_002343	21069	48856012	48856474	TCONS_00002551	1	ENSSSCG00000011038	272	463	319	289
XLOC_002346	21117	49568428	49568439	TCONS_00002554	1	CACNB2	49	136	71	79
XLOC_002349	21132	50676094	50676418	TCONS_00002557	1	FAM188A	561	471	498	342
XLOC_002350	21147	50828508	50828714	TCONS_00002558	1	ITGA8	68	99	113	48
XLOC_002351	21177	51148107	51148525	TCONS_00002559	1	FAM171A1	427	394	291	213
XLOC_002352	21185	51413891	51414039	TCONS_00002560	1	NMT2	90	47	47	47
XLOC_002353	21196	51553277	51553431	TCONS_00002561	1	DCLRE1C	84	74	83	97
XLOC_002358	21225	52848714	52848885	TCONS_00002567	1	PRPF18	433	408	425	553
XLOC_002359	21232	52979467	52979596	TCONS_00002568	1	MPP7	490	512	525	533
XLOC_002363	21278	53834908	53835785	TCONS_00002573	1	RAB18	1579	1744	1741	1396
XLOC_002364	21285	54023810	54023842	TCONS_00002574	1	YME1L1	1912	1705	1960	1552
XLOC_002365	21308	54077874	54078336	TCONS_00002575	1	ENSSSCG00000011067	17	5	14	9
XLOC_002366	21313	54162371	54162618	TCONS_00002576	1	MASTL	57	55	79	164
XLOC_002367	21325	54244242	54244588	TCONS_00002577	1	ENSSSCG00000011062	499	539	491	568
XLOC_002368	21332	54365914	54365987	TCONS_00002578	1	APBB1IP	143	134	137	509
XLOC_002369	21341	54434824	54434958	TCONS_00002579	1	PDSS1	408	338	387	229
XLOC_002370	21352	55787491	55788005	TCONS_00002580	1	PRTFDC1	86	96	101	45
XLOC_002371	21356	55903795	55903960	TCONS_00002581	1	ENSSSCG00000028135	381	484	520	251
XLOC_002372	21360	56044599	56044610	TCONS_00002584	1	ARHGAP21	1708	1323	1305	739
XLOC_002376	21478	57880200	57880474	TCONS_00002589	1	PIP4K2A	643	785	724	1131
XLOC_002377	21498	58570358	58570881	TCONS_00002591	1	DNAJC1	429	410	445	294
XLOC_002382	21542	63270452	63270603	TCONS_00002596	1	CUL2	844	877	1000	920
XLOC_002383	21557	63438375	63438596	TCONS_00002597	1	CREB	307	328	325	758
XLOC_002384	21567	63625465	63625539	TCONS_00002598	1	CCNY	1602	2012	1911	1399
XLOC_002386	21580	64772795	64773408	TCONS_00002600	1	CCDC3	14	30	17	27
XLOC_002387	21584	65552490	65552632	TCONS_00002602	1	NUDT5	694	426	574	419
XLOC_002388	21603	65608667	65609347	TCONS_00002603	1	ENSSSCG00000029346	17	18	20	10
XLOC_002390	21612	65789348	65789853	TCONS_00002605	1	ECHDC3	600	366	385	193
XLOC_002391	21617	66137769	66137846	TCONS_00002606	1	USP6NL	331	375	344	829
XLOC_002395	21636	69769232	69769321	TCONS_00002610	1	ITIH5	970	2143	1352	1010
XLOC_002399	21657	70509346	70509453	TCONS_00002614	1	PRKCQ	50	67	60	93
XLOC_002400	21690	70831452	70831858	TCONS_00002615	1	PFKFB3	646	580	729	371
XLOC_002402	21714	71276381	71276678	TCONS_00002617	1	GDI2	7875	7206	7297	8263
XLOC_002403	21725	71403808	71403850	TCONS_00002618	1	ASB13	3161	2939	2743	1795
XLOC_002405	21732	71589379	71589876	TCONS_00002620	1	UCN3	27	15	12	8
XLOC_002406	21733	71663491	71663590	TCONS_00002621	1	TUBAL3	898	1126	806	493
XLOC_002407	21737	71747464	71747782	TCONS_00002622	1	AKR	1250	45	214	44
XLOC_002410	21748	71833306	71833419	TCONS_00002625	1	AKR1C1	4943	5	66	6
XLOC_002413	21776	71957884	71958672	TCONS_00002628	1	ENSSSCG00000024981	420	356	362	341
XLOC_002414	21777	72009227	72009545	TCONS_00002629	1	AKR	1250	45	214	44
XLOC_002417	21812	72133612	72134400	TCONS_00002633	1	ENSSSCG00000027625	420	356	362	341
XLOC_002418	21813	72992245	72992642	TCONS_00002634	1	KLF6	1734	2729	1948	1651
XLOC_002419	21817	73694036	73694185	TCONS_00002635	1	PITRM1	946	613	624	429
XLOC_002420	21837	75201376	75201409	TCONS_00002636	1	ADARB2	41	545	120	268
XLOC_002421	21847	75367603	75367954	TCONS_00002637	1	ENSSSCG00000029066	1507	1624	1490	1370
XLOC_002422	21852	75648868	75648948	TCONS_00002638	1	LARP4B	2506	2938	2645	2431
XLOC_002424	21870	76033073	76033126	TCONS_00002640	1	ENSSSCG00000011163	39	43	29	16
XLOC_002426	21882	76654600	76656306	TCONS_00002642	1	ZNF782	12	14	15	8
XLOC_002428	21884	76997766	76997903	TCONS_00002644	1	CTSL1	3559	1737	2633	847
XLOC_002436	21906	74434	74832	TCONS_00002652	1	UBFD1	426	399	416	556
XLOC_002439	21924	2543423	2544289	TCONS_00002655	1	RGS2	465	830	562	746
XLOC_002440	21929	2731389	2732199	TCONS_00002656	1	RGS1	427	751	586	720
XLOC_002443	21938	3286932	3288375	TCONS_00002659	1	RGS18	383	141	197	172
XLOC_002447	21946	7630324	7632050	TCONS_00002663	1	KCTD3	404	405	415	403
XLOC_002450	21969	9647962	9651898	TCONS_00002666	1	GPATCH2	184	381	386	229
XLOC_002454	21981	11615850	11616349	TCONS_00002670	1	SLC30A10	2893	868	1129	448
XLOC_002455	21985	11651048	11651278	TCONS_00002671	1	ORF	110	35	58	12
XLOC_002456	21986	11663247	11663397	TCONS_00002672	1	EPRS	2076	1340	1871	1530
XLOC_002457	22021	11741455	11742432	TCONS_00002673	1	BPNT1	4024	3078	4985	1827
XLOC_002460	22032	11933317	11933821	TCONS_00002676	1	ENSSSCG00000027748	1557	1622	1477	1200
XLOC_002461	22045	12062550	12062754	TCONS_00002677	1	ENSSSCG00000010825	8	21	13	8
XLOC_002463	22054	12259545	12259668	TCONS_00002679	1	MOSC2	989	356	824	319
XLOC_002465	22064	12317328	12319745	TCONS_00002681	1	C1ORF115	6409	13799	12765	7327
XLOC_002466	22066	12516053	12516944	TCONS_00002682	1	HLX	59	113	80	73
XLOC_002467	22068	12977461	12978637	TCONS_00002683	1	DUSP10	104	247	170	336
XLOC_002470	22092	13586602	13587065	TCONS_00002686	1	AIDA	527	613	551	494
XLOC_002472	22103	13763841	13763978	TCONS_00002688	1	FAM177B	28	15	11	8
XLOC_002479	22129	14169374	14170096	TCONS_00002695	1	RGS7	200	188	205	100
XLOC_002481	22148	14852719	14853184	TCONS_00002697	1	FH	3021	2381	2726	2158
XLOC_002483	22164	15136566	15141311	TCONS_00002699	1	WDR26	2430	1891	2114	2506
XLOC_002486	22181	15839612	15839740	TCONS_00002702	1	H3F3A	5249	4702	4604	6168
XLOC_002487	22184	16016584	16017065	TCONS_00002703	1	EPHX1	19604	1399	6318	656
XLOC_002488	22193	16065171	16066734	TCONS_00002704	1	SRP9	1047	1127	1222	930
XLOC_002489	22196	16218456	16218613	TCONS_00002705	1	ENAH	398	337	411	149
XLOC_002491	22215	16598158	16598734	TCONS_00002707	1	PARP1	745	749	704	2775
XLOC_002492	22238	16758185	16761572	TCONS_00002708	1	ITPKB	484	772	526	1124
XLOC_002493	22240	16930456	16934701	TCONS_00002709	1	CDC42BPA	924	1425	1322	931
XLOC_002495	22276	17523961	17524627	TCONS_00002711	1	SCCPDH	636	544	609	565
XLOC_002498	22297	18268773	18268802	TCONS_00002714	1	ENSSSCG00000028096	40	45	40	109
XLOC_002501	22311	18607442	18607477	TCONS_00002717	1	SDCCAG8	30	25	33	69
XLOC_002502	22322	19583685	19584830	TCONS_00002718	1	ADSS	1187	957	1075	896
XLOC_002504	22335	19696107	19699615	TCONS_00002720	1	PPPDE1	923	982	942	759
XLOC_002508	22349	21886309	21888884	TCONS_00002724	1	TLR5	140	144	157	87
XLOC_002509	22351	21915004	21916391	TCONS_00002725	1	SUSD4	14	31	24	65
XLOC_002513	22366	23896560	23898836	TCONS_00002729	1	KCNT2	141	81	189	74
XLOC_002514	22389	24461166	24462213	TCONS_00002730	1	TP53BP2	764	908	879	458
XLOC_002515	22406	24612857	24613109	TCONS_00002731	1	ASPM	356	374	473	953
XLOC_002518	22440	26249079	26249093	TCONS_00002734	1	CD45	333	338	359	1533
XLOC_002522	22458	27513283	27515895	TCONS_00002738	1	ZNF281	240	186	205	347
XLOC_002523	22459	27602118	27602335	TCONS_00002739	1	KIF22	83	94	110	317
XLOC_002525	22481	27675580	27676105	TCONS_00002741	1	DDX59	301	384	381	523
XLOC_002526	22489	27745697	27747662	TCONS_00002742	1	CAMSAP2	561	706	661	722
XLOC_002527	22511	27882053	27882173	TCONS_00002743	1	KIF21B	588	240	319	440
XLOC_002529	22588	28017151	28018987	TCONS_00002745	1	TMEM9	121	62	65	257
XLOC_002531	22609	28176379	28177175	TCONS_00002747	1	LAD1	5366	7504	5274	3709
XLOC_002533	22625	28233388	28234084	TCONS_00002749	1	PHLDA3	139	316	185	232
XLOC_002534	22627	28240394	28240568	TCONS_00002750	1	PKP1	3	53	12	28
XLOC_002537	22641	28557926	28558651	TCONS_00002753	1	ENSSSCG00000010913	15	15	12	5
XLOC_002539	22645	28617881	28621195	TCONS_00002755	1	NAV1	459	548	490	313
XLOC_002540	22659	28662046	28662821	TCONS_00002756	1	ELF3	3868	4782	3415	2618
XLOC_002541	22667	28721405	28721552	TCONS_00002757	1	ENSSSCG00000023403	11	5	7	37
XLOC_002542	22691	28745536	28745629	TCONS_00002758	1	PTPN7	55	42	45	90
XLOC_002543	22694	28850285	28850659	TCONS_00002759	1	UBE2T	170	207	249	977
XLOC_002544	22701	29084688	29088949	TCONS_00002760	1	SYT2	108	411	130	250
XLOC_002545	22708	29186649	29188337	TCONS_00002761	1	ENSSSCG00000022827	626	847	644	658
XLOC_002546	22712	29217498	29219927	TCONS_00002762	1	RABIF	545	660	548	524
XLOC_002547	22714	29229296	29229422	TCONS_00002763	1	KLHL12	435	450	396	356
XLOC_002548	22726	29265671	29266541	TCONS_00002764	1	ADIPOR1	1038	1043	956	750
XLOC_002549	22734	29284346	29285150	TCONS_00002765	1	CYB5R1	783	747	647	515
XLOC_002551	22744	29547695	29551895	TCONS_00002767	1	CDC14B	1145	719	910	397
XLOC_002552	22758	29749077	29750709	TCONS_00002768	1	ENSSSCG00000026002	68	25	30	19
XLOC_002553	22764	29786489	29786654	TCONS_00002769	1	ZNF367	12	15	15	36
XLOC_002555	22774	30361798	30362006	TCONS_00002771	1	C9orf102	117	54	106	69
XLOC_002560	22802	31343003	31343143	TCONS_00002776	1	ENSSSCG00000024719	144	149	106	82
XLOC_002562	22809	31867740	31867879	TCONS_00002778	1	DAPK1	93	38	77	34
XLOC_002563	22819	31907424	31907799	TCONS_00002779	1	CTSL1	2402	265	654	184
XLOC_002564	22827	31963682	31966132	TCONS_00002780	1	DAPK1	519	259	378	273
XLOC_002565	22829	33264646	33267510	TCONS_00002781	1	NAA35	603	548	607	566
XLOC_002570	22861	34985618	34987489	TCONS_00002787	1	RMI1	79	105	126	148
XLOC_002572	22873	35064166	35067365	TCONS_00002789	1	C9orf64	323	334	354	398
XLOC_002573	22877	35157521	35159392	TCONS_00002790	1	ENSSSCG00000023095	96	122	149	172
XLOC_002574	22878	35416363	35417573	TCONS_00002791	1	C9orf103	533	325	518	242
XLOC_002576	22884	36278905	36279298	TCONS_00002793	1	IL11RA	477	310	393	221
XLOC_002577	22897	36290950	36291201	TCONS_00002794	1	GALT	854	553	602	413
XLOC_002578	22908	36301000	36304142	TCONS_00002795	1	SIGMAR1	1685	1065	1262	826
XLOC_002582	22921	37073416	37075667	TCONS_00002799	1	ENSSSCG00000024384	1062	1221	1122	1305
XLOC_002583	22925	37093897	37094846	TCONS_00002800	1	UBAP2	748	685	601	837
XLOC_002587	22951	37388286	37389327	TCONS_00002804	1	ENSSSCG00000010993	308	289	271	555
XLOC_002589	22964	37475289	37475940	TCONS_00002806	1	CHMP5	832	731	769	566
XLOC_002590	22970	37503380	37503506	TCONS_00002807	1	SPINK4	3508	1444	1577	826
XLOC_002591	22974	37686862	37688102	TCONS_00002808	1	DNAJA1	4061	4511	6114	5466
XLOC_002593	22984	38194852	38195861	TCONS_00002810	1	ACO1	3870	3603	3612	1867
XLOC_002606	23025	45876739	45877793	TCONS_00002825	1	SVIL	1271	3119	1833	1564
XLOC_002608	23138	46823772	46826331	TCONS_00002827	1	ENSSSCG00000020757	312	465	369	610
XLOC_002609	23141	47054283	47056613	TCONS_00002828	1	ARHGAP12	827	854	851	603
XLOC_002611	23162	47232798	47235513	TCONS_00002830	1	KIF5B	3991	3965	4619	3244
XLOC_002612	23189	47431313	47432721	TCONS_00002831	1	EPC1	914	851	932	1003
XLOC_002614	23208	47746354	47746861	TCONS_00002834	1	CUBN	21	13587	754	6002
XLOC_002615	23247	48148987	48149235	TCONS_00002835	1	TRDMT1	33	55	46	61
XLOC_002617	23253	48598908	48598913	TCONS_00002837	1	ENSSSCG00000011035	15	35	17	14
XLOC_002620	23272	50075975	50076844	TCONS_00002840	1	PTER	387	161	190	76
XLOC_002625	23280	51454237	51455330	TCONS_00002845	1	RPP38	184	147	171	190
XLOC_002628	23312	51609725	51610363	TCONS_00002850	1	SUV39H2	133	84	125	102
XLOC_002629	23317	51640132	51640350	TCONS_00002851	1	HSPA14	478	306	413	412
XLOC_002630	23331	51661506	51662029	TCONS_00002852	1	ENSSSCG00000011052	208	83	117	67
XLOC_002633	23342	52805643	52805797	TCONS_00002855	1	PRPF18	84	67	81	123
XLOC_002635	23353	54199178	54199187	TCONS_00002857	1	ENSSSCG00000011064	864	636	657	316
XLOC_002636	23366	54485028	54487432	TCONS_00002858	1	ENSSSCG00000024127	1048	1253	1228	1472
XLOC_002641	23405	55702104	55704335	TCONS_00002863	1	THNSL1	123	82	143	62
XLOC_002642	23406	56159320	56159814	TCONS_00002864	1	KIAA1217	868	886	721	478
XLOC_002651	23466	58240662	58243004	TCONS_00002873	1	BMI1	374	518	439	619
XLOC_002652	23476	58251968	58252270	TCONS_00002874	1	COMMD3	670	959	910	968
XLOC_002654	23485	58734842	58734886	TCONS_00002876	1	MLLT10	348	252	318	324
XLOC_002655	23505	60305028	60305098	TCONS_00002877	1	ENSSSCG00000029563	58	21	22	13
XLOC_002656	23507	60696036	60696119	TCONS_00002878	1	ENSSSCG00000028365	35	203	114	88
XLOC_002657	23510	61450700	61451943	TCONS_00002879	1	ITGB1	4939	6966	5969	4440
XLOC_002658	23526	61654577	61654866	TCONS_00002880	1	NRP1	242	269	273	128
XLOC_002659	23543	62681672	62681909	TCONS_00002881	1	ENSSSCG00000011103	316	423	354	227
XLOC_002662	23573	64910411	64913391	TCONS_00002884	1	CAMK1D	35	36	50	136
XLOC_002664	23583	65505120	65505380	TCONS_00002886	1	CDC123	667	592	641	594
XLOC_002665	23596	65576670	65578075	TCONS_00002887	1	SEC61A2	282	347	305	224
XLOC_002666	23608	65735078	65738307	TCONS_00002888	1	C10orf47	403	439	580	219
XLOC_002667	23611	66363852	66363979	TCONS_00002889	1	CELF2	60	55	58	174
XLOC_002669	23628	69631729	69633644	TCONS_00002891	1	TAF3	212	280	216	313
XLOC_002673	23655	70943162	70943702	TCONS_00002895	1	RBM17	692	794	772	988
XLOC_002674	23667	71094382	71095213	TCONS_00002896	1	IL15RA	410	423	449	250
XLOC_002675	23673	71153909	71154352	TCONS_00002897	1	IL2RA	43	16	30	28
XLOC_002676	23680	71184192	71186010	TCONS_00002898	1	FBXO18	777	837	685	715
XLOC_002677	23697	71314354	71314472	TCONS_00002901	1	FAM208B	762	605	782	620
XLOC_002679	23757	71543471	71543883	TCONS_00002903	1	NET1	3025	4384	2816	2385
XLOC_002680	23769	71596160	71597104	TCONS_00002904	1	TUBAL3	163	191	131	60
XLOC_002682	23774	71933255	71933676	TCONS_00002908	1	AKR1E2	1963	2099	2205	1055
XLOC_002683	23807	72108981	72109402	TCONS_00002911	1	AKR1E2	1964	2100	2205	1056
XLOC_002684	23840	73581212	73581364	TCONS_00002913	1	PFKP	4808	2901	3934	1886
XLOC_002687	23892	75380312	75380464	TCONS_00002917	1	ENSSSCG00000029922	213	179	217	276
XLOC_002688	23911	75496337	75496468	TCONS_00002918	1	WDR37	361	296	268	269
XLOC_002689	23925	75547614	75547766	TCONS_00002919	1	ENSSSCG00000028602	556	470	527	711
XLOC_002690	23942	75598419	75598736	TCONS_00002920	1	ENSSSCG00000027363	735	804	689	653
XLOC_002692	23948	76231748	76232666	TCONS_00002922	1	ZMYND11	1040	954	1064	552
XLOC_002693	23963	76568591	76571057	TCONS_00002923	1	C9ORF21	338	279	289	150
XLOC_002697	23977	77152282	77152330	TCONS_00002927	1	ARL5B	43	11	36	16
XLOC_002699	23989	77690723	77690909	TCONS_00002929	1	OPTN	1552	1709	1780	1237
XLOC_002704	24036	428681	428784	TCONS_00002937	1	SAP18	1552	1469	1519	1426
XLOC_002709	24057	3530444	3530556	TCONS_00002942	1	CDK8	110	78	97	67
XLOC_002710	24077	3766417	3766572	TCONS_00002946	1	WASF3	18	28	24	12
XLOC_002711	24109	4197546	4197923	TCONS_00002947	1	RPL21	8238	6719	7988	9075
XLOC_002717	24126	4679144	4679278	TCONS_00002954	1	POLR1D	671	691	738	669
XLOC_002718	24131	4705300	4705400	TCONS_00002955	1	ENSSSCG00000009309	153	164	143	206
XLOC_002720	24136	4961177	4961762	TCONS_00002957	1	PDX-1	2296	11	27	4
XLOC_002721	24138	5050526	5050738	TCONS_00002958	1	ENSSSCG00000023944	47	57	47	31
XLOC_002723	24142	5113709	5114249	TCONS_00002960	1	CDX2	2043	5450	3385	2602
XLOC_002724	24145	5173861	5174366	TCONS_00002961	1	PAN3	1436	1637	1540	2411
XLOC_002725	24164	5678755	5679109	TCONS_00002962	1	SLC46A3	2063	2072	1890	1113
XLOC_002727	24171	6139104	6139319	TCONS_00002965	1	MTUS2	17	55	20	18
XLOC_002728	24184	6317524	6317649	TCONS_00002966	1	SLC7A1	98	71	83	151
XLOC_002729	24192	7125533	7125869	TCONS_00002967	1	HMGB1	8129	8918	10219	23336
XLOC_002730	24197	7207278	7207467	TCONS_00002968	1	ENSSSCG00000028065	282	281	290	400
XLOC_002732	24204	7396534	7397236	TCONS_00002970	1	C13ORF33	46	49	34	82
XLOC_002738	24282	7775851	7775922	TCONS_00002980	1	B3GALTL	96	112	98	142
XLOC_002741	24314	8635383	8635397	TCONS_00002983	1	ENSSSCG00000024888	167	249	162	151
XLOC_002742	24318	8713904	8714110	TCONS_00002984	1	ENSSSCG00000009346	495	449	461	502
XLOC_002743	24324	8859998	8860146	TCONS_00002985	1	ENSSSCG00000028932	39	14	33	39
XLOC_002744	24331	9020844	9021086	TCONS_00002986	1	PDS5B	559	562	627	1043
XLOC_002745	24342	9345005	9345261	TCONS_00002987	1	KL	92	59	44	49
XLOC_002746	24347	10050846	10051027	TCONS_00002988	1	RFC3	199	202	256	678
XLOC_002758	24409	12636923	12637650	TCONS_00003000	1	RFXAP	200	205	201	322
XLOC_002759	24412	12785056	12785208	TCONS_00003001	1	ALG5	407	302	353	235
XLOC_002761	24461	14558884	14559276	TCONS_00003003	1	LHFP	42	74	59	41
XLOC_002762	24462	14710678	14710939	TCONS_00003004	1	COG6	411	361	412	357
XLOC_002763	24482	15797583	15797845	TCONS_00003005	1	SLC25A15	1881	1920	1901	938
XLOC_002764	24489	15968893	15969097	TCONS_00003006	1	VPS36	2013	2229	2126	1701
XLOC_002765	24503	16006494	16006977	TCONS_00003007	1	THSD1	37	71	43	29
XLOC_002766	24508	16075401	16075594	TCONS_00003008	1	CKAP2	411	507	594	991
XLOC_002767	24517	16100090	16100267	TCONS_00003009	1	NEK3	291	267	336	187
XLOC_002770	24552	16714802	16714912	TCONS_00003012	1	INTS6	1186	1419	1542	1287
XLOC_002771	24570	16913374	16913407	TCONS_00003013	1	FAM124A	10	70	24	35
XLOC_002773	24578	18186983	18187116	TCONS_00003016	1	SPRYD7	129	162	140	107
XLOC_002774	24583	18284859	18285039	TCONS_00003017	1	ENSSSCG00000024125	719	682	719	830
XLOC_002775	24588	18297590	18297763	TCONS_00003018	1	EBPL	209	166	201	81
XLOC_002776	24592	18464851	18464916	TCONS_00003019	1	RCBTB1	884	1238	1047	1099
XLOC_002777	24604	18628807	18628955	TCONS_00003020	1	CAB39L	640	786	841	717
XLOC_002778	24614	18971010	18971329	TCONS_00003021	1	FNDC3A	562	299	490	212
XLOC_002779	24632	19465520	19465605	TCONS_00003022	1	CYSLTR2	84	94	105	48
XLOC_002781	24636	19618738	19618782	TCONS_00003024	1	RCBTB2	502	601	591	519
XLOC_002782	24648	19681033	19681560	TCONS_00003025	1	LPAR6	506	317	424	194
XLOC_002783	24650	20009931	20010068	TCONS_00003026	1	MED4	487	524	560	624
XLOC_002784	24656	20069061	20069247	TCONS_00003027	1	SUCLA2	1660	1780	2090	1211
XLOC_002786	24670	20991647	20991791	TCONS_00003029	1	ESD	1883	1482	1818	1355
XLOC_002787	24679	21427647	21427868	TCONS_00003030	1	KIAA0226L	142	133	146	224
XLOC_002788	24689	21569933	21570243	TCONS_00003031	1	LCP1	2688	2545	2861	9175
XLOC_002790	24717	21758294	21758637	TCONS_00003033	1	ZC3H13	870	685	830	1447
XLOC_002793	24744	22569506	22570554	TCONS_00003036	1	NUFIP1	220	160	198	205
XLOC_002794	24754	22822397	22825299	TCONS_00003037	1	ENSSSCG00000009422	3054	1601	1814	969
XLOC_002796	24773	24163874	24164057	TCONS_00003041	1	ENOX1	67	73	33	31
XLOC_002798	24793	25821487	25821801	TCONS_00003043	1	ENSSSCG00000029837	162	81	129	54
XLOC_002799	24809	26002053	26002210	TCONS_00003044	1	ENSSSCG00000024244	141	89	104	53
XLOC_002801	24818	26327366	26327427	TCONS_00003046	1	ELF1	1809	1985	2004	2483
XLOC_002802	24837	26394101	26394220	TCONS_00003048	1	SUGT1	558	527	583	774
XLOC_002805	24853	27026367	27026755	TCONS_00003051	1	OLFM4	57928	38083	55022	14966
XLOC_002807	24859	32000815	32003388	TCONS_00003053	1	PCDH17	145	201	185	100
XLOC_002808	24863	34293180	34293367	TCONS_00003054	1	ENSSSCG00000021189	6	32	15	31
XLOC_002809	24865	34543349	34543610	TCONS_00003055	1	ENSSSCG00000021058	6	41	18	36
XLOC_002810	24867	34600373	34600503	TCONS_00003056	1	DIAPH3	22	31	35	66
XLOC_002813	24895	38136463	38136504	TCONS_00003059	1	ENSSSCG00000024171	231	326	210	196
XLOC_002820	24910	49506812	49507201	TCONS_00003066	1	ENSSSCG00000021485	44	31	38	58
XLOC_002821	24914	49565676	49565773	TCONS_00003067	1	BORA	265	293	337	413
XLOC_002823	24929	49804202	49804339	TCONS_00003069	1	ENSSSCG00000009461	18	12	15	22
XLOC_002824	24931	49869696	49870148	TCONS_00003070	1	ENSSSCG00000028760	390	500	463	226
XLOC_002828	24946	52411442	52411455	TCONS_00003074	1	UCHL3	481	332	423	399
XLOC_002830	24959	53743973	53744238	TCONS_00003076	1	CLN5	199	200	188	307
XLOC_002833	24974	54497917	54498390	TCONS_00003079	1	ENSSSCG00000009475	36	36	38	86
XLOC_002836	24979	56246189	56246509	TCONS_00003082	1	NDFIP2	845	1407	910	651
XLOC_002854	25027	70591415	70591500	TCONS_00003100	1	ENSSSCG00000009498	263	368	464	187
XLOC_002855	25059	70792529	70792647	TCONS_00003101	1	ENSSSCG00000009496	76	88	135	39
XLOC_002856	25070	71066907	71067058	TCONS_00003102	1	ENSSSCG00000026286	39	35	57	14
XLOC_002857	25074	71084180	71084471	TCONS_00003103	1	ENSSSCG00000022549	76	81	132	37
XLOC_002858	25078	71182320	71182513	TCONS_00003104	1	ENSSSCG00000026284	102	176	134	96
XLOC_002859	25083	71298810	71298842	TCONS_00003105	1	ENSSSCG00000009497	1420	2408	2936	1205
XLOC_002861	25118	71737765	71737861	TCONS_00003107	1	ENSSSCG00000023598	195	182	289	75
XLOC_002862	25125	71983268	71983565	TCONS_00003108	1	CLDN10	28	95	20	59
XLOC_002863	25130	72092330	72092510	TCONS_00003109	1	DNAJC3	1294	806	1131	499
XLOC_002864	25142	72187022	72187124	TCONS_00003110	1	ENSSSCG00000030146	10	13	12	17
XLOC_002868	25154	73512513	73512686	TCONS_00003114	1	MBNL2	139	91	87	51
XLOC_002870	25162	74138129	74138259	TCONS_00003116	1	IPO5	2093	1643	2039	3054
XLOC_002872	25188	74553905	74554021	TCONS_00003118	1	FARP1	815	764	675	413
XLOC_002873	25213	75379204	75379672	TCONS_00003119	1	UBAC2	382	307	320	271
XLOC_002877	25222	75703402	75703604	TCONS_00003123	1	TM9SF2	863	908	917	461
XLOC_002879	25228	75995343	75995393	TCONS_00003125	1	CLYBL	93	101	123	59
XLOC_002882	25244	76339127	76339294	TCONS_00003128	1	ENSSSCG00000009522	46	39	44	25
XLOC_002884	25250	76533056	76533321	TCONS_00003130	1	ENSSSCG00000027231	35	25	32	19
XLOC_002887	25266	78240486	78240612	TCONS_00003133	1	TPP2	592	405	581	572
XLOC_002888	25302	82962703	82962849	TCONS_00003134	1	ABHD13	361	216	255	216
XLOC_002889	25304	83014605	83014796	TCONS_00003135	1	TNFSF13B	1031	61	295	117
XLOC_002891	25327	84613773	84613910	TCONS_00003137	1	COL4A2	4923	10553	6368	4498
XLOC_002892	25372	84724791	84725048	TCONS_00003138	1	CARKD	2394	1748	1434	1375
XLOC_002893	25383	84950625	84950721	TCONS_00003139	1	ENSSSCG00000009551	484	532	472	497
XLOC_002896	25420	85779294	85779589	TCONS_00003142	1	TUBGCP3	941	790	826	874
XLOC_002897	25442	86108910	86108944	TCONS_00003143	1	GRTP1	762	943	764	482
XLOC_002898	25446	86178826	86178884	TCONS_00003144	1	PCID2	723	609	566	570
XLOC_002899	25460	86245391	86245539	TCONS_00003145	1	ENSSSCG00000023218	216	202	179	82
XLOC_002900	25468	86377301	86377514	TCONS_00003147	1	ENSSSCG00000024103	407	470	360	211
XLOC_002901	25533	86442655	86442822	TCONS_00003149	1	TMCO3	758	792	693	706
XLOC_002902	25547	86495533	86495614	TCONS_00003150	1	ENSSSCG00000009560	584	568	543	780
XLOC_002904	25566	86550146	86550326	TCONS_00003152	1	FAM70B	18	19	9	673
XLOC_002905	25575	86717325	86717379	TCONS_00003153	1	RASA3	431	477	430	583
XLOC_002907	25604	86848980	86849259	TCONS_00003155	1	ENSSSCG00000023633	813	1255	972	694
XLOC_002908	25606	86858326	86858718	TCONS_00003156	1	MPHOSPH8	1412	1546	1541	1983
XLOC_002909	25620	87137861	87138078	TCONS_00003157	1	PARP4	146	153	153	70
XLOC_002913	25642	5725	6307	TCONS_00003161	1	CRYL1	2253	2151	2058	1046
XLOC_002914	25648	109854	110140	TCONS_00003162	1	IFT88	68	46	75	37
XLOC_002915	25660	230115	230476	TCONS_00003163	1	XPO4	743	607	726	688
XLOC_002916	25679	308713	308883	TCONS_00003164	1	ENSSSCG00000029465	75	57	78	45
XLOC_002917	25689	440693	440818	TCONS_00003166	1	SKA3	84	91	101	152
XLOC_002918	25707	458933	462521	TCONS_00003167	1	ZDHHC20	1726	1973	1839	1809
XLOC_002919	25722	533138	533242	TCONS_00003168	1	EFHA1	468	374	488	302
XLOC_002920	25765	693461	694284	TCONS_00003170	1	FGF9	33	18	22	14
XLOC_002921	25768	1538495	1543290	TCONS_00003171	1	SACS	91	52	78	135
XLOC_002923	25775	1653679	1655595	TCONS_00003173	1	SACS	40	47	39	115
XLOC_002925	25785	2038586	2039368	TCONS_00003175	1	MIPEP	294	293	330	181
XLOC_002926	25794	2125997	2126080	TCONS_00003176	1	ENSSSCG00000025544	116	113	148	66
XLOC_002927	25800	2146137	2146909	TCONS_00003177	1	ENSSSCG00000009285	7	16	9	8
XLOC_002928	25803	2163384	2163512	TCONS_00003178	1	SPATA13	328	375	267	210
XLOC_002931	25820	3039199	3041333	TCONS_00003182	1	SHISA2	32	31	18	71
XLOC_002933	25862	3460894	3461564	TCONS_00003184	1	RNF6	203	217	166	144
XLOC_002935	25868	4029943	4033080	TCONS_00003186	1	USP12	1253	1435	1623	1153
XLOC_002936	25877	4330672	4333460	TCONS_00003187	1	GTF3A	436	397	389	524
XLOC_002938	25890	4498754	4498889	TCONS_00003189	1	LNX2	595	579	462	289
XLOC_002940	25922	5083286	5083729	TCONS_00003191	1	ENSSSCG00000009315	150	1	1	0
XLOC_002941	25924	5316370	5316435	TCONS_00003192	1	FLT-1	203	206	233	85
XLOC_002943	25958	5755487	5755602	TCONS_00003194	1	POMP	350	314	346	366
XLOC_002944	25960	5849650	5850257	TCONS_00003195	1	ENSSSCG00000025996	14	48	26	25
XLOC_002945	25963	6181362	6183730	TCONS_00003196	1	SLC7A1	231	157	200	443
XLOC_002946	25968	6284506	6284558	TCONS_00003197	1	UBL3	95	91	103	141
XLOC_002947	25978	6456359	6456411	TCONS_00003199	1	UBL3	95	91	103	141
XLOC_002948	25988	6760617	6762124	TCONS_00003201	1	KATNAL1	71	44	67	77
XLOC_002949	25999	6990311	6990429	TCONS_00003202	1	USPL1	34	23	39	45
XLOC_002950	26004	7585525	7586406	TCONS_00003203	1	HSPH1	3403	2629	4100	3911
XLOC_002952	26036	8441468	8441701	TCONS_00003205	1	ENSSSCG00000009338	103	87	75	44
XLOC_002953	26063	8911211	8911458	TCONS_00003206	1	ENSSSCG00000021725	13	9	19	22
XLOC_002955	26066	9429665	9432059	TCONS_00003208	1	STARD13	522	529	515	298
XLOC_002962	26108	12231552	12231650	TCONS_00003215	1	SPG20	128	81	81	56
XLOC_002963	26116	12649696	12653274	TCONS_00003216	1	SMAD9	365	498	344	248
XLOC_002964	26122	12724510	12724736	TCONS_00003217	1	ENSSSCG00000025521	251	186	260	158
XLOC_002965	26126	12772405	12775716	TCONS_00003218	1	ENSSSCG00000026613	441	444	517	540
XLOC_002966	26128	12778571	12778674	TCONS_00003219	1	EXOSC8	82	57	87	129
XLOC_002968	26141	13198182	13200850	TCONS_00003222	1	POSTN	3867	5422	5939	2642
XLOC_002969	26185	13275420	13276142	TCONS_00003223	1	TRPC4	13	22	21	11
XLOC_002970	26195	14239521	14240794	TCONS_00003224	1	STOML3	216	266	246	322
XLOC_002973	26240	15544860	15548418	TCONS_00003229	1	FOXO1A	632	868	681	2070
XLOC_002975	26244	15738167	15738467	TCONS_00003231	1	MRPS31	674	743	877	637
XLOC_002977	26268	16183285	16184134	TCONS_00003233	1	ALG11	170	156	178	111
XLOC_002981	26293	18519921	18520749	TCONS_00003237	1	PHF11	804	849	831	915
XLOC_002982	26303	18570454	18570571	TCONS_00003238	1	SETDB2	148	88	129	181
XLOC_002983	26317	18866090	18870517	TCONS_00003239	1	CDADC1	927	855	984	600
XLOC_002985	26332	19056603	19057026	TCONS_00003241	1	ENSSSCG00000029933	88	35	68	29
XLOC_002986	26337	19648338	19650237	TCONS_00003242	1	RB1	774	838	945	746
XLOC_002987	26364	19803133	19803388	TCONS_00003243	1	ITM2B	6060	7379	6437	4389
XLOC_002989	26371	20025119	20026215	TCONS_00003245	1	NUDT15	391	401	408	586
XLOC_002990	26374	21040036	21040242	TCONS_00003246	1	LRCH1	172	211	219	237
XLOC_002995	26433	22237795	22237927	TCONS_00003253	1	ENSSSCG00000023738	134	84	108	62
XLOC_002997	26442	22421022	22421200	TCONS_00003255	1	ENSSSCG00000020794	59	54	56	74
XLOC_002998	26445	22535204	22538992	TCONS_00003256	1	KIAA1704	538	560	588	562
XLOC_003001	26457	23596294	23599109	TCONS_00003259	1	LACC1	311	341	353	236
XLOC_003003	26471	25117905	25118842	TCONS_00003261	1	TNFSF11	9	7	7	90
XLOC_003004	26476	25404591	25408463	TCONS_00003262	1	AKAP11	714	1174	860	1296
XLOC_003006	26518	26045888	26045984	TCONS_00003264	1	ENSSSCG00000024683	43	20	34	17
XLOC_003007	26522	26091563	26091726	TCONS_00003265	1	ENSSSCG00000024707	70	53	46	27
XLOC_003008	26526	26204988	26205038	TCONS_00003266	1	RGC32	50	43	43	174
XLOC_003009	26531	26247798	26248013	TCONS_00003267	1	NAA16	201	173	208	283
XLOC_003011	26552	26572065	26574107	TCONS_00003269	1	KBTBD7	93	79	81	199
XLOC_003025	26590	48208149	48208292	TCONS_00003283	1	ENSSSCG00000023251	52	68	81	35
XLOC_003026	26596	48302561	48302743	TCONS_00003284	1	DACH1	72	73	81	35
XLOC_003029	26604	49487404	49487579	TCONS_00003287	1	ENSSSCG00000024722	53	41	59	112
XLOC_003030	26609	49558944	49559110	TCONS_00003288	1	MZT1	31	31	33	43
XLOC_003031	26611	49590875	49594956	TCONS_00003289	1	DIS3	435	440	488	702
XLOC_003032	26628	49690331	49690471	TCONS_00003290	1	ENSSSCG00000022078	30	18	26	49
XLOC_003033	26631	50017839	50018017	TCONS_00003291	1	KLF5	928	1206	1070	547
XLOC_003034	26634	52159564	52162213	TCONS_00003292	1	ENSSSCG00000009465	149	176	187	258
XLOC_003035	26641	52730973	52733938	TCONS_00003293	1	LMO7	275	378	320	180
XLOC_003036	26645	53668524	53669504	TCONS_00003294	1	KCTD12	58	62	42	33
XLOC_003039	26653	53771440	53772083	TCONS_00003297	1	FBXL3	243	283	280	338
XLOC_003040	26657	53801803	53802695	TCONS_00003298	1	MYCBP2	1238	895	1141	1328
XLOC_003042	26742	54691900	54692438	TCONS_00003300	1	EDNRB	65	76	78	40
XLOC_003046	26759	56098099	56098188	TCONS_00003304	1	RBM26	520	414	512	627
XLOC_003048	26823	56943821	56944768	TCONS_00003308	1	SPRY2	265	300	273	137
XLOC_003051	26826	62018183	62020711	TCONS_00003311	1	SLITRK6	240	249	340	124
XLOC_003053	26828	69660260	69663290	TCONS_00003313	1	DCT	22	24	23	75
XLOC_003056	26849	70393979	70394122	TCONS_00003316	1	ENSSSCG00000009495	51	46	48	29
XLOC_003058	26863	71572954	71573109	TCONS_00003318	1	ENSSSCG00000009499	784	1027	1135	481
XLOC_003059	26873	71618817	71618919	TCONS_00003319	1	ENSSSCG00000028848	252	277	340	127
XLOC_003060	26879	71820276	71820425	TCONS_00003320	1	ENSSSCG00000027851	353	332	476	156
XLOC_003061	26890	72009864	72009943	TCONS_00003321	1	DZIP1	195	349	246	196
XLOC_003065	26955	73765040	73765354	TCONS_00003326	1	RAP2A	42	23	14	17
XLOC_003067	26957	74629766	74631886	TCONS_00003328	1	FARP1	522	525	466	383
XLOC_003068	26965	74695320	74698251	TCONS_00003329	1	STK24	3819	5296	4001	4277
XLOC_003069	26974	74889142	74890532	TCONS_00003330	1	SLC15A1	6501	10189	15092	4733
XLOC_003070	26996	74997784	74999056	TCONS_00003331	1	DOCK9	1511	1327	1493	1239
XLOC_003072	27049	75421544	75422697	TCONS_00003333	1	GPR18	54	71	79	181
XLOC_003073	27051	75447575	75448728	TCONS_00003334	1	GPR18	54	71	79	181
XLOC_003074	27053	75527990	75529878	TCONS_00003335	1	GPR183	126	108	121	215
XLOC_003077	27059	76549455	76549907	TCONS_00003338	1	A2LD1	649	272	314	120
XLOC_003078	27060	76624584	76624732	TCONS_00003339	1	TMTC4	534	395	478	210
XLOC_003084	27097	77549750	77551745	TCONS_00003345	1	FGF14	8	23	6	18
XLOC_003086	27106	78361372	78363771	TCONS_00003347	1	CCDC168	11	9	12	55
XLOC_003087	27109	78369216	78369669	TCONS_00003348	1	ENSSSCG00000009531	53	45	61	94
XLOC_003091	27145	78484671	78486382	TCONS_00003353	1	BIVM	362	342	372	431
XLOC_003092	27149	78622653	78622799	TCONS_00003354	1	ENSSSCG00000026317	1	366	6	190
XLOC_003093	27152	81565082	81565470	TCONS_00003355	1	EFNB2	176	221	155	94
XLOC_003094	27157	81616020	81618664	TCONS_00003356	1	ARGLU1	1930	2045	2009	2457
XLOC_003100	27171	82953471	82956203	TCONS_00003362	1	LIG4	323	218	281	188
XLOC_003101	27172	84373663	84373744	TCONS_00003363	1	COL4A1	5553	11140	7329	4452
XLOC_003103	27224	84746176	84746686	TCONS_00003365	1	ENSSSCG00000023363	205	205	152	225
XLOC_003107	27241	86117963	86118806	TCONS_00003369	1	LAMP1	8268	7264	6180	4634
XLOC_003108	27250	86146355	86147814	TCONS_00003370	1	CUL4A	2042	2034	1785	1788
XLOC_003109	27270	86197298	86198241	TCONS_00003371	1	F10	238	9	13	19
XLOC_003110	27278	86217112	86217773	TCONS_00003372	1	F7	172	16	21	8
XLOC_003111	27286	86230208	86231803	TCONS_00003373	1	MCF2L	905	1018	848	538
XLOC_003114	27340	86582119	86582667	TCONS_00003376	1	GAS6	184	457	228	305
XLOC_003115	27356	86908816	86908985	TCONS_00003377	1	PSPC1	515	489	514	504
XLOC_003116	27364	86976089	86977431	TCONS_00003378	1	ZMYM5	812	696	842	469
XLOC_003117	27370	87072253	87072272	TCONS_00003379	1	ENSSSCG00000022957	1589	2166	1903	988
XLOC_003119	27433	87284460	87284807	TCONS_00003381	1	CENPJ	143	177	192	245
XLOC_003125	27491	86038	86148	TCONS_00003387	1	NARF	1024	1625	1033	1543
XLOC_003126	27502	121818	122492	TCONS_00003388	1	FOXK2	1867	1630	1593	1733
XLOC_003127	27511	261600	261788	TCONS_00003389	1	FN3KRP	453	418	319	365
XLOC_003128	27517	274516	274889	TCONS_00003390	1	FN3K	25	41	17	29
XLOC_003129	27523	287866	288241	TCONS_00003391	1	TBCD	1577	1293	1201	1179
XLOC_003130	27562	554562	554949	TCONS_00003392	1	METRNL	484	943	519	580
XLOC_003131	27565	963452	963578	TCONS_00003393	1	SLC16A3	74	124	131	91
XLOC_003132	27570	1102655	1102833	TCONS_00003394	1	NPLOC4	1117	1050	899	974
XLOC_003133	27584	1131866	1131987	TCONS_00003395	1	C17orf70	621	696	559	588
XLOC_003134	27593	1163225	1163311	TCONS_00003396	1	BETA-ACTIN	26223	49738	36051	42113
XLOC_003135	27598	1374295	1374707	TCONS_00003397	1	SLC38A10	2901	2150	1956	1974
XLOC_003136	27615	1429427	1429485	TCONS_00003398	1	C12H17orf56	510	543	471	424
XLOC_003138	27653	1479054	1479230	TCONS_00003401	1	AATK	17	31	17	14
XLOC_003140	27683	1724728	1724940	TCONS_00003403	1	ENSSSCG00000025624	72	68	51	40
XLOC_003141	27686	1938599	1939204	TCONS_00003404	1	NPTX1	24	76	46	42
XLOC_003145	27713	2267508	2267680	TCONS_00003408	1	EIF4A3	1158	1078	1116	1391
XLOC_003147	27744	2375903	2376190	TCONS_00003410	1	ENSSSCG00000022843	20	12	47	8
XLOC_003148	27750	2454308	2454419	TCONS_00003411	1	TBC1D16	113	69	43	32
XLOC_003149	27762	2591047	2591378	TCONS_00003412	1	CBX4	624	1011	547	1183
XLOC_003152	27773	3293953	3294400	TCONS_00003415	1	TIMP-2	462	534	371	314
XLOC_003153	27778	3353931	3354201	TCONS_00003416	1	USP36	1361	1391	1221	1243
XLOC_003154	27797	3450829	3450850	TCONS_00003417	1	CYTH1	480	492	432	411
XLOC_003159	27830	4652783	4653095	TCONS_00003422	1	SRSF2	7581	7323	8161	9053
XLOC_003160	27832	4661014	4661269	TCONS_00003423	1	JMJD6	887	949	1066	826
XLOC_003161	27840	4742037	4742347	TCONS_00003424	1	ST6GALNAC1	632	877	428	408
XLOC_003163	27858	4829969	4830530	TCONS_00003426	1	CYGB	361	402	350	203
XLOC_003164	27862	4861484	4861661	TCONS_00003428	1	RHBDF2	647	676	567	603
XLOC_003165	27900	4998815	4998908	TCONS_00003429	1	UBE2O	831	761	644	621
XLOC_003166	27923	5047787	5048211	TCONS_00003430	1	PRPSAP1	344	413	344	368
XLOC_003168	27950	5129880	5129967	TCONS_00003432	1	RNF157	162	264	134	203
XLOC_003169	27969	5211495	5211822	TCONS_00003433	1	FOXJ1	15	13	7	17
XLOC_003170	27972	5235958	5236017	TCONS_00003434	1	EXOC7	776	886	738	692
XLOC_003171	27992	5272437	5272643	TCONS_00003435	1	SRP68	1899	1839	1787	1751
XLOC_003172	28008	5364942	5365039	TCONS_00003436	1	EVPL	212	251	158	109
XLOC_003173	28030	5491999	5492760	TCONS_00003437	1	TRIM47	224	476	227	356
XLOC_003174	28036	5511862	5511953	TCONS_00003438	1	WBP2	1741	2203	1746	1548
XLOC_003175	28044	5520558	5520826	TCONS_00003439	1	UNC13D	527	1026	696	713
XLOC_003177	28078	5578732	5578853	TCONS_00003441	1	H3F3A	5488	6665	6338	7471
XLOC_003178	28082	5588392	5588640	TCONS_00003442	1	GALK1	1600	793	972	573
XLOC_003179	28090	5678724	5679699	TCONS_00003443	1	RECQL5	181	169	179	282
XLOC_003180	28099	5813899	5814220	TCONS_00003444	1	MRPS7	648	543	527	545
XLOC_003181	28104	6025469	6025589	TCONS_00003445	1	GGA3	1984	1810	1673	1919
XLOC_003182	28120	6079093	6079248	TCONS_00003446	1	SUMO2	1986	2122	2100	3783
XLOC_003183	28124	6101880	6102049	TCONS_00003447	1	HN1	1423	2332	1955	2147
XLOC_003184	28129	6124299	6125212	TCONS_00003448	1	NT5C	1120	1313	1229	1143
XLOC_003186	28135	6275966	6276189	TCONS_00003450	1	C17ORF28	860	572	463	312
XLOC_003187	28154	6307212	6307524	TCONS_00003451	1	OTOP2	11	916	329	443
XLOC_003188	28160	6320506	6320669	TCONS_00003452	1	ATP5H	1168	986	1162	838
XLOC_003191	28173	6362554	6362881	TCONS_00003455	1	FDXR	326	315	286	192
XLOC_003193	28202	6449636	6449724	TCONS_00003457	1	NAT9	426	401	348	435
XLOC_003195	28224	6609317	6609685	TCONS_00003460	1	ENSSSCG00000020967	126	149	132	86
XLOC_003200	28245	7746111	7746322	TCONS_00003465	1	SDK2	138	135	157	68
XLOC_003201	28289	7918389	7918519	TCONS_00003466	1	CDC42EP4	1275	1081	936	581
XLOC_003202	28291	8008187	8008485	TCONS_00003468	1	FAM104A	184	153	136	107
XLOC_003203	28299	8119513	8119658	TCONS_00003469	1	SLC39A11	319	127	150	61
XLOC_003211	28331	12110020	12110228	TCONS_00003477	1	FAM20A	37	34	31	80
XLOC_003212	28341	12181684	12181816	TCONS_00003478	1	WIPI1	455	308	275	203
XLOC_003213	28354	12324000	12324360	TCONS_00003479	1	ENSSSCG00000017262	91	18	50	18
XLOC_003215	28380	13502757	13502777	TCONS_00003481	1	PRKCA	197	210	424	179
XLOC_003220	28407	14104697	14105098	TCONS_00003486	1	PITPNC1	54	54	67	251
XLOC_003221	28416	14570803	14570962	TCONS_00003487	1	NOL11	471	379	438	479
XLOC_003222	28434	14661766	14661936	TCONS_00003488	1	PECAM1	820	1331	954	789
XLOC_003223	28450	14801043	14802730	TCONS_00003489	1	TEX2	1506	1059	1084	523
XLOC_003224	28461	14918934	14918987	TCONS_00003490	1	ERN1	1194	659	787	445
XLOC_003225	28481	14963914	14964213	TCONS_00003491	1	ICAM2	174	155	143	223
XLOC_003226	28486	15008606	15008878	TCONS_00003492	1	SCN4A	8	7	7	109
XLOC_003227	28511	15044352	15044525	TCONS_00003493	1	CD79B	189	109	68	5656
XLOC_003229	28522	15083307	15083598	TCONS_00003495	1	SMARCD2	825	873	815	1160
XLOC_003230	28535	15096619	15097117	TCONS_00003496	1	FTSJ3	709	525	592	551
XLOC_003231	28555	15155060	15155381	TCONS_00003497	1	CCDC47	1169	1006	1133	686
XLOC_003232	28567	15201986	15202037	TCONS_00003498	1	STRADA	74	80	67	152
XLOC_003233	28573	15212869	15212966	TCONS_00003499	1	LIMD2	645	659	591	3458
XLOC_003234	28577	15423261	15423459	TCONS_00003500	1	CYB561	361	508	462	233
XLOC_003237	28613	16181509	16181660	TCONS_00003505	1	ENSSSCG00000017303	223	237	236	374
XLOC_003238	28622	16844509	16844521	TCONS_00003506	1	CDC27	1033	930	1107	1749
XLOC_003239	28642	16925159	16925472	TCONS_00003507	1	KIAA1267	1234	1294	1222	1321
XLOC_003241	28667	17524224	17524235	TCONS_00003509	1	NSF	459	350	399	276
XLOC_003242	28688	17854253	17854393	TCONS_00003510	1	GOSR2	1915	1631	1853	1264
XLOC_003245	28701	18117296	18117366	TCONS_00003513	1	ENSSSCG00000017577	21	16	26	32
XLOC_003246	28706	18150896	18151041	TCONS_00003514	1	PLEKHM1	1052	1201	996	1191
XLOC_003247	28719	18206639	18207289	TCONS_00003515	1	ARHGAP27	2534	2615	1903	2096
XLOC_003249	28761	18391607	18391721	TCONS_00003518	1	MAP3K14	407	327	346	496
XLOC_003252	28810	18530591	18530741	TCONS_00003521	1	PLCD3	74	196	91	113
XLOC_003253	28825	18585034	18585256	TCONS_00003522	1	DCAKD	469	394	402	210
XLOC_003255	28833	18681057	18681400	TCONS_00003524	1	KIF18B	202	298	296	759
XLOC_003256	28848	18700968	18701456	TCONS_00003525	1	GFAP	29	90	41	25
XLOC_003257	28857	18722492	18722600	TCONS_00003526	1	EFTUD2	2120	2201	2130	2595
XLOC_003258	28884	18789730	18791061	TCONS_00003527	1	GJC1	62	99	92	75
XLOC_003262	28902	18972142	18972363	TCONS_00003531	1	DBF4B	9	5	10	37
XLOC_003263	28906	18987720	18987858	TCONS_00003532	1	ENSSSCG00000026355	4	5	5	34
XLOC_003264	28908	19166974	19167516	TCONS_00003533	1	ENSSSCG00000028787	66	61	81	47
XLOC_003265	28909	19169466	19170989	TCONS_00003534	1	GPATCH8	511	720	530	465
XLOC_003266	28910	19212206	19212562	TCONS_00003535	1	GRN	5355	5344	4135	2738
XLOC_003267	28922	19265064	19265432	TCONS_00003536	1	RUNDC3A	19	31	17	52
XLOC_003268	28933	19291766	19292606	TCONS_00003537	1	UBTF	1004	1066	965	1441
XLOC_003270	28950	19357388	19357755	TCONS_00003539	1	G6PC3	591	534	484	477
XLOC_003273	28963	19442755	19442824	TCONS_00003542	1	PYY	107	566	259	315
XLOC_003275	28971	19531128	19531300	TCONS_00003544	1	MPP3	12	23	22	10
XLOC_003276	28990	19569932	19570160	TCONS_00003545	1	DUSP3	760	1373	836	742
XLOC_003280	28999	19790869	19790924	TCONS_00003549	1	ARL4D	22	44	29	30
XLOC_003281	29001	19859931	19860187	TCONS_00003550	1	DHX8	1018	1213	1055	1146
XLOC_003282	29024	19987053	19987170	TCONS_00003551	1	RPL27	3873	3108	3601	4532
XLOC_003283	29029	19999639	19999758	TCONS_00003552	1	IFI35	869	628	753	561
XLOC_003284	29035	20012161	20012425	TCONS_00003553	1	RND2	90	28	35	29
XLOC_003285	29040	20093145	20094056	TCONS_00003554	1	NBR1	3710	3439	3119	2545
XLOC_003286	29062	20126594	20126669	TCONS_00003555	1	TMEM106A	288	401	321	393
XLOC_003289	29073	20166016	20166051	TCONS_00003558	1	RUNDC1	455	591	451	432
XLOC_003290	29080	20256869	20257033	TCONS_00003559	1	BECN1	1166	1164	1185	1685
XLOC_003291	29092	20277755	20278037	TCONS_00003560	1	CCDC56	976	1083	1004	890
XLOC_003292	29094	20297154	20297265	TCONS_00003561	1	CNTNAP1	1089	955	788	957
XLOC_003294	29111	20380178	20380441	TCONS_00003563	1	ENSSSCG00000017393	159	29	37	23
XLOC_003295	29123	20433577	20433897	TCONS_00003564	1	FAM134C	1677	1728	1598	1711
XLOC_003296	29132	20457021	20457054	TCONS_00003565	1	PSMC3IP	48	37	50	123
XLOC_003297	29140	20671168	20671307	TCONS_00003566	1	STAT5A	308	287	282	371
XLOC_003298	29165	20835847	20835974	TCONS_00003567	1	STAT5B	688	663	666	596
XLOC_003299	29183	20871711	20871991	TCONS_00003568	1	GHDC	212	209	159	256
XLOC_003302	29210	20904087	20904274	TCONS_00003571	1	RAB5C	4398	3741	3317	2601
XLOC_003303	29216	20928724	20929062	TCONS_00003572	1	KAT2A	644	635	694	777
XLOC_003304	29234	20937839	20938152	TCONS_00003573	1	DHX58	1389	1077	937	733
XLOC_003306	29251	20996626	20996801	TCONS_00003575	1	ZNF385C	62	50	31	61
XLOC_003307	29258	21016053	21016311	TCONS_00003576	1	DNAJC7	1531	1504	1630	1820
XLOC_003308	29272	21082917	21083076	TCONS_00003577	1	ACLY	635	486	536	404
XLOC_003310	29289	21195504	21195851	TCONS_00003579	1	FKBP10	65	111	63	65
XLOC_003311	29294	21278611	21278804	TCONS_00003580	1	EIF1	6010	6745	6486	6397
XLOC_003314	29309	21508848	21509039	TCONS_00003583	1	ENSSSCG00000017446	23	70	37	42
XLOC_003315	29311	21536799	21537287	TCONS_00003584	1	KRT19	12260	32258	23881	16492
XLOC_003321	29328	22140214	22140275	TCONS_00003590	1	CCR7	44	33	35	203
XLOC_003322	29331	22164769	22165163	TCONS_00003591	1	SMARCE1	462	445	481	599
XLOC_003323	29338	22235316	22235403	TCONS_00003592	1	TNS4	488	1117	520	494
XLOC_003324	29351	22310214	22310370	TCONS_00003593	1	TOP2A	2424	2725	3969	8423
XLOC_003326	29388	22410674	22410851	TCONS_00003595	1	CDC6	129	138	161	675
XLOC_003327	29399	22489120	22489172	TCONS_00003596	1	THRA	342	565	402	270
XLOC_003328	29416	22502531	22503626	TCONS_00003597	1	MSL1	1923	2321	2773	2013
XLOC_003329	29425	22587441	22587492	TCONS_00003598	1	WIPF2	1990	2854	2409	1807
XLOC_003330	29433	22707792	22707839	TCONS_00003599	1	ENSSSCG00000025676	522	591	484	522
XLOC_003334	29467	22767554	22767683	TCONS_00003603	1	ENSSSCG00000029102	569	657	532	603
XLOC_003336	29493	22869395	22869538	TCONS_00003605	1	ENSSSCG00000017492	625	564	530	503
XLOC_003337	29497	22876974	22877052	TCONS_00003606	1	ENSSSCG00000021018	3683	6927	6631	3458
XLOC_003338	29507	22924803	22924954	TCONS_00003607	1	IKZF3	81	55	91	181
XLOC_003339	29515	23045608	23045843	TCONS_00003608	1	MIEN1	749	737	698	579
XLOC_003340	29519	23071450	23071511	TCONS_00003609	1	PPP1R1B	5447	5466	4447	2739
XLOC_003341	29525	23079490	23079646	TCONS_00003610	1	STARD3	812	1034	882	780
XLOC_003345	29546	23294149	23294364	TCONS_00003614	1	MED1	659	264	575	448
XLOC_003346	29563	23327375	23328028	TCONS_00003615	1	FBXL20	141	113	99	142
XLOC_003347	29578	23457943	23458032	TCONS_00003616	1	STAC2	34	37	28	90
XLOC_003348	29589	23491239	23491322	TCONS_00003617	1	CACNB1	37	78	47	70
XLOC_003349	29603	23526394	23526679	TCONS_00003618	1	PLXDC1	87	143	68	58
XLOC_003350	29615	23674143	23674403	TCONS_00003619	1	NPEPPS	1714	2089	1733	1407
XLOC_003351	29638	23785575	23786165	TCONS_00003620	1	KPNB1	3911	3454	4369	5629
XLOC_003352	29660	23822482	23822940	TCONS_00003621	1	TBKBP1	52	86	64	52
XLOC_003354	29676	23961372	23961381	TCONS_00003623	1	LRRC46	13	20	13	11
XLOC_003355	29684	23993278	23993405	TCONS_00003624	1	PNPO	510	496	430	283
XLOC_003356	29692	24040270	24040744	TCONS_00003625	1	ENSSSCG00000023963	405	470	390	264
XLOC_003357	29695	24044541	24044657	TCONS_00003626	1	CDK5RAP3	869	717	702	659
XLOC_003358	29708	24074446	24074590	TCONS_00003627	1	SP2	164	167	132	199
XLOC_003360	29719	24228635	24228869	TCONS_00003629	1	CBX1	1111	1127	1329	1147
XLOC_003361	29724	24300468	24300614	TCONS_00003630	1	NFE2L1	1125	1459	1096	732
XLOC_003364	29734	24578874	24578906	TCONS_00003633	1	STAT5A	51	51	49	69
XLOC_003365	29739	24583955	24584095	TCONS_00003634	1	ENSSSCG00000017531	125	111	93	145
XLOC_003367	29747	24843037	24843553	TCONS_00003636	1	HOXB9	12	406	17	173
XLOC_003368	29749	24854758	24855226	TCONS_00003637	1	HOXB8	6	46	12	25
XLOC_003369	29751	24858586	24859054	TCONS_00003638	1	HOXB7	22	247	53	131
XLOC_003370	29753	24871089	24871503	TCONS_00003639	1	HOXB6	26	532	64	255
XLOC_003371	29755	24875051	24875969	TCONS_00003640	1	HOXB5	32	90	39	51
XLOC_003372	29757	25005401	25005515	TCONS_00003641	1	CALCOCO2	2240	3632	2879	2386
XLOC_003374	29771	25066819	25066911	TCONS_00003643	1	ATP5G1	5007	4350	5186	3019
XLOC_003375	29776	25078204	25078337	TCONS_00003644	1	UBE2Z	1885	2227	2035	2140
XLOC_003378	29801	25368698	25368826	TCONS_00003648	1	ABI3	426	579	475	2109
XLOC_003380	29814	25770382	25770438	TCONS_00003650	1	ENSSSCG00000020796	733	778	772	1031
XLOC_003383	29821	25975192	25975413	TCONS_00003653	1	MYST2	623	813	713	841
XLOC_003385	29837	26250679	26250884	TCONS_00003655	1	ITGA3	1580	1931	1417	989
XLOC_003386	29870	26313938	26314163	TCONS_00003656	1	PDK2	284	328	224	171
XLOC_003387	29881	26395302	26395404	TCONS_00003657	1	SGCA	23	115	34	46
XLOC_003388	29891	26587660	26587971	TCONS_00003659	1	LRRC59	3119	2572	3100	2018
XLOC_003390	29910	26640169	26640239	TCONS_00003661	1	ENSSSCG00000028962	508	536	552	955
XLOC_003391	29921	26716457	26716684	TCONS_00003662	1	ENSSSCG00000017576	91	70	112	148
XLOC_003392	29933	26741580	26741675	TCONS_00003663	1	ENSSSCG00000017574	18	13	22	23
XLOC_003394	29942	26802625	26802759	TCONS_00003665	1	ACSF2	2403	4701	2981	3566
XLOC_003395	29958	26844338	26844472	TCONS_00003666	1	RSAD1	109	115	83	70
XLOC_003397	29976	26906916	26907084	TCONS_00003668	1	ENSSSCG00000023429	51	66	29	32
XLOC_003398	29992	26932627	26932861	TCONS_00003669	1	MYCBPAP	8	6	7	42
XLOC_003399	30011	26958093	26958642	TCONS_00003670	1	EPN3	59	47	51	30
XLOC_003400	30020	26969871	26969991	TCONS_00003671	1	SPATA20	76	91	45	57
XLOC_003401	30036	26991573	26991683	TCONS_00003672	1	CACNA1G	34	53	33	22
XLOC_003402	30074	27060902	27061073	TCONS_00003673	1	ABCC3	2272	1067	791	516
XLOC_003403	30105	27142942	27143176	TCONS_00003674	1	LUC7L3	2195	2121	2341	3057
XLOC_003405	30118	27282133	27282904	TCONS_00003676	1	WFIKKN2	12	32	10	13
XLOC_003406	30120	27484306	27484398	TCONS_00003677	1	NME2	752	581	687	642
XLOC_003407	30125	27507399	27507550	TCONS_00003678	1	NME2	3294	2780	3122	3167
XLOC_003408	30130	27594683	27595489	TCONS_00003679	1	UTP18	320	270	342	460
XLOC_003410	30157	28497771	28499345	TCONS_00003681	1	ENSSSCG00000022818	680	135	485	114
XLOC_003411	30158	28502803	28503328	TCONS_00003682	1	ENSSSCG00000021572	121	191	234	146
XLOC_003413	30162	31684057	31684473	TCONS_00003684	1	TOM1L1	742	366	502	203
XLOC_003416	30220	31996514	31996907	TCONS_00003689	1	ENSSSCG00000025237	431	351	392	262
XLOC_003419	30246	34038447	34038737	TCONS_00003692	1	COIL	140	111	125	159
XLOC_003420	30254	34081009	34081611	TCONS_00003693	1	TRIM25	305	295	258	156
XLOC_003421	30256	34090057	34090294	TCONS_00003694	1	DGKE	38	17	27	31
XLOC_003423	30269	35065719	35066046	TCONS_00003696	1	VEZF1	448	490	472	591
XLOC_003424	30281	35280155	35280438	TCONS_00003698	1	SRSF1	4492	4041	4811	7054
XLOC_003425	30285	35302088	35302297	TCONS_00003699	1	VEZF1	486	564	549	666
XLOC_003426	30297	35497810	35497934	TCONS_00003701	1	ENSSSCG00000023955	45	48	55	97
XLOC_003428	30303	35750049	35750297	TCONS_00003703	1	RAD51C	43	46	49	89
XLOC_003431	30313	35849615	35849639	TCONS_00003706	1	TEX14	89	23	56	79
XLOC_003440	30412	36033636	36033828	TCONS_00003717	1	3176841600	312	282	325	419
XLOC_003441	30424	36044729	36044834	TCONS_00003718	1	MTMR4	2264	2161	2346	1700
XLOC_003443	30456	36122313	36122944	TCONS_00003721	1	RNF43	1766	553	521	246
XLOC_003444	30464	36183734	36183813	TCONS_00003722	1	SUPT4H1	549	502	414	660
XLOC_003446	30470	36206786	36208023	TCONS_00003724	1	BZRAP1	60	108	50	398
XLOC_003452	30539	37094024	37094110	TCONS_00003730	1	ENSSSCG00000017649	89	119	122	166
XLOC_003453	30542	37114404	37114815	TCONS_00003731	1	ENSSSCG00000017648	171	115	180	225
XLOC_003454	30554	37171797	37171809	TCONS_00003732	1	CLTC	7940	7068	7661	5280
XLOC_003455	30573	37207763	37208496	TCONS_00003733	1	VMP1	4353	3739	4607	2913
XLOC_003456	30586	37386682	37386980	TCONS_00003735	1	RPS6KB1	1177	1048	1190	1345
XLOC_003457	30601	37534660	37534715	TCONS_00003736	1	RNFT1	596	495	568	347
XLOC_003458	30608	37741304	37741502	TCONS_00003737	1	MED13	1371	1200	1389	1278
XLOC_003459	30615	37757017	37757305	TCONS_00003738	1	INTS2	419	331	471	643
XLOC_003460	30640	37871327	37871405	TCONS_00003739	1	BRIP1	24	15	35	49
XLOC_003465	30689	39526044	39526624	TCONS_00003746	1	USP6	652	318	450	199
XLOC_003466	30694	39554707	39554876	TCONS_00003747	1	MYO19	542	499	579	310
XLOC_003467	30716	39632792	39632907	TCONS_00003748	1	CA4	11	617	146	310
XLOC_003468	30724	39694977	39695142	TCONS_00003749	1	GGNBP2	1536	1657	1674	1732
XLOC_003469	30738	39732508	39732773	TCONS_00003750	1	DHRS11	18039	18904	17885	8957
XLOC_003470	30745	39742895	39743649	TCONS_00003751	1	MRM1	344	338	438	278
XLOC_003472	30755	40078731	40078950	TCONS_00003753	1	AATF	459	376	404	434
XLOC_003475	30769	40411942	40411999	TCONS_00003756	1	C17ORF78	331	718	211	386
XLOC_003476	30776	40507755	40507770	TCONS_00003757	1	TADA2A	64	64	72	85
XLOC_003477	30798	40562530	40562596	TCONS_00003758	1	DUSP14	72	91	76	115
XLOC_003481	30809	41061337	41061540	TCONS_00003762	1	CCL3L1	53	83	69	70
XLOC_003485	30826	41222199	41222333	TCONS_00003767	1	CCL5	2495	3822	3340	2338
XLOC_003488	30848	41461519	41462385	TCONS_00003770	1	ENSSSCG00000024115	378	538	539	561
XLOC_003490	30856	41546591	41546721	TCONS_00003772	1	NLE1	301	228	272	300
XLOC_003492	30879	41690124	41690157	TCONS_00003774	1	RFFL	1180	1338	1286	914
XLOC_003493	30886	41732712	41734148	TCONS_00003775	1	ZNF830	339	348	358	437
XLOC_003496	30903	42424410	42424533	TCONS_00003778	1	CCL11	60	35	62	15
XLOC_003497	30906	42456735	42456999	TCONS_00003779	1	CCL8	73	71	121	58
XLOC_003498	30909	42514168	42514329	TCONS_00003780	1	CCL2	365	224	297	290
XLOC_003502	30915	43936628	43936683	TCONS_00003784	1	MYO1D	2116	2798	2642	1170
XLOC_003504	30938	44372023	44372200	TCONS_00003786	1	C17ORF75	578	639	671	617
XLOC_003509	30981	44722200	44722397	TCONS_00003791	1	CRLF3	788	777	820	2183
XLOC_003510	30989	44850355	44850589	TCONS_00003792	1	UTP6	497	471	535	682
XLOC_003511	31008	44879933	44880174	TCONS_00003793	1	C17ORF79	54	102	79	83
XLOC_003513	31014	45381283	45381333	TCONS_00003795	1	EVI2B	384	269	338	398
XLOC_003516	31019	45916685	45916828	TCONS_00003798	1	KSR1	3318	3953	3909	2222
XLOC_003517	31039	46002258	46002324	TCONS_00003799	1	LGALS9	8374	7963	7481	4302
XLOC_003518	31050	46250835	46251292	TCONS_00003800	1	NLK	90	78	74	196
XLOC_003519	31053	46427850	46428048	TCONS_00003801	1	ENSSSCG00000017757	23	20	24	49
XLOC_003520	31056	46529253	46529500	TCONS_00003802	1	TNFAIP1	712	850	684	552
XLOC_003521	31063	46548826	46549092	TCONS_00003803	1	TMEM199	356	400	400	424
XLOC_003526	31096	46891455	46892126	TCONS_00003808	1	ENSSSCG00000017773	1517	1663	1511	1392
XLOC_003527	31133	46942107	46942131	TCONS_00003809	1	RPL23A	8205	6098	7063	8848
XLOC_003531	31156	46997148	46997219	TCONS_00003813	1	TRAF4	1119	993	872	816
XLOC_003532	31162	47093321	47094055	TCONS_00003814	1	PHF12	941	1014	893	1043
XLOC_003535	31181	47153569	47153651	TCONS_00003818	1	FLOT2	227	344	233	287
XLOC_003539	31205	47212212	47212340	TCONS_00003822	1	MYO18A	2999	2239	2319	1324
XLOC_003540	31227	47243167	47243868	TCONS_00003823	1	TIAF1	608	535	532	356
XLOC_003542	31248	47714658	47714922	TCONS_00003825	1	TP53I13	456	369	371	326
XLOC_003543	31255	47804246	47804392	TCONS_00003826	1	SSH2	216	60	165	78
XLOC_003544	31268	47940122	47940257	TCONS_00003827	1	ANKRD13B	53	85	60	40
XLOC_003545	31282	48149926	48150113	TCONS_00003828	1	BLMH	666	893	717	834
XLOC_003546	31288	48551876	48552609	TCONS_00003829	1	CPD	1813	2811	2422	1552
XLOC_003547	31309	48630988	48631078	TCONS_00003830	1	GOSR1	1324	1403	1400	1054
XLOC_003549	31319	49214934	49214972	TCONS_00003832	1	NXN	205	470	257	244
XLOC_003550	31327	49250868	49251056	TCONS_00003833	1	GLOD4	1174	1037	1115	858
XLOC_003551	31339	49276143	49279320	TCONS_00003834	1	ENSSSCG00000017809	390	312	369	496
XLOC_003553	31341	49308441	49309078	TCONS_00003836	1	VPS53	993	1228	995	980
XLOC_003554	31363	49503228	49503490	TCONS_00003837	1	C17ORF97	6	23	15	24
XLOC_003555	31366	49862628	49862803	TCONS_00003839	1	RPA1	859	711	798	913
XLOC_003556	31402	49999477	49999588	TCONS_00003840	1	DPH1	114	73	88	101
XLOC_003560	31418	50415347	50415667	TCONS_00003844	1	PAFAH1B1	1871	1576	1827	1397
XLOC_003564	31433	50833049	50833220	TCONS_00003848	1	RAP1GAP2	824	576	617	271
XLOC_003578	31461	51468686	51469090	TCONS_00003862	1	ASPA	159	87	104	57
XLOC_003579	31467	51592436	51592525	TCONS_00003863	1	CTNS	279	239	202	152
XLOC_003580	31479	51619296	51619389	TCONS_00003864	1	TMEM93	601	606	589	503
XLOC_003581	31481	52010790	52010877	TCONS_00003865	1	ENSSSCG00000026507	323	521	269	556
XLOC_003582	31485	52045329	52045742	TCONS_00003866	1	P2X1R	29	64	43	23
XLOC_003584	31503	52253239	52253282	TCONS_00003868	1	UBE2G1	736	869	864	1003
XLOC_003587	31522	52453741	52454409	TCONS_00003871	1	SPNS2	326	379	333	183
XLOC_003590	31550	52741875	52742034	TCONS_00003874	1	KIAA0753	361	380	376	452
XLOC_003593	31593	53661077	53661334	TCONS_00003877	1	RABEP1	189	177	225	310
XLOC_003596	31610	54000739	54001069	TCONS_00003880	1	CAMTA2	2201	2956	2364	1870
XLOC_003597	31633	54017615	54017707	TCONS_00003881	1	SPAG7	930	916	854	1125
XLOC_003598	31640	54031353	54031684	TCONS_00003882	1	PFN1	12285	15028	13469	15177
XLOC_003599	31643	54039543	54039768	TCONS_00003883	1	OMC	2133	1661	1983	1253
XLOC_003601	31664	54265516	54265591	TCONS_00003885	1	CXCL16	3014	1558	2451	935
XLOC_003603	31672	54329874	54330088	TCONS_00003887	1	VMO1	28	7	21	6
XLOC_003605	31681	54426340	54426800	TCONS_00003889	1	ENSSSCG00000017922	30	37	28	43
XLOC_003606	31684	54501965	54502221	TCONS_00003890	1	ALOX15	78	56	76	341
XLOC_003607	31698	54603273	54604020	TCONS_00003891	1	ENSSSCG00000026289	46	106	99	63
XLOC_003612	31707	54826388	54826998	TCONS_00003896	1	CLDN7	4315	6441	4810	3260
XLOC_003613	31711	54835376	54835423	TCONS_00003897	1	CTDNEP1	695	745	727	739
XLOC_003614	31719	54842364	54842559	TCONS_00003898	1	GABARAP	2731	3147	2826	2670
XLOC_003615	31723	54845282	54845314	TCONS_00003899	1	PHF23	423	487	418	565
XLOC_003616	31727	54848402	54848891	TCONS_00003900	1	ENSSSCG00000023286	17	17	13	22
XLOC_003620	31767	54904770	54904928	TCONS_00003904	1	ACAP1	714	687	679	1548
XLOC_003621	31787	54916989	54919775	TCONS_00003905	1	KCTD11	255	303	281	531
XLOC_003623	31795	54932090	54932252	TCONS_00003907	1	TNK1	431	495	371	252
XLOC_003624	31807	54986635	54986889	TCONS_00003908	1	ZBTB4	221	285	186	479
XLOC_003625	31810	55031530	55032199	TCONS_00003909	1	ENSSSCG00000027897	1038	1391	1072	1716
XLOC_003626	31816	55063314	55063331	TCONS_00003910	1	NLGN2	14	31	15	20
XLOC_003627	31825	55220418	55220656	TCONS_00003912	1	TP53	1148	1279	1276	1718
XLOC_003628	31848	55260976	55261283	TCONS_00003913	1	SAT2	167	266	249	242
XLOC_003629	31854	55270668	55271188	TCONS_00003914	1	FXR2	680	865	763	793
XLOC_003630	31871	55289410	55290372	TCONS_00003915	1	SOX15	58	106	85	77
XLOC_003632	31876	55438911	55438942	TCONS_00003917	1	DNAH2	28	12	17	6
XLOC_003633	31896	55465577	55465713	TCONS_00003918	1	KDM6B	1446	2175	1585	1125
XLOC_003634	31917	55475732	55475968	TCONS_00003919	1	ENSSSCG00000030690	36	55	39	26
XLOC_003636	31923	55506216	55506315	TCONS_00003921	1	CHD3	3065	3211	2854	5219
XLOC_003638	31964	55548339	55548611	TCONS_00003923	1	CNTROB	294	427	326	513
XLOC_003642	32034	55937085	55937279	TCONS_00003927	1	PFAS	240	169	222	234
XLOC_003643	32061	55960748	55960971	TCONS_00003928	1	RANGRF	137	137	134	257
XLOC_003644	32066	55971353	55971614	TCONS_00003929	1	ARHGEF15	114	179	135	77
XLOC_003646	32087	56077506	56077708	TCONS_00003931	1	NDEL1	496	508	499	478
XLOC_003649	32118	56822669	56823739	TCONS_00003935	1	NTN1	38	109	55	45
XLOC_003651	32122	57342299	57342974	TCONS_00003937	1	USP43	350	436	347	229
XLOC_003652	32137	57438490	57438678	TCONS_00003938	1	GLP2R	60	71	80	22
XLOC_003658	32212	58110959	58111029	TCONS_00003944	1	MYH3	346	280	263	446
XLOC_003661	32305	59331232	59331277	TCONS_00003947	1	MAP2K4	936	1022	951	750
XLOC_003663	32317	61048730	61048803	TCONS_00003949	1	COX10	133	126	107	72
XLOC_003665	32322	61243376	61243416	TCONS_00003951	1	ENSSSCG00000018025	85	89	73	52
XLOC_003666	32325	61886697	61887105	TCONS_00003952	1	ENSSSCG00000018026	300	116	105	56
XLOC_003667	32328	61898102	61898113	TCONS_00003953	1	ENSSSCG00000018027	1459	1177	1337	1103
XLOC_003670	32343	62113307	62113405	TCONS_00003956	1	ZNF624	98	102	108	167
XLOC_003671	32352	62165538	62165808	TCONS_00003957	1	ZNF287	79	80	73	142
XLOC_003672	32358	62221542	62221817	TCONS_00003958	1	FAM211A	1399	1623	1356	1721
XLOC_003673	32362	62326863	62326888	TCONS_00003959	1	CENPV	324	284	273	184
XLOC_003675	32383	62591994	62592032	TCONS_00003961	1	ALDH3A2	3405	2262	2298	1233
XLOC_003676	32394	62686585	62686740	TCONS_00003962	1	SLC47A1	83	44	53	28
XLOC_003677	32411	62817470	62817657	TCONS_00003963	1	GRAPL	55	27	24	253
XLOC_003678	32413	62850793	62850946	TCONS_00003964	1	ENSSSCG00000018049	366	295	328	467
XLOC_003680	32435	63063872	63064441	TCONS_00003966	1	NT5M	15	55	21	27
XLOC_003682	32442	63386243	63386521	TCONS_00003968	1	SRCIN1	22	41	16	41
XLOC_003683	32461	32843	33056	TCONS_00003969	1	C17orf101	940	600	593	357
XLOC_003684	32470	75313	76198	TCONS_00003970	1	C17ORF62	1145	1205	1113	1834
XLOC_003685	32478	190348	191432	TCONS_00003971	1	WDR45L	1272	1259	1082	956
XLOC_003686	32488	221675	221916	TCONS_00003972	1	ENSSSCG00000017129	105	65	38	32
XLOC_003689	32509	902572	902725	TCONS_00003975	1	CCDC57	69	78	69	42
XLOC_003690	32522	972386	972508	TCONS_00003977	1	CSNK1D	966	1030	881	721
XLOC_003691	32538	1023477	1023899	TCONS_00003978	1	FASN	1963	1834	1616	1257
XLOC_003692	32561	1048559	1049435	TCONS_00003979	1	FASN	2480	2231	1950	1901
XLOC_003693	32571	1143385	1143590	TCONS_00003980	1	FSCN2	61	129	63	74
XLOC_003694	32576	1196639	1196845	TCONS_00003982	1	BAHCC1	495	481	446	217
XLOC_003695	32631	1516513	1516582	TCONS_00003983	1	BAIAP2	81	104	61	61
XLOC_003696	32645	1597481	1598372	TCONS_00003984	1	CHMP6	606	537	554	461
XLOC_003697	32652	1614056	1615451	TCONS_00003985	1	RPTOR	931	886	761	673
XLOC_003698	32680	1811664	1811791	TCONS_00003986	1	ENSSSCG00000021150	173	156	139	97
XLOC_003700	32693	1995858	1996011	TCONS_00003988	1	ENSSSCG00000017146	7376	7863	8675	4495
XLOC_003701	32797	2102369	2102595	TCONS_00003991	1	RNF213	95	65	242	47
XLOC_003703	32845	2199581	2199797	TCONS_00003993	1	CARD14	417	999	201	494
XLOC_003704	32867	2297792	2298129	TCONS_00003994	1	GAA	1164	1039	819	799
XLOC_003708	32991	2640102	2643713	TCONS_00004001	1	CBX2	279	284	335	902
XLOC_003709	32996	2682236	2682318	TCONS_00004002	1	ENPP7	399	107	7411	93
XLOC_003713	33018	4003723	4003858	TCONS_00004006	1	3334608000	2481	2928	2322	2330
XLOC_003714	33030	4186695	4187295	TCONS_00004007	1	SEC14L1	2203	1430	1705	1989
XLOC_003715	33047	4627225	4630531	TCONS_00004008	1	MFSD11	1062	994	1092	742
XLOC_003723	33080	5106878	5108026	TCONS_00004016	1	FAM100B	2671	3063	2496	2535
XLOC_003724	33083	5259721	5259911	TCONS_00004017	1	ZACN	19	36	27	24
XLOC_003727	33102	5386515	5386636	TCONS_00004020	1	C17ORF106	127	148	136	83
XLOC_003728	33105	5422300	5422874	TCONS_00004021	1	TRIM65	96	136	94	85
XLOC_003729	33111	5428509	5428645	TCONS_00004022	1	MRPL38	885	839	958	706
XLOC_003732	33150	5468062	5472472	TCONS_00004025	1	ACOX1	5652	4525	6416	2848
XLOC_003733	33163	5540533	5540688	TCONS_00004026	1	UNK	393	391	345	509
XLOC_003734	33179	5597970	5598109	TCONS_00004027	1	ITGB4	4444	5723	2357	2692
XLOC_003735	33219	5641609	5643265	TCONS_00004028	1	SAP30BP	776	827	696	1018
XLOC_003737	33244	5817350	5818104	TCONS_00004031	1	MIF4GD	643	654	556	633
XLOC_003739	33258	5860464	5860801	TCONS_00004033	1	GRB2	1360	1357	1258	1855
XLOC_003740	33264	6035178	6035361	TCONS_00004034	1	NUP85	460	468	477	782
XLOC_003741	33283	6126601	6128114	TCONS_00004035	1	ARMC7	738	687	676	573
XLOC_003742	33286	6146936	6149377	TCONS_00004036	1	SLC16A5	2250	1376	1485	779
XLOC_003743	33292	6227159	6227721	TCONS_00004037	1	ENSSSCG00000017216	16	22	24	9
XLOC_003744	33307	6241592	6241621	TCONS_00004039	1	KCTD2	158	160	163	106
XLOC_003745	33312	6255234	6257790	TCONS_00004041	1	CDR2L	260	299	205	294
XLOC_003746	33323	6296147	6296838	TCONS_00004042	1	OTOP3	3836	31	31	17
XLOC_003747	33330	6321636	6322335	TCONS_00004043	1	ENSSSCG00000020670	0	63	17	23
XLOC_003749	33338	6395985	6396745	TCONS_00004045	1	TMEM104	187	154	109	161
XLOC_003750	33348	6455089	6455927	TCONS_00004046	1	SLC9A3R1	9741	20215	15987	10763
XLOC_003756	33408	6865457	6867374	TCONS_00004052	1	TTYH2	2073	1696	1616	1556
XLOC_003757	33422	6911815	6912047	TCONS_00004053	1	RPL38	5061	3628	4591	5386
XLOC_003759	33437	8026416	8026553	TCONS_00004056	1	COG1	2028	1739	1776	1354
XLOC_003763	33456	9027639	9030606	TCONS_00004062	1	SOX9	366	448	355	368
XLOC_003765	33460	11150185	11150539	TCONS_00004064	1	MAP2K6	103	85	95	61
XLOC_003767	33473	11441875	11441986	TCONS_00004066	1	ABCA5	910	564	568	303
XLOC_003773	33544	11732391	11732486	TCONS_00004072	1	ABCA9	91	85	65	33
XLOC_003774	33582	11806256	11806357	TCONS_00004073	1	ENSSSCG00000017256	59	53	31	28
XLOC_003775	33613	12130797	12131185	TCONS_00004074	1	PRKAR1A	2188	2341	2038	2644
XLOC_003776	33624	12219743	12220017	TCONS_00004075	1	ARSG	73	34	47	29
XLOC_003777	33636	12359499	12362133	TCONS_00004076	1	AMZ2	1167	982	1133	1164
XLOC_003779	33648	12660556	12661377	TCONS_00004078	1	AXIN2	93	87	82	44
XLOC_003782	33661	13862875	13866568	TCONS_00004081	1	HELZ	739	664	664	805
XLOC_003783	33693	14069018	14071599	TCONS_00004082	1	PSMD12	1419	1462	1651	1554
XLOC_003788	33712	15065867	15066073	TCONS_00004087	1	ENSSSCG00000017285	7	1	3	25
XLOC_003789	33719	15090983	15092361	TCONS_00004088	1	PSMC5	3041	3107	2996	3076
XLOC_003790	33731	15101186	15106057	TCONS_00004089	1	DDX42	1879	1875	2006	2257
XLOC_003793	33758	15293490	15295695	TCONS_00004092	1	TACO1	407	384	406	301
XLOC_003794	33763	15311145	15311317	TCONS_00004093	1	DCAF7	398	354	381	273
XLOC_003795	33770	15341289	15341573	TCONS_00004095	1	KCNH6	36	17	295	7
XLOC_003796	33797	15364444	15364616	TCONS_00004096	1	ENSSSCG00000023612	14	9	253	4
XLOC_003797	33812	15381587	15381816	TCONS_00004097	1	TACE	4334	8483	37940	3554
XLOC_003799	33874	15952808	15953034	TCONS_00004100	1	MRC2	734	801	600	455
XLOC_003800	33903	16019789	16022645	TCONS_00004101	1	TLK2	664	587	633	792
XLOC_003802	33980	16717754	16721155	TCONS_00004105	1	CD61	295	423	482	289
XLOC_003803	33995	16799291	16799319	TCONS_00004106	1	MYL4	75	13	35	6
XLOC_003804	34001	17123471	17127515	TCONS_00004107	1	MAPT	181	471	208	267
XLOC_003807	34030	17474636	17474803	TCONS_00004110	1	ARL17A	22	28	28	36
XLOC_003812	34062	18447825	18447928	TCONS_00004115	1	FMNL1	520	445	424	1196
XLOC_003814	34116	18516119	18517165	TCONS_00004118	1	HEXIM1	630	619	528	643
XLOC_003816	34127	18552053	18555500	TCONS_00004120	1	NMT1	3174	2276	3038	1818
XLOC_003820	34149	18813060	18813075	TCONS_00004124	1	ADAM11	7	17	5	19
XLOC_003821	34176	18945280	18946022	TCONS_00004125	1	ENSSSCG00000017352	165	159	140	202
XLOC_003822	34182	19086261	19087186	TCONS_00004126	1	ENSSSCG00000029838	33	61	34	34
XLOC_003823	34183	19125548	19128379	TCONS_00004127	1	ENSSSCG00000027042	62	37	63	34
XLOC_003827	34244	19275070	19275577	TCONS_00004131	1	SLC25A39	1668	1742	1581	1427
XLOC_003828	34254	19330718	19333095	TCONS_00004132	1	ATXN7L3	1085	1196	1028	1423
XLOC_003829	34266	19339643	19339743	TCONS_00004133	1	C17orf53	32	40	38	70
XLOC_003830	34275	19364145	19364184	TCONS_00004134	1	HDAC5	887	1344	826	1244
XLOC_003831	34291	19402214	19407196	TCONS_00004135	1	NAGS	2681	1871	2102	1002
XLOC_003833	34301	19498889	19501407	TCONS_00004137	1	MPP2	50	33	18	83
XLOC_003836	34320	19893847	19894736	TCONS_00004140	1	ETV4	71	125	75	93
XLOC_003837	34333	20002991	20004652	TCONS_00004141	1	VAT1	3872	1643	2632	988
XLOC_003838	34339	20029801	20030122	TCONS_00004142	1	BRCA1	277	234	333	555
XLOC_003840	34362	20231727	20231880	TCONS_00004144	1	AOC3	247	640	367	293
XLOC_003841	34365	20236896	20237311	TCONS_00004145	1	AOC2	61	68	53	94
XLOC_003842	34369	20244728	20244960	TCONS_00004146	1	PSME3	706	715	806	759
XLOC_003844	34410	20307138	20307198	TCONS_00004148	1	EZH1	372	376	350	356
XLOC_003845	34429	20346948	20347394	TCONS_00004149	1	RAMP2	349	486	395	391
XLOC_003846	34433	20365602	20365778	TCONS_00004150	1	PLEKHH3	259	266	189	147
XLOC_003847	34446	20376688	20377755	TCONS_00004151	1	CCR10	269	30	71	37
XLOC_003848	34448	20427179	20427585	TCONS_00004152	1	TUBG1	735	818	670	942
XLOC_003849	34459	20462461	20462939	TCONS_00004153	1	MLX	1392	1483	1489	1036
XLOC_003850	34468	20471075	20471447	TCONS_00004154	1	COASY	1444	1374	1305	1039
XLOC_003851	34478	20482054	20482621	TCONS_00004155	1	HSD17B1	65	64	52	112
XLOC_003852	34484	20485256	20486466	TCONS_00004156	1	NAGLU	488	370	328	322
XLOC_003853	34490	20501211	20502882	TCONS_00004157	1	ENSSSCG00000017401	609	501	570	332
XLOC_003854	34511	20711742	20711824	TCONS_00004158	1	STAT3	3085	3292	2644	1910
XLOC_003856	34536	21007683	21008325	TCONS_00004160	1	NKIRAS2	470	593	477	459
XLOC_003857	34541	21047673	21049786	TCONS_00004161	1	CNP	1644	1279	1335	2146
XLOC_003859	34556	21128488	21128929	TCONS_00004163	1	HAP1	2	4	4	23
XLOC_003860	34569	21145390	21146239	TCONS_00004164	1	JUP	3813	6550	4051	3139
XLOC_003861	34584	21185691	21186107	TCONS_00004165	1	LEPREL4	225	255	187	148
XLOC_003870	34660	21489162	21489253	TCONS_00004176	1	KRT15	27	52	33	25
XLOC_003880	34717	21864632	21864647	TCONS_00004186	1	KRT20	34361	40965	43889	21568
XLOC_003885	34759	22275243	22276260	TCONS_00004192	1	IGFBP4	783	891	748	584
XLOC_003886	34763	22357386	22357603	TCONS_00004193	1	RARA	480	759	470	421
XLOC_003887	34771	22500935	22501134	TCONS_00004194	1	NR1D1	104	206	120	102
XLOC_003888	34773	22546728	22548917	TCONS_00004195	1	RAPGEFL1	1232	3463	2147	1630
XLOC_003889	34788	22565033	22566753	TCONS_00004196	1	CASC3	2024	2313	2206	2224
XLOC_003890	34799	22732713	22733232	TCONS_00004197	1	CSF3	14	19	10	19
XLOC_003891	34804	22792286	22792450	TCONS_00004198	1	CSF3	6	11	4	16
XLOC_003892	34809	22802738	22803223	TCONS_00004199	1	PSMD3	2316	2108	1894	1999
XLOC_003895	34833	22913243	22913697	TCONS_00004203	1	ZPBP2	16	16	14	61
XLOC_003897	34849	23031760	23032293	TCONS_00004205	1	GRB7	464	518	248	333
XLOC_003898	34864	23049768	23050123	TCONS_00004206	1	ERBB2	3272	4288	2715	1939
XLOC_003899	34891	23112454	23114427	TCONS_00004207	1	PGAP3	481	429	412	297
XLOC_003900	34899	23230527	23231239	TCONS_00004208	1	CDK12	762	573	753	671
XLOC_003901	34913	23427948	23428388	TCONS_00004209	1	ENSSSCG00000017507	348	163	209	68
XLOC_003902	34928	23482061	23482415	TCONS_00004210	1	ENSSSCG00000017509	12173	9754	10756	12253
XLOC_003903	34933	23931586	23931694	TCONS_00004211	1	OSBPL7	393	603	310	616
XLOC_003904	34961	23954339	23955314	TCONS_00004212	1	MRPL10	581	642	516	730
XLOC_003905	34966	23968530	23968859	TCONS_00004213	1	SCRN2	791	746	447	383
XLOC_003907	34975	24003235	24003537	TCONS_00004215	1	PRR15L	355	362	221	195
XLOC_003908	34976	24209480	24211412	TCONS_00004216	1	SNX11	488	608	527	491
XLOC_003909	34983	24277885	24278251	TCONS_00004217	1	COPZ2	124	242	141	137
XLOC_003913	34997	24754685	24755361	TCONS_00004221	1	HOXB2	46	67	42	42
XLOC_003914	34999	24762106	24762721	TCONS_00004222	1	HOXB3	59	92	53	55
XLOC_003915	35002	24788156	24788454	TCONS_00004223	1	HOXB4	52	62	43	37
XLOC_003918	35007	24942732	24942958	TCONS_00004226	1	TTLL6	10	27	9	21
XLOC_003919	35021	25108599	25108736	TCONS_00004227	1	SNF8	1230	1220	1181	1170
XLOC_003920	35029	25126663	25126807	TCONS_00004228	1	GIP	1834	273	1111	152
XLOC_003921	35035	25313095	25313749	TCONS_00004229	1	B4GALNT2	451	618	709	489
XLOC_003922	35046	25384751	25385629	TCONS_00004230	1	PHOSPHO1	152	20	155	6
XLOC_003924	35052	25535897	25537014	TCONS_00004232	1	PHB	1818	1312	1579	1260
XLOC_003927	35068	25888580	25888845	TCONS_00004235	1	SLC35B1	1113	992	1116	594
XLOC_003933	35105	26359839	26359892	TCONS_00004241	1	ENSSSCG00000017584	608	740	533	2549
XLOC_003935	35116	26412517	26412903	TCONS_00004243	1	ENSSSCG00000027593	118	190	98	77
XLOC_003936	35123	26417119	26417335	TCONS_00004244	1	ENSSSCG00000021015	282	507	226	201
XLOC_003937	35125	26469602	26469688	TCONS_00004245	1	COL1A1	533	861	456	432
XLOC_003938	35127	26474267	26474433	TCONS_00004246	1	ENSSSCG00000029074	890	1607	777	654
XLOC_003939	35136	26496836	26498017	TCONS_00004247	1	TMEM92	931	1800	1250	924
XLOC_003940	35141	26603999	26604175	TCONS_00004248	1	EME1	138	134	172	258
XLOC_003941	35149	26624835	26624867	TCONS_00004249	1	XYLT2	622	617	574	383
XLOC_003943	35167	26771409	26771440	TCONS_00004251	1	ENSSSCG00000017570	276	214	261	164
XLOC_003944	35174	26831293	26831434	TCONS_00004252	1	CHAD	51	93	59	58
XLOC_003946	35188	27177048	27177191	TCONS_00004255	1	ENSSSCG00000017556	585	430	562	240
XLOC_003947	35192	27309996	27311036	TCONS_00004256	1	TOB1	1825	2356	1978	1276
XLOC_003948	35193	27397294	27397310	TCONS_00004257	1	SPAG9	28	20	27	11
XLOC_003950	35197	27519100	27522332	TCONS_00004259	1	MBTD1	697	659	784	1123
XLOC_003953	35219	31742402	31744730	TCONS_00004262	1	ENSSSCG00000021000	468	384	426	281
XLOC_003955	35258	32241076	32241435	TCONS_00004265	1	HLF	30	34	31	19
XLOC_003956	35260	32362124	32363246	TCONS_00004266	1	MMD	157	159	176	263
XLOC_003957	35267	32675130	32676339	TCONS_00004267	1	TMEM100	38	86	78	55
XLOC_003958	35269	32760394	32760459	TCONS_00004268	1	ENSSSCG00000017608	35	17	27	10
XLOC_003961	35282	33995010	33995620	TCONS_00004271	1	SCPEP1	1504	1665	1591	1906
XLOC_003963	35296	34136167	34136188	TCONS_00004273	1	ENSSSCG00000029475	343	336	320	208
XLOC_003964	35299	34609433	34609555	TCONS_00004274	1	ENSSSCG00000017619	9	7	12	28
XLOC_003968	35309	34965261	34965613	TCONS_00004278	1	CUEDC1	293	210	214	103
XLOC_003970	35324	35196535	35198208	TCONS_00004280	1	CUEDC1	790	621	606	344
XLOC_003971	35335	35383129	35385263	TCONS_00004281	1	DYNLL2	3053	3798	3019	3851
XLOC_003973	35340	35655784	35655956	TCONS_00004283	1	ENSSSCG00000027259	18	16	17	35
XLOC_003990	35389	36476301	36479190	TCONS_00004300	1	TRIM37	360	367	445	656
XLOC_003991	35402	36561026	36561277	TCONS_00004301	1	ENSSSCG00000022659	1768	812	1507	627
XLOC_003992	35416	36623479	36624786	TCONS_00004302	1	DHX40	523	515	500	565
XLOC_003993	35434	36929186	36930443	TCONS_00004303	1	GDPD1	1151	2416	2786	1283
XLOC_003995	35448	37044932	37044997	TCONS_00004305	1	PRR11	58	88	100	149
XLOC_003997	35460	37355465	37355570	TCONS_00004307	1	TUBD1	69	61	71	80
XLOC_003998	35469	37666521	37666792	TCONS_00004310	1	MED13	243	102	169	131
XLOC_003999	35542	38017410	38018015	TCONS_00004311	1	ENSSSCG00000017675	17	18	22	48
XLOC_004000	35543	38328615	38330038	TCONS_00004312	1	TBX2	326	420	351	197
XLOC_004003	35574	39188231	39193158	TCONS_00004315	1	APPBP2	1060	980	1049	1021
XLOC_004005	35587	39298344	39298636	TCONS_00004317	1	ENSSSCG00000028044	61	14	41	12
XLOC_004008	35598	40200509	40200632	TCONS_00004320	1	ACACA	469	342	470	286
XLOC_004010	35669	40620838	40620969	TCONS_00004322	1	SYNRG	785	743	808	733
XLOC_004011	35691	40712989	40714506	TCONS_00004323	1	DDX52	400	415	494	446
XLOC_004012	35706	40788316	40789307	TCONS_00004324	1	HNF1B	632	1088	764	552
XLOC_004014	35720	41048354	41048749	TCONS_00004326	1	CCL4	107	202	178	139
XLOC_004015	35723	41256359	41256710	TCONS_00004327	1	TAF15	1295	1451	1464	2774
XLOC_004016	35734	41351700	41351869	TCONS_00004328	1	ENSSSCG00000017712	926	807	929	634
XLOC_004018	35753	41508324	41508596	TCONS_00004330	1	UNC45B	24	4	8	3
XLOC_004020	35777	41714010	41715281	TCONS_00004332	1	ENSSSCG00000024770	632	555	552	410
XLOC_004023	35791	41762728	41762947	TCONS_00004335	1	LIG3	456	331	379	246
XLOC_004027	35813	42517993	42518048	TCONS_00004339	1	ENSSSCG00000030066	47	25	22	34
XLOC_004029	35819	43758792	43759377	TCONS_00004341	1	TMEM98	2232	1616	1573	802
XLOC_004031	35827	44259356	44259596	TCONS_00004343	1	PSMD11	1350	1461	1389	1177
XLOC_004032	35840	44345121	44345868	TCONS_00004344	1	ZNF207	2126	2164	2331	2649
XLOC_004033	35852	44387557	44391118	TCONS_00004346	1	RHBDL3	7	11	11	45
XLOC_004035	35868	44774782	44775127	TCONS_00004348	1	SUZ12	389	290	398	598
XLOC_004039	35887	45193862	45195486	TCONS_00004352	1	RAB11FIP4	137	133	157	80
XLOC_004041	35903	45314387	45318261	TCONS_00004355	1	NF1	912	876	1041	896
XLOC_004042	36018	45668721	45668880	TCONS_00004356	1	WSB1	1349	1545	1379	1252
XLOC_004043	36027	46022454	46023057	TCONS_00004357	1	NOS2A	1074	3593	2741	2479
XLOC_004044	36052	46483936	46483979	TCONS_00004358	1	ENSSSCG00000017756	35	30	39	78
XLOC_004046	36078	46521342	46522546	TCONS_00004360	1	IFT20	805	766	817	599
XLOC_004047	36088	46538798	46539962	TCONS_00004362	1	ENSSSCG00000028920	1658	1600	1428	1345
XLOC_004049	36102	46576547	46578176	TCONS_00004365	1	ENSSSCG00000023478	1368	40	164	24
XLOC_004050	36108	46617996	46618061	TCONS_00004366	1	ENSSSCG00000017763	1645	817	1039	361
XLOC_004051	36123	46669533	46670262	TCONS_00004367	1	ENSSSCG00000017761	183	175	172	461
XLOC_004053	36135	46786245	46786357	TCONS_00004369	1	UNC119	99	90	90	285
XLOC_004055	36152	46807767	46808280	TCONS_00004371	1	ALDOA	119	208	132	325
XLOC_004056	36160	46812355	46812551	TCONS_00004372	1	SPAG5	434	483	625	1227
XLOC_004058	36186	46844697	46845513	TCONS_00004374	1	KIAA0100	1412	1274	1450	1448
XLOC_004059	36225	46881815	46882724	TCONS_00004375	1	SDF2	693	554	574	537
XLOC_004061	36233	46936923	46937334	TCONS_00004377	1	RAB34	77	84	63	49
XLOC_004062	36244	46946245	46946628	TCONS_00004378	1	TLCD1	15	7	16	10
XLOC_004064	36251	47177065	47177905	TCONS_00004381	1	ERAL1	490	466	511	464
XLOC_004065	36261	47257295	47257952	TCONS_00004382	1	PIPOX	392	410	467	216
XLOC_004066	36269	47357130	47357146	TCONS_00004383	1	MYO18A	566	479	489	180
XLOC_004068	36279	47450617	47452593	TCONS_00004385	1	NUFIP2	453	249	396	298
XLOC_004070	36282	47708133	47709771	TCONS_00004387	1	ABHD15	56	59	56	74
XLOC_004071	36284	47720409	47720619	TCONS_00004388	1	GIT1	1267	1156	1038	743
XLOC_004073	36310	48106436	48108707	TCONS_00004390	1	SLC6A4	1706	1443	2264	654
XLOC_004075	36329	48228532	48230303	TCONS_00004392	1	NSRP1	472	480	515	598
XLOC_004077	36337	48294195	48294382	TCONS_00004394	1	EFCAB5	57	41	49	30
XLOC_004078	36362	48510033	48510331	TCONS_00004395	1	TMIGD1	16	10808	530	6732
XLOC_004082	36371	48950852	48951000	TCONS_00004399	1	ABR	1371	1229	1276	949
XLOC_004083	36390	49040984	49041528	TCONS_00004400	1	TIMM22	386	427	442	358
XLOC_004084	36394	49243794	49246055	TCONS_00004401	1	RNMTL1	233	225	263	300
XLOC_004086	36399	49280818	49282462	TCONS_00004403	1	CT120	151	198	147	125
XLOC_004087	36404	49514985	49520101	TCONS_00004404	1	FAM101B	718	1598	1222	816
XLOC_004088	36407	49602535	49604091	TCONS_00004405	1	SKIP	515	577	402	536
XLOC_004089	36419	49626507	49626919	TCONS_00004406	1	ENSSSCG00000025248	1606	1445	1560	985
XLOC_004091	36432	49681830	49681991	TCONS_00004408	1	SLC43A2	1978	2235	3093	1249
XLOC_004092	36445	49731948	49732807	TCONS_00004409	1	SCARF1	206	276	214	170
XLOC_004093	36456	49742022	49742684	TCONS_00004410	1	RILP	172	211	144	118
XLOC_004094	36473	49746826	49746986	TCONS_00004412	1	PRPF8	4350	3813	4338	4448
XLOC_004095	36513	49785576	49786827	TCONS_00004413	1	MYO1C	1011	1902	1090	1535
XLOC_004096	36544	49929163	49930500	TCONS_00004414	1	RTN4RL1	14	52	22	21
XLOC_004099	36547	50027384	50027514	TCONS_00004417	1	SMG6	196	213	185	254
XLOC_004100	36558	50273000	50273144	TCONS_00004418	1	ENSSSCG00000017832	67	35	59	71
XLOC_004101	36570	50510792	50510978	TCONS_00004419	1	KIAA0664	2278	2069	2352	1223
XLOC_004119	36656	51572871	51574481	TCONS_00004439	1	SHPK	440	296	377	160
XLOC_004120	36663	51614252	51615235	TCONS_00004440	1	TAX1BP3	2483	3602	2389	1912
XLOC_004121	36667	51642373	51642504	TCONS_00004441	1	ENSSSCG00000017868	105	99	95	184
XLOC_004122	36682	51731262	51731378	TCONS_00004442	1	ITGAE	1030	1521	1471	792
XLOC_004123	36707	51738491	51738563	TCONS_00004443	1	CAMKK1	93	110	91	61
XLOC_004124	36723	51819597	51819832	TCONS_00004444	1	C17ORF85	398	406	425	482
XLOC_004126	36737	51863183	51864479	TCONS_00004446	1	P2X1R	138	285	253	135
XLOC_004127	36749	51935166	51935302	TCONS_00004447	1	ZZEF1	59	20	79	19
XLOC_004128	36755	52031785	52033197	TCONS_00004448	1	ATP2A3	1789	3521	1717	4370
XLOC_004129	36762	52127978	52128110	TCONS_00004449	1	ANKFY1	324	288	367	213
XLOC_004130	36785	52490055	52490347	TCONS_00004450	1	MYBBP1A	2115	1775	1864	1933
XLOC_004134	36826	52581690	52582649	TCONS_00004454	1	SMTNL2	22	31	13	23
XLOC_004136	36837	52643901	52644055	TCONS_00004456	1	XAF1	807	553	619	497
XLOC_004137	36852	52733770	52733951	TCONS_00004458	1	TXNDC17	1724	953	1253	916
XLOC_004139	36857	52896988	52897566	TCONS_00004460	1	FAM64A	34	64	41	182
XLOC_004141	36867	53232310	53232662	TCONS_00004462	1	WSCD1	64	84	58	47
XLOC_004144	36881	53805701	53807372	TCONS_00004465	1	C17ORF87	61	43	54	322
XLOC_004146	36887	53914094	53917501	TCONS_00004467	1	ZFP3	136	152	126	85
XLOC_004147	36889	53966168	53969573	TCONS_00004468	1	KIF1C	5003	4796	4399	2609
XLOC_004148	36912	54023317	54023468	TCONS_00004469	1	ENO3	216	394	150	166
XLOC_004149	36924	54030938	54035237	TCONS_00004470	1	RNF167	2684	2715	2686	1915
XLOC_004152	36938	54086001	54086084	TCONS_00004473	1	MINK	3787	5853	4375	3557
XLOC_004153	36969	54192741	54193569	TCONS_00004474	1	PLD2	233	345	285	269
XLOC_004155	36990	54258634	54258805	TCONS_00004476	1	ZMYND15	47	29	58	9
XLOC_004156	37003	54269860	54270385	TCONS_00004477	1	MED11	171	141	154	179
XLOC_004157	37006	54281399	54281498	TCONS_00004478	1	ARRB2	430	471	447	603
XLOC_004159	37032	54317037	54317273	TCONS_00004480	1	PSMB6	1486	1279	1559	1379
XLOC_004160	37038	54324904	54326151	TCONS_00004481	1	GLTPD2	152	46	142	29
XLOC_004161	37042	54332090	54332107	TCONS_00004482	1	TM4SF5	3516	171	1939	97
XLOC_004162	37047	54447617	54448053	TCONS_00004483	1	ENSSSCG00000017924	646	749	711	839
XLOC_004164	37054	54699426	54700248	TCONS_00004485	1	SLC16A13	219	537	557	324
XLOC_004165	37058	54708169	54708285	TCONS_00004486	1	BCL6B	46	79	58	37
XLOC_004166	37066	54717498	54717762	TCONS_00004487	1	C17ORF49	279	287	271	398
XLOC_004167	37072	54720560	54720952	TCONS_00004488	1	RNASEK	650	704	684	490
XLOC_004168	37075	54724852	54725031	TCONS_00004489	1	ALOX12	136	167	189	101
XLOC_004170	37115	54769355	54769760	TCONS_00004493	1	ASGR2	16	14	21	7
XLOC_004171	37124	54811260	54811463	TCONS_00004494	1	Q9XT10	36	139	53	60
XLOC_004173	37143	54859685	54859844	TCONS_00004496	1	ACADVL	1161	821	827	627
XLOC_004174	37157	54889099	54889339	TCONS_00004497	1	YBX2	87	228	147	119
XLOC_004175	37164	54935994	54938478	TCONS_00004498	1	PLSCR3	786	915	712	784
XLOC_004176	37172	54951703	54951937	TCONS_00004499	1	C17orf61	1255	1075	1100	956
XLOC_004177	37176	54955584	54955687	TCONS_00004500	1	POLR2A	773	945	746	921
XLOC_004179	37195	54994927	54995067	TCONS_00004502	1	CHRNB1	44	58	35	133
XLOC_004180	37206	55005481	55005551	TCONS_00004503	1	FGF11	19	33	25	30
XLOC_004181	37211	55011104	55012459	TCONS_00004504	1	TMEM102	704	675	547	374
XLOC_004184	37219	55198057	55200309	TCONS_00004507	1	EFNB3	19	41	31	95
XLOC_004185	37224	55205942	55206221	TCONS_00004508	1	WRAP53	328	377	370	424
XLOC_004186	37234	55243290	55243454	TCONS_00004509	1	ATP1B2	37	50	46	25
XLOC_004187	37241	55291369	55292069	TCONS_00004510	1	NP_001038084.1	881	639	762	543
XLOC_004188	37248	55296985	55297317	TCONS_00004511	1	ENSSSCG00000017956	503	412	361	535
XLOC_004189	37254	55300310	55300666	TCONS_00004512	1	EIF4A1	4217	3664	4062	4256
XLOC_004196	37277	55382306	55382578	TCONS_00004519	1	ENSSSCG00000027743	39	59	45	30
XLOC_004197	37279	55384517	55384540	TCONS_00004520	1	ENSSSCG00000021404	1031	1532	1142	849
XLOC_004198	37292	55530186	55531964	TCONS_00004521	1	ENSSSCG00000023166	91	93	84	167
XLOC_004199	37294	55536758	55538685	TCONS_00004522	1	KCNAB3	41	43	32	65
XLOC_004200	37308	55545614	55546037	TCONS_00004523	1	TRAPPC1	653	740	643	871
XLOC_004206	37342	55836902	55837773	TCONS_00004529	1	PER1	3501	3795	3078	1852
XLOC_004208	37369	55867071	55870548	TCONS_00004531	1	TMEM107	97	172	149	194
XLOC_004210	37376	55886067	55886376	TCONS_00004534	1	AURKB	347	501	530	1123
XLOC_004211	37384	55903975	55904114	TCONS_00004535	1	CTC1	206	199	223	359
XLOC_004212	37407	55962184	55962787	TCONS_00004536	1	SLC25A35	35	33	25	44
XLOC_004214	37418	56024032	56024208	TCONS_00004538	1	RPL26	8445	6467	7430	10864
XLOC_004217	37424	56123373	56125135	TCONS_00004541	1	MYH10	386	721	457	303
XLOC_004221	37497	56657167	56658939	TCONS_00004545	1	MFSD6L	474	405	450	181
XLOC_004229	37601	58039027	58041716	TCONS_00004553	1	SCO1	2257	2121	2108	1629
XLOC_004230	37607	58067861	58070460	TCONS_00004554	1	TMEM220	492	284	418	165
XLOC_004233	37618	59248381	59250682	TCONS_00004557	1	ZNF18	264	327	289	389
XLOC_004234	37625	60096783	60096964	TCONS_00004558	1	ELAC2	352	268	330	239
XLOC_004238	37655	60937010	60937382	TCONS_00004562	1	ENSSSCG00000025046	181	159	159	96
XLOC_004242	37663	62262038	62262800	TCONS_00004568	1	TRPV2	512	564	546	3297
XLOC_004243	37677	62297983	62298820	TCONS_00004569	1	UBB	24646	27042	23899	23938
XLOC_004245	37686	62387143	62387495	TCONS_00004571	1	NCOR1	2287	2326	2250	1484
XLOC_004246	37728	62498922	62503436	TCONS_00004572	1	ENSSSCG00000023747	1621	1946	1579	1624
XLOC_004247	37732	62513049	62513235	TCONS_00004573	1	ENSSSCG00000023407	60	54	63	28
XLOC_004250	37763	62669086	62669144	TCONS_00004576	1	ENSSSCG00000018045	244	289	237	186
XLOC_004251	37775	62944497	62945448	TCONS_00004577	1	FAM83G	751	835	628	454
XLOC_004252	37779	63033651	63034909	TCONS_00004578	1	COPS3	1496	1596	1458	1329
XLOC_004253	37791	63131649	63135427	TCONS_00004579	1	RASD1	381	402	367	407
XLOC_004254	37793	63139391	63139640	TCONS_00004580	1	PEMT	276	268	216	150
XLOC_004255	37799	63443656	63443724	TCONS_00004581	1	ARHGAP23	59	98	64	92
XLOC_004256	37845	63554280	63554421	TCONS_00004584	1	SOCS7	84	70	104	66
XLOC_004259	37879	763799	764084	TCONS_00004587	1	MRPL3	666	699	734	599
XLOC_004262	37899	1388513	1389014	TCONS_00004590	1	ENSSSCG00000029094	347	275	308	301
XLOC_004264	37925	1939710	1940087	TCONS_00004592	1	ENSSSCG00000028021	32	45	53	16
XLOC_004265	37931	2082898	2083264	TCONS_00004593	1	ENSSSCG00000021505	110	149	204	80
XLOC_004266	37936	2379271	2379376	TCONS_00004594	1	CAPN7	404	282	339	351
XLOC_004267	37957	2581817	2582186	TCONS_00004595	1	EAF1	978	935	918	981
XLOC_004268	37963	2810131	2810612	TCONS_00004596	1	ENSSSCG00000011192	194	117	122	69
XLOC_004269	37972	3046853	3046937	TCONS_00004597	1	ENSSSCG00000020687	121	127	118	78
XLOC_004270	37975	3520516	3521575	TCONS_00004598	1	GALNTL2	33	28	28	10
XLOC_004271	37985	3593708	3593742	TCONS_00004599	1	OXNAD1	495	460	496	329
XLOC_004272	37993	3715201	3715734	TCONS_00004600	1	ENSSSCG00000011198	99	88	77	366
XLOC_004274	38007	4373099	4373131	TCONS_00004602	1	PLCL2	319	836	466	614
XLOC_004281	38038	7991576	7991744	TCONS_00004609	1	KAT2B	404	512	600	286
XLOC_004284	38058	11688026	11688185	TCONS_00004612	1	UBE2E1	123	138	111	171
XLOC_004286	38062	12058534	12058663	TCONS_00004614	1	NP_001072140.1	750	629	749	1154
XLOC_004287	38066	12164826	12164849	TCONS_00004615	1	ENSSSCG00000008882	3555	3034	3182	4276
XLOC_004288	38070	12197567	12197858	TCONS_00004616	1	NR1D2	1206	1425	1234	954
XLOC_004289	38077	12255865	12256036	TCONS_00004617	1	RPL15	767	700	684	879
XLOC_004294	38091	14936044	14936823	TCONS_00004622	1	LRRC3B	31	36	37	21
XLOC_004298	38097	18743778	18743947	TCONS_00004626	1	TGFBR2	97	81	75	56
XLOC_004300	38100	19678183	19678493	TCONS_00004628	1	STT3B	5220	3621	4597	2931
XLOC_004303	38118	20785152	20785308	TCONS_00004631	1	UBP1	992	850	930	765
XLOC_004304	38133	21193215	21193366	TCONS_00004632	1	PDCD6IP	3681	3331	3074	2349
XLOC_004309	38180	23613451	23613549	TCONS_00004637	1	MLH1	160	179	156	521
XLOC_004310	38202	23827615	23827762	TCONS_00004638	1	TRANK1	2289	2388	2360	1820
XLOC_004313	38210	23924271	23926645	TCONS_00004641	1	ENSSSCG00000028912	251	83	253	82
XLOC_004315	38217	24019462	24019855	TCONS_00004643	1	GOLGA4	2580	1699	2378	1456
XLOC_004317	38292	24348989	24349108	TCONS_00004647	1	ENSSSCG00000011245	17	18	21	10
XLOC_004318	38299	24637931	24637939	TCONS_00004648	1	ENSSSCG00000030516	257	434	419	225
XLOC_004319	38310	24826388	24826599	TCONS_00004649	1	PLCD1	295	659	350	368
XLOC_004322	38361	25181041	25181434	TCONS_00004652	1	MYD88	1738	1611	1563	1496
XLOC_004323	38366	25224808	25225271	TCONS_00004653	1	ENSSSCG00000011253	135	89	125	93
XLOC_004324	38395	25291518	25291895	TCONS_00004654	1	ENSSSCG00000022578	45	3	144	1
XLOC_004326	38416	25464006	25464225	TCONS_00004656	1	EXOG	19	15	24	23
XLOC_004328	38629	25995428	25995511	TCONS_00004663	1	WDR48	415	374	415	425
XLOC_004329	38648	26057234	26057260	TCONS_00004665	1	TTC21A	144	229	190	176
XLOC_004331	38711	26291237	26291665	TCONS_00004667	1	SLC25A38	639	629	417	495
XLOC_004332	38718	26306729	26307291	TCONS_00004668	1	NP_001032224.1	32	24	20	79
XLOC_004333	38721	26391341	26391586	TCONS_00004669	1	RPSA	8177	6210	6594	7910
XLOC_004337	38734	26929961	26930281	TCONS_00004673	1	EIF1B	603	745	737	881
XLOC_004338	38738	26979074	26979288	TCONS_00004674	1	ENTPD3	114	210	169	177
XLOC_004339	38749	27103066	27103084	TCONS_00004675	1	RPL14	7000	5705	6214	7792
XLOC_004340	38755	27108445	27108823	TCONS_00004676	1	ZNF619	35	34	33	18
XLOC_004342	38764	27623128	27623365	TCONS_00004678	1	CTNNB1	9235	7332	7428	4880
XLOC_004347	38788	28523492	28523729	TCONS_00004683	1	TRAK1	1172	1998	1623	1203
XLOC_004348	38803	28704207	28704444	TCONS_00004684	1	VPAC1	858	2750	1313	1388
XLOC_004349	38816	28775704	28775823	TCONS_00004685	1	SS18L2	1346	1278	1259	907
XLOC_004350	38819	28792694	28792751	TCONS_00004686	1	NKTR	4072	5194	4326	3864
XLOC_004351	38835	28849390	28849974	TCONS_00004687	1	ZBTB47	346	645	343	340
XLOC_004355	38862	29344740	29344834	TCONS_00004692	1	SNRK	703	848	806	588
XLOC_004356	38869	29833568	29834271	TCONS_00004693	1	ABHD5	1252	777	993	511
XLOC_004358	38877	30479442	30479609	TCONS_00004695	1	C3orf23	123	113	114	160
XLOC_004359	38883	30548057	30549520	TCONS_00004696	1	ENSSSCG00000022462	126	69	98	53
XLOC_004360	38884	30608378	30608806	TCONS_00004699	1	ZNF445	194	56	121	84
XLOC_004362	38905	30725578	30726056	TCONS_00004701	1	ZNF197	790	564	603	737
XLOC_004364	38913	30784485	30786050	TCONS_00004703	1	ZNF502	37	43	35	58
XLOC_004366	38915	30822259	30822273	TCONS_00004705	1	KIF15	416	458	646	983
XLOC_004370	38963	31096744	31097317	TCONS_00004709	1	CLEC3B	634	918	660	479
XLOC_004372	38967	31530313	31530499	TCONS_00004711	1	LARS2	538	420	482	359
XLOC_004373	38982	31679126	31681330	TCONS_00004712	1	LIMD1	152	86	123	80
XLOC_004374	38984	31782109	31782397	TCONS_00004713	1	ENSSSCG00000026885	89	66	66	52
XLOC_004375	38989	31867629	31867793	TCONS_00004714	1	ENSSSCG00000028569	38	74	47	26
XLOC_004376	38992	31954470	31954687	TCONS_00004715	1	ENSSSCG00000028917	98	183	130	99
XLOC_004378	38998	32130027	32130136	TCONS_00004717	1	CCR9	148	109	128	85
XLOC_004381	39006	32532565	32532890	TCONS_00004720	1	CCR2	72	29	35	38
XLOC_004382	39008	32547168	32547242	TCONS_00004721	1	CCR5	418	363	433	356
XLOC_004387	39041	32998084	32998180	TCONS_00004726	1	PTH1R	51	74	52	76
XLOC_004388	39056	33129256	33129424	TCONS_00004727	1	ENSSSCG00000011331	125	88	135	46
XLOC_004389	39064	33133853	33134331	TCONS_00004728	1	ENSSSCG00000022141	686	729	664	610
XLOC_004391	39077	33246447	33246596	TCONS_00004730	1	NBEAL2	461	394	476	310
XLOC_004393	39088	33355858	33355973	TCONS_00004732	1	KLHL18	545	565	543	656
XLOC_004394	39096	33720883	33721196	TCONS_00004733	1	SMARCC1	160	151	180	221
XLOC_004395	39102	33893740	33893947	TCONS_00004734	1	DHX30	1033	1095	1070	1258
XLOC_004396	39121	33924858	33925241	TCONS_00004735	1	ENSSSCG00000011344	16	12	18	7
XLOC_004397	39122	34418062	34418189	TCONS_00004736	1	CCDC72	1542	1555	1608	2471
XLOC_004398	39126	34424259	34424653	TCONS_00004737	1	ATRIP	37	28	28	50
XLOC_004399	39130	34558569	34558652	TCONS_00004738	1	SHISA5	1501	1803	1516	1304
XLOC_004400	39134	34666304	34666480	TCONS_00004739	1	ENSSSCG00000024870	1	17	32	6
XLOC_004402	39139	34827039	34827287	TCONS_00004741	1	ARIH2	678	675	633	691
XLOC_004403	39153	34876989	34877368	TCONS_00004742	1	P4HTM	842	906	810	1421
XLOC_004404	39184	34899945	34900050	TCONS_00004745	1	NDUFAF3	476	502	446	515
XLOC_004405	39189	35007412	35007787	TCONS_00004746	1	KLHDC8B	90	234	102	143
XLOC_004409	39206	35385003	35385087	TCONS_00004750	1	APEH	1220	1012	1019	718
XLOC_004410	39228	35399968	35400041	TCONS_00004751	1	RNF123	1194	1255	1094	950
XLOC_004411	39267	35509777	35509827	TCONS_00004752	1	C3ORF54	47	59	53	112
XLOC_004412	39269	35625685	35625875	TCONS_00004753	1	RBM6	1410	1428	1489	1416
XLOC_004413	39290	35759800	35759958	TCONS_00004754	1	RBM5	2491	2713	2578	2747
XLOC_004414	39315	35820305	35820643	TCONS_00004755	1	SEMA3F	424	558	443	376
XLOC_004415	39334	35852148	35852253	TCONS_00004756	1	GNAT1	40	41	35	24
XLOC_004417	39358	35891302	35891593	TCONS_00004758	1	GBI1	2478	3020	2232	5097
XLOC_004418	39367	35921157	35921265	TCONS_00004759	1	SEMA3B	3968	2974	2836	1506
XLOC_004421	39391	36253418	36253646	TCONS_00004762	1	HEMK1	351	324	319	287
XLOC_004422	39401	36354829	36355037	TCONS_00004763	1	CISH	475	671	428	332
XLOC_004425	39453	36981665	36982324	TCONS_00004766	1	ENSSSCG00000011422	33	11	29	19
XLOC_004426	39461	37079522	37079669	TCONS_00004768	1	TEX264	504	370	368	223
XLOC_004431	39502	37272323	37272697	TCONS_00004775	1	PARP3	5133	4165	4241	2102
XLOC_004433	39528	37302372	37302507	TCONS_00004777	1	ABHD14A	723	627	583	465
XLOC_004434	39534	37310853	37310934	TCONS_00004778	1	ACY1	2402	1938	1896	1042
XLOC_004435	39549	37422409	37422701	TCONS_00004779	1	ENSSSCG00000011429	155	167	141	266
XLOC_004437	39553	37592956	37593516	TCONS_00004781	1	WDR82	2323	2233	2266	2471
XLOC_004439	39563	37634247	37634540	TCONS_00004783	1	ENSSSCG00000011435	652	597	522	1097
XLOC_004440	39572	37647792	37647870	TCONS_00004784	1	TLR9	66	47	33	420
XLOC_004441	39574	37680291	37680660	TCONS_00004785	1	DNAH1	45	12	33	9
XLOC_004443	39661	37809488	37809766	TCONS_00004787	1	NISCH	1358	1511	1251	1413
XLOC_004444	39684	37846302	37846382	TCONS_00004788	1	STAB1	969	913	783	624
XLOC_004445	39750	38020617	38020746	TCONS_00004789	1	GNL3	1226	454	638	654
XLOC_004449	39768	38039440	38040070	TCONS_00004793	1	SPCS1	2839	2114	2248	1884
XLOC_004452	39819	38176170	38176246	TCONS_00004796	1	TMEM110	155	361	227	198
XLOC_004453	39828	38197433	38197602	TCONS_00004797	1	ITIH4	31	24	19	14
XLOC_004454	39847	38361372	38361620	TCONS_00004798	1	PRKCD	3895	3871	3452	3436
XLOC_004460	39884	38940633	38940776	TCONS_00004806	1	CACNA1D	50	96	100	45
XLOC_004465	39937	42284163	42284253	TCONS_00004812	1	CCDC66	501	429	503	947
XLOC_004468	40024	43327041	43328492	TCONS_00004815	1	PDE12	651	505	579	510
XLOC_004469	40027	43854445	43854673	TCONS_00004816	1	ABHD6	1275	857	1023	485
XLOC_004472	40043	44032661	44033167	TCONS_00004819	1	ENSSSCG00000028975	66	45	69	69
XLOC_004473	40044	44039516	44040138	TCONS_00004820	1	PXK	949	852	920	1273
XLOC_004477	40071	47722779	47722937	TCONS_00004824	1	PTPRG	91	110	106	67
XLOC_004487	40133	53322709	53323705	TCONS_00004834	1	KBTBD8	243	189	259	822
XLOC_004488	40135	53507652	53509392	TCONS_00004835	1	TAF13	315	339	342	419
XLOC_004490	40139	55590553	55590767	TCONS_00004837	1	ARL6IP5	230	380	283	515
XLOC_004492	40206	57974186	57974323	TCONS_00004842	1	FOXP1	35	38	29	58
XLOC_004497	40230	62800355	62800387	TCONS_00004849	1	CHL1	53	44	43	25
XLOC_004501	40323	66007127	66007203	TCONS_00004854	1	TRNT1	1010	1126	1139	1159
XLOC_004502	40331	66166319	66166495	TCONS_00004855	1	CRBN	375	430	383	311
XLOC_004509	40376	67693317	67693607	TCONS_00004863	1	ENSSSCG00000011533	119	197	156	218
XLOC_004510	40378	67832083	67832253	TCONS_00004864	1	BHLHE40	1297	1593	995	1151
XLOC_004511	40383	68054341	68055157	TCONS_00004865	1	EDEM1	196	61	103	62
XLOC_004514	40393	72215848	72215999	TCONS_00004868	1	LMCD1	64	99	76	68
XLOC_004516	40407	72888621	72889102	TCONS_00004870	1	SETD5	2313	2064	2277	2392
XLOC_004518	40429	73030718	73030873	TCONS_00004872	1	MTMR14	543	450	488	617
XLOC_004519	40446	73071411	73071670	TCONS_00004873	1	TADA3	691	883	724	831
XLOC_004520	40453	73092172	73092296	TCONS_00004874	1	CAMK1	135	171	100	120
XLOC_004521	40465	73159045	73159170	TCONS_00004875	1	ARPC4	1263	1314	1265	1726
XLOC_004522	40470	73169735	73170929	TCONS_00004876	1	ENSSSCG00000011553	405	463	367	387
XLOC_004523	40483	73230608	73230914	TCONS_00004877	1	JAGN1	577	594	567	430
XLOC_004524	40485	73241448	73241579	TCONS_00004879	1	IL17RE	20	22	15	26
XLOC_004525	40516	73254874	73255000	TCONS_00004880	1	IL17RC	402	431	376	295
XLOC_004526	40536	73271290	73271463	TCONS_00004881	1	CRELD1	516	484	435	332
XLOC_004527	40546	73314067	73314142	TCONS_00004882	1	FANCD2	277	239	337	727
XLOC_004530	40596	73406814	73407176	TCONS_00004885	1	VHL	536	484	518	588
XLOC_004531	40599	73475662	73475784	TCONS_00004886	1	GHRL	235	3	26	5
XLOC_004532	40603	73524440	73525353	TCONS_00004887	1	ENSSSCG00000023808	55	15	24	23
XLOC_004533	40606	73534352	73534515	TCONS_00004888	1	ENSSSCG00000020719	69	26	33	29
XLOC_004537	40629	74465438	74465527	TCONS_00004892	1	HRH1	274	390	347	203
XLOC_004541	40654	75395664	75395720	TCONS_00004896	1	ENSSSCG00000023225	12	35	23	21
XLOC_004542	40672	75578055	75578254	TCONS_00004897	1	PPARG	694	59	106	40
XLOC_004543	40679	75699481	75699579	TCONS_00004898	1	TSEN2	266	221	238	287
XLOC_004544	40712	75831026	75831131	TCONS_00004901	1	MKRN2	466	425	365	392
XLOC_004545	40728	76027910	76028470	TCONS_00004904	1	CAND2	73	97	57	190
XLOC_004546	40761	76112280	76112311	TCONS_00004905	1	IFT122	87	126	81	211
XLOC_004553	40829	77572738	77572978	TCONS_00004912	1	SLC6A6	183	244	229	115
XLOC_004554	40843	77746497	77746688	TCONS_00004913	1	XPC	1791	1746	1826	1560
XLOC_004555	40859	77875439	77876093	TCONS_00004914	1	CHCHD4	567	410	482	376
XLOC_004558	40869	78326811	78327126	TCONS_00004917	1	ENSSSCG00000027634	63	130	52	45
XLOC_004559	40877	78364387	78364474	TCONS_00004918	1	ENSSSCG00000028031	92	120	93	60
XLOC_004560	40886	78614180	78614535	TCONS_00004919	1	NUP210	1565	1448	1640	3174
XLOC_004561	40926	79004139	79004225	TCONS_00004920	1	ACAD9	817	466	593	375
XLOC_004562	40939	79102780	79103903	TCONS_00004921	1	CCDC48	46	60	41	27
XLOC_004566	40948	79722128	79722382	TCONS_00004925	1	ENSSSCG00000021063	315	145	240	172
XLOC_004567	40951	79877693	79878024	TCONS_00004926	1	ENSSSCG00000011620	359	231	294	290
XLOC_004568	40957	79998364	79998458	TCONS_00004927	1	MGLL	486	1135	659	715
XLOC_004571	40970	81147748	81148197	TCONS_00004930	1	DNAJC13	901	755	857	766
XLOC_004572	41026	81344117	81344348	TCONS_00004931	1	CCRL1	838	870	981	464
XLOC_004573	41030	81528678	81528787	TCONS_00004932	1	UBA5	314	194	249	209
XLOC_004577	41054	82202790	82202876	TCONS_00004936	1	ENSSSCG00000021966	781	755	946	3000
XLOC_004579	41066	82291027	82291205	TCONS_00004938	1	ENSSSCG00000028605	239	157	264	651
XLOC_004580	41073	82342695	82342836	TCONS_00004939	1	ICA	168	17	137	31
XLOC_004581	41090	82429036	82429129	TCONS_00004940	1	TF	134	2	6	5
XLOC_004582	41107	82474461	82474668	TCONS_00004941	1	SRPRB	354	211	260	225
XLOC_004583	41113	82615610	82615709	TCONS_00004942	1	SLCO2A1	212	189	204	72
XLOC_004587	41165	84483091	84483416	TCONS_00004947	1	ENSSSCG00000011648	75	67	67	36
XLOC_004588	41169	84587407	84587674	TCONS_00004948	1	PCCB	1765	833	1159	490
XLOC_004589	41184	84797006	84797129	TCONS_00004949	1	ENSSSCG00000022885	48	33	48	73
XLOC_004591	41194	85560151	85560445	TCONS_00004951	1	NCK1	779	1028	906	874
XLOC_004592	41197	85592269	85592480	TCONS_00004952	1	IL20RB	13	25	23	18
XLOC_004597	41224	86525137	86525571	TCONS_00004957	1	A4GNT	1446	474	923	227
XLOC_004598	41226	86663589	86663761	TCONS_00004958	1	ARMC8	373	360	363	309
XLOC_004600	41249	86781114	86781385	TCONS_00004960	1	MRAS	113	208	136	162
XLOC_004602	41264	87042528	87042787	TCONS_00004962	1	ENSSSCG00000027164	259	356	282	219
XLOC_004604	41271	87874613	87874841	TCONS_00004964	1	MRPS22	1044	964	1092	940
XLOC_004610	41303	89609655	89609698	TCONS_00004971	1	SLC25A36	477	191	307	233
XLOC_004611	41316	89710935	89711796	TCONS_00004972	1	SPSB4	688	1132	856	516
XLOC_004612	41318	89869621	89869840	TCONS_00004973	1	ACPL2	364	249	252	991
XLOC_004613	41322	90030554	90034138	TCONS_00004974	1	ZBTB38	305	135	235	152
XLOC_004614	41323	90125134	90125236	TCONS_00004975	1	RASA2	166	74	153	160
XLOC_004615	41345	90213894	90214971	TCONS_00004976	1	TSPAN6	71	92	73	57
XLOC_004616	41346	90378310	90378643	TCONS_00004977	1	RNF7	1137	589	816	636
XLOC_004617	41349	90410081	90410796	TCONS_00004978	1	GRK7	12	12	7	19
XLOC_004618	41353	90496249	90496378	TCONS_00004979	1	ENSSSCG00000011676	1677	438	770	464
XLOC_004620	41360	91167191	91167351	TCONS_00004981	1	PLS1	9017	14334	16479	6671
XLOC_004621	41372	91200921	91201076	TCONS_00004982	1	TRPC1	52	83	70	55
XLOC_004622	41383	91478493	91478652	TCONS_00004983	1	U2SURP	2398	2455	2601	2943
XLOC_004624	41412	91594733	91596334	TCONS_00004985	1	CHST2	113	116	101	386
XLOC_004628	41420	96976483	96977562	TCONS_00004989	1	AGTR1	29	32	25	14
XLOC_004630	41426	97219128	97219265	TCONS_00004991	1	GYG1	498	588	531	1067
XLOC_004631	41432	97352874	97353119	TCONS_00004992	1	HPS3	288	313	263	534
XLOC_004632	41449	97705019	97705449	TCONS_00004993	1	TM4SF4	12574	9284	9885	4630
XLOC_004633	41453	98089279	98090145	TCONS_00004994	1	RNF13	786	983	929	933
XLOC_004634	41463	98711135	98713113	TCONS_00004996	1	TSC22D2	469	459	406	397
XLOC_004641	41505	100593724	100594727	TCONS_00005003	1	MBNL1	2815	2800	3239	6064
XLOC_004642	41515	101032112	101034164	TCONS_00005004	1	P2RY1	116	94	108	47
XLOC_004643	41516	101331694	101331945	TCONS_00005005	1	RAP2B	26	27	20	36
XLOC_004644	41522	102204789	102206501	TCONS_00005006	1	ARHGEF26	110	248	127	120
XLOC_004647	41542	103030841	103031000	TCONS_00005009	1	MME	2929	4377	8678	2238
XLOC_004649	41565	103766653	103767056	TCONS_00005011	1	ENSSSCG00000028855	583	508	600	538
XLOC_004654	41592	104603430	104603696	TCONS_00005016	1	TIPARP	387	452	441	338
XLOC_004656	41602	106088501	106088680	TCONS_00005018	1	ENSSSCG00000027556	106	93	107	127
XLOC_004658	41610	106677166	106677209	TCONS_00005020	1	MLF1	51	80	64	56
XLOC_004659	41617	106704016	106704257	TCONS_00005021	1	GFM1	1118	870	1026	735
XLOC_004660	41635	107004094	107004310	TCONS_00005022	1	MFSD1	625	651	587	423
XLOC_004662	41653	107835948	107835968	TCONS_00005024	1	IQCJ-SCHIP1	85	337	140	170
XLOC_004664	41668	108091639	108091738	TCONS_00005026	1	ENSSSCG00000022287	125	151	155	165
XLOC_004665	41678	108383191	108383319	TCONS_00005027	1	SMC4	1493	1478	1993	4139
XLOC_004668	41704	108473989	108474217	TCONS_00005030	1	IFT80	94	94	92	146
XLOC_004669	41714	108688054	108688632	TCONS_00005031	1	ARL14	47	89	70	50
XLOC_004670	41715	108941014	108941118	TCONS_00005032	1	PPM1L	22	73	40	38
XLOC_004671	41719	109220805	109220848	TCONS_00005033	1	NMD3	360	260	341	298
XLOC_004672	41738	109282163	109282654	TCONS_00005034	1	ENSSSCG00000030593	494	581	454	589
XLOC_004675	41741	112742553	112742668	TCONS_00005037	1	ENSSSCG00000021108	3299	10665	13069	4724
XLOC_004676	41753	112769213	112769309	TCONS_00005038	1	ENSSSCG00000030453	3151	13494	12788	5686
XLOC_004677	41762	115121493	115121651	TCONS_00005039	1	SERPINI1	276	92	127	490
XLOC_004679	41772	117161753	117162441	TCONS_00005042	1	MYNN	481	444	498	465
XLOC_004680	41787	117521810	117522187	TCONS_00005043	1	GPR160	276	220	279	112
XLOC_004681	41788	117695855	117695969	TCONS_00005044	1	PRKCI	541	289	372	137
XLOC_004682	41804	117852555	117853652	TCONS_00005045	1	SKIL	1682	1563	1915	1340
XLOC_004683	41810	117956576	117957182	TCONS_00005046	1	CLDN11	28	56	38	28
XLOC_004686	41818	119874407	119874424	TCONS_00005049	1	TNFSF10	5876	5342	6031	3224
XLOC_004694	41832	122422785	122422914	TCONS_00005057	1	NAALADL2	47	40	47	19
XLOC_004702	41854	126700983	126700999	TCONS_00005065	1	ACTL6A	526	427	531	674
XLOC_004703	41868	126750844	126751088	TCONS_00005066	1	NDUFB5	1218	918	1214	754
XLOC_004706	41886	127816069	127816526	TCONS_00005069	1	TTC14	705	584	683	813
XLOC_004708	41899	128089447	128089584	TCONS_00005071	1	FXR1	1522	1568	1782	1928
XLOC_004714	42010	130341148	130341561	TCONS_00005080	1	DCUN1D1	1118	861	1143	1378
XLOC_004716	42026	130594772	130594997	TCONS_00005082	1	LAMP3	17	15	9	510
XLOC_004720	42035	131013295	131014214	TCONS_00005086	1	KLHL24	274	222	220	766
XLOC_004721	42041	131074737	131074912	TCONS_00005087	1	YEATS2	338	248	297	589
XLOC_004722	42072	131300281	131300358	TCONS_00005088	1	ENSSSCG00000011781	82	37	29	35
XLOC_004725	42093	131521546	131521657	TCONS_00005091	1	DVL3	1638	1822	1482	1085
XLOC_004726	42107	131534147	131534276	TCONS_00005092	1	AP2M1	6731	6501	6173	4581
XLOC_004727	42119	131545213	131545386	TCONS_00005093	1	ABCF3	1365	1192	1264	1019
XLOC_004728	42140	131569101	131569285	TCONS_00005094	1	VWA5B2	130	80	77	45
XLOC_004730	42162	131588751	131588946	TCONS_00005096	1	ECE2	60	73	46	41
XLOC_004731	42181	131627272	131627470	TCONS_00005097	1	PSMD2	4955	4783	4208	4061
XLOC_004732	42202	131643278	131643429	TCONS_00005098	1	EIF4G1	11335	9008	9314	7385
XLOC_004734	42236	131667621	131667776	TCONS_00005100	1	FAM131A	44	85	65	56
XLOC_004735	42242	131741121	131741602	TCONS_00005101	1	POLR2H	916	857	900	688
XLOC_004736	42247	131758179	131758326	TCONS_00005102	1	CHRD	280	415	205	230
XLOC_004738	42287	132225048	132225195	TCONS_00005104	1	VPS8	149	103	133	92
XLOC_004740	42307	132865692	132865898	TCONS_00005106	1	MAP3K13	102	64	70	49
XLOC_004741	42328	132965675	132965745	TCONS_00005107	1	SENP2	722	748	742	664
XLOC_004742	42380	133290284	133290428	TCONS_00005110	1	ENSSSCG00000029935	23	63	27	36
XLOC_004745	42390	133782313	133782738	TCONS_00005113	1	DNAJB11	2131	1790	2249	1225
XLOC_004747	42407	133870134	133870177	TCONS_00005115	1	FETUB	105	0	1	0
XLOC_004749	42422	133911187	133911659	TCONS_00005117	1	KNG1	18	10	10	4
XLOC_004751	42433	133973437	133973501	TCONS_00005119	1	EIF4A2	12421	12013	12260	10736
XLOC_004757	42449	134301569	134301724	TCONS_00005125	1	MASP1	115	210	185	84
XLOC_004767	42513	137315798	137315845	TCONS_00005136	1	IL1RAP	30	5	31	4
XLOC_004769	42528	138043701	138043812	TCONS_00005138	1	CCDC50	399	230	291	648
XLOC_004773	42546	140194249	140194320	TCONS_00005142	1	OPA1	536	410	546	366
XLOC_004774	42566	140633173	140633576	TCONS_00005143	1	HES1	481	591	560	431
XLOC_004775	42570	141266873	141269495	TCONS_00005144	1	FAM43A	121	162	121	429
XLOC_004776	42571	142079875	142080069	TCONS_00005145	1	APOD	28	37	25	22
XLOC_004778	42577	142336267	142336774	TCONS_00005147	1	DLG1	665	571	688	395
XLOC_004781	42620	142805249	142805375	TCONS_00005150	1	SENP5	495	458	483	697
XLOC_004783	42633	143238518	143238760	TCONS_00005152	1	PCYT1A	3515	3087	3935	1954
XLOC_004785	42651	143409743	143409824	TCONS_00005154	1	TFRC	3554	1322	2415	1346
XLOC_004787	42671	143647198	143647378	TCONS_00005156	1	TNK2	373	387	324	656
XLOC_004788	42736	143786443	143786568	TCONS_00005160	1	MUC4	23	63	9	50
XLOC_004791	42765	143957756	143957858	TCONS_00005163	1	FYTTD1	1067	1054	1165	1164
XLOC_004792	42774	143999920	144000345	TCONS_00005164	1	LRCH3	119	83	113	123
XLOC_004794	42796	144183622	144183632	TCONS_00005166	1	RPL35A	4680	3949	4507	5535
XLOC_004796	42833	144365411	144366385	TCONS_00005169	1	OSBPL11	115	123	138	85
XLOC_004797	42841	144631187	144631376	TCONS_00005170	1	SLC12A8	51	42	30	17
XLOC_004798	42850	144698721	144698821	TCONS_00005171	1	ENSSSCG00000026935	205	218	206	133
XLOC_004799	42853	144997701	144997832	TCONS_00005172	1	MUC13	18400	30658	22220	16943
XLOC_004800	42862	145063935	145064185	TCONS_00005173	1	ITGB5	237	167	110	69
XLOC_004801	42866	145203730	145203885	TCONS_00005174	1	ENSSSCG00000030362	140	109	56	47
XLOC_004802	42878	145971197	145971747	TCONS_00005175	1	CCDC14	105	118	118	205
XLOC_004803	42884	146611882	146612058	TCONS_00005176	1	ADCY5	194	481	334	227
XLOC_004804	42905	147189059	147189195	TCONS_00005177	1	DIRC2	382	476	454	234
XLOC_004806	42919	147586921	147586935	TCONS_00005179	1	PARP9	2786	2650	2798	1646
XLOC_004807	42929	147681195	147681304	TCONS_00005180	1	KPNA1	494	471	537	487
XLOC_004808	42940	147721374	147722366	TCONS_00005181	1	WDR5B	67	62	58	97
XLOC_004811	42950	148157364	148157654	TCONS_00005184	1	ILDR1	42	17	21	10
XLOC_004812	42958	148308764	148308873	TCONS_00005185	1	IQCB1	52	35	32	112
XLOC_004813	42974	148398446	148398538	TCONS_00005186	1	GOLGB1	2516	2356	2428	1874
XLOC_004814	42996	148480008	148480136	TCONS_00005187	1	HCLS1	1004	998	1057	3130
XLOC_004817	43013	149301801	149301896	TCONS_00005190	1	GPR156	56	20	21	9
XLOC_004818	43022	149430809	149431279	TCONS_00005191	1	GSK3B	890	640	770	559
XLOC_004819	43033	149914818	149915032	TCONS_00005192	1	COX17	1382	1223	1324	1981
XLOC_004820	43036	149932130	149933025	TCONS_00005193	1	POPDC2	29	131	58	68
XLOC_004821	43040	150096807	150097213	TCONS_00005194	1	TMEM39A	504	283	385	288
XLOC_004822	43049	150184890	150185609	TCONS_00005195	1	ENSSSCG00000011903	28	23	22	43
XLOC_004824	43071	151278156	151278428	TCONS_00005197	1	ENSSSCG00000011908	17	3	14	6
XLOC_004825	43072	153563024	153563173	TCONS_00005198	1	LSAMP	140	100	121	61
XLOC_004830	43089	155778484	155778785	TCONS_00005203	1	NAA50	783	651	758	995
XLOC_004831	43094	155815450	155815709	TCONS_00005206	1	KIAA2018	47	25	44	60
XLOC_004833	43146	156163781	156163949	TCONS_00005209	1	ENSSSCG00000025826	87	162	81	69
XLOC_004836	43180	156623779	156624001	TCONS_00005212	1	CD200R1L	34	52	50	23
XLOC_004837	43186	156760856	156761673	TCONS_00005213	1	UBE2B	731	750	739	679
XLOC_004838	43187	156787577	156788316	TCONS_00005214	1	CCDC80	560	1027	545	619
XLOC_004839	43195	156876874	156877364	TCONS_00005215	1	ATG3	1036	934	1049	877
XLOC_004842	43226	157376015	157376219	TCONS_00005218	1	ENSSSCG00000025803	94	98	97	47
XLOC_004843	43229	157394414	157394564	TCONS_00005219	1	GCET2	91	138	112	2168
XLOC_004845	43238	158524401	158524531	TCONS_00005222	1	PVRL3	1037	1076	1110	592
XLOC_004846	43262	158884947	158885269	TCONS_00005225	1	ZBED2	80	63	67	45
XLOC_004847	43264	158917246	158917372	TCONS_00005226	1	ENSSSCG00000011935	23	41	38	24
XLOC_004852	43573	159846561	159846688	TCONS_00005241	1	RETNLB	864	328	507	132
XLOC_004854	43606	160336836	160337160	TCONS_00005243	1	IFT57	72	108	107	121
XLOC_004856	43618	162677245	162677447	TCONS_00005245	1	CBLB	611	826	570	1127
XLOC_004862	43647	166892683	166892763	TCONS_00005251	1	RPL24	6586	5443	6552	7144
XLOC_004863	43652	166902785	166903094	TCONS_00005252	1	ZBTB11	701	676	808	874
XLOC_004865	43686	167720863	167720974	TCONS_00005254	1	ENSSSCG00000011959	1333	1667	1775	1382
XLOC_004866	43720	167934089	167934217	TCONS_00005255	1	ENSSSCG00000025662	264	376	283	168
XLOC_004870	43743	168425736	168425831	TCONS_00005260	1	NIT2	432	315	368	260
XLOC_004871	43756	169086152	169086479	TCONS_00005261	1	COL8A1	30	290	63	150
XLOC_004873	43763	170521799	170522524	TCONS_00005264	1	CPOX	1547	1620	1818	1120
XLOC_004874	43770	170587050	170587099	TCONS_00005265	1	CLDND1	1214	1282	1421	1129
XLOC_004890	43800	176779017	176779212	TCONS_00005282	1	ENSSSCG00000025392	239	165	252	79
XLOC_004895	43814	184018402	184018699	TCONS_00005287	1	GBE1	155	95	102	66
XLOC_004896	43821	186520074	186520128	TCONS_00005288	1	ROBO1	269	179	532	176
XLOC_004900	43855	189414690	189414939	TCONS_00005292	1	ENSSSCG00000012006	73	494	251	255
XLOC_004901	43884	190890292	190890333	TCONS_00005294	1	USP25	697	587	629	765
XLOC_004905	43965	192284841	192285050	TCONS_00005299	1	CXADR	2295	3714	3260	1987
XLOC_004908	43973	192971759	192972252	TCONS_00005302	1	CHODL	24	13	14	13
XLOC_004914	44032	199172158	199172245	TCONS_00005309	1	ENSSSCG00000022632	25	21	27	41
XLOC_004915	44035	200326440	200326738	TCONS_00005310	1	ENSSSCG00000029488	54	61	38	31
XLOC_004917	44043	202557997	202558278	TCONS_00005312	1	ENSSSCG00000026046	29	13	12	20
XLOC_004918	44046	202679047	202679215	TCONS_00005313	1	USP16	1154	955	1142	927
XLOC_004924	44076	205620986	205621141	TCONS_00005319	1	SOD1	7982	2770	4096	3401
XLOC_004926	44082	205921681	205921996	TCONS_00005321	1	HUNK	11	15	24	6
XLOC_004927	44089	206119810	206120091	TCONS_00005322	1	FAM176C	41	54	50	30
XLOC_004929	44097	206972801	206972957	TCONS_00005324	1	SON	4469	4049	4681	5024
XLOC_004937	44126	209752044	209752572	TCONS_00005332	1	ENSSSCG00000020706	4824	1404	1646	1099
XLOC_004939	44132	209860177	209860381	TCONS_00005334	1	DOPEY2	530	762	517	334
XLOC_004940	44170	210024234	210024313	TCONS_00005335	1	MORC3	408	364	417	310
XLOC_004941	44188	210075873	210076085	TCONS_00005336	1	CHAF1B	192	186	232	489
XLOC_004944	44215	210781584	210781727	TCONS_00005339	1	TTC3	364	210	369	212
XLOC_004946	44250	211098174	211098411	TCONS_00005341	1	DYRK1A	1156	1552	1400	1971
XLOC_004950	44267	213126818	213127052	TCONS_00005345	1	WRB	159	147	156	203
XLOC_004952	44275	214758853	214759604	TCONS_00005348	1	BACE2	555	239	183	210
XLOC_004953	44305	214947225	214947449	TCONS_00005349	1	FAM3B	932	924	740	473
XLOC_004954	44308	214974391	214974591	TCONS_00005350	1	TMPRSS2	2825	3555	2752	1891
XLOC_004959	44370	216378408	216378462	TCONS_00005355	1	ENSSSCG00000030016	1269	1841	1671	999
XLOC_004961	44396	216523110	216523212	TCONS_00005357	1	ENSSSCG00000025997	326	267	340	179
XLOC_004963	44407	216759345	216759431	TCONS_00005359	1	SIK1	174	67	49	32
XLOC_004964	44414	216898157	216898544	TCONS_00005360	1	PWP2	525	485	488	671
XLOC_004965	44423	216919296	216919511	TCONS_00005361	1	ENSSSCG00000025525	759	565	541	511
XLOC_004967	44444	217047199	217047415	TCONS_00005363	1	PFKL	2131	1897	1485	1186
XLOC_004972	44481	217492706	217492913	TCONS_00005368	1	FAM207A	427	437	417	363
XLOC_004974	44492	217908523	217908823	TCONS_00005370	1	POFUT2	818	794	683	635
XLOC_004975	44500	218086392	218086686	TCONS_00005371	1	COL18A1	1227	1242	1031	663
XLOC_004977	44514	218600762	218601039	TCONS_00005373	1	COL6A2	2847	4478	2660	2157
XLOC_004979	44541	1117616	1119698	TCONS_00005376	1	ATP2C1	1307	1568	1501	1196
XLOC_004982	44575	1791733	1791967	TCONS_00005379	1	COL6A5	460	389	395	362
XLOC_004983	44614	2433541	2433749	TCONS_00005380	1	SH3BP5	214	255	158	597
XLOC_004985	44628	2605150	2605443	TCONS_00005382	1	COLQ	2	5	3	21
XLOC_004986	44645	2714463	2714586	TCONS_00005383	1	HACL1	244	134	166	97
XLOC_004988	44657	2931070	2932242	TCONS_00005385	1	ENSSSCG00000011193	141	147	136	85
XLOC_004989	44660	3071720	3074975	TCONS_00005386	1	ANKRD28	1026	874	994	578
XLOC_004992	44692	4512653	4512934	TCONS_00005390	1	TBC1D5	189	97	152	137
XLOC_004994	44744	6017144	6021601	TCONS_00005392	1	SATB1	155	433	180	299
XLOC_004998	44763	8092439	8092556	TCONS_00005397	1	SGOL1	93	95	143	320
XLOC_004999	44771	9483097	9486118	TCONS_00005398	1	ZNF385D	17	60	26	30
XLOC_005001	44780	11850414	11850632	TCONS_00005400	1	ENSSSCG00000029952	62	44	52	83
XLOC_005003	44783	12134512	12135043	TCONS_00005402	1	NKIRAS1	71	77	68	153
XLOC_005005	44788	12255892	12256051	TCONS_00005404	1	ENSSSCG00000030310	1217	1389	1558	2001
XLOC_005006	44792	12399955	12404809	TCONS_00005405	1	THRB	307	282	334	163
XLOC_005007	44799	14120032	14120199	TCONS_00005406	1	TOP2B	2575	2099	2705	3914
XLOC_005008	44836	14229338	14230215	TCONS_00005408	1	NGLY1	687	714	791	620
XLOC_005010	44979	15480082	15483259	TCONS_00005412	1	SLC4A7	3906	1143	976	1016
XLOC_005013	45017	16453920	16458944	TCONS_00005415	1	AZI2	1203	1030	1239	830
XLOC_005015	45032	18707605	18707981	TCONS_00005417	1	TGFBR2	455	407	351	280
XLOC_005019	45038	19793481	19796073	TCONS_00005421	1	OSBPL10	279	519	337	494
XLOC_005020	45050	20261232	20265186	TCONS_00005422	1	CMTM6	1504	1685	1714	1589
XLOC_005021	45054	20309352	20310329	TCONS_00005423	1	DYNC1LI1	810	915	942	809
XLOC_005023	45069	20444836	20444886	TCONS_00005425	1	CMTM8	55	11	9	18
XLOC_005024	45077	20616343	20619212	TCONS_00005427	1	GPD1L	6620	3240	4290	2127
XLOC_005026	45086	20892077	20892163	TCONS_00005430	1	CLASP2	494	403	422	590
XLOC_005027	45210	23693327	23694605	TCONS_00005434	1	LRRFIP2	686	871	812	862
XLOC_005028	45321	23780210	23782036	TCONS_00005436	1	EPM2AIP1	130	44	92	70
XLOC_005034	45336	24848154	24848419	TCONS_00005442	1	VILL	398	299	294	128
XLOC_005035	45356	24871055	24874828	TCONS_00005443	1	CTDSPL	735	1241	1012	647
XLOC_005037	45364	25100244	25100408	TCONS_00005445	1	OXSR1	71	50	80	59
XLOC_005038	45371	25168719	25169252	TCONS_00005446	1	ACAA	2568	1294	1554	933
XLOC_005039	45383	25302795	25302872	TCONS_00005447	1	XYLB	438	175	322	85
XLOC_005041	45448	25397310	25397394	TCONS_00005452	1	SLC22A13	105	4	312	2
XLOC_005044	45517	26042858	26047940	TCONS_00005455	1	GORASP1	1737	1609	1657	1584
XLOC_005045	45526	26092997	26095159	TCONS_00005456	1	CSRNP1	598	672	574	843
XLOC_005049	45537	26834100	26834108	TCONS_00005460	1	MYRIP	13	19	14	6
XLOC_005050	45545	27049441	27049966	TCONS_00005461	1	ENSSSCG00000024107	5623	4607	6046	5924
XLOC_005058	45569	28610211	28610614	TCONS_00005469	1	CCK	1456	34	266	106
XLOC_005060	45576	28754404	28754959	TCONS_00005471	1	SEC22C	133	103	136	89
XLOC_005063	45609	28946260	28947341	TCONS_00005474	1	HIGD1A	5067	4253	3334	3017
XLOC_005064	45614	29116196	29117938	TCONS_00005475	1	C3ORF39	55	70	64	40
XLOC_005065	45615	29168963	29169468	TCONS_00005476	1	FAM198A	32	39	26	17
XLOC_005066	45619	29629877	29630081	TCONS_00005477	1	ANO10	914	1073	906	544
XLOC_005067	45631	30515181	30516848	TCONS_00005478	1	ENSSSCG00000022195	112	66	79	84
XLOC_005068	45636	30802226	30803428	TCONS_00005479	1	KIAA1143	117	127	142	197
XLOC_005069	45639	30992609	30992767	TCONS_00005481	1	ZDHHC3	725	571	631	320
XLOC_005070	45663	31138040	31138469	TCONS_00005483	1	CDCP1	568	494	484	210
XLOC_005071	45681	31259094	31259238	TCONS_00005485	1	ENSSSCG00000026521	93	57	77	48
XLOC_005073	45689	31719695	31721555	TCONS_00005487	1	SACM1L	1364	1489	1449	1256
XLOC_005074	45708	31812711	31812860	TCONS_00005488	1	ENSSSCG00000028643	189	351	232	175
XLOC_005076	45730	32016152	32016380	TCONS_00005490	1	ENSSSCG00000021262	161	304	186	120
XLOC_005079	45749	32200269	32200374	TCONS_00005493	1	FYCO1	456	291	414	159
XLOC_005080	45766	32247996	32251604	TCONS_00005494	1	XCR1	157	152	169	89
XLOC_005083	45771	32323642	32326264	TCONS_00005497	1	CCR1	107	62	56	110
XLOC_005084	45773	32364951	32366855	TCONS_00005498	1	CCR2	55	38	28	25
XLOC_005085	45775	32577739	32577953	TCONS_00005499	1	LTF	186	27	33	10
XLOC_005087	45799	32830280	32830360	TCONS_00005503	1	ALS2CL	2296	2664	2073	1331
XLOC_005088	45850	32835251	32835433	TCONS_00005504	1	ENSSSCG00000023664	569	592	472	284
XLOC_005094	45889	33067121	33067408	TCONS_00005511	1	CCDC12	591	500	575	563
XLOC_005095	45912	33143399	33144261	TCONS_00005513	1	SETD2	1540	1492	1636	2008
XLOC_005098	45944	33483932	33484360	TCONS_00005516	1	SCAP	1312	1213	1118	1687
XLOC_005099	45966	33557790	33561092	TCONS_00005518	1	C3ORF75	431	329	370	391
XLOC_005102	46024	33911317	33911463	TCONS_00005521	1	MAP4	669	802	668	495
XLOC_005103	46032	33948538	33951341	TCONS_00005522	1	ENSSSCG00000029251	45	95	60	53
XLOC_005106	46057	34164821	34165015	TCONS_00005527	1	ENSSSCG00000021494	94	84	97	120
XLOC_005109	46075	34290453	34290534	TCONS_00005530	1	PLXNA1	253	128	193	76
XLOC_005110	46078	34294969	34295547	TCONS_00005531	1	NME6	734	632	619	474
XLOC_005112	46087	34407779	34408775	TCONS_00005533	1	CCDC51	411	409	421	428
XLOC_005113	46092	34459111	34459170	TCONS_00005534	1	PFKFB4	281	365	349	215
XLOC_005114	46106	34507197	34507533	TCONS_00005535	1	COL7A1	990	1333	1452	945
XLOC_005115	46225	34542911	34543098	TCONS_00005537	1	UQCRC1	6847	6893	7656	4602
XLOC_005116	46238	34561816	34562995	TCONS_00005538	1	TREX1	118	121	82	128
XLOC_005117	46240	34563963	34564036	TCONS_00005539	1	ENSSSCG00000011359	132	124	110	197
XLOC_005119	46251	34582659	34583176	TCONS_00005541	1	SLC26A6	161	2202	3716	1189
XLOC_005120	46272	34596653	34596991	TCONS_00005542	1	CELSR3	178	182	265	160
XLOC_005121	46390	34688004	34688166	TCONS_00005546	1	PRKAR2A	395	358	458	199
XLOC_005122	46401	34777399	34778219	TCONS_00005547	1	SLC25A20	916	546	594	444
XLOC_005123	46410	34894141	34894260	TCONS_00005548	1	DALRD3	1058	1018	933	1104
XLOC_005126	46424	34901696	34901717	TCONS_00005551	1	IMPDH2	1680	1429	1686	1979
XLOC_005127	46438	34906816	34907777	TCONS_00005552	1	QRICH1	1315	1338	1339	1453
XLOC_005128	46447	34958830	34959342	TCONS_00005553	1	USP19	2532	2638	2423	2279
XLOC_005129	46473	34969985	34970129	TCONS_00005554	1	LAMB2	953	2029	1064	929
XLOC_005130	46504	34998036	34999759	TCONS_00005555	1	CCDC71	225	218	166	222
XLOC_005133	46513	35080259	35081014	TCONS_00005558	1	USP4	959	965	950	945
XLOC_005134	46535	35149494	35150770	TCONS_00005559	1	RHOA	4713	5830	5400	5818
XLOC_005135	46539	35394207	35394368	TCONS_00005560	1	MST1	169	141	217	87
XLOC_005136	46557	35426661	35428187	TCONS_00005561	1	AMIGO3	387	322	318	246
XLOC_005137	46558	35429913	35430297	TCONS_00005562	1	GMPPB	793	551	655	349
XLOC_005138	46568	35432680	35436179	TCONS_00005563	1	IP6K1	1206	1499	1253	1429
XLOC_005140	46592	35509893	35509931	TCONS_00005565	1	UBA7	1835	1711	1764	1411
XLOC_005141	46617	35543752	35543901	TCONS_00005566	1	TRAIP	67	67	91	159
XLOC_005143	46637	35576965	35578646	TCONS_00005568	1	ENSSSCG00000024930	67	62	45	29
XLOC_005144	46639	35590568	35590814	TCONS_00005570	1	MST1R	2288	2271	1575	1095
XLOC_005145	46680	35607318	35607751	TCONS_00005571	1	MON1A	664	606	599	349
XLOC_005146	46687	35932516	35935733	TCONS_00005572	1	IFRD2	981	788	896	756
XLOC_005147	46699	35969382	35970075	TCONS_00005573	1	HYAL3	2271	1510	1495	995
XLOC_005148	46705	35976670	35977236	TCONS_00005575	1	HYAL1	3047	1982	1908	923
XLOC_005149	46708	35983756	35984467	TCONS_00005576	1	HYAL2	1661	1662	1468	941
XLOC_005150	46712	35990714	35991984	TCONS_00005577	1	TUSC2	869	775	764	824
XLOC_005151	46715	35995501	35995647	TCONS_00005578	1	RASSF1	452	433	461	389
XLOC_005153	46732	36009248	36009329	TCONS_00005580	1	NPRL2	583	562	528	488
XLOC_005154	46743	36015857	36016672	TCONS_00005581	1	TMEM115	1194	1164	1030	793
XLOC_005155	46745	36023303	36025396	TCONS_00005582	1	CACNA2D2	47	39	32	20
XLOC_005158	46786	36318916	36320334	TCONS_00005585	1	MAPKAPK3	1168	1245	1033	876
XLOC_005159	46797	36890397	36893078	TCONS_00005586	1	RBM15B	568	490	525	484
XLOC_005160	46798	36895068	36895763	TCONS_00005587	1	MANF	2079	1762	2265	1329
XLOC_005161	46802	36900717	36900868	TCONS_00005588	1	VPRBP	611	491	636	724
XLOC_005163	46826	37107431	37108993	TCONS_00005590	1	RAD54L2	129	80	144	97
XLOC_005167	46851	37264062	37264229	TCONS_00005595	1	RRP9	401	296	361	378
XLOC_005168	46866	37285009	37287447	TCONS_00005596	1	PCBP4	799	808	591	568
XLOC_005169	46879	37296619	37298728	TCONS_00005597	1	ABHD14B	2503	2651	2371	1444
XLOC_005170	46883	37315973	37316727	TCONS_00005598	1	RPL29	11490	9297	10100	11657
XLOC_005173	46891	37485392	37485418	TCONS_00005601	1	POC1A	141	170	174	251
XLOC_005175	46903	37565170	37566431	TCONS_00005603	1	GLYCTK	1827	209	432	123
XLOC_005176	46908	37619537	37620621	TCONS_00005604	1	PPM1M	319	334	299	860
XLOC_005177	46918	37657827	37658189	TCONS_00005605	1	ALAS1	1230	1400	1289	846
XLOC_005178	46927	37758291	37759638	TCONS_00005606	1	BAP1	1742	1824	1640	1776
XLOC_005179	46944	37790286	37790732	TCONS_00005607	1	SEMA3G	196	308	178	130
XLOC_005181	46966	37868518	37872346	TCONS_00005609	1	NT5DC2	448	470	392	1074
XLOC_005182	46979	38028635	38029136	TCONS_00005610	1	GLT8D1	966	901	849	884
XLOC_005184	47014	38212236	38213957	TCONS_00005613	1	SFMBT1	157	143	170	268
XLOC_005185	47036	38418428	38418702	TCONS_00005614	1	TKT	6232	4588	5070	3701
XLOC_005186	47050	38462228	38466202	TCONS_00005615	1	DCP1A	646	671	728	790
XLOC_005188	47061	38984351	38984769	TCONS_00005617	1	CHDH	39	29	33	42
XLOC_005189	47069	39034754	39034897	TCONS_00005618	1	ACTR8	353	292	332	359
XLOC_005190	47082	39060225	39060671	TCONS_00005619	1	SELK	669	575	609	681
XLOC_005192	47090	40871933	40876058	TCONS_00005621	1	WNT5A	166	158	195	79
XLOC_005197	47109	42339285	42339781	TCONS_00005626	1	FAM208A	615	469	644	970
XLOC_005198	47138	42429444	42431669	TCONS_00005627	1	ARHGEF3	287	373	342	417
XLOC_005200	47186	43340979	43342723	TCONS_00005631	1	ARF4	5184	4185	5079	3549
XLOC_005201	47192	43385841	43389092	TCONS_00005632	1	FAM116A	380	412	417	460
XLOC_005202	47255	43455340	43455582	TCONS_00005635	1	SLMAP	186	119	165	98
XLOC_005203	47263	43872847	43874512	TCONS_00005636	1	FLNB	3951	4354	4099	2741
XLOC_005204	47274	43904503	43904650	TCONS_00005637	1	ENSSSCG00000028970	95	85	101	134
XLOC_005205	47276	43928154	43928257	TCONS_00005638	1	DNASE1L3	246	232	286	321
XLOC_005206	47278	44121614	44122353	TCONS_00005639	1	PDHB	2244	2233	2363	1878
XLOC_005207	47288	44232258	44232594	TCONS_00005640	1	ACOX2	1079	625	621	296
XLOC_005208	47303	44287542	44288207	TCONS_00005641	1	FAM107A	57	51	39	20
XLOC_005209	47307	44467148	44467237	TCONS_00005642	1	FAM3D	184	134	93	75
XLOC_005210	47317	44581185	44581619	TCONS_00005644	1	C3orf67	42	47	35	79
XLOC_005214	47364	48113351	48113437	TCONS_00005648	1	ENSSSCG00000011489	19	26	20	12
XLOC_005215	47387	49812376	49813297	TCONS_00005649	1	THOC7	1005	939	1016	1182
XLOC_005216	47395	49908408	49911060	TCONS_00005650	1	ATXN7	679	622	758	905
XLOC_005217	47405	49972522	49972691	TCONS_00005651	1	PSMD6	595	546	618	573
XLOC_005219	47413	50099800	50100674	TCONS_00005653	1	PRICKLE2	27	17	37	16
XLOC_005221	47422	50518488	50519488	TCONS_00005655	1	ADAMTS9	151	182	198	107
XLOC_005222	47462	51684590	51688177	TCONS_00005656	1	BAIAP1	499	531	692	293
XLOC_005224	47486	52650883	52653151	TCONS_00005658	1	LRIG1	1020	1311	1028	793
XLOC_005227	47509	53672062	53673201	TCONS_00005661	1	SUCLG2	4892	4487	4807	3271
XLOC_005230	47539	55528070	55529368	TCONS_00005664	1	TMF1	494	366	477	374
XLOC_005231	47559	55560053	55560883	TCONS_00005665	1	UBE1C	695	693	739	804
XLOC_005233	47579	55733974	55737368	TCONS_00005667	1	FRMD4B	377	624	538	454
XLOC_005238	47613	57861430	57866534	TCONS_00005673	1	FOXP1	529	704	558	1344
XLOC_005243	47639	59462860	59466883	TCONS_00005679	1	RYBP	1180	1189	1456	1270
XLOC_005244	47642	59745951	59747406	TCONS_00005680	1	SHQ1	147	158	163	219
XLOC_005246	47656	60422702	60425155	TCONS_00005682	1	PDZRN3	183	393	225	170
XLOC_005256	47717	67255361	67256469	TCONS_00005692	1	SUMF1	1271	1097	1162	788
XLOC_005257	47726	67874604	67874630	TCONS_00005693	1	ARL8B	355	411	375	287
XLOC_005258	47731	68147561	68149633	TCONS_00005694	1	EDEM1	396	149	259	138
XLOC_005262	47749	72811828	72815574	TCONS_00005698	1	ENSSSCG00000030273	864	846	907	1148
XLOC_005263	47752	72993513	72993970	TCONS_00005699	1	ENSSSCG00000011545	27	8	27	10
XLOC_005264	47757	73102874	73102963	TCONS_00005700	1	OGG1	151	115	121	269
XLOC_005265	47764	73110017	73110865	TCONS_00005702	1	BRPF1	829	869	776	1268
XLOC_005266	47791	73136411	73136569	TCONS_00005703	1	CPNE9	15	16	14	67
XLOC_005267	47804	73202082	73202668	TCONS_00005704	1	RPUSD3	277	333	285	393
XLOC_005268	47813	73216901	73217582	TCONS_00005705	1	CIDE-C	1473	467	907	242
XLOC_005270	47824	73293302	73294478	TCONS_00005707	1	TMEM111	2109	1853	2033	1333
XLOC_005271	47832	73484189	73486085	TCONS_00005708	1	TATDN2	671	697	639	879
XLOC_005272	47839	73509330	73510515	TCONS_00005709	1	IRAK2	415	153	189	195
XLOC_005273	47842	73561594	73561842	TCONS_00005710	1	SEC13	971	678	828	548
XLOC_005276	47872	74919168	74919439	TCONS_00005713	1	VGLL4	128	117	98	58
XLOC_005278	47883	75371790	75371912	TCONS_00005715	1	TIMP4	35	13	18	7
XLOC_005279	47887	75741484	75741824	TCONS_00005716	1	MKRN2-AS1	247	167	188	104
XLOC_005280	47891	75848289	75848725	TCONS_00005717	1	ENSSSCG00000022633	749	650	692	603
XLOC_005281	47901	75873799	75874741	TCONS_00005718	1	ENSSSCG00000024453	1244	1183	1162	1253
XLOC_005283	47918	76055678	76058049	TCONS_00005720	1	RPL32	9780	7720	9016	11323
XLOC_005284	47922	76179149	76180537	TCONS_00005722	1	PLXND1	1009	1122	941	752
XLOC_005285	47959	76269766	76270079	TCONS_00005723	1	TMCC1	103	58	75	91
XLOC_005287	47965	76745727	76749759	TCONS_00005725	1	ZFYVE20	383	446	381	454
XLOC_005288	47973	76785644	76786158	TCONS_00005726	1	TRH	33	9	10	45
XLOC_005289	47975	76824102	76827264	TCONS_00005727	1	NR2C2	420	236	407	323
XLOC_005291	47991	77737229	77737637	TCONS_00005729	1	LSM3	652	510	688	672
XLOC_005292	47995	77797125	77797327	TCONS_00005730	1	TMEM43	194	245	150	139
XLOC_005294	48017	78256434	78257244	TCONS_00005732	1	ENSSSCG00000011609	213	451	185	152
XLOC_005295	48043	78557481	78557590	TCONS_00005733	1	HDAC11	91	144	111	63
XLOC_005296	48055	78904159	78904785	TCONS_00005734	1	ENSSSCG00000020690	180	76	121	72
XLOC_005297	48059	78944341	78948481	TCONS_00005735	1	IQSEC1	549	590	458	983
XLOC_005300	48088	79138167	79139641	TCONS_00005738	1	ENSSSCG00000029812	95	114	106	68
XLOC_005303	48098	79273134	79273713	TCONS_00005741	1	RPN1	6623	4437	5476	3324
XLOC_005304	48108	79390523	79390759	TCONS_00005742	1	C3orf37	333	311	317	2179
XLOC_005305	48113	79410091	79410610	TCONS_00005743	1	COPG	4008	3365	3843	2904
XLOC_005306	48124	79433536	79434180	TCONS_00005744	1	H1FX	660	858	646	1409
XLOC_005307	48125	79450127	79451544	TCONS_00005745	1	RAB7A	3065	3530	3097	3068
XLOC_005308	48128	79606188	79608100	TCONS_00005746	1	GATA2	120	99	79	48
XLOC_005309	48133	79737140	79737760	TCONS_00005747	1	SEC61A1	2017	1234	1559	839
XLOC_005311	48150	79984321	79985022	TCONS_00005749	1	TPRA1	968	925	837	682
XLOC_005312	48161	80092324	80092530	TCONS_00005750	1	ABTB1	238	223	170	267
XLOC_005313	48173	80097426	80097639	TCONS_00005751	1	PODXL2	45	41	35	27
XLOC_005314	48181	80148532	80149310	TCONS_00005752	1	MCM2	1020	915	1042	2433
XLOC_005316	48198	80507851	80508305	TCONS_00005754	1	ENSSSCG00000026804	170	153	125	85
XLOC_005317	48206	80518366	80518543	TCONS_00005755	1	PLXNA1	270	234	196	109
XLOC_005318	48223	80680406	80680567	TCONS_00005756	1	TXNRD3	307	275	264	192
XLOC_005321	48253	81305209	81305660	TCONS_00005760	1	ACAD11	958	563	732	453
XLOC_005322	48273	81417222	81417416	TCONS_00005761	1	ENSSSCG00000011632	118	74	82	54
XLOC_005324	48298	82277381	82279793	TCONS_00005763	1	ENSSSCG00000027294	1748	1645	1809	1829
XLOC_005325	48301	82312067	82312367	TCONS_00005764	1	ENSSSCG00000030540	158	80	170	333
XLOC_005328	48320	82824175	82825826	TCONS_00005767	1	RYK	772	837	908	564
XLOC_005329	48334	83024710	83024768	TCONS_00005768	1	AMOTL2	101	117	79	66
XLOC_005335	48367	84409959	84410057	TCONS_00005774	1	ENSSSCG00000025212	25	16	20	11
XLOC_005336	48370	84435242	84435953	TCONS_00005775	1	PPP2R3A	44	34	46	22
XLOC_005337	48374	84520140	84521731	TCONS_00005776	1	MSL2	341	308	323	434
XLOC_005338	48376	84691732	84693756	TCONS_00005777	1	STAG1	398	408	420	750
XLOC_005339	48388	84871569	84871679	TCONS_00005778	1	ENSSSCG00000028601	49	29	47	55
XLOC_005343	48400	86477518	86477978	TCONS_00005782	1	ENSSSCG00000029190	49	41	44	28
XLOC_005345	48405	86563372	86563530	TCONS_00005785	1	DZIP1L	21	32	22	15
XLOC_005346	48447	86756009	86756542	TCONS_00005786	1	CEP70	180	229	244	399
XLOC_005347	48466	87082123	87082572	TCONS_00005787	1	FAIM1	114	96	98	68
XLOC_005348	48471	87095136	87095992	TCONS_00005788	1	PIK3CB	117	121	136	74
XLOC_005351	48489	87895226	87895321	TCONS_00005791	1	COPB2	3295	2442	3097	2022
XLOC_005352	48511	87988026	87988298	TCONS_00005792	1	RBP2	13093	1060	14013	590
XLOC_005357	48526	90755731	90755880	TCONS_00005797	1	GK5	206	80	142	50
XLOC_005358	48542	90870705	90872192	TCONS_00005798	1	XRN1	350	319	363	403
XLOC_005359	48584	90978674	90979017	TCONS_00005799	1	ATR	427	261	360	812
XLOC_005360	48631	91282140	91282752	TCONS_00005800	1	PCOLCE2	47	82	48	118
XLOC_005365	48661	92372948	92373277	TCONS_00005805	1	C3ORF58	101	123	122	71
XLOC_005369	48669	94176353	94176586	TCONS_00005809	1	PLOD2	695	1013	719	618
XLOC_005370	48686	94320965	94322875	TCONS_00005810	1	PLSCR4	132	785	167	500
XLOC_005374	48705	97254692	97256855	TCONS_00005814	1	HLTF	322	239	313	430
XLOC_005377	48769	97522099	97522113	TCONS_00005817	1	TM4SF18	23	28	33	17
XLOC_005378	48780	97596565	97596672	TCONS_00005819	1	TM4SF1	103	153	111	92
XLOC_005379	48785	97749573	97749972	TCONS_00005820	1	WWTR1	101	155	113	78
XLOC_005380	48792	98017331	98017968	TCONS_00005821	1	COMMD2	308	293	335	416
XLOC_005382	48802	98233243	98233340	TCONS_00005823	1	PFN2	33	79	43	50
XLOC_005383	48805	98827874	98827914	TCONS_00005824	1	SERP1	355	191	242	195
XLOC_005384	48808	98845701	98845893	TCONS_00005825	1	EIF2A	1135	975	1118	872
XLOC_005385	48817	99019276	99023340	TCONS_00005826	1	SELT	3081	2379	2663	2009
XLOC_005386	48824	99072410	99077082	TCONS_00005827	1	SIAH2	470	340	332	300
XLOC_005388	48837	99455568	99456818	TCONS_00005829	1	P2RY14	115	56	69	52
XLOC_005391	48842	99784679	99785695	TCONS_00005832	1	P2RY13	34	20	42	18
XLOC_005392	48844	99846480	99847381	TCONS_00005833	1	IGSF10	12	13	5	28
XLOC_005395	48851	102337946	102338069	TCONS_00005836	1	DHX36	422	357	432	410
XLOC_005397	48897	103430464	103432538	TCONS_00005839	1	PLCH1	463	274	384	107
XLOC_005399	48926	103717654	103719504	TCONS_00005841	1	SLC33A1	1448	1224	1399	810
XLOC_005400	48932	103869574	103869675	TCONS_00005842	1	GMPS	436	448	513	485
XLOC_005402	48942	104483992	104484604	TCONS_00005844	1	SSR3	2377	2189	2320	1503
XLOC_005404	48951	105144750	105145562	TCONS_00005846	1	CCNL1	2291	2131	2268	2472
XLOC_005409	48984	106728054	106728533	TCONS_00005852	1	LXN	636	688	771	513
XLOC_005410	48990	106755175	106755612	TCONS_00005853	1	RARRES1	270	320	358	431
XLOC_005414	49005	108078842	108080492	TCONS_00005858	1	ENSSSCG00000027790	486	699	659	831
XLOC_005415	49010	108339825	108340067	TCONS_00005859	1	ENSSSCG00000030666	39	34	43	67
XLOC_005416	49016	108425883	108427353	TCONS_00005860	1	TRIM59	93	131	131	216
XLOC_005419	49022	109170833	109172666	TCONS_00005863	1	B3GALNT1	92	97	102	131
XLOC_005423	49030	112716748	112717071	TCONS_00005867	1	SI	10273	41296	42526	19782
XLOC_005424	49111	112884585	112887524	TCONS_00005868	1	SLITRK3	14	79	80	36
XLOC_005425	49112	113411283	113412786	TCONS_00005869	1	BCHE	3896	1612	1632	765
XLOC_005426	49116	114708594	114708860	TCONS_00005870	1	ZBBX	173	2	19	6
XLOC_005429	49155	115080076	115080563	TCONS_00005873	1	PDCD10	1199	1412	1262	1260
XLOC_005430	49163	115375496	115377236	TCONS_00005874	1	GOLIM4	1351	1571	1531	798
XLOC_005431	49179	116467997	116468597	TCONS_00005875	1	MECOM	484	139	167	71
XLOC_005437	49290	117326003	117326130	TCONS_00005885	1	TLOC1	635	659	684	677
XLOC_005443	49364	118437979	118438454	TCONS_00005893	1	RPL22L1	2304	1741	2287	2150
XLOC_005444	49368	118535743	118536169	TCONS_00005894	1	SLC2A2	1214	970	1636	403
XLOC_005446	49379	118591225	118591308	TCONS_00005896	1	TNIK	459	397	432	229
XLOC_005447	49413	118705586	118705824	TCONS_00005897	1	ENSSSCG00000020763	216	150	168	91
XLOC_005448	49421	119143381	119143605	TCONS_00005898	1	PLD1	394	415	521	206
XLOC_005449	49448	119779314	119783038	TCONS_00005899	1	FNDC3B	851	565	654	423
XLOC_005451	49464	120035744	120036522	TCONS_00005901	1	NCEH1	308	383	408	217
XLOC_005453	49469	124263007	124263033	TCONS_00005903	1	TBL1XR1	122	77	110	131
XLOC_005454	49484	124408222	124408308	TCONS_00005904	1	ENSSSCG00000030612	45	27	44	52
XLOC_005458	49497	126399747	126402197	TCONS_00005908	1	PIK3CA	369	355	416	954
XLOC_005459	49512	126721106	126722305	TCONS_00005909	1	MRPL47	425	411	495	545
XLOC_005464	49562	128249033	128249634	TCONS_00005914	1	DNAJC19	387	338	362	385
XLOC_005468	49576	130478533	130481331	TCONS_00005918	1	B3GNT5	1018	503	969	333
XLOC_005469	49579	130828813	130832921	TCONS_00005919	1	KLHL6	304	238	223	7188
XLOC_005470	49584	131201241	131203207	TCONS_00005920	1	PARL	347	291	352	337
XLOC_005472	49604	131309017	131309074	TCONS_00005922	1	ENSSSCG00000011782	888	316	269	299
XLOC_005473	49629	131370850	131370978	TCONS_00005924	1	EIF2B5	698	659	658	678
XLOC_005474	49664	131581813	131582061	TCONS_00005925	1	ALG3	340	253	261	190
XLOC_005476	49675	131672496	131675096	TCONS_00005927	1	CLCN2	2158	3280	2742	1628
XLOC_005479	49705	132102677	132102828	TCONS_00005930	1	EPHB3	35	47	34	28
XLOC_005480	49715	132122082	132122984	TCONS_00005931	1	ENSSSCG00000030202	101	151	95	120
XLOC_005481	49721	132132894	132133841	TCONS_00005932	1	MAGEF1	142	139	115	162
XLOC_005483	49737	132648184	132648314	TCONS_00005934	1	ENSSSCG00000028398	156	88	130	34
XLOC_005484	49740	132842028	132842155	TCONS_00005935	1	ENSSSCG00000021723	73	33	58	15
XLOC_005486	49744	132907661	132909490	TCONS_00005937	1	TMEM41A	579	716	776	491
XLOC_005487	49747	132927334	132927664	TCONS_00005938	1	LIPH	282	588	418	277
XLOC_005488	49755	133022540	133024415	TCONS_00005939	1	IGF2BP2	959	1217	1348	605
XLOC_005490	49771	133439570	133439669	TCONS_00005941	1	DGKG	11	31	15	13
XLOC_005493	49789	133756784	133757295	TCONS_00005944	1	TBCCD1	464	490	492	320
XLOC_005494	49798	133979655	133979826	TCONS_00005945	1	RFC4	382	358	414	1029
XLOC_005496	49811	134620966	134621331	TCONS_00005947	1	SST	929	716	549	391
XLOC_005498	49815	134660903	134662114	TCONS_00005949	1	BCL6	310	472	406	3509
XLOC_005499	49825	136664920	136665902	TCONS_00005950	1	LEPREL1	73	151	69	77
XLOC_005505	49868	139375008	139376294	TCONS_00005958	1	MB21D2	134	178	131	75
XLOC_005511	49936	140888272	140891754	TCONS_00005964	1	ATP13A3	1389	1029	1122	1026
XLOC_005513	49980	141225232	141225411	TCONS_00005966	1	LSG1	1075	949	1022	1216
XLOC_005514	49994	141934255	141938954	TCONS_00005968	1	ENSSSCG00000027209	1282	2000	1805	1754
XLOC_005516	50033	142247554	142249716	TCONS_00005970	1	ENSSSCG00000024109	532	774	490	591
XLOC_005517	50036	142871463	142872396	TCONS_00005971	1	ENSSSCG00000027323	553	544	603	539
XLOC_005521	50065	143119131	143121390	TCONS_00005975	1	LRRC33	203	192	176	255
XLOC_005522	50068	143289637	143290019	TCONS_00005976	1	NP_001231195.1	1317	8115	1417	4471
XLOC_005524	50078	143848842	143849283	TCONS_00005978	1	MUC20	309	114	150	156
XLOC_005529	50118	144767536	144767682	TCONS_00005984	1	HEG1	100	50	89	38
XLOC_005530	50153	145114836	145115008	TCONS_00005987	1	UMPS	508	306	462	355
XLOC_005531	50180	145164317	145164861	TCONS_00005988	1	KALRN	69	59	40	31
XLOC_005533	50291	146205268	146205460	TCONS_00005991	1	MYLK	432	1205	682	550
XLOC_005534	50300	146236920	146240253	TCONS_00005992	1	PTPLB	128	63	87	51
XLOC_005535	50303	146718997	146721526	TCONS_00005993	1	SEC22A	306	248	297	196
XLOC_005536	50306	146843104	146843710	TCONS_00005994	1	PDIA5	891	629	785	314
XLOC_005539	50341	147351811	147351927	TCONS_00005997	1	DIRC2	136	144	125	73
XLOC_005540	50343	147430046	147430412	TCONS_00005998	1	PARP14	2684	2767	3491	1823
XLOC_005541	50359	147507155	147507444	TCONS_00005999	1	PARP15	2087	3036	2863	1825
XLOC_005543	50370	147573124	147573193	TCONS_00006002	1	DTX3L	686	728	831	429
XLOC_005544	50387	147726443	147726669	TCONS_00006003	1	FAM162A	2516	2829	2758	1795
XLOC_005545	50392	147854304	147854509	TCONS_00006004	1	CYTA8_PIG	172	353	37	235
XLOC_005547	50396	147907932	147909439	TCONS_00006006	1	CASR	1	5	6	45
XLOC_005549	50403	148057108	148058022	TCONS_00006009	1	CD86	628	403	595	605
XLOC_005550	50414	148222430	148224280	TCONS_00006010	1	SLC15A2	878	172	335	3581
XLOC_005551	50436	148265682	148266124	TCONS_00006011	1	EAF2	450	76	148	1404
XLOC_005552	50442	148511700	148512535	TCONS_00006012	1	FBXO40	11	20	16	60
XLOC_005556	50453	149282932	149283140	TCONS_00006016	1	LRRC58	65	23	43	28
XLOC_005557	50456	149710896	149712435	TCONS_00006018	1	PXR	7853	6472	6941	3354
XLOC_005560	50489	149969016	149969442	TCONS_00006021	1	PLA1A	267	379	529	192
XLOC_005562	50505	150033472	150034516	TCONS_00006023	1	CD80/B7-1	24	13	16	25
XLOC_005564	50512	150088607	150090070	TCONS_00006025	1	ENSSSCG00000027064	44	31	32	20
XLOC_005565	50515	150136496	150143834	TCONS_00006026	1	ARHGAP31	414	420	444	357
XLOC_005566	50526	150294290	150295196	TCONS_00006027	1	UPK1B	6	8	11	107
XLOC_005576	50569	155584614	155586281	TCONS_00006037	1	GRAMD1C	1220	1299	2101	622
XLOC_005578	50588	155711286	155714214	TCONS_00006039	1	ATP6V1A	2162	2323	2518	1986
XLOC_005579	50603	155885416	155887482	TCONS_00006040	1	SIDT1	80	141	78	66
XLOC_005582	50657	156315861	156317843	TCONS_00006045	1	ENV	1637	53	106	53
XLOC_005584	50664	156835760	156839836	TCONS_00006047	1	SLC35A5	993	574	871	817
XLOC_005585	50671	157180878	157181017	TCONS_00006048	1	CD200	31	59	37	94
XLOC_005586	50676	157419578	157421038	TCONS_00006049	1	ENSSSCG00000028279	500	597	530	321
XLOC_005587	50679	157441171	157441278	TCONS_00006050	1	SLC9C1	76	101	76	55
XLOC_005591	50698	158860323	158861328	TCONS_00006054	1	CD96	165	293	258	174
XLOC_005594	50723	159759027	159762108	TCONS_00006058	1	TRAT1	437	623	740	439
XLOC_005597	50769	160195017	160198102	TCONS_00006062	1	HHLA2	4965	4332	4489	2418
XLOC_005598	50785	160478687	160478692	TCONS_00006064	1	CD47	755	1189	1195	877
XLOC_005599	50793	160759311	160759398	TCONS_00006065	1	BBX	80	27	57	44
XLOC_005601	50809	162991981	162992068	TCONS_00006067	1	ALCAM	379	223	318	149
XLOC_005606	50837	166744850	166744903	TCONS_00006072	1	NFKBIZ	1042	644	811	459
XLOC_005607	50849	166780450	166782629	TCONS_00006073	1	FAM55C	195	235	222	329
XLOC_005609	50857	166955322	166955448	TCONS_00006075	1	PCNP	581	565	648	857
XLOC_005611	50863	166989045	166990510	TCONS_00006077	1	ENSSSCG00000028677	25	20	24	32
XLOC_005614	50868	167905645	167906024	TCONS_00006081	1	TFG	1157	960	1210	621
XLOC_005615	50881	167948473	167948578	TCONS_00006082	1	ENSSSCG00000011962	732	1177	807	560
XLOC_005617	50894	168094161	168094685	TCONS_00006084	1	ENSSSCG00000011965	27	36	28	21
XLOC_005618	50900	168192932	168194043	TCONS_00006085	1	TOMM70A	313	227	263	202
XLOC_005619	50903	168397784	168397908	TCONS_00006086	1	ENSSSCG00000030486	210	188	210	124
XLOC_005622	50918	168488952	168489276	TCONS_00006089	1	C3ORF26	156	171	181	226
XLOC_005623	50928	168935761	168939078	TCONS_00006090	1	FILIP1L	405	1027	632	702
XLOC_005627	50940	170577770	170578846	TCONS_00006094	1	GPR15	5	15	7	20
XLOC_005643	50958	172665111	172665146	TCONS_00006110	1	CRYBG3	58	39	38	25
XLOC_005648	51008	176765927	176766426	TCONS_00006117	1	PROS1	708	516	744	299
XLOC_005653	51031	179477029	179477988	TCONS_00006122	1	CHMP2B	552	599	591	438
XLOC_005656	51046	183834656	183834874	TCONS_00006125	1	ENSSSCG00000022789	52	32	30	20
XLOC_005657	51048	184210770	184211172	TCONS_00006126	1	ENSSSCG00000029384	112	72	81	49
XLOC_005658	51051	187691228	187691400	TCONS_00006127	1	ROBO2	31	19	21	14
XLOC_005660	51085	189549389	189552533	TCONS_00006129	1	HSPA13	710	445	547	563
XLOC_005661	51090	189683758	189683949	TCONS_00006130	1	SAMSN1	51	46	54	73
XLOC_005662	51096	190062821	190066291	TCONS_00006131	1	NRIP1	515	176	346	216
XLOC_005664	51101	192505850	192510745	TCONS_00006133	1	C21orf91	457	457	481	488
XLOC_005665	51106	192997371	192997891	TCONS_00006134	1	TMPRSS15	3811	32	597	12
XLOC_005668	51131	199001550	199001771	TCONS_00006137	1	MRPL39	399	350	406	419
XLOC_005671	51143	199138367	199138557	TCONS_00006140	1	ENSSSCG00000026479	20	17	23	28
XLOC_005672	51145	199152403	199153637	TCONS_00006141	1	ATP5J	650	571	685	513
XLOC_005673	51148	199291020	199291814	TCONS_00006143	1	APP	8449	7840	7955	3490
XLOC_005676	51183	200127201	200128830	TCONS_00006146	1	ADAMTS1	172	189	158	109
XLOC_005677	51192	200405037	200405604	TCONS_00006147	1	ADAMTS5	15	19	12	7
XLOC_005684	51212	202598695	202601161	TCONS_00006154	1	LTN1	715	588	752	646
XLOC_005685	51242	202665421	202669234	TCONS_00006155	1	RWDD2B	298	224	280	170
XLOC_005686	51247	202710194	202710574	TCONS_00006156	1	CCT8	2498	2276	2678	3166
XLOC_005696	51286	205172409	205174971	TCONS_00006166	1	TIAM1	86	105	129	140
XLOC_005697	51366	205632459	205633414	TCONS_00006170	1	SCAF4	1036	1026	1025	1255
XLOC_005698	51386	206030226	206030822	TCONS_00006171	1	ENSSSCG00000029032	12	13	21	10
XLOC_005699	51387	206219931	206220466	TCONS_00006172	1	C21ORF59	410	375	401	437
XLOC_005700	51394	206240521	206243678	TCONS_00006173	1	SYNJ1	712	766	819	499
XLOC_005702	51427	206348598	206349813	TCONS_00006175	1	GCFC1	1044	1044	1212	1203
XLOC_005706	51449	206922280	206922298	TCONS_00006179	1	DNAJC28	84	69	79	46
XLOC_005707	51451	206941045	206942828	TCONS_00006180	1	GART	933	1086	1038	1029
XLOC_005708	51496	207005112	207005249	TCONS_00006182	1	DONSON	481	485	563	716
XLOC_005709	51506	207015271	207015821	TCONS_00006183	1	CRYZL1	351	301	350	456
XLOC_005710	51518	207205351	207205736	TCONS_00006184	1	ITSN1	302	418	332	225
XLOC_005711	51532	207336286	207336472	TCONS_00006185	1	ATP5O	5273	4298	5246	3480
XLOC_005713	51540	207880013	207880402	TCONS_00006187	1	KCNE1	581	4	3	2
XLOC_005714	51541	207934802	207936594	TCONS_00006188	1	RCAN1	387	475	320	282
XLOC_005717	51554	209715199	209715460	TCONS_00006191	1	SETD4	115	65	70	92
XLOC_005719	51566	210481700	210485005	TCONS_00006193	1	HLCS	724	611	652	512
XLOC_005720	51576	210760407	210760622	TCONS_00006194	1	PIGP	251	243	215	149
XLOC_005724	51592	212084504	212087247	TCONS_00006198	1	ERG	140	223	202	120
XLOC_005725	51601	212903257	212903491	TCONS_00006199	1	PSMG1	418	411	480	474
XLOC_005726	51608	212929580	212930742	TCONS_00006200	1	ENSSSCG00000021042	350	288	347	972
XLOC_005727	51614	212955467	212955616	TCONS_00006201	1	ENSSSCG00000026915	35	12	30	56
XLOC_005730	51628	212995837	212996108	TCONS_00006204	1	ENSSSCG00000028428	31	20	25	57
XLOC_005732	51652	213286140	213286538	TCONS_00006207	1	SH3BGR	77	402	155	199
XLOC_005733	51660	213446785	213446880	TCONS_00006208	1	IGSF5	672	1028	885	577
XLOC_005734	51668	213581135	213582070	TCONS_00006209	1	B3GALT5	181	153	204	63
XLOC_005736	51706	214988891	214989556	TCONS_00006211	1	MX1	3144	2183	2383	1986
XLOC_005737	51719	215028064	215028664	TCONS_00006212	1	MX2	1103	824	714	603
XLOC_005738	51734	215061946	215062225	TCONS_00006213	1	FAM3B	1292	1311	1198	698
XLOC_005739	51739	215141470	215141534	TCONS_00006214	1	TMPRSS2	730	837	617	407
XLOC_005740	51746	215452667	215455098	TCONS_00006215	1	RIPK4	670	759	650	345
XLOC_005741	51754	215498995	215502729	TCONS_00006216	1	PRDM15	432	387	401	393
XLOC_005742	51779	215572917	215577176	TCONS_00006217	1	C2CD2	786	695	836	579
XLOC_005744	51801	216044021	216044034	TCONS_00006219	1	TFF3	5913	2590	2021	1378
XLOC_005745	51804	216071494	216071700	TCONS_00006220	1	TFF2	2201	586	976	314
XLOC_005748	51822	216297072	216298051	TCONS_00006223	1	SLC37A1	747	734	708	500
XLOC_005749	51842	216486411	216487266	TCONS_00006224	1	WDR4	185	126	168	173
XLOC_005750	51853	216572830	216573066	TCONS_00006225	1	ENSSSCG00000021991	793	793	826	550
XLOC_005751	51855	216628848	216631387	TCONS_00006226	1	RRP1B	673	638	679	1079
XLOC_005753	51871	216984861	216986278	TCONS_00006228	1	ICOSLG	621	540	498	971
XLOC_005757	51897	217096222	217096698	TCONS_00006232	1	TRPM2	11	8	4	71
XLOC_005762	51929	217375639	217377355	TCONS_00006237	1	UBE2G2	722	809	699	714
XLOC_005763	51935	217406419	217407646	TCONS_00006238	1	SUMO3	1461	1460	1263	1101
XLOC_005764	51939	217424357	217426698	TCONS_00006239	1	PTTG1IP	6879	7852	5862	4605
XLOC_005765	51945	217446028	217446599	TCONS_00006240	1	ITGB2	796	717	616	2185
XLOC_005766	51961	217639809	217640027	TCONS_00006241	1	ADARB1	25	46	29	25
XLOC_005767	51972	217835234	217835412	TCONS_00006242	1	ENSSSCG00000030160	445	413	271	191
XLOC_005768	51978	218092026	218092824	TCONS_00006243	1	SLC19A1	1975	1726	1249	900
XLOC_005769	51985	218430206	218430357	TCONS_00006244	1	ENSSSCG00000028960	822	629	689	455
XLOC_005770	51995	218444633	218448103	TCONS_00006245	1	MCM3AP	1811	1689	1675	1580
XLOC_005772	52027	218517420	218519549	TCONS_00006247	1	ENSSSCG00000021418	2922	2394	2575	1966
XLOC_005776	52055	883130	883334	TCONS_00006251	1	S1PR3	24	66	37	313
XLOC_005777	52057	1158425	1158744	TCONS_00006252	1	SECISBP2	758	814	827	741
XLOC_005778	52064	1421040	1421297	TCONS_00006253	1	GADD45G	146	140	89	342
XLOC_005782	52071	2849307	2849486	TCONS_00006257	1	ENSSSCG00000021967	15	14	15	184
XLOC_005784	52110	4323926	4324167	TCONS_00006260	1	ATP6V1B2	703	715	787	659
XLOC_005787	52141	4633037	4633269	TCONS_00006263	1	LZTS1	9	21	14	6
XLOC_005790	52164	6629338	6629387	TCONS_00006270	1	XPO7	1122	1180	1204	1458
XLOC_005791	52222	6731581	6731670	TCONS_00006271	1	NPM2	22	13	17	182
XLOC_005793	52235	6766728	6767250	TCONS_00006273	1	EPB49	85	151	117	70
XLOC_005794	52251	6795875	6796099	TCONS_00006274	1	FAM160B2	1301	1242	1020	1031
XLOC_005796	52279	6881426	6881570	TCONS_00006277	1	BMP1	1178	1190	907	647
XLOC_005797	52300	6954990	6955196	TCONS_00006278	1	POLR3D	707	582	642	769
XLOC_005799	52331	7073530	7073689	TCONS_00006280	1	SLC39A14	3125	609	982	361
XLOC_005800	52340	7176195	7176336	TCONS_00006281	1	PPP3CC	167	200	181	223
XLOC_005801	52354	7282749	7282852	TCONS_00006282	1	SORBS3	517	936	599	705
XLOC_005802	52375	7316099	7316191	TCONS_00006283	1	PDLIM2	743	887	709	566
XLOC_005803	52385	7332462	7333277	TCONS_00006284	1	ENSSSCG00000009627	443	383	309	223
XLOC_005804	52392	7339641	7339940	TCONS_00006285	1	KIAA1967	3498	3923	3706	3792
XLOC_005809	52442	8517483	8517836	TCONS_00006290	1	SLC25A37	1712	904	1030	668
XLOC_005810	52446	9426169	9426192	TCONS_00006291	1	ADAM28	112	52	65	42
XLOC_005811	52470	9497814	9498239	TCONS_00006292	1	ADAMDEC1	2583	5377	5728	3666
XLOC_005813	52508	10087370	10088632	TCONS_00006294	1	NEFL	112	287	172	135
XLOC_005814	52512	10434520	10434538	TCONS_00006295	1	DOCK5	1382	1847	1910	1043
XLOC_005816	52566	10683961	10684021	TCONS_00006297	1	CDCA2	105	87	145	294
XLOC_005818	52584	11360498	11360801	TCONS_00006299	1	PPP2R2A	1166	1257	1237	1204
XLOC_005819	52594	11483860	11484008	TCONS_00006300	1	BNIP3L	929	1170	881	1227
XLOC_005820	52600	11593926	11594279	TCONS_00006301	1	DPYSL2	597	1246	734	928
XLOC_005822	52620	12242679	12242759	TCONS_00006303	1	PTK2B	1543	1891	1421	1820
XLOC_005823	52652	12397750	12397881	TCONS_00006304	1	EPHX2	1506	1175	1073	786
XLOC_005825	52683	12546463	12546779	TCONS_00006306	1	SCARA3	155	234	122	127
XLOC_005826	52689	12674865	12675307	TCONS_00006307	1	ESCO2	149	155	201	461
XLOC_005829	52707	13445405	13445931	TCONS_00006310	1	FZD3	90	57	54	38
XLOC_005830	52713	13661635	13662145	TCONS_00006311	1	EXTL3	492	574	445	417
XLOC_005832	52724	13933473	13933753	TCONS_00006314	1	HMBOX1	305	183	273	137
XLOC_005833	52753	14627025	14627160	TCONS_00006316	1	MSRA	486	578	535	334
XLOC_005834	52760	15104764	15104818	TCONS_00006317	1	PRSS55	18	20	16	10
XLOC_005837	52770	15692477	15692500	TCONS_00006320	1	ENSSSCG00000009694	25	15	16	12
XLOC_005839	52774	15915885	15916042	TCONS_00006322	1	BLK	17	22	12	760
XLOC_005840	52786	16073218	16073457	TCONS_00006323	1	GATA4	1277	10	835	6
XLOC_005841	52793	16133828	16133986	TCONS_00006324	1	NEIL2	42	81	47	46
XLOC_005842	52798	16164826	16165062	TCONS_00006325	1	FDFT1	1991	2638	1992	2013
XLOC_005847	52819	16990964	16991796	TCONS_00006330	1	FBXO8	577	690	649	490
XLOC_005848	52825	17859679	17859815	TCONS_00006331	1	HMGB2	1090	1432	1518	5036
XLOC_005854	52851	21313204	21313251	TCONS_00006337	1	C4orf27	393	414	426	628
XLOC_005855	52863	21439165	21439693	TCONS_00006339	1	NEK1	279	333	288	495
XLOC_005856	52931	21716192	21716584	TCONS_00006340	1	SH3RF1	380	440	335	208
XLOC_005857	52942	21908680	21909036	TCONS_00006341	1	CBR4	374	311	354	320
XLOC_005860	52951	22604226	22604319	TCONS_00006345	1	ANXA10	143	0	1	0
XLOC_005861	52972	23085504	23085879	TCONS_00006346	1	SPOCK3	9	50	15	12
XLOC_005864	52991	24027866	24027986	TCONS_00006349	1	ENSSSCG00000009731	58	22	50	35
XLOC_005865	52995	24054519	24055005	TCONS_00006350	1	CHFR	797	1263	838	957
XLOC_005866	53012	24096687	24096804	TCONS_00006351	1	GOLGA3	440	241	418	206
XLOC_005868	53034	24271360	24272120	TCONS_00006353	1	FBRSL1	404	366	344	380
XLOC_005871	53075	24730045	24730422	TCONS_00006356	1	ENSSSCG00000028735	65	54	52	101
XLOC_005872	53078	24882042	24882093	TCONS_00006357	1	EP400	186	253	168	298
XLOC_005873	53083	25899503	25899544	TCONS_00006358	1	STX2	22	30	28	32
XLOC_005877	53117	27770800	27771431	TCONS_00006362	1	SLC15A4	602	560	471	1194
XLOC_005879	53127	29908985	29909090	TCONS_00006364	1	DHX37	472	449	396	516
XLOC_005880	53166	29959863	29961464	TCONS_00006365	1	UBC	30194	23254	21067	18036
XLOC_005881	53167	30050781	30051064	TCONS_00006366	1	SCARB1	3199	680	1871	614
XLOC_005882	53179	30320578	30320597	TCONS_00006367	1	NCOR2	3093	3783	3093	3255
XLOC_005884	53227	30775616	30775959	TCONS_00006369	1	CCDC92	39	73	37	34
XLOC_005886	53236	31047794	31047948	TCONS_00006372	1	EIF2B1	372	333	350	282
XLOC_005887	53245	31116986	31117294	TCONS_00006373	1	RILPL1	57	132	71	62
XLOC_005888	53252	31187805	31188197	TCONS_00006374	1	RILPL2	367	394	338	523
XLOC_005889	53256	31250592	31250914	TCONS_00006375	1	SBNO1	430	284	432	519
XLOC_005891	53293	31362377	31362791	TCONS_00006378	1	MPHOSPH9	565	499	631	1066
XLOC_005892	53333	31417997	31418393	TCONS_00006379	1	PITPNM2	1080	1719	1020	1199
XLOC_005893	53359	31598472	31599078	TCONS_00006381	1	ABCB9	143	282	140	149
XLOC_005894	53382	31651352	31652063	TCONS_00006382	1	VPS37B	731	632	499	591
XLOC_005897	53389	31859246	31859362	TCONS_00006385	1	RSRC2	1331	1463	1583	1776
XLOC_005898	53399	31881649	31881869	TCONS_00006386	1	ZCCHC8	445	491	500	605
XLOC_005901	53437	32117231	32117355	TCONS_00006392	1	CLIP1	660	719	666	542
XLOC_005902	53462	32196933	32197136	TCONS_00006393	1	VPS33A	739	761	803	808
XLOC_005908	53515	32701552	32701734	TCONS_00006399	1	RHOF	1756	2655	1934	1684
XLOC_005911	53528	32912336	32912655	TCONS_00006402	1	ENSSSCG00000009811	28	21	26	14
XLOC_005912	53534	32935062	32935301	TCONS_00006405	1	ENSSSCG00000009812	241	236	236	317
XLOC_005913	53563	33121467	33121794	TCONS_00006406	1	ANAPC5	374	353	359	513
XLOC_005914	53580	33175171	33175754	TCONS_00006407	1	CAMKK2	1102	1201	830	1329
XLOC_005915	53597	33384172	33384266	TCONS_00006408	1	IFT81	36	39	38	56
XLOC_005916	53610	33642793	33642991	TCONS_00006409	1	ENSSSCG00000027344	260	221	325	131
XLOC_005917	53613	33733117	33733176	TCONS_00006410	1	ARPC3	3737	3529	4131	4792
XLOC_005920	53662	33898493	33898738	TCONS_00006415	1	TCTN1	86	95	82	115
XLOC_005923	53690	34535264	34535399	TCONS_00006418	1	CUX2	738	640	888	438
XLOC_005924	53708	34618777	34619195	TCONS_00006419	1	SH2B3	627	898	1030	868
XLOC_005927	53720	35029513	35029697	TCONS_00006425	1	CIT	408	460	569	982
XLOC_005930	53843	36452240	36452473	TCONS_00006429	1	TAOK3	1802	1779	1863	1214
XLOC_005931	53864	36720015	36720092	TCONS_00006430	1	VSIG10	1002	1610	1399	820
XLOC_005932	53874	36770401	36770422	TCONS_00006431	1	WSB2	928	1177	1023	639
XLOC_005937	53938	37533335	37533573	TCONS_00006436	1	FBXO21	1602	1034	1113	985
XLOC_005939	53951	37601574	37601789	TCONS_00006438	1	TESC	49	54	61	137
XLOC_005940	53959	37909954	37910260	TCONS_00006439	1	C12ORF49	550	276	441	225
XLOC_005943	53966	38641864	38641956	TCONS_00006442	1	MED13L	155	185	154	199
XLOC_005944	53976	40012557	40013926	TCONS_00006444	1	TBX3	1763	2659	1792	1321
XLOC_005947	54000	40541835	40542001	TCONS_00006447	1	RBM19	699	445	525	678
XLOC_005948	54026	40832763	40832921	TCONS_00006448	1	PLBD2	638	434	428	330
XLOC_005949	54037	40882875	40882974	TCONS_00006449	1	SDSL	3665	1423	2959	662
XLOC_005950	54045	41019599	41019830	TCONS_00006450	1	DTX1	168	216	188	513
XLOC_005952	54073	41123972	41124050	TCONS_00006452	1	C12ORF52	327	333	310	471
XLOC_005954	54083	41196286	41196477	TCONS_00006454	1	OAS2	10315	12051	9953	7916
XLOC_005955	54093	41230165	41230320	TCONS_00006455	1	SLC24A6	569	504	497	544
XLOC_005956	54111	41260566	41260897	TCONS_00006456	1	OAS1	9415	7537	7327	4041
XLOC_005957	54117	41805405	41805423	TCONS_00006457	1	RPL6	16015	12697	14757	18235
XLOC_005958	54124	41904559	41904727	TCONS_00006458	1	ENSSSCG00000025579	20	6	14	11
XLOC_005959	54149	41961392	41961531	TCONS_00006459	1	C12ORF51	892	1066	987	915
XLOC_005960	54196	42103219	42103276	TCONS_00006461	1	NAA25	712	559	718	697
XLOC_005963	54270	42566601	42567346	TCONS_00006464	1	CCDC64	68	87	71	202
XLOC_005965	54284	42788918	42789379	TCONS_00006466	1	MSI1	60	38	56	19
XLOC_005967	54298	42876217	42876455	TCONS_00006468	1	COX6A1	6217	5271	5695	4054
XLOC_005969	54305	42936358	42936645	TCONS_00006470	1	COQ5	941	847	969	755
XLOC_005970	54312	42969793	42969977	TCONS_00006471	1	RNF10	3430	3815	3306	3250
XLOC_005973	54334	43069402	43069814	TCONS_00006474	1	MLEC	1072	670	1100	405
XLOC_005974	54339	43091928	43092231	TCONS_00006475	1	UNC119B	809	1001	889	1179
XLOC_005975	54344	43110575	43110713	TCONS_00006476	1	ACADS	2237	2154	1715	1417
XLOC_005976	54354	43382537	43383681	TCONS_00006477	1	HNF1A	930	687	651	314
XLOC_005977	54364	43449219	43449362	TCONS_00006478	1	ENSSSCG00000009922	537	388	393	422
XLOC_005978	54369	43511547	43511771	TCONS_00006479	1	ENSSSCG00000009925	285	204	223	408
XLOC_005979	54388	43607373	43607475	TCONS_00006480	1	GLTP	1812	1760	1693	1156
XLOC_005980	54393	43658713	43659098	TCONS_00006481	1	TRPV4	20	21	20	10
XLOC_005982	54417	43959350	43959568	TCONS_00006483	1	KCTD10	1192	1989	1420	1276
XLOC_005984	54432	44326211	44326333	TCONS_00006485	1	ALKBH2	24	21	21	41
XLOC_005987	54453	44506786	44507073	TCONS_00006488	1	SSH1	301	201	310	175
XLOC_005988	54468	44639268	44639416	TCONS_00006489	1	CORO1C	688	811	609	976
XLOC_005989	54480	44718076	44718606	TCONS_00006490	1	SELPLG	102	96	95	197
XLOC_005990	54482	44740623	44742674	TCONS_00006491	1	ENSSSCG00000027124	529	580	541	641
XLOC_005991	54483	44769220	44769578	TCONS_00006492	1	SART3	1468	1252	1260	1642
XLOC_005992	54502	44964240	44964364	TCONS_00006493	1	CMLKR1	36	20	32	15
XLOC_005994	54526	45641754	45641816	TCONS_00006496	1	SGSM1	187	177	133	101
XLOC_005995	54551	45824560	45826109	TCONS_00006497	1	KIAA1671	885	1171	1796	526
XLOC_005998	54588	46128674	46128871	TCONS_00006502	1	ADRBK2	429	460	559	434
XLOC_006000	54651	46801323	46801380	TCONS_00006504	1	SEZ6L	14	14	8	6
XLOC_006001	54670	46910253	46910479	TCONS_00006505	1	ASPHD2	126	114	101	292
XLOC_006002	54674	46952755	46953667	TCONS_00006506	1	SRRD	53	33	52	56
XLOC_006006	54691	49192215	49192310	TCONS_00006511	1	ZNRF3	38	46	46	22
XLOC_006007	54698	49218205	49218398	TCONS_00006512	1	KREMEN1	212	215	160	81
XLOC_006009	54722	49373501	49373577	TCONS_00006514	1	EWSR1	3523	3839	3444	4959
XLOC_006010	54739	49414569	49414792	TCONS_00006515	1	GAS2L1	874	1114	873	560
XLOC_006012	54749	49688038	49688677	TCONS_00006517	1	NF2	825	586	645	369
XLOC_006014	54770	49817570	49817767	TCONS_00006519	1	UQCR10	1348	1126	1288	1013
XLOC_006015	54772	49912161	49912407	TCONS_00006520	1	MTMR3	1157	1180	1122	1014
XLOC_006018	54830	50455153	50455410	TCONS_00006525	1	SEC14L2	1123	423	1911	236
XLOC_006019	54841	50477198	50477354	TCONS_00006526	1	MTFP1	1535	1353	1444	799
XLOC_006020	54845	50545515	50545601	TCONS_00006527	1	USMG5	388	381	484	346
XLOC_006021	54847	50598159	50598314	TCONS_00006528	1	TCN2	2063	3375	3112	1598
XLOC_006022	54858	50631252	50632529	TCONS_00006529	1	SLC35E4	41	51	41	30
XLOC_006024	54864	50669019	50669728	TCONS_00006531	1	OSBP2	40	32	12	51
XLOC_006026	54879	50990976	50991136	TCONS_00006533	1	SMTN	1759	5525	2275	2526
XLOC_006027	54900	51025169	51025273	TCONS_00006534	1	INPP5J	542	533	370	267
XLOC_006028	54913	51057234	51057407	TCONS_00006535	1	RNF185	332	423	414	255
XLOC_006029	54920	51124239	51124617	TCONS_00006536	1	LIMK2	450	417	352	315
XLOC_006030	54935	51288036	51288189	TCONS_00006537	1	DRG1	905	674	832	770
XLOC_006031	54945	51417270	51417330	TCONS_00006538	1	PISD	1042	877	962	682
XLOC_006032	54953	51687086	51687148	TCONS_00006539	1	DEPDC5	279	301	263	475
XLOC_006034	54997	51861270	51861715	TCONS_00006541	1	YWHAH	3784	4180	3916	3590
XLOC_006035	54999	51945530	51945672	TCONS_00006542	1	SLC5A1	19662	83234	60028	37842
XLOC_006036	55014	52075318	52075419	TCONS_00006543	1	ENSSSCG00000010037	380	135	652	63
XLOC_006037	55022	52258926	52259009	TCONS_00006544	1	ENSSSCG00000010041	65806	6786	15879	11444
XLOC_006038	55027	52274481	52274526	TCONS_00006545	1	ENSSSCG00000027500	20588	1957	3572	3200
XLOC_006039	55029	52287691	52287736	TCONS_00006546	1	ENSSSCG00000023089	15225	2351	2684	2756
XLOC_006042	55036	52572951	52574027	TCONS_00006549	1	GNAZ	219	322	206	183
XLOC_006044	55048	52719300	52719413	TCONS_00006551	1	BCR	3638	5479	4299	2672
XLOC_006045	55071	52782655	52782827	TCONS_00006552	1	SPECC1L	387	434	385	525
XLOC_006048	55101	53027337	53027735	TCONS_00006555	1	SNRPD3	2443	1993	2337	2187
XLOC_006049	55105	53069773	53069937	TCONS_00006556	1	GGT1	2619	1611	1052	1096
XLOC_006050	55117	53082459	53083064	TCONS_00006557	1	GGT5	794	649	431	529
XLOC_006051	55129	53313340	53313599	TCONS_00006558	1	DERL3	449	147	203	586
XLOC_006052	55136	53363490	53364075	TCONS_00006559	1	CHCHD10	2142	2070	1947	1262
XLOC_006053	55140	53368927	53368964	TCONS_00006560	1	VPREB3	10	27	10	1350
XLOC_006054	55145	53376581	53377927	TCONS_00006561	1	ZNF70	6	11	7	84
XLOC_006055	55146	53462932	53463033	TCONS_00006562	1	TOP3B	580	568	494	750
XLOC_006056	55165	53483140	53483252	TCONS_00006563	1	PPM1F	146	154	122	370
XLOC_006057	55173	53590167	53590180	TCONS_00006564	1	MAPK1	912	1117	939	1121
XLOC_006058	55182	53652872	53652988	TCONS_00006565	1	YPEL1	9	13	11	16
XLOC_006059	55186	53711336	53711510	TCONS_00006566	1	YDJC	95	98	96	51
XLOC_006064	55202	53940891	53941302	TCONS_00006571	1	SNAP29	519	507	527	435
XLOC_006065	55207	53977608	53978465	TCONS_00006572	1	CRKL	2006	2220	2104	2323
XLOC_006066	55210	54011361	54011438	TCONS_00006573	1	AIFM3	1477	1408	1211	1133
XLOC_006070	55317	54228114	54228188	TCONS_00006579	1	SMPD4	1618	1520	1524	1549
XLOC_006075	55352	54455011	54455183	TCONS_00006584	1	SCARF2	119	138	94	78
XLOC_006077	55378	54670169	54670308	TCONS_00006587	1	MRPL40	1350	767	891	867
XLOC_006078	55382	54750140	54750630	TCONS_00006588	1	CDC45	460	482	527	1179
XLOC_006080	55403	54895791	54895880	TCONS_00006590	1	3208377600	219	270	265	153
XLOC_006082	55415	55034981	55035268	TCONS_00006592	1	COMT	3134	3653	2909	2096
XLOC_006084	55420	55088807	55089082	TCONS_00006594	1	C22ORF25	999	1085	938	870
XLOC_006085	55428	55110363	55111576	TCONS_00006595	1	DGCR8	1497	1554	1472	1872
XLOC_006086	55443	55131300	55131577	TCONS_00006598	1	RANBP1	1533	1380	1673	2297
XLOC_006088	55450	55140117	55140339	TCONS_00006600	1	ZDHHC8	158	253	152	175
XLOC_006089	55462	55361402	55363169	TCONS_00006601	1	ENSSSCG00000026176	71	34	62	18
XLOC_006096	55484	58794722	58794827	TCONS_00006608	1	HEATR1	715	542	704	903
XLOC_006097	55529	59032170	59032519	TCONS_00006609	1	ENSSSCG00000023708	48	23	33	48
XLOC_006098	55534	59336243	59336518	TCONS_00006610	1	ENSSSCG00000026819	254	329	307	126
XLOC_006099	55541	59423747	59423994	TCONS_00006611	1	ENSSSCG00000021913	82	121	90	37
XLOC_006100	55543	59535112	59535303	TCONS_00006612	1	LYST	390	592	483	699
XLOC_006101	55603	59874800	59874968	TCONS_00006613	1	B3GALNT2	47	42	54	23
XLOC_006102	55607	60090378	60090488	TCONS_00006614	1	ARID4B	909	910	960	1032
XLOC_006103	55629	60193222	60193401	TCONS_00006615	1	RBM34	369	352	439	545
XLOC_006105	55641	60218718	60218957	TCONS_00006617	1	TOMM20	1432	1251	1507	1066
XLOC_006107	55647	60721718	60722641	TCONS_00006619	1	TARBP1	567	439	563	352
XLOC_006110	55737	62643160	62643233	TCONS_00006623	1	ENSSSCG00000027536	181	105	188	65
XLOC_006113	55743	63573311	63573427	TCONS_00006626	1	TSNAX	597	492	582	567
XLOC_006114	55750	63787307	63787361	TCONS_00006627	1	EGLN1	750	838	756	673
XLOC_006116	55757	63904112	63904630	TCONS_00006629	1	C1ORF131	176	188	183	234
XLOC_006117	55764	64032151	64032527	TCONS_00006630	1	FAM89A	34	105	37	220
XLOC_006118	55766	64073652	64074035	TCONS_00006631	1	TTC13	406	749	500	559
XLOC_006119	55789	64181766	64182098	TCONS_00006632	1	C1ORF198	65	111	79	71
XLOC_006120	55793	64343142	64343342	TCONS_00006633	1	COG2	526	505	448	494
XLOC_006121	55809	65082202	65082207	TCONS_00006634	1	TAF5L	535	579	558	752
XLOC_006122	55814	65132848	65133085	TCONS_00006635	1	ABCB10	1684	2205	4208	1382
XLOC_006123	55832	65175873	65176185	TCONS_00006636	1	NUP133	544	533	636	845
XLOC_006124	55858	65236451	65236544	TCONS_00006637	1	ACTA1	11	79	29	65
XLOC_006125	55865	65286152	65286344	TCONS_00006638	1	C1ORF96	770	485	618	763
XLOC_006127	55885	65917857	65917935	TCONS_00006640	1	BMS1	1114	830	1084	978
XLOC_006128	55943	66161716	66162073	TCONS_00006643	1	RET	72	98	50	137
XLOC_006129	55962	66203097	66203268	TCONS_00006644	1	CSGALNACT2	452	419	432	724
XLOC_006134	56014	67475914	67476132	TCONS_00006651	1	PHYHIPL	150	13	14	8
XLOC_006136	56019	69262319	69262412	TCONS_00006653	1	CDC2	705	864	1187	1382
XLOC_006138	56031	70609583	70610236	TCONS_00006655	1	ARID5B	689	555	561	550
XLOC_006141	56043	71847001	71847024	TCONS_00006658	1	NRBF2	353	311	308	327
XLOC_006143	56053	72331769	72331845	TCONS_00006661	1	REEP3	335	282	345	180
XLOC_006147	56082	77054006	77054417	TCONS_00006667	1	SIRT1	100	93	114	155
XLOC_006148	56091	77093706	77093918	TCONS_00006668	1	HERC4	316	404	402	450
XLOC_006150	56116	77555411	77556138	TCONS_00006670	1	ENSSSCG00000010238	1218	1526	1497	1582
XLOC_006154	56129	77889105	77889355	TCONS_00006674	1	CCAR1	508	530	596	824
XLOC_006155	56137	77943106	77943415	TCONS_00006675	1	STOX1	20	10	28	12
XLOC_006156	56142	78004639	78005053	TCONS_00006676	1	DDX50	265	286	315	583
XLOC_006157	56157	78054376	78055061	TCONS_00006677	1	DDX21	2326	1584	2351	2372
XLOC_006158	56177	78086498	78087025	TCONS_00006678	1	KIAA1279	265	280	237	319
XLOC_006159	56184	78211062	78211080	TCONS_00006679	1	SRGN	1466	1181	1371	1697
XLOC_006160	56188	78227138	78227289	TCONS_00006680	1	VPS26A	1097	1301	1392	1046
XLOC_006162	56212	78302417	78302440	TCONS_00006682	1	HKDC1	3535	4075	4358	1821
XLOC_006164	56236	78472824	78473215	TCONS_00006684	1	TACR2	23	45	31	17
XLOC_006166	56281	79241138	79241623	TCONS_00006686	1	EIF4EBP2	374	306	257	180
XLOC_006167	56284	79413375	79413459	TCONS_00006687	1	ADAMTS14	29	37	31	21
XLOC_006168	56306	79591564	79591593	TCONS_00006688	1	SGPL1	1324	1639	4381	1494
XLOC_006169	56320	80010893	80011477	TCONS_00006689	1	UNC5B	806	356	294	195
XLOC_006170	56337	80113947	80114028	TCONS_00006690	1	SLC29A3	251	295	179	177
XLOC_006171	56343	80299987	80300130	TCONS_00006691	1	CDH23	52	40	35	98
XLOC_006172	56409	80771966	80772190	TCONS_00006692	1	CHST3	154	316	211	239
XLOC_006173	56417	81089430	81089571	TCONS_00006695	1	ANAPC16	898	961	949	1306
XLOC_006174	56421	81147619	81147844	TCONS_00006696	1	ENSSSCG00000010285	27	32	31	46
XLOC_006175	56424	81767398	81767426	TCONS_00006697	1	MCU	716	490	547	276
XLOC_006179	56461	82602490	82602661	TCONS_00006701	1	SEC24C	3747	3153	3440	1937
XLOC_006181	56487	82633939	82634104	TCONS_00006703	1	CHCHD1	421	403	456	450
XLOC_006182	56490	82638231	82638438	TCONS_00006704	1	KIAA0913	1955	2265	1813	2060
XLOC_006183	56516	82755602	82755714	TCONS_00006705	1	PLAU	682	985	920	517
XLOC_006184	56527	82826612	82826779	TCONS_00006707	1	VCL	2884	6427	4261	2972
XLOC_006185	56572	82962337	82962474	TCONS_00006708	1	ADK	450	290	369	267
XLOC_006186	56583	83530607	83530994	TCONS_00006709	1	KAT6B	531	605	566	527
XLOC_006188	56603	83805791	83806046	TCONS_00006711	1	SAMD8	529	433	811	965
XLOC_006190	56610	87005402	87005532	TCONS_00006713	1	RPS24	12830	9634	11501	13669
XLOC_006191	56622	88066512	88066856	TCONS_00006715	1	ZMIZ1	2734	3465	2506	2936
XLOC_006192	56718	88334131	88334428	TCONS_00006719	1	PPIF	249	121	236	175
XLOC_006193	56724	88448385	88448655	TCONS_00006720	1	ANXA11	4196	6542	4739	4046
XLOC_006194	56739	88660304	88660342	TCONS_00006721	1	SFTPD	890	521	320	215
XLOC_006196	56758	88856794	88857023	TCONS_00006724	1	C10ORF58	693	660	828	840
XLOC_006197	56764	88942295	88942375	TCONS_00006725	1	TSPAN14	544	600	500	532
XLOC_006203	56788	92190363	92190580	TCONS_00006731	1	GHITM	3159	2818	2832	1983
XLOC_006204	56797	92208927	92208970	TCONS_00006732	1	C14H10orf99	15	1960	40	1338
XLOC_006206	56802	92234659	92235122	TCONS_00006734	1	CDHR1	7	77	9	48
XLOC_006208	56826	92348951	92349228	TCONS_00006737	1	FAM190B	1054	1306	1577	1025
XLOC_006213	56879	94915443	94915505	TCONS_00006744	1	LDB3	10	35	22	16
XLOC_006214	56893	95197266	95197821	TCONS_00006745	1	ENSSSCG00000026850	195	279	235	160
XLOC_006215	56900	95245458	95245531	TCONS_00006746	1	BMPR1A	312	257	287	129
XLOC_006217	56916	95320883	95321043	TCONS_00006748	1	C10ORF116	15	42	33	28
XLOC_006219	56921	95527262	95527456	TCONS_00006750	1	SYT15	47	61	46	34
XLOC_006224	56944	97166335	97166568	TCONS_00006756	1	WDFY4	508	412	423	1957
XLOC_006231	57226	98522959	98523779	TCONS_00006765	1	TIMM23	955	721	822	836
XLOC_006232	57233	98624997	98625335	TCONS_00006766	1	ENSSSCG00000010401	1058	989	903	959
XLOC_006234	57273	98768454	98769129	TCONS_00006768	1	3287174400	930	829	676	645
XLOC_006238	57285	99354180	99354806	TCONS_00006773	1	C10orf10	54	109	45	65
XLOC_006241	57290	99470118	99470191	TCONS_00006777	1	ENSSSCG00000023986	39	75	28	38
XLOC_006242	57294	99990237	99990363	TCONS_00006778	1	CXCL12	394	365	285	624
XLOC_006246	57305	102560761	102560900	TCONS_00006782	1	ZWINT	100	102	128	424
XLOC_006247	57314	104401815	104401976	TCONS_00006783	1	PCDH15	8	14	25	16
XLOC_006250	57357	106806211	106808058	TCONS_00006786	1	CSTF2T	297	169	223	311
XLOC_006253	57360	107777595	107777721	TCONS_00006789	1	A1CF	449	590	883	272
XLOC_006254	57371	108506965	108507709	TCONS_00006790	1	MINPP1	617	687	738	411
XLOC_006255	57376	108754022	108754048	TCONS_00006791	1	PAPSS2	132	295	5275	225
XLOC_006256	57389	108911519	108911835	TCONS_00006792	1	PTEN	678	669	761	766
XLOC_006262	57423	109782799	109783170	TCONS_00006798	1	STAMBPL1	315	212	235	611
XLOC_006263	57434	109911728	109912044	TCONS_00006799	1	FAS	229	456	394	531
XLOC_006264	57443	110187209	110188606	TCONS_00006800	1	IFIT2	121	251	243	136
XLOC_006265	57444	110209344	110210870	TCONS_00006801	1	IFIT3	882	1241	1033	756
XLOC_006266	57445	110233781	110235214	TCONS_00006802	1	IFIT1	1470	2225	1934	1465
XLOC_006267	57446	110250795	110251992	TCONS_00006803	1	IFIT5	451	487	498	324
XLOC_006268	57448	110499118	110499179	TCONS_00006804	1	KIF20B	400	325	519	947
XLOC_006269	57483	111677164	111677331	TCONS_00006805	1	RPP30	330	293	320	380
XLOC_006270	57494	112021942	112022045	TCONS_00006806	1	PCGF5	17	6	19	10
XLOC_006272	57524	112909796	112910325	TCONS_00006808	1	TNKS2	1585	1598	1928	1752
XLOC_006273	57551	113060230	113060367	TCONS_00006809	1	BTAF1	525	383	513	661
XLOC_006274	57588	113406896	113406928	TCONS_00006810	1	3192480000	612	585	738	427
XLOC_006275	57594	113726041	113726117	TCONS_00006811	1	KIF11	614	641	884	1968
XLOC_006276	57616	113794196	113794740	TCONS_00006812	1	HHEX	124	105	97	333
XLOC_006281	57667	114425502	114425671	TCONS_00006817	1	ENSSSCG00000025877	75	93	86	51
XLOC_006282	57674	114687972	114688281	TCONS_00006818	1	CEP55	181	222	260	577
XLOC_006283	57683	114743575	114744148	TCONS_00006819	1	GPR120	31	24	17	11
XLOC_006285	57708	114951195	114951764	TCONS_00006821	1	LGI1	85	40	65	26
XLOC_006286	57716	115066294	115066716	TCONS_00006822	1	SLC35G1	3808	1895	3099	1087
XLOC_006287	57719	115287649	115288851	TCONS_00006823	1	PLCE1	70	70	74	118
XLOC_006294	57770	116112794	116112961	TCONS_00006830	1	ENSSSCG00000010487	264	2	8	2
XLOC_006295	57778	116204589	116204875	TCONS_00006831	1	CYP2C49	2464	24	59	14
XLOC_006296	57787	116299374	116299541	TCONS_00006832	1	CYP2C42	4012	387	1254	176
XLOC_006301	57835	117154842	117154883	TCONS_00006838	1	CCNJ	352	269	334	238
XLOC_006302	57842	117246696	117251171	TCONS_00006839	1	ZNF518B	220	135	187	241
XLOC_006305	57855	118037121	118037538	TCONS_00006842	1	LCOR	32	8	23	16
XLOC_006306	57858	118065019	118068750	TCONS_00006843	1	C10ORF12	21	17	26	30
XLOC_006307	57859	118240908	118241255	TCONS_00006844	1	RRP12	410	288	339	400
XLOC_006309	57890	118326882	118327020	TCONS_00006846	1	PGAM1	3635	3132	3798	2242
XLOC_006310	57895	118346864	118347088	TCONS_00006847	1	ENSSSCG00000010519	803	722	673	683
XLOC_006311	57906	118390694	118391417	TCONS_00006848	1	UBTD1	615	494	489	262
XLOC_006313	57922	118462772	118463343	TCONS_00006851	1	DHDPSL	374	315	241	213
XLOC_006314	57929	118512131	118512693	TCONS_00006852	1	ENSSSCG00000010525	660	790	656	1001
XLOC_006316	57940	118592839	118593091	TCONS_00006854	1	ZFYVE27	1046	916	887	811
XLOC_006318	57955	118887670	118887728	TCONS_00006856	1	C10ORF28	386	383	394	536
XLOC_006321	57964	119925345	119926919	TCONS_00006859	1	CNNM1	751	441	922	210
XLOC_006323	57978	120274038	120274202	TCONS_00006861	1	ENTPD7	382	378	532	208
XLOC_006325	58000	120400796	120400974	TCONS_00006863	1	ABCC2	3109	957	1477	378
XLOC_006328	58042	120964210	120964883	TCONS_00006866	1	SCD	1903	2223	2610	1834
XLOC_006332	58068	121661738	121662005	TCONS_00006870	1	SEMA4G	1308	2323	1258	1062
XLOC_006333	58084	121737039	121737476	TCONS_00006871	1	LZTS2	248	395	249	226
XLOC_006334	58087	121755345	121756782	TCONS_00006872	1	C10orf2	344	376	374	430
XLOC_006339	58107	122141902	122142089	TCONS_00006877	1	BTRC	972	834	910	580
XLOC_006343	58131	122989822	122990033	TCONS_00006882	1	PPRC1	898	707	856	796
XLOC_006344	58157	123007503	123007800	TCONS_00006883	1	NOLC1	1760	1342	1748	2247
XLOC_006346	58174	123099430	123099703	TCONS_00006885	1	GBF1	3374	4103	3844	2771
XLOC_006347	58214	123262121	123262218	TCONS_00006886	1	NFKB2	834	899	752	1230
XLOC_006349	58239	123319551	123319633	TCONS_00006888	1	TMEM180	228	169	137	121
XLOC_006351	58261	123491884	123493139	TCONS_00006890	1	TRIM8	575	541	507	456
XLOC_006352	58267	123537372	123537445	TCONS_00006891	1	ENSSSCG00000010589	57	40	40	32
XLOC_006355	58291	123734114	123734358	TCONS_00006894	1	C10ORF26	1113	1265	1076	1067
XLOC_006356	58295	123799165	123799303	TCONS_00006895	1	C14H10orf32	98	57	76	71
XLOC_006357	58300	123816085	123816575	TCONS_00006896	1	AS3MT	1682	1380	1624	759
XLOC_006359	58318	124168527	124169689	TCONS_00006898	1	INA	17	37	26	21
XLOC_006360	58321	124318583	124318795	TCONS_00006899	1	NEURL	260	474	409	212
XLOC_006361	58327	124814219	124814992	TCONS_00006900	1	SLK	1074	1024	1097	1095
XLOC_006362	58345	124982709	124982799	TCONS_00006901	1	SFR1	39	38	48	101
XLOC_006363	58353	125160574	125160798	TCONS_00006903	1	ENSSSCG00000010610	437	96	183	50
XLOC_006364	58358	125175435	125175735	TCONS_00006904	1	GSTO1	14756	3034	6099	1788
XLOC_006365	58364	125187426	125187501	TCONS_00006905	1	ENSSSCG00000030271	124	25	58	25
XLOC_006369	58412	131288632	131288818	TCONS_00006909	1	ADD3	1071	976	1010	676
XLOC_006370	58427	131480740	131481446	TCONS_00006910	1	ENSSSCG00000021324	42	72	50	34
XLOC_006371	58429	131603741	131603970	TCONS_00006911	1	MXI1	687	1199	885	627
XLOC_006372	58432	131791153	131791748	TCONS_00006912	1	DUSP5	1319	2324	2011	1224
XLOC_006373	58436	131854802	131854975	TCONS_00006913	1	SMC3	1870	1913	2228	3201
XLOC_006375	58509	132232408	132232539	TCONS_00006917	1	PDCD4	1473	1072	1425	652
XLOC_006376	58521	132275870	132275982	TCONS_00006918	1	SHOC2	941	1017	1002	1316
XLOC_006377	58530	132403894	132405246	TCONS_00006919	1	ADRA2A	31	40	20	51
XLOC_006379	58541	133693391	133693717	TCONS_00006921	1	ACSL5	4297	3277	4360	2021
XLOC_006382	58568	134029913	134030386	TCONS_00006924	1	ENSSSCG00000010637	453	433	492	361
XLOC_006383	58578	134586336	134587020	TCONS_00006925	1	TCF7L2	342	529	318	267
XLOC_006385	58593	135285101	135285545	TCONS_00006927	1	NHLRC2	107	52	74	75
XLOC_006389	58691	136281426	136281824	TCONS_00006933	1	FAM160B1	283	116	233	328
XLOC_006395	58818	138114392	138114535	TCONS_00006941	1	PNLIPRP2	1204	1167	1837	448
XLOC_006402	58914	140493296	140495078	TCONS_00006951	1	NANOS1	179	15	18	21
XLOC_006404	58916	140551647	140551870	TCONS_00006953	1	FAM45A	395	421	425	361
XLOC_006405	58924	140637968	140638574	TCONS_00006954	1	GRK5	906	843	846	687
XLOC_006406	58940	141034618	141035122	TCONS_00006955	1	BAG3	1243	743	852	564
XLOC_006407	58944	141102995	141103226	TCONS_00006956	1	INPP5F	1611	1592	1776	1750
XLOC_006408	58964	141285455	141285723	TCONS_00006957	1	SEC23IP	415	305	401	291
XLOC_006409	58977	141335987	141336227	TCONS_00006958	1	ENSSSCG00000029162	625	562	652	605
XLOC_006410	58981	141831969	141832065	TCONS_00006959	1	PPAPDC1A	9	17	12	12
XLOC_006411	58988	142235175	142235344	TCONS_00006960	1	WDR11	520	444	507	344
XLOC_006412	59017	142972347	142974041	TCONS_00006962	1	TACC2	715	1400	811	641
XLOC_006414	59104	143414802	143414971	TCONS_00006966	1	PLEKHA1	296	237	266	158
XLOC_006415	59118	143497174	143498173	TCONS_00006967	1	HTRA1	1703	1909	1793	1355
XLOC_006416	59127	143655418	143655506	TCONS_00006968	1	RPS16	3107	2621	2934	3393
XLOC_006418	59133	143692294	143692479	TCONS_00006970	1	PAF1	1884	2151	1866	2048
XLOC_006419	59147	143745490	143745523	TCONS_00006971	1	GMFG	217	152	178	741
XLOC_006421	59155	143767001	143767040	TCONS_00006973	1	LRFN1	11	19	6	20
XLOC_006425	59171	144118544	144118792	TCONS_00006977	1	PSTK	111	98	82	57
XLOC_006426	59176	144174274	144174475	TCONS_00006978	1	ACADSB	3165	1021	1831	782
XLOC_006429	59190	144290016	144290131	TCONS_00006981	1	BUB3	1599	1558	1700	2408
XLOC_006432	59203	145318780	145318885	TCONS_00006984	1	OAT	17210	23997	22747	11736
XLOC_006433	59214	145381300	145381537	TCONS_00006985	1	LHPP	870	638	576	557
XLOC_006435	59221	145709827	145709942	TCONS_00006987	1	FAM175B	472	547	503	670
XLOC_006437	59240	146650251	146650519	TCONS_00006989	1	C10ORF137	435	411	426	511
XLOC_006438	59265	146760228	146760948	TCONS_00006990	1	BCCIP	1302	979	1107	1002
XLOC_006443	59304	148926306	148926534	TCONS_00006997	1	ENSSSCG00000010754	409	550	407	315
XLOC_006444	59306	149003756	149003923	TCONS_00006998	1	PTPRE	601	576	578	328
XLOC_006446	59328	150607123	150607300	TCONS_00007000	1	MGMT	209	323	253	476
XLOC_006447	59333	151189225	151189389	TCONS_00007001	1	GLRX3	1311	1151	1300	1350
XLOC_006454	59403	152511838	152513301	TCONS_00007008	1	ENSSSCG00000027003	93	104	85	61
XLOC_006455	59404	152709505	152709894	TCONS_00007009	1	INPP5A	687	1224	861	698
XLOC_006459	59484	153216311	153216538	TCONS_00007013	1	ZNF511	428	358	351	367
XLOC_006464	59502	153627205	153627271	TCONS_00007018	1	ENSSSCG00000010787	22	5	6	11
XLOC_006466	59516	153776315	153776488	TCONS_00007020	1	ECHS1	1780	1772	1625	1208
XLOC_006467	59525	153788686	153788828	TCONS_00007021	1	C10ORF125	746	832	662	532
XLOC_006468	59531	137245	138745	TCONS_00007022	1	CDK20	224	168	164	216
XLOC_006470	59549	957429	959414	TCONS_00007024	1	CKS2	846	859	1150	1811
XLOC_006471	59552	1182357	1185078	TCONS_00007025	1	SEMA4D	875	973	1079	1034
XLOC_006475	59569	2866252	2866593	TCONS_00007029	1	ENSSSCG00000009589	29	30	29	319
XLOC_006477	59586	3264861	3266743	TCONS_00007032	1	NFIL3	221	372	319	248
XLOC_006478	59588	3602843	3605349	TCONS_00007033	1	ROR2	127	266	142	130
XLOC_006479	59595	3957342	3957435	TCONS_00007034	1	SPTLC1	684	1065	719	573
XLOC_006481	59616	4279273	4279386	TCONS_00007036	1	SLC18A1	39	18	18	15
XLOC_006482	59631	4379299	4382952	TCONS_00007037	1	LZTS1	57	122	87	48
XLOC_006483	59634	4718535	4720523	TCONS_00007038	1	ATP6V1B2	731	744	817	687
XLOC_006485	59649	6064459	6065820	TCONS_00007040	1	GFRA2	28	38	31	46
XLOC_006487	59678	6618168	6618788	TCONS_00007045	1	DOK2	237	346	301	348
XLOC_006489	59686	6822068	6823296	TCONS_00007047	1	HR	174	492	225	237
XLOC_006490	59706	6848698	6849199	TCONS_00007048	1	REEP4	349	422	403	341
XLOC_006495	59730	7354351	7355426	TCONS_00007053	1	BIN3	424	359	367	295
XLOC_006496	59739	7426276	7427285	TCONS_00007054	1	EGR3	8	19	10	29
XLOC_006499	59756	7872814	7872879	TCONS_00007057	1	ENSSSCG00000025094	17	26	38	44
XLOC_006501	59784	7996225	7996393	TCONS_00007061	1	ENSSSCG00000009637	27	39	35	38
XLOC_006502	59789	8076243	8076556	TCONS_00007062	1	ENSSSCG00000009636	75	113	94	161
XLOC_006503	59798	8111572	8111867	TCONS_00007063	1	ENSSSCG00000030644	33	59	47	79
XLOC_006504	59807	8433828	8434193	TCONS_00007064	1	ENTPD4	289	214	309	338
XLOC_006505	59818	8625545	8628543	TCONS_00007065	1	NKX3-1	268	151	151	96
XLOC_006508	59831	10117158	10119261	TCONS_00007068	1	NEFM	33	113	61	67
XLOC_006513	59875	11814050	11814567	TCONS_00007074	1	ALPHA-1A	17	17	5	12
XLOC_006515	59884	12210291	12213315	TCONS_00007076	1	TRIM35	493	517	470	419
XLOC_006517	59896	12516644	12516900	TCONS_00007078	1	CLU	982	712	500	7272
XLOC_006518	59904	12636346	12638268	TCONS_00007079	1	CCDC25	653	599	734	753
XLOC_006519	59913	12722902	12723852	TCONS_00007080	1	PBK	337	453	531	1015
XLOC_006520	59921	12845867	12847993	TCONS_00007081	1	SCARA5	508	203	224	124
XLOC_006521	59930	13007011	13008440	TCONS_00007082	1	C8ORF80	121	1632	936	7061
XLOC_006522	59948	13293542	13294096	TCONS_00007083	1	ZNF395	178	216	145	307
XLOC_006526	59989	14139334	14142357	TCONS_00007088	1	KIF13B	1845	1767	1570	1005
XLOC_006530	60073	15286365	15289125	TCONS_00007094	1	SOX7	60	90	66	45
XLOC_006531	60075	15315525	15316423	TCONS_00007095	1	PINX1	183	176	192	275
XLOC_006534	60085	16202844	16203878	TCONS_00007098	1	CTSB	8913	11852	8926	7723
XLOC_006539	60103	17528447	17529320	TCONS_00007103	1	HAND2	42	183	77	94
XLOC_006540	60105	17867673	17870026	TCONS_00007104	1	GALNT7	1544	1802	1629	1495
XLOC_006543	60119	21334497	21334655	TCONS_00007107	1	CLCN3	812	823	780	620
XLOC_006545	60133	21977211	21977418	TCONS_00007109	1	PALLD	298	758	377	311
XLOC_006546	60140	22292407	22292530	TCONS_00007110	1	DDX60	3249	2099	2763	1226
XLOC_006548	60184	23956674	23961437	TCONS_00007112	1	ENSSSCG00000009729	131	116	144	82
XLOC_006549	60190	23993466	23993497	TCONS_00007113	1	ENSSSCG00000009730	72	129	90	98
XLOC_006551	60203	24724492	24725931	TCONS_00007115	1	NOC4L	346	307	301	498
XLOC_006552	60218	24748336	24748368	TCONS_00007117	1	EP400NL	779	754	762	742
XLOC_006554	60321	24852146	24852468	TCONS_00007119	1	PUS1	452	457	450	499
XLOC_006555	60327	24875186	24876923	TCONS_00007120	1	ULK1	914	1162	722	831
XLOC_006557	60366	24981764	24982121	TCONS_00007122	1	SFSWAP	638	671	638	776
XLOC_006558	60384	25517652	25519921	TCONS_00007123	1	GPR133	212	843	579	345
XLOC_006559	60410	25860207	25862348	TCONS_00007124	1	RAN	3944	3952	4392	5855
XLOC_006561	60417	26230794	26230841	TCONS_00007126	1	RIMBP2	11	26	8	18
XLOC_006562	60455	26522399	26524144	TCONS_00007127	1	FZD10	3	9	4	16
XLOC_006568	60483	29816548	29817801	TCONS_00007133	1	AACS	575	407	433	476
XLOC_006569	60502	29888167	29888588	TCONS_00007134	1	BRI3BP	310	197	303	121
XLOC_006570	60505	30518903	30520514	TCONS_00007135	1	FAM101A	97	60	35	36
XLOC_006571	60513	30730555	30731340	TCONS_00007137	1	ZNF664	595	633	542	398
XLOC_006572	60514	30793247	30793393	TCONS_00007138	1	DNAH10	31	26	32	67
XLOC_006573	60601	30942707	30945783	TCONS_00007139	1	ATP6V0A2	910	944	1120	907
XLOC_006574	60621	30994249	30994370	TCONS_00007140	1	TCTN2	88	116	108	69
XLOC_006575	60639	31027769	31030154	TCONS_00007141	1	GTF2H3	641	705	744	820
XLOC_006576	60652	31058988	31061030	TCONS_00007142	1	DDX55	861	813	854	906
XLOC_006577	60666	31082626	31084120	TCONS_00007143	1	TMED2	6009	4712	5646	3715
XLOC_006578	60670	31164863	31167363	TCONS_00007144	1	SNRNP35	359	307	361	447
XLOC_006580	60678	31335693	31336019	TCONS_00007146	1	C12ORF65	64	60	61	113
XLOC_006581	60680	31574586	31574877	TCONS_00007147	1	ARL6IP4	624	565	555	816
XLOC_006582	60686	31577748	31578873	TCONS_00007148	1	OGFOD2	398	479	401	356
XLOC_006583	60693	31685025	31686348	TCONS_00007149	1	HIP1R	1948	2029	1685	5297
XLOC_006584	60725	31718478	31719251	TCONS_00007151	1	CCDC62	100	115	108	271
XLOC_006585	60762	31759566	31761535	TCONS_00007153	1	DENR	421	404	433	519
XLOC_006587	60772	32288282	32288931	TCONS_00007155	1	MLXIP	1085	814	907	478
XLOC_006588	60789	32338039	32338910	TCONS_00007156	1	DIABLO	1241	953	1217	885
XLOC_006589	60795	32472535	32472606	TCONS_00007157	1	BCL7A	36	33	32	252
XLOC_006591	60825	32598704	32600490	TCONS_00007159	1	PSMD9	1037	917	908	787
XLOC_006592	60831	32669800	32669973	TCONS_00007160	1	SETD1B	893	939	839	446
XLOC_006594	60860	32813720	32817985	TCONS_00007162	1	ORAI1	504	548	463	497
XLOC_006596	60878	33232345	33232371	TCONS_00007164	1	P2RX4	394	207	226	138
XLOC_006597	60892	33279211	33283165	TCONS_00007165	1	P2X7R	940	551	879	338
XLOC_006599	60909	33691117	33693192	TCONS_00007167	1	ENSSSCG00000030222	812	693	850	856
XLOC_006600	60920	33759996	33760610	TCONS_00007168	1	GPN3	379	360	417	711
XLOC_006601	60928	33780783	33782787	TCONS_00007169	1	VPS29	1601	1349	1537	1138
XLOC_006602	60933	33827403	33831431	TCONS_00007170	1	PPTC7	1218	1124	1237	1062
XLOC_006603	60939	33928782	33930871	TCONS_00007171	1	HVCN1	273	206	215	1764
XLOC_006604	60945	33994353	33994442	TCONS_00007172	1	PPP1CC	1958	2242	2215	2630
XLOC_006606	60958	34591296	34591955	TCONS_00007174	1	FAM109A	96	61	71	31
XLOC_006607	60959	34660727	34661282	TCONS_00007175	1	ATXN2	922	772	787	684
XLOC_006608	61025	34836041	34836257	TCONS_00007178	1	ENSSSCG00000009837	17	11	35	24
XLOC_006610	61041	34979217	34979410	TCONS_00007180	1	ENSSSCG00000029751	63	45	55	31
XLOC_006611	61044	35147993	35149319	TCONS_00007181	1	PRKAB1	793	903	763	634
XLOC_006614	61079	35688333	35689342	TCONS_00007184	1	HSPB8	253	1114	405	494
XLOC_006616	61083	36413480	36415129	TCONS_00007186	1	SUDS3	805	691	796	867
XLOC_006617	61095	36684364	36686058	TCONS_00007187	1	PEBP1	5913	5081	5598	5305
XLOC_006618	61099	36787954	36792845	TCONS_00007188	1	RFC5	2098	2494	2598	2183
XLOC_006619	61110	37664700	37665883	TCONS_00007189	1	FBXW8	198	56	85	36
XLOC_006620	61122	37854312	37857183	TCONS_00007190	1	RNFT2	149	94	106	115
XLOC_006624	61155	41057257	41060542	TCONS_00007195	1	RASAL1	230	274	268	1190
XLOC_006625	61176	41108205	41110715	TCONS_00007196	1	DDX54	1454	1243	1203	1839
XLOC_006627	61199	41288748	41291420	TCONS_00007198	1	TPCN1	1284	1246	1260	1299
XLOC_006629	61237	41433893	41435737	TCONS_00007200	1	ENSSSCG00000009884	228	132	179	246
XLOC_006631	61239	41703682	41707700	TCONS_00007202	1	PTPN11	2140	1942	2357	2410
XLOC_006632	61254	42052807	42053695	TCONS_00007203	1	TRAFD1	925	702	1143	750
XLOC_006633	61264	42178737	42179604	TCONS_00007204	1	ERP29	3625	2223	2959	1670
XLOC_006636	61269	42329055	42329431	TCONS_00007207	1	MAPKAPK5	475	389	463	510
XLOC_006637	61283	42378891	42379327	TCONS_00007208	1	ALDH2	4644	4557	5228	2708
XLOC_006638	61296	42531334	42531491	TCONS_00007209	1	ENSSSCG00000009895	9	13	16	22
XLOC_006639	61299	42688761	42688889	TCONS_00007210	1	RAB35	457	472	456	762
XLOC_006640	61305	42713771	42714501	TCONS_00007211	1	GCN1L1	2009	1693	1843	2270
XLOC_006644	61339	42892689	42892846	TCONS_00007215	1	SRSF9	836	820	764	889
XLOC_006645	61343	42933145	42933747	TCONS_00007216	1	ENSSSCG00000026610	414	443	298	354
XLOC_006646	61344	42956562	42956994	TCONS_00007217	1	LC8	1893	1979	2067	2224
XLOC_006647	61347	42990144	42991130	TCONS_00007218	1	POP5	419	514	447	592
XLOC_006648	61358	43166031	43168811	TCONS_00007221	1	SPPL3	657	927	687	718
XLOC_006649	61383	43399821	43403983	TCONS_00007222	1	C12ORF43	1182	1105	1041	722
XLOC_006650	61389	43414434	43414676	TCONS_00007223	1	OASL	861	757	512	492
XLOC_006651	61394	43479365	43479906	TCONS_00007224	1	ANKRD13A	1058	663	662	712
XLOC_006652	61404	43577628	43579020	TCONS_00007226	1	TCHP	252	268	260	369
XLOC_006653	61432	43693025	43695630	TCONS_00007227	1	C12ORF34	33	89	18	51
XLOC_006654	61434	43850912	43852179	TCONS_00007228	1	MVK	478	495	459	300
XLOC_006655	61445	43899885	43902113	TCONS_00007229	1	UBE3B	1214	1493	1414	1097
XLOC_006657	61561	44154008	44154923	TCONS_00007233	1	ACACB	83	242	141	118
XLOC_006658	61615	44311705	44313045	TCONS_00007234	1	UNG	503	484	500	1154
XLOC_006659	61622	44330362	44333278	TCONS_00007235	1	USP30	611	643	587	696
XLOC_006660	61635	44473372	44475619	TCONS_00007236	1	DAO	7494	7513	8729	4012
XLOC_006661	61646	44761391	44761914	TCONS_00007237	1	ENSSSCG00000023380	1830	1530	1540	1120
XLOC_006662	61651	44806678	44809389	TCONS_00007238	1	FICD	797	217	362	220
XLOC_006667	61729	46929530	46930308	TCONS_00007245	1	HPS4	574	530	467	691
XLOC_006668	61742	46976810	46977217	TCONS_00007246	1	TFIP11	714	698	630	811
XLOC_006669	61755	47001956	47002455	TCONS_00007247	1	TPST2	528	270	275	308
XLOC_006672	61767	48079114	48081082	TCONS_00007251	1	PITPNB	1372	1677	1599	1638
XLOC_006673	61801	48211177	48216549	TCONS_00007253	1	TTC28	174	227	215	236
XLOC_006677	61870	49434333	49435406	TCONS_00007260	1	AP1B1	4651	2918	3197	2740
XLOC_006679	61916	49658212	49659648	TCONS_00007262	1	NIPSNAP1	943	604	902	547
XLOC_006682	61954	50263722	50264132	TCONS_00007265	1	LIF	81	77	66	36
XLOC_006684	61960	50300848	50301388	TCONS_00007267	1	GATSL3	220	208	176	410
XLOC_006685	61969	50308018	50308878	TCONS_00007268	1	ENSSSCG00000009999	1284	660	1057	611
XLOC_006686	61977	50399912	50400568	TCONS_00007269	1	SF3A1	1500	1695	1522	1640
XLOC_006687	61993	50433885	50436565	TCONS_00007270	1	RNF215	400	329	317	274
XLOC_006690	62015	50539657	50541172	TCONS_00007273	1	GAL3ST1	2076	2276	2023	1076
XLOC_006692	62023	50578668	50580748	TCONS_00007275	1	PES1	2009	1699	1830	1755
XLOC_006693	62038	50652381	50652947	TCONS_00007276	1	DUSP18	22	19	20	9
XLOC_006694	62039	50866775	50868228	TCONS_00007277	1	MORC2	1202	1221	1537	1130
XLOC_006696	62067	51035499	51035880	TCONS_00007279	1	PLA2G3	118	51	60	28
XLOC_006697	62074	51151822	51153522	TCONS_00007280	1	PIK3IP1	329	434	333	282
XLOC_006698	62080	51186040	51187821	TCONS_00007281	1	PATZ1	386	347	354	576
XLOC_006699	62089	51317918	51318821	TCONS_00007283	1	EIF4ENIF1	914	872	923	918
XLOC_006700	62106	51447743	51447847	TCONS_00007284	1	SFI1	222	235	214	393
XLOC_006701	62140	51617122	51621793	TCONS_00007285	1	PRR14L	1120	1169	1222	1447
XLOC_006702	62149	52153413	52153672	TCONS_00007286	1	SLC5A4	2416	802	4330	363
XLOC_006703	62164	52311461	52313083	TCONS_00007287	1	ZNF280B	32	28	35	82
XLOC_006704	62165	52423076	52423532	TCONS_00007288	1	LAC_PIG	105419	9033	16969	14371
XLOC_006707	62174	53014682	53016913	TCONS_00007291	1	C22ORF13	2316	2097	1853	1445
XLOC_006709	62184	53116080	53119461	TCONS_00007293	1	SUSD2	1601	4952	2688	2266
XLOC_006710	62199	53128137	53128494	TCONS_00007294	1	CABIN1	1563	1575	1371	1307
XLOC_006712	62237	53232926	53233250	TCONS_00007296	1	DDT	1097	665	709	644
XLOC_006714	62245	53243675	53244107	TCONS_00007298	1	GSTT1	50	58	30	51
XLOC_006716	62255	53282552	53282737	TCONS_00007300	1	MIF	4106	2545	2408	2877
XLOC_006717	62258	53288658	53288858	TCONS_00007301	1	SLC2A11	273	279	180	268
XLOC_006718	62269	53317251	53317598	TCONS_00007302	1	SMARCB1	1084	1194	1083	1920
XLOC_006719	62278	53349978	53350837	TCONS_00007303	1	MMP11	554	911	554	1600
XLOC_006721	62291	53394004	53394323	TCONS_00007305	1	ENSSSCG00000010077	42	22	20	414
XLOC_006722	62294	53414567	53415094	TCONS_00007306	1	NP_001068585.1	3	12	3	469
XLOC_006723	62296	53659842	53660246	TCONS_00007307	1	PPIL2	1116	1109	1028	1176
XLOC_006724	62317	53684722	53684896	TCONS_00007308	1	ENSSSCG00000010084	19	16	15	28
XLOC_006727	62325	53700111	53700530	TCONS_00007311	1	SDF2L1	905	433	668	327
XLOC_006728	62328	53707039	53708040	TCONS_00007312	1	CCDC116	52	115	81	52
XLOC_006729	62331	53717669	53718072	TCONS_00007313	1	UBE2L3	1459	1438	1503	1368
XLOC_006730	62335	53839174	53839225	TCONS_00007314	1	PI4KA	2465	2242	2325	2184
XLOC_006731	62390	54040271	54040832	TCONS_00007315	1	THAP7	345	316	298	284
XLOC_006734	62408	54082608	54083051	TCONS_00007318	1	SLC7A4	45	14	14	9
XLOC_006736	62416	54266440	54267356	TCONS_00007320	1	MED15	1397	1592	1263	1390
XLOC_006737	62450	54387653	54390157	TCONS_00007322	1	DGCR2	4047	3993	3542	2771
XLOC_006738	62459	54484073	54484971	TCONS_00007323	1	ZNF74	55	57	48	67
XLOC_006739	62462	54512217	54512496	TCONS_00007324	1	DGCR14	302	316	255	353
XLOC_006741	62475	54541564	54542212	TCONS_00007326	1	SLC25A1	3353	1792	1838	1203
XLOC_006742	62484	54596104	54596950	TCONS_00007327	1	HIRA	1972	1636	1793	1435
XLOC_006744	62511	54680758	54681698	TCONS_00007329	1	UFD1L	1369	1403	1344	1547
XLOC_006745	62523	54778678	54779334	TCONS_00007330	1	CLDN5	68	131	76	74
XLOC_006746	62524	54939526	54943723	TCONS_00007331	1	GNB1L	455	612	443	446
XLOC_006747	62530	54992384	54992598	TCONS_00007332	1	TXNRD2	529	390	458	307
XLOC_006748	62548	55036316	55041240	TCONS_00007333	1	ARVCF	5474	7152	5736	4038
XLOC_006749	62566	55126777	55127364	TCONS_00007334	1	TRMT2A	1203	1028	1074	1232
XLOC_006751	62583	55216378	55217799	TCONS_00007336	1	RTN4R	91	73	79	31
XLOC_006752	62584	57572533	57572934	TCONS_00007337	1	RYR2	118	123	106	65
XLOC_006754	62708	58645069	58647203	TCONS_00007339	1	ACTN2	230	748	306	373
XLOC_006755	62729	58845935	58846085	TCONS_00007340	1	LGALS8	757	452	502	249
XLOC_006757	62745	59062489	59063141	TCONS_00007342	1	ENSSSCG00000010148	136	77	107	163
XLOC_006760	62758	59244729	59244903	TCONS_00007345	1	ENSSSCG00000010150	189	270	259	97
XLOC_006762	62765	59954696	59954904	TCONS_00007347	1	TBCE	45	31	40	44
XLOC_006766	62780	61442843	61443762	TCONS_00007351	1	KCNK1	260	182	261	88
XLOC_006767	62783	61597445	61597879	TCONS_00007352	1	ENSSSCG00000010164	593	411	503	207
XLOC_006768	62796	62092196	62094412	TCONS_00007353	1	KIAA1383	54	44	54	66
XLOC_006770	62800	62424716	62424869	TCONS_00007355	1	SIPA1L2	394	154	344	67
XLOC_006775	62834	63846788	63850776	TCONS_00007360	1	C1ORF124	253	222	233	359
XLOC_006776	62839	63871598	63872166	TCONS_00007361	1	GNPAT	610	602	627	723
XLOC_006778	62865	64061484	64062076	TCONS_00007363	1	ARV1	464	541	477	487
XLOC_006781	62875	64247757	64247783	TCONS_00007368	1	CAPN9	206	132	143	56
XLOC_006782	62895	64380784	64382518	TCONS_00007369	1	AGT	364	201	195	99
XLOC_006785	62904	64772892	64775377	TCONS_00007372	1	GALNT2	1599	1518	1432	1141
XLOC_006786	62920	65039896	65041364	TCONS_00007373	1	URB2	397	287	396	352
XLOC_006787	62931	65322103	65324635	TCONS_00007374	1	RAB4A	781	1109	844	1144
XLOC_006788	62938	65508298	65511548	TCONS_00007375	1	RHOU	1624	2197	1628	1219
XLOC_006792	62947	65734685	65734720	TCONS_00007379	1	ENSSSCG00000023241	67	40	58	55
XLOC_006796	62972	66478359	66480276	TCONS_00007383	1	HNRNPF	8584	8622	9421	12558
XLOC_006798	62977	67498081	67498204	TCONS_00007385	1	FAM13C	40	57	38	29
XLOC_006799	62989	68000643	68003526	TCONS_00007386	1	SLC16A9	178	28	34	15
XLOC_006800	62994	68153446	68154771	TCONS_00007387	1	CCDC6	647	657	694	590
XLOC_006802	63004	68392355	68393824	TCONS_00007389	1	ANK3	2743	1568	1790	961
XLOC_006804	63053	69414823	69417123	TCONS_00007391	1	ENSSSCG00000028327	196	390	261	237
XLOC_006805	63056	69422640	69423077	TCONS_00007392	1	ENSSSCG00000010215	20	31	20	15
XLOC_006806	63061	69953823	69957871	TCONS_00007393	1	TMEM26	57	65	81	43
XLOC_006809	63073	70917985	70919375	TCONS_00007396	1	ENSSSCG00000010221	825	814	852	992
XLOC_006812	63076	71516951	71519441	TCONS_00007399	1	EGR2	46	53	46	141
XLOC_006813	63078	71877674	71878603	TCONS_00007400	1	JMJD1C	2075	1863	2113	2198
XLOC_006820	63110	76968513	76968607	TCONS_00007407	1	DNAJC12	16	20	11	20
XLOC_006822	63116	77502556	77503949	TCONS_00007409	1	PBLD	653	413	498	216
XLOC_006823	63125	77539843	77540210	TCONS_00007410	1	HNRNPH3	1058	1058	1136	1216
XLOC_006824	63131	77559428	77561884	TCONS_00007411	1	RUFY2	323	331	313	202
XLOC_006825	63149	77614048	77614240	TCONS_00007412	1	ENSSSCG00000026575	30	28	42	22
XLOC_006826	63154	77622927	77623150	TCONS_00007413	1	DNA2	33	28	46	25
XLOC_006827	63162	77648560	77650358	TCONS_00007414	1	SLC25A16	543	216	397	176
XLOC_006829	63171	78486911	78487809	TCONS_00007416	1	HK1	1060	1598	1453	1333
XLOC_006830	63185	78974008	78975069	TCONS_00007417	1	AIFM2	679	488	387	284
XLOC_006831	63195	78996429	78999825	TCONS_00007418	1	TYSND1	1198	1111	1025	719
XLOC_006832	63199	79011700	79012701	TCONS_00007419	1	SAR1A	1142	972	1089	865
XLOC_006833	63206	79052525	79052889	TCONS_00007420	1	PPA1	3119	2340	3415	1737
XLOC_006836	63225	79362925	79365147	TCONS_00007423	1	PRF1	247	428	425	207
XLOC_006838	63237	79648886	79649456	TCONS_00007425	1	PCBD1	772	755	830	573
XLOC_006841	63243	80559386	80559423	TCONS_00007428	1	C10ORF54	403	805	373	424
XLOC_006842	63250	80625273	80626323	TCONS_00007430	1	PSAP	12990	11499	9974	9866
XLOC_006843	63279	80897948	80898237	TCONS_00007431	1	SPOCK2	138	134	109	284
XLOC_006844	63289	80981917	80982299	TCONS_00007433	1	ASCC1	346	405	364	626
XLOC_006845	63310	81218678	81220545	TCONS_00007434	1	DNAJB12	994	1044	897	753
XLOC_006846	63319	81253334	81254332	TCONS_00007435	1	MICU1	2238	1248	1027	1263
XLOC_006847	63331	81819440	81820402	TCONS_00007436	1	PLA2G12B	968	1111	1311	579
XLOC_006848	63335	81892549	81893614	TCONS_00007437	1	P4HA1	1527	1333	1503	964
XLOC_006850	63356	82083818	82084444	TCONS_00007439	1	NUDT13	322	265	295	187
XLOC_006851	63362	82127203	82129897	TCONS_00007440	1	DNAJC9	228	244	285	393
XLOC_006852	63367	82134861	82136792	TCONS_00007441	1	MRPS16	821	767	898	955
XLOC_006853	63370	82190815	82190934	TCONS_00007442	1	DNAJC9	70	70	101	154
XLOC_006854	63375	82196898	82197831	TCONS_00007443	1	MRPS16	388	340	358	430
XLOC_006856	63432	82330744	82331261	TCONS_00007447	1	ANXA7	1344	1343	1139	1124
XLOC_006857	63460	82365034	82365815	TCONS_00007448	1	ZMYND17	234	221	231	334
XLOC_006858	63466	82376236	82377856	TCONS_00007449	1	PPP3CB	741	860	875	1074
XLOC_006859	63480	82433503	82434062	TCONS_00007450	1	USP54	134	255	245	156
XLOC_006862	63512	82651858	82653266	TCONS_00007453	1	NDST2	966	934	902	1013
XLOC_006863	63525	82663521	82663744	TCONS_00007456	1	CAMK2G	431	927	617	524
XLOC_006864	63585	82939391	82941490	TCONS_00007457	1	AP3M1	1719	1531	1679	1396
XLOC_006870	63613	85796582	85796831	TCONS_00007463	1	KCNMA1	56	126	69	56
XLOC_006871	63631	86782861	86784794	TCONS_00007464	1	ENSSSCG00000026268	1173	631	649	349
XLOC_006872	63650	86814321	86814435	TCONS_00007465	1	ENSSSCG00000021254	142	51	74	23
XLOC_006873	63657	86827157	86827441	TCONS_00007466	1	ENSSSCG00000029913	122	43	63	13
XLOC_006874	63663	86941447	86945279	TCONS_00007467	1	POLR3A	505	464	497	519
XLOC_006875	63694	88501439	88502486	TCONS_00007468	1	PLAC9	109	157	74	122
XLOC_006876	63698	88542475	88544456	TCONS_00007469	1	C10orf57	868	638	666	371
XLOC_006879	63717	88716155	88716223	TCONS_00007473	1	MAT1A	20	20	29	8
XLOC_006892	63760	94748436	94749030	TCONS_00007486	1	WAPAL	1165	1075	1317	1338
XLOC_006895	63782	95183009	95183202	TCONS_00007489	1	C14H10orf116	11	37	23	17
XLOC_006897	63790	95292833	95293218	TCONS_00007491	1	ENSSSCG00000024048	68	96	52	52
XLOC_006898	63797	95361081	95362437	TCONS_00007492	1	GLUD1	6359	8049	7152	5101
XLOC_006902	63820	95804117	95805017	TCONS_00007496	1	ANXA8	22	56	30	32
XLOC_006906	63961	96148647	96149626	TCONS_00007505	1	GDF10	18	55	27	27
XLOC_006910	64008	96913008	96917640	TCONS_00007509	1	MAPK8	479	496	446	401
XLOC_006914	64026	97445075	97446473	TCONS_00007513	1	VSTM4	95	145	125	87
XLOC_006917	64037	97564667	97565877	TCONS_00007516	1	C10ORF128	150	127	136	220
XLOC_006919	64049	97908659	97909081	TCONS_00007518	1	ERCC6	150	146	142	438
XLOC_006922	64107	98548142	98549688	TCONS_00007521	1	NCOA4	20074	3565	4080	2465
XLOC_006923	64117	98575637	98575907	TCONS_00007522	1	MSMB	165	515	232	361
XLOC_006924	64121	98905140	98905322	TCONS_00007523	1	ALOX5	63	38	42	28
XLOC_006926	64133	99328208	99328885	TCONS_00007525	1	ZNF22	147	137	165	210
XLOC_006927	64134	99338081	99339608	TCONS_00007526	1	RASSF4	412	443	441	587
XLOC_006928	64145	99566737	99568253	TCONS_00007527	1	RASSF4	388	416	362	555
XLOC_006929	64156	99624054	99624532	TCONS_00007528	1	ENSSSCG00000025787	37	83	25	32
XLOC_006931	64165	100716655	100717407	TCONS_00007530	1	ZNF32	125	122	114	76
XLOC_006932	64166	106253479	106256490	TCONS_00007531	1	PRKG1	59	170	100	82
XLOC_006934	64183	107865223	107867915	TCONS_00007533	1	ASAH2	218	11	4317	10
XLOC_006935	64205	107988063	107988835	TCONS_00007534	1	SGMS1	286	516	519	390
XLOC_006937	64216	108795830	108797523	TCONS_00007536	1	ATAD1	2363	2983	2430	2382
XLOC_006939	64230	109578357	109578571	TCONS_00007538	1	RNLS	22	27	22	15
XLOC_006940	64233	109732654	109734118	TCONS_00007539	1	ANKRD22	1553	701	597	353
XLOC_006941	64239	109852735	109853148	TCONS_00007540	1	ACTA2	2251	4929	3259	2169
XLOC_006942	64248	110108612	110109424	TCONS_00007541	1	CH25H	33	28	23	18
XLOC_006943	64249	110114083	110117558	TCONS_00007542	1	LIPA	2121	1610	1711	1506
XLOC_006945	64272	110397901	110397960	TCONS_00007545	1	PANK1	130	75	49	56
XLOC_006950	64304	112652687	112655145	TCONS_00007550	1	PPP1R3C	55	201	94	112
XLOC_006953	64308	113191918	113192145	TCONS_00007553	1	CPEB3	55	28	41	19
XLOC_006955	64320	113505019	113509013	TCONS_00007555	1	IDE	1431	1120	1360	826
XLOC_006956	64344	114504895	114505460	TCONS_00007556	1	MYOF	505	493	491	296
XLOC_006957	64400	114769059	114769361	TCONS_00007557	1	RBP4	51	5	1	3
XLOC_006958	64406	114858498	114858667	TCONS_00007558	1	FRA10AC1	215	263	253	266
XLOC_006960	64422	115620347	115622626	TCONS_00007560	1	NOC3L	322	297	362	443
XLOC_006961	64501	115768792	115770958	TCONS_00007563	1	HELLS	526	375	537	1667
XLOC_006964	64525	116289688	116292149	TCONS_00007566	1	ENSSSCG00000010489	357	342	349	348
XLOC_006965	64526	116344443	116344612	TCONS_00007567	1	ENSSSCG00000010491	29	14	19	11
XLOC_006966	64532	116376967	116377591	TCONS_00007568	1	PDLIM1	1257	1323	1069	689
XLOC_006967	64543	116528970	116532282	TCONS_00007569	1	SORBS1	1196	2747	1646	1268
XLOC_006968	64566	116807919	116808989	TCONS_00007570	1	ALDH18A1	8980	7298	7414	4046
XLOC_006969	64584	116864243	116866206	TCONS_00007571	1	TCTN3	85	106	76	61
XLOC_006971	64599	117264741	117265486	TCONS_00007573	1	BLNK	1040	1185	946	2324
XLOC_006973	64622	117454645	117454779	TCONS_00007575	1	TLL2	38	3	12	3
XLOC_006974	64640	117602612	117606833	TCONS_00007576	1	TM9SF3	4262	3717	4170	2905
XLOC_006976	64656	117674451	117678889	TCONS_00007578	1	PIK3AP1	755	409	490	4505
XLOC_006977	64673	118081765	118085056	TCONS_00007579	1	SLIT1	13	103	34	40
XLOC_006978	64706	118339311	118340566	TCONS_00007580	1	EXOSC1	424	469	441	511
XLOC_006979	64714	118356950	118357373	TCONS_00007581	1	MMS19	878	829	864	841
XLOC_006982	64750	118548268	118549074	TCONS_00007584	1	AVPI1	852	438	514	257
XLOC_006983	64753	118623934	118625034	TCONS_00007585	1	SFRP5	44	78	66	420
XLOC_006984	64756	118983460	118984719	TCONS_00007586	1	LOXL4	63	129	80	73
XLOC_006985	64770	119116728	119116798	TCONS_00007587	1	ENSSSCG00000010533	115	78	97	45
XLOC_006987	64787	120043225	120043240	TCONS_00007590	1	GOT1	2880	3513	4696	1815
XLOC_006988	64797	120241402	120242333	TCONS_00007591	1	SLC25A28	503	609	564	521
XLOC_006989	64801	120326812	120327697	TCONS_00007592	1	COX15	386	336	422	246
XLOC_006990	64810	120489410	120491065	TCONS_00007593	1	DNMBP	929	1320	1096	706
XLOC_006993	64846	120718816	120720027	TCONS_00007596	1	ERLIN1	1637	874	1121	538
XLOC_006994	64858	120757214	120757243	TCONS_00007597	1	IKK-ALPHA	493	478	499	425
XLOC_006995	64879	120857844	120858007	TCONS_00007598	1	CWF19L1	185	149	191	193
XLOC_006997	64894	120893569	120894491	TCONS_00007600	1	BLOC1S2	542	450	468	531
XLOC_006999	64915	120957797	120958235	TCONS_00007602	1	ENSSSCG00000010553	613	464	572	601
XLOC_007003	64930	121828052	121829109	TCONS_00007606	1	MRPL43	902	966	982	850
XLOC_007010	64963	122671874	122671986	TCONS_00007613	1	NPM3	252	294	410	413
XLOC_007011	64968	122676573	122676709	TCONS_00007614	1	MGEA5	1164	1025	1140	1327
XLOC_007013	64994	122727505	122730573	TCONS_00007616	1	C10ORF76	597	654	627	560
XLOC_007014	65020	122966025	122967875	TCONS_00007617	1	NP_001072153.1	1269	1478	1196	1424
XLOC_007016	65034	123271517	123271747	TCONS_00007619	1	PSD	174	568	209	254
XLOC_007017	65052	123335445	123337404	TCONS_00007620	1	ACTR1A	3438	3993	3469	2735
XLOC_007020	65073	124035120	124035407	TCONS_00007623	1	NT5C2	819	760	916	813
XLOC_007021	65090	124190353	124191589	TCONS_00007624	1	ENSSSCG00000020954	124	139	144	160
XLOC_007022	65093	124404354	124406327	TCONS_00007625	1	SH3PXD2A	142	116	190	50
XLOC_007024	65104	124726432	124727177	TCONS_00007627	1	OBFC1	67	87	74	127
XLOC_007025	65114	124874690	124875645	TCONS_00007628	1	ENSSSCG00000021131	1856	1855	1892	1709
XLOC_007026	65122	124879142	124879305	TCONS_00007630	1	COL17A1	2430	2516	2139	1778
XLOC_007028	65309	125224090	125225745	TCONS_00007634	1	ITPRIP	88	89	55	263
XLOC_007034	65343	131108869	131109477	TCONS_00007642	1	XPNPEP1	3954	5241	5975	3200
XLOC_007035	65365	131613231	131617079	TCONS_00007643	1	SMNDC1	663	718	834	865
XLOC_007038	65377	133473306	133477035	TCONS_00007646	1	GPAT	1136	1066	1703	804
XLOC_007039	65398	133754641	133755247	TCONS_00007647	1	ENSSSCG00000010635	386	346	418	284
XLOC_007041	65414	134049152	134049499	TCONS_00007649	1	ACSL5	2655	2094	2705	1269
XLOC_007042	65436	135129974	135131333	TCONS_00007650	1	HABP2	160	32	37	18
XLOC_007043	65449	135266948	135267457	TCONS_00007651	1	DCLRE1A	138	100	112	148
XLOC_007044	65506	135593211	135593293	TCONS_00007656	1	C10ORF118	449	395	534	323
XLOC_007045	65522	135751397	135752631	TCONS_00007657	1	AFAP1L2	289	451	488	274
XLOC_007046	65545	135884829	135885635	TCONS_00007658	1	ABLIM1	601	443	618	879
XLOC_007052	65596	138170746	138174983	TCONS_00007664	1	HSPA12A	45	78	69	43
XLOC_007053	65620	138373869	138376432	TCONS_00007666	1	KIAA1598	856	443	557	300
XLOC_007060	65658	138801329	138803535	TCONS_00007673	1	PDZD8	413	340	379	315
XLOC_007061	65663	139586852	139587079	TCONS_00007674	1	RAB11FIP2	87	61	86	47
XLOC_007062	65668	139880728	139882311	TCONS_00007675	1	C10ORF84	777	720	886	780
XLOC_007065	65685	140498360	140499643	TCONS_00007678	1	EIF3A	5068	3942	5105	4399
XLOC_007068	65709	140556673	140558662	TCONS_00007681	1	SFXN4	260	178	223	134
XLOC_007069	65724	140603477	140604471	TCONS_00007682	1	PRDX3	5363	3757	4874	3234
XLOC_007070	65731	140910188	140911470	TCONS_00007683	1	RGS10	185	221	210	245
XLOC_007071	65736	140969135	140970257	TCONS_00007684	1	ENSSSCG00000010685	1793	1572	1820	1762
XLOC_007072	65748	141196414	141198291	TCONS_00007685	1	MCMBP	1224	1215	1421	1718
XLOC_007074	65765	142500503	142500649	TCONS_00007687	1	FGFR2	26	32	31	15
XLOC_007076	65785	142872612	142872792	TCONS_00007689	1	NSMCE4A	386	348	449	436
XLOC_007079	65798	143664253	143664392	TCONS_00007693	1	PLEKHG2	1026	1137	1013	1005
XLOC_007080	65871	143677533	143679416	TCONS_00007696	1	TTP	1175	1579	1195	1164
XLOC_007081	65873	143686575	143687571	TCONS_00007697	1	ENSSSCG00000024005	160	138	134	191
XLOC_007082	65877	143699679	143699707	TCONS_00007698	1	SAMD4B	512	660	480	431
XLOC_007088	65959	144130876	144134905	TCONS_00007704	1	IKZF5	618	471	572	736
XLOC_007089	65964	144881645	144881898	TCONS_00007705	1	CPXM2	327	725	397	344
XLOC_007090	65979	145096700	145096890	TCONS_00007706	1	CHST15	216	242	189	692
XLOC_007091	65988	145501611	145505875	TCONS_00007707	1	FAM53B	2324	2416	1859	2714
XLOC_007092	65992	145686773	145686867	TCONS_00007708	1	ENSSSCG00000023560	253	218	211	278
XLOC_007093	65998	145881322	145882130	TCONS_00007709	1	ENSSSCG00000010739	900	1007	851	507
XLOC_007095	66013	146730878	146731426	TCONS_00007712	1	UROS	690	441	493	358
XLOC_007096	66034	146772898	146773057	TCONS_00007713	1	DHX32	1029	788	800	534
XLOC_007103	66081	148035322	148035539	TCONS_00007720	1	ENSSSCG00000010748	159	213	174	100
XLOC_007106	66089	148976961	148977565	TCONS_00007723	1	ENSSSCG00000010753	2407	3457	2521	1870
XLOC_007107	66092	149170562	149170615	TCONS_00007725	1	MKI67	2306	2221	3405	5314
XLOC_007108	66148	150935646	150938243	TCONS_00007727	1	EBF3	12	44	22	32
XLOC_007110	66166	152194734	152195628	TCONS_00007729	1	BNIP3	2024	1917	1655	1244
XLOC_007112	66182	152371288	152372921	TCONS_00007731	1	ENSSSCG00000023681	129	140	123	83
XLOC_007114	66240	152987704	152987826	TCONS_00007735	1	ENSSSCG00000021097	47	71	60	38
XLOC_007116	66246	153183591	153184201	TCONS_00007737	1	ADAM8	104	85	72	240
XLOC_007117	66270	153196047	153196182	TCONS_00007738	1	TUBGCP2	2105	1887	1727	2298
XLOC_007127	66322	153794853	153795076	TCONS_00007748	1	PRAP1	2110	4013	4022	2440
XLOC_007129	66331	1003620	1003803	TCONS_00007750	1	RND3	558	713	543	380
XLOC_007131	66335	1931293	1931395	TCONS_00007752	1	MMADHC	1627	1216	1418	941
XLOC_007133	66345	3748134	3748224	TCONS_00007754	1	ORC4	286	322	350	491
XLOC_007134	66359	8511221	8511298	TCONS_00007755	1	GTDC1	198	225	203	351
XLOC_007141	66388	18125304	18125429	TCONS_00007762	1	CXCR4	191	228	196	2873
XLOC_007142	66390	18269639	18269911	TCONS_00007763	1	DARS	1605	1400	1674	1935
XLOC_007143	66406	18441731	18442379	TCONS_00007764	1	ENSSSCG00000015691	9313	660	12110	291
XLOC_007144	66412	18486694	18487333	TCONS_00007765	1	LCT	48837	2368	57566	1612
XLOC_007145	66429	18593801	18593950	TCONS_00007766	1	ENSSSCG00000030633	617	672	642	942
XLOC_007146	66435	18995367	18995545	TCONS_00007767	1	ZRANB3	100	99	108	187
XLOC_007150	66471	19909847	19909958	TCONS_00007771	1	TMEM163	14	10	4	330
XLOC_007151	66476	20055352	20056418	TCONS_00007772	1	SUB1	1441	1155	1427	1184
XLOC_007153	66479	21862472	21866232	TCONS_00007774	1	NCKAP5	272	332	224	175
XLOC_007154	66486	22098597	22098753	TCONS_00007775	1	LYPD1	221	87	160	49
XLOC_007156	66492	22725256	22725627	TCONS_00007777	1	ARP3	5327	6910	8213	10648
XLOC_007163	66530	26805697	26805887	TCONS_00007786	1	DDX18	1277	1025	1288	1574
XLOC_007166	66593	28424281	28424541	TCONS_00007789	1	STEAP3	1220	900	759	711
XLOC_007167	66598	28578032	28578220	TCONS_00007790	1	DBI	6863	1284	1749	1902
XLOC_007169	66603	28766306	28766820	TCONS_00007793	1	MAP3K2	226	134	230	128
XLOC_007170	66658	28869704	28869821	TCONS_00007795	1	ERCC3	772	673	672	627
XLOC_007171	66673	29008391	29009193	TCONS_00007796	1	BIN1	420	390	394	278
XLOC_007173	66688	34655273	34655547	TCONS_00007798	1	TSN	211	186	206	245
XLOC_007174	66693	34678356	34678535	TCONS_00007799	1	MKI67	1366	1046	1383	1206
XLOC_007175	66700	34740914	34741475	TCONS_00007800	1	ENSSSCG00000027791	148	78	146	95
XLOC_007176	66724	34947026	34947523	TCONS_00007801	1	ENSSSCG00000015731	787	799	711	1005
XLOC_007182	66763	36045463	36045595	TCONS_00007807	1	ENSSSCG00000015738	444	382	358	152
XLOC_007184	66772	36160645	36161580	TCONS_00007809	1	TMEM177	50	27	36	21
XLOC_007185	66773	36329068	36329102	TCONS_00007810	1	PTPN4	152	108	137	85
XLOC_007186	66799	36469245	36469432	TCONS_00007811	1	ENSSSCG00000023795	73	54	77	36
XLOC_007189	66815	36646556	36646823	TCONS_00007814	1	RALB	806	1471	1011	1062
XLOC_007191	66831	37770243	37770466	TCONS_00007816	1	CLN8	413	431	374	337
XLOC_007194	66846	38071422	38071564	TCONS_00007820	1	MYOM2	5	9	7	90
XLOC_007198	66890	42662743	42662824	TCONS_00007824	1	MCPH1	18	16	14	44
XLOC_007199	66893	43013894	43014116	TCONS_00007825	1	AGPAT5	400	143	317	155
XLOC_007201	66903	43346318	43346470	TCONS_00007827	1	PBD-2	22	71	22	73
XLOC_007203	66906	43525107	43525132	TCONS_00007829	1	ENSSSCG00000024010	168	87	129	144
XLOC_007205	66923	43943819	43943908	TCONS_00007831	1	ENSSSCG00000023328	18	38	35	17
XLOC_007207	66950	44496159	44496376	TCONS_00007833	1	SPCS3	2472	2163	2672	1714
XLOC_007208	66955	45495291	45495537	TCONS_00007834	1	NEIL3	68	89	87	398
XLOC_007214	67101	51228282	51228813	TCONS_00007842	1	WWC2	436	144	351	98
XLOC_007215	67124	51499660	51500035	TCONS_00007843	1	CDKN2AIP	611	676	637	608
XLOC_007216	67131	51531447	51531660	TCONS_00007845	1	ING2	457	636	576	492
XLOC_007217	67133	51604764	51604931	TCONS_00007846	1	C4ORF41	784	846	793	800
XLOC_007218	67163	51804160	51805254	TCONS_00007847	1	STOX2	69	63	57	35
XLOC_007219	67167	52291090	52291142	TCONS_00007848	1	CASP3	1726	1129	2035	778
XLOC_007220	67172	52433810	52433856	TCONS_00007849	1	MLF1IP	233	241	282	525
XLOC_007221	67186	52922448	52922728	TCONS_00007850	1	SLC25A4	3215	1470	2382	916
XLOC_007223	67191	53105367	53105614	TCONS_00007852	1	SNX25	503	669	504	630
XLOC_007224	67208	53252478	53252613	TCONS_00007853	1	C4ORF47	25	30	31	57
XLOC_007231	67288	54674879	54675195	TCONS_00007860	1	TM2D2	116	86	103	113
XLOC_007232	67292	54710265	54710444	TCONS_00007861	1	PLEKHA2	90	72	75	597
XLOC_007234	67304	54842665	54843276	TCONS_00007863	1	ENSSSCG00000015810	3	4	1	29
XLOC_007235	67309	55038844	55039004	TCONS_00007864	1	TACC1	91	102	115	134
XLOC_007236	67316	55252295	55252598	TCONS_00007865	1	FGFR1IIIC	393	531	342	387
XLOC_007237	67332	55338007	55338681	TCONS_00007866	1	WHSC1L1	1045	880	1097	1099
XLOC_007244	67393	59503838	59504306	TCONS_00007873	1	RNF122	146	131	135	242
XLOC_007246	67422	59810834	59811895	TCONS_00007877	1	HNRNPA2B1	6788	6576	7681	11144
XLOC_007250	67432	61682022	61682033	TCONS_00007881	1	PPP2CB	1339	1351	1169	903
XLOC_007251	67439	61755136	61755354	TCONS_00007882	1	GSR	1748	1921	1721	1140
XLOC_007252	67452	61816694	61816890	TCONS_00007883	1	GTF2E2	733	754	743	803
XLOC_007255	67464	62330409	62330773	TCONS_00007886	1	TMEM66	2119	2631	2323	1539
XLOC_007256	67470	62906029	62906925	TCONS_00007887	1	DUSP4	908	1140	1218	848
XLOC_007257	67474	63775197	63775422	TCONS_00007888	1	HERC2	62	20	62	28
XLOC_007258	67507	63909201	63909542	TCONS_00007889	1	ENSSSCG00000021721	802	838	779	882
XLOC_007261	67537	65656864	65657761	TCONS_00007892	1	HS6ST1	851	1481	1111	1002
XLOC_007262	67542	65785414	65785539	TCONS_00007893	1	ENSSSCG00000029138	52	9	44	17
XLOC_007263	67551	66025273	66025320	TCONS_00007894	1	SAP130	790	901	856	1052
XLOC_007264	67572	66230019	66230181	TCONS_00007895	1	ENSSSCG00000028633	945	963	944	1182
XLOC_007265	67577	66266814	66267002	TCONS_00007896	1	WDR33	936	887	919	1393
XLOC_007266	67769	66421182	66421373	TCONS_00007902	1	MYO7B	6571	9641	6762	4936
XLOC_007269	67789	66699447	66700010	TCONS_00007906	1	FMNL2	516	138	302	92
XLOC_007270	67921	67086569	67086965	TCONS_00007910	1	ARL6IP6	930	991	999	1378
XLOC_007274	67933	69329720	69330424	TCONS_00007914	1	KCNJ3	171	50	80	32
XLOC_007276	67937	70811286	70811369	TCONS_00007916	1	G3PD	752	943	869	535
XLOC_007277	67955	71188248	71188520	TCONS_00007917	1	CYTIP	277	134	198	173
XLOC_007281	67969	72627743	72628165	TCONS_00007921	1	PKP4	998	977	1014	531
XLOC_007282	67991	73001694	73001825	TCONS_00007922	1	DAPL1	11	8	8	24
XLOC_007283	67995	73328067	73328172	TCONS_00007923	1	TANC1	738	714	691	364
XLOC_007284	68018	73887125	73887541	TCONS_00007925	1	3255552000	1731	1401	1513	2096
XLOC_007288	68050	75451998	75452133	TCONS_00007930	1	TANK	498	520	557	601
XLOC_007289	68058	75640607	75640654	TCONS_00007931	1	PSMD14	1016	945	1058	860
XLOC_007293	68187	76510742	76510756	TCONS_00007939	1	GCA	1221	362	920	438
XLOC_007297	68198	79412981	79413127	TCONS_00007943	1	ENSSSCG00000025598	769	546	580	283
XLOC_007301	68245	80794830	80795598	TCONS_00007947	1	GALNT3	931	1106	968	595
XLOC_007309	68268	82588672	82590157	TCONS_00007955	1	LIMA1	30	65	33	34
XLOC_007311	68272	84270149	84270202	TCONS_00007957	1	CERS6	16	12	37	10
XLOC_007312	68276	84397378	84397396	TCONS_00007958	1	NOSTRIN	830	744	568	470
XLOC_007314	68299	84614647	84614876	TCONS_00007960	1	ENSSSCG00000015930	26	11	13	21
XLOC_007315	68303	84972453	84972606	TCONS_00007961	1	ENSSSCG00000015931	80	41	42	24
XLOC_007316	68319	85061415	85061588	TCONS_00007962	1	PPIG	1464	1321	1525	1798
XLOC_007317	68333	85127155	85127377	TCONS_00007963	1	PHOSPHO2	124	88	117	77
XLOC_007318	68337	85149172	85149820	TCONS_00007964	1	KLHL23	83	128	93	63
XLOC_007319	68342	85205443	85205527	TCONS_00007965	1	SSB	2159	2120	2409	3208
XLOC_007320	68354	85315335	85315487	TCONS_00007966	1	UBR3	115	46	89	53
XLOC_007321	68370	85380836	85381023	TCONS_00007967	1	ENSSSCG00000015940	504	389	462	333
XLOC_007324	68413	86481990	86482286	TCONS_00007970	1	GORASP2	1911	1714	1836	1439
XLOC_007325	68423	86948086	86948540	TCONS_00007971	1	DCAF17	328	223	278	184
XLOC_007326	68470	87032975	87033971	TCONS_00007975	1	CYBRD1	13367	13348	9276	6974
XLOC_007327	68474	87190697	87190875	TCONS_00007976	1	DYNC1I2	1601	2117	1743	1497
XLOC_007328	68491	87413835	87413946	TCONS_00007977	1	ENSSSCG00000022990	88	144	97	145
XLOC_007330	68498	87491257	87491351	TCONS_00007979	1	HAT1	565	612	646	1503
XLOC_007334	68525	87830505	87831053	TCONS_00007984	1	ITGA6	701	673	891	279
XLOC_007335	68585	87917870	87918138	TCONS_00007985	1	PDK1	143	68	92	168
XLOC_007340	68631	88505944	88506136	TCONS_00007990	1	ENSSSCG00000015960	101	56	90	40
XLOC_007341	68651	88746848	88747103	TCONS_00007991	1	CDCA7	912	1349	1261	3676
XLOC_007342	68661	89532289	89532544	TCONS_00007992	1	CIR1	351	428	390	457
XLOC_007351	68678	91399214	91399583	TCONS_00008001	1	HOXD8	4	27	13	16
XLOC_007353	68681	91420236	91420671	TCONS_00008003	1	HOXD4	9	52	15	58
XLOC_007354	68683	91436909	91437445	TCONS_00008004	1	HOXD3	3	26	11	22
XLOC_007356	68687	91528901	91529139	TCONS_00008006	1	MTX2	475	472	486	439
XLOC_007358	68698	92417764	92417835	TCONS_00008008	1	HNRNPA3	4669	4107	5046	7359
XLOC_007359	68709	92609003	92609911	TCONS_00008009	1	AGPS	1115	791	1103	629
XLOC_007360	68730	93330063	93330498	TCONS_00008010	1	RBM45	122	129	122	174
XLOC_007363	68742	93542491	93542735	TCONS_00008013	1	OSBPL6	46	72	59	38
XLOC_007367	68784	96521093	96521774	TCONS_00008017	1	ITGA4	403	140	195	290
XLOC_007368	68812	96661981	96663051	TCONS_00008018	1	NEUROD1	34	20	18	10
XLOC_007370	68815	97010992	97011197	TCONS_00008020	1	PDE1A	10	25	22	13
XLOC_007371	68827	97715645	97715731	TCONS_00008021	1	DNAJC10	1446	1259	1335	1879
XLOC_007377	68878	101503556	101503798	TCONS_00008027	1	ZC3H15	1562	1245	1487	1467
XLOC_007378	68888	101580814	101580831	TCONS_00008028	1	ITGAV	370	242	259	203
XLOC_007379	68917	101733011	101733605	TCONS_00008029	1	FAM171B	183	139	153	633
XLOC_007383	68928	103617254	103617265	TCONS_00008033	1	GULP1	72	153	102	74
XLOC_007385	68938	104067018	104067215	TCONS_00008035	1	COL3A1	23623	37325	24687	16544
XLOC_007386	68989	104503599	104503735	TCONS_00008036	1	WDR75	780	354	570	479
XLOC_007387	69010	104676679	104677115	TCONS_00008037	1	ENSSSCG00000027724	255	12	16	12
XLOC_007388	69012	104872679	104872721	TCONS_00008038	1	ENSSSCG00000027157	7575	160	430	195
XLOC_007389	69020	104976732	104976774	TCONS_00008039	1	ENSSSCG00000016040	4080	64	202	75
XLOC_007391	69029	105299264	105299431	TCONS_00008041	1	ENSSSCG00000016041	394	242	320	197
XLOC_007393	69058	105424453	105424604	TCONS_00008043	1	PMS1	209	149	245	290
XLOC_007395	69071	106048443	106048572	TCONS_00008045	1	HIBCH	130	115	139	78
XLOC_007396	69076	106358846	106359049	TCONS_00008046	1	INPP1	1142	641	872	469
XLOC_007397	69081	106423132	106424743	TCONS_00008047	1	MFSD6	1075	1235	1045	879
XLOC_007398	69087	106592223	106592360	TCONS_00008048	1	NAB1	669	748	713	687
XLOC_007399	69091	106832342	106832440	TCONS_00008049	1	GLS	2938	4773	2565	3648
XLOC_007401	69106	107266790	107266908	TCONS_00008051	1	ENSSSCG00000020860	13	11	15	5
XLOC_007402	69109	107348521	107348617	TCONS_00008052	1	ENSSSCG00000016061	429	519	558	346
XLOC_007403	69135	107658457	107659044	TCONS_00008053	1	OBFC2A	727	430	686	592
XLOC_007404	69141	107752010	107752867	TCONS_00008054	1	SDPR	563	1192	814	506
XLOC_007406	69144	108035420	108035551	TCONS_00008056	1	ENSSSCG00000016063	45	92	56	36
XLOC_007407	69146	111065450	111065555	TCONS_00008057	1	ENSSSCG00000021044	13	21	19	25
XLOC_007409	69161	111788024	111788152	TCONS_00008059	1	ENSSSCG00000016071	93	115	139	183
XLOC_007410	69172	111897542	111897714	TCONS_00008061	1	PGAP1	144	88	145	91
XLOC_007412	69222	112512186	112512416	TCONS_00008063	1	COQ10B	547	642	625	544
XLOC_007413	69227	112548610	112548612	TCONS_00008064	1	HSPE1	3357	2554	3958	3226
XLOC_007414	69231	112564922	112565089	TCONS_00008065	1	MOBKL3	200	182	202	244
XLOC_007415	69237	112603786	112604450	TCONS_00008066	1	ENSSSCG00000020929	90	136	111	121
XLOC_007416	69239	112940718	112940732	TCONS_00008067	1	PLCL1	24	45	35	30
XLOC_007420	69249	114817412	114817909	TCONS_00008071	1	C2ORF69	39	31	47	44
XLOC_007422	69256	115266549	115266664	TCONS_00008073	1	SPATS2L	731	825	711	459
XLOC_007423	69270	115385277	115385387	TCONS_00008074	1	SGOL2	206	204	315	570
XLOC_007424	69280	115429403	115429783	TCONS_00008075	1	AOX1	58	66	79	76
XLOC_007425	69318	115692902	115692904	TCONS_00008076	1	PPIL3	360	380	377	476
XLOC_007426	69324	115713383	115713548	TCONS_00008078	1	CLK1	1604	1715	1734	2024
XLOC_007428	69355	116072234	116072491	TCONS_00008080	1	NDUFB3	1210	1294	1453	1061
XLOC_007429	69359	116106029	116106149	TCONS_00008081	1	FLIP-L	1249	1694	1393	1173
XLOC_007430	69370	116127712	116127871	TCONS_00008082	1	CASP10	278	161	292	111
XLOC_007431	69380	116275040	116275124	TCONS_00008083	1	CASP8	702	757	597	692
XLOC_007434	69396	117063378	117065102	TCONS_00008086	1	FZD7	65	89	51	46
XLOC_007439	69419	117351067	117351371	TCONS_00008091	1	NOP58	815	636	828	1067
XLOC_007444	69435	117426776	117426867	TCONS_00008096	1	BMPR2	313	351	333	193
XLOC_007445	69448	117639721	117640570	TCONS_00008097	1	FAM117B	174	459	284	451
XLOC_007446	69456	117869022	117869099	TCONS_00008098	1	ALS2CR8	128	130	131	223
XLOC_007449	69479	118492379	118492433	TCONS_00008101	1	TP44	49	49	51	89
XLOC_007451	69484	118627673	118627785	TCONS_00008103	1	CTLA4	8	10	9	14
XLOC_007452	69488	118697550	118697674	TCONS_00008104	1	ICOS	109	101	125	264
XLOC_007455	69507	120074562	120074650	TCONS_00008107	1	ENSSSCG00000026799	20	14	17	9
XLOC_007456	69512	121000537	121000983	TCONS_00008108	1	EEF1B2	7162	5516	6571	6891
XLOC_007460	69526	121306038	121306251	TCONS_00008112	1	ADAM23	49	53	33	21
XLOC_007462	69561	121719668	121719735	TCONS_00008114	1	CPO	4	4899	1178	2556
XLOC_007463	69570	122362816	122363105	TCONS_00008115	1	METTL21A	292	302	347	656
XLOC_007464	69574	122425805	122428979	TCONS_00008116	1	FZD5	574	1096	1054	475
XLOC_007465	69575	122630690	122631659	TCONS_00008117	1	PLEKHM3	31	26	23	36
XLOC_007466	69578	122898747	122898918	TCONS_00008118	1	PIKFYVE	966	667	919	1016
XLOC_007470	69637	124103823	124104084	TCONS_00008122	1	MAP2	160	189	176	123
XLOC_007471	69649	124213339	124213430	TCONS_00008124	1	UNC80	23	10	13	7
XLOC_007477	69792	124927136	124927372	TCONS_00008130	1	ENSSSCG00000027050	1023	419	702	213
XLOC_007479	69800	124974682	124974844	TCONS_00008132	1	ENSSSCG00000029867	133	41	75	17
XLOC_007480	69802	125183127	125183259	TCONS_00008133	1	CPS1	26189	15575	20152	7313
XLOC_007487	69854	130321648	130321768	TCONS_00008140	1	ATIC	355	334	416	381
XLOC_007488	69867	131216872	131216989	TCONS_00008141	1	TMEM169	24	29	27	14
XLOC_007489	69870	131235915	131235935	TCONS_00008142	1	XRCC5	750	504	604	480
XLOC_007492	69898	133116446	133116757	TCONS_00008145	1	ENSSSCG00000026805	73	182	103	58
XLOC_007499	69923	133479159	133479202	TCONS_00008152	1	VIL1	19299	46515	38304	22061
XLOC_007500	69943	133604447	133605266	TCONS_00008153	1	RQCD1	1065	1206	1288	1817
XLOC_007501	69951	133641605	133641750	TCONS_00008154	1	PLCD4	10	10	7	36
XLOC_007502	69967	133768369	133768627	TCONS_00008155	1	TTLL2	155	134	124	94
XLOC_007506	69990	134249648	134250000	TCONS_00008159	1	FAM134A	1463	1835	1320	1416
XLOC_007507	69999	134277911	134277994	TCONS_00008160	1	ZFAND2B	749	847	665	761
XLOC_007508	70009	134300649	134300775	TCONS_00008161	1	ANKZF1	684	767	599	841
XLOC_007509	70023	134320058	134320121	TCONS_00008162	1	STK16	680	666	599	463
XLOC_007510	70031	134341043	134341160	TCONS_00008163	1	ENSSSCG00000016216	351	582	476	454
XLOC_007511	70035	134355300	134355497	TCONS_00008164	1	DNAJB2	259	239	206	313
XLOC_007514	70046	134512277	134513027	TCONS_00008167	1	OBSL1	148	297	133	189
XLOC_007515	70067	134560460	134561132	TCONS_00008168	1	DES	5572	32438	9228	13901
XLOC_007516	70076	134588465	134588680	TCONS_00008169	1	CHPF	757	394	327	257
XLOC_007521	70103	137963755	137963799	TCONS_00008177	1	FARSB	470	399	484	442
XLOC_007524	70118	138074695	138074944	TCONS_00008180	1	MOGAT1	422	285	488	127
XLOC_007526	70126	138352892	138353371	TCONS_00008182	1	ENSSSCG00000021283	29	38	23	55
XLOC_007529	70144	138663706	138663767	TCONS_00008185	1	ACSL3	9248	3596	7082	1794
XLOC_007530	70159	139069527	139070004	TCONS_00008186	1	WDFY1	167	116	119	97
XLOC_007531	70165	139167795	139168141	TCONS_00008187	1	MRPL44	373	420	424	453
XLOC_007534	70176	142086244	142089969	TCONS_00008190	1	IRS-1	71	129	85	88
XLOC_007538	70250	143050337	143050449	TCONS_00008196	1	CCL20	197	24	84	49
XLOC_007542	70275	144908676	144909267	TCONS_00008200	1	SP140	1377	1342	1371	1777
XLOC_007543	70305	144981352	144981501	TCONS_00008201	1	SP100	348	221	313	324
XLOC_007544	70316	145171298	145171662	TCONS_00008202	1	CAB39	2161	2829	2598	2394
XLOC_007545	70325	145293291	145293580	TCONS_00008203	1	ITM2C	10456	16933	8562	9731
XLOC_007548	70336	145524631	145524898	TCONS_00008206	1	PSMD1	814	727	815	624
XLOC_007549	70351	145589504	145589669	TCONS_00008207	1	ENSSSCG00000021677	842	817	857	843
XLOC_007555	70384	145939849	145940035	TCONS_00008213	1	NCL	1975	1851	2219	3130
XLOC_007559	70395	146199014	146199156	TCONS_00008217	1	COPS7B	346	269	314	280
XLOC_007561	70410	146868803	146868869	TCONS_00008219	1	ENSSSCG00000016284	11818	10289	10918	4165
XLOC_007563	70423	146933869	146933983	TCONS_00008221	1	OVCH2	36	23	26	13
XLOC_007566	70467	146959764	146959819	TCONS_00008225	1	EIF4E2	481	331	428	353
XLOC_007568	70478	147163961	147164104	TCONS_00008227	1	KCNJ13	2053	1675	2725	785
XLOC_007569	70481	147281211	147281415	TCONS_00008228	1	ENSSSCG00000022612	1110	1103	1155	1012
XLOC_007571	70498	147606612	147606814	TCONS_00008230	1	INPP5D	597	560	541	2825
XLOC_007573	70532	147864482	147864710	TCONS_00008232	1	ENSSSCG00000009432	689	1163	778	839
XLOC_007574	70547	148087403	148088425	TCONS_00008233	1	ENSSSCG00000016308	3729	3316	2206	1560
XLOC_007576	70633	148216756	148216852	TCONS_00008237	1	USP40	458	467	441	448
XLOC_007577	70746	148259662	148260585	TCONS_00008238	1	ENSSSCG00000016312	18112	8568	9233	4282
XLOC_007579	70754	148493626	148494485	TCONS_00008243	1	ENSSSCG00000025609	372	105	162	35
XLOC_007580	70759	148508406	148509287	TCONS_00008245	1	UGT1A1	2269	517	737	197
XLOC_007583	70792	149877124	149877353	TCONS_00008248	1	ENSSSCG00000024859	144	128	134	47
XLOC_007584	70797	150152463	150152577	TCONS_00008249	1	AGAP1	484	374	457	184
XLOC_007586	70808	150857312	150858400	TCONS_00008251	1	CXCR7	109	160	111	77
XLOC_007587	70809	151269647	151269867	TCONS_00008252	1	COPS8	785	940	816	965
XLOC_007588	70817	151631247	151631428	TCONS_00008253	1	RAB17	554	982	839	517
XLOC_007589	70821	151754397	151754782	TCONS_00008254	1	ENSSSCG00000016330	173	277	184	220
XLOC_007591	70861	151914130	151914166	TCONS_00008256	1	RAMP1	39	105	37	155
XLOC_007592	70864	151976579	151976926	TCONS_00008257	1	ENSSSCG00000027723	485	424	425	396
XLOC_007593	70874	152046617	152046857	TCONS_00008258	1	SCLY	446	566	571	368
XLOC_007597	70942	152147091	152147967	TCONS_00008265	1	ENSSSCG00000016336	324	381	325	432
XLOC_007598	70950	152221998	152222168	TCONS_00008266	1	ENSSSCG00000016339	462	522	487	636
XLOC_007602	70978	152921244	152921492	TCONS_00008270	1	HDAC4	530	744	526	541
XLOC_007609	71031	153946104	153946238	TCONS_00008277	1	MYEOV2	940	981	1010	1050
XLOC_007620	71046	154473743	154473811	TCONS_00008288	1	ANKMY1	24	18	12	21
XLOC_007621	71064	154711219	154711249	TCONS_00008289	1	3113683200	3693	4129	3757	3604
XLOC_007622	71076	154816153	154816320	TCONS_00008290	1	BOK	18	47	20	27
XLOC_007623	71078	154937360	154937572	TCONS_00008291	1	SNED1	34	49	48	18
XLOC_007624	71110	155031617	155032478	TCONS_00008292	1	PPP1R7	809	708	745	843
XLOC_007629	71147	156295907	156295967	TCONS_00008297	1	PLEKHB2	1981	2102	2089	1558
XLOC_007634	71236	3600	5244	TCONS_00008302	1	NMI	809	708	841	570
XLOC_007637	71248	2011780	2014756	TCONS_00008305	1	LYPD6	53	243	80	98
XLOC_007638	71254	2443675	2443839	TCONS_00008306	1	LYPD6B	19	6	12	1
XLOC_007639	71262	2730359	2734230	TCONS_00008307	1	KIF5C	18	33	24	47
XLOC_007640	71288	2980420	2982422	TCONS_00008308	1	EPC2	292	310	303	423
XLOC_007643	71305	3828378	3829050	TCONS_00008311	1	ACVR2A	267	340	305	175
XLOC_007646	71323	8821435	8822369	TCONS_00008314	1	ENSSSCG00000025889	40	46	49	71
XLOC_007647	71326	9034598	9034730	TCONS_00008315	1	ENSSSCG00000015671	82	59	87	149
XLOC_007649	71338	9609578	9614145	TCONS_00008317	1	KYNU	665	476	728	528
XLOC_007652	71360	15277909	15282091	TCONS_00008320	1	SPOPL	504	416	535	489
XLOC_007653	71370	16061798	16062728	TCONS_00008321	1	HNMT	980	807	1046	521
XLOC_007654	71376	18554535	18554673	TCONS_00008322	1	UBXN4	1224	1084	1071	905
XLOC_007655	71388	18646708	18646909	TCONS_00008323	1	ENSSSCG00000015692	370	275	355	376
XLOC_007658	71410	19210945	19212645	TCONS_00008326	1	RAB3GAP1	921	1036	920	849
XLOC_007661	71442	20029046	20029244	TCONS_00008329	1	MGAT5	187	60	170	45
XLOC_007663	71467	22412343	22413236	TCONS_00008331	1	GPR39	114	51	94	22
XLOC_007664	71468	22548114	22548365	TCONS_00008332	1	SLC35F5	1550	1554	2398	768
XLOC_007667	71486	26872992	26877682	TCONS_00008335	1	CCDC93	740	672	725	755
XLOC_007670	71514	28517964	28518182	TCONS_00008338	1	C2ORF76	198	84	109	159
XLOC_007671	71521	28724895	28725596	TCONS_00008339	1	PROC	128	12	7	8
XLOC_007672	71530	29401199	29401721	TCONS_00008340	1	GYPC	103	109	93	222
XLOC_007679	71570	35267703	35271609	TCONS_00008349	1	GLI2	73	142	88	65
XLOC_007681	71583	35772237	35772439	TCONS_00008351	1	PTPN18	415	505	415	402
XLOC_007682	71598	35795927	35797272	TCONS_00008352	1	IMP4	392	352	383	433
XLOC_007683	71605	36053800	36053946	TCONS_00008353	1	SCTR	36	28	32	13
XLOC_007684	71611	36511927	36512015	TCONS_00008354	1	ENSSSCG00000025168	26	18	29	15
XLOC_007691	71685	42711481	42713000	TCONS_00008361	1	MCPH1	203	169	196	525
XLOC_007692	71693	43093144	43094261	TCONS_00008362	1	XKR5	16	13	10	124
XLOC_007700	71734	44742346	44743743	TCONS_00008370	1	VEGFC	93	125	114	56
XLOC_007701	71740	45612423	45613603	TCONS_00008371	1	AGA	311	199	233	218
XLOC_007702	71749	51059841	51061338	TCONS_00008372	1	DCTD	506	365	460	255
XLOC_007706	71765	51972058	51972430	TCONS_00008376	1	ENPP6	107	70	75	65
XLOC_007707	71777	52135059	52136387	TCONS_00008377	1	IRF2	1268	1476	1286	1361
XLOC_007708	71786	52464597	52464842	TCONS_00008378	1	ENSSSCG00000015786	139	86	142	222
XLOC_007709	71800	52526606	52527707	TCONS_00008379	1	FACL2	382	472	331	386
XLOC_007710	71821	52936324	52939735	TCONS_00008380	1	KIAA1430	458	374	409	462
XLOC_007711	71825	53182412	53184521	TCONS_00008381	1	LRP2BP	92	125	101	156
XLOC_007713	71835	53234677	53234763	TCONS_00008383	1	UFSP2	270	196	240	166
XLOC_007715	71861	53297822	53298778	TCONS_00008388	1	PDLIM3	367	1390	565	643
XLOC_007717	71888	53434185	53434202	TCONS_00008390	1	SORBS2	38	109	64	60
XLOC_007719	71902	53776053	53779752	TCONS_00008392	1	FAM149A	222	247	109	142
XLOC_007721	71917	53840958	53841229	TCONS_00008396	1	TLR3	494	500	536	244
XLOC_007725	72029	54597519	54597739	TCONS_00008403	1	ADAM-9	374	237	266	393
XLOC_007726	72051	54681387	54685075	TCONS_00008404	1	HTRA4	637	577	660	1169
XLOC_007728	72062	55274276	55274326	TCONS_00008406	1	LETM2	57	45	42	31
XLOC_007729	72073	55414565	55417076	TCONS_00008407	1	DDHD2	4449	3627	4669	2612
XLOC_007732	72097	55512104	55512153	TCONS_00008410	1	ASH2L	353	398	411	471
XLOC_007733	72113	55557785	55558267	TCONS_00008411	1	EIF4EBP1	591	622	537	469
XLOC_007735	72119	55688125	55692278	TCONS_00008413	1	GPR124	648	929	652	547
XLOC_007736	72138	55741205	55742793	TCONS_00008414	1	PROSC	824	757	722	622
XLOC_007737	72146	55763112	55763648	TCONS_00008415	1	ERLIN2	474	413	447	343
XLOC_007738	72157	55810718	55812253	TCONS_00008416	1	ZNF703	487	611	320	308
XLOC_007743	72213	59542891	59545894	TCONS_00008421	1	MAK16	1037	964	1073	1440
XLOC_007745	72224	59917447	59921386	TCONS_00008423	1	NRG1	110	113	131	58
XLOC_007748	72253	61331276	61331395	TCONS_00008427	1	WRN	215	140	213	229
XLOC_007749	72323	61713435	61715252	TCONS_00008428	1	ENSSSCG00000015843	829	753	746	529
XLOC_007751	72332	61962916	61962993	TCONS_00008430	1	RBPMS	190	480	215	234
XLOC_007752	72339	62265961	62271046	TCONS_00008431	1	LEPROTL1	899	937	1003	662
XLOC_007757	72346	62933578	62933664	TCONS_00008436	1	TNKS	140	95	121	124
XLOC_007758	72373	63426230	63430898	TCONS_00008437	1	PPP1R3B	351	718	372	347
XLOC_007761	72377	65857807	65858311	TCONS_00008440	1	ENSSSCG00000027345	38	11	21	9
XLOC_007762	72379	65889037	65889062	TCONS_00008441	1	ENSSSCG00000015857	490	183	377	177
XLOC_007764	72423	66248226	66248386	TCONS_00008443	1	POLR2D	63	62	71	149
XLOC_007766	72426	66435456	66436217	TCONS_00008445	1	LIMS2	463	1808	648	887
XLOC_007767	72435	67032520	67037480	TCONS_00008446	1	PRPF40A	2185	1995	2501	2726
XLOC_007771	72464	70671007	70672598	TCONS_00008450	1	NR4A2	72	108	88	77
XLOC_007775	72489	71386273	71386613	TCONS_00008454	1	ACVR1C	47	7	21	4
XLOC_007776	72497	71682577	71682740	TCONS_00008455	1	ACVR1	244	259	203	135
XLOC_007777	72506	72235699	72236341	TCONS_00008456	1	UPP2	590	44	334	23
XLOC_007779	72518	73484139	73484340	TCONS_00008459	1	BAZ2B	382	262	364	181
XLOC_007780	72589	73937217	73937503	TCONS_00008461	1	CD302	291	141	152	203
XLOC_007781	72595	73976717	73977467	TCONS_00008462	1	LY75	1198	1215	1315	1007
XLOC_007782	72614	74118964	74119916	TCONS_00008463	1	PLA2R1	221	165	198	91
XLOC_007783	72644	74181045	74181936	TCONS_00008464	1	ITGB6	131	10	31	19
XLOC_007787	72671	76152553	76153203	TCONS_00008468	1	DPP4	7218	16166	11559	7814
XLOC_007788	72698	76292762	76292799	TCONS_00008469	1	GCG	6	1051	500	457
XLOC_007790	72729	76423089	76423268	TCONS_00008471	1	MDA5	1135	912	1111	669
XLOC_007791	72745	76684594	76685385	TCONS_00008472	1	ENSSSCG00000015899	180	40	133	47
XLOC_007797	72790	79274182	79274328	TCONS_00008478	1	GRB14	9	55	12	50
XLOC_007798	72804	79655097	79655201	TCONS_00008479	1	ENSSSCG00000029961	19	10	13	5
XLOC_007799	72807	79683636	79684102	TCONS_00008480	1	ENSSSCG00000015902	161	70	113	43
XLOC_007800	72813	79859475	79859852	TCONS_00008481	1	SLC38A11	28	10	8	5
XLOC_007801	72865	80065975	80067169	TCONS_00008485	1	SCN3A	26	40	28	14
XLOC_007802	72898	80882923	80883036	TCONS_00008486	1	ENSSSCG00000015908	78	56	85	51
XLOC_007811	72961	81528777	81529843	TCONS_00008496	1	SCN7A	21	24	20	11
XLOC_007815	73002	84459825	84463879	TCONS_00008501	1	SPC25	351	344	418	550
XLOC_007818	73086	84798248	84801158	TCONS_00008506	1	DHRS9	99	85	68	100
XLOC_007822	73138	86555850	86559940	TCONS_00008511	1	TLK1	1260	1436	1320	1240
XLOC_007824	73170	87284185	87284874	TCONS_00008513	1	SLC25A12	314	639	355	585
XLOC_007826	73194	89251099	89254050	TCONS_00008516	1	SP3	1314	1228	1386	1661
XLOC_007827	73198	89391937	89392467	TCONS_00008517	1	OLA1	824	563	725	665
XLOC_007829	73207	89587688	89590466	TCONS_00008519	1	GPR155	5396	455	2039	436
XLOC_007831	73226	89652205	89653103	TCONS_00008521	1	ENSSSCG00000029617	170	190	189	228
XLOC_007832	73233	89761503	89761558	TCONS_00008522	1	WIPF1	288	346	314	774
XLOC_007836	73327	90317366	90318177	TCONS_00008531	1	ATP5G3	8262	7912	8745	5867
XLOC_007838	73345	91273473	91275883	TCONS_00008533	1	ENSSSCG00000024465	234	311	334	330
XLOC_007841	73360	92433776	92434846	TCONS_00008537	1	NFE2L2	4658	2055	3461	1526
XLOC_007843	73370	93668009	93668762	TCONS_00008539	1	PRKRA	119	170	145	223
XLOC_007846	73407	94265676	94266907	TCONS_00008542	1	SESTD1	162	180	168	85
XLOC_007849	73440	95114616	95116322	TCONS_00008546	1	CWC22	546	495	597	773
XLOC_007853	73503	97838123	97839434	TCONS_00008552	1	FRZB	195	310	193	127
XLOC_007854	73509	97932947	97933088	TCONS_00008553	1	NCKAP1	1541	1428	1731	683
XLOC_007858	73555	102429017	102429530	TCONS_00008557	1	CALCRL	43	28	40	16
XLOC_007863	73578	104122882	104123626	TCONS_00008562	1	COL5A2	1103	2672	1598	1453
XLOC_007864	73623	104665231	104668259	TCONS_00008563	1	ENSSSCG00000026081	4470	110	270	136
XLOC_007865	73625	104766467	104767033	TCONS_00008564	1	ENSSSCG00000028832	21	12	17	7
XLOC_007868	73628	105176051	105179132	TCONS_00008567	1	ENSSSCG00000027221	6079	126	336	154
XLOC_007870	73645	105397159	105398709	TCONS_00008569	1	ORMDL1	916	647	1161	653
XLOC_007874	73655	106492811	106492991	TCONS_00008573	1	TMEM194B	56	35	40	60
XLOC_007876	73669	106888873	106889362	TCONS_00008575	1	ENSSSCG00000027918	686	852	978	545
XLOC_007878	73701	108192364	108192735	TCONS_00008577	1	TMEFF2	6	45	11	15
XLOC_007879	73708	111029414	111029696	TCONS_00008578	1	STK17B	639	735	782	1018
XLOC_007880	73715	111160772	111160872	TCONS_00008579	1	HECW2	19	23	28	8
XLOC_007882	73736	111555522	111555545	TCONS_00008581	1	CCDC150	50	44	68	86
XLOC_007883	73754	111727877	111729663	TCONS_00008585	1	GTF3C3	427	422	460	521
XLOC_007885	73813	112052130	112052188	TCONS_00008587	1	ANKRD44	93	45	65	133
XLOC_007886	73841	112450396	112450554	TCONS_00008588	1	SF3B1	8527	6977	7940	8507
XLOC_007887	73866	112534190	112534815	TCONS_00008590	1	HSPD1	8246	6080	9659	6809
XLOC_007890	73902	114024846	114027111	TCONS_00008593	1	SATB2	5	601	155	344
XLOC_007892	73914	114729853	114730446	TCONS_00008595	1	FTCD	7	12	12	28
XLOC_007893	73919	114833587	114835186	TCONS_00008596	1	TYW5	138	142	152	206
XLOC_007895	73934	115432961	115433368	TCONS_00008598	1	ENSSSCG00000024477	256	274	281	342
XLOC_007897	73937	115733570	115734628	TCONS_00008600	1	BZW1	3007	3045	3494	3615
XLOC_007899	73985	115927853	115928454	TCONS_00008602	1	FAM126B	71	164	78	103
XLOC_007904	73999	116230364	116231509	TCONS_00008607	1	ENSSSCG00000016106	400	404	295	366
XLOC_007906	74030	116383931	116388219	TCONS_00008609	1	TRAK2	1013	762	595	749
XLOC_007907	74044	116468163	116468414	TCONS_00008610	1	STRADB	179	124	117	114
XLOC_007911	74072	117833861	117834910	TCONS_00008614	1	WDR12	342	294	372	483
XLOC_007912	74085	118048753	118048931	TCONS_00008615	1	NBEAL1	31	26	41	24
XLOC_007914	74113	118236247	118237426	TCONS_00008617	1	RAPH1	135	61	104	38
XLOC_007921	74158	120961661	120962574	TCONS_00008624	1	NDUFS1	3727	2970	3674	2111
XLOC_007924	74190	121838760	121841099	TCONS_00008627	1	KLF7	190	362	285	235
XLOC_007925	74193	122385353	122385497	TCONS_00008628	1	CREB1	43	38	43	61
XLOC_007926	74197	122436419	122437906	TCONS_00008629	1	ENSSSCG00000024696	1116	793	1063	565
XLOC_007933	74224	122861672	122862605	TCONS_00008636	1	IDH1	7432	7648	8340	4068
XLOC_007935	74277	124758368	124759848	TCONS_00008640	1	ACADL	1554	1540	1929	904
XLOC_007937	74295	124942098	124942227	TCONS_00008642	1	ENSSSCG00000021673	803	266	556	141
XLOC_007940	74327	127685830	127687043	TCONS_00008645	1	IKZF2	10	9	6	44
XLOC_007941	74332	128593493	128594377	TCONS_00008646	1	ENSSSCG00000029683	409	447	565	843
XLOC_007942	74333	129595247	129595999	TCONS_00008647	1	BARD1	48	44	60	167
XLOC_007944	74353	130357873	130358651	TCONS_00008649	1	FN1	4566	13218	7931	7240
XLOC_007947	74404	131179807	131179892	TCONS_00008652	1	PECR	516	340	401	256
XLOC_007949	74418	131680310	131682549	TCONS_00008654	1	IGFBP-5	275	734	341	326
XLOC_007951	74423	133073901	133075554	TCONS_00008656	1	TNS1	181	432	277	111
XLOC_007953	74432	133367666	133368349	TCONS_00008659	1	PNKD	237	194	181	248
XLOC_007954	74435	133377438	133377462	TCONS_00008660	1	ARPC2	2850	2930	3144	4040
XLOC_007955	74441	133425398	133426647	TCONS_00008662	1	ENSSSCG00000016186	2501	2379	2330	1517
XLOC_007958	74481	133512791	133512878	TCONS_00008666	1	USP37	93	48	86	103
XLOC_007960	74533	133667702	133670888	TCONS_00008668	1	ZNF142	227	279	199	342
XLOC_007961	74539	133753315	133755523	TCONS_00008671	1	ENSSSCG00000026964	243	244	222	131
XLOC_007963	74659	133828770	133828894	TCONS_00008674	1	CYP27A1	261	67	124	49
XLOC_007964	74665	133855102	133855308	TCONS_00008675	1	ENSSSCG00000023145	33	26	22	16
XLOC_007968	74684	134122695	134124129	TCONS_00008679	1	IHH	441	1460	677	788
XLOC_007972	74722	134243394	134245030	TCONS_00008683	1	CNPPD1	805	944	699	808
XLOC_007973	74730	134280965	134281234	TCONS_00008684	1	ABCB6	2115	1991	1169	1014
XLOC_007974	74749	134289150	134289251	TCONS_00008685	1	ATG9A	1173	1530	1090	866
XLOC_007976	74767	134325130	134326172	TCONS_00008687	1	TUBA4A	2283	2369	2237	2760
XLOC_007977	74771	134364671	134365357	TCONS_00008688	1	PTPRN	15	30	14	18
XLOC_007980	74801	134425137	134425276	TCONS_00008691	1	DNPEP	1658	2252	2712	1232
XLOC_007984	74832	134627636	134627736	TCONS_00008695	1	ENSSSCG00000023935	757	594	644	423
XLOC_007989	74862	137861024	137865100	TCONS_00008700	1	SGPP2	834	947	736	516
XLOC_007991	74867	139183910	139184678	TCONS_00008702	1	PN-1	477	360	399	271
XLOC_007993	74879	139623173	139623304	TCONS_00008704	1	ENSSSCG00000016234	749	686	800	947
XLOC_007994	74897	139929261	139930282	TCONS_00008705	1	ENSSSCG00000016237	486	408	550	404
XLOC_007999	74957	142019659	142019832	TCONS_00008710	1	RHBDD1	96	110	103	63
XLOC_008000	74960	142283364	142284318	TCONS_00008711	1	COL4A4	18	9	15	6
XLOC_008002	75015	142609914	142610196	TCONS_00008713	1	TM4SF20	15146	5734	8567	3061
XLOC_008003	75019	142743868	142743927	TCONS_00008714	1	AGFG1	937	832	909	793
XLOC_008005	75031	142948415	142949683	TCONS_00008716	1	SLC19A3	1487	414	939	243
XLOC_008006	75038	143190624	143190767	TCONS_00008717	1	SPHKAP	31	25	31	11
XLOC_008010	75061	144854821	144855022	TCONS_00008721	1	SP110	346	407	339	389
XLOC_008012	75105	145336992	145337954	TCONS_00008724	1	GPR55	54	81	56	43
XLOC_008013	75106	145450297	145453114	TCONS_00008725	1	C2ORF72	324	226	231	145
XLOC_008016	75113	145991813	145993957	TCONS_00008728	1	NMUR1	51	70	64	42
XLOC_008017	75116	146142850	146143532	TCONS_00008729	1	PDE6D	764	486	675	391
XLOC_008021	75129	146783645	146783946	TCONS_00008733	1	ENSSSCG00000028816	989	816	917	387
XLOC_008022	75140	146799880	146804237	TCONS_00008734	1	DIS3L2	356	404	345	345
XLOC_008024	75164	147145312	147145513	TCONS_00008736	1	GIGYF2	290	218	299	198
XLOC_008025	75175	147334432	147334572	TCONS_00008737	1	NGEF	834	734	723	394
XLOC_008028	75195	147677794	147677897	TCONS_00008741	1	ATG16L1	511	388	442	358
XLOC_008031	75238	147737271	147738085	TCONS_00008744	1	ENSSSCG00000029948	31	36	30	128
XLOC_008032	75240	147931008	147932790	TCONS_00008745	1	DGKD	1150	1959	1295	1649
XLOC_008037	75264	148339412	148340490	TCONS_00008752	1	ENSSSCG00000016303	349	946	434	462
XLOC_008039	75275	148540726	148540735	TCONS_00008756	1	HJURP	110	133	127	395
XLOC_008042	75301	149305809	149305972	TCONS_00008761	1	ENSSSCG00000025762	137	156	142	89
XLOC_008046	75318	151451225	151451271	TCONS_00008765	1	COL6A3	2223	4735	2913	1795
XLOC_008047	75363	152170787	152171017	TCONS_00008766	1	ENSSSCG00000023854	42	41	31	22
XLOC_008050	75382	152264832	152267390	TCONS_00008769	1	PER2	452	501	404	358
XLOC_008053	75404	153122064	153123417	TCONS_00008772	1	POLH	24	33	33	57
XLOC_008054	75407	153160292	153160375	TCONS_00008774	1	ENSSSCG00000016345	136	90	138	62
XLOC_008055	75459	153792057	153792768	TCONS_00008775	1	NDUFA10	2887	2512	2693	1918
XLOC_008062	75477	154436055	154437738	TCONS_00008782	1	GPC1	165	303	185	224
XLOC_008064	75487	154461747	154465100	TCONS_00008784	1	DUSP28	576	601	502	489
XLOC_008065	75492	154612965	154614151	TCONS_00008786	1	RNPEPL1	1943	2340	1638	1627
XLOC_008066	75504	154683000	154683507	TCONS_00008787	1	STK25	3299	2741	2562	2125
XLOC_008067	75516	154744784	154744904	TCONS_00008788	1	FARP2	62	58	51	27
XLOC_008068	75521	154761681	154761744	TCONS_00008789	1	ENSSSCG00000016369	22	25	20	13
XLOC_008071	75532	155006592	155006653	TCONS_00008792	1	PASK	278	254	286	369
XLOC_008072	75555	155072239	155072390	TCONS_00008793	1	HDLBP	9200	6986	7146	5726
XLOC_008078	75597	157044643	157044857	TCONS_00008799	1	RIF1	223	132	214	333
XLOC_008079	75634	157132380	157133051	TCONS_00008800	1	TNFAIP6	16	31	11	14
XLOC_008081	75653	157512036	157512182	TCONS_00008802	1	KIF1A	30	54	30	26
XLOC_008084	75704	97773	98093	TCONS_00008805	1	RPL36A	1557	1158	1432	1944
XLOC_008088	75709	3836231	3836932	TCONS_00008809	1	ENSSSCG00000029792	25	12	33	9
XLOC_008089	75717	4081522	4081737	TCONS_00008810	1	ENSSSCG00000027199	23	18	33	12
XLOC_008090	75726	4222391	4222735	TCONS_00008811	1	ENSSSCG00000016781	498	579	470	319
XLOC_008091	75751	4329880	4329900	TCONS_00008812	1	FAM105A	178	284	151	212
XLOC_008092	75761	4402799	4403084	TCONS_00008813	1	FAM105B	393	278	370	406
XLOC_008093	75768	5583916	5584582	TCONS_00008814	1	FBXL7	88	225	199	109
XLOC_008095	75771	6829357	6829568	TCONS_00008816	1	ENSSSCG00000016795	497	388	456	3112
XLOC_008101	75781	18351301	18351511	TCONS_00008822	1	CDH6	19	20	30	11
XLOC_008107	75804	20336754	20336942	TCONS_00008828	1	TARS	1596	1228	1426	1231
XLOC_008110	75822	21107618	21107872	TCONS_00008831	1	RAI14	1018	1516	915	968
XLOC_008112	75848	21414092	21414340	TCONS_00008833	1	BRIX1	562	543	631	878
XLOC_008113	75858	21425596	21425947	TCONS_00008834	1	DNAJC21	563	944	623	813
XLOC_008115	75921	22122508	22122608	TCONS_00008839	1	SPEF2	20	24	26	99
XLOC_008116	75953	22282626	22282806	TCONS_00008840	1	IL7R	435	250	361	302
XLOC_008117	75961	22479822	22480032	TCONS_00008841	1	SKP2	273	281	336	660
XLOC_008120	75984	23393877	23394019	TCONS_00008844	1	NIPBL	1174	1087	1322	1422
XLOC_008121	76033	23761201	23761298	TCONS_00008845	1	WDR70	211	219	212	268
XLOC_008122	76047	24682029	24682376	TCONS_00008847	1	EGFLAM	175	131	112	62
XLOC_008124	76107	25306092	25306164	TCONS_00008849	1	OSMR	287	153	174	196
XLOC_008125	76124	26857519	26857759	TCONS_00008850	1	PRKAA1	567	711	740	624
XLOC_008127	76151	27161762	27161872	TCONS_00008852	1	ENSSSCG00000024079	875	1841	2084	857
XLOC_008128	76154	27945946	27946101	TCONS_00008853	1	C5ORF51	89	56	93	53
XLOC_008129	76160	27971720	27971960	TCONS_00008854	1	FBXO4	187	128	158	210
XLOC_008132	76173	29290647	29291186	TCONS_00008857	1	C5ORF39	11	11	9	29
XLOC_008133	76174	29334758	29334868	TCONS_00008858	1	ENSSSCG00000016869	10	16	13	20
XLOC_008134	76177	29348226	29348376	TCONS_00008859	1	ZNF131	39	25	39	37
XLOC_008135	76179	29377402	29377546	TCONS_00008860	1	CCL28	376	237	326	113
XLOC_008136	76182	29433805	29433994	TCONS_00008861	1	HMGCS1	5275	4886	5077	3639
XLOC_008137	76193	29633618	29633846	TCONS_00008862	1	C5ORF34	58	42	54	67
XLOC_008138	76199	29706009	29706182	TCONS_00008863	1	NNT	1001	1706	2455	1851
XLOC_008141	76227	31878944	31879603	TCONS_00008866	1	PARP8	371	324	401	475
XLOC_008143	76291	33953445	33954170	TCONS_00008868	1	PELO	433	407	371	365
XLOC_008144	76293	34164830	34165011	TCONS_00008869	1	ITGA2	477	211	460	130
XLOC_008145	76323	34778435	34779129	TCONS_00008870	1	FST	10	26	25	17
XLOC_008146	76336	34963055	34963108	TCONS_00008872	1	NDUFS4	849	707	927	623
XLOC_008149	76355	36365989	36366104	TCONS_00008877	1	GZMA	1194	2103	2944	935
XLOC_008150	76360	36385658	36385764	TCONS_00008878	1	GZMA	457	886	1158	470
XLOC_008153	76373	36457454	36457693	TCONS_00008881	1	GPX8	60	107	92	81
XLOC_008154	76376	36586542	36587331	TCONS_00008882	1	SKIV2L2	1441	1354	1560	1374
XLOC_008158	76431	37476140	37476319	TCONS_00008886	1	IL6ST	402	256	328	220
XLOC_008159	76447	38137592	38138586	TCONS_00008887	1	MAP3K1	941	711	770	1380
XLOC_008161	76473	38531076	38531195	TCONS_00008889	1	GPBP1	1099	1155	1165	1148
XLOC_008162	76483	40115255	40115716	TCONS_00008890	1	GAPT	15	8	17	4
XLOC_008167	76493	43232220	43232580	TCONS_00008895	1	ZSWIM6	669	637	595	504
XLOC_008173	76518	45789518	45789659	TCONS_00008901	1	RNF180	1	169	107	87
XLOC_008176	76530	46572512	46572794	TCONS_00008904	1	CWC27	347	419	419	424
XLOC_008178	76545	47359210	47359472	TCONS_00008906	1	PPWD1	455	327	389	388
XLOC_008180	76564	47495894	47496239	TCONS_00008908	1	C5ORF44	578	549	612	529
XLOC_008181	76577	47574646	47575159	TCONS_00008909	1	NLN	515	360	462	738
XLOC_008182	76626	47778107	47778112	TCONS_00008914	1	ERBB2IP	367	157	317	207
XLOC_008183	76643	49018143	49018228	TCONS_00008915	1	MAST4	73	32	50	123
XLOC_008184	76692	49212286	49212560	TCONS_00008917	1	LY64	70	59	81	714
XLOC_008185	76695	51056134	51056289	TCONS_00008918	1	ENSSSCG00000024880	172	154	252	116
XLOC_008186	76706	51246712	51246941	TCONS_00008919	1	CENPH	160	184	195	403
XLOC_008187	76715	51279802	51279951	TCONS_00008920	1	MRPS36	1434	1286	1337	977
XLOC_008188	76719	51303502	51303737	TCONS_00008921	1	CDK7	257	190	246	252
XLOC_008190	76732	51338616	51338857	TCONS_00008923	1	ENSSSCG00000016962	93	61	86	159
XLOC_008192	76783	51499065	51499255	TCONS_00008928	1	ENSSSCG00000027784	279	435	336	233
XLOC_008193	76786	51547447	51547839	TCONS_00008929	1	OCLN	1542	2482	2258	1285
XLOC_008195	76811	51748146	51748604	TCONS_00008931	1	BDP1	214	126	190	200
XLOC_008196	76852	51863660	51863978	TCONS_00008932	1	MCCC2	108	86	115	73
XLOC_008198	76866	52391816	52392206	TCONS_00008934	1	MAP1B	140	409	243	218
XLOC_008202	76885	53191857	53193197	TCONS_00008938	1	ENSSSCG00000024289	3	15	8	8
XLOC_008203	76886	53235306	53235459	TCONS_00008939	1	TNPO1	1083	593	851	609
XLOC_008204	76910	53334564	53334994	TCONS_00008940	1	DRD1	6	34	18	19
XLOC_008207	76915	55768410	55769045	TCONS_00008943	1	DUSP1	1140	1930	1026	1491
XLOC_008208	76919	55799386	55800165	TCONS_00008944	1	NEURL1B	684	2659	1203	1339
XLOC_008211	76924	56137621	56137701	TCONS_00008947	1	SH3PXD2B	378	413	319	280
XLOC_008215	76946	57959704	57959960	TCONS_00008951	1	KCNMB1	101	444	161	179
XLOC_008216	76950	58039300	58039377	TCONS_00008952	1	LCP2	714	772	813	680
XLOC_008217	76973	58312080	58312314	TCONS_00008953	1	ENSSSCG00000022520	78	82	78	450
XLOC_008218	76977	58324295	58324433	TCONS_00008954	1	ENSSSCG00000023671	151	145	147	735
XLOC_008221	76985	58704578	58704736	TCONS_00008957	1	CCDC99	17	14	27	38
XLOC_008223	77000	59626376	59626446	TCONS_00008959	1	SLIT3	991	876	751	420
XLOC_008225	77034	59888335	59888896	TCONS_00008961	1	ENSSSCG00000026810	86	81	134	86
XLOC_008227	77037	59904337	59904717	TCONS_00008963	1	PANK3	148	82	119	133
XLOC_008232	77047	65172500	65173049	TCONS_00008968	1	NUDCD2	351	312	358	411
XLOC_008237	77067	68293282	68293626	TCONS_00008973	1	ENSSSCG00000017031	548	120	262	55
XLOC_008238	77073	68469338	68469481	TCONS_00008974	1	SLU7	938	1189	1074	1308
XLOC_008240	77090	68539048	68539084	TCONS_00008976	1	C1QTNF2	70	113	64	64
XLOC_008241	77094	68685900	68685965	TCONS_00008977	1	CCNJL	111	101	103	55
XLOC_008242	77099	68923540	68925224	TCONS_00008978	1	ENSSSCG00000017038	169	167	160	227
XLOC_008243	77100	70006228	70006551	TCONS_00008979	1	UBLCP1	894	954	1036	1421
XLOC_008244	77111	70068344	70068480	TCONS_00008980	1	RNF145	466	552	481	581
XLOC_008246	77126	70415642	70415761	TCONS_00008982	1	EBF1	14	21	16	84
XLOC_008247	77135	71377423	71377431	TCONS_00008983	1	CLINT1	4702	2095	4257	1434
XLOC_008250	77154	71570441	71570638	TCONS_00008986	1	ADAM19	1040	811	667	1578
XLOC_008255	77186	74198947	74199203	TCONS_00008991	1	GEMIN5	419	366	420	589
XLOC_008256	77214	74279152	74279330	TCONS_00008992	1	ORF	183	1222	2534	511
XLOC_008257	77223	74589674	74590434	TCONS_00008993	1	HAND1	42	211	72	95
XLOC_008258	77225	75043882	75044126	TCONS_00008994	1	FAM114A2	1022	1007	1094	966
XLOC_008264	77298	77761983	77762345	TCONS_00009001	1	SLC36A1	1991	665	825	413
XLOC_008268	77338	78027656	78027700	TCONS_00009005	1	CCDC69	452	654	461	1200
XLOC_008269	77356	78138221	78138393	TCONS_00009007	1	ANXA10	377	571	388	403
XLOC_008270	77360	78165121	78165219	TCONS_00009008	1	3224016000	2198	2751	2249	2065
XLOC_008271	77385	78282309	78282445	TCONS_00009009	1	GPX3	724	806	879	456
XLOC_008272	77390	78913410	78913630	TCONS_00009010	1	SEMA5A	44	55	74	32
XLOC_008277	77434	81695148	81695252	TCONS_00009015	1	NSUN2	2040	1771	2002	2004
XLOC_008278	77453	81876143	81876383	TCONS_00009016	1	MED10	432	437	443	444
XLOC_008279	77457	82434351	82434592	TCONS_00009017	1	KIAA0947	206	232	188	271
XLOC_008282	77467	85609822	85610005	TCONS_00009020	1	NDUFS6	1604	1513	1571	1167
XLOC_008283	77471	85798146	85798482	TCONS_00009021	1	LPCAT1	906	999	1000	871
XLOC_008284	77485	85855452	85855737	TCONS_00009022	1	SLC6A3	89	75	127	38
XLOC_008285	77500	85904690	85904826	TCONS_00009023	1	CLPTM1L	1265	1262	1170	1028
XLOC_008287	77522	86015929	86016081	TCONS_00009025	1	SLC12A7	439	542	400	290
XLOC_008291	77563	97367	98960	TCONS_00009029	1	NLN	496	355	448	728
XLOC_008292	77576	242225	242321	TCONS_00009030	1	CTNND2	21	18	10	11
XLOC_008297	77592	4003965	4004115	TCONS_00009035	1	ENSSSCG00000028803	79	36	76	24
XLOC_008298	77604	4168877	4169293	TCONS_00009036	1	ENSSSCG00000025756	70	57	77	30
XLOC_008299	77617	4446886	4446999	TCONS_00009037	1	ANKH	4665	315	344	198
XLOC_008305	77638	6142034	6144304	TCONS_00009043	1	ZNF622	409	380	334	550
XLOC_008306	77644	6168456	6172625	TCONS_00009044	1	FAM134B	679	767	473	1560
XLOC_008307	77653	6351995	6353554	TCONS_00009045	1	MYO10	1427	1113	1242	588
XLOC_008319	77742	18544603	18545073	TCONS_00009057	1	DROSHA	343	353	366	518
XLOC_008320	77775	19031852	19033033	TCONS_00009059	1	PDZD2	154	75	196	43
XLOC_008323	77831	20237302	20239230	TCONS_00009063	1	ADAMTS12	148	151	175	71
XLOC_008326	77928	20765284	20765991	TCONS_00009066	1	AMACR	390	347	451	178
XLOC_008327	77933	20792525	20794760	TCONS_00009067	1	C1QTNF3	94	287	108	118
XLOC_008328	77939	21405694	21406751	TCONS_00009068	1	RAD1	110	124	111	224
XLOC_008329	77945	21478635	21479363	TCONS_00009069	1	AGXT2	109	9	21	3
XLOC_008330	77960	21539826	21540859	TCONS_00009070	1	PRLR	287	101	216	50
XLOC_008333	77981	22438445	22438505	TCONS_00009073	1	LMBRD2	171	134	170	97
XLOC_008334	77998	22523649	22526323	TCONS_00009074	1	NADKD1	611	399	534	507
XLOC_008338	78055	23534142	23534588	TCONS_00009080	1	C5ORF42	73	144	115	80
XLOC_008339	78090	23672791	23672932	TCONS_00009081	1	NUP155	513	415	569	773
XLOC_008343	78147	25361448	25361522	TCONS_00009085	1	RICTOR	106	39	64	64
XLOC_008347	78188	25516199	25520839	TCONS_00009089	1	FYB	700	556	643	488
XLOC_008348	78206	25736189	25736254	TCONS_00009090	1	DAB2	1478	606	897	301
XLOC_008349	78220	25800221	25800413	TCONS_00009091	1	C9	11567	3875	6167	1394
XLOC_008352	78230	27054738	27056107	TCONS_00009094	1	C7	6446	2479	3311	2200
XLOC_008354	78294	27210756	27210763	TCONS_00009098	1	C6	1799	2855	4139	1117
XLOC_008356	78313	27700507	27702873	TCONS_00009100	1	OXCT1	1310	2980	2801	1581
XLOC_008357	78330	28693711	28694690	TCONS_00009101	1	GHR	349	91	240	49
XLOC_008358	78339	29021315	29023427	TCONS_00009102	1	SEPP1	6962	57046	43036	28098
XLOC_008360	78343	29460089	29460838	TCONS_00009104	1	ENSSSCG00000016873	60	24	23	25
XLOC_008361	78347	29539493	29539917	TCONS_00009105	1	ENSSSCG00000020782	18	10	12	9
XLOC_008363	78350	29568386	29568712	TCONS_00009107	1	ENSSSCG00000028734	40	45	51	56
XLOC_008364	78353	29584628	29586009	TCONS_00009108	1	PAIP1	1187	1317	1473	1356
XLOC_008365	78364	29666046	29666287	TCONS_00009109	1	ENSSSCG00000029546	56	88	144	73
XLOC_008366	78367	29677851	29678179	TCONS_00009110	1	ENSSSCG00000030304	71	99	188	98
XLOC_008375	78390	34269654	34271459	TCONS_00009119	1	MOCS2	701	590	739	433
XLOC_008377	78399	35278525	35278562	TCONS_00009121	1	ARL15	37	56	25	35
XLOC_008380	78406	36127284	36127367	TCONS_00009124	1	ENSSSCG00000016898	21	9	13	17
XLOC_008381	78417	36289025	36289125	TCONS_00009125	1	ESM1	10	23	21	15
XLOC_008386	78444	36535321	36535815	TCONS_00009132	1	DHX29	519	458	535	464
XLOC_008387	78532	36712738	36713576	TCONS_00009133	1	PPAP2A	1213	1423	1347	903
XLOC_008388	78538	36885238	36890042	TCONS_00009134	1	SLC38A9	512	448	520	452
XLOC_008393	78570	38256403	38260431	TCONS_00009139	1	MIER3	705	858	582	709
XLOC_008396	78585	40067323	40068149	TCONS_00009142	1	PLK2	274	333	354	204
XLOC_008398	78603	40637279	40642261	TCONS_00009144	1	PDE4D	575	606	656	348
XLOC_008399	78612	40878752	40878848	TCONS_00009145	1	ENSSSCG00000029695	20	11	24	5
XLOC_008402	78621	42378460	42378600	TCONS_00009148	1	DEPDC1B	49	90	109	236
XLOC_008403	78659	42502362	42502571	TCONS_00009150	1	ELOVL7	59	137	126	56
XLOC_008404	78680	42614623	42615446	TCONS_00009151	1	ERCC8	309	259	301	343
XLOC_008408	78695	46526345	46529034	TCONS_00009155	1	SREK1IP1	376	371	425	623
XLOC_008410	78722	47320561	47321006	TCONS_00009157	1	CENPK	69	61	76	172
XLOC_008413	78744	47533976	47537587	TCONS_00009161	1	SGTB	53	55	49	132
XLOC_008414	78767	47680489	47680809	TCONS_00009162	1	RPL36A	1555	1157	1428	1944
XLOC_008415	78768	47885606	47886138	TCONS_00009163	1	ERBB2IP	1321	953	1232	1055
XLOC_008416	78776	49240850	49244736	TCONS_00009164	1	ENSSSCG00000025852	103	61	68	224
XLOC_008417	78791	50135843	50140174	TCONS_00009165	1	PIK3R1	559	702	672	709
XLOC_008418	78805	50367103	50371458	TCONS_00009166	1	PIK3R1	485	666	579	652
XLOC_008419	78815	51155619	51156327	TCONS_00009167	1	CCNB1	663	796	997	1774
XLOC_008420	78824	51183110	51183319	TCONS_00009168	1	SLC30A5	693	603	965	522
XLOC_008421	78840	51333428	51333701	TCONS_00009169	1	ENSSSCG00000029104	21	13	15	37
XLOC_008422	78843	51405117	51405457	TCONS_00009170	1	ENSSSCG00000016959	127	148	128	79
XLOC_008423	78848	51424248	51424966	TCONS_00009171	1	ENSSSCG00000016960	246	236	263	495
XLOC_008425	78863	51686212	51686559	TCONS_00009173	1	SMN1	529	497	544	644
XLOC_008430	78882	52497270	52498440	TCONS_00009178	1	MRPS27	801	693	734	761
XLOC_008433	78901	54813538	54813765	TCONS_00009181	1	CPEB4	216	89	161	88
XLOC_008434	78910	54988239	54988678	TCONS_00009182	1	BOD1	526	500	535	349
XLOC_008435	78914	55326947	55330429	TCONS_00009183	1	STC2	73	214	160	106
XLOC_008437	78924	55464124	55464201	TCONS_00009185	1	CREBRF	96	53	75	50
XLOC_008438	78933	55538850	55539306	TCONS_00009186	1	ATP6V0E1	1454	1165	1392	1102
XLOC_008439	78936	55580786	55581128	TCONS_00009187	1	RPL26L1	730	678	731	938
XLOC_008440	78940	55597414	55597494	TCONS_00009188	1	ERGIC1	1149	766	626	1177
XLOC_008441	78951	55913976	55914609	TCONS_00009189	1	NEURL1B	13	42	19	22
XLOC_008446	78966	56725289	56728623	TCONS_00009194	1	STK10	1033	1083	957	1326
XLOC_008448	78984	56963967	56964354	TCONS_00009198	1	NPM1	6970	5596	7574	10604
XLOC_008454	79068	58215144	58215280	TCONS_00009205	1	DOCK2	191	169	160	956
XLOC_008455	79083	58844852	58844999	TCONS_00009206	1	ENSSSCG00000025965	50	46	68	118
XLOC_008457	79095	59959169	59959394	TCONS_00009208	1	RARS	811	835	1207	829
XLOC_008458	79101	60190379	60191556	TCONS_00009209	1	ODZ2	3	48	16	25
XLOC_008462	79131	65096661	65096842	TCONS_00009213	1	MAT2BETA	819	956	768	923
XLOC_008463	79138	65133336	65133378	TCONS_00009215	1	HMMR	215	216	316	645
XLOC_008465	79176	65189480	65190832	TCONS_00009217	1	CCNG1	1989	1991	2082	2097
XLOC_008469	79215	68124450	68124458	TCONS_00009221	1	ENSSSCG00000021527	1312	191	616	83
XLOC_008472	79252	68455357	68455518	TCONS_00009224	1	PTTG1	170	224	232	415
XLOC_008473	79258	68721296	68721410	TCONS_00009225	1	FABP6	128	199121	194	123727
XLOC_008474	79262	68949398	68950403	TCONS_00009226	1	TTC1	401	437	429	497
XLOC_008481	79287	71456115	71456276	TCONS_00009233	1	THG1L	61	41	54	98
XLOC_008484	79314	71706352	71710121	TCONS_00009238	1	CYFIP2	559	482	515	3166
XLOC_008488	79364	71986890	71990023	TCONS_00009242	1	HAVCR2	205	196	211	261
XLOC_008489	79371	72026122	72027246	TCONS_00009243	1	MED7	231	261	282	477
XLOC_008491	79376	72131565	72131668	TCONS_00009245	1	TIMD4	70	61	76	635
XLOC_008492	79388	72422471	72423421	TCONS_00009248	1	SGCD	12	31	21	12
XLOC_008495	79393	74249275	74251209	TCONS_00009251	1	CNOT8	723	834	881	1197
XLOC_008496	79400	74313705	74313935	TCONS_00009252	1	LARP1	1778	1113	1477	760
XLOC_008498	79422	74632973	74636871	TCONS_00009254	1	GALNT10	890	1026	1107	568
XLOC_008499	79434	75021872	75022677	TCONS_00009255	1	MFAP3	175	157	181	108
XLOC_008503	79440	77426673	77428153	TCONS_00009259	1	G3BP1	2545	2021	2555	2580
XLOC_008504	79452	77576865	77577001	TCONS_00009260	1	ENSSSCG00000017082	944	1590	934	855
XLOC_008505	79456	77974389	77976240	TCONS_00009261	1	GM2A	1517	2234	2035	3170
XLOC_008506	79460	78094269	78094337	TCONS_00009262	1	ANXA6	977	1486	976	1004
XLOC_008507	79478	78291878	78292176	TCONS_00009264	1	NAF1	1724	1647	1451	1373
XLOC_008511	79516	80297617	80299302	TCONS_00009268	1	MTRR	1212	1089	1036	956
XLOC_008512	79531	80358753	80360679	TCONS_00009269	1	ADCY2	54	22	27	36
XLOC_008513	79553	81582536	81584720	TCONS_00009270	1	PAPD7	784	958	838	1106
XLOC_008514	79565	81668802	81671485	TCONS_00009271	1	SRD5A1	1156	1549	1377	808
XLOC_008518	79576	82630444	82630580	TCONS_00009275	1	ADAMTS16	12	20	14	7
XLOC_008522	79604	85936668	85936963	TCONS_00009279	1	SLC6A18	4	21	42	7
XLOC_008523	79616	85952485	85954049	TCONS_00009280	1	SLC6A19	4563	14244	12397	6805
XLOC_008524	79628	86038187	86038850	TCONS_00009281	1	ENSSSCG00000028490	1114	1019	950	832
XLOC_008526	79648	86762462	86762510	TCONS_00009283	1	ANKRD33B	8	2	3	36
XLOC_008529	79661	469380	470015	TCONS_00009287	1	ENSSSCG00000023851	136	152	85	119
XLOC_008530	79664	477175	478695	TCONS_00009288	1	ENSSSCG00000020727	321	396	241	329
XLOC_008537	79681	4029180	4029448	TCONS_00009295	1	ENSSSCG00000023088	202	11	19	8
XLOC_008539	79697	5281876	5281912	TCONS_00009297	1	ZDHHC2	22	49	40	50
XLOC_008544	79747	6209335	6209480	TCONS_00009303	1	ENSSSCG00000028673	51	32	38	21
XLOC_008545	79750	6401194	6401502	TCONS_00009304	1	ENSSSCG00000006996	490	498	499	554
XLOC_008547	79767	9339790	9343055	TCONS_00009306	1	FAT1	5833	6359	7480	2978
XLOC_008548	79793	9688347	9688463	TCONS_00009307	1	HGSNAT	1075	1066	965	829
XLOC_008549	79801	9984617	9984685	TCONS_00009308	1	CSGALNACT1	58	119	76	62
XLOC_008550	79810	10389578	10389833	TCONS_00009309	1	ENSSSCG00000021826	44	41	56	16
XLOC_008554	79833	11988512	11988673	TCONS_00009313	1	GOLGA7	619	583	542	541
XLOC_008555	79839	12137573	12138572	TCONS_00009314	1	AGPAT6	1612	1192	1153	1080
XLOC_008559	79874	12942277	12942484	TCONS_00009319	1	ENSSSCG00000007025	1556	1900	1969	1268
XLOC_008560	79880	12966635	12966914	TCONS_00009320	1	SLC20A2	143	508	185	271
XLOC_008561	79904	13063167	13063239	TCONS_00009321	1	IKBKB	1061	1090	1119	1213
XLOC_008563	79933	13140129	13140247	TCONS_00009323	1	AP3M2	58	50	43	98
XLOC_008564	79942	13663699	13664800	TCONS_00009324	1	PSD3	51	23	37	13
XLOC_008566	79949	13944226	13944470	TCONS_00009326	1	ENSSSCG00000022028	18	7	14	6
XLOC_008569	80004	14563017	14563707	TCONS_00009329	1	RASSF2	747	740	641	4323
XLOC_008572	80024	15141836	15142093	TCONS_00009332	1	CDS2	300	318	316	439
XLOC_008574	80038	15800454	15800725	TCONS_00009334	1	CHGB	781	355	162	146
XLOC_008575	80043	15920503	15920554	TCONS_00009335	1	MCM8	150	149	188	265
XLOC_008576	80052	15975173	15975601	TCONS_00009336	1	CRLS1	685	449	535	387
XLOC_008578	80060	17052609	17053150	TCONS_00009338	1	BMP2	138	182	128	94
XLOC_008579	80063	17402040	17402581	TCONS_00009339	1	BMP2	195	281	185	130
XLOC_008580	80066	17683081	17683527	TCONS_00009340	1	FABP3	41	48	53	80
XLOC_008584	80071	19691509	19691670	TCONS_00009344	1	PLCB1	140	59	150	28
XLOC_008586	80101	20571279	20571362	TCONS_00009346	1	PLCB4	135	299	139	213
XLOC_008589	80151	21669059	21669219	TCONS_00009349	1	ENSSSCG00000026985	44	75	48	42
XLOC_008591	80159	21839085	21839359	TCONS_00009351	1	C20ORF94	31	18	30	17
XLOC_008592	80165	23453847	23454238	TCONS_00009352	1	BTBD3	2548	2919	2877	1590
XLOC_008594	80170	24339952	24340396	TCONS_00009354	1	SPTLC3	16	246	18	173
XLOC_008595	80182	24519068	24519220	TCONS_00009355	1	ISM1	12	45	25	25
XLOC_008604	80227	29448866	29449181	TCONS_00009364	1	DSTN	2997	6653	3662	3131
XLOC_008606	80232	29871217	29871323	TCONS_00009366	1	C20ORF72	321	338	405	769
XLOC_008607	80237	29969301	29969508	TCONS_00009367	1	CSRP2BP	795	836	807	769
XLOC_008610	80254	30214931	30215146	TCONS_00009370	1	ENSSSCG00000030631	32	26	31	15
XLOC_008611	80259	30249630	30250100	TCONS_00009371	1	SEC23B	1691	1357	1456	1230
XLOC_008617	80290	31588820	31589300	TCONS_00009377	1	ENSSSCG00000028257	38	96	55	45
XLOC_008618	80294	31726347	31726533	TCONS_00009378	1	RIN2	472	772	519	448
XLOC_008620	80299	31800706	31800780	TCONS_00009380	1	NAA20	1257	1315	1380	1116
XLOC_008621	80304	32441695	32441857	TCONS_00009381	1	ENSSSCG00000025340	171	240	169	133
XLOC_008624	80313	32928130	32928335	TCONS_00009384	1	ENSSSCG00000007108	454	265	279	295
XLOC_008625	80327	33059927	33060237	TCONS_00009385	1	XRN2	1439	1317	1433	1370
XLOC_008628	80363	34381740	34383995	TCONS_00009388	1	CD93	680	1103	824	524
XLOC_008629	80365	34429985	34430407	TCONS_00009389	1	NXT1	107	108	100	143
XLOC_008636	80387	35137342	35137515	TCONS_00009396	1	NANP	299	290	321	407
XLOC_008637	80389	35161185	35161442	TCONS_00009398	1	NINL	72	76	48	58
XLOC_008639	80460	35851523	35852901	TCONS_00009400	1	ADRA1D	18	26	14	26
XLOC_008640	80462	35991332	35991875	TCONS_00009401	1	ENSSSCG00000023107	8	7	7	31
XLOC_008642	80465	36267030	36267292	TCONS_00009403	1	SPEF1	41	58	50	94
XLOC_008644	80474	36328314	36328362	TCONS_00009405	1	SIGLEC1	17	15	6	76
XLOC_008645	80495	36350319	36350820	TCONS_00009406	1	ADAM33	204	601	243	350
XLOC_008647	80519	36664596	36664783	TCONS_00009408	1	C20ORF194	44	43	49	26
XLOC_008649	80561	36851071	36851256	TCONS_00009410	1	DDRGK1	1569	841	1066	625
XLOC_008650	80570	36883239	36883465	TCONS_00009411	1	ENSSSCG00000007161	2480	841	1769	450
XLOC_008654	80586	37196590	37197259	TCONS_00009415	1	FAM113A	359	365	299	380
XLOC_008655	80594	37216087	37216394	TCONS_00009416	1	CPXM1	89	112	74	70
XLOC_008656	80608	37441073	37441126	TCONS_00009417	1	ORF	902	758	935	1321
XLOC_008663	80626	38229907	38230062	TCONS_00009424	1	ENSSSCG00000021795	25	148	85	79
XLOC_008665	80632	38376805	38376969	TCONS_00009426	1	SNPH	100	180	121	88
XLOC_008670	80652	39069492	39069947	TCONS_00009431	1	ANGPT4	76	42	38	22
XLOC_008671	80661	39142053	39142109	TCONS_00009432	1	C20ORF54	181	331	179	147
XLOC_008673	80670	39413841	39413999	TCONS_00009434	1	CSNK2A1	2212	3086	2665	2995
XLOC_008674	80683	39574352	39574770	TCONS_00009435	1	RBCK1	746	829	734	745
XLOC_008684	80714	40187156	40187684	TCONS_00009445	1	ID1	660	1038	619	612
XLOC_008685	80716	40338462	40338820	TCONS_00009446	1	DUSP15	18	22	16	26
XLOC_008686	80723	40347128	40347371	TCONS_00009447	1	ENSSSCG00000022547	150	192	225	102
XLOC_008687	80730	40431853	40432017	TCONS_00009448	1	ENSSSCG00000025201	115	122	172	416
XLOC_008690	80746	40604637	40604666	TCONS_00009451	1	C20ORF160	58	88	66	47
XLOC_008691	80756	40656380	40656500	TCONS_00009452	1	ENSSSCG00000007240	60	59	42	287
XLOC_008692	80763	40696013	40696324	TCONS_00009453	1	TM9SF4	1965	1892	1866	1378
XLOC_008693	80778	40755292	40755520	TCONS_00009454	1	POFUT1	833	778	757	486
XLOC_008694	80792	40908261	40908371	TCONS_00009456	1	ASXL1	1676	1549	1472	1733
XLOC_008695	80803	41092439	41092496	TCONS_00009457	1	COMMD7	115	120	133	157
XLOC_008696	80809	41298141	41298244	TCONS_00009458	1	DNMT3B	68	80	71	347
XLOC_008697	80832	41327600	41327673	TCONS_00009459	1	MAPRE1	1936	2011	2046	2267
XLOC_008711	80995	42213869	42214991	TCONS_00009475	1	CHMP4B	1612	1815	1531	1273
XLOC_008714	81006	42843146	42843323	TCONS_00009478	1	ENSSSCG00000026617	1774	1403	1754	1911
XLOC_008715	81015	43030308	43030570	TCONS_00009479	1	ITCH	648	404	552	287
XLOC_008716	81038	43121886	43121927	TCONS_00009480	1	DYNLRB1	1093	1253	1072	960
XLOC_008717	81042	43155401	43156038	TCONS_00009481	1	MAP1LC3A	487	746	404	502
XLOC_008718	81046	43299840	43300108	TCONS_00009482	1	TP53INP2	3537	2089	2013	1093
XLOC_008719	81050	43403291	43403503	TCONS_00009483	1	GGT7	234	276	228	297
XLOC_008720	81065	43454992	43455416	TCONS_00009484	1	ACSS2	1375	1928	1440	1083
XLOC_008721	81083	43559553	43559643	TCONS_00009485	1	MYH7B	591	635	536	872
XLOC_008723	81125	43729704	43730096	TCONS_00009487	1	PROCR	44	58	53	124
XLOC_008726	81133	43931383	43931488	TCONS_00009490	1	CEP250	431	367	488	562
XLOC_008727	81265	44005977	44006192	TCONS_00009495	1	ENSSSCG00000025949	646	679	558	440
XLOC_008728	81294	44055094	44055116	TCONS_00009496	1	ENSSSCG00000028993	87	84	89	55
XLOC_008729	81299	44151022	44151093	TCONS_00009497	1	ENSSSCG00000007301	26	7	32	16
XLOC_008730	81308	44163959	44164189	TCONS_00009498	1	ENSSSCG00000022165	380	354	413	524
XLOC_008731	81327	44213942	44214134	TCONS_00009500	1	ENSSSCG00000029099	654	689	565	447
XLOC_008733	81367	44379569	44379880	TCONS_00009502	1	ROMO1	774	527	591	478
XLOC_008734	81370	44543887	44544057	TCONS_00009503	1	ENSSSCG00000007311	376	455	404	584
XLOC_008735	81400	44823036	44823122	TCONS_00009504	1	EPB41L1	368	368	246	147
XLOC_008736	81422	44904068	44904370	TCONS_00009505	1	C20ORF4	747	705	728	556
XLOC_008737	81426	45198643	45199752	TCONS_00009506	1	DLGAP4	140	113	117	73
XLOC_008738	81455	45264861	45265051	TCONS_00009507	1	MYL9	2409	12688	4230	5822
XLOC_008740	81460	45549110	45549142	TCONS_00009509	1	C20ORF118	318	424	367	264
XLOC_008741	81466	45585068	45585197	TCONS_00009510	1	SAMHD1	49	37	49	59
XLOC_008742	81472	45802388	45802434	TCONS_00009511	1	ENSSSCG00000025673	824	741	722	450
XLOC_008743	81475	45920503	45920770	TCONS_00009512	1	SRC	835	822	681	409
XLOC_008744	81487	46043510	46043674	TCONS_00009513	1	NNAT	145	74	50	32
XLOC_008745	81490	46278635	46278776	TCONS_00009514	1	ENSSSCG00000021553	217	201	229	290
XLOC_008747	81499	46507980	46508655	TCONS_00009516	1	RPRD1B	816	893	952	1421
XLOC_008748	81506	46592113	46592217	TCONS_00009517	1	TGM2	429	634	367	1108
XLOC_008749	81519	46797709	46797925	TCONS_00009518	1	BPI	15501	1368	5570	628
XLOC_008750	81534	46838034	46838202	TCONS_00009519	1	LBP	2557	1084	1019	399
XLOC_008753	81551	46951669	46951963	TCONS_00009523	1	ENSSSCG00000007345	461	252	349	272
XLOC_008756	81602	47193722	47194169	TCONS_00009526	1	ACTR5	171	159	155	232
XLOC_008757	81611	47245805	47245945	TCONS_00009527	1	PPP1R16B	469	567	475	937
XLOC_008758	81622	47358161	47358351	TCONS_00009528	1	FAM83D	159	416	279	275
XLOC_008760	81647	49135521	49135681	TCONS_00009530	1	TOP1	1712	2010	2014	3243
XLOC_008761	81691	49203288	49203329	TCONS_00009532	1	PLCG1	1324	1244	1078	943
XLOC_008762	81724	49437977	49438111	TCONS_00009534	1	LPIN3	540	469	391	226
XLOC_008766	81776	51512995	51513239	TCONS_00009538	1	SRSF6	4012	3504	4129	4097
XLOC_008768	81787	51634482	51635060	TCONS_00009540	1	SGK2	747	68	116	49
XLOC_008769	81801	51651198	51651218	TCONS_00009542	1	IFT52	214	197	202	269
XLOC_008770	81830	51696566	51696794	TCONS_00009543	1	MYBL2	613	658	733	2519
XLOC_008772	81857	51965089	51965216	TCONS_00009545	1	JPH2	154	606	234	258
XLOC_008773	81861	51997120	51997397	TCONS_00009546	1	ENSSSCG00000022202	8	16	10	19
XLOC_008776	81877	52270043	52270377	TCONS_00009549	1	HNF-4ALPHA	8210	10337	8118	4363
XLOC_008777	81887	52372654	52372757	TCONS_00009550	1	TTPAL	240	286	305	412
XLOC_008778	81892	52419597	52419685	TCONS_00009551	1	PKIG	304	1267	891	670
XLOC_008781	81904	52794090	52794363	TCONS_00009554	1	YWHAB	7871	8277	8461	11193
XLOC_008782	81910	52817503	52817695	TCONS_00009555	1	PABPC1L	24	43	42	34
XLOC_008783	81924	52912400	52912546	TCONS_00009556	1	ENSSSCG00000023368	53	46	57	74
XLOC_008784	81928	53140554	53140675	TCONS_00009557	1	PI3	48	22007	7203	10645
XLOC_008785	81949	53167238	53167311	TCONS_00009562	1	SLPI	55	630	170	360
XLOC_008792	81971	53640466	53640886	TCONS_00009570	1	DNTTIP1	1262	1498	1577	2123
XLOC_008793	82008	53679781	53679801	TCONS_00009573	1	SNX21	522	502	473	259
XLOC_008796	82019	53729012	53729065	TCONS_00009577	1	CTSA	1649	2152	1650	1603
XLOC_008797	82034	53760259	53760707	TCONS_00009578	1	PCIF1	880	982	806	1010
XLOC_008798	82051	53819788	53820105	TCONS_00009579	1	MMP9	267	107	94	97
XLOC_008800	82090	53931894	53932051	TCONS_00009581	1	CD40	253	316	312	975
XLOC_008803	82108	54526385	54527863	TCONS_00009584	1	SLC2A10	25	26	22	13
XLOC_008805	82114	54610072	54610372	TCONS_00009586	1	TP53RK	215	202	194	247
XLOC_008812	82135	55169858	55169955	TCONS_00009593	1	ZMYND8	428	444	390	475
XLOC_008813	82152	55754008	55754179	TCONS_00009594	1	ENSSSCG00000007456	905	408	791	189
XLOC_008814	82168	56982745	56983069	TCONS_00009595	1	ARFGEF2	1617	1212	1523	1111
XLOC_008815	82208	57095159	57095305	TCONS_00009596	1	CSE1L	105	61	98	151
XLOC_008817	82213	57190145	57190551	TCONS_00009598	1	ENSSSCG00000030108	1294	1273	1278	875
XLOC_008818	82230	57235514	57235630	TCONS_00009599	1	CSE1L	1112	995	1242	2306
XLOC_008820	82254	57758720	57758828	TCONS_00009602	1	SLC9A8	20	19	18	9
XLOC_008821	82257	57826767	57827025	TCONS_00009603	1	TMEM189	1111	2795	1868	1685
XLOC_008822	82263	57860294	57860371	TCONS_00009604	1	UBE2V1	1598	1737	1704	1804
XLOC_008825	82269	58355132	58355365	TCONS_00009607	1	PTPN1	967	982	985	1758
XLOC_008826	82279	58583025	58583458	TCONS_00009608	1	PARD6B	620	625	647	365
XLOC_008827	82282	58679394	58679632	TCONS_00009609	1	BCAS4	32	56	41	264
XLOC_008828	82287	58817392	58819760	TCONS_00009610	1	MOCS3	430	387	370	392
XLOC_008831	82291	61049420	61052491	TCONS_00009613	1	TSHZ2	21	52	27	29
XLOC_008832	82292	61937884	61938121	TCONS_00009614	1	PFDN4	246	220	265	334
XLOC_008837	82307	64053270	64053559	TCONS_00009619	1	C17H20ORF108	1151	1384	1192	857
XLOC_008838	82310	64083556	64084113	TCONS_00009620	1	CSTF1	459	490	475	615
XLOC_008840	82323	64152519	64152680	TCONS_00009622	1	CT043_PIG	1170	1248	1214	1226
XLOC_008844	82342	64644553	64644962	TCONS_00009626	1	ENSSSCG00000007500	19	16	23	29
XLOC_008846	82344	64894962	64895144	TCONS_00009628	1	SPO11	119	147	131	173
XLOC_008847	82356	64916047	64916265	TCONS_00009629	1	RAE1	669	646	653	758
XLOC_008848	82368	64947371	64947793	TCONS_00009630	1	RNPC1	190	269	199	821
XLOC_008849	82372	65094783	65094927	TCONS_00009631	1	PCK1	4210	2304	1027	1279
XLOC_008852	82393	65806107	65806502	TCONS_00009634	1	VAPB	3530	3026	3097	1975
XLOC_008853	82399	66106714	66107251	TCONS_00009635	1	STX16	1135	1077	1015	1540
XLOC_008854	82407	66142062	66142314	TCONS_00009636	1	NPEPL1	1094	970	869	805
XLOC_008856	82420	66408660	66408736	TCONS_00009639	1	GNAS	13703	11108	11132	10165
XLOC_008857	82443	66499483	66499604	TCONS_00009640	1	TH1L	1956	1535	1572	1531
XLOC_008858	82458	66531835	66532078	TCONS_00009641	1	TUBB1	46	31	33	43
XLOC_008859	82462	66732653	66736303	TCONS_00009642	1	C17H20ORF174	146	90	97	633
XLOC_008861	82472	67168749	67168978	TCONS_00009644	1	PHACTR3	5	14	5	62
XLOC_008862	82484	67413623	67414765	TCONS_00009645	1	C20ORF177	27	22	26	41
XLOC_008863	82485	67792545	67792796	TCONS_00009646	1	DBNDD2	198	253	209	155
XLOC_008864	82488	67801769	67801955	TCONS_00009647	1	ENSSSCG00000020676	41	42	32	24
XLOC_008868	82513	69075553	69076332	TCONS_00009651	1	PSMA7	1976	1948	1761	1751
XLOC_008870	82529	69172955	69173004	TCONS_00009653	1	RPS21	3606	2398	2776	3320
XLOC_008871	82534	151830	152699	TCONS_00009654	1	CLDN23	107	188	94	102
XLOC_008872	82535	710903	713568	TCONS_00009655	1	LONRF1	390	183	207	501
XLOC_008873	82577	1053850	1053976	TCONS_00009658	1	DLC1	42	47	43	25
XLOC_008878	82602	4045913	4047338	TCONS_00009664	1	ENSSSCG00000029149	202	7	12	5
XLOC_008880	82606	4110425	4110631	TCONS_00009666	1	MSR1	86	76	94	41
XLOC_008882	82619	5328135	5328857	TCONS_00009668	1	CNOT7	537	554	616	710
XLOC_008883	82632	5450598	5451988	TCONS_00009670	1	MTMR7	51	203	104	119
XLOC_008884	82646	5868843	5869278	TCONS_00009671	1	ENSSSCG00000006989	346	257	303	127
XLOC_008886	82662	6198799	6199307	TCONS_00009673	1	ENSSSCG00000006993	44	14	42	21
XLOC_008887	82665	6277561	6277903	TCONS_00009674	1	PCM1	563	571	687	688
XLOC_008888	82677	6296100	6297327	TCONS_00009675	1	ASAH1	1326	942	1179	794
XLOC_008893	82725	9711448	9711768	TCONS_00009680	1	INTS10	552	513	562	590
XLOC_008894	82742	10316591	10316716	TCONS_00009681	1	ENSSSCG00000007006	23	22	35	9
XLOC_008895	82744	10806299	10806372	TCONS_00009682	1	IDO1	28	43	55	110
XLOC_008896	82755	10829552	10830521	TCONS_00009683	1	ENSSSCG00000025016	37	2	15	6
XLOC_008901	82776	11790234	11793660	TCONS_00009688	1	SFRP1	884	357	549	190
XLOC_008903	82780	12084301	12085592	TCONS_00009690	1	GINS4	350	302	351	544
XLOC_008904	82788	12109502	12110888	TCONS_00009691	1	GOLGA7	625	588	546	546
XLOC_008905	82794	12182620	12185118	TCONS_00009692	1	ANK1	20	17	14	59
XLOC_008907	82838	12487153	12488070	TCONS_00009694	1	KAT6A	445	416	455	388
XLOC_008909	82864	12812508	12815206	TCONS_00009696	1	C8ORF40	442	782	489	577
XLOC_008910	82867	12887493	12887651	TCONS_00009697	1	SLC20A2	53	194	45	93
XLOC_008912	82875	13028524	13029070	TCONS_00009699	1	VDAC3	1833	2190	2221	1460
XLOC_008913	82884	13168603	13169543	TCONS_00009700	1	PLAT	471	553	593	282
XLOC_008914	82898	14206994	14207986	TCONS_00009701	1	NAT1	833	679	602	543
XLOC_008918	82943	14656636	14659119	TCONS_00009705	1	PRNP	717	784	676	527
XLOC_008919	82945	14814401	14819455	TCONS_00009706	1	ENSSSCG00000026466	930	788	827	1001
XLOC_008920	82949	15116169	15117343	TCONS_00009707	1	C17H20orf30	1196	988	1170	1042
XLOC_008921	82953	15127107	15128382	TCONS_00009708	1	PCNA	1853	1823	2261	6214
XLOC_008923	82961	15459392	15459581	TCONS_00009711	1	GPCPD1	532	200	283	303
XLOC_008924	83003	15884268	15885995	TCONS_00009712	1	TRMT6	512	510	543	643
XLOC_008929	83271	16443895	16447063	TCONS_00009721	1	FERMT1	1059	654	690	314
XLOC_008935	83313	21816516	21817660	TCONS_00009727	1	MKKS	774	647	866	395
XLOC_008937	83319	22065708	22068045	TCONS_00009729	1	JAG1	2037	1382	1854	739
XLOC_008939	83349	25016890	25016997	TCONS_00009731	1	ENSSSCG00000007074	12	12	10	25
XLOC_008940	83354	25098770	25099563	TCONS_00009732	1	ESF1	505	493	614	698
XLOC_008942	83389	25672086	25674071	TCONS_00009734	1	FLRT3	488	201	280	114
XLOC_008944	83391	28115797	28116897	TCONS_00009737	1	KIF16B	575	572	633	335
XLOC_008946	83455	29460235	29460810	TCONS_00009739	1	RRBP1	9384	6610	7875	4043
XLOC_008948	83484	29776939	29778290	TCONS_00009741	1	SNX5	2225	1978	2351	2774
XLOC_008950	83498	30140823	30141834	TCONS_00009743	1	ENSSSCG00000007094	312	366	314	208
XLOC_008951	83520	30196827	30197670	TCONS_00009744	1	POLR3F	368	395	387	444
XLOC_008954	83537	31405284	31405900	TCONS_00009749	1	SLC24A3	56	90	64	40
XLOC_008957	83589	31927137	31927346	TCONS_00009753	1	ENSSSCG00000026506	104	33	93	15
XLOC_008958	83595	31966547	31966718	TCONS_00009754	1	ENSSSCG00000024395	30	10	37	4
XLOC_008959	83598	32162172	32163302	TCONS_00009755	1	INSM1	35	20	17	12
XLOC_008963	83608	33228813	33229375	TCONS_00009759	1	NKX2-2	41	15	16	8
XLOC_008964	83610	34053460	34055444	TCONS_00009760	1	FOXA2	105	92	71	45
XLOC_008965	83612	34275928	34277667	TCONS_00009761	1	THBD	104	69	64	31
XLOC_008966	83613	34450368	34453037	TCONS_00009762	1	NAPB	132	143	140	432
XLOC_008969	83631	34559976	34560304	TCONS_00009765	1	CST3	8785	8330	6730	6618
XLOC_008971	83635	34915804	34919090	TCONS_00009767	1	C20ORF3	1445	1004	978	2561
XLOC_008972	83645	34950891	34951067	TCONS_00009768	1	ACSS1	2145	3322	2053	2539
XLOC_008974	83664	35280221	35280814	TCONS_00009770	1	GINS1	160	155	198	353
XLOC_008975	83671	35381771	35381839	TCONS_00009771	1	GINS1	81	72	94	171
XLOC_008977	83679	35882699	35887409	TCONS_00009773	1	SMOX	67	85	60	209
XLOC_008979	83691	36143507	36143771	TCONS_00009775	1	PANK2	268	369	294	399
XLOC_008981	83699	36195472	36197033	TCONS_00009777	1	MAVS	1238	1714	1277	1003
XLOC_008982	83706	36226136	36231303	TCONS_00009778	1	C20ORF29	345	376	314	305
XLOC_008983	83709	36244258	36245202	TCONS_00009779	1	CDC25B	895	1391	1056	2788
XLOC_008984	83726	36285534	36286195	TCONS_00009780	1	HSPA12B	65	101	56	40
XLOC_008985	83739	36381690	36386062	TCONS_00009781	1	ATRN	2440	524	1401	458
XLOC_008987	83769	36838290	36838350	TCONS_00009783	1	SLC4A11	50	71	59	39
XLOC_008988	83776	36840280	36842199	TCONS_00009784	1	ITPA	134	109	132	145
XLOC_008990	83783	36999751	37000300	TCONS_00009786	1	MRPS26	896	828	814	819
XLOC_008991	83787	37009320	37009619	TCONS_00009787	1	PTPRA	1589	1577	1570	1265
XLOC_008992	83809	37174387	37174691	TCONS_00009788	1	VPS16	1595	1579	1492	1554
XLOC_008994	83836	37247008	37247081	TCONS_00009790	1	EBF4	17	30	14	44
XLOC_008996	83860	37446326	37446752	TCONS_00009792	1	IDH3B	495	416	439	320
XLOC_008997	83872	37461258	37461311	TCONS_00009793	1	SNRPN	1004	1108	1091	1516
XLOC_008999	83881	37749751	37754150	TCONS_00009795	1	STK35	974	1199	993	1113
XLOC_009000	83885	37905029	37905502	TCONS_00009796	1	ENSSSCG00000027665	27	58	41	40
XLOC_009002	83907	37961461	37961771	TCONS_00009801	1	ENSSSCG00000028461	16	84	43	44
XLOC_009003	83909	37987174	37987484	TCONS_00009802	1	ENSSSCG00000029021	40	182	97	105
XLOC_009006	83923	38274484	38275079	TCONS_00009805	1	ENSSSCG00000007181	43	232	138	126
XLOC_009007	83926	38419447	38419936	TCONS_00009807	1	SDCBP2	2436	1983	1519	1217
XLOC_009008	83944	38470180	38471288	TCONS_00009808	1	NP_001033089.1	3234	4100	3516	3864
XLOC_009009	83949	38513369	38514970	TCONS_00009809	1	NSFL1C	1073	1006	936	1031
XLOC_009012	83971	38667378	38668170	TCONS_00009812	1	PSMF1	669	776	703	564
XLOC_009013	83978	38886207	38886999	TCONS_00009813	1	PSMF1	669	776	703	564
XLOC_009014	83985	39335394	39337715	TCONS_00009814	1	ENSSSCG00000023298	1844	1242	941	666
XLOC_009015	83987	39384708	39384911	TCONS_00009815	1	ENSSSCG00000029144	106	59	38	39
XLOC_009016	83989	39529696	39532012	TCONS_00009816	1	TRIB3	635	550	893	299
XLOC_009017	83993	39585740	39586819	TCONS_00009817	1	TBC1D20	374	431	406	383
XLOC_009019	84000	39636693	39637234	TCONS_00009819	1	SOX12	18	36	17	33
XLOC_009020	84002	39663959	39665167	TCONS_00009820	1	ZCCHC3	67	110	83	116
XLOC_009022	84005	39851409	39851503	TCONS_00009822	1	ENSSSCG00000028529	8	13	8	18
XLOC_009024	84010	40078729	40078828	TCONS_00009824	1	HM13	1523	843	1032	613
XLOC_009025	84024	40141201	40141472	TCONS_00009825	1	REM1	9	16	4	17
XLOC_009026	84030	40303941	40304555	TCONS_00009826	1	BCL2L1	193	259	189	274
XLOC_009028	84045	40393445	40394202	TCONS_00009828	1	TPX2	822	1021	1158	2886
XLOC_009031	84064	40743268	40744498	TCONS_00009831	1	PLAGL2	159	114	118	83
XLOC_009034	84069	40845130	40846360	TCONS_00009834	1	PLAGL2	179	127	134	96
XLOC_009035	84071	40987883	40992452	TCONS_00009835	1	C20ORF112	2714	2993	2504	1586
XLOC_009041	84137	41868153	41868245	TCONS_00009841	1	SNTA1	278	328	199	159
XLOC_009042	84145	41984968	41990122	TCONS_00009842	1	CBFA2T2	296	483	341	327
XLOC_009043	84167	42101648	42101882	TCONS_00009844	1	NECAB3	49	90	55	59
XLOC_009044	84175	42116178	42117511	TCONS_00009845	1	E2F1	324	368	348	1186
XLOC_009045	84181	42143808	42144060	TCONS_00009846	1	PXMP4	97	61	59	49
XLOC_009048	84190	42529677	42530906	TCONS_00009849	1	EIF2S2	73	48	64	84
XLOC_009049	84193	42693945	42694874	TCONS_00009850	1	AHCY	2454	2070	2273	1938
XLOC_009050	84202	42870966	42871312	TCONS_00009851	1	RALY	2977	3077	2884	3185
XLOC_009051	84212	43158041	43158154	TCONS_00009852	1	PIGU	322	240	283	178
XLOC_009052	84230	43309804	43310523	TCONS_00009853	1	NCOA6	1193	1239	1313	1155
XLOC_009053	84245	43509073	43511642	TCONS_00009854	1	GSS	1360	1558	1300	1003
XLOC_009054	84258	43582684	43583607	TCONS_00009855	1	TRPC4AP	3273	3042	2993	2907
XLOC_009055	84277	43680436	43681064	TCONS_00009856	1	EDEM2	1040	751	832	617
XLOC_009061	84299	44229726	44229912	TCONS_00009862	1	ENSSSCG00000007304	108	27	31	59
XLOC_009062	84344	44285465	44285789	TCONS_00009863	1	CPNE1	698	1029	820	1470
XLOC_009063	84360	44313983	44316806	TCONS_00009864	1	ENSSSCG00000024284	265	238	259	371
XLOC_009064	84362	44335610	44338433	TCONS_00009865	1	ENSSSCG00000020908	265	238	259	371
XLOC_009065	84364	44351926	44351989	TCONS_00009866	1	NFS1	466	452	425	296
XLOC_009066	84377	44384399	44384502	TCONS_00009867	1	RBM39	2384	2358	2485	3013
XLOC_009068	84394	44564890	44565151	TCONS_00009869	1	ENSSSCG00000028378	45	31	51	57
XLOC_009070	84401	44651004	44651543	TCONS_00009871	1	SCAND1	501	619	479	490
XLOC_009072	84411	45160728	45161184	TCONS_00009873	1	ENSSSCG00000026071	303	214	237	144
XLOC_009074	84426	45431707	45436504	TCONS_00009875	1	DSN1	359	370	384	822
XLOC_009075	84437	45467693	45467836	TCONS_00009876	1	SOGA1	60	85	121	31
XLOC_009076	84452	45556581	45560447	TCONS_00009877	1	ENSSSCG00000027806	2052	2568	2437	2259
XLOC_009079	84461	45642978	45643148	TCONS_00009880	1	RBL1	447	290	453	485
XLOC_009080	84487	45773787	45774017	TCONS_00009881	1	ENSSSCG00000007330	1227	776	962	443
XLOC_009081	84492	45863308	45863317	TCONS_00009882	1	RPN2	3070	1964	2521	1305
XLOC_009084	84511	46461942	46463660	TCONS_00009885	1	TTI1	254	235	224	332
XLOC_009085	84518	46681151	46682429	TCONS_00009886	1	KIAA1755	66	166	73	141
XLOC_009087	84532	46908202	46909065	TCONS_00009888	1	ENV	389	295	421	345
XLOC_009091	84536	47091150	47094890	TCONS_00009892	1	ENSSSCG00000007347	1313	1244	1217	1154
XLOC_009093	84545	49249946	49252810	TCONS_00009894	1	ENSSSCG00000007357	139	126	118	61
XLOC_009094	84546	49452314	49454098	TCONS_00009895	1	EMILIN3	26	38	10	16
XLOC_009095	84550	49501791	49505150	TCONS_00009896	1	CHD6	441	456	431	660
XLOC_009101	84577	52190681	52192193	TCONS_00009902	1	FIT2	207	129	137	62
XLOC_009102	84579	52390303	52393036	TCONS_00009903	1	SERINC3	2435	3602	3180	2075
XLOC_009103	84586	52502092	52502422	TCONS_00009904	1	ADA	35467	182	425	217
XLOC_009105	84604	52848280	52849272	TCONS_00009906	1	TOMM34	63	83	67	440
XLOC_009106	84611	52872154	52872441	TCONS_00009907	1	STK4	104	86	88	151
XLOC_009108	84617	53182912	53183202	TCONS_00009909	1	ENSSSCG00000022258	2	655	21	400
XLOC_009109	84621	53223744	53223807	TCONS_00009910	1	MATN4	12	41	13	12
XLOC_009110	84631	53254492	53254990	TCONS_00009911	1	SDC4	393	436	342	318
XLOC_009112	84641	53278306	53279925	TCONS_00009913	1	SYS1	648	722	584	615
XLOC_009115	84650	53432083	53432804	TCONS_00009916	1	ENSSSCG00000021861	974	1083	824	705
XLOC_009116	84662	53452554	53455145	TCONS_00009917	1	DBNDD2	140	184	149	110
XLOC_009122	84686	53622117	53622324	TCONS_00009924	1	WFDC3	17	21	12	11
XLOC_009123	84701	53671544	53671721	TCONS_00009926	1	TNNC2	22	20	28	9
XLOC_009124	84707	53685696	53685938	TCONS_00009927	1	ACOT8	773	582	692	444
XLOC_009126	84715	53726567	53727124	TCONS_00009929	1	NEURL2	14	30	18	21
XLOC_009128	84721	53772830	53772957	TCONS_00009931	1	ZNF335	714	571	572	622
XLOC_009129	84749	53876961	53879022	TCONS_00009932	1	NCOA5	907	1065	996	1268
XLOC_009131	84767	54155730	54156687	TCONS_00009934	1	SLC35C2	1941	1666	1815	1178
XLOC_009132	84777	54169964	54171559	TCONS_00009935	1	ELMO2	1151	1267	1207	1153
XLOC_009139	84924	55850658	55851374	TCONS_00009947	1	SRC3	522	313	471	676
XLOC_009140	84945	55891485	55891702	TCONS_00009948	1	SULF2	611	270	507	106
XLOC_009142	84960	57112953	57113103	TCONS_00009950	1	ENSSSCG00000026672	65	51	62	76
XLOC_009143	84967	57224592	57224732	TCONS_00009951	1	ENSSSCG00000022915	358	361	418	502
XLOC_009144	84979	57265246	57266731	TCONS_00009952	1	STAU1	1773	2068	1991	1517
XLOC_009145	84988	57289130	57290146	TCONS_00009953	1	ENSSSCG00000029603	369	247	392	548
XLOC_009147	84998	57474335	57478181	TCONS_00009955	1	PTGIS	215	613	315	270
XLOC_009149	85009	57581157	57581821	TCONS_00009957	1	B4GALT5	1319	1016	1285	593
XLOC_009150	85018	57657930	57658120	TCONS_00009958	1	SLC9A8	45	35	44	20
XLOC_009151	85024	58476081	58477181	TCONS_00009959	1	FAM65C	154	192	202	114
XLOC_009152	85090	58756429	58761892	TCONS_00009962	1	ADNP	1913	1909	2135	2580
XLOC_009153	85095	58791896	58794291	TCONS_00009963	1	DPM1	1216	1089	1320	1384
XLOC_009154	85104	58865301	58866405	TCONS_00009964	1	KCNG1	7	25	18	12
XLOC_009155	85107	59183330	59187794	TCONS_00009965	1	NFATC2	360	332	321	1323
XLOC_009156	85118	59377658	59382525	TCONS_00009966	1	ATP9A	2758	3661	2677	1753
XLOC_009161	85158	61284273	61286507	TCONS_00009971	1	ZNF217	923	752	820	1003
XLOC_009163	85165	61649502	61650639	TCONS_00009973	1	BCAS1	339	302	282	145
XLOC_009165	85178	61891352	61892522	TCONS_00009975	1	CYP24A1	193	311	216	75
XLOC_009168	85195	64066444	64067228	TCONS_00009978	1	AURKA	532	617	692	1068
XLOC_009172	85222	65136536	65136701	TCONS_00009982	1	ZBP1	437	387	301	196
XLOC_009173	85230	65159876	65163969	TCONS_00009983	1	TMEPAI	552	529	453	638
XLOC_009178	85265	66511905	66512391	TCONS_00009988	1	CTSZ	7038	2950	3339	3403
XLOC_009179	85271	66541057	66541208	TCONS_00009989	1	ATP5E	4250	3237	3889	3369
XLOC_009180	85274	66545461	66547501	TCONS_00009990	1	SLMO2	4686	3722	4050	2707
XLOC_009181	85280	67297181	67297571	TCONS_00009991	1	SYCP2L	21	28	32	34
XLOC_009186	85332	68993803	68995300	TCONS_00009997	1	TAF4	615	752	658	779
XLOC_009188	85386	69173975	69176111	TCONS_00010000	1	CABLES2	395	502	340	665
XLOC_009189	85396	69190180	69190273	TCONS_00010001	1	C20ORF151	57	39	42	16
XLOC_009190	85423	69234796	69234951	TCONS_00010003	1	GATA5	1250	1559	1217	813
XLOC_009193	85431	9613	10768	TCONS_00010006	1	ENSSSCG00000029894	462	341	261	388
XLOC_009194	85441	88684	88859	TCONS_00010007	1	SLC13A2	9099	4081	5331	2010
XLOC_009198	85467	663352	663452	TCONS_00010011	1	VIPR2	14	26	15	13
XLOC_009199	85480	814124	814165	TCONS_00010012	1	ESYT2	817	1097	795	807
XLOC_009200	85502	874884	875008	TCONS_00010013	1	NCAPG2	40	36	49	115
XLOC_009202	85510	1417691	1417844	TCONS_00010015	1	ENSSSCG00000026652	440	532	432	424
XLOC_009204	85520	1693754	1694453	TCONS_00010017	1	MNX1	60	53	34	24
XLOC_009207	85543	2664794	2665093	TCONS_00010020	1	SHH	71	42	46	16
XLOC_009209	85550	3230275	3231177	TCONS_00010022	1	ENSSSCG00000025221	462	471	491	634
XLOC_009210	85564	4937318	4937412	TCONS_00010023	1	XRCC2	37	38	55	128
XLOC_009211	85570	4955081	4955147	TCONS_00010024	1	ENSSSCG00000016426	121	81	74	65
XLOC_009213	85584	5538430	5538563	TCONS_00010027	1	ENSSSCG00000020663	87	25	136	31
XLOC_009214	85592	5561825	5563021	TCONS_00010028	1	ENSSSCG00000022734	971	738	938	737
XLOC_009215	85610	5784460	5784576	TCONS_00010029	1	ENSSSCG00000026023	90	126	113	60
XLOC_009216	85615	6247053	6247437	TCONS_00010030	1	NUB1	1304	1512	1661	1095
XLOC_009217	85629	6276687	6276764	TCONS_00010031	1	SMARCD3	188	419	215	232
XLOC_009219	85644	6342667	6343112	TCONS_00010033	1	WDR86	68	57	55	32
XLOC_009220	85648	6372036	6372293	TCONS_00010034	1	ABCF2	716	684	678	737
XLOC_009225	85689	6506387	6506595	TCONS_00010039	1	TMUB1	1848	1822	1653	1714
XLOC_009228	85739	6618395	6618455	TCONS_00010044	1	GIMAP4	508	401	452	937
XLOC_009229	85742	6650912	6651369	TCONS_00010046	1	TMEM176B	4768	3659	2246	2200
XLOC_009230	85757	6741198	6741283	TCONS_00010047	1	ABP1	20084	39355	29213	19900
XLOC_009231	85762	6872941	6872991	TCONS_00010048	1	GIMAP1	1471	988	1024	1321
XLOC_009232	85764	6950621	6951279	TCONS_00010049	1	FAM115A	86	127	91	65
XLOC_009233	85772	7081288	7081442	TCONS_00010050	1	EPHA1	1863	1220	1356	637
XLOC_009235	85794	7134211	7134445	TCONS_00010052	1	FAM131B	28	361	54	212
XLOC_009239	85805	7636965	7637092	TCONS_00010056	1	TRPV6	6996	1671	1840	716
XLOC_009245	85829	7878804	7878852	TCONS_00010062	1	ENSSSCG00000027814	17	13	9	17
XLOC_009250	85859	8049183	8049268	TCONS_00010067	1	ENSSSCG00000016487	798	410	907	206
XLOC_009256	85928	9534503	9534604	TCONS_00010074	1	BRAF	43	61	85	63
XLOC_009257	85947	9690444	9690762	TCONS_00010075	1	DENND2A	202	221	166	136
XLOC_009259	85967	10087542	10087857	TCONS_00010077	1	JHDM1D	117	61	103	65
XLOC_009260	85987	10181401	10181729	TCONS_00010078	1	PARP12	2020	2193	2123	1391
XLOC_009261	85999	10581478	10583041	TCONS_00010079	1	ENSSSCG00000026733	108	81	94	39
XLOC_009264	86013	10742587	10742724	TCONS_00010082	1	LUC7L2	1672	1792	1814	1942
XLOC_009265	86024	11014953	11015260	TCONS_00010083	1	ZAP	2384	2160	2321	2416
XLOC_009266	86037	11074253	11074779	TCONS_00010084	1	ZC3HAV1L	105	55	99	46
XLOC_009268	86082	11364240	11364356	TCONS_00010087	1	ATP6V0A4	5	24	9	8
XLOC_009271	86121	11711193	11711939	TCONS_00010090	1	ENSSSCG00000021753	20	12	9	16
XLOC_009274	86126	12205295	12205848	TCONS_00010093	1	CREB3L2	403	136	467	70
XLOC_009277	86153	12892448	12892804	TCONS_00010096	1	PTN	266	208	218	97
XLOC_009281	86183	14414155	14414354	TCONS_00010100	1	ENSSSCG00000030386	365	346	424	496
XLOC_009283	86208	14831730	14831912	TCONS_00010102	1	ENSSSCG00000027118	468	667	510	340
XLOC_009284	86217	14899316	14899438	TCONS_00010103	1	WDR91	323	306	274	1055
XLOC_009285	86232	14935740	14935944	TCONS_00010105	1	C7ORF49	56	46	51	72
XLOC_009287	86242	15596721	15596887	TCONS_00010107	1	AKR1B1	389	361	278	935
XLOC_009289	86253	17086302	17086577	TCONS_00010109	1	CHCHD3	1478	1255	1467	1126
XLOC_009290	86261	18531185	18531579	TCONS_00010112	1	PODXL	518	720	612	378
XLOC_009295	86323	19229658	19229888	TCONS_00010119	1	COPG2	722	722	758	1010
XLOC_009296	86347	19435380	19435394	TCONS_00010120	1	CEP41	229	188	252	169
XLOC_009297	86359	19612235	19612493	TCONS_00010121	1	KLHDC10	1473	1335	1759	983
XLOC_009304	86384	20642466	20642585	TCONS_00010128	1	TNPO3	797	615	689	828
XLOC_009305	86408	20780751	20780829	TCONS_00010131	1	ENSSSCG00000016574	122	116	89	63
XLOC_009307	86580	20818950	20819046	TCONS_00010135	1	CCDC136	13	35	20	20
XLOC_009308	86616	20855084	20855666	TCONS_00010136	1	FLNC	914	4303	1269	1673
XLOC_009309	86664	20885995	20886271	TCONS_00010137	1	ATP6V1F	624	596	618	607
XLOC_009312	86673	21049234	21049403	TCONS_00010140	1	IMPDH1	694	273	276	389
XLOC_009313	86704	21131266	21131573	TCONS_00010142	1	ENSSSCG00000028971	891	800	838	722
XLOC_009317	86712	21679490	21679687	TCONS_00010146	1	PAX4	31	12	7	5
XLOC_009318	86753	21705351	21706807	TCONS_00010150	1	GCC1	377	294	330	317
XLOC_009325	86769	24315318	24315417	TCONS_00010157	1	POT1	233	222	252	488
XLOC_009327	86790	25128701	25129813	TCONS_00010159	1	TMEM229A	16	17	19	6
XLOC_009329	86792	25318731	25319690	TCONS_00010161	1	WASL	519	506	503	271
XLOC_009330	86803	25478940	25478994	TCONS_00010162	1	NDUFA5	1182	1068	1229	958
XLOC_009332	86821	25750454	25750468	TCONS_00010164	1	SLC13A1	18	8331	5654	4243
XLOC_009333	86839	25969510	25970247	TCONS_00010165	1	CADPS2	207	115	160	71
XLOC_009337	86901	27173920	27174221	TCONS_00010169	1	FAM3C	4958	3903	4857	3726
XLOC_009338	86911	27651287	27651356	TCONS_00010170	1	TSPAN12	625	708	688	374
XLOC_009340	86921	29833815	29833997	TCONS_00010172	1	ENSSSCG00000021652	236	236	271	359
XLOC_009342	86936	30253562	30253808	TCONS_00010175	1	CTTNBP2	287	202	224	126
XLOC_009344	86960	31617220	31617856	TCONS_00010177	1	MET	96	8	34	7
XLOC_009356	87040	36761509	36761657	TCONS_00010190	1	DOCK4	111	143	122	88
XLOC_009360	87069	40224723	40224947	TCONS_00010194	1	THAP5	392	355	431	335
XLOC_009361	87072	40536750	40536899	TCONS_00010195	1	ELMO1	943	825	679	2150
XLOC_009369	87160	42650213	42650238	TCONS_00010203	1	DPY19L1	259	108	188	96
XLOC_009371	87188	44383495	44383647	TCONS_00010205	1	NT5C3	1875	1600	2025	1495
XLOC_009373	87203	44530655	44531192	TCONS_00010207	1	KBTBD2	637	717	713	990
XLOC_009375	87207	44753174	44753509	TCONS_00010209	1	AVL9	212	101	205	102
XLOC_009376	87222	45285275	45285352	TCONS_00010210	1	PDE1C	54	51	62	34
XLOC_009379	87272	46637157	46637270	TCONS_00010214	1	INMT	16	23	13	14
XLOC_009384	87310	48131854	48134283	TCONS_00010219	1	NYX	47	54	43	20
XLOC_009385	87311	49277462	49277660	TCONS_00010220	1	JAZF1	16	45	19	20
XLOC_009386	87314	49444181	49444418	TCONS_00010221	1	HIBADH	136	98	91	63
XLOC_009394	87329	50041645	50042224	TCONS_00010229	1	HOXA9	0	13	0	24
XLOC_009395	87331	50050530	50050908	TCONS_00010230	1	HOXA7	2	44	9	35
XLOC_009396	87339	50059415	50059856	TCONS_00010233	1	HOXA6	1	14	7	18
XLOC_009397	87341	50062880	50064066	TCONS_00010234	1	HOXA5	42	95	69	125
XLOC_009399	87345	50096056	50096581	TCONS_00010236	1	HOXA3	51	49	61	33
XLOC_009404	87361	52036068	52036132	TCONS_00010241	1	CYCS	4791	4842	5059	3429
XLOC_009405	87364	52262153	52262449	TCONS_00010244	1	OSBPL3	208	131	177	341
XLOC_009406	87432	52434811	52434941	TCONS_00010245	1	DFNA5	31	811	66	636
XLOC_009408	87443	53423634	53424047	TCONS_00010247	1	PGAM2	14	14	9	317
XLOC_009409	87446	53511905	53511918	TCONS_00010248	1	URGCP	654	989	562	774
XLOC_009410	87451	53538653	53538702	TCONS_00010249	1	MRPS24	500	462	472	420
XLOC_009411	87455	53694289	53694722	TCONS_00010250	1	TNS3	703	771	569	400
XLOC_009413	87487	54851504	54851648	TCONS_00010252	1	IGFBP3	55	139	127	62
XLOC_009414	87490	55083919	55084372	TCONS_00010253	1	ENSSSCG00000016735	39	36	36	51
XLOC_009416	87495	55197782	55197949	TCONS_00010255	1	TBRG4	1136	1017	1085	879
XLOC_009421	87537	55287036	55287126	TCONS_00010261	1	PPIA	9041	8312	9705	12559
XLOC_009424	87596	55408591	55408888	TCONS_00010266	1	ENSSSCG00000023820	1393	1308	1152	1310
XLOC_009425	87614	55602759	55602999	TCONS_00010267	1	TMED4	1637	1615	1646	1075
XLOC_009426	87619	55608919	55609014	TCONS_00010268	1	DDX56	598	471	504	531
XLOC_009428	87636	55630249	55630435	TCONS_00010270	1	NPC1L1	3840	9956	10421	4482
XLOC_009429	87655	55661632	55661956	TCONS_00010271	1	NUDCD3	761	811	614	766
XLOC_009431	87669	55903102	55903309	TCONS_00010273	1	GCK	135	51	57	215
XLOC_009433	87685	55932004	55932055	TCONS_00010275	1	POLD2	371	348	300	993
XLOC_009434	87696	55973064	55973499	TCONS_00010276	1	POLM	386	331	326	655
XLOC_009438	87715	56857686	56857812	TCONS_00010280	1	PSMA2	3485	3355	3885	3023
XLOC_009440	87725	57436684	57436873	TCONS_00010282	1	ENSSSCG00000016762	27	34	48	16
XLOC_009441	87734	57791952	57792263	TCONS_00010283	1	ENSSSCG00000016763	165	291	280	135
XLOC_009442	87737	57997802	57998278	TCONS_00010284	1	INHBA	62	44	64	19
XLOC_009444	87740	59574866	59575544	TCONS_00010286	1	C7ORF11	348	337	366	325
XLOC_009446	87743	60565755	60565890	TCONS_00010288	1	VPS41	1243	1071	1056	1062
XLOC_009447	87772	60758338	60758639	TCONS_00010289	1	ZNF282	247	238	188	157
XLOC_009451	87801	5021	5224	TCONS_00010295	1	VTN	54	11	15	10
XLOC_009452	87816	33258	34884	TCONS_00010297	1	SLC46A1	6163	230	473	136
XLOC_009453	87821	157467	158186	TCONS_00010298	1	UNC119	191	172	175	498
XLOC_009454	87826	164521	165611	TCONS_00010299	1	PIGS	359	351	313	266
XLOC_009456	87847	780059	780293	TCONS_00010301	1	WDR60	11	23	13	12
XLOC_009458	87854	1454200	1454552	TCONS_00010303	1	DNAJB7	433	677	595	434
XLOC_009459	87860	1571837	1572020	TCONS_00010304	1	UBE3C	386	419	419	325
XLOC_009461	87897	2689188	2689236	TCONS_00010309	1	RBM33	725	748	620	604
XLOC_009462	87935	2896505	2897055	TCONS_00010310	1	INSIG1	3266	4664	3366	2654
XLOC_009466	87954	3287930	3288951	TCONS_00010314	1	DPP6	10	40	9	19
XLOC_009471	87982	5599808	5600540	TCONS_00010319	1	GALNT11	1206	1047	1023	809
XLOC_009472	87993	5661558	5663500	TCONS_00010320	1	GALNTL5	10	24	16	11
XLOC_009474	88002	6029289	6029813	TCONS_00010322	1	RHEB	883	875	868	727
XLOC_009475	88010	6107243	6108352	TCONS_00010323	1	PRKAG2	798	1603	1128	903
XLOC_009476	88021	6286530	6287837	TCONS_00010324	1	CHPF2	638	455	393	401
XLOC_009477	88026	6444843	6446230	TCONS_00010326	1	AGAP3	292	507	297	325
XLOC_009478	88120	6513724	6513804	TCONS_00010331	1	SLC4A2	2524	1528	1599	1087
XLOC_009479	88147	6542444	6542603	TCONS_00010332	1	ASIC3	6	9	9	36
XLOC_009480	88158	6548565	6550652	TCONS_00010333	1	ABCB8	2157	1816	1753	1305
XLOC_009481	88174	6579251	6579809	TCONS_00010334	1	ENOS	126	180	106	75
XLOC_009482	88199	6629467	6631487	TCONS_00010335	1	GIMAP6	1147	848	889	1898
XLOC_009483	88202	6647497	6647969	TCONS_00010336	1	TMEM176A	2281	1619	1055	1072
XLOC_009484	88207	6721957	6721997	TCONS_00010337	1	KCNH2	41	149	56	65
XLOC_009491	88226	7099521	7099625	TCONS_00010344	1	ENSSSCG00000016461	1496	1961	1316	1305
XLOC_009492	88235	7145222	7145593	TCONS_00010345	1	CLCN1	10	313	39	133
XLOC_009493	88260	7187327	7189909	TCONS_00010346	1	CASP2	932	1066	1045	1534
XLOC_009494	88271	7211800	7212833	TCONS_00010347	1	TMEM139	2057	964	896	490
XLOC_009495	88274	7234190	7234684	TCONS_00010348	1	GSTK1	2897	1760	2122	949
XLOC_009499	88286	7540608	7540841	TCONS_00010352	1	TRPV5	445	109	115	49
XLOC_009500	88294	7555165	7555326	TCONS_00010353	1	KEL	31	4	7	20
XLOC_009502	88325	7722752	7724347	TCONS_00010355	1	TRBC1	1421	1524	1550	1399
XLOC_009513	88394	8555431	8556689	TCONS_00010369	1	AGK	314	344	341	449
XLOC_009515	88414	9642905	9643003	TCONS_00010371	1	NDUFB2	1029	917	1028	703
XLOC_009516	88417	9657475	9658209	TCONS_00010373	1	ADCK2	439	472	436	342
XLOC_009518	88433	9833912	9835603	TCONS_00010375	1	MKRN1	1425	1993	1443	1477
XLOC_009519	88441	9880757	9880984	TCONS_00010376	1	RAB19	48	55	68	40
XLOC_009520	88443	9988459	9988619	TCONS_00010377	1	ENSSSCG00000029444	18	21	24	9
XLOC_009523	88461	10441296	10442928	TCONS_00010380	1	ENSSSCG00000025850	216	177	228	109
XLOC_009530	88512	11518559	11520834	TCONS_00010387	1	TRIM24	383	376	371	476
XLOC_009534	88527	13053754	13053805	TCONS_00010391	1	ENSSSCG00000016523	49	39	31	15
XLOC_009536	88533	14405874	14406176	TCONS_00010393	1	ENSSSCG00000026054	205	250	268	334
XLOC_009537	88538	14510650	14510758	TCONS_00010394	1	ENSSSCG00000028914	33	23	41	35
XLOC_009538	88542	14552482	14552708	TCONS_00010395	1	ENSSSCG00000021377	30	16	27	22
XLOC_009539	88546	14756842	14757286	TCONS_00010396	1	CNOT4	125	177	143	128
XLOC_009540	88550	14775534	14775692	TCONS_00010397	1	ENSSSCG00000022617	72	106	87	57
XLOC_009542	88571	14940691	14942224	TCONS_00010400	1	TMEM140	544	713	819	466
XLOC_009544	88587	15075829	15078238	TCONS_00010404	1	CALD1	3326	8725	4641	4553
XLOC_009546	88632	15801760	15802006	TCONS_00010406	1	SLC35B4	82	49	70	33
XLOC_009550	88674	16057927	16059521	TCONS_00010411	1	ENSSSCG00000016543	369	372	351	309
XLOC_009553	88689	18593095	18593450	TCONS_00010414	1	MKLN1	397	436	409	538
XLOC_009554	88707	19327494	19329515	TCONS_00010415	1	MEST	196	214	221	282
XLOC_009560	88771	19652262	19653691	TCONS_00010422	1	TMEM209	185	196	233	335
XLOC_009561	88786	19802362	19802822	TCONS_00010424	1	ZC3HC1	268	282	275	384
XLOC_009562	88802	20057527	20059541	TCONS_00010425	1	NRF1	300	308	318	431
XLOC_009564	88810	20279718	20282174	TCONS_00010427	1	FAM40B	76	95	77	99
XLOC_009565	88831	20333818	20333993	TCONS_00010428	1	AHCYL2	727	1002	386	624
XLOC_009567	88849	20519920	20521835	TCONS_00010430	1	SMO	190	344	214	178
XLOC_009569	88862	20563182	20564258	TCONS_00010432	1	TSPAN33	1237	551	585	551
XLOC_009571	88871	20747732	20749115	TCONS_00010434	1	IRF5	602	347	375	593
XLOC_009572	88880	20911133	20913549	TCONS_00010435	1	CALU	2034	2214	2258	1482
XLOC_009575	88899	21014797	21014987	TCONS_00010438	1	ENSSSCG00000016584	11	11	13	17
XLOC_009577	88901	21359379	21359491	TCONS_00010440	1	SND1	1691	1456	1559	1101
XLOC_009579	88924	21699125	21699632	TCONS_00010442	1	ARF5	495	568	481	448
XLOC_009581	88934	22158328	22160028	TCONS_00010444	1	ENSSSCG00000028715	103	75	98	106
XLOC_009585	88938	24665364	24666718	TCONS_00010448	1	GPR37	10	36	20	15
XLOC_009590	88954	25425505	25425677	TCONS_00010453	1	ASB15	18	27	18	15
XLOC_009591	88963	26651197	26651543	TCONS_00010454	1	PTPRZ1	17	35	15	56
XLOC_009594	89017	27551031	27553605	TCONS_00010457	1	ING3	198	213	205	305
XLOC_009595	89029	27744021	27746721	TCONS_00010458	1	ENSSSCG00000026197	17	21	30	11
XLOC_009597	89035	29761129	29762607	TCONS_00010460	1	ENSSSCG00000028280	193	197	219	296
XLOC_009598	89039	30396465	30396665	TCONS_00010461	1	CFTR	1920	837	925	416
XLOC_009603	89093	31261838	31263254	TCONS_00010466	1	CAPZA2	1121	1372	1352	1349
XLOC_009605	89112	31473079	31475259	TCONS_00010468	1	MET	299	67	127	39
XLOC_009606	89123	31745664	31747878	TCONS_00010469	1	CAV1	744	2002	1207	903
XLOC_009607	89126	31796924	31799178	TCONS_00010470	1	CAV2	302	629	510	286
XLOC_009608	89129	31991911	31993122	TCONS_00010471	1	TES	1766	1833	1581	1273
XLOC_009609	89136	33266477	33266733	TCONS_00010472	1	MDFIC	51	63	57	146
XLOC_009617	89163	35535840	35539269	TCONS_00010480	1	TMEM168	386	414	439	463
XLOC_009619	89170	35914686	35914971	TCONS_00010482	1	IFRD1	1383	837	836	566
XLOC_009623	89187	37449572	37452526	TCONS_00010486	1	LRRN3	32	33	32	14
XLOC_009624	89189	40219849	40221355	TCONS_00010487	1	DNAJB9	1723	1194	1653	742
XLOC_009627	89194	41294200	41295560	TCONS_00010490	1	ANLN	405	573	638	898
XLOC_009629	89222	41967526	41968967	TCONS_00010492	1	3271449600	1838	2277	2324	3289
XLOC_009634	89300	43753100	43753217	TCONS_00010500	1	BBS9	18	28	26	27
XLOC_009636	89308	43984662	43984784	TCONS_00010502	1	ENSSSCG00000024754	20	23	30	31
XLOC_009637	89323	44427774	44429994	TCONS_00010503	1	FKBP9	1057	1254	1087	715
XLOC_009638	89333	44736382	44736647	TCONS_00010504	1	LSM5	328	352	412	833
XLOC_009640	89341	45536696	45536795	TCONS_00010506	1	ENSSSCG00000016669	17	15	16	8
XLOC_009641	89343	46232764	46232988	TCONS_00010508	1	PAC1	33	25	22	11
XLOC_009643	89386	46529495	46529665	TCONS_00010512	1	FAM188B	23	29	33	16
XLOC_009645	89513	46675442	46675733	TCONS_00010516	1	GARS	1386	1291	1243	1284
XLOC_009646	89530	46810848	46811458	TCONS_00010517	1	GGCT	45	47	53	64
XLOC_009647	89533	46871887	46871941	TCONS_00010518	1	ZNRF2	59	72	72	38
XLOC_009648	89536	47238397	47239615	TCONS_00010519	1	PLEKHA8	300	207	268	182
XLOC_009649	89549	47397851	47397957	TCONS_00010520	1	WIPF3	137	409	260	184
XLOC_009650	89555	47566197	47567292	TCONS_00010521	1	PRR15	578	1909	947	1075
XLOC_009651	89557	47596367	47596538	TCONS_00010522	1	CHN2	328	113	240	48
XLOC_009656	89581	49340048	49340492	TCONS_00010527	1	TAX1BP1	791	527	526	411
XLOC_009658	89587	49630501	49631474	TCONS_00010529	1	HIBADH	549	441	427	279
XLOC_009661	89595	50399930	50400022	TCONS_00010532	1	ENSSSCG00000023695	71	85	105	61
XLOC_009662	89598	50840315	50840699	TCONS_00010533	1	SNX10	139	72	97	267
XLOC_009663	89605	50968278	50969580	TCONS_00010534	1	CBX3	1784	1979	2074	3998
XLOC_009664	89611	50993767	50995643	TCONS_00010535	1	NFE2L3	145	64	113	166
XLOC_009665	89615	52549880	52550069	TCONS_00010536	1	MPP6	44	38	45	73
XLOC_009668	89651	53426424	53427540	TCONS_00010539	1	DBNL	3513	3782	3056	4131
XLOC_009669	89664	53448350	53449294	TCONS_00010540	1	UBE2D4	197	237	191	256
XLOC_009671	89675	54895269	54895607	TCONS_00010542	1	ADCY1	16	12	22	3
XLOC_009673	89707	55227250	55227776	TCONS_00010544	1	CCM2	543	563	437	1214
XLOC_009674	89718	55305335	55306753	TCONS_00010545	1	H2A.Z	2669	3391	3268	4730
XLOC_009676	89723	55378174	55378293	TCONS_00010547	1	MYO1G	340	390	395	1251
XLOC_009680	89748	55497954	55499063	TCONS_00010551	1	OGDH	13213	15679	12886	9470
XLOC_009682	89775	55855332	55855635	TCONS_00010553	1	YKT6	1765	1476	1599	1565
XLOC_009683	89782	55940540	55941465	TCONS_00010554	1	AEBP1	986	1636	1119	888
XLOC_009685	89804	56025224	56025664	TCONS_00010556	1	BLVRA	609	416	468	260
XLOC_009686	89812	56219324	56219648	TCONS_00010557	1	STK17A	377	380	427	1153
XLOC_009688	89830	56848455	56853112	TCONS_00010559	1	MRPL32	653	573	741	552
XLOC_009689	89833	58829118	58829276	TCONS_00010560	1	ENSSSCG00000016766	33	24	28	13
XLOC_009690	89834	59557084	59557156	TCONS_00010561	1	C7orf10	19	15	16	7
XLOC_009691	89836	59562043	59562118	TCONS_00010562	1	ENSSSCG00000016767	36	25	28	12
XLOC_009692	89838	59601836	59604867	TCONS_00010563	1	CDK13	1339	1403	1457	1817
XLOC_009694	89852	59906525	59908407	TCONS_00010565	1	RALA	1231	1674	1456	1281
XLOC_009695	89856	59931729	59933948	TCONS_00010566	1	YAE1D1	571	726	567	657
XLOC_009699	89869	60989491	60991980	TCONS_00010570	1	ZNF746	359	405	317	383
XLOC_009700	89876	61102715	61104201	TCONS_00010571	1	ENSSSCG00000027766	55	58	41	67
XLOC_009704	89941	103389	103546	TCONS_00010576	1	CHID1	2176	1324	1472	878
XLOC_009705	89954	142435	142529	TCONS_00010577	1	ENSSSCG00000012839	501	448	483	486
XLOC_009706	89956	168473	169382	TCONS_00010578	1	PIDD	207	177	131	226
XLOC_009707	89972	177464	177643	TCONS_00010579	1	SLC25A22	2847	3234	3133	1719
XLOC_009708	89982	183782	183800	TCONS_00010580	1	CEND1	13	31	16	94
XLOC_009709	89984	193624	193750	TCONS_00010581	1	PDDC1	1734	1881	1595	1363
XLOC_009710	89992	246543	246831	TCONS_00010582	1	DEAF1	1057	885	794	705
XLOC_009711	90004	291757	292000	TCONS_00010583	1	SCT	21209	27930	22184	14180
XLOC_009712	90020	299444	299687	TCONS_00010584	1	IRF7	2681	2967	2486	1983
XLOC_009714	90029	346489	346688	TCONS_00010586	1	C11orf35	47	52	34	30
XLOC_009715	90043	607387	607565	TCONS_00010587	1	SLC22A18	1244	745	811	368
XLOC_009718	90055	776688	777611	TCONS_00010590	1	ENSSSCG00000012858	46	74	52	42
XLOC_009719	90056	799255	799337	TCONS_00010591	1	ENSSSCG00000030007	538	799	562	390
XLOC_009723	90077	1469314	1469512	TCONS_00010595	1	ENSSSCG00000022579	163	125	155	83
XLOC_009724	90083	1487597	1487845	TCONS_00010596	1	PPFIA1	71	67	79	40
XLOC_009725	90085	1508154	1508615	TCONS_00010597	1	ENSSSCG00000021469	167	140	148	87
XLOC_009729	90107	2060948	2061191	TCONS_00010601	1	FGF19	0	177	3	110
XLOC_009730	90110	2342270	2342491	TCONS_00010602	1	CCND1	153	121	118	49
XLOC_009731	90112	2708675	2709442	TCONS_00010603	1	TPCN2	969	680	811	351
XLOC_009732	90130	2773574	2774377	TCONS_00010604	1	MRPL21	470	416	466	444
XLOC_009733	90137	2844868	2845008	TCONS_00010605	1	CPT1A	1522	1464	1053	1178
XLOC_009735	90162	3247137	3247314	TCONS_00010607	1	C11ORF24	1722	1842	2009	1121
XLOC_009736	90166	3294895	3295262	TCONS_00010608	1	SUV420H1	1384	1686	1671	1546
XLOC_009737	90175	3416545	3416882	TCONS_00010609	1	CHKA	754	736	772	380
XLOC_009738	90187	3518994	3519080	TCONS_00010610	1	ENSSSCG00000028501	274	219	198	105
XLOC_009739	90196	3539587	3539795	TCONS_00010611	1	ENSSSCG00000012893	1359	1045	1122	1208
XLOC_009741	90217	3594982	3595228	TCONS_00010613	1	ENSSSCG00000012895	39	28	25	19
XLOC_009745	90245	3744053	3744757	TCONS_00010617	1	CDK2AP2	1581	1637	1601	2065
XLOC_009746	90249	3748579	3748656	TCONS_00010618	1	PITPNM1	2169	2056	1843	2646
XLOC_009748	90279	3799100	3799218	TCONS_00010620	1	CORO1B	2359	2044	1934	1159
XLOC_009749	90290	3806257	3806883	TCONS_00010621	1	PTPRCAP	663	570	548	2130
XLOC_009750	90291	3838643	3838819	TCONS_00010622	1	PPP1CA	2994	3288	2865	3231
XLOC_009751	90298	3944557	3944885	TCONS_00010623	1	POLD4	4044	3405	3402	5785
XLOC_009752	90302	4156989	4157643	TCONS_00010624	1	ENSSSCG00000021760	152	130	192	126
XLOC_009753	90311	4233085	4233300	TCONS_00010625	1	RHOD	1128	876	702	539
XLOC_009754	90314	4350835	4351104	TCONS_00010626	1	C11ORF86	285	270	268	159
XLOC_009755	90316	4385769	4386070	TCONS_00010627	1	SYT12	26	168	23	89
XLOC_009756	90324	4604883	4604897	TCONS_00010628	1	PC	494	608	250	359
XLOC_009757	90338	4752997	4753077	TCONS_00010629	1	DPP3	1507	919	1165	697
XLOC_009760	90414	4867366	4867404	TCONS_00010633	1	CCS	289	148	219	142
XLOC_009763	90436	5054876	5055301	TCONS_00010636	1	MRPL11	539	637	598	643
XLOC_009766	90455	5122632	5122781	TCONS_00010639	1	BRMS1	871	903	833	866
XLOC_009767	90465	5131242	5131327	TCONS_00010640	1	RIN1	75	84	37	62
XLOC_009768	90475	5146889	5149543	TCONS_00010641	1	CD248	179	274	134	126
XLOC_009769	90476	5173983	5174241	TCONS_00010642	1	YIF1A	1061	768	905	466
XLOC_009770	90484	5373567	5373691	TCONS_00010643	1	GAL3ST3	1	1	1	23
XLOC_009772	90498	5408048	5408229	TCONS_00010645	1	EIF1AD	555	584	581	633
XLOC_009775	90515	5515886	5516052	TCONS_00010648	1	C11ORF68	408	407	355	377
XLOC_009777	90522	5544493	5544694	TCONS_00010650	1	FIBP	793	944	701	987
XLOC_009778	90532	5558977	5559697	TCONS_00010651	1	EFEMP2	360	524	343	373
XLOC_009779	90543	5577568	5577875	TCONS_00010652	1	CFL1	9363	10225	7898	10604
XLOC_009781	90549	5652042	5652665	TCONS_00010654	1	AP5B1	430	543	360	406
XLOC_009782	90551	5667175	5667379	TCONS_00010655	1	RNASEH2C	551	597	548	690
XLOC_009783	90555	5830476	5830686	TCONS_00010656	1	SCYL1	796	884	743	764
XLOC_009784	90573	5865073	5865503	TCONS_00010659	1	ENSSSCG00000012988	3924	3402	3158	4327
XLOC_009785	90642	5984015	5984596	TCONS_00010660	1	SLC25A45	99	68	63	32
XLOC_009787	90649	6192447	6192578	TCONS_00010662	1	SYVN1	2519	2173	2115	5011
XLOC_009788	90664	6203200	6203286	TCONS_00010663	1	FAU	9317	9673	8233	12422
XLOC_009789	90669	6207436	6208686	TCONS_00010664	1	ZNHIT2	114	135	102	149
XLOC_009791	90672	6235700	6235861	TCONS_00010666	1	CDCA5	529	686	762	1641
XLOC_009792	90688	6259685	6259885	TCONS_00010668	1	NAALADL1	4179	46521	15875	23178
XLOC_009793	90706	6312310	6312525	TCONS_00010669	1	BATF2	588	850	899	432
XLOC_009795	90712	6393343	6393552	TCONS_00010671	1	ATG2A	1454	1623	1061	1104
XLOC_009798	90755	6430537	6431214	TCONS_00010674	1	EHD1	2475	1760	1838	1455
XLOC_009799	90760	6460653	6461070	TCONS_00010675	1	CDC42BPG	1997	2117	1719	1052
XLOC_009800	90797	6490721	6490807	TCONS_00010676	1	MEN1	582	587	568	890
XLOC_009801	90807	6497805	6497957	TCONS_00010677	1	MAP4K2	535	451	426	1109
XLOC_009802	90839	6524030	6524060	TCONS_00010678	1	SF1	2219	2587	2172	2763
XLOC_009803	90852	6542313	6542580	TCONS_00010679	1	PYGM	514	2862	940	1264
XLOC_009804	90872	6557414	6557530	TCONS_00010680	1	RASGRP2	216	349	213	1849
XLOC_009805	90888	6587432	6588155	TCONS_00010681	1	NRXN2	8	28	9	14
XLOC_009807	90923	6868094	6868575	TCONS_00010683	1	TRMT112	727	537	626	779
XLOC_009808	90927	6897945	6897957	TCONS_00010684	1	BAD	266	339	238	546
XLOC_009809	90931	6932322	6932588	TCONS_00010685	1	PPP1R14B	555	593	609	539
XLOC_009811	90943	6992733	6992792	TCONS_00010687	1	CCDC88B	554	462	427	1727
XLOC_009812	90970	7012544	7012713	TCONS_00010688	1	RPS6KA4	964	1026	764	948
XLOC_009813	90987	7054730	7055087	TCONS_00010689	1	MACROD1	258	260	334	138
XLOC_009814	90998	7355161	7355295	TCONS_00010691	1	MARK2	752	822	755	625
XLOC_009816	91048	7615311	7615575	TCONS_00010694	1	ATL3	1484	1290	1384	1247
XLOC_009817	91060	7666317	7666328	TCONS_00010695	1	PLA2G16	1091	1027	1026	610
XLOC_009823	91098	8265773	8266328	TCONS_00010701	1	SLC3A2	2571	1958	2226	1624
XLOC_009824	91107	8276732	8276834	TCONS_00010702	1	WDR74	365	355	353	451
XLOC_009825	91118	8283018	8283141	TCONS_00010703	1	STX5	956	728	752	612
XLOC_009826	91129	8315196	8315333	TCONS_00010704	1	NXF1	1782	2037	1829	2462
XLOC_009827	91150	8327314	8327716	TCONS_00010705	1	TMEM223	1452	1093	1213	1071
XLOC_009829	91157	8380470	8381010	TCONS_00010708	1	ENSSSCG00000028542	2861	3016	2979	3535
XLOC_009830	91171	8398346	8398768	TCONS_00010709	1	BSCL2	999	1101	818	1181
XLOC_009831	91183	8411982	8412908	TCONS_00010710	1	ENSSSCG00000024917	26	60	30	41
XLOC_009832	91184	8418718	8418777	TCONS_00010711	1	UBXN1	1610	1776	1522	1762
XLOC_009833	91194	8429988	8430086	TCONS_00010712	1	ENSSSCG00000023323	509	514	494	777
XLOC_009834	91198	8441379	8441541	TCONS_00010713	1	INTS5	317	405	300	468
XLOC_009835	91200	8446383	8446523	TCONS_00010714	1	GANAB	6213	5973	6158	4590
XLOC_009836	91224	8465235	8465534	TCONS_00010715	1	B3GAT3	702	826	635	706
XLOC_009837	91229	8472959	8473638	TCONS_00010716	1	EML3	1028	1035	776	1230
XLOC_009838	91251	8484044	8484071	TCONS_00010717	1	MTA2	2212	2617	2497	5134
XLOC_009839	91269	8494174	8494370	TCONS_00010718	1	TUT1	442	407	388	486
XLOC_009840	91278	8507886	8508055	TCONS_00010719	1	EEF1G	14541	14611	14088	15815
XLOC_009841	91288	8544927	8553182	TCONS_00010720	1	AHNAK	760	732	1005	452
XLOC_009843	91292	8858098	8858247	TCONS_00010722	1	INCENP	488	661	592	1198
XLOC_009844	91311	8983277	8983360	TCONS_00010723	1	FTH1	56037	35711	36461	24239
XLOC_009845	91316	9119389	9119725	TCONS_00010724	1	FADS2	151	231	148	462
XLOC_009846	91328	9244353	9245495	TCONS_00010725	1	FEN1	425	354	441	1011
XLOC_009847	91329	9524716	9524848	TCONS_00010726	1	SYT7	256	301	208	137
XLOC_009848	91341	9634270	9635148	TCONS_00010727	1	CPSF7	500	538	513	568
XLOC_009849	91350	9694930	9695161	TCONS_00010728	1	CYBASC3	453	481	394	459
XLOC_009850	91355	9718645	9718955	TCONS_00010729	1	DDB1	4076	3429	3861	3291
XLOC_009859	91474	10341842	10342057	TCONS_00010739	1	TMEM132A	123	122	90	74
XLOC_009860	91484	10479528	10480935	TCONS_00010740	1	CCDC86	620	706	643	527
XLOC_009863	91501	11061501	11061614	TCONS_00010743	1	STX3	545	394	484	170
XLOC_009866	91513	11288411	11288425	TCONS_00010747	1	PATL1	1073	1220	1395	1270
XLOC_009868	91565	11350112	11350479	TCONS_00010749	1	OSBP	2870	3148	3383	2000
XLOC_009876	91590	11807282	11811580	TCONS_00010757	1	MPEG1	2106	1784	2002	1459
XLOC_009882	91627	12191484	12191638	TCONS_00010765	1	LPXN	313	314	315	1600
XLOC_009883	91633	12200848	12200991	TCONS_00010766	1	ENSSSCG00000022393	34	26	26	167
XLOC_009895	91649	12622307	12623588	TCONS_00010778	1	LDHB	530	541	458	1178
XLOC_009900	91656	12874305	12874718	TCONS_00010783	1	MED19	599	625	616	645
XLOC_009902	91666	12987517	12987564	TCONS_00010785	1	UBE2L6	1898	2183	2312	1400
XLOC_009907	91682	13382309	13382675	TCONS_00010790	1	SSRP1	2901	2760	3009	4230
XLOC_009908	91699	13392979	13393190	TCONS_00010791	1	TNKS1BP1	1728	1915	1245	1087
XLOC_009931	91749	16088719	16089001	TCONS_00010816	1	ENSSSCG00000023418	275	163	256	238
XLOC_009932	91754	16099993	16100390	TCONS_00010817	1	ENSSSCG00000030610	1820	1836	1895	2145
XLOC_009934	91761	16159995	16160140	TCONS_00010819	1	MTCH2	2922	2283	3059	1524
XLOC_009935	91774	16202335	16203297	TCONS_00010820	1	C1QTNF4	24	14	11	10
XLOC_009938	91780	16383498	16383800	TCONS_00010823	1	RAPSN	6	10	6	33
XLOC_009939	91786	16392123	16392411	TCONS_00010824	1	PSMC3	2444	2294	1997	2442
XLOC_009940	91798	16434716	16434950	TCONS_00010825	1	SPI1	531	465	393	1730
XLOC_009941	91803	16454602	16454626	TCONS_00010826	1	MYBPC3	9	7	7	42
XLOC_009942	91836	16493479	16494628	TCONS_00010827	1	ENSSSCG00000029890	12	9	10	44
XLOC_009943	91838	16499987	16500428	TCONS_00010828	1	ENSSSCG00000025402	135	158	179	170
XLOC_009944	91844	16557583	16557722	TCONS_00010829	1	ACP2	2450	2685	2442	1375
XLOC_009945	91855	16605411	16605545	TCONS_00010830	1	PACSIN3	103	113	55	55
XLOC_009946	91866	16613971	16614254	TCONS_00010831	1	ARFGAP2	1383	1289	1257	1119
XLOC_009948	91883	17094654	17094767	TCONS_00010833	1	ENSSSCG00000013249	1351	1401	1599	2627
XLOC_009951	91920	17185709	17185769	TCONS_00010836	1	ARHGAP1	1563	2195	1495	1308
XLOC_009952	91933	17267858	17268677	TCONS_00010837	1	HARBI1	63	65	69	41
XLOC_009953	91935	17313888	17314130	TCONS_00010838	1	AMBRA1	826	961	855	710
XLOC_009958	91958	17854569	17854775	TCONS_00010843	1	SLC35C1	744	627	603	381
XLOC_009959	91961	17893141	17893437	TCONS_00010844	1	CRY2	464	506	378	293
XLOC_009960	91973	17939949	17940019	TCONS_00010845	1	MAPK8IP1	187	272	165	326
XLOC_009961	91985	17962597	17963470	TCONS_00010846	1	GYLTL1B	399	212	260	318
XLOC_009962	91998	18596996	18597331	TCONS_00010847	1	SYT13	476	257	534	141
XLOC_009963	92004	19249684	19249873	TCONS_00010848	1	CD82	4667	5148	5277	2759
XLOC_009965	92011	23562990	23564912	TCONS_00010850	1	LRRC4C	11	16	10	19
XLOC_009968	92019	27119410	27119484	TCONS_00010853	1	COMMD9	560	482	460	412
XLOC_009969	92025	27877535	27877704	TCONS_00010854	1	PAMR1	224	515	366	229
XLOC_009971	92046	28461562	28462181	TCONS_00010856	1	APIP	447	371	408	437
XLOC_009975	92078	29411332	29412311	TCONS_00010860	1	LMO2	128	182	161	810
XLOC_009979	92113	30336199	30336611	TCONS_00010864	1	DEPDC7	290	335	391	196
XLOC_009980	92121	30353874	30354036	TCONS_00010865	1	TCP11L1	362	431	360	539
XLOC_009985	92175	30987742	30988133	TCONS_00010871	1	ENSSSCG00000024950	82	117	108	54
XLOC_009987	92180	31485151	31485305	TCONS_00010873	1	PAX6	13	17	16	64
XLOC_009995	92238	34827412	34827513	TCONS_00010882	1	KIF18A	97	93	152	321
XLOC_009997	92255	35428359	35428451	TCONS_00010884	1	LIN7C	1779	1865	1979	1722
XLOC_009998	92260	35455067	35455778	TCONS_00010885	1	LGR4	1890	1382	1555	722
XLOC_009999	92278	35619281	35619677	TCONS_00010887	1	CCDC34	162	214	220	306
XLOC_010000	92300	36165328	36166021	TCONS_00010888	1	SLC5A12	561	7152	4964	4146
XLOC_010008	92327	41963507	41963721	TCONS_00010898	1	HTATIP2	5329	1917	2875	1287
XLOC_010011	92335	42072835	42073225	TCONS_00010901	1	ENSSSCG00000028503	11	7	25	6
XLOC_010015	92347	43158560	43158574	TCONS_00010905	1	E2F8	271	393	448	899
XLOC_010017	92364	43235720	43235879	TCONS_00010907	1	ENSSSCG00000025576	75	70	69	95
XLOC_010018	92368	43336475	43336572	TCONS_00010908	1	ENSSSCG00000021688	36	26	30	38
XLOC_010022	92408	43593387	43593599	TCONS_00010912	1	ENSSSCG00000026892	894	672	785	669
XLOC_010023	92421	43627375	43627471	TCONS_00010915	1	UEVLD	205	187	211	130
XLOC_010027	92444	43898277	43898359	TCONS_00010919	1	LDHA	19265	16120	27506	11755
[truncated: 568,924 more chars]
