# Supplementary material for: Extensive Expression Differences along Porcine Small Intestine Evidenced by Transcriptome Sequencing
Source: PLoS One. 2014 Feb 12;9(2):e88515. doi: 10.1371/journal.pone.0088515 (PMC3922923; doi:10.1371/journal.pone.0088515)
Supplement: Table S4 — Differentially expressed genes (FDR<0.05) between duodenum and ileum tissue. (TXT) [file pone.0088515.s010.txt]

Id	Begin_exon	finish_exon	exon_number	transcript	gene_ENSEMBL	gene_HUGO	logFC	logCPM	LR	PValue	FDR
XLOC_000012	3575169	3575282	1	ENSSSCT00000004447	ENSSSCG00000004022	RPS6KA2	-1.045629875	4.087187668	16.75198711	4.26E-05	3.95E-04
XLOC_000020	8042045	8042127	1	ENSSSCT00000026963	ENSSSCG00000026205	PARK2	-1.031895149	-0.153586311	8.363033805	3.83E-03	1.96E-02
XLOC_000038	10423018	10423625	1	ENSSSCT00000004487	ENSSSCG00000004058	EZR	-0.549019652	9.315447848	7.756328241	5.35E-03	2.61E-02
XLOC_000046	14406886	14406926	1	ENSSSCT00000004500	ENSSSCG00000004071	CNKSR3	-0.882139766	4.198006536	17.29767656	3.20E-05	3.07E-04
XLOC_000051	15892181	15892287	1	ENSSSCT00000004507	ENSSSCG00000004078	VIP	-0.938973782	1.575112963	8.402712141	3.75E-03	1.92E-02
XLOC_000053	16316574	16316651	1	ENSSSCT00000031249	ENSSSCG00000021273	ENSSSCG00000021273	1.268988524	0.431256428	13.62363071	2.23E-04	1.70E-03
XLOC_000064	18600335	18600996	1	ENSSSCT00000004541	ENSSSCG00000004106	LATS1	1.01305566	3.365090605	19.44137033	1.04E-05	1.12E-04
XLOC_000067	18690551	18690778	1	ENSSSCT00000004543	ENSSSCG00000004108	C6ORF72	0.56703746	4.37556718	7.905574513	4.93E-03	2.44E-02
XLOC_000069	21856692	21856797	1	ENSSSCT00000004555	ENSSSCG00000004120	SHPRH	1.206013584	3.677180514	29.36439522	6.00E-08	1.02E-06
XLOC_000071	22050549	22050900	1	ENSSSCT00000004557	ENSSSCG00000004122	EPM2A	-0.828146938	1.71465095	11.44934975	7.15E-04	4.69E-03
XLOC_000077	24188821	24189002	1	ENSSSCT00000004570	ENSSSCG00000004135	ADAT2	0.63716308	3.680585117	10.22156863	1.39E-03	8.24E-03
XLOC_000079	25290207	25290716	1	ENSSSCT00000004574	ENSSSCG00000004139	GPR126	-1.367799437	3.959556347	9.949841432	1.61E-03	9.38E-03
XLOC_000082	28295773	28296594	1	ENSSSCT00000004577	ENSSSCG00000004142	CITED2	-1.025191948	4.163966483	18.46645297	1.73E-05	1.78E-04
XLOC_000084	28641678	28642196	1	ENSSSCT00000004582	ENSSSCG00000004146	REPS1	-0.49321155	5.521078198	6.557264063	1.04E-02	4.59E-02
XLOC_000090	30388405	30388888	1	ENSSSCT00000004594	ENSSSCG00000004156	IFNGR1	-1.404249406	7.674205252	56.00415003	7.23E-14	3.05E-12
XLOC_000092	30549184	30549401	1	ENSSSCT00000004596	ENSSSCG00000004157	IL20RA	1.251019972	0.673472297	12.01467839	5.28E-04	3.61E-03
XLOC_000095	30747547	30747740	1	ENSSSCT00000025418	ENSSSCG00000026041	ENSSSCG00000026041	0.662976305	3.983733165	10.49844783	1.19E-03	7.26E-03
XLOC_000107	34523098	34523329	1	ENSSSCT00000004620	ENSSSCG00000004181	VNN1	-2.360558959	4.812969567	35.43795642	2.63E-09	5.71E-08
XLOC_000131	39452655	39452964	1	ENSSSCT00000004658	ENSSSCG00000004215	KIAA0408	-0.96717697	1.467155131	8.775731582	3.05E-03	1.62E-02
XLOC_000143	48197140	48197275	1	ENSSSCT00000004692	ENSSSCG00000004245	FAM184A	1.733484013	0.058230908	11.23819106	8.01E-04	5.19E-03
XLOC_000146	48621907	48622412	1	ENSSSCT00000004696	ENSSSCG00000004249	C6ORF204	1.056155222	1.747998296	8.04730867	4.56E-03	2.28E-02
XLOC_000164	56203980	56204250	1	ENSSSCT00000004722	ENSSSCG00000004273	COL19A1	1.241093918	0.234236088	11.15875794	8.36E-04	5.39E-03
XLOC_000168	57650076	57651307	1	ENSSSCT00000004729	ENSSSCG00000004279	OGFRL1	0.669728619	2.419735325	7.131085639	7.58E-03	3.50E-02
XLOC_000170	58326935	58326965	1	ENSSSCT00000004730	ENSSSCG00000004280	RIMS1	-1.809778248	3.149292205	40.52569431	1.94E-10	5.08E-09
XLOC_000176	60831750	60832289	1	ENSSSCT00000004745	ENSSSCG00000004291	NT5E	-0.826104575	2.946298871	9.38173388	2.19E-03	1.23E-02
XLOC_000191	64482243	64482426	1	ENSSSCT00000004778	ENSSSCG00000004322	ANKRD6	1.103806008	2.822108942	12.27712871	4.59E-04	3.18E-03
XLOC_000192	64694705	64695725	1	ENSSSCT00000004783	ENSSSCG00000004327	ENSSSCG00000004327	1.408827829	3.080494215	11.64769565	6.43E-04	4.28E-03
XLOC_000195	71027087	71027254	1	ENSSSCT00000004793	ENSSSCG00000004337	MANEA	0.686574674	3.691497862	8.387328416	3.78E-03	1.93E-02
XLOC_000219	82935422	82935454	1	ENSSSCT00000004840	ENSSSCG00000004379	SOBP	-0.951304541	0.489963025	8.504675558	3.54E-03	1.84E-02
XLOC_000220	83109165	83109411	1	ENSSSCT00000004841	ENSSSCG00000004380	ENSSSCG00000004380	1.089724737	3.551660712	20.33652032	6.49E-06	7.34E-05
XLOC_000226	84502215	84502377	1	ENSSSCT00000004854	ENSSSCG00000004391	CEP57L1	-1.327382744	2.207634056	29.60404926	5.30E-08	9.14E-07
XLOC_000228	84644862	84644885	1	ENSSSCT00000004878	ENSSSCG00000004415	ENSSSCG00000004415	-1.943014362	2.033203057	56.26712753	6.33E-14	2.71E-12
XLOC_000229	84786672	84786822	1	ENSSSCT00000004871	ENSSSCG00000004408	SMPD2	-0.710071555	6.369182651	9.140991641	2.50E-03	1.37E-02
XLOC_000240	89851192	89851802	1	ENSSSCT00000032353	ENSSSCG00000023610	MARCKS	-0.653725142	7.316784139	9.904809958	1.65E-03	9.58E-03
XLOC_000246	93076563	93076634	1	ENSSSCT00000004920	ENSSSCG00000004454	ME1	-0.850819449	1.685892519	11.24377152	7.99E-04	5.18E-03
XLOC_000250	95104353	95104587	1	ENSSSCT00000004931	ENSSSCG00000004464	FAM46A	0.899151211	5.873266476	14.98093891	1.09E-04	8.99E-04
XLOC_000256	97888855	97888894	1	ENSSSCT00000004941	ENSSSCG00000004473	PHIP	1.042400633	3.050055143	16.25284879	5.54E-05	4.96E-04
XLOC_000261	101579216	101579428	1	ENSSSCT00000004949	ENSSSCG00000004479	FILIP1	-0.977525649	1.959364679	12.04503812	5.19E-04	3.56E-03
XLOC_000268	104402849	104406306	1	ENSSSCT00000004961	ENSSSCG00000004490	SETBP1	1.888100864	0.621914167	30.83499602	2.81E-08	5.07E-07
XLOC_000276	107666405	107666721	1	ENSSSCT00000004978	ENSSSCG00000004506	CTIF	-1.209406257	4.904156691	26.75129265	2.31E-07	3.56E-06
XLOC_000284	110083202	110083747	1	ENSSSCT00000004992	ENSSSCG00000004520	MAPK4	-2.095487902	4.401999035	22.15216887	2.52E-06	3.12E-05
XLOC_000293	114693709	114694018	1	ENSSSCT00000005007	ENSSSCG00000004533	RAB27B	1.083002878	3.366514245	20.69210139	5.39E-06	6.23E-05
XLOC_000295	116786056	116786294	1	ENSSSCT00000005012	ENSSSCG00000004538	WDR7	1.331614676	2.335741283	19.10205536	1.24E-05	1.32E-04
XLOC_000296	117493535	117493777	1	ENSSSCT00000005017	ENSSSCG00000004542	NARS	0.508210862	6.748686951	6.579387567	1.03E-02	4.54E-02
XLOC_000298	117675767	117676043	1	ENSSSCT00000005019	ENSSSCG00000004544	SPG21	0.538128479	5.392312578	7.224634946	7.19E-03	3.36E-02
XLOC_000301	118116558	118116677	1	ENSSSCT00000005024	ENSSSCG00000004549	RBPMS2	-1.652550055	3.186321185	33.37659099	7.59E-09	1.54E-07
XLOC_000305	118800888	118801083	1	ENSSSCT00000005034	ENSSSCG00000004557	PPIB	0.711680981	7.596128568	12.59870372	3.86E-04	2.73E-03
XLOC_000310	119861130	119861310	1	ENSSSCT00000005044	ENSSSCG00000004565	CA12	-2.964297401	3.040597196	62.11451592	3.24E-15	1.56E-13
XLOC_000311	120104405	120104907	1	ENSSSCT00000027612	ENSSSCG00000023158	RPS27L	0.639234212	6.556238126	11.71897356	6.19E-04	4.14E-03
XLOC_000316	121477119	121477315	1	ENSSSCT00000023310	ENSSSCG00000023568	ENSSSCG00000023568	2.33165236	0.491300102	33.97011174	5.60E-09	1.15E-07
XLOC_000317	121481569	121481966	1	ENSSSCT00000023521	ENSSSCG00000023100	ENSSSCG00000023100	1.934372585	0.75648888	26.55292038	2.56E-07	3.89E-06
XLOC_000318	121487810	121487942	1	ENSSSCT00000032472	ENSSSCG00000026189	ENSSSCG00000026189	1.413388527	2.21228917	28.99477816	7.26E-08	1.22E-06
XLOC_000319	121502194	121502310	1	ENSSSCT00000028902	ENSSSCG00000025747	VPS13C	0.776850911	4.571127906	11.4379647	7.20E-04	4.72E-03
XLOC_000320	123140555	123140766	1	ENSSSCT00000005055	ENSSSCG00000004576	RORA	1.344530776	1.463447764	25.90214056	3.59E-07	5.31E-06
XLOC_000330	125443231	125443349	1	ENSSSCT00000023034	ENSSSCG00000021143	ENSSSCG00000021143	5.374730621	1.152634488	174.6491799	7.14E-40	1.16E-37
XLOC_000331	126092062	126092191	1	ENSSSCT00000027950	ENSSSCG00000025578	ALDH1A2	3.085889907	3.145541315	82.6223817	9.93E-20	6.71E-18
XLOC_000332	126609775	126610573	1	ENSSSCT00000031109	ENSSSCG00000026445	ENSSSCG00000026445	1.613487349	0.211438102	24.19688622	8.70E-07	1.18E-05
XLOC_000339	128359700	128359844	1	ENSSSCT00000023283	ENSSSCG00000029459	ENSSSCG00000029459	-1.709978574	0.460933364	25.29028145	4.93E-07	7.09E-06
XLOC_000350	132090591	132090706	1	ENSSSCT00000005098	ENSSSCG00000004617	KIAA1370	0.886844264	4.204995504	12.98909066	3.13E-04	2.27E-03
XLOC_000353	132514137	132514162	1	ENSSSCT00000005104	ENSSSCG00000004621	MYO5C	0.702963065	2.800065883	7.31560389	6.84E-03	3.21E-02
XLOC_000359	133371487	133371623	1	ENSSSCT00000005115	ENSSSCG00000004631	DMXL2	-0.777878561	1.978704422	9.935381497	1.62E-03	9.44E-03
XLOC_000361	134516466	134516488	1	ENSSSCT00000005120	ENSSSCG00000004635	SPPL2A	-0.859520595	8.373686101	18.37008385	1.82E-05	1.86E-04
XLOC_000367	135147967	135148097	1	ENSSSCT00000005129	ENSSSCG00000004644	HDC	1.119795486	1.808400741	16.65262257	4.49E-05	4.13E-04
XLOC_000369	135810194	135810263	1	ENSSSCT00000005133	ENSSSCG00000004648	C15ORF33	0.863248735	1.522437861	12.29300519	4.55E-04	3.15E-03
XLOC_000381	140423061	140423308	1	ENSSSCT00000005151	ENSSSCG00000004665	ENSSSCG00000004665	-0.479811229	5.725177706	6.558073467	1.04E-02	4.59E-02
XLOC_000386	141148747	141148770	1	ENSSSCT00000005160	ENSSSCG00000004674	SHF	-1.779765264	1.224930664	40.51334071	1.95E-10	5.10E-09
XLOC_000387	141201516	141201913	1	ENSSSCT00000005162	ENSSSCG00000004676	DUOXA2	0.851912595	1.117445201	6.489197625	1.09E-02	4.73E-02
XLOC_000388	141221493	141221565	1	ENSSSCT00000005164	ENSSSCG00000004678	DUOX2	0.900585169	4.866218329	12.30556828	4.52E-04	3.14E-03
XLOC_000389	141476599	141476791	1	ENSSSCT00000005172	ENSSSCG00000004684	ENSSSCG00000004684	1.777752434	1.846102299	32.1603483	1.42E-08	2.72E-07
XLOC_000399	142610892	142611111	1	ENSSSCT00000005189	ENSSSCG00000004699	ELL3	-1.095267463	6.471799789	8.314808196	3.93E-03	2.00E-02
XLOC_000410	143086579	143086622	1	ENSSSCT00000023322	ENSSSCG00000028721	ENSSSCG00000028721	1.161983999	2.895805802	29.82721676	4.72E-08	8.23E-07
XLOC_000413	143187620	143188013	1	ENSSSCT00000005208	ENSSSCG00000004716	TMEM62	1.116377088	2.401417558	21.83143614	2.98E-06	3.63E-05
XLOC_000414	143205207	143205374	1	ENSSSCT00000005209	ENSSSCG00000004717	UBR1	0.557065882	6.36621731	7.859527652	5.06E-03	2.49E-02
XLOC_000421	144142459	144142569	1	ENSSSCT00000005228	ENSSSCG00000004732	PLA2G4F	1.22529183	3.509686667	17.69659053	2.59E-05	2.55E-04
XLOC_000430	144695841	144695924	1	ENSSSCT00000005236	ENSSSCG00000004739	MGA	1.101451479	0.150061823	9.380680294	2.19E-03	1.23E-02
XLOC_000447	146059861	146060003	1	ENSSSCT00000005276	ENSSSCG00000023975	C15orf52	-1.317963996	2.560621604	29.44317965	5.76E-08	9.86E-07
XLOC_000453	147292891	147294855	1	ENSSSCT00000032071	ENSSSCG00000030198	ENV	-0.844691904	4.757273167	11.79422517	5.94E-04	4.00E-03
XLOC_000459	152412178	152412403	1	ENSSSCT00000005302	ENSSSCG00000004803	ACTC1	-1.531470841	4.656082873	31.54604507	1.95E-08	3.64E-07
XLOC_000463	152745851	152746405	1	ENSSSCT00000005307	ENSSSCG00000004808	GREM1	-1.479570062	2.329396467	9.192903051	2.43E-03	1.34E-02
XLOC_000466	154019851	154020169	1	ENSSSCT00000023715	ENSSSCG00000029613	SYNM	-1.534216436	6.501925778	9.194900427	2.43E-03	1.34E-02
XLOC_000477	157470911	157470996	1	ENSSSCT00000005332	ENSSSCG00000004830	ATP10A	-0.945258722	3.219563146	21.66128551	3.25E-06	3.92E-05
XLOC_000481	158275359	158276999	1	ENSSSCT00000005336	ENSSSCG00000004834	ENSSSCG00000004834	-1.388389961	2.74880868	34.5915051	4.07E-09	8.58E-08
XLOC_000493	161036719	161037018	1	ENSSSCT00000005359	ENSSSCG00000004854	ZO1	-0.520006865	6.81984891	8.106410594	4.41E-03	2.22E-02
XLOC_000500	165529517	165529557	1	ENSSSCT00000005376	ENSSSCG00000004870	CNDP2	-0.624478039	9.699330471	8.977377762	2.73E-03	1.47E-02
XLOC_000501	165565458	165565481	1	ENSSSCT00000005375	ENSSSCG00000004869	CNDP1	0.761223767	4.02131461	8.452158877	3.65E-03	1.88E-02
XLOC_000502	165902018	165902275	1	ENSSSCT00000005381	ENSSSCG00000004875	CYB5A	1.374006187	8.518913823	40.44109667	2.03E-10	5.27E-09
XLOC_000520	175775174	175775573	1	ENSSSCT00000031522	ENSSSCG00000025744	KDSR	-0.897650943	6.610658805	22.27264581	2.37E-06	2.94E-05
XLOC_000522	176374032	176374440	1	ENSSSCT00000005403	ENSSSCG00000004897	ZCCHC2	0.586079271	3.870265006	7.741792566	5.40E-03	2.63E-02
XLOC_000524	176781392	176781692	1	ENSSSCT00000005407	ENSSSCG00000004901	PIGN	1.151750559	4.05642481	25.9055105	3.59E-07	5.31E-06
XLOC_000527	179185031	179185268	1	ENSSSCT00000005415	ENSSSCG00000004908	LMAN1	1.521694023	5.115469424	31.38227199	2.12E-08	3.91E-07
XLOC_000531	179382897	179383408	1	ENSSSCT00000005420	ENSSSCG00000004912	SEC11C	0.863147204	6.561107666	17.18943545	3.38E-05	3.22E-04
XLOC_000534	179772067	179772175	1	ENSSSCT00000005427	ENSSSCG00000004918	ALPK2	-0.865027007	1.146531413	8.526501059	3.50E-03	1.82E-02
XLOC_000545	182175684	182175887	1	ENSSSCT00000023493	ENSSSCG00000029873	ENSSSCG00000029873	0.786216621	3.226825388	10.15775598	1.44E-03	8.49E-03
XLOC_000561	185180452	185180618	1	ENSSSCT00000005480	ENSSSCG00000004968	PAQR5	-2.000304446	2.061237952	43.173264	5.01E-11	1.42E-09
XLOC_000563	185983169	185983326	1	ENSSSCT00000005483	ENSSSCG00000004971	ENSSSCG00000004971	0.624330696	3.781616387	9.633365709	1.91E-03	1.09E-02
XLOC_000570	187774212	187774732	1	CUFF.30.3	NA	THSD4	1.587552432	0.146284236	17.67056915	2.63E-05	2.58E-04
XLOC_000608	202833909	202834069	1	ENSSSCT00000005558	ENSSSCG00000005042	ENSSSCG00000005042	-1.214412502	2.134424918	14.21896658	1.63E-04	1.28E-03
XLOC_000609	204289994	204290160	1	ENSSSCT00000005564	ENSSSCG00000005047	CDKN3	-0.72306475	3.500013512	9.61666586	1.93E-03	1.10E-02
XLOC_000615	204956631	204956721	1	ENSSSCT00000005572	ENSSSCG00000005055	LGALS3	-0.775433246	9.096334214	11.70586473	6.23E-04	4.16E-03
XLOC_000619	205965131	205965644	1	ENSSSCT00000029724	ENSSSCG00000021134	PELI2	-0.935111447	2.506379616	11.96458805	5.42E-04	3.70E-03
XLOC_000633	208488017	208488150	1	ENSSSCT00000005594	ENSSSCG00000005076	KIAA0586	-0.60560481	3.324718977	9.047418558	2.63E-03	1.43E-02
XLOC_000645	212192279	212192696	1	ENSSSCT00000005619	ENSSSCG00000005097	SNAPC1	0.83712969	2.901309444	13.04332383	3.04E-04	2.21E-03
XLOC_000650	212938361	212938445	1	ENSSSCT00000005628	ENSSSCG00000005106	NTRK3	-1.679037298	0.125390124	14.15424007	1.68E-04	1.32E-03
XLOC_000653	216298037	216299386	1	ENSSSCT00000023144	ENSSSCG00000028558	SGPP1	-0.648343959	6.469415073	9.796220898	1.75E-03	1.01E-02
XLOC_000656	216775633	216775715	1	ENSSSCT00000025810	ENSSSCG00000022804	RHOJ	-1.527332853	4.46849044	40.19579177	2.30E-10	5.92E-09
XLOC_000661	218577846	218577940	1	ENSSSCT00000005650	ENSSSCG00000005125	LRRC19	-0.933533578	6.089022949	22.41745164	2.19E-06	2.75E-05
XLOC_000670	223956057	223956219	1	ENSSSCT00000005658	ENSSSCG00000005132	CDKN2B	1.430678966	3.114251817	20.63724957	5.55E-06	6.38E-05
XLOC_000697	227334093	227334145	1	ENSSSCT00000005701	ENSSSCG00000005171	ADFP	-1.061727924	4.784097944	25.24914795	5.04E-07	7.20E-06
XLOC_000699	227367650	227368116	1	ENSSSCT00000005703	ENSSSCG00000005173	HAUS6	0.860131914	3.912747125	11.78724619	5.96E-04	4.01E-03
XLOC_000701	229662567	229662728	1	ENSSSCT00000031467	ENSSSCG00000025613	BNC2	-1.3481986	1.820978211	18.26017482	1.93E-05	1.96E-04
XLOC_000703	231168303	231168359	1	ENSSSCT00000005717	ENSSSCG00000005186	TTC39B	-0.85784129	2.606211772	10.64638613	1.10E-03	6.79E-03
XLOC_000704	231958097	231958126	1	ENSSSCT00000005721	ENSSSCG00000005190	NFIB	-0.567457727	3.368704877	7.801284936	5.22E-03	2.56E-02
XLOC_000711	239134396	239134686	1	ENSSSCT00000005727	ENSSSCG00000005195	ENSSSCG00000005195	2.981768443	1.277195091	72.15927833	1.99E-17	1.13E-15
XLOC_000719	242045513	242045973	1	ENSSSCT00000005739	ENSSSCG00000005207	ERMP1	1.159743901	3.677299839	27.75093997	1.38E-07	2.21E-06
XLOC_000720	242425744	242425824	1	ENSSSCT00000005745	ENSSSCG00000005212	C9ORF46	0.655309728	7.10373871	11.11189471	8.58E-04	5.52E-03
XLOC_000738	247142879	247143389	1	ENSSSCT00000027289	ENSSSCG00000021637	ENSSSCG00000021637	-0.925297129	1.567829241	8.599218248	3.36E-03	1.76E-02
XLOC_000739	247149409	247149535	1	ENSSSCT00000005768	ENSSSCG00000005234	KANK1	-0.80678704	3.481297269	15.44937065	8.47E-05	7.22E-04
XLOC_000744	247961314	247961476	1	ENSSSCT00000005777	ENSSSCG00000005243	PGM5	-2.144166494	7.045365123	47.85912147	4.58E-12	1.53E-10
XLOC_000750	248928515	248928682	1	ENSSSCT00000005783	ENSSSCG00000005249	FAM189A2	-0.863333275	2.961147788	14.44034943	1.45E-04	1.15E-03
XLOC_000751	249446883	249447116	1	ENSSSCT00000005787	ENSSSCG00000005252	PTAR1	1.428596487	-0.554734466	13.09925829	2.95E-04	2.16E-03
XLOC_000752	249859988	249860156	1	ENSSSCT00000024819	ENSSSCG00000026693	MAMDC2	-1.609805575	-0.223555204	16.49168974	4.89E-05	4.45E-04
XLOC_000754	250150181	250150462	1	ENSSSCT00000030411	ENSSSCG00000027959	ENSSSCG00000027959	1.585943232	1.240380511	19.86646236	8.30E-06	9.18E-05
XLOC_000755	251516498	251516759	1	ENSSSCT00000030892	ENSSSCG00000020904	ENSSSCG00000020904	1.889313098	-0.254752426	21.87529899	2.91E-06	3.56E-05
XLOC_000756	251538434	251538544	1	ENSSSCT00000005795	ENSSSCG00000005260	ENSSSCG00000005260	1.503218956	2.657596874	17.69305915	2.60E-05	2.56E-04
XLOC_000759	252793170	252793277	1	ENSSSCT00000027607	ENSSSCG00000028996	ALDH1A1	1.936440293	7.808714038	58.75214542	1.79E-14	7.99E-13
XLOC_000768	256783358	256783457	1	ENSSSCT00000005817	ENSSSCG00000005282	VPS13A	0.747191164	6.112700769	13.15089373	2.87E-04	2.11E-03
XLOC_000773	259252402	259252446	1	ENSSSCT00000005825	ENSSSCG00000005288	TLE4	-2.218719278	6.996102382	133.5404695	6.89E-31	8.16E-29
XLOC_000778	263316067	263317188	1	ENSSSCT00000005834	ENSSSCG00000005297	DNAJB5	-1.503428238	4.186601823	35.5584205	2.48E-09	5.43E-08
XLOC_000784	263990421	263990982	1	ENSSSCT00000005846	ENSSSCG00000005308	RUSC2	-1.092887174	5.029293287	24.14709821	8.93E-07	1.21E-05
XLOC_000786	264105680	264105785	1	ENSSSCT00000005851	ENSSSCG00000005313	CCDC107	0.899661208	3.613923265	14.86491297	1.15E-04	9.49E-04
XLOC_000787	264119361	264119706	1	ENSSSCT00000005853	ENSSSCG00000005315	CA9	3.664032083	5.035662818	207.7725164	4.21E-47	9.66E-45
XLOC_000788	264176184	264176429	1	ENSSSCT00000005857	ENSSSCG00000005318	CREB3	0.591727348	6.952513666	10.56680744	1.15E-03	7.02E-03
XLOC_000790	264233932	264235483	1	ENSSSCT00000005861	ENSSSCG00000005322	NPR2	-0.719354735	4.652479363	14.35491116	1.51E-04	1.20E-03
XLOC_000806	266502565	266503208	1	ENSSSCT00000005896	ENSSSCG00000005356	DCAF10	0.754948486	2.81699087	9.82676383	1.72E-03	9.95E-03
XLOC_000819	268840563	268841031	1	ENSSSCT00000005919	ENSSSCG00000005379	GALNT12	-3.744350733	4.03478688	143.5037906	4.56E-33	5.82E-31
XLOC_000820	269014797	269015287	1	ENSSSCT00000005921	ENSSSCG00000005381	ENSSSCG00000005381	-0.684362724	5.369287643	11.31651904	7.68E-04	5.00E-03
XLOC_000822	269090665	269090811	1	ENSSSCT00000005922	ENSSSCG00000005382	TGFBR1	1.201347408	1.521094989	14.12110959	1.71E-04	1.34E-03
XLOC_000823	269216031	269216122	1	ENSSSCT00000005924	ENSSSCG00000005384	SEC61B	0.554039722	6.634119084	6.626253885	1.00E-02	4.44E-02
XLOC_000832	271709170	271709313	1	ENSSSCT00000005938	ENSSSCG00000005395	ALDOB	0.804130052	8.263460048	9.05101268	2.63E-03	1.42E-02
XLOC_000846	275474265	275474346	1	ENSSSCT00000027427	ENSSSCG00000026173	ENSSSCG00000026173	0.7274082	5.005149895	6.665707624	9.83E-03	4.37E-02
XLOC_000853	276477079	276477093	1	ENSSSCT00000005969	ENSSSCG00000005426	FSD1L	0.723090777	2.466464708	7.886847591	4.98E-03	2.46E-02
XLOC_000855	276767826	276767985	1	ENSSSCT00000005973	ENSSSCG00000005429	TMEM38B	1.078641746	2.520364053	20.02950329	7.63E-06	8.52E-05
XLOC_000861	278643318	278643500	1	ENSSSCT00000025908	ENSSSCG00000026467	ZNF462	-3.35151718	0.424493043	66.4033356	3.67E-16	1.89E-14
XLOC_000869	283217647	283217902	1	ENSSSCT00000006005	ENSSSCG00000005460	DNAJC25	0.574107612	3.109946824	6.646668723	9.93E-03	4.41E-02
XLOC_000874	284234458	284234954	1	ENSSSCT00000006017	ENSSSCG00000005471	SNX30	0.994194206	2.570601419	16.71411259	4.35E-05	4.02E-04
XLOC_000882	284871911	284871946	1	ENSSSCT00000006026	ENSSSCG00000005480	RGS3	-0.564613677	4.680777096	9.270576666	2.33E-03	1.29E-02
XLOC_000885	285795979	285796046	1	ENSSSCT00000006033	ENSSSCG00000005487	ENSSSCG00000005487	-0.978124253	3.290759885	15.44871582	8.48E-05	7.22E-04
XLOC_000886	285841738	285841865	1	ENSSSCT00000029470	ENSSSCG00000023475	ENSSSCG00000023475	-0.988083984	2.197698451	14.45850644	1.43E-04	1.14E-03
XLOC_000937	299074850	299074907	1	ENSSSCT00000006145	ENSSSCG00000005589	NR6A1	1.382961733	0.546947397	19.06097202	1.27E-05	1.35E-04
XLOC_000941	299402516	299402795	1	ENSSSCT00000006149	ENSSSCG00000005593	OLFML2A	-0.985235497	4.269656703	17.27145925	3.24E-05	3.10E-04
XLOC_000948	300987667	300987988	1	ENSSSCT00000031815	ENSSSCG00000027126	ENSSSCG00000027126	1.127076118	-0.199853745	10.19991445	1.40E-03	8.32E-03
XLOC_000953	301835733	301835842	1	ENSSSCT00000006169	ENSSSCG00000005610	SLC2A8	3.213205321	4.057282365	182.9051744	1.12E-41	2.02E-39
XLOC_000962	302453222	302453476	1	ENSSSCT00000006198	ENSSSCG00000005636	SLC25A25	-0.610498859	5.692616027	7.900773526	4.94E-03	2.45E-02
XLOC_000989	304186077	304186214	1	ENSSSCT00000006267	ENSSSCG00000005698	NCS1	-2.194954621	0.964141591	43.17042364	5.02E-11	1.42E-09
XLOC_000990	304346787	304346971	1	ENSSSCT00000006268	ENSSSCG00000005699	ENSSSCG00000005699	-0.867118607	5.846577865	18.47019009	1.73E-05	1.78E-04
XLOC_000991	304454129	304454228	1	ENSSSCT00000006270	ENSSSCG00000005701	ASS1	-2.553426004	10.07726186	48.19622914	3.86E-12	1.31E-10
XLOC_001008	306486802	306487276	1	ENSSSCT00000006302	ENSSSCG00000005731	GTF3C4	0.559235043	2.833964845	6.76223663	9.31E-03	4.17E-02
XLOC_001015	306998075	306998137	1	ENSSSCT00000022734	ENSSSCG00000021241	ADAMTS13	0.70503915	3.674340688	6.56022023	1.04E-02	4.58E-02
XLOC_001017	307095608	307095697	1	ENSSSCT00000028900	ENSSSCG00000026425	ENSSSCG00000026425	-0.787888902	1.809248167	8.503478844	3.54E-03	1.84E-02
XLOC_001020	308064163	308064410	1	ENSSSCT00000006323	ENSSSCG00000005751	COL5A1	-0.911974501	7.285926238	14.20807149	1.64E-04	1.29E-03
XLOC_001034	309569686	309569902	1	ENSSSCT00000006344	ENSSSCG00000005768	IER3IP1	0.761624987	6.260121638	11.97575167	5.39E-04	3.68E-03
XLOC_001035	309603421	309603538	1	ENSSSCT00000006347	ENSSSCG00000005771	HDHD2	0.832317791	2.626893116	13.75707616	2.08E-04	1.59E-03
XLOC_001036	309824502	309824776	1	ENSSSCT00000026587	ENSSSCG00000023376	PARD6G	-1.406582972	3.088061273	28.70665157	8.42E-08	1.40E-06
XLOC_001077	313881749	313881818	1	ENSSSCT00000006408	ENSSSCG00000005830	KIAA1984	-1.090259008	0.221268696	7.052584369	7.92E-03	3.63E-02
XLOC_001085	314646461	314646509	1	ENSSSCT00000006441	ENSSSCG00000005862	ENSSSCG00000005862	-0.657259005	6.694889819	9.953187266	1.61E-03	9.36E-03
XLOC_001113	9838859	9839667	1	ENSSSCT00000004480	ENSSSCG00000004052	FNDC1	-1.779344727	3.917324448	32.30963494	1.31E-08	2.55E-07
XLOC_001133	15948007	15948519	1	ENSSSCT00000004509	ENSSSCG00000004080	MYCT1	-1.034047165	0.455543019	10.90911925	9.57E-04	6.03E-03
XLOC_001137	17070798	17073321	1	ENSSSCT00000004518	ENSSSCG00000004087	C6ORF97	-0.939425502	0.504775644	10.02849116	1.54E-03	9.03E-03
XLOC_001139	17317257	17317462	1	ENSSSCT00000004522	ENSSSCG00000004091	AKAP12	-1.033467644	5.342099993	20.45634889	6.10E-06	6.94E-05
XLOC_001143	18476457	18478561	1	ENSSSCT00000004536	ENSSSCG00000004101	LRP11	0.851729082	4.520532263	13.27270763	2.69E-04	1.99E-03
XLOC_001148	19295046	19296160	1	ENSSSCT00000024450	ENSSSCG00000028974	UST	-0.763638361	2.405812817	11.46183283	7.10E-04	4.67E-03
XLOC_001162	24154149	24154986	1	ENSSSCT00000004569	ENSSSCG00000004134	PEX3	0.580657497	4.532625257	8.159753946	4.28E-03	2.16E-02
XLOC_001171	29141326	29141614	1	ENSSSCT00000004587	ENSSSCG00000004150	HEBP2	-0.686207555	4.249262705	11.62383217	6.51E-04	4.33E-03
XLOC_001173	30684874	30685024	1	ENSSSCT00000004599	ENSSSCG00000004160	PEX7	0.590680763	3.292488989	7.49122658	6.20E-03	2.96E-02
XLOC_001179	32594806	32595583	1	ENSSSCT00000004609	ENSSSCG00000004170	ENSSSCG00000004170	1.487429854	0.880306759	19.432902	1.04E-05	1.13E-04
XLOC_001182	33400395	33404706	1	ENSSSCT00000030224	ENSSSCG00000022387	TBPL1	-0.75594745	5.009674477	14.04548178	1.78E-04	1.39E-03
XLOC_001193	35364978	35365154	1	ENSSSCT00000004635	ENSSSCG00000028817	ENSSSCG00000028817	-0.686364811	5.36128952	10.9596539	9.31E-04	5.89E-03
XLOC_001194	35386784	35386965	1	ENSSSCT00000004634	ENSSSCG00000004194	ENSSSCG00000004194	-0.876841271	5.262231734	14.94578021	1.11E-04	9.14E-04
XLOC_001200	36035295	36035377	1	ENSSSCT00000004641	ENSSSCG00000004200	ENSSSCG00000004200	2.029832684	2.036656898	60.89906843	6.01E-15	2.80E-13
XLOC_001212	39635369	39635566	1	ENSSSCT00000004661	ENSSSCG00000004218	RSPO3	-2.133042121	0.359728368	29.80714952	4.77E-08	8.28E-07
XLOC_001215	40780718	40782952	1	ENSSSCT00000004666	ENSSSCG00000004221	HINT3	1.246255607	5.006478372	34.35811814	4.58E-09	9.60E-08
XLOC_001216	40815279	40817501	1	CUFF.8.3	NA	NCOA7	1.110257682	5.760439401	21.69783473	3.19E-06	3.86E-05
XLOC_001223	43908784	43913320	1	ENSSSCT00000004677	ENSSSCG00000004232	CLVS2	-2.262173379	2.682839514	12.65588377	3.74E-04	2.65E-03
XLOC_001224	44076429	44076783	1	ENSSSCT00000004678	ENSSSCG00000004233	SMPDL3A	0.89003346	3.236903712	11.81583959	5.87E-04	3.96E-03
XLOC_001230	45543878	45546794	1	ENSSSCT00000004688	ENSSSCG00000004241	GJA1	-1.048035868	5.655677141	16.95140746	3.83E-05	3.61E-04
XLOC_001233	48678936	48679595	1	ENSSSCT00000004695	ENSSSCG00000004248	PLN	-1.994523765	3.751829136	27.73943094	1.39E-07	2.22E-06
XLOC_001241	49899152	49899273	1	ENSSSCT00000004706	ENSSSCG00000004257	ENSSSCG00000004257	0.962128747	1.233099885	9.153112421	2.48E-03	1.36E-02
XLOC_001278	63871814	63872242	1	ENSSSCT00000027965	ENSSSCG00000026249	PNRC1	-0.583748647	5.070850599	6.947570765	8.39E-03	3.82E-02
XLOC_001284	64591453	64591641	1	ENSSSCT00000004784	ENSSSCG00000004328	ENSSSCG00000004328	0.966655322	4.888293569	23.16091606	1.49E-06	1.95E-05
XLOC_001288	65479754	65479934	1	ENSSSCT00000004790	ENSSSCG00000004334	TAK1B	0.6020192	3.717409563	6.901016442	8.61E-03	3.90E-02
XLOC_001297	72729327	72729779	1	ENSSSCT00000004800	ENSSSCG00000004344	ENSSSCG00000004344	0.661692369	3.352499487	8.608548144	3.35E-03	1.75E-02
XLOC_001300	74422359	74422949	1	ENSSSCT00000004804	ENSSSCG00000004347	FBXL4	-1.959321917	4.85431019	64.34640353	1.04E-15	5.16E-14
XLOC_001302	75042519	75042802	1	ENSSSCT00000004807	ENSSSCG00000004350	SFRS18	0.730719703	4.37232757	11.64831907	6.43E-04	4.28E-03
XLOC_001309	76202377	76202549	1	ENSSSCT00000004816	ENSSSCG00000004359	ENSSSCG00000004359	1.012524374	2.714553703	14.09657048	1.74E-04	1.35E-03
XLOC_001310	76229688	76230572	1	ENSSSCT00000025204	ENSSSCG00000028744	ENSSSCG00000028744	1.802043229	0.746461252	24.74448203	6.55E-07	9.20E-06
XLOC_001314	80638829	80638953	1	ENSSSCT00000004825	ENSSSCG00000004366	BVES	-1.904622316	1.021465623	32.14364431	1.43E-08	2.74E-07
XLOC_001325	84358199	84358285	1	ENSSSCT00000004853	ENSSSCG00000004390	SESN1	-0.642667521	4.835529946	11.34944987	7.55E-04	4.92E-03
XLOC_001327	84446264	84447507	1	ENSSSCT00000025151	ENSSSCG00000020883	ENSSSCG00000020883	-1.552708869	2.328952026	38.3813237	5.82E-10	1.41E-08
XLOC_001336	85590332	85590986	1	ENSSSCT00000004867	ENSSSCG00000004404	WASF1	-1.014467335	0.212610388	10.70320688	1.07E-03	6.61E-03
XLOC_001338	85867147	85868599	1	ENSSSCT00000004864	ENSSSCG00000004401	DDO	-2.349784508	0.430397198	43.19922838	4.94E-11	1.41E-09
XLOC_001344	86715107	86715339	1	ENSSSCT00000004880	ENSSSCG00000004417	SLC16A10	-1.277015211	2.820474833	27.84100178	1.32E-07	2.11E-06
XLOC_001348	87047276	87048517	1	ENSSSCT00000004883	ENSSSCG00000004420	TRAF3IP2	0.538564104	5.053507981	6.855110115	8.84E-03	3.99E-02
XLOC_001351	87740894	87741345	1	ENSSSCT00000004890	ENSSSCG00000004425	LAMA4	-0.750151443	6.201582887	13.08045083	2.98E-04	2.18E-03
XLOC_001357	91721730	91723918	1	ENSSSCT00000004899	ENSSSCG00000004434	FRK	0.780967002	7.313669394	14.59973755	1.33E-04	1.07E-03
XLOC_001359	92007265	92008653	1	ENSSSCT00000004904	ENSSSCG00000004439	TSPYL4	-0.829799463	1.19023195	8.4416893	3.67E-03	1.89E-02
XLOC_001387	105706329	105706485	1	ENSSSCT00000027237	ENSSSCG00000021072	ENSSSCG00000021072	1.060313576	0.469672452	10.51370308	1.18E-03	7.20E-03
XLOC_001403	108842620	108843034	1	ENSSSCT00000004982	ENSSSCG00000004510	ACAA2	0.727794399	6.036507977	12.99923035	3.12E-04	2.26E-03
XLOC_001407	109541776	109541905	1	ENSSSCT00000004987	ENSSSCG00000004515	ENSSSCG00000004515	-1.558415451	0.209495936	17.7790134	2.48E-05	2.46E-04
XLOC_001408	109565105	109565754	1	ENSSSCT00000027358	ENSSSCG00000027690	CCDC11	-0.57897525	3.90866019	7.650693883	5.68E-03	2.74E-02
XLOC_001411	110207694	110207940	1	ENSSSCT00000004993	ENSSSCG00000004521	MRO	-1.067623286	0.329302823	9.842946539	1.70E-03	9.87E-03
XLOC_001419	117245446	117246352	1	ENSSSCT00000005015	ENSSSCG00000004540	ONECUT2	7.671250728	0.236507966	136.3213421	1.70E-31	2.04E-29
XLOC_001423	117911154	117911836	1	ENSSSCT00000025583	ENSSSCG00000026645	ENSSSCG00000026645	0.527358485	4.599714655	6.455690412	1.11E-02	4.81E-02
XLOC_001436	120133372	120134190	1	ENSSSCT00000005048	ENSSSCG00000004569	LACTB	0.959982925	4.664928518	26.70482526	2.37E-07	3.63E-06
XLOC_001437	120217106	120217302	1	ENSSSCT00000005049	ENSSSCG00000004570	TPM1	-2.214219767	7.993873754	38.39510599	5.78E-10	1.40E-08
XLOC_001438	120431331	120432192	1	ENSSSCT00000025342	ENSSSCG00000024088	ENSSSCG00000024088	-0.635504132	4.274455144	8.07533934	4.49E-03	2.25E-02
XLOC_001442	120570377	120570558	1	ENSSSCT00000005050	ENSSSCG00000004571	ENSSSCG00000004571	1.405637461	0.840511116	16.84397447	4.06E-05	3.79E-04
XLOC_001443	120624099	120624231	1	ENSSSCT00000022839	ENSSSCG00000025668	ENSSSCG00000025668	1.902314026	0.204514472	24.68876279	6.74E-07	9.45E-06
XLOC_001445	121351487	121352446	1	ENSSSCT00000005052	ENSSSCG00000004573	ENSSSCG00000004573	2.395846829	0.720920448	30.82582115	2.82E-08	5.09E-07
XLOC_001451	124393189	124394511	1	ENSSSCT00000005063	ENSSSCG00000004584	GCNT3	1.163182708	6.019903839	18.74310823	1.50E-05	1.56E-04
XLOC_001453	124546382	124548998	1	ENSSSCT00000005065	ENSSSCG00000004586	FAM81A	-1.585588107	2.532379424	21.20218889	4.13E-06	4.86E-05
XLOC_001459	125424057	125424500	1	ENSSSCT00000026361	ENSSSCG00000024660	ENSSSCG00000024660	0.766581695	0.870194807	6.728161702	9.49E-03	4.24E-02
XLOC_001461	125538028	125538290	1	ENSSSCT00000005077	ENSSSCG00000004596	LIPC	5.649914731	2.401490282	285.0747993	5.88E-64	2.58E-61
XLOC_001464	126147027	126147266	1	ENSSSCT00000024465	ENSSSCG00000023356	ENSSSCG00000023356	2.988547152	0.375627449	51.38492301	7.59E-13	2.76E-11
XLOC_001466	126414879	126415607	1	ENSSSCT00000005079	ENSSSCG00000004598	GCOM1	-1.664902885	2.886974337	30.69361259	3.02E-08	5.44E-07
XLOC_001472	128545591	128545748	1	ENSSSCT00000024384	ENSSSCG00000023413	NEDD4	-1.725818078	1.899587266	37.49384063	9.17E-10	2.14E-08
XLOC_001477	132815458	132817828	1	ENSSSCT00000005107	ENSSSCG00000004624	MAPK6	-1.196130886	7.950106296	27.95236372	1.24E-07	2.00E-06
XLOC_001481	134119715	134120323	1	ENSSSCT00000005117	ENSSSCG00000004633	TNFAIP8L3	-1.091972947	0.418583759	11.87050711	5.70E-04	3.86E-03
XLOC_001482	134281042	134281205	1	ENSSSCT00000005118	ENSSSCG00000004634	AP4E1	0.792031035	2.747508372	7.897524174	4.95E-03	2.45E-02
XLOC_001484	134977466	134977943	1	ENSSSCT00000005127	ENSSSCG00000004642	SLC27A5	1.426220364	3.032440948	38.24825708	6.23E-10	1.50E-08
XLOC_001485	135172999	135173175	1	ENSSSCT00000005128	ENSSSCG00000004643	SLC27A5	1.654534007	4.88767544	45.11109084	1.86E-11	5.67E-10
XLOC_001486	135790463	135792442	1	ENSSSCT00000005132	ENSSSCG00000004647	DTWD1	0.830987824	4.336643066	16.4101015	5.10E-05	4.62E-04
XLOC_001493	138044833	138046121	1	CUFF.19.2	NA	SEMA6D	-1.581124043	5.323639328	47.02624894	7.00E-12	2.26E-10
XLOC_001496	141072722	141073093	1	ENSSSCT00000005159	ENSSSCG00000004673	SLC28A2	-1.123935187	7.24833935	20.44358583	6.14E-06	6.97E-05
XLOC_001500	141257112	141259424	1	ENSSSCT00000005166	ENSSSCG00000004679	SORD	0.78743337	7.567158081	11.62771587	6.50E-04	4.32E-03
XLOC_001503	141436332	141437157	1	ENSSSCT00000005169	ENSSSCG00000004687	B2M	-0.799084609	11.55312867	20.13880237	7.20E-06	8.08E-05
XLOC_001504	141532505	141533109	1	ENSSSCT00000005170	ENSSSCG00000004682	B2M	-0.592233352	11.70365532	11.12340188	8.52E-04	5.48E-03
XLOC_001516	142693776	142694847	1	ENSSSCT00000031038	ENSSSCG00000021981	TP53BP1	1.136868085	0.948785895	13.46718738	2.43E-04	1.82E-03
XLOC_001517	142764559	142764714	1	ENSSSCT00000005196	ENSSSCG00000004705	ENSSSCG00000004705	-1.181327122	3.453727668	14.31317361	1.55E-04	1.22E-03
XLOC_001521	143140490	143140874	1	ENSSSCT00000022268	ENSSSCG00000023179	ENSSSCG00000023179	2.214421385	0.691337461	37.13973299	1.10E-09	2.54E-08
XLOC_001534	144883343	144884850	1	ENSSSCT00000005243	ENSSSCG00000004744	TYRO3	0.821501578	4.115630768	14.08562596	1.75E-04	1.36E-03
XLOC_001538	145522853	145523970	1	ENSSSCT00000005253	ENSSSCG00000004754	CHAC1	1.382404305	1.22438149	17.44628797	2.96E-05	2.85E-04
XLOC_001545	145717590	145718320	1	ENSSSCT00000005263	ENSSSCG00000004764	GCHFR	0.574478004	5.710171141	8.395015466	3.76E-03	1.93E-02
XLOC_001551	145978732	145981677	1	ENSSSCT00000005273	ENSSSCG00000004774	IVD	-0.684408883	6.352143172	15.65848772	7.59E-05	6.52E-04
XLOC_001559	146448917	146449487	1	ENSSSCT00000024247	ENSSSCG00000027069	EIF2AK4	1.191725229	1.281277877	15.98225122	6.39E-05	5.61E-04
XLOC_001570	149706724	149706843	1	ENSSSCT00000005294	ENSSSCG00000004795	ENSSSCG00000004795	1.587720241	1.186069586	33.98338637	5.56E-09	1.15E-07
XLOC_001571	149907906	149911595	1	ENSSSCT00000025555	ENSSSCG00000022680	MEIS2	1.659179379	0.697437443	30.91796553	2.69E-08	4.88E-07
XLOC_001572	150143394	150143522	1	ENSSSCT00000027483	ENSSSCG00000026900	C15orf41	0.907504103	1.99564894	12.50459942	4.06E-04	2.85E-03
XLOC_001618	161403213	161404526	1	ENSSSCT00000005361	ENSSSCG00000029557	NFATC1	-0.813004077	2.434441842	9.75069364	1.79E-03	1.03E-02
XLOC_001623	163273808	163273986	1	ENSSSCT00000025136	ENSSSCG00000023533	ENSSSCG00000023533	1.404498061	1.364070915	22.03545169	2.68E-06	3.30E-05
XLOC_001640	176672082	176672202	1	ENSSSCT00000005405	ENSSSCG00000004899	KIAA1468	0.749805131	5.383820296	12.3197754	4.48E-04	3.11E-03
XLOC_001641	177064516	177065127	1	ENSSSCT00000005408	ENSSSCG00000004902	RNF152	-1.564347229	1.232033034	30.55104014	3.25E-08	5.81E-07
XLOC_001645	179453741	179454232	1	ENSSSCT00000005423	ENSSSCG00000004915	ZNF532	-0.983475562	0.745906093	11.83007465	5.83E-04	3.93E-03
XLOC_001652	180819221	180819362	1	ENSSSCT00000005439	ENSSSCG00000004929	PARP16	0.901026964	2.817111792	15.04016397	1.05E-04	8.74E-04
XLOC_001657	181325531	181325657	1	ENSSSCT00000005449	ENSSSCG00000004938	DENND4A	0.981098712	4.86048288	15.67460428	7.52E-05	6.49E-04
XLOC_001664	182188551	182188664	1	ENSSSCT00000005455	ENSSSCG00000004943	MAP2K1	0.707281965	4.26430791	10.45426757	1.22E-03	7.41E-03
XLOC_001676	183861562	183861866	1	ENSSSCT00000005471	ENSSSCG00000004959	CALML4	-0.548374035	5.822531687	7.491759776	6.20E-03	2.96E-02
XLOC_001683	185896830	185896937	1	ENSSSCT00000005484	ENSSSCG00000004972	ENSSSCG00000004972	0.553589591	3.942787804	8.152000344	4.30E-03	2.17E-02
XLOC_001690	188117269	188117340	1	ENSSSCT00000005491	ENSSSCG00000004979	MYO9A	0.773636828	1.211927353	6.551091802	1.05E-02	4.59E-02
XLOC_001716	200424777	200425409	1	ENSSSCT00000005534	ENSSSCG00000005018	CDKL1	-1.035474757	0.400364247	9.523973038	2.03E-03	1.15E-02
XLOC_001724	201971913	201972033	1	ENSSSCT00000005546	ENSSSCG00000005030	NID2	-0.613226078	4.670564281	7.553054563	5.99E-03	2.87E-02
XLOC_001731	202790215	202791498	1	ENSSSCT00000005557	ENSSSCG00000005041	FERMT2	-1.478238394	5.573795195	27.89719315	1.28E-07	2.05E-06
XLOC_001749	209727828	209728702	1	ENSSSCT00000022854	ENSSSCG00000025013	RTN1	-1.475091613	1.712704433	32.34664779	1.29E-08	2.50E-07
XLOC_001750	210274464	210276207	1	ENSSSCT00000005603	ENSSSCG00000005083	DHRS7	-0.747059421	3.454961078	9.61654922	1.93E-03	1.10E-02
XLOC_001766	216446467	216447627	1	ENSSSCT00000005635	ENSSSCG00000005112	WDR89	0.593919047	3.131589261	7.077777431	7.80E-03	3.59E-02
XLOC_001787	225622810	225622917	1	ENSSSCT00000030778	ENSSSCG00000026274	ENSSSCG00000026274	0.998495516	1.64314996	14.01184881	1.82E-04	1.41E-03
XLOC_001788	225691185	225691371	1	ENSSSCT00000028872	ENSSSCG00000028406	ENSSSCG00000028406	1.053165418	2.491970513	14.66368001	1.28E-04	1.04E-03
XLOC_001792	227101767	227101903	1	ENSSSCT00000005700	ENSSSCG00000005170	DENND4C	0.720536497	4.773481609	10.20515503	1.40E-03	8.30E-03
XLOC_001806	238795293	238795489	1	ENSSSCT00000005726	ENSSSCG00000005194	PTPRD	3.057510787	1.637919562	73.50197317	1.01E-17	5.82E-16
XLOC_001811	241253104	241253381	1	ENSSSCT00000005733	ENSSSCG00000005201	ENSSSCG00000005201	0.716829968	1.591638926	8.018919316	4.63E-03	2.31E-02
XLOC_001815	242115104	242117713	1	ENSSSCT00000005740	ENSSSCG00000005208	KIAA1432	0.65778978	5.430788439	11.84997901	5.77E-04	3.90E-03
XLOC_001822	242978574	242979406	1	ENSSSCT00000005750	ENSSSCG00000005217	RCL1	0.552554514	4.706538803	9.391698996	2.18E-03	1.22E-02
XLOC_001824	243098771	243100425	1	ENSSSCT00000005752	ENSSSCG00000005219	CDC37L1	0.506759793	5.33054924	6.514695023	1.07E-02	4.68E-02
XLOC_001826	243229381	243232951	1	ENSSSCT00000005755	ENSSSCG00000005222	SLC1A1	-4.937767799	8.889866847	257.8969372	4.93E-58	1.71E-55
XLOC_001829	245001214	245001882	1	ENSSSCT00000005763	ENSSSCG00000005229	VLDLR	-0.607217701	4.478504241	10.47633865	1.21E-03	7.32E-03
XLOC_001833	247517833	247517893	1	ENSSSCT00000005774	ENSSSCG00000005240	DOCK8	0.607158023	5.625167285	8.474671182	3.60E-03	1.86E-02
XLOC_001834	248148192	248150977	1	ENSSSCT00000023581	ENSSSCG00000029363	C9ORF71	-6.147065114	4.610224557	430.4714949	1.28E-95	1.37E-92
XLOC_001837	249028201	249031930	1	ENSSSCT00000005785	ENSSSCG00000005250	APBA1	-0.709171282	1.213180046	6.5868217	1.03E-02	4.53E-02
XLOC_001841	249900221	249901087	1	ENSSSCT00000030492	ENSSSCG00000030655	ENSSSCG00000030655	-0.915293762	2.12987313	6.816146218	9.03E-03	4.06E-02
XLOC_001842	249909875	249910066	1	ENSSSCT00000029379	ENSSSCG00000026830	ENSSSCG00000026830	1.389847069	-0.092671576	13.69311787	2.15E-04	1.64E-03
XLOC_001847	251419444	251421239	1	ENSSSCT00000029766	ENSSSCG00000024257	ENSSSCG00000024257	0.80979245	6.567985211	15.97862792	6.41E-05	5.62E-04
XLOC_001849	252188403	252189348	1	ENSSSCT00000005800	ENSSSCG00000005265	GDA	-1.070589253	3.925634358	19.50001178	1.01E-05	1.09E-04
XLOC_001851	254710737	254710879	1	ENSSSCT00000005804	ENSSSCG00000005269	TRPM6	-1.176237167	3.971039014	21.82154848	2.99E-06	3.65E-05
XLOC_001856	256320554	256320567	1	ENSSSCT00000005813	ENSSSCG00000005278	PRUNE2	-1.039800516	3.192249087	7.914420761	4.90E-03	2.43E-02
XLOC_001858	257106371	257106720	1	ENSSSCT00000005819	ENSSSCG00000005284	GNA14	1.208692877	1.655013333	23.70589792	1.12E-06	1.51E-05
XLOC_001867	263420974	263422242	1	ENSSSCT00000005839	ENSSSCG00000005301	KIAA1539	0.61078415	5.357308865	9.054400084	2.62E-03	1.42E-02
XLOC_001868	263617614	263617683	1	ENSSSCT00000029098	ENSSSCG00000026487	ENSSSCG00000026487	1.262298614	0.75147671	16.80708996	4.14E-05	3.86E-04
XLOC_001869	263728098	263728343	1	ENSSSCT00000026971	ENSSSCG00000029319	ENSSSCG00000029319	0.952445899	-0.158516182	7.478488693	6.24E-03	2.98E-02
XLOC_001873	264096731	264097557	1	ENSSSCT00000005850	ENSSSCG00000005312	SIT1	0.665409394	4.986915526	8.489166454	3.57E-03	1.85E-02
XLOC_001876	264127281	264127432	1	ENSSSCT00000005854	ENSSSCG00000005316	TPM2	-2.382852203	8.973241569	40.51114278	1.95E-10	5.10E-09
XLOC_001878	264181740	264181997	1	ENSSSCT00000005858	ENSSSCG00000005319	GBA2	-0.74869119	8.793566614	9.586901845	1.96E-03	1.11E-02
XLOC_001898	267175371	267176312	1	ENSSSCT00000005900	ENSSSCG00000005360	IGFBPL1	-1.318824655	2.616885063	8.648142201	3.27E-03	1.72E-02
XLOC_001904	268116978	268119957	1	ENSSSCT00000005915	ENSSSCG00000005375	CORO2A	-0.607728627	8.603265001	7.910501734	4.91E-03	2.43E-02
XLOC_001908	268772801	268772905	1	ENSSSCT00000005918	ENSSSCG00000005378	ANKS6	-1.608324838	0.415316957	24.90353033	6.03E-07	8.53E-06
XLOC_001917	271726903	271729749	1	ENSSSCT00000005937	ENSSSCG00000005394	ALDOB	0.829485146	10.60655448	11.84021351	5.80E-04	3.92E-03
XLOC_001928	275740052	275740134	1	ENSSSCT00000005966	ENSSSCG00000005423	ABCA1	1.805204015	0.361050492	19.1588772	1.20E-05	1.28E-04
XLOC_001945	282027082	282027185	1	ENSSSCT00000005998	ENSSSCG00000005453	TXN	-0.963071036	7.883401923	12.51984144	4.03E-04	2.83E-03
XLOC_001949	282666496	282667267	1	ENSSSCT00000006002	ENSSSCG00000005457	LPAR1	0.931181241	2.441944526	16.35592742	5.25E-05	4.74E-04
XLOC_001952	283170864	283171035	1	ENSSSCT00000028358	ENSSSCG00000021386	PTGR1	2.462489463	4.639689011	118.4820598	1.36E-27	1.34E-25
XLOC_001954	283606227	283610759	1	ENSSSCT00000006011	ENSSSCG00000005465	SUSD1	0.785816507	2.383744482	12.91404742	3.26E-04	2.34E-03
XLOC_001955	283777345	283777730	1	ENSSSCT00000006012	ENSSSCG00000005466	ROD1	1.228898617	4.417682947	16.68237058	4.42E-05	4.08E-04
XLOC_001963	284680662	284681705	1	ENSSSCT00000024858	ENSSSCG00000027688	RNF183	-0.812450964	2.030091794	8.866007937	2.91E-03	1.55E-02
XLOC_001966	284993315	284994298	1	ENSSSCT00000006027	ENSSSCG00000005481	RGS3	-0.69915063	5.168851196	12.92752579	3.24E-04	2.33E-03
XLOC_001971	285804504	285804662	1	CUFF.41.3	NA	ENSSSCG00000030047	-0.984902215	0.973888253	13.1213946	2.92E-04	2.14E-03
XLOC_001974	286086600	286087485	1	ENSSSCT00000006036	ENSSSCG00000005490	DFNB31	-0.842505409	1.007117884	9.064779345	2.61E-03	1.42E-02
XLOC_001980	286604311	286605043	1	ENSSSCT00000006040	ENSSSCG00000026492	ENSSSCG00000026492	-1.365369872	5.170730952	34.04221951	5.39E-09	1.12E-07
XLOC_001981	286732772	286732903	1	ENSSSCT00000006041	ENSSSCG00000005494	TNC	-1.483951387	6.030758628	23.86509063	1.03E-06	1.39E-05
XLOC_001988	292733749	292738172	1	ENSSSCT00000006055	ENSSSCG00000005506	MEGF9	0.816909535	4.627147888	10.97833532	9.22E-04	5.85E-03
XLOC_002001	294597312	294599536	1	ENSSSCT00000006081	ENSSSCG00000005530	LHX6	-0.735783374	1.731290734	8.502338319	3.55E-03	1.84E-02
XLOC_002026	297242041	297242236	1	ENSSSCT00000006128	ENSSSCG00000005575	RC3H2	1.054130777	2.236756669	18.66545247	1.56E-05	1.62E-04
XLOC_002034	298098085	298098315	1	ENSSSCT00000006139	ENSSSCG00000026555	DENND1A	0.731460423	2.684409004	9.166477728	2.46E-03	1.35E-02
XLOC_002042	299672840	299673146	1	ENSSSCT00000006157	ENSSSCG00000005599	RABEPK	0.666621669	4.113423362	11.27107749	7.87E-04	5.11E-03
XLOC_002049	300757551	300757719	1	ENSSSCT00000006163	ENSSSCG00000005605	ENSSSCG00000005605	1.372188407	0.137923324	15.88135539	6.74E-05	5.87E-04
XLOC_002050	301554315	301556158	1	ENSSSCT00000006167	ENSSSCG00000005608	ANGPTL2	-1.062149846	5.247390557	18.03942002	2.16E-05	2.18E-04
XLOC_002054	301920985	301923008	1	ENSSSCT00000006173	ENSSSCG00000005614	FAM129B	-0.86949275	7.571420284	11.01642702	9.03E-04	5.75E-03
XLOC_002061	302295186	302295350	1	ENSSSCT00000006183	ENSSSCG00000005623	ST6GALNAC6	0.753844152	4.04473085	10.75614767	1.04E-03	6.46E-03
XLOC_002062	302314206	302314919	1	ENSSSCT00000006188	ENSSSCG00000005628	SIAT7B	1.028307683	6.934028816	22.57621528	2.02E-06	2.56E-05
XLOC_002066	302448778	302449250	1	ENSSSCT00000006191	ENSSSCG00000005630	NAIF1	0.719128326	2.043634971	7.891236278	4.97E-03	2.45E-02
XLOC_002074	303025978	303026328	1	ENSSSCT00000006218	ENSSSCG00000005655	WDR34	-1.024458627	4.056840697	18.69572854	1.53E-05	1.60E-04
XLOC_002078	303188689	303189209	1	ENSSSCT00000006226	ENSSSCG00000005663	CCBL1	1.321365028	4.899513943	27.56456648	1.52E-07	2.40E-06
XLOC_002081	303329913	303330696	1	ENSSSCT00000006231	ENSSSCG00000005668	SH3GLB2	0.637939227	6.345000688	7.12839761	7.59E-03	3.51E-02
XLOC_002082	303403630	303404447	1	ENSSSCT00000006234	ENSSSCG00000005671	CRAT	0.789199723	7.604040963	13.12165102	2.92E-04	2.14E-03
XLOC_002085	303779651	303780523	1	ENSSSCT00000006255	ENSSSCG00000005688	PTGES	0.783764087	5.026107652	8.314700522	3.93E-03	2.00E-02
XLOC_002088	303945075	303947980	1	ENSSSCT00000006256	ENSSSCG00000005689	FNBP1	-0.642479738	6.53572878	8.821720076	2.98E-03	1.59E-02
XLOC_002104	306853465	306853643	1	ENSSSCT00000006308	ENSSSCG00000005737	GFI1B	-1.166613325	0.973037986	10.25888236	1.36E-03	8.11E-03
XLOC_002113	307780257	307780373	1	ENSSSCT00000006322	ENSSSCG00000005750	COL5A1	-0.864087937	3.249806949	8.72404658	3.14E-03	1.66E-02
XLOC_002114	308216807	308217254	1	ENSSSCT00000027887	ENSSSCG00000029414	FCN1	0.72750532	3.843962763	6.787730201	9.18E-03	4.12E-02
XLOC_002122	310088015	310088165	1	ENSSSCT00000006352	ENSSSCG00000005776	ENSSSCG00000005776	0.612994233	5.289407776	6.761789097	9.31E-03	4.17E-02
XLOC_002131	311461749	311461846	1	ENSSSCT00000006360	ENSSSCG00000005784	ENSSSCG00000005784	0.807008932	1.289950705	9.148056034	2.49E-03	1.37E-02
XLOC_002153	313757727	313757891	1	ENSSSCT00000006419	ENSSSCG00000005840	C8G	-1.283452092	3.585270352	22.29731887	2.34E-06	2.91E-05
XLOC_002157	313854923	313855735	1	ENSSSCT00000006416	ENSSSCG00000005837	FAM69B	-1.196123267	2.403154934	22.40402677	2.21E-06	2.77E-05
XLOC_002158	313868763	313868797	1	ENSSSCT00000006422	ENSSSCG00000005843	LCN15	9.252277277	1.638427216	199.9711357	2.12E-45	4.33E-43
XLOC_002166	314147913	314148574	1	ENSSSCT00000006436	ENSSSCG00000005857	C9ORF169	1.675002698	1.86963839	26.66715656	2.42E-07	3.69E-06
XLOC_002198	9818047	9818271	1	ENSSSCT00000031110	ENSSSCG00000029417	ENSSSCG00000029417	1.235809262	-0.162817416	13.13579182	2.90E-04	2.12E-03
XLOC_002201	10354223	10354568	1	ENSSSCT00000011833	ENSSSCG00000010816	TGFB2	-1.049489015	0.682578925	11.98079027	5.38E-04	3.67E-03
XLOC_002212	14057448	14057486	1	ENSSSCT00000011865	ENSSSCG00000010844	CHML	0.79194929	1.393712635	8.114875782	4.39E-03	2.21E-02
XLOC_002214	14889942	14890171	1	ENSSSCT00000032127	ENSSSCG00000025686	KMO	1.717426019	5.18102169	61.20883565	5.13E-15	2.41E-13
XLOC_002216	15042349	15042747	1	ENSSSCT00000025010	ENSSSCG00000024484	DEGS1	1.012981829	6.336004618	28.39554846	9.89E-08	1.62E-06
XLOC_002218	15304507	15304843	1	ENSSSCT00000027767	ENSSSCG00000028881	CNIH3	1.166228575	0.929676822	15.76945825	7.15E-05	6.20E-04
XLOC_002236	18525259	18525811	1	ENSSSCT00000029631	ENSSSCG00000023278	ENSSSCG00000023278	0.822466895	0.608200302	6.519404004	1.07E-02	4.67E-02
XLOC_002253	24337266	24337655	1	ENSSSCT00000011918	ENSSSCG00000010893	FH	1.785408594	8.981687692	47.33498466	5.98E-12	1.95E-10
XLOC_002257	25096498	25096566	1	ENSSSCT00000011926	ENSSSCG00000010900	DENND1B	0.936643829	1.563610435	12.98995875	3.13E-04	2.27E-03
XLOC_002262	27281168	27281311	1	ENSSSCT00000026077	ENSSSCG00000024975	NR5A2	-0.736686906	5.719203016	13.31899468	2.63E-04	1.95E-03
XLOC_002263	28377349	28377676	1	ENSSSCT00000026397	ENSSSCG00000020976	CSRP1	-2.074325313	7.847903138	49.5738427	1.91E-12	6.70E-11
XLOC_002271	29514379	29514569	1	ENSSSCT00000011966	ENSSSCG00000010934	HABP4	-0.873546293	2.325921029	15.09634662	1.02E-04	8.53E-04
XLOC_002272	29892307	29892508	1	ENSSSCT00000011967	ENSSSCG00000010935	SLC35D2	0.830755185	3.407607288	16.9017501	3.94E-05	3.69E-04
XLOC_002281	31712488	31712821	1	ENSSSCT00000011979	ENSSSCG00000010944	FBP1	1.002891247	6.710660521	15.97145237	6.43E-05	5.64E-04
XLOC_002283	31981661	31981759	1	ENSSSCT00000011985	ENSSSCG00000010950	ENSSSCG00000010950	1.492902288	2.414323675	40.34438699	2.13E-10	5.53E-09
XLOC_002290	34734230	34734334	1	ENSSSCT00000011997	ENSSSCG00000010960	SLC28A3	2.772795857	2.122697873	69.7025635	6.90E-17	3.74E-15
XLOC_002293	35240972	35241176	1	ENSSSCT00000025872	ENSSSCG00000026087	GKAP1	-0.730049917	3.907250247	11.53192835	6.84E-04	4.51E-03
XLOC_002296	36103404	36104162	1	ENSSSCT00000012001	ENSSSCG00000010964	ENSSSCG00000010964	0.972967199	2.214014652	11.83307177	5.82E-04	3.93E-03
XLOC_002297	36233214	36233388	1	ENSSSCT00000012002	ENSSSCG00000010965	CCL21	-0.929062487	4.543231712	20.60021402	5.66E-06	6.49E-05
XLOC_002298	36249855	36250069	1	ENSSSCT00000012003	ENSSSCG00000010966	CCL19	0.863226684	5.317785504	9.396554714	2.17E-03	1.22E-02
XLOC_002300	36313982	36314305	1	ENSSSCT00000012008	ENSSSCG00000010971	ARID3C	2.499087373	1.363912446	70.18253099	5.41E-17	2.96E-15
XLOC_002303	36360344	36360480	1	ENSSSCT00000012011	ENSSSCG00000010974	CNTFR	-1.358566675	2.232760284	30.28165741	3.74E-08	6.62E-07
XLOC_002304	36432756	36433507	1	ENSSSCT00000029176	ENSSSCG00000027428	ENHO	-0.842563939	2.480162312	11.36590633	7.48E-04	4.88E-03
XLOC_002311	37307556	37307740	1	ENSSSCT00000012032	ENSSSCG00000010991	AQP3	-1.067649461	6.473145927	22.92353664	1.69E-06	2.17E-05
XLOC_002312	37361493	37361513	1	ENSSSCT00000012033	ENSSSCG00000010992	AQP7	-1.061130339	3.469947448	15.92777778	6.58E-05	5.76E-04
XLOC_002313	37484539	37485085	1	ENSSSCT00000012037	ENSSSCG00000010996	BAG1	0.58747206	7.18598383	9.74454674	1.80E-03	1.03E-02
XLOC_002314	37574130	37574805	1	ENSSSCT00000012040	ENSSSCG00000010998	B4GALT1	1.252866621	6.003964586	35.47200078	2.59E-09	5.63E-08
XLOC_002327	43532131	43532425	1	ENSSSCT00000012052	ENSSSCG00000011010	C9ORF72	0.735037962	5.054850978	14.95175325	1.10E-04	9.12E-04
XLOC_002329	44241604	44242024	1	ENSSSCT00000012056	ENSSSCG00000011014	BAMBI	-0.965491065	3.359850779	16.14848163	5.86E-05	5.21E-04
XLOC_002332	45386450	45386583	1	ENSSSCT00000012062	ENSSSCG00000011020	KIAA1462	-0.674282754	3.288102894	7.483758094	6.23E-03	2.97E-02
XLOC_002339	48033387	48033772	1	ENSSSCT00000028490	ENSSSCG00000028835	ENSSSCG00000028835	-11.2507502	1.776900197	138.4199897	5.90E-32	7.22E-30
XLOC_002340	48227005	48227711	1	ENSSSCT00000012075	ENSSSCG00000011033	VIM	-0.765677353	8.192421456	16.69281017	4.39E-05	4.06E-04
XLOC_002343	48856012	48856474	1	ENSSSCT00000012082	ENSSSCG00000011038	ENSSSCG00000011038	-0.674744468	4.45010299	8.461659972	3.63E-03	1.87E-02
XLOC_002346	49568428	49568439	1	ENSSSCT00000012084	ENSSSCG00000011040	CACNB2	-1.385221117	2.449469132	23.82043058	1.06E-06	1.42E-05
XLOC_002352	51413891	51414039	1	ENSSSCT00000022429	ENSSSCG00000026499	NMT2	0.916040852	1.906830878	13.65187002	2.20E-04	1.67E-03
XLOC_002365	54077874	54078336	1	ENSSSCT00000012111	ENSSSCG00000011067	ENSSSCG00000011067	1.763907539	-0.525595548	17.19738949	3.37E-05	3.21E-04
XLOC_002386	64772795	64773408	1	ENSSSCT00000012159	ENSSSCG00000011110	CCDC3	-1.177257374	0.506716381	14.71309102	1.25E-04	1.02E-03
XLOC_002387	65552490	65552632	1	ENSSSCT00000012162	ENSSSCG00000011113	NUDT5	0.69018922	5.107955179	13.01595431	3.09E-04	2.24E-03
XLOC_002390	65789348	65789853	1	ENSSSCT00000012169	ENSSSCG00000011119	ECHDC3	0.742408591	4.640331209	9.523084053	2.03E-03	1.15E-02
XLOC_002395	69769232	69769321	1	ENSSSCT00000012181	ENSSSCG00000011129	ITIH5	-1.129343418	6.479706702	29.85992224	4.64E-08	8.11E-07
XLOC_002407	71747464	71747782	1	ENSSSCT00000028251	ENSSSCG00000028982	AKR	4.909583459	4.642969627	220.8116542	6.02E-50	1.52E-47
XLOC_002410	71833306	71833419	1	ENSSSCT00000012199	ENSSSCG00000011147	AKR1C1	9.868487817	6.326441072	586.609481	1.37E-129	3.41E-126
XLOC_002414	72009227	72009545	1	ENSSSCT00000026329	ENSSSCG00000025277	AKR	4.908772846	4.642494496	221.1785518	5.00E-50	1.29E-47
XLOC_002418	72992245	72992642	1	ENSSSCT00000030657	ENSSSCG00000028828	KLF6	-0.709067973	7.041875677	10.59954584	1.13E-03	6.93E-03
XLOC_002419	73694036	73694185	1	ENSSSCT00000012219	ENSSSCG00000011157	PITRM1	0.595569446	5.409963598	9.132044147	2.51E-03	1.38E-02
XLOC_002420	75201376	75201409	1	ENSSSCT00000012222	ENSSSCG00000011160	ADARB2	-3.887621779	3.999639773	86.55570362	1.36E-20	9.61E-19
XLOC_002428	76997766	76997903	1	ENSSSCT00000012233	ENSSSCG00000011171	CTSL1	1.004239072	7.149479511	30.62185721	3.14E-08	5.63E-07
XLOC_002439	2543423	2544289	1	ENSSSCT00000011822	ENSSSCG00000010806	RGS2	-0.866957428	5.428077203	17.60665412	2.72E-05	2.65E-04
XLOC_002440	2731389	2732199	1	ENSSSCT00000028974	ENSSSCG00000022427	RGS1	-0.837065959	5.359829119	15.81789561	6.97E-05	6.05E-04
XLOC_002443	3286932	3288375	1	ENSSSCT00000011824	ENSSSCG00000010808	RGS18	1.429358579	3.863815573	40.76582628	1.72E-10	4.53E-09
XLOC_002450	9647962	9651898	1	ENSSSCT00000025633	ENSSSCG00000027207	GPATCH2	-1.072791519	4.273911767	28.9030283	7.61E-08	1.27E-06
XLOC_002454	11615850	11616349	1	ENSSSCT00000011836	ENSSSCG00000010819	SLC30A10	1.688401081	6.415833054	44.25213203	2.89E-11	8.57E-10
XLOC_002455	11651048	11651278	1	ENSSSCT00000011837	ENSSSCG00000010820	ORF	1.636960458	1.775469913	29.88731307	4.58E-08	8.01E-07
XLOC_002456	11663247	11663397	1	ENSSSCT00000011838	ENSSSCG00000010821	EPRS	0.623700703	6.805624509	10.49519403	1.20E-03	7.27E-03
XLOC_002461	12062550	12062754	1	ENSSSCT00000011843	ENSSSCG00000010825	ENSSSCG00000010825	-1.496582074	-0.377644183	16.48905941	4.89E-05	4.45E-04
XLOC_002463	12259545	12259668	1	ENSSSCT00000011844	ENSSSCG00000010826	MOSC2	1.393261471	5.330719102	49.04304905	2.50E-12	8.63E-11
XLOC_002465	12317328	12319745	1	ENSSSCT00000022625	ENSSSCG00000027882	C1ORF115	-1.143032921	9.359780868	29.4301454	5.80E-08	9.91E-07
XLOC_002466	12516053	12516944	1	ENSSSCT00000011848	ENSSSCG00000010830	HLX	-0.954523563	2.403008562	12.21669866	4.74E-04	3.28E-03
XLOC_002467	12977461	12978637	1	ENSSSCT00000011849	ENSSSCG00000010831	DUSP10	-1.296691691	3.839911414	30.49882477	3.34E-08	5.97E-07
XLOC_002487	16016584	16017065	1	ENSSSCT00000011875	ENSSSCG00000010853	EPHX1	3.793884421	8.807666324	148.9520895	2.94E-34	3.92E-32
XLOC_002492	16758185	16761572	1	ENSSSCT00000028613	ENSSSCG00000022888	ITPKB	-0.702287763	5.596621905	12.78996879	3.48E-04	2.49E-03
XLOC_002493	16930456	16934701	1	ENSSSCT00000011884	ENSSSCG00000010862	CDC42BPA	-0.657009069	6.233394333	13.59207213	2.27E-04	1.72E-03
XLOC_002509	21915004	21916391	1	ENSSSCT00000011910	ENSSSCG00000010886	SUSD4	-1.249261663	1.141388969	12.83809609	3.40E-04	2.43E-03
XLOC_002513	23896560	23898836	1	ENSSSCT00000011916	ENSSSCG00000010892	KCNT2	0.727380011	2.978461763	7.297632479	6.90E-03	3.24E-02
XLOC_002527	27882053	27882173	1	ENSSSCT00000031292	ENSSSCG00000021706	KIF21B	1.302021731	4.699322595	36.96576495	1.20E-09	2.75E-08
XLOC_002529	28017151	28018987	1	ENSSSCT00000030452	ENSSSCG00000027928	TMEM9	0.976074794	3.079004663	14.07256756	1.76E-04	1.37E-03
XLOC_002533	28233388	28234084	1	ENSSSCT00000024538	ENSSSCG00000029359	PHLDA3	-1.199884245	3.839412972	30.03571456	4.24E-08	7.48E-07
XLOC_002534	28240394	28240568	1	ENSSSCT00000029374	ENSSSCG00000030694	PKP1	-4.393861775	0.633961528	86.5796298	1.34E-20	9.54E-19
XLOC_002544	29084688	29088949	1	ENSSSCT00000011958	ENSSSCG00000010926	SYT2	-1.983687487	3.886220334	50.45715459	1.22E-12	4.34E-11
XLOC_002545	29186649	29188337	1	ENSSSCT00000029047	ENSSSCG00000022827	ENSSSCG00000022827	-0.465039468	5.507745406	6.804031416	9.10E-03	4.09E-02
XLOC_002551	29547695	29551895	1	ENSSSCT00000030381	ENSSSCG00000027557	CDC14B	0.652871086	5.685631528	10.15542009	1.44E-03	8.49E-03
XLOC_002552	29749077	29750709	1	ENSSSCT00000030779	ENSSSCG00000026002	ENSSSCG00000026002	1.448469931	1.198655711	28.7333614	8.31E-08	1.38E-06
XLOC_002555	30361798	30362006	1	ENSSSCT00000011974	ENSSSCG00000010941	C9orf102	1.144873872	2.492731442	17.97022149	2.24E-05	2.25E-04
XLOC_002562	31867740	31867879	1	ENSSSCT00000026142	ENSSSCG00000026279	DAPK1	1.325998933	1.966745392	21.28698234	3.95E-06	4.67E-05
XLOC_002563	31907424	31907799	1	ENSSSCT00000011983	ENSSSCG00000010948	CTSL1	3.160615509	5.815024484	166.210057	4.98E-38	7.58E-36
XLOC_002564	31963682	31966132	1	ENSSSCT00000011984	ENSSSCG00000010949	DAPK1	0.976753196	4.538900511	23.59949742	1.19E-06	1.58E-05
XLOC_002574	35416363	35417573	1	ENSSSCT00000025680	ENSSSCG00000022077	C9orf103	0.687489725	4.724523064	12.84047631	3.39E-04	2.43E-03
XLOC_002576	36278905	36279298	1	ENSSSCT00000012005	ENSSSCG00000010968	IL11RA	0.602998456	4.510121684	8.57594885	3.41E-03	1.78E-02
XLOC_002577	36290950	36291201	1	ENSSSCT00000012006	ENSSSCG00000010969	GALT	0.618356135	5.300673848	9.687593548	1.86E-03	1.06E-02
XLOC_002578	36301000	36304142	1	ENSSSCT00000025552	ENSSSCG00000029899	SIGMAR1	0.64561614	6.296969238	10.23555405	1.38E-03	8.19E-03
XLOC_002590	37503380	37503506	1	ENSSSCT00000012039	ENSSSCG00000010997	SPINK4	1.288541989	6.890204463	23.34223537	1.36E-06	1.79E-05
XLOC_002606	45876739	45877793	1	CUFF.53.3	NA	SVIL	-1.328279895	6.991162129	37.93926019	7.30E-10	1.74E-08
XLOC_002614	47746354	47746861	1	ENSSSCT00000012072	ENSSSCG00000011030	CUBN	-9.594048936	8.379127002	227.9113399	1.70E-51	4.46E-49
XLOC_002615	48148987	48149235	1	ENSSSCT00000012074	ENSSSCG00000011032	TRDMT1	-0.841993165	1.685431292	8.542711634	3.47E-03	1.81E-02
XLOC_002617	48598908	48598913	1	ENSSSCT00000012078	ENSSSCG00000011035	ENSSSCG00000011035	-1.242962347	0.398816467	15.86227832	6.81E-05	5.93E-04
XLOC_002620	50075975	50076844	1	ENSSSCT00000026176	ENSSSCG00000022953	PTER	1.287700926	3.716655181	29.81577362	4.75E-08	8.26E-07
XLOC_002628	51609725	51610363	1	ENSSSCT00000012092	ENSSSCG00000011048	SUV39H2	0.654280366	2.858818531	7.526474075	6.08E-03	2.91E-02
XLOC_002629	51640132	51640350	1	ENSSSCT00000012095	ENSSSCG00000011051	HSPA14	0.630289842	4.726320999	9.782033107	1.76E-03	1.02E-02
XLOC_002630	51661506	51662029	1	ENSSSCT00000012096	ENSSSCG00000011052	ENSSSCG00000011052	1.265623432	2.940283752	31.0201771	2.55E-08	4.65E-07
XLOC_002652	58251968	58252270	1	ENSSSCT00000012129	ENSSSCG00000011082	COMMD3	-0.55311379	5.861202383	8.099033318	4.43E-03	2.22E-02
XLOC_002655	60305028	60305098	1	ENSSSCT00000024374	ENSSSCG00000029563	ENSSSCG00000029563	1.552441764	0.864242949	27.46169798	1.60E-07	2.52E-06
XLOC_002656	60696036	60696119	1	ENSSSCT00000025599	ENSSSCG00000028365	ENSSSCG00000028365	-2.549050337	2.852701644	37.94947004	7.26E-10	1.73E-08
XLOC_002675	71153909	71154352	1	ENSSSCT00000029511	ENSSSCG00000022849	IL2RA	1.452912011	0.904456606	24.91173104	6.00E-07	8.50E-06
XLOC_002684	73581212	73581364	1	CUFF.57.2	NA	PFKP	0.701421846	7.776475901	10.99244835	9.15E-04	5.81E-03
XLOC_002697	77152282	77152330	1	ENSSSCT00000029810	ENSSSCG00000029023	ARL5B	1.989422568	0.764687485	26.68099014	2.40E-07	3.67E-06
XLOC_002720	4961177	4961762	1	ENSSSCT00000010200	ENSSSCG00000009312	PDX-1	7.811432595	5.208582226	631.9012665	1.93E-139	1.44E-135
XLOC_002723	5113709	5114249	1	ENSSSCT00000010207	ENSSSCG00000009317	CDX2	-1.389669298	7.784302005	32.18647138	1.40E-08	2.69E-07
XLOC_002727	6139104	6139319	1	ENSSSCT00000010215	ENSSSCG00000009323	MTUS2	-2.192259493	0.829981905	30.02975145	4.25E-08	7.49E-07
XLOC_002741	8635383	8635397	1	ENSSSCT00000032040	ENSSSCG00000024888	ENSSSCG00000024888	-0.586533038	3.567063606	8.593482793	3.37E-03	1.76E-02
XLOC_002743	8859998	8860146	1	ENSSSCT00000027715	ENSSSCG00000028932	ENSSSCG00000028932	1.609249806	1.014355842	18.82104223	1.44E-05	1.51E-04
XLOC_002761	14558884	14559276	1	ENSSSCT00000028802	ENSSSCG00000029855	LHFP	-0.784568631	1.79984186	8.283480098	4.00E-03	2.04E-02
XLOC_002765	16006494	16006977	1	ENSSSCT00000010274	ENSSSCG00000009377	THSD1	-0.947165353	1.536121825	13.25431702	2.72E-04	2.01E-03
XLOC_002771	16913374	16913407	1	ENSSSCT00000028001	ENSSSCG00000029598	FAM124A	-2.912353922	1.163546551	56.17397219	6.63E-14	2.83E-12
XLOC_002776	18464851	18464916	1	ENSSSCT00000023143	ENSSSCG00000021060	RCBTB1	-0.505342983	6.134683327	7.027846369	8.03E-03	3.67E-02
XLOC_002778	18971010	18971329	1	ENSSSCT00000026092	ENSSSCG00000022159	FNDC3A	0.948190099	4.658549957	13.95673812	1.87E-04	1.45E-03
XLOC_002782	19681033	19681560	1	ENSSSCT00000010301	ENSSSCG00000009402	LPAR6	0.641225734	4.55002168	11.19990154	8.18E-04	5.28E-03
XLOC_002794	22822397	22825299	1	ENSSSCT00000010324	ENSSSCG00000009422	ENSSSCG00000009422	0.88930516	6.909492995	16.26930226	5.49E-05	4.93E-04
XLOC_002798	25821487	25821801	1	ENSSSCT00000026550	ENSSSCG00000029837	ENSSSCG00000029837	0.974715878	2.78353592	15.0644229	1.04E-04	8.65E-04
XLOC_002799	26002053	26002210	1	ENSSSCT00000024592	ENSSSCG00000024244	ENSSSCG00000024244	0.630248833	2.650263257	8.145476925	4.32E-03	2.17E-02
XLOC_002808	34293180	34293367	1	ENSSSCT00000025779	ENSSSCG00000021189	ENSSSCG00000021189	-2.375163367	0.441505288	41.34858869	1.27E-10	3.43E-09
XLOC_002809	34543349	34543610	1	ENSSSCT00000024210	ENSSSCG00000021058	ENSSSCG00000021058	-2.638009657	0.695066425	48.07901952	4.09E-12	1.38E-10
XLOC_002828	52411442	52411455	1	ENSSSCT00000010377	ENSSSCG00000009466	UCHL3	0.513163023	4.747229631	6.739511763	9.43E-03	4.21E-02
XLOC_002836	56246189	56246509	1	ENSSSCT00000010395	ENSSSCG00000009480	NDFIP2	-0.780547605	5.950539853	10.32360002	1.31E-03	7.88E-03
XLOC_002858	71182320	71182513	1	ENSSSCT00000027023	ENSSSCG00000026284	ENSSSCG00000026284	-0.776361681	3.044081097	6.757073283	9.34E-03	4.18E-02
XLOC_002859	71298810	71298842	1	ENSSSCT00000010414	ENSSSCG00000009497	ENSSSCG00000009497	-0.705862141	7.014749165	12.70423194	3.65E-04	2.59E-03
XLOC_002862	71983268	71983565	1	ENSSSCT00000010417	ENSSSCG00000009500	CLDN10	-2.045444384	1.712436037	30.88538194	2.74E-08	4.96E-07
XLOC_002863	72092330	72092510	1	ENSSSCT00000026790	ENSSSCG00000026082	DNAJC3	0.666056406	5.917402336	9.698573754	1.84E-03	1.06E-02
XLOC_002887	78240486	78240612	1	ENSSSCT00000010446	ENSSSCG00000009528	TPP2	0.526303837	5.145445413	6.729232274	9.48E-03	4.23E-02
XLOC_002888	82962703	82962849	1	ENSSSCT00000010459	ENSSSCG00000009541	ABHD13	0.710104311	4.099759518	11.69136674	6.28E-04	4.19E-03
XLOC_002889	83014605	83014796	1	ENSSSCT00000010460	ENSSSCG00000009542	TNFSF13B	4.140136937	4.595849351	189.8130249	3.49E-43	6.52E-41
XLOC_002891	84613773	84613910	1	ENSSSCT00000010463	ENSSSCG00000009545	COL4A2	-1.098534288	8.743864063	22.46214468	2.14E-06	2.70E-05
XLOC_002907	86848980	86849259	1	ENSSSCT00000025705	ENSSSCG00000023633	ENSSSCG00000023633	-0.637179399	5.930626416	8.561931974	3.43E-03	1.79E-02
XLOC_002920	693461	694284	1	ENSSSCT00000010161	ENSSSCG00000009278	FGF9	0.844663345	0.468213571	7.644143198	5.70E-03	2.75E-02
XLOC_002921	1538495	1543290	1	ENSSSCT00000024826	ENSSSCG00000021976	SACS	0.78693443	2.548377482	8.927094241	2.81E-03	1.51E-02
XLOC_002927	2146137	2146909	1	ENSSSCT00000010170	ENSSSCG00000009285	ENSSSCG00000009285	-1.226441733	-0.663751951	9.348883699	2.23E-03	1.24E-02
XLOC_002940	5083286	5083729	1	ENSSSCT00000010205	ENSSSCG00000009315	ENSSSCG00000009315	8.077725601	1.260917964	264.1244082	2.17E-59	8.08E-57
XLOC_002944	5849650	5850257	1	ENSSSCT00000024217	ENSSSCG00000025996	ENSSSCG00000025996	-2.088742842	0.85316299	26.56160352	2.55E-07	3.88E-06
XLOC_002948	6760617	6762124	1	ENSSSCT00000010220	ENSSSCG00000009326	KATNAL1	0.684788626	2.082631261	6.572449296	1.04E-02	4.56E-02
XLOC_002962	12231552	12231650	1	ENSSSCT00000010250	ENSSSCG00000009353	SPG20	0.699228269	2.48468186	7.763330528	5.33E-03	2.60E-02
XLOC_002982	18570454	18570571	1	ENSSSCT00000010294	ENSSSCG00000009395	SETDB2	0.754723866	3.173902831	9.699831365	1.84E-03	1.06E-02
XLOC_002985	19056603	19057026	1	ENSSSCT00000028831	ENSSSCG00000029933	ENSSSCG00000029933	1.300281979	1.815543451	20.50136862	5.96E-06	6.81E-05
XLOC_002995	22237795	22237927	1	ENSSSCT00000027352	ENSSSCG00000023738	ENSSSCG00000023738	0.682635728	2.650804368	8.673795961	3.23E-03	1.70E-02
XLOC_003004	25404591	25408463	1	ENSSSCT00000010337	ENSSSCG00000009430	AKAP11	-0.740771313	6.06567689	14.55819096	1.36E-04	1.09E-03
XLOC_003006	26045888	26045984	1	ENSSSCT00000023920	ENSSSCG00000024683	ENSSSCG00000024683	1.129647652	0.869798174	14.06203373	1.77E-04	1.38E-03
XLOC_003061	72009864	72009943	1	ENSSSCT00000010418	ENSSSCG00000009501	DZIP1	-0.85702406	4.008801951	16.4697116	4.94E-05	4.49E-04
XLOC_003068	74695320	74698251	1	ENSSSCT00000010428	ENSSSCG00000009511	STK24	-0.477801243	8.157289707	6.988795601	8.20E-03	3.74E-02
XLOC_003069	74889142	74890532	1	ENSSSCT00000010430	ENSSSCG00000009513	SLC15A1	-0.67417723	9.21602156	11.51815473	6.89E-04	4.54E-03
XLOC_003077	76549455	76549907	1	ENSSSCT00000010441	ENSSSCG00000009523	A2LD1	1.180542466	4.438251468	16.30616702	5.39E-05	4.84E-04
XLOC_003084	77549750	77551745	1	ENSSSCT00000010445	ENSSSCG00000009527	FGF14	-1.693891047	-0.208086367	18.43390953	1.76E-05	1.81E-04
XLOC_003092	78622653	78622799	1	ENSSSCT00000026660	ENSSSCG00000026317	ENSSSCG00000026317	-10.40023673	3.208466541	356.636485	1.52E-79	1.08E-76
XLOC_003100	82953471	82956203	1	ENSSSCT00000010458	ENSSSCG00000009540	LIG4	0.549963769	4.038038078	7.525022821	6.08E-03	2.91E-02
XLOC_003101	84373663	84373744	1	ENSSSCT00000010462	ENSSSCG00000009544	COL4A1	-0.96394996	8.852660388	14.50831028	1.40E-04	1.12E-03
XLOC_003109	86197298	86198241	1	ENSSSCT00000010477	ENSSSCG00000009558	F10	4.662382277	2.15292179	143.4635285	4.65E-33	5.89E-31
XLOC_003110	86217112	86217773	1	ENSSSCT00000010478	ENSSSCG00000029503	F7	3.42486272	1.776469061	91.85105353	9.35E-22	7.05E-20
XLOC_003114	86582119	86582667	1	ENSSSCT00000010486	ENSSSCG00000009565	GAS6	-1.329936128	4.267137574	33.22389587	8.21E-09	1.65E-07
XLOC_003125	86038	86148	1	ENSSSCT00000018644	ENSSSCG00000017126	NARF	-0.699532741	6.42698262	10.18251622	1.42E-03	8.39E-03
XLOC_003130	554562	554949	1	ENSSSCT00000018656	ENSSSCG00000017137	METRNL	-1.007162567	5.362882228	17.98047467	2.23E-05	2.24E-04
XLOC_003131	963452	963578	1	ENSSSCT00000031428	ENSSSCG00000024018	SLC16A3	-0.827157136	2.770665524	6.976413117	8.26E-03	3.77E-02
XLOC_003134	1163225	1163311	1	ENSSSCT00000025260	ENSSSCG00000028355	BETA-ACTIN	-0.94671052	11.31106411	24.42830397	7.71E-07	1.07E-05
XLOC_003138	1479054	1479230	1	ENSSSCT00000018660	ENSSSCG00000017141	AATK	-0.874793621	0.31175744	7.949719619	4.81E-03	2.39E-02
XLOC_003141	1938599	1939204	1	ENSSSCT00000018664	ENSSSCG00000017144	NPTX1	-1.844807752	1.60945013	17.31073514	3.17E-05	3.05E-04
XLOC_003148	2454308	2454419	1	ENSSSCT00000018683	ENSSSCG00000017159	TBC1D16	0.726397404	2.044217417	9.583456944	1.96E-03	1.11E-02
XLOC_003149	2591047	2591378	1	ENSSSCT00000018684	ENSSSCG00000017160	CBX4	-0.707128071	5.803293063	10.01995776	1.55E-03	9.06E-03
XLOC_003168	5129880	5129967	1	ENSSSCT00000018711	ENSSSCG00000017186	RNF157	-0.691843125	3.640678906	11.04506428	8.89E-04	5.69E-03
XLOC_003173	5491999	5492760	1	ENSSSCT00000018724	ENSSSCG00000017199	TRIM47	-1.064020423	4.396475144	24.26378547	8.40E-07	1.15E-05
XLOC_003175	5520558	5520826	1	ENSSSCT00000018725	ENSSSCG00000017200	UNC13D	-0.991890046	5.597151018	21.31408935	3.90E-06	4.62E-05
XLOC_003178	5588392	5588640	1	ENSSSCT00000018728	ENSSSCG00000017203	GALK1	0.987693156	5.991358171	17.7314304	2.54E-05	2.51E-04
XLOC_003183	6101880	6102049	1	ENSSSCT00000018738	ENSSSCG00000017213	HN1	-0.717198452	7.018405324	10.77419581	1.03E-03	6.42E-03
XLOC_003186	6275966	6276189	1	ENSSSCT00000018744	ENSSSCG00000017219	C17ORF28	0.560038891	5.156848076	6.475095938	1.09E-02	4.76E-02
XLOC_003187	6307212	6307524	1	ENSSSCT00000018748	ENSSSCG00000017222	OTOP2	-6.380209072	4.802963359	238.2921541	9.27E-54	2.82E-51
XLOC_003203	8119513	8119658	1	ENSSSCT00000018779	ENSSSCG00000017250	SLC39A11	1.392932707	3.399483197	26.43081117	2.73E-07	4.12E-06
XLOC_003212	12181684	12181816	1	ENSSSCT00000018789	ENSSSCG00000017260	WIPI1	0.581995567	4.325666477	7.89070259	4.97E-03	2.45E-02
XLOC_003213	12324000	12324360	1	ENSSSCT00000018791	ENSSSCG00000017262	ENSSSCG00000017262	2.410730622	1.512997885	39.41114199	3.43E-10	8.64E-09
XLOC_003222	14661766	14661936	1	ENSSSCT00000018809	ENSSSCG00000017277	PECAM1	-0.698670882	5.987636715	10.71119943	1.06E-03	6.59E-03
XLOC_003224	14918934	14918987	1	ENSSSCT00000018811	ENSSSCG00000017279	ERN1	0.827908772	5.644562088	20.05710574	7.52E-06	8.41E-05
XLOC_003252	18530591	18530741	1	ENSSSCT00000018874	ENSSSCG00000017338	PLCD3	-1.376381617	2.951953468	31.29134118	2.22E-08	4.09E-07
XLOC_003256	18700968	18701456	1	ENSSSCT00000018879	ENSSSCG00000017343	GFAP	-1.604621378	1.574905357	33.72883094	6.34E-09	1.30E-07
XLOC_003258	18789730	18791061	1	ENSSSCT00000030363	ENSSSCG00000021306	GJC1	-0.706853529	2.425069383	8.693617291	3.19E-03	1.68E-02
XLOC_003265	19169466	19170989	1	ENSSSCT00000018892	ENSSSCG00000017354	GPATCH8	-0.522902855	5.182240241	7.118980531	7.63E-03	3.52E-02
XLOC_003273	19442755	19442824	1	ENSSSCT00000030078	ENSSSCG00000025414	PYY	-2.367051189	4.35411063	69.49755164	7.65E-17	4.13E-15
XLOC_003275	19531128	19531300	1	ENSSSCT00000018911	ENSSSCG00000017372	MPP3	-0.962726685	0.096739485	7.519637735	6.10E-03	2.92E-02
XLOC_003276	19569932	19570160	1	ENSSSCT00000024088	ENSSSCG00000020744	DUSP3	-0.820327057	5.920247698	11.02511239	8.99E-04	5.73E-03
XLOC_003280	19790869	19790924	1	ENSSSCT00000018919	ENSSSCG00000017380	ARL4D	-1.001218885	1.012834993	12.61478343	3.83E-04	2.71E-03
XLOC_003284	20012161	20012425	1	ENSSSCT00000023925	ENSSSCG00000029460	RND2	1.676262013	1.556467843	37.16766501	1.08E-09	2.51E-08
XLOC_003286	20126594	20126669	1	ENSSSCT00000023596	ENSSSCG00000025856	TMEM106A	-0.498629393	4.530104893	6.646882761	9.93E-03	4.41E-02
XLOC_003294	20380178	20380441	1	ENSSSCT00000018933	ENSSSCG00000017393	ENSSSCG00000017393	2.465214364	1.987767289	86.31234556	1.54E-20	1.08E-18
XLOC_003310	21195504	21195851	1	ENSSSCT00000018968	ENSSSCG00000017422	FKBP10	-0.696658681	2.299403592	7.308276333	6.86E-03	3.22E-02
XLOC_003314	21508848	21509039	1	ENSSSCT00000018992	ENSSSCG00000017446	ENSSSCG00000017446	-1.671033107	1.494158331	35.85123573	2.13E-09	4.73E-08
XLOC_003315	21536799	21537287	1	ENSSSCT00000018994	ENSSSCG00000017448	KRT19	-1.392776476	10.43344384	26.49406196	2.64E-07	4.00E-06
XLOC_003323	22235316	22235403	1	ENSSSCT00000019019	ENSSSCG00000017470	TNS4	-1.214235888	5.410205032	20.31378426	6.57E-06	7.42E-05
XLOC_003327	22489120	22489172	1	ENSSSCT00000019032	ENSSSCG00000017480	THRA	-0.73254018	4.680947882	12.43216441	4.22E-04	2.95E-03
XLOC_003329	22587441	22587492	1	ENSSSCT00000019030	ENSSSCG00000017479	WIPF2	-0.542548789	7.209276956	8.492752386	3.57E-03	1.84E-02
XLOC_003337	22876974	22877052	1	ENSSSCT00000029526	ENSSSCG00000021018	ENSSSCG00000021018	-0.929301317	8.398979521	18.9246989	1.36E-05	1.43E-04
XLOC_003345	23294149	23294364	1	ENSSSCT00000019058	ENSSSCG00000017505	MED1	1.297163475	4.989605997	32.53048782	1.17E-08	2.29E-07
XLOC_003348	23491239	23491322	1	ENSSSCT00000019063	ENSSSCG00000017510	CACNB1	-1.077753773	1.922267216	18.5521807	1.65E-05	1.71E-04
XLOC_003352	23822482	23822940	1	ENSSSCT00000019069	ENSSSCG00000017515	TBKBP1	-0.756951844	2.038796033	8.045171603	4.56E-03	2.28E-02
XLOC_003367	24843037	24843553	1	ENSSSCT00000019090	ENSSSCG00000017536	HOXB9	-4.781948724	3.284332082	55.7474302	8.24E-14	3.45E-12
XLOC_003368	24854758	24855226	1	ENSSSCT00000019091	ENSSSCG00000017537	HOXB8	-3.026392852	0.512653718	72.14646496	2.00E-17	1.13E-15
XLOC_003369	24858586	24859054	1	ENSSSCT00000019092	ENSSSCG00000017538	HOXB7	-3.399761342	2.880745027	106.2824431	6.39E-25	5.58E-23
XLOC_003370	24871089	24871503	1	ENSSSCT00000019093	ENSSSCG00000017539	HOXB6	-4.223618514	3.826591233	85.16916369	2.74E-20	1.90E-18
XLOC_003371	24875051	24875969	1	ENSSSCT00000019094	ENSSSCG00000017540	HOXB5	-1.442942013	1.780851406	22.99159159	1.63E-06	2.10E-05
XLOC_003372	25005401	25005515	1	ENSSSCT00000019097	ENSSSCG00000017543	CALCOCO2	-0.724779194	7.511033522	14.35918855	1.51E-04	1.20E-03
XLOC_003387	26395302	26395404	1	ENSSSCT00000019141	ENSSSCG00000017583	SGCA	-2.447038155	1.821682817	47.30489378	6.08E-12	1.98E-10
XLOC_003394	26802625	26802759	1	ENSSSCT00000019121	ENSSSCG00000017566	ACSF2	-0.982841249	7.808948123	26.60370086	2.50E-07	3.80E-06
XLOC_003402	27060902	27061073	1	ENSSSCT00000019116	ENSSSCG00000017561	ABCC3	1.159688333	6.220178257	19.81277564	8.54E-06	9.41E-05
XLOC_003405	27282133	27282904	1	ENSSSCT00000019112	ENSSSCG00000017557	WFIKKN2	-1.534546399	0.080467546	20.64877982	5.52E-06	6.35E-05
XLOC_003410	28497771	28499345	1	ENSSSCT00000024448	ENSSSCG00000022818	ENSSSCG00000022818	2.33238169	4.512592021	75.33579748	3.97E-18	2.37E-16
XLOC_003411	28502803	28503328	1	ENSSSCT00000025344	ENSSSCG00000021572	ENSSSCG00000021572	-0.654282436	3.508791116	8.250780967	4.07E-03	2.07E-02
XLOC_003413	31684057	31684473	1	CUFF.75.3	NA	TOM1L1	1.035283183	4.868854477	22.81223255	1.79E-06	2.28E-05
XLOC_003421	34090057	34090294	1	ENSSSCT00000019177	ENSSSCG00000017615	DGKE	1.158685048	0.859941887	12.15494176	4.90E-04	3.37E-03
XLOC_003431	35849615	35849639	1	CUFF.76.3	NA	TEX14	1.948135296	2.018148019	33.7657918	6.22E-09	1.28E-07
XLOC_003443	36122313	36122944	1	ENSSSCT00000019202	ENSSSCG00000017640	RNF43	1.669175127	5.624709302	29.41523651	5.84E-08	9.98E-07
XLOC_003446	36206786	36208023	1	ENSSSCT00000019200	ENSSSCG00000017638	BZRAP1	-1.04842091	3.409501754	14.09496737	1.74E-04	1.36E-03
XLOC_003453	37114404	37114815	1	ENSSSCT00000019212	ENSSSCG00000017648	ENSSSCG00000017648	0.580495183	3.511121756	6.385764617	1.15E-02	4.98E-02
XLOC_003465	39526044	39526624	1	ENSSSCT00000019249	ENSSSCG00000017685	USP6	1.008201252	4.710919213	25.11399005	5.40E-07	7.69E-06
XLOC_003467	39632792	39632907	1	ENSSSCT00000032087	ENSSSCG00000023186	CA4	-5.814114789	4.151481678	228.6151873	1.19E-51	3.19E-49
XLOC_003475	40411942	40411999	1	ENSSSCT00000019261	ENSSSCG00000017696	C17ORF78	-1.180950529	4.751435912	13.96439208	1.86E-04	1.44E-03
XLOC_003481	41061337	41061540	1	ENSSSCT00000019266	ENSSSCG00000017700	CCL3L1	-0.637500497	2.162461562	6.570972569	1.04E-02	4.56E-02
XLOC_003485	41222199	41222333	1	ENSSSCT00000019271	ENSSSCG00000017705	CCL5	-0.605285024	7.615263657	6.695858639	9.66E-03	4.30E-02
XLOC_003496	42424410	42424533	1	ENSSSCT00000019289	ENSSSCG00000017722	CCL11	0.946199747	1.455705739	7.832138443	5.13E-03	2.52E-02
XLOC_003498	42514168	42514329	1	ENSSSCT00000019290	ENSSSCG00000017723	CCL2	0.610347541	4.265797244	7.253480466	7.08E-03	3.31E-02
XLOC_003511	44879933	44880174	1	ENSSSCT00000019314	ENSSSCG00000017746	C17ORF79	-0.969766592	2.377780466	18.87770922	1.39E-05	1.47E-04
XLOC_003535	47153569	47153651	1	ENSSSCT00000019349	ENSSSCG00000017777	FLOT2	-0.6085602	4.157162036	9.289129425	2.31E-03	1.28E-02
XLOC_003543	47804246	47804392	1	ENSSSCT00000019363	ENSSSCG00000017791	SSH2	1.883456364	3.062202883	36.88920544	1.25E-09	2.85E-08
XLOC_003545	48149926	48150113	1	ENSSSCT00000019368	ENSSSCG00000017796	BLMH	-0.451579851	5.679876463	6.454336648	1.11E-02	4.81E-02
XLOC_003546	48551876	48552609	1	ENSSSCT00000019371	ENSSSCG00000017799	CPD	-0.661472558	7.132656493	9.326967138	2.26E-03	1.25E-02
XLOC_003549	49214934	49214972	1	ENSSSCT00000022331	ENSSSCG00000028720	NXN	-1.222123512	4.263005376	31.72604559	1.78E-08	3.35E-07
XLOC_003554	49503228	49503490	1	ENSSSCT00000019388	ENSSSCG00000017814	C17ORF97	-2.014352344	0.095968289	26.33622782	2.87E-07	4.30E-06
XLOC_003556	49999477	49999588	1	ENSSSCT00000019399	ENSSSCG00000017824	DPH1	0.631490551	2.622145167	8.745252077	3.10E-03	1.65E-02
XLOC_003578	51468686	51469090	1	ENSSSCT00000019437	ENSSSCG00000017861	ASPA	0.881656995	2.717387268	10.7823709	1.02E-03	6.40E-03
XLOC_003581	52010790	52010877	1	ENSSSCT00000024123	ENSSSCG00000026507	ENSSSCG00000026507	-0.729551952	4.776327597	15.83343805	6.92E-05	6.01E-04
XLOC_003582	52045329	52045742	1	ENSSSCT00000019448	ENSSSCG00000017872	P2X1R	-1.221197067	1.354171722	19.86202107	8.32E-06	9.20E-05
XLOC_003601	54265516	54265591	1	ENSSSCT00000019503	ENSSSCG00000017920	CXCL16	0.927155425	7.003918087	18.21332369	1.97E-05	2.00E-04
XLOC_003603	54329874	54330088	1	ENSSSCT00000019497	ENSSSCG00000017915	VMO1	2.106250557	-0.038667663	32.94207273	9.49E-09	1.88E-07
XLOC_003607	54603273	54604020	1	ENSSSCT00000025804	ENSSSCG00000026289	ENSSSCG00000026289	-1.211609114	2.344587729	21.86800826	2.92E-06	3.57E-05
XLOC_003626	55063314	55063331	1	ENSSSCT00000025738	ENSSSCG00000024740	NLGN2	-1.234703872	0.351758731	15.07762684	1.03E-04	8.60E-04
XLOC_003628	55260976	55261283	1	ENSSSCT00000019536	ENSSSCG00000017952	SAT2	-0.706457308	3.930517911	11.99963537	5.32E-04	3.64E-03
XLOC_003630	55289410	55290372	1	ENSSSCT00000019538	ENSSSCG00000017954	SOX15	-0.908794344	2.411191085	12.29739591	4.54E-04	3.15E-03
XLOC_003632	55438911	55438942	1	ENSSSCT00000019547	ENSSSCG00000017963	DNAH2	1.243181671	0.005652188	14.22754036	1.62E-04	1.28E-03
XLOC_003638	55548339	55548611	1	ENSSSCT00000019553	ENSSSCG00000017968	CNTROB	-0.565118543	4.690550246	8.507148821	3.54E-03	1.83E-02
XLOC_003644	55971353	55971614	1	ENSSSCT00000026531	ENSSSCG00000028048	ARHGEF15	-0.664730628	3.030823893	7.800475295	5.22E-03	2.56E-02
XLOC_003649	56822669	56823739	1	ENSSSCT00000019582	ENSSSCG00000017993	NTN1	-1.495627555	1.986500071	29.41085645	5.85E-08	9.98E-07
XLOC_003666	61886697	61887105	1	ENSSSCT00000019621	ENSSSCG00000018026	ENSSSCG00000018026	1.373108328	3.211599639	29.41297214	5.85E-08	9.98E-07
XLOC_003675	62591994	62592032	1	ENSSSCT00000019636	ENSSSCG00000018041	ALDH3A2	0.586749019	7.217538882	6.655045549	9.89E-03	4.39E-02
XLOC_003676	62686585	62686740	1	ENSSSCT00000019641	ENSSSCG00000018046	SLC47A1	0.939528896	1.748309557	11.8377856	5.80E-04	3.92E-03
XLOC_003677	62817470	62817657	1	ENSSSCT00000019645	ENSSSCG00000018050	GRAPL	1.097808853	2.642755014	10.66396623	1.09E-03	6.73E-03
XLOC_003680	63063872	63064441	1	ENSSSCT00000019647	ENSSSCG00000018052	NT5M	-1.998280557	0.932446659	43.25863336	4.80E-11	1.38E-09
XLOC_003682	63386243	63386521	1	ENSSSCT00000019651	ENSSSCG00000018056	SRCIN1	-0.974283759	0.9648824	9.205732531	2.41E-03	1.33E-02
XLOC_003686	221675	221916	1	ENSSSCT00000018647	ENSSSCG00000017129	ENSSSCG00000017129	0.681740701	1.938964929	7.768123064	5.32E-03	2.60E-02
XLOC_003693	1143385	1143590	1	ENSSSCT00000024097	ENSSSCG00000026155	FSCN2	-1.12327552	2.416237571	16.61542294	4.58E-05	4.21E-04
XLOC_003703	2199581	2199797	1	ENSSSCT00000018677	ENSSSCG00000017154	CARD14	-1.039670823	5.092247679	8.793933476	3.02E-03	1.61E-02
XLOC_003709	2682236	2682318	1	ENSSSCT00000018687	ENSSSCG00000017163	ENPP7	1.932651974	7.030438161	15.42033192	8.61E-05	7.31E-04
XLOC_003714	4186695	4187295	1	ENSSSCT00000018693	ENSSSCG00000017169	SEC14L1	0.60826212	6.912492037	10.43707238	1.24E-03	7.47E-03
XLOC_003724	5259721	5259911	1	ENSSSCT00000018713	ENSSSCG00000017188	ZACN	-1.010466728	0.770353152	10.43441432	1.24E-03	7.47E-03
XLOC_003742	6146936	6149377	1	ENSSSCT00000018740	ENSSSCG00000017215	SLC16A5	0.701728543	6.569619788	8.750539971	3.10E-03	1.64E-02
XLOC_003746	6296147	6296838	1	ENSSSCT00000018745	ENSSSCG00000017220	OTOP3	6.94431161	5.947995076	412.4505226	1.07E-91	1.07E-88
XLOC_003747	6321636	6322335	1	ENSSSCT00000025573	ENSSSCG00000020670	ENSSSCG00000020670	-9.579627479	0.719408554	160.1167035	1.07E-36	1.53E-34
XLOC_003750	6455089	6455927	1	ENSSSCT00000018759	ENSSSCG00000017232	SLC9A3R1	-1.081657302	9.854655661	23.17740877	1.48E-06	1.93E-05
XLOC_003767	11441875	11441986	1	ENSSSCT00000018784	ENSSSCG00000017255	ABCA5	0.663263914	5.244511053	7.754296183	5.36E-03	2.61E-02
XLOC_003776	12219743	12220017	1	ENSSSCT00000018790	ENSSSCG00000017261	ARSG	1.088897127	1.562618091	17.45130977	2.95E-05	2.85E-04
XLOC_003788	15065867	15066073	1	ENSSSCT00000018817	ENSSSCG00000017285	ENSSSCG00000017285	2.696954643	-0.7946575	15.24754203	9.43E-05	7.92E-04
XLOC_003795	15341289	15341573	1	ENSSSCT00000018827	ENSSSCG00000017295	KCNH6	1.081695391	2.519097507	8.215769813	4.15E-03	2.10E-02
XLOC_003797	15381587	15381816	1	ENSSSCT00000018828	ENSSSCG00000017296	TACE	-1.092114598	9.790171662	18.96265487	1.33E-05	1.41E-04
XLOC_003803	16799291	16799319	1	ENSSSCT00000018843	ENSSSCG00000017307	MYL4	2.50610251	1.036798519	52.2345577	4.93E-13	1.83E-11
XLOC_003804	17123471	17127515	1	ENSSSCT00000018847	ENSSSCG00000017311	MAPT	-1.468699822	4.194142086	42.27375969	7.94E-11	2.20E-09
XLOC_003816	18552053	18555500	1	ENSSSCT00000018875	ENSSSCG00000017339	NMT1	0.454583069	7.392108367	6.776188584	9.24E-03	4.14E-02
XLOC_003820	18813060	18813075	1	ENSSSCT00000018885	ENSSSCG00000017349	ADAM11	-1.104131427	-0.366742639	7.435444825	6.40E-03	3.04E-02
XLOC_003822	19086261	19087186	1	ENSSSCT00000030923	ENSSSCG00000029838	ENSSSCG00000029838	-0.759130884	1.387976336	6.990977539	8.19E-03	3.74E-02
XLOC_003830	19364145	19364184	1	ENSSSCT00000018905	ENSSSCG00000017366	HDAC5	-0.62308606	6.145416618	9.824248579	1.72E-03	9.96E-03
XLOC_003836	19893847	19894736	1	ENSSSCT00000018918	ENSSSCG00000017379	ETV4	-0.865432723	2.564201561	13.68382088	2.16E-04	1.65E-03
XLOC_003837	20002991	20004652	1	ENSSSCT00000025302	ENSSSCG00000024059	VAT1	1.23705556	7.204138042	35.84914749	2.13E-09	4.73E-08
XLOC_003840	20231727	20231880	1	ENSSSCT00000018922	ENSSSCG00000017383	AOC3	-1.350167263	4.65323766	30.24356697	3.81E-08	6.74E-07
XLOC_003847	20376688	20377755	1	ENSSSCT00000018932	ENSSSCG00000017392	CCR10	3.091929484	2.691677606	66.56658638	3.38E-16	1.75E-14
XLOC_003860	21145390	21146239	1	ENSSSCT00000018974	ENSSSCG00000017428	JUP	-0.814636494	8.152456906	9.10575666	2.55E-03	1.39E-02
XLOC_003886	22357386	22357603	1	ENSSSCT00000019026	ENSSSCG00000017475	RARA	-0.672432985	5.115165379	9.541684632	2.01E-03	1.14E-02
XLOC_003887	22500935	22501134	1	ENSSSCT00000019033	ENSSSCG00000017481	NR1D1	-0.972750821	3.108381505	11.47478606	7.05E-04	4.64E-03
XLOC_003888	22546728	22548917	1	ENSSSCT00000019029	ENSSSCG00000017478	RAPGEFL1	-1.488094919	7.110550996	30.39484474	3.52E-08	6.28E-07
XLOC_003901	23427948	23428388	1	ENSSSCT00000019060	ENSSSCG00000017507	ENSSSCG00000017507	1.307093974	3.657048189	21.19520948	4.15E-06	4.88E-05
XLOC_003903	23931586	23931694	1	ENSSSCT00000019072	ENSSSCG00000017518	OSBPL7	-0.642588926	4.981042315	9.922553987	1.63E-03	9.49E-03
XLOC_003909	24277885	24278251	1	ENSSSCT00000019080	ENSSSCG00000017526	COPZ2	-0.976472041	3.393318169	17.25236698	3.27E-05	3.13E-04
XLOC_003914	24762106	24762721	1	ENSSSCT00000019088	ENSSSCG00000017534	HOXB3	-0.643103412	2.076358504	7.711092551	5.49E-03	2.67E-02
XLOC_003918	24942732	24942958	1	ENSSSCT00000019096	ENSSSCG00000017542	TTLL6	-1.520806692	0.07460959	17.60518434	2.72E-05	2.65E-04
XLOC_003920	25126663	25126807	1	ENSSSCT00000030856	ENSSSCG00000026330	GIP	3.243970944	5.759597253	80.95584992	2.31E-19	1.51E-17
XLOC_003922	25384751	25385629	1	ENSSSCT00000028456	ENSSSCG00000026701	PHOSPHO1	2.925300705	2.423776097	95.10622507	1.80E-22	1.44E-20
XLOC_003939	26496836	26498017	1	ENSSSCT00000019138	ENSSSCG00000017580	TMEM92	-0.970780903	6.320051333	18.31234924	1.87E-05	1.91E-04
XLOC_003944	26831293	26831434	1	ENSSSCT00000019124	ENSSSCG00000017569	CHAD	-0.903168009	2.086352547	12.72109619	3.62E-04	2.57E-03
XLOC_003957	32675130	32676339	1	ENSSSCT00000019168	ENSSSCG00000017607	TMEM100	-1.137650621	2.066854946	16.05760316	6.14E-05	5.42E-04
XLOC_003958	32760394	32760459	1	ENSSSCT00000019169	ENSSSCG00000017608	ENSSSCG00000017608	0.999597962	0.519845445	11.46674783	7.09E-04	4.66E-03
XLOC_003991	36561026	36561277	1	ENSSSCT00000027653	ENSSSCG00000022659	ENSSSCG00000022659	1.224908111	6.247424245	16.22845753	5.61E-05	5.02E-04
XLOC_003993	36929186	36930443	1	ENSSSCT00000027408	ENSSSCG00000030262	GDPD1	-1.085285276	6.958010843	26.45324238	2.70E-07	4.08E-06
XLOC_003998	37666521	37666792	1	CUFF.78.3	NA	MED13	1.18124085	3.384366211	21.67274026	3.23E-06	3.90E-05
XLOC_004005	39298344	39298636	1	ENSSSCT00000026661	ENSSSCG00000028044	ENSSSCG00000028044	2.067509295	1.029240543	43.64138711	3.94E-11	1.14E-09
XLOC_004012	40788316	40789307	1	ENSSSCT00000023424	ENSSSCG00000022417	HNF1B	-0.774802173	5.626499809	9.116539019	2.53E-03	1.38E-02
XLOC_004014	41048354	41048749	1	ENSSSCT00000019264	ENSSSCG00000017698	CCL4	-0.899754571	3.355572087	14.9268997	1.12E-04	9.20E-04
XLOC_004018	41508324	41508596	1	ENSSSCT00000019284	ENSSSCG00000017717	UNC45B	2.558955403	-0.708584788	37.96158952	7.22E-10	1.73E-08
XLOC_004027	42517993	42518048	1	ENSSSCT00000024197	ENSSSCG00000030066	ENSSSCG00000030066	0.926082248	1.049207899	9.399721891	2.17E-03	1.22E-02
XLOC_004043	46022454	46023057	1	ENSSSCT00000019325	ENSSSCG00000017755	NOS2A	-1.789280923	7.341103631	14.11660955	1.72E-04	1.34E-03
XLOC_004049	46576547	46578176	1	ENSSSCT00000032258	ENSSSCG00000023478	ENSSSCG00000023478	5.063808425	4.650988912	125.6317395	3.70E-29	4.16E-27
XLOC_004050	46617996	46618061	1	ENSSSCT00000019335	ENSSSCG00000017763	ENSSSCG00000017763	1.064856785	5.959711687	14.83375766	1.17E-04	9.64E-04
XLOC_004055	46807767	46808280	1	ENSSSCT00000019331	ENSSSCG00000017759	ALDOA	-0.830908622	3.706326145	13.53015093	2.35E-04	1.77E-03
XLOC_004062	46946245	46946628	1	ENSSSCT00000019339	ENSSSCG00000017767	TLCD1	1.255309101	-0.409036074	9.456135161	2.10E-03	1.18E-02
XLOC_004068	47450617	47452593	1	ENSSSCT00000019357	ENSSSCG00000017785	NUFIP2	0.850573043	4.508359946	17.3258553	3.15E-05	3.03E-04
XLOC_004078	48510033	48510331	1	ENSSSCT00000019370	ENSSSCG00000017798	TMIGD1	-9.453090727	8.235604771	276.5074758	4.33E-62	1.80E-59
XLOC_004087	49514985	49520101	1	ENSSSCT00000030850	ENSSSCG00000024899	FAM101B	-1.114986284	6.147844703	19.30751605	1.11E-05	1.20E-04
XLOC_004095	49785576	49786827	1	ENSSSCT00000027674	ENSSSCG00000021821	MYO1C	-0.906914179	6.50822321	20.60063222	5.66E-06	6.49E-05
XLOC_004096	49929163	49930500	1	ENSSSCT00000019398	ENSSSCG00000017823	RTN4RL1	-1.926860539	0.806891622	32.5064278	1.19E-08	2.32E-07
XLOC_004100	50273000	50273144	1	ENSSSCT00000019407	ENSSSCG00000017832	ENSSSCG00000017832	0.92546188	1.92828827	12.24930243	4.65E-04	3.22E-03
XLOC_004122	51731262	51731378	1	ENSSSCT00000019445	ENSSSCG00000017869	ITGAE	-0.574720127	6.288521235	6.774239891	9.25E-03	4.14E-02
XLOC_004126	51863183	51864479	1	ENSSSCT00000028016	ENSSSCG00000022405	P2X1R	-1.099039176	3.722241248	21.47187739	3.59E-06	4.29E-05
XLOC_004127	51935166	51935302	1	ENSSSCT00000029150	ENSSSCG00000026275	ZZEF1	1.407050503	1.493215078	11.99746646	5.33E-04	3.64E-03
XLOC_004128	52031785	52033197	1	ENSSSCT00000019450	ENSSSCG00000017874	ATP2A3	-1.011192363	7.564808926	22.87247356	1.73E-06	2.22E-05
XLOC_004137	52733770	52733951	1	ENSSSCT00000019468	ENSSSCG00000017891	TXNDC17	0.814616735	6.306710971	17.67837755	2.62E-05	2.57E-04
XLOC_004139	52896988	52897566	1	ENSSSCT00000019470	ENSSSCG00000017893	FAM64A	-0.898209722	2.42503377	10.08949925	1.49E-03	8.77E-03
XLOC_004148	54023317	54023468	1	ENSSSCT00000019484	ENSSSCG00000017904	ENO3	-0.854457755	3.913498694	12.6231297	3.81E-04	2.70E-03
XLOC_004152	54086001	54086084	1	ENSSSCT00000019491	ENSSSCG00000017917	MINK	-0.641737201	8.162456389	7.194305488	7.31E-03	3.40E-02
XLOC_004153	54192741	54193569	1	ENSSSCT00000019494	ENSSSCG00000017912	PLD2	-0.570796906	4.210825253	7.454559082	6.33E-03	3.01E-02
XLOC_004160	54324904	54326151	1	ENSSSCT00000019496	ENSSSCG00000017914	GLTPD2	1.827538486	2.557904444	27.44746081	1.61E-07	2.53E-06
XLOC_004161	54332090	54332107	1	ENSSSCT00000019498	ENSSSCG00000017916	TM4SF5	4.483656136	6.512007895	169.326688	1.04E-38	1.65E-36
XLOC_004164	54699426	54700248	1	ENSSSCT00000019509	ENSSSCG00000017926	SLC16A13	-1.296869377	4.737150665	35.2643089	2.88E-09	6.21E-08
XLOC_004165	54708169	54708285	1	ENSSSCT00000019510	ENSSSCG00000017927	BCL6B	-0.757662426	1.827553978	7.86283022	5.05E-03	2.49E-02
XLOC_004171	54811260	54811463	1	ENSSSCT00000026401	ENSSSCG00000023915	Q9XT10	-2.172132682	2.234819159	30.43539546	3.45E-08	6.16E-07
XLOC_004174	54889099	54889339	1	ENSSSCT00000019522	ENSSSCG00000017938	YBX2	-1.422338187	3.236871742	27.48953302	1.58E-07	2.49E-06
XLOC_004180	55005481	55005551	1	ENSSSCT00000028175	ENSSSCG00000024862	FGF11	-0.828259211	0.788619446	7.971766676	4.75E-03	2.36E-02
XLOC_004184	55198057	55200309	1	ENSSSCT00000019532	ENSSSCG00000017948	EFNB3	-1.184774706	1.623970628	16.09195481	6.03E-05	5.34E-04
XLOC_004208	55867071	55870548	1	ENSSSCT00000024863	ENSSSCG00000027528	TMEM107	-0.847450012	3.337543087	14.73047305	1.24E-04	1.01E-03
XLOC_004217	56123373	56125135	1	ENSSSCT00000019573	ENSSSCG00000017987	MYH10	-0.957339794	4.923787138	17.22340594	3.32E-05	3.17E-04
XLOC_004230	58067861	58070460	1	ENSSSCT00000026509	ENSSSCG00000029448	TMEM220	0.754045686	4.462072431	14.32427365	1.54E-04	1.22E-03
XLOC_004255	63443656	63443724	1	ENSSSCT00000019653	ENSSSCG00000018058	ARHGAP23	-0.735498483	2.349647953	9.301831043	2.29E-03	1.27E-02
XLOC_004268	2810131	2810612	1	ENSSSCT00000012257	ENSSSCG00000011192	ENSSSCG00000011192	0.72977622	3.020448459	8.789080519	3.03E-03	1.61E-02
XLOC_004274	4373099	4373131	1	ENSSSCT00000031920	ENSSSCG00000029811	PLCL2	-1.421038954	5.195240688	46.64164778	8.52E-12	2.72E-10
XLOC_004313	23924271	23926645	1	ENSSSCT00000031166	ENSSSCG00000028912	ENSSSCG00000028912	1.377664957	3.424540604	21.39814253	3.73E-06	4.44E-05
XLOC_004315	24019462	24019855	1	CUFF.90.3	NA	GOLGA4	0.583774126	7.050785706	9.262685388	2.34E-03	1.29E-02
XLOC_004318	24637931	24637939	1	ENSSSCT00000030803	ENSSSCG00000030516	ENSSSCG00000030516	-0.734999364	4.444580055	10.67633175	1.09E-03	6.70E-03
XLOC_004319	24826388	24826599	1	ENSSSCT00000024067	ENSSSCG00000027550	PLCD1	-1.140076188	4.770653032	26.26350248	2.98E-07	4.46E-06
XLOC_004323	25224808	25225271	1	ENSSSCT00000012320	ENSSSCG00000011253	ENSSSCG00000011253	0.561404664	2.844191702	6.416871153	1.13E-02	4.91E-02
XLOC_004324	25291518	25291895	1	ENSSSCT00000027693	ENSSSCG00000022578	ENSSSCG00000022578	4.193862446	1.635245455	68.93149541	1.02E-16	5.44E-15
XLOC_004329	26057234	26057260	1	ENSSSCT00000012331	ENSSSCG00000011263	TTC21A	-0.677122335	3.59743258	10.49287801	1.20E-03	7.27E-03
XLOC_004338	26979074	26979288	1	ENSSSCT00000028217	ENSSSCG00000025783	ENTPD3	-0.923863971	3.453388589	18.70395426	1.53E-05	1.59E-04
XLOC_004347	28523492	28523729	1	ENSSSCT00000012347	ENSSSCG00000011278	TRAK1	-0.817659932	6.610918296	13.96852575	1.86E-04	1.44E-03
XLOC_004348	28704207	28704444	1	ENSSSCT00000012349	ENSSSCG00000011280	VPAC1	-1.704420668	6.687220611	48.34311052	3.58E-12	1.22E-10
XLOC_004351	28849390	28849974	1	ENSSSCT00000027090	ENSSSCG00000030065	ZBTB47	-0.901805494	4.774285848	13.28335151	2.68E-04	1.98E-03
XLOC_004356	29833568	29834271	1	ENSSSCT00000012367	ENSSSCG00000011297	ABHD5	0.631460328	5.844674451	7.971099968	4.75E-03	2.36E-02
XLOC_004359	30548057	30549520	1	ENSSSCT00000030301	ENSSSCG00000022462	ENSSSCG00000022462	0.875398289	2.484060628	13.53231918	2.34E-04	1.77E-03
XLOC_004360	30608378	30608806	1	CUFF.93.3	NA	ZNF445	1.754021628	2.8795896	47.05494658	6.90E-12	2.23E-10
XLOC_004373	31679126	31681330	1	ENSSSCT00000012385	ENSSSCG00000011313	LIMD1	0.868256854	2.83459414	9.536360887	2.01E-03	1.14E-02
XLOC_004376	31954470	31954687	1	ENSSSCT00000027362	ENSSSCG00000028917	ENSSSCG00000028917	-0.833213051	3.056614401	10.38346035	1.27E-03	7.66E-03
XLOC_004381	32532565	32532890	1	ENSSSCT00000028261	ENSSSCG00000024311	CCR2	1.198026881	1.472053148	9.657919435	1.89E-03	1.08E-02
XLOC_004400	34666304	34666480	1	ENSSSCT00000012439	ENSSSCG00000024870	ENSSSCG00000024870	-4.970137971	-0.167570645	59.06089969	1.53E-14	6.85E-13
XLOC_004405	35007412	35007787	1	ENSSSCT00000012457	ENSSSCG00000011379	KLHDC8B	-1.412057949	3.223544468	32.15300659	1.42E-08	2.73E-07
XLOC_004425	36981665	36982324	1	ENSSSCT00000012502	ENSSSCG00000011422	ENSSSCG00000011422	1.535141393	0.556854667	21.4755375	3.58E-06	4.28E-05
XLOC_004441	37680291	37680660	1	ENSSSCT00000025398	ENSSSCG00000028184	DNAH1	2.052546327	0.652911257	37.50934321	9.10E-10	2.13E-08
XLOC_004445	38020617	38020746	1	ENSSSCT00000012529	ENSSSCG00000011449	GNL3	1.394574944	5.60784331	43.72449116	3.78E-11	1.10E-09
XLOC_004452	38176170	38176246	1	ENSSSCT00000012533	ENSSSCG00000011452	TMEM110	-1.2534331	3.939719936	30.35116133	3.60E-08	6.41E-07
XLOC_004460	38940633	38940776	1	ENSSSCT00000012536	ENSSSCG00000011455	CACNA1D	-0.922230103	2.236115104	14.2127236	1.63E-04	1.28E-03
XLOC_004490	55590553	55590767	1	ENSSSCT00000012593	ENSSSCG00000011507	ARL6IP5	-0.753245682	4.550337276	12.77721549	3.51E-04	2.50E-03
XLOC_004509	67693317	67693607	1	ENSSSCT00000012623	ENSSSCG00000011533	ENSSSCG00000011533	-0.773472591	3.515846882	9.976039654	1.59E-03	9.26E-03
XLOC_004511	68054341	68055157	1	ENSSSCT00000012626	ENSSSCG00000011536	EDEM1	1.810733822	2.765251063	42.92749657	5.68E-11	1.61E-09
XLOC_004514	72215848	72215999	1	ENSSSCT00000012628	ENSSSCG00000011538	LMCD1	-0.655936482	2.319006328	7.97470294	4.74E-03	2.36E-02
XLOC_004531	73475662	73475784	1	ENSSSCT00000012660	ENSSSCG00000011568	GHRL	6.643702501	2.088865211	202.0986277	7.28E-46	1.55E-43
XLOC_004532	73524440	73525353	1	ENSSSCT00000025690	ENSSSCG00000023808	ENSSSCG00000023808	1.905762155	0.91159486	38.8708676	4.53E-10	1.12E-08
XLOC_004533	73534352	73534515	1	ENSSSCT00000026042	ENSSSCG00000020719	ENSSSCG00000020719	1.400691884	1.330642297	27.60601078	1.49E-07	2.36E-06
XLOC_004537	74465438	74465527	1	ENSSSCT00000012668	ENSSSCG00000011576	HRH1	-0.572880463	4.300169583	7.682532259	5.58E-03	2.70E-02
XLOC_004541	75395664	75395720	1	ENSSSCT00000026118	ENSSSCG00000023225	ENSSSCG00000023225	-1.569543018	0.544747448	24.36625448	7.97E-07	1.10E-05
XLOC_004542	75578055	75578254	1	ENSSSCT00000012672	ENSSSCG00000011579	PPARG	3.526453765	3.837472877	195.4693871	2.04E-44	3.90E-42
XLOC_004558	78326811	78327126	1	ENSSSCT00000023278	ENSSSCG00000027634	ENSSSCG00000027634	-1.038983288	2.21980932	16.57654609	4.67E-05	4.29E-04
XLOC_004561	79004139	79004225	1	ENSSSCT00000023990	ENSSSCG00000023354	ACAD9	0.787364258	5.193537416	15.72188564	7.34E-05	6.34E-04
XLOC_004566	79722128	79722382	1	ENSSSCT00000026822	ENSSSCG00000021063	ENSSSCG00000021063	1.045238567	3.837410334	19.2666332	1.14E-05	1.22E-04
XLOC_004567	79877693	79878024	1	ENSSSCT00000012717	ENSSSCG00000011620	ENSSSCG00000011620	0.634234884	4.269635521	9.120185609	2.53E-03	1.38E-02
XLOC_004568	79998364	79998458	1	ENSSSCT00000030864	ENSSSCG00000024134	MGLL	-1.214816537	5.617246861	32.60885515	1.13E-08	2.21E-07
XLOC_004573	81528678	81528787	1	ENSSSCT00000012728	ENSSSCG00000011631	UBA5	0.718510538	3.981878317	11.04661376	8.88E-04	5.69E-03
XLOC_004580	82342695	82342836	1	ENSSSCT00000027958	ENSSSCG00000028203	ICA	3.199571983	2.520142809	119.3631051	8.72E-28	8.86E-26
XLOC_004581	82429036	82429129	1	ENSSSCT00000012740	ENSSSCG00000011640	TF	6.231436041	1.206535826	200.8559915	1.36E-45	2.82E-43
XLOC_004582	82474461	82474668	1	ENSSSCT00000012739	ENSSSCG00000011639	SRPRB	0.738184867	4.103910724	11.32416177	7.65E-04	4.99E-03
XLOC_004588	84587407	84587674	1	ENSSSCT00000012757	ENSSSCG00000011653	PCCB	1.058801639	6.100386383	28.24991258	1.07E-07	1.73E-06
XLOC_004592	85592269	85592480	1	ENSSSCT00000025385	ENSSSCG00000022500	IL20RB	-0.938518309	0.339382841	8.00772885	4.66E-03	2.32E-02
XLOC_004597	86525137	86525571	1	ENSSSCT00000025162	ENSSSCG00000022473	A4GNT	1.378442408	5.625990887	28.28558177	1.05E-07	1.70E-06
XLOC_004600	86781114	86781385	1	ENSSSCT00000026073	ENSSSCG00000027443	MRAS	-0.877829824	3.335877387	17.02623965	3.69E-05	3.48E-04
XLOC_004610	89609655	89609698	1	ENSSSCT00000012774	ENSSSCG00000011669	SLC25A36	1.307465565	4.300855632	38.85709719	4.56E-10	1.12E-08
XLOC_004611	89710935	89711796	1	ENSSSCT00000030642	ENSSSCG00000028303	SPSB4	-0.753744496	5.695358642	12.03785083	5.21E-04	3.58E-03
XLOC_004613	90030554	90034138	1	ENSSSCT00000025924	ENSSSCG00000022073	ZBTB38	1.140353911	3.745093191	27.10031561	1.93E-07	3.00E-06
XLOC_004614	90125134	90125236	1	ENSSSCT00000012777	ENSSSCG00000011672	RASA2	1.138316848	3.181602172	21.35115517	3.82E-06	4.55E-05
XLOC_004616	90378310	90378643	1	ENSSSCT00000027810	ENSSSCG00000029774	RNF7	0.922923964	5.702723581	22.32489836	2.30E-06	2.87E-05
XLOC_004618	90496249	90496378	1	ENSSSCT00000012782	ENSSSCG00000011676	ENSSSCG00000011676	1.927131652	5.767700833	61.06621774	5.52E-15	2.58E-13
XLOC_004620	91167191	91167351	1	ENSSSCT00000012787	ENSSSCG00000011680	PLS1	-0.703102417	9.565938098	7.37673196	6.61E-03	3.12E-02
XLOC_004621	91200921	91201076	1	ENSSSCT00000012789	ENSSSCG00000011681	TRPC1	-0.698695337	2.089919156	8.53240502	3.49E-03	1.81E-02
XLOC_004644	102204789	102206501	1	ENSSSCT00000030324	ENSSSCG00000024205	ARHGEF26	-1.180513861	3.294410668	17.43783261	2.97E-05	2.86E-04
XLOC_004658	106677166	106677209	1	ENSSSCT00000028627	ENSSSCG00000020919	MLF1	-0.687742183	2.031851117	8.155569571	4.29E-03	2.16E-02
XLOC_004662	107835948	107835968	1	ENSSSCT00000012839	ENSSSCG00000011729	IQCJ-SCHIP1	-2.036606373	3.5829857	44.39201638	2.69E-11	8.03E-10
XLOC_004669	108688054	108688632	1	ENSSSCT00000012845	ENSSSCG00000011734	ARL14	-1.042968098	2.061958922	16.29910998	5.41E-05	4.86E-04
XLOC_004670	108941014	108941118	1	ENSSSCT00000024938	ENSSSCG00000023434	PPM1L	-1.796470841	1.489691126	39.06744266	4.09E-10	1.02E-08
XLOC_004675	112742553	112742668	1	ENSSSCT00000032326	ENSSSCG00000021108	ENSSSCG00000021108	-1.656979551	9.013396657	11.91989393	5.55E-04	3.77E-03
XLOC_004676	112769213	112769309	1	ENSSSCT00000025214	ENSSSCG00000030453	ENSSSCG00000030453	-2.104225708	9.161726501	23.47448779	1.27E-06	1.68E-05
XLOC_004677	115121493	115121651	1	ENSSSCT00000012851	ENSSSCG00000011740	SERPINI1	1.568945776	4.051938737	38.81848078	4.65E-10	1.14E-08
XLOC_004681	117695855	117695969	1	ENSSSCT00000012856	ENSSSCG00000011745	PRKCI	0.86947005	4.431227916	12.43749046	4.21E-04	2.94E-03
XLOC_004683	117956576	117957182	1	ENSSSCT00000012858	ENSSSCG00000011747	CLDN11	-1.035309757	1.263789666	11.37386164	7.45E-04	4.86E-03
XLOC_004722	131300281	131300358	1	ENSSSCT00000012893	ENSSSCG00000011781	ENSSSCG00000011781	1.088350923	1.554118881	15.49908513	8.25E-05	7.05E-04
XLOC_004734	131667621	131667776	1	ENSSSCT00000030020	ENSSSCG00000028372	FAM131A	-0.988197235	2.018429771	18.03346827	2.17E-05	2.18E-04
XLOC_004740	132865692	132865898	1	ENSSSCT00000012903	ENSSSCG00000011791	MAP3K13	0.640493162	2.203025025	6.952466208	8.37E-03	3.81E-02
XLOC_004742	133290284	133290428	1	ENSSSCT00000027000	ENSSSCG00000029935	ENSSSCG00000029935	-1.494140071	1.271057683	23.10737698	1.53E-06	1.99E-05
XLOC_004747	133870134	133870177	1	ENSSSCT00000012912	ENSSSCG00000011800	FETUB	9.927877777	0.755430476	197.8883816	6.03E-45	1.21E-42
XLOC_004757	134301569	134301724	1	ENSSSCT00000012918	ENSSSCG00000011806	MASP1	-0.995502504	3.258623868	11.9779815	5.38E-04	3.67E-03
XLOC_004767	137315798	137315845	1	ENSSSCT00000028024	ENSSSCG00000021206	IL1RAP	2.68843436	0.128287648	45.06604387	1.91E-11	5.79E-10
XLOC_004769	138043701	138043812	1	ENSSSCT00000012929	ENSSSCG00000011817	CCDC50	0.802126592	4.708857744	11.56966015	6.70E-04	4.43E-03
XLOC_004785	143409743	143409824	1	ENSSSCT00000012960	ENSSSCG00000011848	TFRC	1.371027043	7.131917282	45.97161359	1.20E-11	3.74E-10
XLOC_004788	143786443	143786568	1	ENSSSCT00000012962	ENSSSCG00000011850	MUC4	-1.663704118	1.219221352	24.51704602	7.37E-07	1.02E-05
XLOC_004799	144997701	144997832	1	ENSSSCT00000012975	ENSSSCG00000011862	MUC13	-0.801284864	10.5034999	14.74127868	1.23E-04	1.01E-03
XLOC_004803	146611882	146612058	1	ENSSSCT00000029344	ENSSSCG00000027952	ADCY5	-1.323688024	4.334403173	34.79767067	3.66E-09	7.79E-08
XLOC_004811	148157364	148157654	1	ENSSSCT00000026283	ENSSSCG00000025436	ILDR1	1.241129798	0.524530919	14.56498064	1.35E-04	1.09E-03
XLOC_004817	149301801	149301896	1	ENSSSCT00000013005	ENSSSCG00000011888	GPR156	1.518998332	0.744314022	25.19487728	5.18E-07	7.39E-06
XLOC_004818	149430809	149431279	1	ENSSSCT00000013006	ENSSSCG00000011889	GSK3B	0.453273685	5.54485913	6.618346616	1.01E-02	4.46E-02
XLOC_004820	149932130	149933025	1	ENSSSCT00000013015	ENSSSCG00000011894	POPDC2	-2.318239693	2.221569584	38.99686764	4.24E-10	1.06E-08
XLOC_004821	150096807	150097213	1	ENSSSCT00000013023	ENSSSCG00000011901	TMEM39A	0.814156459	4.574508893	18.27273383	1.91E-05	1.95E-04
XLOC_004824	151278156	151278428	1	ENSSSCT00000013031	ENSSSCG00000011908	ENSSSCG00000011908	2.704343619	-0.704840848	32.6580396	1.10E-08	2.16E-07
XLOC_004831	155815450	155815709	1	CUFF.115.4	NA	KIAA2018	0.921723627	1.541331295	9.810652217	1.74E-03	1.00E-02
XLOC_004833	156163781	156163949	1	ENSSSCT00000023714	ENSSSCG00000025826	ENSSSCG00000025826	-0.920618925	2.698439442	16.10574532	5.99E-05	5.32E-04
XLOC_004838	156787577	156788316	1	ENSSSCT00000013052	ENSSSCG00000011928	CCDC80	-0.777892986	5.491851731	8.525648711	3.50E-03	1.82E-02
XLOC_004847	158917246	158917372	1	ENSSSCT00000013059	ENSSSCG00000011935	ENSSSCG00000011935	-0.802336033	1.023447359	6.992093817	8.19E-03	3.74E-02
XLOC_004852	159846561	159846688	1	ENSSSCT00000013064	ENSSSCG00000011939	RETNLB	1.341883441	4.880621501	33.24937013	8.11E-09	1.63E-07
XLOC_004854	160336836	160337160	1	ENSSSCT00000013066	ENSSSCG00000011941	IFT57	-0.611643349	2.74760201	6.766538106	9.29E-03	4.16E-02
XLOC_004871	169086152	169086479	1	ENSSSCT00000013101	ENSSSCG00000011973	COL8A1	-3.21606684	3.103704768	93.58771875	3.89E-22	3.02E-20
XLOC_004895	184018402	184018699	1	ENSSSCT00000013131	ENSSSCG00000012000	GBE1	0.715003124	2.761432456	7.600315544	5.84E-03	2.81E-02
XLOC_004896	186520074	186520128	1	ENSSSCT00000013132	ENSSSCG00000012001	ROBO1	0.563247089	4.233786477	6.928344641	8.48E-03	3.85E-02
XLOC_004900	189414690	189414939	1	ENSSSCT00000013137	ENSSSCG00000012006	ENSSSCG00000012006	-2.715796572	4.124145729	103.0396524	3.29E-24	2.80E-22
XLOC_004905	192284841	192285050	1	ENSSSCT00000013143	ENSSSCG00000012012	CXADR	-0.72817346	7.524650886	13.68411737	2.16E-04	1.65E-03
XLOC_004908	192971759	192972252	1	ENSSSCT00000013149	ENSSSCG00000012018	CHODL	0.914371542	0.009520235	7.694931245	5.54E-03	2.69E-02
XLOC_004917	202557997	202558278	1	ENSSSCT00000031237	ENSSSCG00000026046	ENSSSCG00000026046	1.255815588	0.251727788	14.41851701	1.46E-04	1.16E-03
XLOC_004924	205620986	205621141	1	ENSSSCT00000029514	ENSSSCG00000021355	SOD1	1.491062083	8.218825877	59.10129584	1.50E-14	6.73E-13
XLOC_004937	209752044	209752572	1	ENSSSCT00000027272	ENSSSCG00000020706	ENSSSCG00000020706	1.757143776	7.176567919	77.95659124	1.05E-18	6.55E-17
XLOC_004944	210781584	210781727	1	ENSSSCT00000013194	ENSSSCG00000012062	TTC3	0.800597201	4.231940412	11.04707111	8.88E-04	5.69E-03
XLOC_004952	214758853	214759604	1	ENSSSCT00000013206	ENSSSCG00000012074	BACE2	1.190784924	4.26279116	36.77070876	1.33E-09	3.02E-08
XLOC_004963	216759345	216759431	1	ENSSSCT00000031598	ENSSSCG00000028137	SIK1	1.405755393	2.377523919	23.2334074	1.43E-06	1.88E-05
XLOC_004977	218600762	218601039	1	ENSSSCT00000023788	ENSSSCG00000028022	COL6A2	-0.592298452	7.621914331	6.637825643	9.98E-03	4.42E-02
XLOC_004986	2714463	2714586	1	ENSSSCT00000030048	ENSSSCG00000026677	HACL1	0.829631828	3.381983296	16.73910095	4.29E-05	3.97E-04
XLOC_004992	4512653	4512934	1	ENSSSCT00000012264	ENSSSCG00000011199	TBC1D5	0.954340456	3.232517597	19.99344963	7.77E-06	8.66E-05
XLOC_004994	6017144	6021601	1	ENSSSCT00000012267	ENSSSCG00000011201	SATB1	-1.5351003	4.129699576	51.4150545	7.48E-13	2.73E-11
XLOC_004999	9483097	9486118	1	ENSSSCT00000012274	ENSSSCG00000011208	ZNF385D	-2.085157205	1.111895635	30.70643892	3.00E-08	5.41E-07
XLOC_005010	15480082	15483259	1	ENSSSCT00000012285	ENSSSCG00000011218	SLC4A7	1.763679138	6.833629519	53.59044992	2.47E-13	9.63E-12
XLOC_005019	19793481	19796073	1	ENSSSCT00000012297	ENSSSCG00000011230	OSBPL10	-0.945450899	4.750113477	20.36672971	6.39E-06	7.23E-05
XLOC_005023	20444836	20444886	1	ENSSSCT00000026794	ENSSSCG00000022618	CMTM8	2.311969049	0.560847897	55.23591106	1.07E-13	4.38E-12
XLOC_005024	20616343	20619212	1	ENSSSCT00000025190	ENSSSCG00000021977	GPD1L	0.993132989	8.041782435	32.27747558	1.34E-08	2.58E-07
XLOC_005028	23780210	23782036	1	ENSSSCT00000032126	ENSSSCG00000030247	EPM2AIP1	1.520740738	2.454118637	37.39885508	9.63E-10	2.24E-08
XLOC_005035	24871055	24874828	1	ENSSSCT00000022614	ENSSSCG00000028740	CTDSPL	-0.735919536	5.88963434	12.24350414	4.67E-04	3.23E-03
XLOC_005038	25168719	25169252	1	ENSSSCT00000012317	ENSSSCG00000011250	ACAA	0.964700007	6.687001609	21.08967629	4.38E-06	5.13E-05
XLOC_005039	25302795	25302872	1	ENSSSCT00000012321	ENSSSCG00000011254	XYLB	1.304087442	4.042890884	35.16024239	3.04E-09	6.50E-08
XLOC_005041	25397310	25397394	1	ENSSSCT00000012323	ENSSSCG00000011256	SLC22A13	4.647299345	2.773961942	113.1745788	1.98E-26	1.83E-24
XLOC_005058	28610211	28610614	1	ENSSSCT00000012346	ENSSSCG00000011277	CCK	5.475904812	4.890373662	237.0006685	1.77E-53	5.29E-51
XLOC_005067	30515181	30516848	1	ENSSSCT00000022569	ENSSSCG00000022195	ENSSSCG00000022195	0.763953578	2.473842418	10.73431036	1.05E-03	6.52E-03
XLOC_005071	31259094	31259238	1	ENSSSCT00000024122	ENSSSCG00000026521	ENSSSCG00000026521	0.675827865	2.164448897	9.321528179	2.26E-03	1.26E-02
XLOC_005074	31812711	31812860	1	ENSSSCT00000030240	ENSSSCG00000028643	ENSSSCG00000028643	-0.850865183	3.946877621	13.04854257	3.04E-04	2.21E-03
XLOC_005076	32016152	32016380	1	ENSSSCT00000030079	ENSSSCG00000021262	ENSSSCG00000021262	-0.875058197	3.637161101	10.91759505	9.53E-04	6.00E-03
XLOC_005083	32323642	32326264	1	ENSSSCT00000012397	ENSSSCG00000011322	CCR1	0.757663655	2.448548767	6.618535701	1.01E-02	4.46E-02
XLOC_005085	32577739	32577953	1	ENSSSCT00000030564	ENSSSCG00000029879	LTF	3.045120219	2.007579313	16.78013767	4.20E-05	3.91E-04
XLOC_005103	33948538	33951341	1	ENSSSCT00000023537	ENSSSCG00000029251	ENSSSCG00000029251	-1.285262539	2.042855205	20.49452031	5.98E-06	6.82E-05
XLOC_005109	34290453	34290534	1	ENSSSCT00000012423	ENSSSCG00000011346	PLXNA1	0.947288274	3.390523334	14.65234599	1.29E-04	1.05E-03
XLOC_005119	34582659	34583176	1	ENSSSCT00000012438	ENSSSCG00000011361	SLC26A6	-3.823328178	6.897181527	257.8358916	5.08E-58	1.73E-55
XLOC_005122	34777399	34778219	1	ENSSSCT00000012444	ENSSSCG00000011366	SLC25A20	0.724088132	5.347330725	15.4775949	8.35E-05	7.12E-04
XLOC_005129	34969985	34970129	1	ENSSSCT00000012455	ENSSSCG00000011377	LAMB2	-1.107579754	6.342659584	24.16116408	8.86E-07	1.20E-05
XLOC_005137	35429913	35430297	1	ENSSSCT00000012467	ENSSSCG00000011389	GMPPB	0.503426958	5.250464579	6.388085735	1.15E-02	4.97E-02
XLOC_005147	35969382	35970075	1	ENSSSCT00000012481	ENSSSCG00000011402	HYAL3	0.595854389	6.668415119	7.249292879	7.09E-03	3.32E-02
XLOC_005163	37107431	37108993	1	ENSSSCT00000012505	ENSSSCG00000011425	RAD54L2	0.654339796	2.871337947	8.734281648	3.12E-03	1.65E-02
XLOC_005175	37565170	37566431	1	ENSSSCT00000012512	ENSSSCG00000011432	GLYCTK	3.189822828	5.36962443	113.0186201	2.14E-26	1.97E-24
XLOC_005202	43455340	43455582	1	ENSSSCT00000012550	ENSSSCG00000011468	SLMAP	0.634704789	3.202522439	7.840652158	5.11E-03	2.51E-02
XLOC_005207	44232258	44232594	1	ENSSSCT00000012559	ENSSSCG00000011477	ACOX2	0.78865194	5.404002992	11.29208678	7.78E-04	5.06E-03
XLOC_005233	55733974	55737368	1	ENSSSCT00000012598	ENSSSCG00000011511	FRMD4B	-0.753522057	5.029320722	14.98230202	1.09E-04	8.99E-04
XLOC_005246	60422702	60425155	1	ENSSSCT00000012609	ENSSSCG00000011521	PDZRN3	-1.087429684	3.982993162	22.82153508	1.78E-06	2.27E-05
XLOC_005258	68147561	68149633	1	ENSSSCT00000028756	ENSSSCG00000020679	EDEM1	1.473436702	3.925000439	25.215235	5.13E-07	7.32E-06
XLOC_005263	72993513	72993970	1	ENSSSCT00000012635	ENSSSCG00000011545	ENSSSCG00000011545	1.816992643	0.178841585	23.52057394	1.24E-06	1.64E-05
XLOC_005268	73216901	73217582	1	ENSSSCT00000012648	ENSSSCG00000011557	CIDE-C	1.649933487	5.639112525	47.88156724	4.53E-12	1.52E-10
XLOC_005272	73509330	73510515	1	ENSSSCT00000012662	ENSSSCG00000011570	IRAK2	1.406206179	3.953958568	42.08645059	8.73E-11	2.41E-09
XLOC_005273	73561594	73561842	1	ENSSSCT00000012664	ENSSSCG00000011572	SEC13	0.50779973	5.623799424	7.689751088	5.55E-03	2.69E-02
XLOC_005278	75371790	75371912	1	ENSSSCT00000030891	ENSSSCG00000029587	TIMP4	1.40898096	0.214431112	17.8548076	2.38E-05	2.37E-04
XLOC_005285	76269766	76270079	1	ENSSSCT00000012689	ENSSSCG00000011593	TMCC1	0.795882765	2.419982562	9.849705396	1.70E-03	9.84E-03
XLOC_005288	76785644	76786158	1	ENSSSCT00000012693	ENSSSCG00000011596	TRH	1.912768783	0.650147992	21.34076912	3.84E-06	4.57E-05
XLOC_005289	76824102	76827264	1	ENSSSCT00000012690	ENSSSCG00000011594	NR2C2	0.799521209	4.500475115	16.40187548	5.12E-05	4.63E-04
XLOC_005294	78256434	78257244	1	ENSSSCT00000012706	ENSSSCG00000011609	ENSSSCG00000011609	-1.051711721	4.014550048	17.51965227	2.84E-05	2.76E-04
XLOC_005296	78904159	78904785	1	ENSSSCT00000032304	ENSSSCG00000020690	ENSSSCG00000020690	1.216099418	2.867125358	31.72217797	1.78E-08	3.35E-07
XLOC_005303	79273134	79273713	1	ENSSSCT00000012709	ENSSSCG00000011612	RPN1	0.549211195	8.33662097	9.12844557	2.52E-03	1.38E-02
XLOC_005309	79737140	79737760	1	ENSSSCT00000012718	ENSSSCG00000011621	SEC61A1	0.672135215	6.514772748	11.5097522	6.92E-04	4.56E-03
XLOC_005321	81305209	81305660	1	ENSSSCT00000012726	ENSSSCG00000011629	ACAD11	0.726465974	5.461807206	10.2621319	1.36E-03	8.10E-03
XLOC_005322	81417222	81417416	1	ENSSSCT00000012730	ENSSSCG00000011632	ENSSSCG00000011632	0.637639239	2.415287491	8.808430238	3.00E-03	1.60E-02
XLOC_005325	82312067	82312367	1	ENSSSCT00000023340	ENSSSCG00000030540	ENSSSCG00000030540	1.121487771	3.625774955	12.37497437	4.35E-04	3.03E-03
XLOC_005339	84871569	84871679	1	ENSSSCT00000012754	ENSSSCG00000028601	ENSSSCG00000028601	0.781972644	1.550256655	6.938338467	8.44E-03	3.83E-02
XLOC_005352	87988026	87988298	1	ENSSSCT00000012768	ENSSSCG00000011663	RBP2	3.624426422	8.853132541	236.4779636	2.31E-53	6.75E-51
XLOC_005357	90755731	90755880	1	ENSSSCT00000012783	ENSSSCG00000011677	GK5	1.320971669	2.947398073	31.83643557	1.68E-08	3.17E-07
XLOC_005359	90978674	90979017	1	ENSSSCT00000012786	ENSSSCG00000011679	ATR	0.724049744	4.966393599	10.38586095	1.27E-03	7.65E-03
XLOC_005370	94320965	94322875	1	ENSSSCT00000012798	ENSSSCG00000011690	PLSCR4	-2.524105946	4.69483205	108.5676583	2.02E-25	1.79E-23
XLOC_005379	97749573	97749972	1	ENSSSCT00000012814	ENSSSCG00000011704	WWTR1	-0.664236521	2.858405015	7.629359872	5.74E-03	2.77E-02
XLOC_005382	98233243	98233340	1	ENSSSCT00000025236	ENSSSCG00000030260	PFN2	-1.293648145	1.744114338	17.70865022	2.57E-05	2.54E-04
XLOC_005383	98827874	98827914	1	ENSSSCT00000028119	ENSSSCG00000028477	SERP1	0.842866136	3.997894756	16.50200951	4.86E-05	4.43E-04
XLOC_005388	99455568	99456818	1	ENSSSCT00000012822	ENSSSCG00000011712	P2RY14	1.000487028	2.243369525	16.65046509	4.49E-05	4.13E-04
XLOC_005391	99784679	99785695	1	ENSSSCT00000012826	ENSSSCG00000011716	P2RY13	0.917236512	0.879401817	7.846675577	5.09E-03	2.51E-02
XLOC_005397	103430464	103432538	1	ENSSSCT00000027658	ENSSSCG00000026718	PLCH1	0.70846587	4.305963044	8.679718143	3.22E-03	1.69E-02
XLOC_005423	112716748	112717071	1	ENSSSCT00000012846	ENSSSCG00000011735	SI	-2.136465325	10.86692157	40.89536938	1.61E-10	4.27E-09
XLOC_005424	112884585	112887524	1	ENSSSCT00000012847	ENSSSCG00000011736	SLITRK3	-2.638857092	1.755730442	49.69672727	1.79E-12	6.30E-11
XLOC_005425	113411283	113412786	1	ENSSSCT00000026297	ENSSSCG00000021503	BCHE	1.285002604	6.991839108	36.57992398	1.47E-09	3.33E-08
XLOC_005426	114708594	114708860	1	ENSSSCT00000023640	ENSSSCG00000023393	ZBBX	6.417701429	1.669521103	175.0704358	5.78E-40	9.48E-38
XLOC_005431	116467997	116468597	1	CUFF.109.2	NA	MECOM	1.735794534	3.78738603	56.09563903	6.90E-14	2.93E-12
XLOC_005453	124263007	124263033	1	ENSSSCT00000012871	ENSSSCG00000011760	TBL1XR1	0.684935492	2.848827643	6.466157442	1.10E-02	4.79E-02
XLOC_005454	124408222	124408308	1	ENSSSCT00000028290	ENSSSCG00000030612	ENSSSCG00000030612	0.759572531	1.437973693	6.571451304	1.04E-02	4.56E-02
XLOC_005468	130478533	130481331	1	ENSSSCT00000030536	ENSSSCG00000024393	B3GNT5	0.987896522	5.517110702	22.47511436	2.13E-06	2.68E-05
XLOC_005472	131309017	131309074	1	ENSSSCT00000012894	ENSSSCG00000011782	ENSSSCG00000011782	1.416865039	4.840757768	38.0776876	6.80E-10	1.63E-08
XLOC_005476	131672496	131675096	1	ENSSSCT00000027808	ENSSSCG00000021581	CLCN2	-0.631186892	7.316691393	7.02751265	8.03E-03	3.67E-02
XLOC_005480	132122082	132122984	1	ENSSSCT00000028438	ENSSSCG00000030202	ENSSSCG00000030202	-0.594636957	2.939373392	6.650362701	9.91E-03	4.40E-02
XLOC_005483	132648184	132648314	1	ENSSSCT00000024873	ENSSSCG00000028398	ENSSSCG00000028398	0.98404262	2.709924833	8.779283186	3.05E-03	1.62E-02
XLOC_005484	132842028	132842155	1	ENSSSCT00000023420	ENSSSCG00000021723	ENSSSCG00000021723	1.115200042	1.518672088	14.76095413	1.22E-04	9.98E-04
XLOC_005487	132927334	132927664	1	ENSSSCT00000012905	ENSSSCG00000011793	LIPH	-1.192021369	4.669874351	23.28730014	1.40E-06	1.83E-05
XLOC_005490	133439570	133439669	1	ENSSSCT00000024619	ENSSSCG00000022550	DGKG	-1.653157824	0.153676798	19.44012929	1.04E-05	1.12E-04
XLOC_005499	136664920	136665902	1	ENSSSCT00000012925	ENSSSCG00000011813	LEPREL1	-1.011724493	2.588437691	18.99166974	1.31E-05	1.39E-04
XLOC_005514	141934255	141938954	1	ENSSSCT00000028570	ENSSSCG00000027209	ENSSSCG00000027209	-0.666647846	6.821596815	10.6085476	1.13E-03	6.90E-03
XLOC_005516	142247554	142249716	1	ENSSSCT00000023845	ENSSSCG00000024109	ENSSSCG00000024109	-0.575265811	5.292530566	9.8426352	1.71E-03	9.87E-03
XLOC_005522	143289637	143290019	1	ENSSSCT00000012958	ENSSSCG00000011846	NP_001231195.1	-2.658154459	7.977183828	154.1812346	2.11E-35	2.95E-33
XLOC_005524	143848842	143849283	1	ENSSSCT00000012963	ENSSSCG00000011851	MUC20	1.518971592	3.56554183	21.95945119	2.78E-06	3.42E-05
XLOC_005530	145114836	145115008	1	ENSSSCT00000012978	ENSSSCG00000011864	UMPS	0.717647698	4.738543299	12.7828688	3.50E-04	2.50E-03
XLOC_005533	146205268	146205460	1	ENSSSCT00000012981	ENSSSCG00000011867	MYLK	-1.58968357	5.549304241	16.42031428	5.07E-05	4.60E-04
XLOC_005534	146236920	146240253	1	ENSSSCT00000030879	ENSSSCG00000020935	PTPLB	0.98617978	2.418582493	17.89197591	2.34E-05	2.33E-04
XLOC_005545	147854304	147854509	1	ENSSSCT00000023416	ENSSSCG00000027867	CYTA8_PIG	-1.148855789	3.709957651	23.27303503	1.41E-06	1.85E-05
XLOC_005547	147907932	147909439	1	ENSSSCT00000012993	ENSSSCG00000011878	CASR	-2.142416731	-0.086528353	8.725066937	3.14E-03	1.66E-02
XLOC_005549	148057108	148058022	1	ENSSSCT00000012991	ENSSSCG00000011877	CD86	0.724801853	5.198518265	10.87874883	9.73E-04	6.11E-03
XLOC_005550	148222430	148224280	1	ENSSSCT00000022765	ENSSSCG00000030305	SLC15A2	2.338048067	6.439109569	52.41198491	4.50E-13	1.70E-11
XLOC_005551	148265682	148266124	1	ENSSSCT00000012996	ENSSSCG00000011880	EAF2	2.541651144	5.174720499	54.20250891	1.81E-13	7.20E-12
XLOC_005552	148511700	148512535	1	ENSSSCT00000013002	ENSSSCG00000011885	FBXO40	-0.947374393	0.814554355	6.557572655	1.04E-02	4.59E-02
XLOC_005556	149282932	149283140	1	ENSSSCT00000013004	ENSSSCG00000011887	LRRC58	1.444087247	1.350149325	25.42105607	4.61E-07	6.69E-06
XLOC_005560	149969016	149969442	1	ENSSSCT00000013017	ENSSSCG00000011895	PLA1A	-0.526164536	4.472989429	6.506923593	1.07E-02	4.70E-02
XLOC_005579	155885416	155887482	1	ENSSSCT00000031666	ENSSSCG00000024429	SIDT1	-0.867205076	2.568734067	13.94689199	1.88E-04	1.45E-03
XLOC_005582	156315861	156317843	1	ENSSSCT00000030863	ENSSSCG00000021965	ENV	4.619726221	4.857289397	52.7799349	3.73E-13	1.42E-11
XLOC_005584	156835760	156839836	1	ENSSSCT00000013053	ENSSSCG00000011929	SLC35A5	0.772245913	5.744538934	13.52169183	2.36E-04	1.78E-03
XLOC_005585	157180878	157181017	1	ENSSSCT00000024809	ENSSSCG00000027820	CD200	-0.972252361	1.860363441	13.74680292	2.09E-04	1.60E-03
XLOC_005591	158860323	158861328	1	ENSSSCT00000029085	ENSSSCG00000023993	CD96	-0.827489748	3.859760908	13.58235754	2.28E-04	1.73E-03
XLOC_005598	160478687	160478692	1	ENSSSCT00000013068	ENSSSCG00000011942	CD47	-0.647535082	6.041880888	9.472364811	2.09E-03	1.17E-02
XLOC_005599	160759311	160759398	1	ENSSSCT00000013069	ENSSSCG00000011943	BBX	1.56036054	1.748571119	27.9979673	1.21E-07	1.96E-06
XLOC_005601	162991981	162992068	1	ENSSSCT00000013072	ENSSSCG00000011946	ALCAM	0.756748733	4.108580453	11.45459194	7.13E-04	4.68E-03
XLOC_005606	166744850	166744903	1	ENSSSCT00000013077	ENSSSCG00000011951	NFKBIZ	0.603522476	5.582129699	7.761673286	5.34E-03	2.60E-02
XLOC_005615	167948473	167948578	1	ENSSSCT00000013089	ENSSSCG00000011962	ENSSSCG00000011962	-0.700786603	5.729137774	7.384303312	6.58E-03	3.11E-02
XLOC_005623	168935761	168939078	1	ENSSSCT00000013100	ENSSSCG00000011972	FILIP1L	-1.360934137	5.506982804	32.96268373	9.39E-09	1.87E-07
XLOC_005627	170577770	170578846	1	ENSSSCT00000013108	ENSSSCG00000011979	GPR15	-1.597937319	-0.38937707	15.18317671	9.76E-05	8.17E-04
XLOC_005656	183834656	183834874	1	ENSSSCT00000024901	ENSSSCG00000022789	ENSSSCG00000022789	0.707698806	1.099767175	7.163119603	7.44E-03	3.45E-02
XLOC_005657	184210770	184211172	1	ENSSSCT00000031865	ENSSSCG00000029384	ENSSSCG00000029384	0.625365773	2.34540845	7.655236276	5.66E-03	2.74E-02
XLOC_005662	190062821	190066291	1	ENSSSCT00000028007	ENSSSCG00000021038	NRIP1	1.533696106	4.339331303	31.10617103	2.44E-08	4.47E-07
XLOC_005665	192997371	192997891	1	ENSSSCT00000013150	ENSSSCG00000012019	TMPRSS15	6.885210402	6.138463917	529.5076255	3.61E-117	6.75E-114
XLOC_005713	207880013	207880402	1	ENSSSCT00000013181	ENSSSCG00000012049	KCNE1	7.229996159	3.242511709	258.9584006	2.89E-58	1.03E-55
XLOC_005717	209715199	209715460	1	ENSSSCT00000026968	ENSSSCG00000028883	SETD4	0.796845502	2.478192933	11.53712134	6.82E-04	4.50E-03
XLOC_005724	212084504	212087247	1	ENSSSCT00000023594	ENSSSCG00000022318	ERG	-0.678674583	3.479356936	10.42134227	1.25E-03	7.52E-03
XLOC_005727	212955467	212955616	1	ENSSSCT00000025047	ENSSSCG00000026915	ENSSSCG00000026915	1.610172727	1.124039672	18.18403553	2.01E-05	2.03E-04
XLOC_005732	213286140	213286538	1	ENSSSCT00000029140	ENSSSCG00000029219	SH3BGR	-2.451280064	3.772643888	63.81278961	1.37E-15	6.70E-14
XLOC_005733	213446785	213446880	1	ENSSSCT00000013203	ENSSSCG00000012071	IGSF5	-0.614693576	5.693447955	6.587768201	1.03E-02	4.53E-02
XLOC_005744	216044021	216044034	1	ENSSSCT00000025513	ENSSSCG00000022857	TFF3	1.116448651	7.580076031	17.44859375	2.95E-05	2.85E-04
XLOC_005745	216071494	216071700	1	ENSSSCT00000027977	ENSSSCG00000024320	TFF2	1.787008496	6.028159222	43.49755774	4.24E-11	1.23E-09
XLOC_005766	217639809	217640027	1	ENSSSCT00000013223	ENSSSCG00000012089	ADARB1	-0.913854044	1.012660556	11.5459999	6.79E-04	4.48E-03
XLOC_005776	883130	883334	1	ENSSSCT00000010501	ENSSSCG00000009580	S1PR3	-1.455934598	2.906709933	24.81072618	6.32E-07	8.92E-06
XLOC_005787	4633037	4633269	1	ENSSSCT00000010526	ENSSSCG00000009603	LZTS1	-1.193884628	-0.345365496	10.57195709	1.15E-03	7.01E-03
XLOC_005793	6766728	6767250	1	ENSSSCT00000010536	ENSSSCG00000009613	EPB49	-0.856300948	2.777077062	13.54806809	2.33E-04	1.76E-03
XLOC_005799	7073530	7073689	1	ENSSSCT00000010549	ENSSSCG00000009623	SLC39A14	2.310986793	6.343537969	87.31897363	9.24E-21	6.66E-19
XLOC_005801	7282749	7282852	1	ENSSSCT00000010552	ENSSSCG00000009626	SORBS3	-0.868476106	5.501717022	21.6593454	3.26E-06	3.92E-05
XLOC_005809	8517483	8517836	1	ENSSSCT00000010569	ENSSSCG00000009641	SLC25A37	0.898864489	6.130465769	19.00503229	1.30E-05	1.38E-04
XLOC_005810	9426169	9426192	1	ENSSSCT00000010572	ENSSSCG00000009644	ADAM28	1.141012894	2.125120692	22.33520457	2.29E-06	2.86E-05
XLOC_005811	9497814	9498239	1	ENSSSCT00000010573	ENSSSCG00000009645	ADAMDEC1	-0.98454478	8.14955303	9.026848583	2.66E-03	1.44E-02
XLOC_005813	10087370	10088632	1	ENSSSCT00000010578	ENSSSCG00000009649	NEFL	-1.348441091	3.525029671	34.0559085	5.36E-09	1.11E-07
XLOC_005820	11593926	11594279	1	ENSSSCT00000031898	ENSSSCG00000030130	DPYSL2	-1.092406473	5.849029732	34.76939479	3.71E-09	7.89E-08
XLOC_005829	13445405	13445931	1	ENSSSCT00000010613	ENSSSCG00000009679	FZD3	0.625250545	1.94967913	7.383607684	6.58E-03	3.11E-02
XLOC_005832	13933473	13933753	1	CUFF.128.2	NA	HMBOX1	0.707379179	3.866628615	13.48967447	2.40E-04	1.80E-03
XLOC_005840	16073218	16073457	1	ENSSSCT00000031727	ENSSSCG00000022383	GATA4	7.296420511	5.087331032	228.9913776	9.89E-52	2.69E-49
XLOC_005841	16133828	16133986	1	ENSSSCT00000023064	ENSSSCG00000028699	NEIL2	-1.010293719	1.810306655	14.57386359	1.35E-04	1.08E-03
XLOC_005860	22604226	22604319	1	ENSSSCT00000028014	ENSSSCG00000030058	ANXA10	10.22872642	1.174041205	230.5629856	4.49E-52	1.24E-49
XLOC_005861	23085504	23085879	1	ENSSSCT00000010659	ENSSSCG00000009722	SPOCK3	-2.64068973	0.462680603	50.23652132	1.36E-12	4.82E-11
XLOC_005864	24027866	24027986	1	ENSSSCT00000010669	ENSSSCG00000009731	ENSSSCG00000009731	1.496395459	1.421504189	24.73912049	6.56E-07	9.21E-06
XLOC_005865	24054519	24055005	1	ENSSSCT00000010670	ENSSSCG00000009732	CHFR	-0.697155432	5.981117687	14.58040092	1.34E-04	1.08E-03
XLOC_005866	24096687	24096804	1	ENSSSCT00000010671	ENSSSCG00000009733	GOLGA3	0.848176672	4.40270356	12.76512751	3.53E-04	2.52E-03
XLOC_005881	30050781	30051064	1	ENSSSCT00000010699	ENSSSCG00000009759	SCARB1	2.234772307	6.682992978	73.65794928	9.29E-18	5.40E-16
XLOC_005884	30775616	30775959	1	ENSSSCT00000010706	ENSSSCG00000009764	CCDC92	-0.900128544	1.570586378	10.08004607	1.50E-03	8.81E-03
XLOC_005887	31116986	31117294	1	ENSSSCT00000010715	ENSSSCG00000009773	RILPL1	-1.226658053	2.386424314	26.00658451	3.40E-07	5.06E-06
XLOC_005889	31250592	31250914	1	ENSSSCT00000010718	ENSSSCG00000009776	SBNO1	0.61378086	4.778524039	7.831585035	5.13E-03	2.52E-02
XLOC_005892	31417997	31418393	1	ENSSSCT00000010723	ENSSSCG00000009781	PITPNM2	-0.697626798	6.353571533	10.76178217	1.04E-03	6.44E-03
XLOC_005893	31598472	31599078	1	ENSSSCT00000010726	ENSSSCG00000009784	ABCB9	-0.98794654	3.537575937	16.27641291	5.47E-05	4.91E-04
XLOC_005908	32701552	32701734	1	ENSSSCT00000010750	ENSSSCG00000009807	RHOF	-0.617998341	7.037142165	10.68101073	1.08E-03	6.68E-03
XLOC_005924	34618777	34619195	1	ENSSSCT00000010777	ENSSSCG00000009833	SH2B3	-0.550447448	5.814641616	9.497134848	2.06E-03	1.16E-02
XLOC_005931	36720015	36720092	1	ENSSSCT00000010798	ENSSSCG00000009852	VSIG10	-0.707247143	6.297221599	13.05906669	3.02E-04	2.20E-03
XLOC_005937	37533335	37533573	1	ENSSSCT00000010806	ENSSSCG00000009858	FBXO21	0.597874818	6.275716372	9.701334538	1.84E-03	1.06E-02
XLOC_005940	37909954	37910260	1	ENSSSCT00000010811	ENSSSCG00000009863	C12ORF49	0.978999178	4.597508591	25.49080793	4.44E-07	6.46E-06
XLOC_005947	40541835	40542001	1	ENSSSCT00000010816	ENSSSCG00000009868	RBM19	0.629495227	5.271164563	10.92211699	9.50E-04	6.00E-03
XLOC_005948	40832763	40832921	1	ENSSSCT00000010820	ENSSSCG00000009872	PLBD2	0.535557367	4.897331021	7.344120281	6.73E-03	3.17E-02
XLOC_005949	40882875	40882974	1	ENSSSCT00000010818	ENSSSCG00000009870	SDSL	1.37156321	7.135378298	32.35450724	1.28E-08	2.49E-07
XLOC_005958	41904559	41904727	1	ENSSSCT00000023139	ENSSSCG00000025579	ENSSSCG00000025579	1.898434464	-0.337809214	21.84552875	2.96E-06	3.61E-05
XLOC_005973	43069402	43069814	1	ENSSSCT00000010864	ENSSSCG00000009914	MLEC	0.653939536	5.715441589	10.64943888	1.10E-03	6.78E-03
XLOC_005982	43959350	43959568	1	ENSSSCT00000010886	ENSSSCG00000009934	KCTD10	-0.75947266	6.588587609	16.91856734	3.90E-05	3.66E-04
XLOC_005992	44964240	44964364	1	ENSSSCT00000010899	ENSSSCG00000009947	CMLKR1	1.037487619	0.713865424	10.38996471	1.27E-03	7.64E-03
XLOC_006002	46952755	46953667	1	ENSSSCT00000010916	ENSSSCG00000009961	SRRD	0.654231131	1.664535218	6.612518584	1.01E-02	4.47E-02
XLOC_006018	50455153	50455410	1	ENSSSCT00000010963	ENSSSCG00000010006	SEC14L2	1.352563395	5.906386913	34.20116931	4.97E-09	1.03E-07
XLOC_006021	50598159	50598314	1	ENSSSCT00000010968	ENSSSCG00000010011	TCN2	-0.740276893	7.365391811	10.73201836	1.05E-03	6.53E-03
XLOC_006026	50990976	50991136	1	ENSSSCT00000010974	ENSSSCG00000010017	SMTN	-1.720932738	7.631393894	45.31036004	1.68E-11	5.13E-10
XLOC_006035	51945530	51945672	1	ENSSSCT00000010993	ENSSSCG00000010036	SLC5A1	-2.12227325	11.68370666	78.94705442	6.38E-19	4.00E-17
XLOC_006036	52075318	52075419	1	ENSSSCT00000010996	ENSSSCG00000010037	ENSSSCG00000010037	1.561178875	4.31503064	22.45757652	2.15E-06	2.70E-05
XLOC_006037	52258926	52259009	1	ENSSSCT00000010999	ENSSSCG00000010041	ENSSSCG00000010041	3.130190527	10.65063178	66.99579832	2.72E-16	1.42E-14
XLOC_006038	52274481	52274526	1	ENSSSCT00000011000	ENSSSCG00000027500	ENSSSCG00000027500	3.688610368	8.880601166	86.24060733	1.59E-20	1.12E-18
XLOC_006039	52287691	52287736	1	ENSSSCT00000011001	ENSSSCG00000023089	ENSSSCG00000023089	3.530075986	8.537262724	71.16212462	3.29E-17	1.83E-15
XLOC_006044	52719300	52719413	1	ENSSSCT00000011013	ENSSSCG00000010052	BCR	-0.613150653	8.030797113	7.716352954	5.47E-03	2.66E-02
XLOC_006049	53069773	53069937	1	ENSSSCT00000011017	ENSSSCG00000010056	GGT1	0.902953397	6.691614014	7.184034202	7.36E-03	3.42E-02
XLOC_006051	53313340	53313599	1	ENSSSCT00000011030	ENSSSCG00000010069	DERL3	1.619560344	4.534413347	42.35702433	7.60E-11	2.11E-09
XLOC_006053	53368927	53368964	1	ENSSSCT00000011036	ENSSSCG00000010075	VPREB3	-1.512430179	4.632612031	19.04011974	1.28E-05	1.36E-04
XLOC_006077	54670169	54670308	1	ENSSSCT00000029183	ENSSSCG00000022749	MRPL40	0.789687935	5.989989294	17.18926137	3.38E-05	3.22E-04
XLOC_006088	55140117	55140339	1	ENSSSCT00000011099	ENSSSCG00000010138	ZDHHC8	-0.674073791	3.591968307	10.06969338	1.51E-03	8.85E-03
XLOC_006089	55361402	55363169	1	ENSSSCT00000022419	ENSSSCG00000026176	ENSSSCG00000026176	0.999218553	1.571166565	15.03218997	1.06E-04	8.78E-04
XLOC_006097	59032170	59032519	1	ENSSSCT00000023953	ENSSSCG00000023708	ENSSSCG00000023708	1.049704343	1.298251182	12.54430668	3.97E-04	2.80E-03
XLOC_006100	59535112	59535303	1	ENSSSCT00000011115	ENSSSCG00000010151	LYST	-0.61669905	5.166322376	8.43724216	3.68E-03	1.89E-02
XLOC_006110	62643160	62643233	1	ENSSSCT00000024390	ENSSSCG00000027536	ENSSSCG00000027536	0.834394345	3.122892294	11.03910521	8.92E-04	5.70E-03
XLOC_006117	64032151	64032527	1	ENSSSCT00000031203	ENSSSCG00000023404	FAM89A	-1.683688704	2.73440117	37.07777761	1.14E-09	2.60E-08
XLOC_006118	64073652	64074035	1	ENSSSCT00000011146	ENSSSCG00000010180	TTC13	-0.910485203	5.185394299	24.58811572	7.10E-07	9.92E-06
XLOC_006119	64181766	64182098	1	ENSSSCT00000011147	ENSSSCG00000010181	C1ORF198	-0.79361679	2.393794967	8.942145934	2.79E-03	1.50E-02
XLOC_006124	65236451	65236544	1	ENSSSCT00000011156	ENSSSCG00000010190	ACTA1	-3.043560333	1.614752027	70.26670324	5.18E-17	2.84E-15
XLOC_006125	65286152	65286344	1	ENSSSCT00000029998	ENSSSCG00000023776	C1ORF96	0.654742737	5.443582299	9.600937105	1.94E-03	1.10E-02
XLOC_006134	67475914	67476132	1	ENSSSCT00000011171	ENSSSCG00000010205	PHYHIPL	3.496129673	1.567185519	110.6930211	6.91E-26	6.29E-24
XLOC_006155	77943106	77943415	1	ENSSSCT00000011215	ENSSSCG00000010245	STOX1	0.962023518	0.18363591	7.672732549	5.61E-03	2.71E-02
XLOC_006157	78054376	78055061	1	ENSSSCT00000011217	ENSSSCG00000010247	DDX21	0.534685427	7.155898319	6.50287985	1.08E-02	4.70E-02
XLOC_006164	78472824	78473215	1	ENSSSCT00000011224	ENSSSCG00000010254	TACR2	-0.975927742	0.89063536	8.925014407	2.81E-03	1.51E-02
XLOC_006169	80010893	80011477	1	ENSSSCT00000011248	ENSSSCG00000010276	UNC5B	1.033189777	4.719673297	10.63475061	1.11E-03	6.83E-03
XLOC_006172	80771966	80772190	1	CUFF.149.3	NA	CHST3	-1.025433576	3.918100586	20.82303907	5.04E-06	5.85E-05
XLOC_006183	82755602	82755714	1	ENSSSCT00000011287	ENSSSCG00000010312	PLAU	-0.571486732	5.657304347	6.536008987	1.06E-02	4.63E-02
XLOC_006184	82826612	82826779	1	ENSSSCT00000011289	ENSSSCG00000010313	VCL	-1.188030044	8.07872916	29.39367083	5.91E-08	1.01E-06
XLOC_006185	82962337	82962474	1	ENSSSCT00000011292	ENSSSCG00000010315	ADK	0.625596157	4.487248686	8.234781145	4.11E-03	2.08E-02
XLOC_006192	88334131	88334428	1	ENSSSCT00000011308	ENSSSCG00000010330	PPIF	1.013361016	3.678676265	21.1203072	4.31E-06	5.06E-05
XLOC_006193	88448385	88448655	1	ENSSSCT00000011309	ENSSSCG00000010331	ANXA11	-0.661266369	8.317960918	12.79008134	3.48E-04	2.49E-03
XLOC_006204	92208927	92208970	1	ENSSSCT00000027651	ENSSSCG00000024634	C14H10orf99	-7.118689869	5.78908451	300.2450046	2.91E-67	1.45E-64
XLOC_006206	92234659	92235122	1	ENSSSCT00000011329	ENSSSCG00000010348	CDHR1	-3.362706348	1.192534729	92.38773441	7.13E-22	5.43E-20
XLOC_006213	94915443	94915505	1	ENSSSCT00000011341	ENSSSCG00000010359	LDB3	-1.862324931	0.387384186	25.25445449	5.02E-07	7.19E-06
XLOC_006214	95197266	95197821	1	ENSSSCT00000011345	ENSSSCG00000026850	ENSSSCG00000026850	-0.574004616	3.814421898	8.373348472	3.81E-03	1.95E-02
XLOC_006217	95320883	95321043	1	ENSSSCT00000029040	ENSSSCG00000026923	C10ORF116	-1.568269469	0.925044179	24.2230879	8.58E-07	1.17E-05
XLOC_006238	99354180	99354806	1	CUFF.154.2	NA	C10orf10	-0.965297207	2.138895242	11.29140865	7.79E-04	5.06E-03
XLOC_006241	99470118	99470191	1	ENSSSCT00000011397	ENSSSCG00000023986	ENSSSCG00000023986	-1.045953584	1.519522658	7.564805915	5.95E-03	2.86E-02
XLOC_006250	106806211	106808058	1	ENSSSCT00000011415	ENSSSCG00000010430	CSTF2T	0.775739688	4.041207855	13.89702949	1.93E-04	1.49E-03
XLOC_006255	108754022	108754048	1	ENSSSCT00000011422	ENSSSCG00000010437	PAPSS2	-1.180280364	6.593920899	33.31353299	7.84E-09	1.58E-07
XLOC_006262	109782799	109783170	1	ENSSSCT00000011431	ENSSSCG00000010446	STAMBPL1	0.563549691	4.525124706	6.40300171	1.14E-02	4.94E-02
XLOC_006263	109911728	109912044	1	ENSSSCT00000011433	ENSSSCG00000010448	FAS	-0.979324658	4.745442049	17.37987289	3.06E-05	2.95E-04
XLOC_006264	110187209	110188606	1	ENSSSCT00000011437	ENSSSCG00000010451	IFIT2	-1.696614595	3.611431676	19.46032433	1.03E-05	1.11E-04
XLOC_006270	112021942	112022045	1	ENSSSCT00000011449	ENSSSCG00000010462	PCGF5	1.541910284	-0.248432071	15.18546213	9.75E-05	8.17E-04
XLOC_006285	114951195	114951764	1	ENSSSCT00000011469	ENSSSCG00000010481	LGI1	1.176466233	1.794868212	16.80604325	4.14E-05	3.86E-04
XLOC_006286	115066294	115066716	1	ENSSSCT00000030830	ENSSSCG00000027230	SLC35G1	0.987232052	7.324508868	21.3210801	3.88E-06	4.61E-05
XLOC_006294	116112794	116112961	1	ENSSSCT00000011475	ENSSSCG00000010487	ENSSSCG00000010487	7.544197675	2.135872816	251.3599052	1.31E-56	4.08E-54
XLOC_006295	116204589	116204875	1	ENSSSCT00000011476	ENSSSCG00000010488	CYP2C49	6.140760404	5.372096111	197.8785474	6.06E-45	1.21E-42
XLOC_006296	116299374	116299541	1	ENSSSCT00000022686	ENSSSCG00000026798	CYP2C42	3.269746826	6.555228788	196.7823406	1.05E-44	2.07E-42
XLOC_006302	117246696	117251171	1	ENSSSCT00000011492	ENSSSCG00000010503	ZNF518B	0.718003116	3.686821789	9.370134308	2.21E-03	1.23E-02
XLOC_006305	118037121	118037538	1	ENSSSCT00000011501	ENSSSCG00000010511	LCOR	2.112460779	0.325098571	32.61771862	1.12E-08	2.20E-07
XLOC_006321	119925345	119926919	1	ENSSSCT00000011526	ENSSSCG00000010536	CNNM1	0.779835995	5.238310613	7.486549319	6.22E-03	2.97E-02
XLOC_006325	120400796	120400974	1	ENSSSCT00000011534	ENSSSCG00000010543	ABCC2	2.01435933	6.57002379	36.18633548	1.79E-09	4.03E-08
XLOC_006332	121661738	121662005	1	ENSSSCT00000026339	ENSSSCG00000029533	SEMA4G	-0.843865546	6.591352988	10.02845059	1.54E-03	9.03E-03
XLOC_006333	121737039	121737476	1	ENSSSCT00000028927	ENSSSCG00000021798	LZTS2	-0.695140221	4.184208085	10.45608121	1.22E-03	7.40E-03
XLOC_006356	123799165	123799303	1	ENSSSCT00000027763	ENSSSCG00000026424	C14H10orf32	0.752365426	2.304050495	10.71018453	1.07E-03	6.59E-03
XLOC_006359	124168527	124169689	1	ENSSSCT00000011589	ENSSSCG00000010595	INA	-1.130302569	0.675064484	12.69157396	3.67E-04	2.61E-03
XLOC_006360	124318583	124318795	1	ENSSSCT00000011599	ENSSSCG00000010603	NEURL	-0.90972544	4.460252069	14.92760814	1.12E-04	9.20E-04
XLOC_006363	125160574	125160798	1	ENSSSCT00000011606	ENSSSCG00000010610	ENSSSCG00000010610	2.142209433	3.619805493	81.20036021	2.04E-19	1.35E-17
XLOC_006364	125175435	125175735	1	ENSSSCT00000011607	ENSSSCG00000022351	GSTO1	2.238866214	8.68877439	114.0911171	1.24E-26	1.18E-24
XLOC_006365	125187426	125187501	1	ENSSSCT00000011608	ENSSSCG00000030271	ENSSSCG00000030271	2.558104709	1.89670032	60.41984393	7.66E-15	3.56E-13
XLOC_006370	131480740	131481446	1	ENSSSCT00000032118	ENSSSCG00000021324	ENSSSCG00000021324	-0.772659833	1.668415596	7.297561998	6.90E-03	3.24E-02
XLOC_006371	131603741	131603970	1	ENSSSCT00000023976	ENSSSCG00000022128	MXI1	-0.830431052	5.795026645	19.8725559	8.28E-06	9.16E-05
XLOC_006372	131791153	131791748	1	ENSSSCT00000011620	ENSSSCG00000010624	DUSP5	-0.871814771	6.805731223	18.12416141	2.07E-05	2.09E-04
XLOC_006383	134586336	134587020	1	ENSSSCT00000011635	ENSSSCG00000010638	TCF7L2	-0.648191586	4.562170643	7.172892133	7.40E-03	3.43E-02
XLOC_006385	135285101	135285545	1	ENSSSCT00000011644	ENSSSCG00000010645	NHLRC2	0.993688438	2.330088571	16.77301621	4.21E-05	3.91E-04
XLOC_006389	136281426	136281824	1	ENSSSCT00000011651	ENSSSCG00000010652	FAM160B1	1.304141636	3.991157686	24.34927174	8.04E-07	1.11E-05
XLOC_006402	140493296	140495078	1	ENSSSCT00000011679	ENSSSCG00000010678	NANOS1	3.503625927	1.89654989	108.1298252	2.52E-25	2.22E-23
XLOC_006410	141831969	141832065	1	ENSSSCT00000011692	ENSSSCG00000010691	PPAPDC1A	-1.053325302	-0.348253854	7.898308091	4.95E-03	2.45E-02
XLOC_006412	142972347	142974041	1	ENSSSCT00000027768	ENSSSCG00000028063	TACC2	-0.967649288	5.857703556	15.86156973	6.81E-05	5.93E-04
XLOC_006426	144174274	144174475	1	ENSSSCT00000011734	ENSSSCG00000010723	ACADSB	1.585170348	6.788949113	44.76422842	2.22E-11	6.69E-10
XLOC_006446	150607123	150607300	1	ENSSSCT00000011768	ENSSSCG00000010756	MGMT	-0.670163762	4.390610453	8.003182474	4.67E-03	2.33E-02
XLOC_006455	152709505	152709894	1	ENSSSCT00000011777	ENSSSCG00000010765	INPP5A	-0.858266108	5.826932123	16.59227378	4.63E-05	4.25E-04
XLOC_006464	153627205	153627271	1	ENSSSCT00000011803	ENSSSCG00000010787	ENSSSCG00000010787	2.211859401	-0.546211443	29.19842323	6.53E-08	1.11E-06
XLOC_006477	3264861	3266743	1	ENSSSCT00000010514	ENSSSCG00000009592	NFIL3	-0.791885138	4.244259797	17.11169725	3.52E-05	3.34E-04
XLOC_006478	3602843	3605349	1	ENSSSCT00000010515	ENSSSCG00000009593	ROR2	-1.051977766	3.434909677	19.22022705	1.16E-05	1.25E-04
XLOC_006479	3957342	3957435	1	ENSSSCT00000010516	ENSSSCG00000009594	SPTLC1	-0.651328007	5.629036771	10.12619474	1.46E-03	8.61E-03
XLOC_006481	4279273	4279386	1	ENSSSCT00000010524	ENSSSCG00000009601	SLC18A1	1.122061608	0.514070397	13.8134335	2.02E-04	1.55E-03
XLOC_006482	4379299	4382952	1	ENSSSCT00000028463	ENSSSCG00000028559	LZTS1	-1.092574719	2.34122228	14.2795533	1.58E-04	1.24E-03
XLOC_006487	6618168	6618788	1	ENSSSCT00000010535	ENSSSCG00000009612	DOK2	-0.576778343	4.337727962	7.690301886	5.55E-03	2.69E-02
XLOC_006489	6822068	6823296	1	ENSSSCT00000010539	ENSSSCG00000009616	HR	-1.522239184	4.20419776	50.93301115	9.56E-13	3.44E-11
XLOC_006496	7426276	7427285	1	ENSSSCT00000010557	ENSSSCG00000009630	EGR3	-1.258710615	0.072867689	11.76027751	6.05E-04	4.06E-03
XLOC_006503	8111572	8111867	1	ENSSSCT00000027107	ENSSSCG00000030644	ENSSSCG00000030644	-0.859177132	1.842471865	11.68384424	6.30E-04	4.20E-03
XLOC_006505	8625545	8628543	1	ENSSSCT00000026225	ENSSSCG00000028216	NKX3-1	0.802007558	3.432792022	14.28967201	1.57E-04	1.24E-03
XLOC_006508	10117158	10119261	1	ENSSSCT00000010576	ENSSSCG00000009648	NEFM	-1.764411478	2.164752669	47.38991419	5.82E-12	1.91E-10
XLOC_006520	12845867	12847993	1	ENSSSCT00000010605	ENSSSCG00000009672	SCARA5	1.364271111	4.089445634	33.74678697	6.28E-09	1.29E-07
XLOC_006521	13007011	13008440	1	ENSSSCT00000010606	ENSSSCG00000009673	C8ORF80	-3.691690986	7.418337064	178.3807941	1.09E-40	1.88E-38
XLOC_006539	17528447	17529320	1	ENSSSCT00000010638	ENSSSCG00000009703	HAND2	-2.173500446	2.697461817	42.65311231	6.54E-11	1.84E-09
XLOC_006545	21977211	21977418	1	ENSSSCT00000022985	ENSSSCG00000029331	PALLD	-1.314975667	4.826079615	26.19378092	3.09E-07	4.62E-06
XLOC_006546	22292407	22292530	1	ENSSSCT00000010657	ENSSSCG00000009720	DDX60	0.640038939	7.235577908	7.071872567	7.83E-03	3.60E-02
XLOC_006549	23993466	23993497	1	ENSSSCT00000010668	ENSSSCG00000009730	ENSSSCG00000009730	-0.864526436	2.669192853	13.07081259	3.00E-04	2.19E-03
XLOC_006558	25517652	25519921	1	ENSSSCT00000010684	ENSSSCG00000009745	GPR133	-2.023919381	5.014365918	67.39536029	2.22E-16	1.16E-14
XLOC_006561	26230794	26230841	1	ENSSSCT00000010687	ENSSSCG00000009748	RIMBP2	-1.26138602	0.009233445	13.61922981	2.24E-04	1.70E-03
XLOC_006562	26522399	26524144	1	ENSSSCT00000010690	ENSSSCG00000009751	FZD10	-1.515071176	-1.037129402	8.106336431	4.41E-03	2.22E-02
XLOC_006569	29888167	29888588	1	ENSSSCT00000010697	ENSSSCG00000009757	BRI3BP	0.610921799	3.909111262	6.929284995	8.48E-03	3.85E-02
XLOC_006596	33232345	33232371	1	ENSSSCT00000010759	ENSSSCG00000009816	P2RX4	0.902744093	3.964858627	22.2113353	2.44E-06	3.03E-05
XLOC_006597	33279211	33283165	1	ENSSSCT00000010760	ENSSSCG00000009817	P2X7R	1.130019321	5.459526012	11.59276839	6.62E-04	4.39E-03
XLOC_006614	35688333	35689342	1	ENSSSCT00000010790	ENSSSCG00000009844	HSPB8	-2.176372514	5.217999519	56.04283566	7.09E-14	3.00E-12
XLOC_006619	37664700	37665883	1	ENSSSCT00000010808	ENSSSCG00000009860	FBXW8	1.846968672	2.593998439	55.14038	1.12E-13	4.58E-12
XLOC_006620	37854312	37857183	1	ENSSSCT00000010810	ENSSSCG00000009862	RNFT2	0.647740108	2.927811284	6.911232558	8.57E-03	3.88E-02
XLOC_006629	41433893	41435737	1	ENSSSCT00000010834	ENSSSCG00000009884	ENSSSCG00000009884	0.761266413	3.693085953	12.17283797	4.85E-04	3.35E-03
XLOC_006633	42178737	42179604	1	ENSSSCT00000010838	ENSSSCG00000009888	ERP29	0.682039165	7.414826946	15.13837231	9.99E-05	8.36E-04
XLOC_006648	43166031	43168811	1	ENSSSCT00000010867	ENSSSCG00000009917	SPPL3	-0.524272527	5.616511163	8.518730918	3.52E-03	1.83E-02
XLOC_006651	43479365	43479906	1	ENSSSCT00000010875	ENSSSCG00000009924	ANKRD13A	0.673047231	5.658889154	10.72762291	1.06E-03	6.54E-03
XLOC_006653	43693025	43695630	1	ENSSSCT00000010878	ENSSSCG00000009927	C12ORF34	-1.411237748	1.629230527	28.43836236	9.67E-08	1.59E-06
XLOC_006657	44154008	44154923	1	ENSSSCT00000010889	ENSSSCG00000009937	ACACB	-1.642649247	3.257949244	41.71636274	1.06E-10	2.87E-09
XLOC_006662	44806678	44809389	1	ENSSSCT00000010897	ENSSSCG00000009945	FICD	1.834528333	4.689751996	65.49692139	5.82E-16	2.93E-14
XLOC_006669	47001956	47002455	1	ENSSSCT00000010919	ENSSSCG00000009963	TPST2	0.964195406	4.492085009	22.90450617	1.70E-06	2.19E-05
XLOC_006677	49434333	49435406	1	ENSSSCT00000010934	ENSSSCG00000009978	AP1B1	0.648976309	7.783372008	11.83597673	5.81E-04	3.92E-03
XLOC_006679	49658212	49659648	1	ENSSSCT00000010945	ENSSSCG00000009988	NIPSNAP1	0.618548428	5.612750903	11.54638067	6.79E-04	4.48E-03
XLOC_006685	50308018	50308878	1	ENSSSCT00000010956	ENSSSCG00000009999	ENSSSCG00000009999	0.95239135	5.87221895	16.36996033	5.21E-05	4.70E-04
XLOC_006696	51035499	51035880	1	ENSSSCT00000010980	ENSSSCG00000010023	PLA2G3	1.092837634	2.043786157	11.77147894	6.01E-04	4.04E-03
XLOC_006702	52153413	52153672	1	ENSSSCT00000010997	ENSSSCG00000010039	SLC5A4	1.556856271	7.005695633	36.04974271	1.92E-09	4.29E-08
XLOC_006704	52423076	52423532	1	ENSSSCT00000011005	ENSSSCG00000010044	LAC_PIG	4.002795584	11.18336109	65.94543328	4.64E-16	2.36E-14
XLOC_006709	53116080	53119461	1	ENSSSCT00000023162	ENSSSCG00000025393	SUSD2	-1.656387584	7.552331579	40.30894268	2.17E-10	5.61E-09
XLOC_006712	53232926	53233250	1	ENSSSCT00000011024	ENSSSCG00000010063	DDT	0.691791029	5.668045866	10.88897799	9.67E-04	6.08E-03
XLOC_006716	53282552	53282737	1	ENSSSCT00000011028	ENSSSCG00000010067	MIF	0.668735671	7.609620625	7.395345766	6.54E-03	3.10E-02
XLOC_006719	53349978	53350837	1	ENSSSCT00000011032	ENSSSCG00000010071	MMP11	-0.723725148	5.924333256	11.78283058	5.98E-04	4.01E-03
XLOC_006722	53414567	53415094	1	ENSSSCT00000032393	ENSSSCG00000022467	NP_001068585.1	-2.315917938	3.106464328	17.7784349	2.48E-05	2.46E-04
XLOC_006727	53700111	53700530	1	ENSSSCT00000011046	ENSSSCG00000010085	SDF2L1	1.076159625	5.239068688	16.40791175	5.11E-05	4.62E-04
XLOC_006728	53707039	53708040	1	ENSSSCT00000011047	ENSSSCG00000010086	CCDC116	-1.139472574	2.275093199	14.49909196	1.40E-04	1.12E-03
XLOC_006734	54082608	54083051	1	ENSSSCT00000011063	ENSSSCG00000010102	SLC7A4	1.707195731	0.360478277	25.65757234	4.08E-07	5.99E-06
XLOC_006741	54541564	54542212	1	ENSSSCT00000011077	ENSSSCG00000010116	SLC25A1	0.895406429	7.049780458	15.36856104	8.84E-05	7.47E-04
XLOC_006745	54778678	54779334	1	ENSSSCT00000011084	ENSSSCG00000010123	CLDN5	-0.93870472	2.497283524	12.93082861	3.23E-04	2.33E-03
XLOC_006754	58645069	58647203	1	ENSSSCT00000011106	ENSSSCG00000010144	ACTN2	-2.373725037	4.766925768	17.77721051	2.48E-05	2.46E-04
XLOC_006755	58845935	58846085	1	ENSSSCT00000011109	ENSSSCG00000010146	LGALS8	0.710388027	4.98783278	13.71285881	2.13E-04	1.63E-03
XLOC_006757	59062489	59063141	1	ENSSSCT00000011111	ENSSSCG00000010148	ENSSSCG00000010148	0.774125846	2.993204497	8.091959893	4.45E-03	2.23E-02
XLOC_006770	62424716	62424869	1	ENSSSCT00000011135	ENSSSCG00000010169	SIPA1L2	1.367000172	3.947096978	26.65806828	2.43E-07	3.70E-06
XLOC_006782	64380784	64382518	1	ENSSSCT00000011150	ENSSSCG00000010184	AGT	0.873437326	3.789738286	10.0445251	1.53E-03	8.96E-03
XLOC_006787	65322103	65324635	1	ENSSSCT00000011158	ENSSSCG00000010192	RAB4A	-0.519720384	6.001452469	7.051455256	7.92E-03	3.63E-02
XLOC_006792	65734685	65734720	1	ENSSSCT00000025281	ENSSSCG00000023241	ENSSSCG00000023241	0.736531481	1.849517955	8.864590235	2.91E-03	1.56E-02
XLOC_006799	68000643	68003526	1	ENSSSCT00000011176	ENSSSCG00000010210	SLC16A9	2.518717602	2.022751927	30.38268299	3.55E-08	6.31E-07
XLOC_006802	68392355	68393824	1	ENSSSCT00000011178	ENSSSCG00000010212	ANK3	0.764146135	6.842950036	15.76673044	7.17E-05	6.20E-04
XLOC_006804	69414823	69417123	1	ENSSSCT00000026831	ENSSSCG00000028327	ENSSSCG00000028327	-1.029161818	4.151265966	22.36352985	2.26E-06	2.82E-05
XLOC_006822	77502556	77503949	1	ENSSSCT00000028852	ENSSSCG00000025876	PBLD	0.617507234	4.856429016	7.059665776	7.88E-03	3.62E-02
XLOC_006827	77648560	77650358	1	ENSSSCT00000026289	ENSSSCG00000022303	SLC25A16	1.319644211	4.43477377	35.55864702	2.47E-09	5.43E-08
XLOC_006829	78486911	78487809	1	ENSSSCT00000011223	ENSSSCG00000010253	HK1	-0.621974545	6.479597939	10.18087511	1.42E-03	8.39E-03
XLOC_006836	79362925	79365147	1	ENSSSCT00000011242	ENSSSCG00000010271	PRF1	-0.810952933	4.409616115	13.41113959	2.50E-04	1.87E-03
XLOC_006841	80559386	80559423	1	ENSSSCT00000011252	ENSSSCG00000010280	C10ORF54	-1.013984651	5.024314988	19.78348064	8.67E-06	9.54E-05
XLOC_006846	81253334	81254332	1	ENSSSCT00000011261	ENSSSCG00000010289	MICU1	0.798342808	6.563404209	20.02006635	7.66E-06	8.55E-05
XLOC_006859	82433503	82434062	1	ENSSSCT00000011275	ENSSSCG00000010302	USP54	-0.961151174	3.688732071	17.76095163	2.50E-05	2.47E-04
XLOC_006863	82663521	82663744	1	ENSSSCT00000011284	ENSSSCG00000010311	CAMK2G	-1.116748766	5.351009619	27.60072965	1.49E-07	2.36E-06
XLOC_006870	85796582	85796831	1	ENSSSCT00000011303	ENSSSCG00000010325	KCNMA1	-1.405636169	2.322506398	21.55419577	3.44E-06	4.12E-05
XLOC_006871	86782861	86784794	1	ENSSSCT00000027181	ENSSSCG00000026268	ENSSSCG00000026268	0.845036669	5.4978961	18.83915191	1.42E-05	1.50E-04
XLOC_006872	86814321	86814435	1	ENSSSCT00000024295	ENSSSCG00000021254	ENSSSCG00000021254	1.398824158	2.212797962	28.36276992	1.01E-07	1.64E-06
XLOC_006873	86827157	86827441	1	ENSSSCT00000024713	ENSSSCG00000029913	ENSSSCG00000029913	1.37798962	1.940251445	21.7919098	3.04E-06	3.69E-05
XLOC_006895	95183009	95183202	1	ENSSSCT00000028568	ENSSSCG00000029058	C14H10orf116	-1.788755194	0.485008545	32.22352946	1.37E-08	2.65E-07
XLOC_006902	95804117	95805017	1	ENSSSCT00000011352	ENSSSCG00000010370	ANXA8	-1.349817023	1.171839171	17.54494131	2.81E-05	2.73E-04
XLOC_006906	96148647	96149626	1	ENSSSCT00000011358	ENSSSCG00000010376	GDF10	-1.513419644	1.021307197	15.07659736	1.03E-04	8.60E-04
XLOC_006914	97445075	97446473	1	ENSSSCT00000011368	ENSSSCG00000010385	VSTM4	-0.616198159	2.880332654	7.693499427	5.54E-03	2.69E-02
XLOC_006922	98548142	98549688	1	ENSSSCT00000011383	ENSSSCG00000010399	NCOA4	2.459542236	8.916213971	141.5577599	1.22E-32	1.51E-30
XLOC_006923	98575637	98575907	1	ENSSSCT00000011384	ENSSSCG00000010400	MSMB	-1.660480373	4.390282643	64.03496003	1.22E-15	6.00E-14
XLOC_006924	98905140	98905322	1	ENSSSCT00000011388	ENSSSCG00000010404	ALOX5	0.778219391	1.456338502	8.430205784	3.69E-03	1.90E-02
XLOC_006929	99624054	99624532	1	ENSSSCT00000011396	ENSSSCG00000025787	ENSSSCG00000025787	-1.190100096	1.500525393	12.60145294	3.85E-04	2.72E-03
XLOC_006932	106253479	106256490	1	ENSSSCT00000011414	ENSSSCG00000010429	PRKG1	-1.538645368	2.739433599	19.91314904	8.10E-06	9.00E-05
XLOC_006934	107865223	107867915	1	ENSSSCT00000011417	ENSSSCG00000010432	ASAH2	4.338497967	6.214660079	158.2884488	2.68E-36	3.81E-34
XLOC_006935	107988063	107988835	1	ENSSSCT00000011418	ENSSSCG00000010433	SGMS1	-0.85193813	4.806209202	18.58175234	1.63E-05	1.69E-04
XLOC_006940	109732654	109734118	1	ENSSSCT00000011430	ENSSSCG00000010445	ANKRD22	1.098068456	5.688391695	28.21910713	1.08E-07	1.75E-06
XLOC_006941	109852735	109853148	1	ENSSSCT00000011432	ENSSSCG00000010447	ACTA2	-1.093637423	7.677855866	22.28505247	2.35E-06	2.92E-05
XLOC_006945	110397901	110397960	1	ENSSSCT00000011442	ENSSSCG00000010456	PANK1	0.785584775	2.324581171	9.900487008	1.65E-03	9.60E-03
XLOC_006950	112652687	112655145	1	ENSSSCT00000011452	ENSSSCG00000010464	PPP1R3C	-1.876857317	2.920383735	52.39240962	4.54E-13	1.70E-11
XLOC_006953	113191918	113192145	1	ENSSSCT00000011456	ENSSSCG00000010468	CPEB3	0.954889571	1.182023378	10.3768638	1.28E-03	7.68E-03
XLOC_006957	114769059	114769361	1	ENSSSCT00000011467	ENSSSCG00000010479	RBP4	3.529363316	-0.083652508	85.03495364	2.93E-20	2.03E-18
XLOC_006965	116344443	116344612	1	ENSSSCT00000011479	ENSSSCG00000010491	ENSSSCG00000010491	0.944269611	0.195987262	6.636189464	9.99E-03	4.43E-02
XLOC_006967	116528970	116532282	1	ENSSSCT00000011482	ENSSSCG00000010494	SORBS1	-1.259458865	6.810640096	22.72125582	1.87E-06	2.38E-05
XLOC_006973	117454645	117454779	1	ENSSSCT00000011497	ENSSSCG00000010507	TLL2	3.903663071	-0.222899516	79.26466197	5.43E-19	3.42E-17
XLOC_006976	117674451	117678889	1	ENSSSCT00000011499	ENSSSCG00000010509	PIK3AP1	0.825164406	6.737722102	9.04974256	2.63E-03	1.43E-02
XLOC_006977	118081765	118085056	1	ENSSSCT00000011502	ENSSSCG00000010512	SLIT1	-3.079988583	1.627924925	97.80239881	4.62E-23	3.83E-21
XLOC_006982	118548268	118549074	1	ENSSSCT00000011516	ENSSSCG00000010526	AVPI1	0.9620564	5.058823848	18.40170943	1.79E-05	1.83E-04
XLOC_006984	118983460	118984719	1	ENSSSCT00000011522	ENSSSCG00000010532	LOXL4	-1.017945453	2.480528015	17.28011221	3.23E-05	3.09E-04
XLOC_006990	120489410	120491065	1	ENSSSCT00000011535	ENSSSCG00000010544	DNMBP	-0.530863073	6.042038523	6.61026501	1.01E-02	4.48E-02
XLOC_006993	120718816	120720027	1	ENSSSCT00000011538	ENSSSCG00000010547	ERLIN1	0.887084322	6.075015972	19.17572187	1.19E-05	1.27E-04
XLOC_007016	123271517	123271747	1	ENSSSCT00000011574	ENSSSCG00000010581	PSD	-1.766368312	4.298219553	29.06650074	6.99E-08	1.18E-06
XLOC_007042	135129974	135131333	1	ENSSSCT00000011636	ENSSSCG00000010639	HABP2	2.218208756	1.979588765	61.45905384	4.52E-15	2.14E-13
XLOC_007045	135751397	135752631	1	ENSSSCT00000011649	ENSSSCG00000010650	AFAP1L2	-0.655617617	4.61421336	9.76401213	1.78E-03	1.02E-02
XLOC_007052	138170746	138174983	1	ENSSSCT00000011662	ENSSSCG00000010662	HSPA12A	-0.813549495	1.927649311	10.61866944	1.12E-03	6.87E-03
XLOC_007053	138373869	138376432	1	ENSSSCT00000011666	ENSSSCG00000010665	KIAA1598	0.921057525	5.130744626	22.78150326	1.82E-06	2.31E-05
XLOC_007068	140556673	140558662	1	ENSSSCT00000011682	ENSSSCG00000010681	SFXN4	0.529023769	3.689812552	7.573442564	5.92E-03	2.84E-02
XLOC_007069	140603477	140604471	1	ENSSSCT00000011683	ENSSSCG00000010682	PRDX3	0.483956911	8.140324087	7.187635359	7.34E-03	3.41E-02
XLOC_007089	144881645	144881898	1	ENSSSCT00000011739	ENSSSCG00000010728	CPXM2	-1.447903689	4.874885095	13.22391203	2.76E-04	2.04E-03
XLOC_007095	146730878	146731426	1	ENSSSCT00000011754	ENSSSCG00000010742	UROS	0.625725454	5.010164417	10.23627782	1.38E-03	8.19E-03
XLOC_007108	150935646	150938243	1	ENSSSCT00000011769	ENSSSCG00000010757	EBF3	-1.968104428	0.847633334	37.4655233	9.30E-10	2.17E-08
XLOC_007127	153794853	153795076	1	ENSSSCT00000011808	ENSSSCG00000010792	PRAP1	-0.952231438	7.685137839	18.25259976	1.93E-05	1.96E-04
XLOC_007143	18441731	18442379	1	ENSSSCT00000017091	ENSSSCG00000015691	ENSSSCG00000015691	4.561706649	8.510080778	126.5126441	2.37E-29	2.69E-27
XLOC_007144	18486694	18487333	1	ENSSSCT00000023810	ENSSSCG00000030013	LCT	4.851458478	10.80292364	150.9193731	1.09E-34	1.50E-32
XLOC_007154	22098597	22098753	1	ENSSSCT00000017106	ENSSSCG00000015706	LYPD1	1.322101548	3.059685257	38.80166165	4.69E-10	1.15E-08
XLOC_007167	28578032	28578220	1	ENSSSCT00000024406	ENSSSCG00000023435	DBI	2.417236857	7.579083176	82.50207272	1.06E-19	7.10E-18
XLOC_007169	28766306	28766820	1	CUFF.169.2	NA	MAP3K2	0.734195998	3.545217965	9.34832309	2.23E-03	1.24E-02
XLOC_007175	34740914	34741475	1	ENSSSCT00000024092	ENSSSCG00000027791	ENSSSCG00000027791	0.901711607	2.921447704	9.608994064	1.94E-03	1.10E-02
XLOC_007184	36160645	36161580	1	ENSSSCT00000017142	ENSSSCG00000015742	TMEM177	0.84692249	1.098927385	8.342101441	3.87E-03	1.98E-02
XLOC_007189	36646556	36646823	1	ENSSSCT00000031440	ENSSSCG00000025455	RALB	-0.871045824	6.156043075	20.48890471	6.00E-06	6.83E-05
XLOC_007199	43013894	43014116	1	ENSSSCT00000017156	ENSSSCG00000015755	AGPAT5	1.496673233	4.045772637	45.86574809	1.27E-11	3.93E-10
XLOC_007201	43346318	43346470	1	ENSSSCT00000031972	ENSSSCG00000029990	PBD-2	-1.743012016	1.624278285	35.62315569	2.39E-09	5.27E-08
XLOC_007203	43525107	43525132	1	ENSSSCT00000025024	ENSSSCG00000024010	ENSSSCG00000024010	0.930259913	3.115344716	17.16402794	3.43E-05	3.26E-04
XLOC_007205	43943819	43943908	1	ENSSSCT00000031639	ENSSSCG00000023328	ENSSSCG00000023328	-0.95925553	0.785366255	7.322638508	6.81E-03	3.20E-02
XLOC_007214	51228282	51228813	1	ENSSSCT00000028500	ENSSSCG00000021731	WWC2	1.577227613	4.055231868	54.16533653	1.84E-13	7.32E-12
XLOC_007216	51531447	51531660	1	ENSSSCT00000025252	ENSSSCG00000024555	ING2	-0.500911806	5.15081275	6.555425503	1.05E-02	4.59E-02
XLOC_007219	52291090	52291142	1	ENSSSCT00000017185	ENSSSCG00000015783	CASP3	0.647888096	6.529246667	6.926134299	8.49E-03	3.85E-02
XLOC_007221	52922448	52922728	1	ENSSSCT00000017193	ENSSSCG00000015790	SLC25A4	1.069586856	7.019750683	21.1937131	4.15E-06	4.88E-05
XLOC_007257	63775197	63775422	1	ENSSSCT00000017261	ENSSSCG00000015853	HERC2	1.606923647	1.467271539	29.12648265	6.78E-08	1.15E-06
XLOC_007261	65656864	65657761	1	ENSSSCT00000030886	ENSSSCG00000022197	HS6ST1	-0.786173681	6.183685991	15.30300754	9.16E-05	7.71E-04
XLOC_007262	65785414	65785539	1	ENSSSCT00000031396	ENSSSCG00000029138	ENSSSCG00000029138	2.577320791	0.964713787	59.14190994	1.47E-14	6.62E-13
XLOC_007269	66699447	66700010	1	CUFF.175.4	NA	FMNL2	1.879570624	4.071680867	62.55139385	2.60E-15	1.25E-13
XLOC_007274	69329720	69330424	1	ENSSSCT00000017281	ENSSSCG00000015870	KCNJ3	2.134865257	2.4191518	31.67871141	1.82E-08	3.41E-07
XLOC_007277	71188248	71188520	1	ENSSSCT00000031016	ENSSSCG00000029753	CYTIP	1.074558253	3.669924223	20.53583918	5.85E-06	6.71E-05
XLOC_007293	76510742	76510756	1	ENSSSCT00000031337	ENSSSCG00000027472	GCA	1.726833548	5.58350776	52.8328785	3.63E-13	1.39E-11
XLOC_007309	82588672	82590157	1	ENSSSCT00000017333	ENSSSCG00000015917	LIMA1	-1.196120231	1.387716657	19.17688057	1.19E-05	1.27E-04
XLOC_007314	84614647	84614876	1	ENSSSCT00000017346	ENSSSCG00000015930	ENSSSCG00000015930	1.223268883	0.194477305	12.93421993	3.23E-04	2.33E-03
XLOC_007315	84972453	84972606	1	ENSSSCT00000017347	ENSSSCG00000015931	ENSSSCG00000015931	0.938126783	1.593374733	14.16370137	1.68E-04	1.31E-03
XLOC_007318	85149172	85149820	1	ENSSSCT00000017353	ENSSSCG00000015937	KLHL23	-0.697608375	2.575679574	7.0730758	7.83E-03	3.60E-02
XLOC_007320	85315335	85315487	1	ENSSSCT00000017355	ENSSSCG00000015939	UBR3	1.298741307	2.290691974	22.14519967	2.53E-06	3.12E-05
XLOC_007325	86948086	86948540	1	CUFF.180.2	NA	DCAF17	0.518495366	4.051270225	6.515246837	1.07E-02	4.68E-02
XLOC_007328	87413835	87413946	1	ENSSSCT00000031044	ENSSSCG00000022990	ENSSSCG00000022990	-0.744614976	2.971065551	8.935523888	2.80E-03	1.51E-02
XLOC_007335	87917870	87918138	1	ENSSSCT00000017375	ENSSSCG00000015958	PDK1	1.057402533	2.955683723	18.42635042	1.77E-05	1.81E-04
XLOC_007340	88505944	88506136	1	ENSSSCT00000017378	ENSSSCG00000015960	ENSSSCG00000015960	0.860148419	2.207932985	9.49521744	2.06E-03	1.16E-02
XLOC_007341	88746848	88747103	1	ENSSSCT00000017379	ENSSSCG00000015961	CDCA7	-0.616665813	6.938979208	6.703078062	9.62E-03	4.29E-02
XLOC_007351	91399214	91399583	1	ENSSSCT00000017404	ENSSSCG00000015983	HOXD8	-3.041430897	-0.082242104	53.54522127	2.53E-13	9.80E-12
XLOC_007353	91420236	91420671	1	ENSSSCT00000017405	ENSSSCG00000015984	HOXD4	-2.619665705	1.121701057	65.63119952	5.44E-16	2.76E-14
XLOC_007354	91436909	91437445	1	ENSSSCT00000017406	ENSSSCG00000015985	HOXD3	-3.192441669	-0.01013556	55.19600083	1.09E-13	4.46E-12
XLOC_007363	93542491	93542735	1	ENSSSCT00000027373	ENSSSCG00000023133	OSBPL6	-0.709638753	1.80729484	7.209263605	7.25E-03	3.38E-02
XLOC_007367	96521093	96521774	1	ENSSSCT00000017431	ENSSSCG00000016009	ITGA4	1.729984845	4.068305556	27.6263756	1.47E-07	2.33E-06
XLOC_007370	97010992	97011197	1	ENSSSCT00000024180	ENSSSCG00000023924	PDE1A	-1.345342096	0.135732325	12.82268271	3.42E-04	2.45E-03
XLOC_007383	103617254	103617265	1	ENSSSCT00000017458	ENSSSCG00000016033	GULP1	-1.112983782	2.704671007	18.05513731	2.15E-05	2.16E-04
XLOC_007386	104503599	104503735	1	ENSSSCT00000017461	ENSSSCG00000016036	WDR75	1.107663863	5.164373319	24.99236789	5.76E-07	8.16E-06
XLOC_007387	104676679	104677115	1	ENSSSCT00000026026	ENSSSCG00000027724	ENSSSCG00000027724	4.454070432	2.233672548	206.1673087	9.42E-47	2.13E-44
XLOC_007388	104872679	104872721	1	ENSSSCT00000025430	ENSSSCG00000027157	ENSSSCG00000027157	5.64431205	7.050419143	278.9280973	1.29E-62	5.48E-60
XLOC_007389	104976732	104976774	1	ENSSSCT00000017465	ENSSSCG00000016040	ENSSSCG00000016040	6.15042776	6.11887331	201.8606795	8.20E-46	1.72E-43
XLOC_007391	105299264	105299431	1	ENSSSCT00000017466	ENSSSCG00000016041	ENSSSCG00000016041	0.679211189	4.234865574	12.7049071	3.65E-04	2.59E-03
XLOC_007396	106358846	106359049	1	ENSSSCT00000017475	ENSSSCG00000016050	INPP1	0.817777118	5.669049598	17.58164409	2.75E-05	2.68E-04
XLOC_007399	106832342	106832440	1	ENSSSCT00000017481	ENSSSCG00000016056	GLS	-0.714178281	7.846805558	11.86813381	5.71E-04	3.87E-03
XLOC_007403	107658457	107659044	1	ENSSSCT00000017487	ENSSSCG00000016062	OBFC2A	0.720807366	5.326515121	11.92113198	5.55E-04	3.77E-03
XLOC_007404	107752010	107752867	1	ENSSSCT00000025082	ENSSSCG00000026618	SDPR	-1.139903578	5.650618496	18.47804451	1.72E-05	1.78E-04
XLOC_007406	108035420	108035551	1	ENSSSCT00000017488	ENSSSCG00000016063	ENSSSCG00000016063	-1.174408258	1.884647128	14.88867763	1.14E-04	9.38E-04
XLOC_007410	111897542	111897714	1	ENSSSCT00000017500	ENSSSCG00000016073	PGAP1	0.662935727	2.927182087	8.511313587	3.53E-03	1.83E-02
XLOC_007416	112940718	112940732	1	ENSSSCT00000017511	ENSSSCG00000016083	PLCL1	-0.905989425	1.126338403	9.759230338	1.78E-03	1.03E-02
XLOC_007430	116127712	116127871	1	ENSSSCT00000025501	ENSSSCG00000026940	CASP10	0.768424226	3.763767071	9.074975153	2.59E-03	1.41E-02
XLOC_007445	117639721	117640570	1	ENSSSCT00000017545	ENSSSCG00000016114	FAM117B	-1.434899752	4.500330172	40.79719875	1.69E-10	4.47E-09
XLOC_007462	121719668	121719735	1	ENSSSCT00000017568	ENSSSCG00000016135	CPO	-10.48843078	7.169717866	555.4726698	8.12E-123	1.73E-119
XLOC_007464	122425805	122428979	1	ENSSSCT00000017573	ENSSSCG00000016140	FZD5	-0.993015589	5.693459499	13.72314971	2.12E-04	1.62E-03
XLOC_007471	124213339	124213430	1	ENSSSCT00000017586	ENSSSCG00000016153	UNC80	1.25339425	-0.24445133	13.22679352	2.76E-04	2.03E-03
XLOC_007477	124927136	124927372	1	ENSSSCT00000030988	ENSSSCG00000027050	ENSSSCG00000027050	1.271121885	5.24208517	15.90413103	6.66E-05	5.82E-04
XLOC_007479	124974682	124974844	1	ENSSSCT00000030833	ENSSSCG00000029867	ENSSSCG00000029867	1.880229696	2.07554102	15.30775447	9.13E-05	7.69E-04
XLOC_007480	125183127	125183259	1	ENSSSCT00000017594	ENSSSCG00000016159	CPS1	0.72244563	10.12770211	10.83294952	9.97E-04	6.25E-03
XLOC_007489	131235915	131235935	1	ENSSSCT00000017615	ENSSSCG00000016177	XRCC5	0.558372082	5.256789944	9.111204082	2.54E-03	1.39E-02
XLOC_007492	133116446	133116757	1	ENSSSCT00000024321	ENSSSCG00000026805	ENSSSCG00000026805	-1.407661786	2.753140309	23.77914795	1.08E-06	1.45E-05
XLOC_007499	133479159	133479202	1	ENSSSCT00000017637	ENSSSCG00000016196	VIL1	-1.304211307	11.00259302	30.28948007	3.72E-08	6.61E-07
XLOC_007510	134341043	134341160	1	ENSSSCT00000017657	ENSSSCG00000016216	ENSSSCG00000016216	-0.769146011	4.933071584	11.61802468	6.53E-04	4.33E-03
XLOC_007514	134512277	134513027	1	ENSSSCT00000023627	ENSSSCG00000028052	OBSL1	-0.961562833	3.64897476	14.82446909	1.18E-04	9.67E-04
XLOC_007515	134560460	134561132	1	ENSSSCT00000030104	ENSSSCG00000020785	DES	-2.902445323	9.97203761	39.78380824	2.84E-10	7.20E-09
XLOC_007516	134588465	134588680	1	ENSSSCT00000022258	ENSSSCG00000021610	CHPF	0.933036258	4.806562458	18.68212651	1.54E-05	1.61E-04
XLOC_007529	138663706	138663767	1	ENSSSCT00000017665	ENSSSCG00000016223	ACSL3	1.394641743	8.455796811	23.79223697	1.07E-06	1.44E-05
XLOC_007534	142086244	142089969	1	ENSSSCT00000023756	ENSSSCG00000025729	IRS-1	-0.973539102	2.603083255	15.65913807	7.58E-05	6.52E-04
XLOC_007538	143050337	143050449	1	ENSSSCT00000017699	ENSSSCG00000016254	CCL20	2.778749979	2.498381209	27.46260103	1.60E-07	2.52E-06
XLOC_007543	144981352	144981501	1	ENSSSCT00000017708	ENSSSCG00000016263	SP100	0.670283677	4.311404627	10.93921526	9.42E-04	5.95E-03
XLOC_007545	145293291	145293580	1	ENSSSCT00000017714	ENSSSCG00000016267	ITM2C	-0.732401469	9.541171108	9.311564754	2.28E-03	1.26E-02
XLOC_007566	146959764	146959819	1	ENSSSCT00000017738	ENSSSCG00000016289	EIF4E2	0.515696906	4.707921757	7.782751719	5.27E-03	2.58E-02
XLOC_007573	147864482	147864710	1	ENSSSCT00000010339	ENSSSCG00000009432	ENSSSCG00000009432	-0.793131524	5.825377959	13.61704813	2.24E-04	1.70E-03
XLOC_007577	148259662	148260585	1	ENSSSCT00000017765	ENSSSCG00000016312	ENSSSCG00000016312	1.039242308	9.342149165	27.15475229	1.88E-07	2.92E-06
XLOC_007579	148493626	148494485	1	ENSSSCT00000022667	ENSSSCG00000025609	ENSSSCG00000025609	1.876895127	3.429269534	18.33594761	1.85E-05	1.89E-04
XLOC_007580	148508406	148509287	1	ENSSSCT00000017762	ENSSSCG00000016309	UGT1A1	2.135804609	5.885795876	52.82679619	3.64E-13	1.39E-11
XLOC_007588	151631247	151631428	1	ENSSSCT00000017781	ENSSSCG00000016328	RAB17	-0.869627696	5.556964892	13.82430287	2.01E-04	1.54E-03
XLOC_007589	151754397	151754782	1	ENSSSCT00000017783	ENSSSCG00000016330	ENSSSCG00000016330	-0.683990978	3.804483894	9.873838115	1.68E-03	9.73E-03
XLOC_007591	151914130	151914166	1	ENSSSCT00000017784	ENSSSCG00000016331	RAMP1	-1.470935008	2.483967561	30.19156911	3.91E-08	6.92E-07
XLOC_007622	154816153	154816320	1	ENSSSCT00000017828	ENSSSCG00000016373	BOK	-1.398268317	0.85165768	18.30575772	1.88E-05	1.92E-04
XLOC_007637	2011780	2014756	1	ENSSSCT00000031521	ENSSSCG00000023627	LYPD6	-2.425263792	2.958702638	40.91106662	1.59E-10	4.25E-09
XLOC_007638	2443675	2443839	1	ENSSSCT00000017076	ENSSSCG00000015677	LYPD6B	1.709684782	-0.75644228	18.027004	2.18E-05	2.19E-04
XLOC_007639	2730359	2734230	1	ENSSSCT00000023118	ENSSSCG00000022919	KIF5C	-0.922448291	1.003415076	6.946305187	8.40E-03	3.82E-02
XLOC_007661	20029046	20029244	1	ENSSSCT00000017101	ENSSSCG00000015701	MGAT5	1.579126542	2.88435582	22.49045983	2.11E-06	2.67E-05
XLOC_007663	22412343	22413236	1	ENSSSCT00000017107	ENSSSCG00000015707	GPR39	1.11041116	2.177549768	20.38054323	6.35E-06	7.19E-05
XLOC_007670	28517964	28518182	1	ENSSSCT00000017118	ENSSSCG00000015718	C2ORF76	1.199440135	3.182264147	23.31348911	1.38E-06	1.81E-05
XLOC_007671	28724895	28725596	1	ENSSSCT00000026256	ENSSSCG00000023693	PROC	3.427952005	1.290504052	98.95625353	2.58E-23	2.15E-21
XLOC_007679	35267703	35271609	1	ENSSSCT00000017133	ENSSSCG00000015733	GLI2	-0.954207108	2.578453819	16.56660205	4.70E-05	4.30E-04
XLOC_007701	45612423	45613603	1	ENSSSCT00000017173	ENSSSCG00000015772	AGA	0.62428234	3.976135234	10.77027893	1.03E-03	6.42E-03
XLOC_007708	52464597	52464842	1	ENSSSCT00000017189	ENSSSCG00000015786	ENSSSCG00000015786	0.786468019	3.289260591	6.835685479	8.94E-03	4.03E-02
XLOC_007715	53297822	53298778	1	ENSSSCT00000017199	ENSSSCG00000015796	PDLIM3	-2.055492161	5.605667811	38.64518644	5.08E-10	1.24E-08
XLOC_007717	53434185	53434202	1	ENSSSCT00000017201	ENSSSCG00000015797	SORBS2	-1.571238241	2.134402412	31.91707012	1.61E-08	3.05E-07
XLOC_007725	54597519	54597739	1	ENSSSCT00000017216	ENSSSCG00000015808	ADAM-9	0.682522086	4.387350318	6.944460113	8.41E-03	3.82E-02
XLOC_007748	61331276	61331395	1	ENSSSCT00000017248	ENSSSCG00000015840	WRN	0.663817269	3.71320889	7.895569201	4.96E-03	2.45E-02
XLOC_007751	61962916	61962993	1	ENSSSCT00000017254	ENSSSCG00000015846	RBPMS	-1.366026283	4.194605176	31.89413639	1.63E-08	3.08E-07
XLOC_007757	62933578	62933664	1	ENSSSCT00000017259	ENSSSCG00000015851	TNKS	0.55146577	2.965962409	6.377337952	1.16E-02	4.99E-02
XLOC_007758	63426230	63430898	1	ENSSSCT00000026451	ENSSSCG00000022797	PPP1R3B	-1.068636981	4.864184421	25.71820057	3.95E-07	5.82E-06
XLOC_007761	65857807	65858311	1	ENSSSCT00000031918	ENSSSCG00000027345	ENSSSCG00000027345	1.864466375	0.324752812	29.59394649	5.33E-08	9.17E-07
XLOC_007762	65889037	65889062	1	ENSSSCT00000017266	ENSSSCG00000015857	ENSSSCG00000015857	1.444727509	4.31090519	35.85188362	2.13E-09	4.73E-08
XLOC_007766	66435456	66436217	1	ENSSSCT00000017273	ENSSSCG00000015862	LIMS2	-2.132418777	5.964811983	42.13556313	8.52E-11	2.36E-09
XLOC_007771	70671007	70672598	1	ENSSSCT00000017282	ENSSSCG00000015871	NR4A2	-0.597713512	2.492889846	7.070023746	7.84E-03	3.60E-02
XLOC_007775	71386273	71386613	1	ENSSSCT00000017284	ENSSSCG00000015873	ACVR1C	2.759241726	0.333549659	50.46315272	1.21E-12	4.34E-11
XLOC_007777	72235699	72236341	1	ENSSSCT00000028912	ENSSSCG00000021938	UPP2	3.853254171	3.994290744	118.9708953	1.06E-27	1.07E-25
XLOC_007780	73937217	73937503	1	ENSSSCT00000017296	ENSSSCG00000015884	CD302	1.042404707	3.691178519	20.29472929	6.64E-06	7.48E-05
XLOC_007783	74181045	74181936	1	ENSSSCT00000017298	ENSSSCG00000015886	ITGB6	3.785477301	1.60489181	122.5618201	1.74E-28	1.82E-26
XLOC_007787	76152553	76153203	1	ENSSSCT00000017306	ENSSSCG00000015894	DPP4	-1.192920814	9.447053437	26.71103057	2.36E-07	3.62E-06
XLOC_007788	76292762	76292799	1	ENSSSCT00000017307	ENSSSCG00000015895	GCG	-7.563795467	5.03938618	359.9556625	2.88E-80	2.15E-77
XLOC_007791	76684594	76685385	1	ENSSSCT00000017312	ENSSSCG00000015899	ENSSSCG00000015899	2.181355113	2.695845882	62.70398105	2.40E-15	1.16E-13
XLOC_007797	79274182	79274328	1	ENSSSCT00000017314	ENSSSCG00000015901	GRB14	-2.630047253	1.042984593	68.90337526	1.03E-16	5.49E-15
XLOC_007798	79655097	79655201	1	ENSSSCT00000023407	ENSSSCG00000029961	ENSSSCG00000029961	0.996822361	-0.442780731	7.815041454	5.18E-03	2.54E-02
XLOC_007799	79683636	79684102	1	ENSSSCT00000017315	ENSSSCG00000015902	ENSSSCG00000015902	1.213929289	2.633964941	23.87385539	1.03E-06	1.39E-05
XLOC_007800	79859475	79859852	1	CUFF.178.2	NA	SLC38A11	1.559092552	-0.298498178	20.81045197	5.07E-06	5.88E-05
XLOC_007824	87284185	87284874	1	ENSSSCT00000017366	ENSSSCG00000015949	SLC25A12	-1.068912127	4.969471729	30.00076338	4.32E-08	7.59E-07
XLOC_007827	89391937	89392467	1	ENSSSCT00000017382	ENSSSCG00000015963	OLA1	0.517987288	5.517232525	6.483071574	1.09E-02	4.75E-02
XLOC_007829	89587688	89590466	1	ENSSSCT00000017384	ENSSSCG00000015965	GPR155	3.494704382	7.063554704	150.2198205	1.55E-34	2.09E-32
XLOC_007841	92433776	92434846	1	ENSSSCT00000017408	ENSSSCG00000015987	NFE2L2	1.160714823	7.569571854	40.14972997	2.35E-10	6.03E-09
XLOC_007853	97838123	97839434	1	ENSSSCT00000017441	ENSSSCG00000016018	FRZB	-0.700938215	3.745109974	9.107783402	2.55E-03	1.39E-02
XLOC_007863	104122882	104123626	1	ENSSSCT00000017460	ENSSSCG00000016035	COL5A2	-1.242677583	6.798889843	29.46197778	5.70E-08	9.79E-07
XLOC_007864	104665231	104668259	1	ENSSSCT00000027582	ENSSSCG00000026081	ENSSSCG00000026081	5.367136985	6.311445297	252.8640898	6.17E-57	1.96E-54
XLOC_007868	105176051	105179132	1	ENSSSCT00000029842	ENSSSCG00000027221	ENSSSCG00000027221	5.674962108	6.729872037	294.7393631	4.61E-66	2.22E-63
XLOC_007878	108192364	108192735	1	ENSSSCT00000017490	ENSSSCG00000016064	TMEFF2	-2.912411311	0.295855381	65.5134529	5.77E-16	2.91E-14
XLOC_007885	112052130	112052188	1	ENSSSCT00000017501	ENSSSCG00000016074	ANKRD44	1.116707161	2.47172145	16.05700732	6.15E-05	5.42E-04
XLOC_007890	114024846	114027111	1	ENSSSCT00000031264	ENSSSCG00000021657	SATB2	-7.081593821	4.190042241	516.0435354	3.07E-114	5.10E-111
XLOC_007899	115927853	115928454	1	ENSSSCT00000017528	ENSSSCG00000016099	FAM126B	-1.223596612	2.756789993	24.18383675	8.76E-07	1.19E-05
XLOC_007914	118236247	118237426	1	ENSSSCT00000017550	ENSSSCG00000016119	RAPH1	0.99182967	2.440559075	12.63969301	3.78E-04	2.67E-03
XLOC_007924	121838760	121841099	1	ENSSSCT00000031970	ENSSSCG00000029998	KLF7	-0.960193146	4.134421564	23.41823482	1.30E-06	1.72E-05
XLOC_007937	124942098	124942227	1	ENSSSCT00000031099	ENSSSCG00000021673	ENSSSCG00000021673	1.705411595	4.820444281	14.61611178	1.32E-04	1.06E-03
XLOC_007944	130357873	130358651	1	ENSSSCT00000017610	ENSSSCG00000016174	FN1	-1.574843286	9.076377627	32.16852935	1.41E-08	2.71E-07
XLOC_007947	131179807	131179892	1	ENSSSCT00000028863	ENSSSCG00000022758	PECR	0.595618056	4.622256591	7.547492537	6.01E-03	2.88E-02
XLOC_007949	131680310	131682549	1	ENSSSCT00000032259	ENSSSCG00000025924	IGFBP-5	-1.43736784	4.774975556	49.25029266	2.25E-12	7.82E-11
XLOC_007951	133073901	133075554	1	ENSSSCT00000024203	ENSSSCG00000027669	TNS1	-1.415134262	4.023115866	17.56119143	2.78E-05	2.71E-04
XLOC_007958	133512791	133512878	1	ENSSSCT00000017635	ENSSSCG00000016194	USP37	0.937882287	2.433920623	11.12483126	8.52E-04	5.48E-03
XLOC_007963	133828770	133828894	1	ENSSSCT00000017640	ENSSSCG00000016199	CYP27A1	1.936910443	3.016356787	49.22936504	2.28E-12	7.89E-11
XLOC_007968	134122695	134124129	1	ENSSSCT00000017645	ENSSSCG00000016204	IHH	-1.644419094	5.780171641	25.05340138	5.58E-07	7.92E-06
XLOC_007977	134364671	134365357	1	ENSSSCT00000017659	ENSSSCG00000016218	PTPRN	-1.035338646	0.291963133	9.851423196	1.70E-03	9.84E-03
XLOC_008000	142283364	142284318	1	ENSSSCT00000017688	ENSSSCG00000016244	COL4A4	1.09656046	-0.433869218	6.643648037	9.95E-03	4.41E-02
XLOC_008002	142609914	142610196	1	ENSSSCT00000017691	ENSSSCG00000016247	TM4SF20	1.409674614	9.030313406	34.03909409	5.40E-09	1.12E-07
XLOC_008005	142948415	142949683	1	ENSSSCT00000026594	ENSSSCG00000021968	SLC19A3	1.766493063	5.632849315	57.9620418	2.67E-14	1.18E-12
XLOC_008017	146142850	146143532	1	ENSSSCT00000017727	ENSSSCG00000016279	PDE6D	0.62869562	5.240381259	10.77857892	1.03E-03	6.41E-03
XLOC_008032	147931008	147932790	1	ENSSSCT00000017753	ENSSSCG00000016302	DGKD	-0.800450539	6.636974467	12.54516995	3.97E-04	2.80E-03
XLOC_008037	148339412	148340490	1	CUFF.192.1	NA	ENSSSCG00000016303	-1.411367253	5.158695909	32.04793082	1.50E-08	2.87E-07
XLOC_008046	151451225	151451271	1	ENSSSCT00000028799	ENSSSCG00000027331	COL6A3	-1.032399786	7.563665957	14.13798873	1.70E-04	1.33E-03
XLOC_008062	154436055	154437738	1	ENSSSCT00000017819	ENSSSCG00000016364	GPC1	-0.871383219	3.844095369	15.37956271	8.79E-05	7.43E-04
XLOC_008078	157044643	157044857	1	ENSSSCT00000017851	ENSSSCG00000016395	RIF1	0.749675154	3.909363027	7.89224701	4.96E-03	2.45E-02
XLOC_008079	157132380	157133051	1	ENSSSCT00000017853	ENSSSCG00000016396	TNFAIP6	-0.979736968	0.205990118	9.866194827	1.68E-03	9.77E-03
XLOC_008081	157512036	157512182	1	ENSSSCT00000017858	ENSSSCG00000016401	KIF1A	-0.891178302	1.159458724	9.766417799	1.78E-03	1.02E-02
XLOC_008088	3836231	3836932	1	ENSSSCT00000024898	ENSSSCG00000029792	ENSSSCG00000029792	1.166730276	0.358063117	11.57188309	6.70E-04	4.43E-03
XLOC_008093	5583916	5584582	1	ENSSSCT00000025512	ENSSSCG00000028239	FBXL7	-1.377672056	3.337883924	36.29224224	1.70E-09	3.82E-08
XLOC_008113	21425596	21425947	1	CUFF.193.3	NA	DNAJC21	-0.778866687	5.601311005	17.39974151	3.03E-05	2.92E-04
XLOC_008116	22282626	22282806	1	ENSSSCT00000018327	ENSSSCG00000016832	IL7R	0.829319158	4.464659992	16.05398828	6.16E-05	5.43E-04
XLOC_008124	25306092	25306164	1	ENSSSCT00000018351	ENSSSCG00000016851	OSMR	0.892015421	3.726614806	17.18036188	3.40E-05	3.23E-04
XLOC_008127	27161762	27161872	1	ENSSSCT00000029395	ENSSSCG00000024079	ENSSSCG00000024079	-1.095431272	6.532647589	25.30203882	4.90E-07	7.06E-06
XLOC_008128	27945946	27946101	1	ENSSSCT00000018367	ENSSSCG00000016864	C5ORF51	0.66029549	2.244448036	6.899235121	8.62E-03	3.90E-02
XLOC_008138	29706009	29706182	1	ENSSSCT00000018381	ENSSSCG00000016877	NNT	-0.765722415	6.857808113	12.58481722	3.89E-04	2.74E-03
XLOC_008144	34164830	34165011	1	ENSSSCT00000018391	ENSSSCG00000016887	ITGA2	1.131739474	4.367094647	22.95654987	1.66E-06	2.14E-05
XLOC_008145	34778435	34779129	1	ENSSSCT00000018397	ENSSSCG00000016892	FST	-1.377285856	0.34826165	16.84147472	4.06E-05	3.79E-04
XLOC_008149	36365989	36366104	1	ENSSSCT00000018408	ENSSSCG00000016902	GZMA	-0.821500297	6.872535145	9.761599403	1.78E-03	1.03E-02
XLOC_008150	36385658	36385764	1	ENSSSCT00000018409	ENSSSCG00000016903	GZMA	-0.973609541	5.602397183	12.93719041	3.22E-04	2.32E-03
XLOC_008153	36457454	36457693	1	ENSSSCT00000030961	ENSSSCG00000021973	GPX8	-0.808234067	2.470719927	9.262816423	2.34E-03	1.29E-02
XLOC_008173	45789518	45789659	1	ENSSSCT00000018449	ENSSSCG00000016941	RNF180	-7.431466778	2.572639201	261.2942538	8.96E-59	3.26E-56
XLOC_008182	47778107	47778112	1	ENSSSCT00000018461	ENSSSCG00000016953	ERBB2IP	1.213854788	4.090311428	15.90027671	6.68E-05	5.83E-04
XLOC_008183	49018143	49018228	1	ENSSSCT00000018465	ENSSSCG00000016956	MAST4	1.153204223	2.190809584	19.91967728	8.08E-06	8.97E-05
XLOC_008192	51499065	51499255	1	ENSSSCT00000028212	ENSSSCG00000027784	ENSSSCG00000027784	-0.666202124	4.390636874	11.90453614	5.60E-04	3.80E-03
XLOC_008193	51547447	51547839	1	ENSSSCT00000027610	ENSSSCG00000021514	OCLN	-0.710699558	6.945122581	9.62392525	1.92E-03	1.09E-02
XLOC_008195	51748146	51748604	1	ENSSSCT00000018477	ENSSSCG00000016968	BDP1	0.767299025	3.579578153	11.33583268	7.60E-04	4.96E-03
XLOC_008198	52391816	52392206	1	ENSSSCT00000018484	ENSSSCG00000016974	MAP1B	-1.542478137	4.05160101	40.79167711	1.69E-10	4.48E-09
XLOC_008202	53191857	53193197	1	ENSSSCT00000025942	ENSSSCG00000024289	ENSSSCG00000024289	-2.91306064	-0.956714907	33.15277859	8.52E-09	1.71E-07
XLOC_008203	53235306	53235459	1	ENSSSCT00000026046	ENSSSCG00000027293	TNPO1	0.850174661	5.673739171	19.05340992	1.27E-05	1.35E-04
XLOC_008204	53334564	53334994	1	ENSSSCT00000025609	ENSSSCG00000029037	DRD1	-2.69501974	0.27518128	44.30615763	2.81E-11	8.35E-10
XLOC_008207	55768410	55769045	1	ENSSSCT00000018501	ENSSSCG00000016991	DUSP1	-0.734017774	6.520300893	8.004467537	4.67E-03	2.33E-02
XLOC_008208	55799386	55800165	1	ENSSSCT00000023231	ENSSSCG00000027611	NEURL1B	-1.995436641	6.582333686	80.1755092	3.43E-19	2.19E-17
XLOC_008215	57959704	57959960	1	ENSSSCT00000018517	ENSSSCG00000017005	KCNMB1	-2.457336259	3.852434106	35.28226077	2.85E-09	6.16E-08
XLOC_008227	59904337	59904717	1	ENSSSCT00000018526	ENSSSCG00000017014	PANK3	0.869794324	2.980432789	12.89947746	3.29E-04	2.36E-03
XLOC_008237	68293282	68293626	1	ENSSSCT00000018543	ENSSSCG00000017031	ENSSSCG00000017031	2.145796898	3.977807746	60.33205282	8.01E-15	3.72E-13
XLOC_008240	68539048	68539084	1	ENSSSCT00000018548	ENSSSCG00000017035	C1QTNF2	-0.675157271	2.336278131	8.678657133	3.22E-03	1.69E-02
XLOC_008247	71377423	71377431	1	ENSSSCT00000018560	ENSSSCG00000017047	CLINT1	1.12930261	7.66018523	25.28930933	4.93E-07	7.09E-06
XLOC_008256	74279152	74279330	1	ENSSSCT00000018583	ENSSSCG00000017068	ORF	-2.992979935	6.183130601	73.82607457	8.53E-18	5.01E-16
XLOC_008257	74589674	74590434	1	ENSSSCT00000018586	ENSSSCG00000017070	HAND1	-2.732469382	2.778251724	22.00528298	2.72E-06	3.35E-05
XLOC_008264	77761983	77762345	1	ENSSSCT00000031121	ENSSSCG00000023512	SLC36A1	1.556945931	5.97289333	61.93169591	3.56E-15	1.70E-13
XLOC_008268	78027656	78027700	1	ENSSSCT00000026502	ENSSSCG00000028058	CCDC69	-0.566548578	5.538941442	8.015553518	4.64E-03	2.31E-02
XLOC_008269	78138221	78138393	1	ENSSSCT00000018607	ENSSSCG00000017090	ANXA10	-0.621313636	4.833161568	11.55002551	6.77E-04	4.48E-03
XLOC_008297	4003965	4004115	1	ENSSSCT00000031572	ENSSSCG00000028803	ENSSSCG00000028803	1.01841174	1.787504903	11.38116236	7.42E-04	4.85E-03
XLOC_008299	4446886	4446999	1	ENSSSCT00000018271	ENSSSCG00000016784	ANKH	3.898077431	6.454194695	286.8304511	2.44E-64	1.14E-61
XLOC_008320	19031852	19033033	1	ENSSSCT00000018302	ENSSSCG00000016810	PDZD2	0.977462541	2.922346295	11.01622969	9.03E-04	5.75E-03
XLOC_008327	20792525	20794760	1	ENSSSCT00000018316	ENSSSCG00000016823	C1QTNF3	-1.569474017	3.311342236	15.41317059	8.64E-05	7.33E-04
XLOC_008329	21478635	21479363	1	ENSSSCT00000018324	ENSSSCG00000016829	AGXT2	4.7276649	1.186082122	68.94654906	1.01E-16	5.41E-15
XLOC_008330	21539826	21540859	1	ENSSSCT00000018325	ENSSSCG00000016830	PRLR	1.377447454	3.391123177	31.75946717	1.74E-08	3.29E-07
XLOC_008334	22523649	22526323	1	ENSSSCT00000018331	ENSSSCG00000016836	NADKD1	0.596854704	5.080718722	7.488322938	6.21E-03	2.97E-02
XLOC_008338	23534142	23534588	1	ENSSSCT00000018340	ENSSSCG00000016843	C5ORF42	-1.059753903	2.753093722	21.23831329	4.06E-06	4.78E-05
XLOC_008343	25361448	25361522	1	ENSSSCT00000018353	ENSSSCG00000016853	RICTOR	1.430199885	2.148457088	29.83357758	4.71E-08	8.21E-07
XLOC_008348	25736189	25736254	1	ENSSSCT00000018358	ENSSSCG00000016857	DAB2	1.250991613	5.724907974	44.10703464	3.11E-11	9.19E-10
XLOC_008349	25800221	25800413	1	ENSSSCT00000018356	ENSSSCG00000016856	C9	1.577730588	8.532179611	54.15154872	1.86E-13	7.35E-12
XLOC_008352	27054738	27056107	1	ENSSSCT00000018361	ENSSSCG00000016859	C7	1.334441109	7.869832736	36.10945634	1.87E-09	4.18E-08
XLOC_008354	27210756	27210763	1	ENSSSCT00000018364	ENSSSCG00000016861	C6	-0.70247582	7.332091704	7.424542837	6.43E-03	3.05E-02
XLOC_008356	27700507	27702873	1	ENSSSCT00000018366	ENSSSCG00000016863	OXCT1	-1.235868609	7.145831198	39.98546199	2.56E-10	6.52E-09
XLOC_008357	28693711	28694690	1	ENSSSCT00000018369	ENSSSCG00000016866	GHR	1.940852871	3.553194634	73.09134447	1.24E-17	7.14E-16
XLOC_008358	29021315	29023427	1	ENSSSCT00000031007	ENSSSCG00000021208	SEPP1	-3.064523613	11.12300685	122.6940466	1.63E-28	1.74E-26
XLOC_008360	29460089	29460838	1	ENSSSCT00000018377	ENSSSCG00000016873	ENSSSCG00000016873	1.329887001	1.09235939	21.37971112	3.77E-06	4.48E-05
XLOC_008380	36127284	36127367	1	ENSSSCT00000018403	ENSSSCG00000016898	ENSSSCG00000016898	1.197810206	-0.040223073	10.82830859	1.00E-03	6.26E-03
XLOC_008381	36289025	36289125	1	ENSSSCT00000018405	ENSSSCG00000016900	ESM1	-1.208034399	0.113014807	10.27400896	1.35E-03	8.06E-03
XLOC_008402	42378460	42378600	1	ENSSSCT00000018439	ENSSSCG00000016932	DEPDC1B	-0.851428897	3.034430716	8.723486435	3.14E-03	1.66E-02
XLOC_008403	42502362	42502571	1	ENSSSCT00000018440	ENSSSCG00000016933	ELOVL7	-1.266256852	2.610095536	15.58223835	7.90E-05	6.77E-04
XLOC_008416	49240850	49244736	1	ENSSSCT00000025361	ENSSSCG00000025852	ENSSSCG00000025852	0.70768266	2.917686056	10.11082118	1.47E-03	8.67E-03
XLOC_008433	54813538	54813765	1	ENSSSCT00000018491	ENSSSCG00000016981	CPEB4	1.238849237	3.160723186	24.32517793	8.14E-07	1.12E-05
XLOC_008435	55326947	55330429	1	ENSSSCT00000018493	ENSSSCG00000016983	STC2	-1.622609742	3.172061695	42.61835983	6.65E-11	1.87E-09
XLOC_008437	55464124	55464201	1	ENSSSCT00000018496	ENSSSCG00000016986	CREBRF	0.798444208	2.14374032	8.99817895	2.70E-03	1.46E-02
XLOC_008440	55597414	55597494	1	ENSSSCT00000018498	ENSSSCG00000016988	ERGIC1	0.554726568	5.938483167	8.176939626	4.24E-03	2.14E-02
XLOC_008441	55913976	55914609	1	ENSSSCT00000018503	ENSSSCG00000016992	NEURL1B	-1.871487556	0.614616883	31.2451034	2.27E-08	4.18E-07
XLOC_008458	60190379	60191556	1	ENSSSCT00000018530	ENSSSCG00000017018	ODZ2	-4.056130062	0.574960684	80.21142056	3.36E-19	2.16E-17
XLOC_008469	68124450	68124458	1	ENSSSCT00000030114	ENSSSCG00000021527	ENSSSCG00000021527	2.755321151	5.13189897	56.98611834	4.39E-14	1.92E-12
XLOC_008473	68721296	68721410	1	ENSSSCT00000018550	ENSSSCG00000017037	FABP6	-11.00724467	12.38878674	310.63204	1.59E-69	8.48E-67
XLOC_008492	72422471	72423421	1	ENSSSCT00000018578	ENSSSCG00000017063	SGCD	-1.453462767	0.256678314	20.01212743	7.70E-06	8.58E-05
XLOC_008496	74313705	74313935	1	ENSSSCT00000018585	ENSSSCG00000017069	LARP1	0.645012051	6.378070886	12.36962805	4.36E-04	3.04E-03
XLOC_008504	77576865	77577001	1	ENSSSCT00000018598	ENSSSCG00000017082	ENSSSCG00000017082	-0.658880163	6.133968208	7.287134251	6.95E-03	3.26E-02
XLOC_008506	78094269	78094337	1	ENSSSCT00000018606	ENSSSCG00000017089	ANXA6	-0.601659171	6.183967021	9.509136362	2.04E-03	1.15E-02
XLOC_008512	80358753	80360679	1	ENSSSCT00000018619	ENSSSCG00000017101	ADCY2	1.301053818	1.169830228	21.88478585	2.90E-06	3.55E-05
XLOC_008522	85936668	85936963	1	ENSSSCT00000018635	ENSSSCG00000017117	SLC6A18	-2.467275049	0.262805987	33.36929351	7.62E-09	1.54E-07
XLOC_008523	85952485	85954049	1	ENSSSCT00000018638	ENSSSCG00000017120	SLC6A19	-1.671821267	9.275347822	46.09108424	1.13E-11	3.55E-10
XLOC_008526	86762462	86762510	1	ENSSSCT00000018642	ENSSSCG00000017124	ANKRD33B	2.503641914	-0.345323778	15.98579875	6.38E-05	5.61E-04
XLOC_008537	4029180	4029448	1	ENSSSCT00000029632	ENSSSCG00000023088	ENSSSCG00000023088	3.844315499	1.908220291	41.54281054	1.15E-10	3.12E-09
XLOC_008539	5281876	5281912	1	ENSSSCT00000007647	ENSSSCG00000006982	ZDHHC2	-1.232474484	1.387225035	16.88823371	3.96E-05	3.71E-04
XLOC_008544	6209335	6209480	1	ENSSSCT00000029948	ENSSSCG00000028673	ENSSSCG00000028673	0.669855899	1.206086516	6.629401203	1.00E-02	4.44E-02
XLOC_008549	9984617	9984685	1	ENSSSCT00000007673	ENSSSCG00000007005	CSGALNACT1	-1.067303187	2.358297006	21.02284349	4.54E-06	5.29E-05
XLOC_008560	12966635	12966914	1	ENSSSCT00000026753	ENSSSCG00000026968	SLC20A2	-1.859067199	4.181260508	72.1546393	1.99E-17	1.13E-15
XLOC_008564	13663699	13664800	1	ENSSSCT00000007703	ENSSSCG00000007034	PSD3	1.062561039	0.981919019	14.32864103	1.54E-04	1.21E-03
XLOC_008566	13944226	13944470	1	ENSSSCT00000028117	ENSSSCG00000022028	ENSSSCG00000022028	1.477775561	-0.558673626	14.04323847	1.79E-04	1.39E-03
XLOC_008574	15800454	15800725	1	ENSSSCT00000007714	ENSSSCG00000007045	CHGB	1.122250849	4.529214647	21.52490396	3.49E-06	4.17E-05
XLOC_008576	15975173	15975601	1	ENSSSCT00000007717	ENSSSCG00000007048	CRLS1	0.582988146	5.068827086	9.446232847	2.12E-03	1.19E-02
XLOC_008584	19691509	19691670	1	ENSSSCT00000007727	ENSSSCG00000007056	PLCB1	1.232111168	2.593367254	19.52863364	9.91E-06	1.08E-04
XLOC_008586	20571279	20571362	1	ENSSSCT00000007729	ENSSSCG00000007058	PLCB4	-1.23694983	3.695074753	16.99220327	3.75E-05	3.53E-04
XLOC_008589	21669059	21669219	1	ENSSSCT00000030392	ENSSSCG00000026985	ENSSSCG00000026985	-0.831934309	1.7625535	10.04393839	1.53E-03	8.96E-03
XLOC_008591	21839085	21839359	1	ENSSSCT00000007737	ENSSSCG00000007066	C20ORF94	0.860052443	0.624991226	7.826769188	5.15E-03	2.53E-02
XLOC_008594	24339952	24340396	1	ENSSSCT00000007743	ENSSSCG00000007072	SPTLC3	-3.96687586	2.902367348	211.0529737	8.09E-48	1.92E-45
XLOC_008595	24519068	24519220	1	ENSSSCT00000007744	ENSSSCG00000007073	ISM1	-1.928285402	0.787550825	27.95801018	1.24E-07	1.99E-06
XLOC_008604	29448866	29449181	1	ENSSSCT00000007757	ENSSSCG00000007085	DSTN	-1.199065091	8.072681025	32.95660944	9.42E-09	1.87E-07
XLOC_008617	31588820	31589300	1	ENSSSCT00000023356	ENSSSCG00000028257	ENSSSCG00000028257	-1.3383035	1.913304861	25.67535958	4.04E-07	5.94E-06
XLOC_008618	31726347	31726533	1	ENSSSCT00000031435	ENSSSCG00000028004	RIN2	-0.726070357	5.177208378	14.66660826	1.28E-04	1.04E-03
XLOC_008624	32928130	32928335	1	ENSSSCT00000007780	ENSSSCG00000007108	ENSSSCG00000007108	0.748921191	4.408577423	14.06549171	1.77E-04	1.37E-03
XLOC_008628	34381740	34383995	1	ENSSSCT00000007788	ENSSSCG00000007116	CD93	-0.61149661	5.667291408	6.841190175	8.91E-03	4.02E-02
XLOC_008645	36350319	36350820	1	ENSSSCT00000007817	ENSSSCG00000007145	ADAM33	-1.607965091	4.522145914	41.7415685	1.04E-10	2.84E-09
XLOC_008649	36851071	36851256	1	ENSSSCT00000007833	ENSSSCG00000007160	DDRGK1	0.871601604	6.057798338	21.76172793	3.09E-06	3.74E-05
XLOC_008650	36883239	36883465	1	ENSSSCT00000007834	ENSSSCG00000007161	ENSSSCG00000007161	1.383373278	6.478110058	32.85024404	9.95E-09	1.97E-07
XLOC_008663	38229907	38230062	1	ENSSSCT00000026498	ENSSSCG00000021795	ENSSSCG00000021795	-2.797227626	2.446907975	76.44579995	2.26E-18	1.37E-16
XLOC_008665	38376805	38376969	1	ENSSSCT00000031760	ENSSSCG00000023583	SNPH	-0.898372275	2.991397568	14.61629613	1.32E-04	1.06E-03
XLOC_008670	39069492	39069947	1	ENSSSCT00000007877	ENSSSCG00000007198	ANGPT4	0.865795709	1.514816333	12.93174933	3.23E-04	2.33E-03
XLOC_008671	39142053	39142109	1	ENSSSCT00000007878	ENSSSCG00000007199	C20ORF54	-1.03667714	3.759595651	10.61022113	1.12E-03	6.90E-03
XLOC_008673	39413841	39413999	1	ENSSSCT00000007882	ENSSSCG00000007203	CSNK2A1	-0.505578149	7.498671048	8.287336914	3.99E-03	2.03E-02
XLOC_008690	40604637	40604666	1	ENSSSCT00000007920	ENSSSCG00000007239	C20ORF160	-0.620477369	2.068560109	6.790628313	9.16E-03	4.11E-02
XLOC_008715	43030308	43030570	1	ENSSSCT00000007965	ENSSSCG00000007280	ITCH	0.693287209	4.934774458	8.4479432	3.65E-03	1.88E-02
XLOC_008717	43155401	43156038	1	ENSSSCT00000007966	ENSSSCG00000007281	MAP1LC3A	-0.620135628	5.128180705	7.784017954	5.27E-03	2.58E-02
XLOC_008718	43299840	43300108	1	ENSSSCT00000025489	ENSSSCG00000022099	TP53INP2	0.746397426	7.142950998	13.19826262	2.80E-04	2.06E-03
XLOC_008720	43454992	43455416	1	ENSSSCT00000007971	ENSSSCG00000007286	ACSS2	-0.552279946	6.566629778	6.725768339	9.50E-03	4.24E-02
XLOC_008729	44151022	44151093	1	ENSSSCT00000007987	ENSSSCG00000007301	ENSSSCG00000007301	1.951323064	0.381467915	26.78215713	2.28E-07	3.51E-06
XLOC_008738	45264861	45265051	1	ENSSSCT00000023008	ENSSSCG00000024230	MYL9	-2.611507835	8.691792525	58.56751688	1.96E-14	8.73E-13
XLOC_008744	46043510	46043674	1	ENSSSCT00000008027	ENSSSCG00000007336	NNAT	0.908738562	2.267255168	10.98906276	9.17E-04	5.82E-03
XLOC_008748	46592113	46592217	1	ENSSSCT00000031001	ENSSSCG00000023522	TGM2	-0.622621434	5.399103048	8.287901501	3.99E-03	2.03E-02
XLOC_008749	46797709	46797925	1	ENSSSCT00000025172	ENSSSCG00000026605	BPI	3.061610658	8.521188845	76.49942772	2.20E-18	1.34E-16
XLOC_008750	46838034	46838202	1	ENSSSCT00000032321	ENSSSCG00000028758	LBP	1.567674584	6.33843318	25.44629707	4.55E-07	6.61E-06
XLOC_008753	46951669	46951963	1	ENSSSCT00000008037	ENSSSCG00000007345	ENSSSCG00000007345	0.848740286	4.439424153	14.1282783	1.71E-04	1.34E-03
XLOC_008758	47358161	47358351	1	ENSSSCT00000008043	ENSSSCG00000007351	FAM83D	-1.418517322	4.212148389	45.9635911	1.20E-11	3.75E-10
XLOC_008768	51634482	51635060	1	ENSSSCT00000023818	ENSSSCG00000024325	SGK2	3.830324715	3.961734549	120.5670599	4.75E-28	4.89E-26
XLOC_008772	51965089	51965216	1	ENSSSCT00000008065	ENSSSCG00000007369	JPH2	-2.098886792	4.35489566	38.23092742	6.28E-10	1.51E-08
XLOC_008773	51997120	51997397	1	ENSSSCT00000030459	ENSSSCG00000022202	ENSSSCG00000022202	-1.165790311	-0.261714315	9.210984534	2.41E-03	1.33E-02
XLOC_008778	52419597	52419685	1	ENSSSCT00000026128	ENSSSCG00000022998	PKIG	-2.079971904	5.676343991	77.31880968	1.45E-18	8.94E-17
XLOC_008782	52817503	52817695	1	ENSSSCT00000008080	ENSSSCG00000007382	PABPC1L	-0.935226875	1.209490858	10.29363554	1.33E-03	7.99E-03
XLOC_008784	53140554	53140675	1	CUFF.205.3	NA	PI3	-8.932468233	9.350177979	616.7664006	3.78E-136	1.41E-132
XLOC_008785	53167238	53167311	1	ENSSSCT00000024303	ENSSSCG00000022913	SLPI	-3.228742635	4.312631994	92.80424739	5.77E-22	4.47E-20
XLOC_008798	53819788	53820105	1	ENSSSCT00000008139	ENSSSCG00000007436	MMP9	1.766636987	3.180293668	13.41045365	2.50E-04	1.87E-03
XLOC_008813	55754008	55754179	1	ENSSSCT00000008160	ENSSSCG00000007456	ENSSSCG00000007456	1.156240601	5.205173397	19.78202336	8.68E-06	9.54E-05
XLOC_008815	57095159	57095305	1	ENSSSCT00000008163	ENSSSCG00000007459	CSE1L	0.772228143	2.795901492	7.952492153	4.80E-03	2.38E-02
XLOC_008821	57826767	57827025	1	ENSSSCT00000026441	ENSSSCG00000027287	TMEM189	-1.359386801	6.933394628	54.53379801	1.53E-13	6.13E-12
XLOC_008827	58679394	58679632	1	ENSSSCT00000008177	ENSSSCG00000007472	BCAS4	-0.832395736	2.751947981	8.516072621	3.52E-03	1.83E-02
XLOC_008831	61049420	61052491	1	ENSSSCT00000008190	ENSSSCG00000007482	TSHZ2	-1.390901244	1.061504594	23.38207455	1.33E-06	1.75E-05
XLOC_008859	66732653	66736303	1	ENSSSCT00000008253	ENSSSCG00000007526	C17H20ORF174	0.704156717	4.050127379	7.998362882	4.68E-03	2.33E-02
XLOC_008861	67168749	67168978	1	ENSSSCT00000008258	ENSSSCG00000007528	PHACTR3	-1.592898774	0.501942763	12.01872107	5.27E-04	3.61E-03
XLOC_008871	151830	152699	1	ENSSSCT00000007631	ENSSSCG00000006966	CLDN23	-0.907959224	2.990369254	10.1198653	1.47E-03	8.64E-03
XLOC_008872	710903	713568	1	CUFF.199.3	NA	LONRF1	1.029845471	4.415867137	17.64439034	2.66E-05	2.61E-04
XLOC_008878	4045913	4047338	1	ENSSSCT00000031324	ENSSSCG00000029149	ENSSSCG00000029149	5.074401359	1.806701531	85.70833712	2.09E-20	1.45E-18
XLOC_008883	5450598	5451988	1	ENSSSCT00000007650	ENSSSCG00000006985	MTMR7	-2.01717755	2.970126463	56.75900741	4.93E-14	2.13E-12
XLOC_008886	6198799	6199307	1	ENSSSCT00000007658	ENSSSCG00000006993	ENSSSCG00000006993	1.924424166	0.958143221	29.78451545	4.83E-08	8.37E-07
XLOC_008896	10829552	10830521	1	ENSSSCT00000028092	ENSSSCG00000025016	ENSSSCG00000025016	4.361112529	-0.083291081	44.84573953	2.13E-11	6.43E-10
XLOC_008901	11790234	11793660	1	ENSSSCT00000027647	ENSSSCG00000025822	SFRP1	1.280928592	4.995804864	35.25110737	2.90E-09	6.24E-08
XLOC_008909	12812508	12815206	1	ENSSSCT00000024340	ENSSSCG00000029270	C8ORF40	-0.861518753	5.235283925	19.73800229	8.88E-06	9.72E-05
XLOC_008910	12887493	12887651	1	ENSSSCT00000007696	ENSSSCG00000007027	SLC20A2	-1.915429184	2.64804208	48.17761077	3.89E-12	1.32E-10
XLOC_008923	15459392	15459581	1	ENSSSCT00000007712	ENSSSCG00000007043	GPCPD1	1.397849296	4.431573276	30.28539565	3.73E-08	6.61E-07
XLOC_008929	16443895	16447063	1	ENSSSCT00000007723	ENSSSCG00000007052	FERMT1	0.677828221	5.457968284	10.43861729	1.23E-03	7.46E-03
XLOC_008937	22065708	22068045	1	ENSSSCT00000007738	ENSSSCG00000007067	JAG1	0.543652612	6.605759919	7.960190882	4.78E-03	2.38E-02
XLOC_008942	25672086	25674071	1	ENSSSCT00000007750	ENSSSCG00000007079	FLRT3	1.248475492	4.123274485	22.74886321	1.85E-06	2.35E-05
XLOC_008957	31927137	31927346	1	ENSSSCT00000031545	ENSSSCG00000026506	ENSSSCG00000026506	1.720463342	1.969202665	37.20030129	1.07E-09	2.47E-08
XLOC_008958	31966547	31966718	1	ENSSSCT00000031633	ENSSSCG00000024395	ENSSSCG00000024395	1.655114847	0.372535396	21.02804535	4.53E-06	5.28E-05
XLOC_008963	33228813	33229375	1	ENSSSCT00000025131	ENSSSCG00000023580	NKX2-2	1.36038585	0.348901063	18.43499019	1.76E-05	1.81E-04
XLOC_008972	34950891	34951067	1	ENSSSCT00000007805	ENSSSCG00000007133	ACSS1	-0.674209177	7.358664392	9.990349923	1.57E-03	9.20E-03
XLOC_008983	36244258	36245202	1	ENSSSCT00000007824	ENSSSCG00000007151	CDC25B	-0.686295156	6.692222789	9.449847898	2.11E-03	1.19E-02
XLOC_008985	36381690	36386062	1	ENSSSCT00000007826	ENSSSCG00000007153	ATRN	2.163711082	6.281627005	105.5437995	9.28E-25	8.06E-23
XLOC_008994	37247008	37247081	1	ENSSSCT00000007844	ENSSSCG00000007171	EBF4	-0.857493205	0.790704478	6.479025244	1.09E-02	4.76E-02
XLOC_009000	37905029	37905502	1	ENSSSCT00000023608	ENSSSCG00000027665	ENSSSCG00000027665	-1.184761825	1.427235857	16.75761392	4.25E-05	3.94E-04
XLOC_009002	37961461	37961771	1	ENSSSCT00000027106	ENSSSCG00000028461	ENSSSCG00000028461	-2.598375311	1.592534056	64.51452288	9.58E-16	4.75E-14
XLOC_009003	37987174	37987484	1	ENSSSCT00000029239	ENSSSCG00000029021	ENSSSCG00000029021	-2.355320882	2.780759748	58.16787735	2.41E-14	1.07E-12
XLOC_009006	38274484	38275079	1	ENSSSCT00000007856	ENSSSCG00000007181	ENSSSCG00000007181	-2.510680566	3.132944158	77.81399234	1.13E-18	7.01E-17
XLOC_009015	39384708	39384911	1	ENSSSCT00000028631	ENSSSCG00000029144	ENSSSCG00000029144	0.748238529	1.953025513	6.820270208	9.01E-03	4.06E-02
XLOC_009019	39636693	39637234	1	ENSSSCT00000029854	ENSSSCG00000021920	SOX12	-1.041866825	0.765740535	11.2434578	7.99E-04	5.18E-03
XLOC_009020	39663959	39665167	1	ENSSSCT00000007891	ENSSSCG00000007211	ZCCHC3	-0.728975938	2.630614795	10.12992578	1.46E-03	8.60E-03
XLOC_009024	40078729	40078828	1	ENSSSCT00000007908	ENSSSCG00000007228	HM13	0.828304062	6.02411419	20.35077767	6.45E-06	7.29E-05
XLOC_009042	41984968	41990122	1	ENSSSCT00000027119	ENSSSCG00000027410	CBFA2T2	-0.714273737	4.562604102	13.0355346	3.06E-04	2.22E-03
XLOC_009043	42101648	42101882	1	ENSSSCT00000027481	ENSSSCG00000029626	NECAB3	-0.921040621	2.028354586	13.44070485	2.46E-04	1.84E-03
XLOC_009045	42143808	42144060	1	ENSSSCT00000007954	ENSSSCG00000007269	PXMP4	0.617973151	2.105809575	7.15916353	7.46E-03	3.46E-02
XLOC_009061	44229726	44229912	1	ENSSSCT00000007991	ENSSSCG00000007304	ENSSSCG00000007304	1.961044544	1.869352975	52.08509648	5.31E-13	1.96E-11
XLOC_009062	44285465	44285789	1	ENSSSCT00000007994	ENSSSCG00000007306	CPNE1	-0.58576997	6.061850114	10.96831934	9.27E-04	5.87E-03
XLOC_009079	45642978	45643148	1	ENSSSCT00000008022	ENSSSCG00000007331	RBL1	0.648733829	4.787661418	8.166482002	4.27E-03	2.15E-02
XLOC_009080	45773787	45774017	1	ENSSSCT00000008021	ENSSSCG00000007330	ENSSSCG00000007330	0.636546543	5.781694519	9.14538471	2.49E-03	1.37E-02
XLOC_009081	45863308	45863317	1	ENSSSCT00000027093	ENSSSCG00000028227	RPN2	0.620752085	7.16859127	11.98189519	5.37E-04	3.67E-03
XLOC_009085	46681151	46682429	1	ENSSSCT00000008036	ENSSSCG00000007344	KIAA1755	-1.382626098	2.878625238	34.66921642	3.91E-09	8.26E-08
XLOC_009101	52190681	52192193	1	ENSSSCT00000008069	ENSSSCG00000007372	FIT2	0.68487257	3.111697665	7.616678397	5.78E-03	2.79E-02
XLOC_009102	52390303	52393036	1	ENSSSCT00000008073	ENSSSCG00000007375	SERINC3	-0.576079426	7.526215913	8.384563306	3.78E-03	1.94E-02
XLOC_009103	52502092	52502422	1	ENSSSCT00000030066	ENSSSCG00000021255	ADA	7.581086321	9.166535516	661.9747819	5.56E-146	8.30E-142
XLOC_009108	53182912	53183202	1	ENSSSCT00000031562	ENSSSCG00000022258	ENSSSCG00000022258	-9.045818768	4.13862583	463.6424383	7.75E-103	1.16E-99
XLOC_009109	53223744	53223807	1	ENSSSCT00000008090	ENSSSCG00000007391	MATN4	-1.497764615	0.315298028	14.11357527	1.72E-04	1.34E-03
XLOC_009126	53726567	53727124	1	ENSSSCT00000008133	ENSSSCG00000007430	NEURL2	-1.181821416	0.383577982	13.72154251	2.12E-04	1.62E-03
XLOC_009139	55850658	55851374	1	ENSSSCT00000008162	ENSSSCG00000007458	SRC3	0.801397456	5.031708844	10.80207143	1.01E-03	6.34E-03
XLOC_009140	55891485	55891702	1	ENSSSCT00000008161	ENSSSCG00000007457	SULF2	1.172134289	4.580532455	16.57271485	4.68E-05	4.29E-04
XLOC_009147	57474335	57478181	1	ENSSSCT00000008167	ENSSSCG00000007463	PTGIS	-1.55376174	4.52543701	28.46298698	9.55E-08	1.57E-06
XLOC_009154	58865301	58866405	1	ENSSSCT00000008182	ENSSSCG00000007476	KCNG1	-2.132051195	-0.055522454	28.46862038	9.52E-08	1.57E-06
XLOC_009178	66511905	66512391	1	ENSSSCT00000008249	ENSSSCG00000007522	CTSZ	1.230048166	8.094468765	33.44661688	7.32E-09	1.48E-07
XLOC_009194	88684	88859	1	ENSSSCT00000028447	ENSSSCG00000025510	SLC13A2	1.217517111	8.369970994	18.77028713	1.47E-05	1.54E-04
XLOC_009198	663352	663452	1	ENSSSCT00000017860	ENSSSCG00000016403	VIPR2	-1.065003125	0.131187849	8.51619011	3.52E-03	1.83E-02
XLOC_009207	2664794	2665093	1	ENSSSCT00000017875	ENSSSCG00000016416	SHH	0.792930342	1.48584891	7.216382941	7.22E-03	3.37E-02
XLOC_009213	5538430	5538563	1	ENSSSCT00000025866	ENSSSCG00000020663	ENSSSCG00000020663	1.675699035	2.179098799	27.66532442	1.44E-07	2.30E-06
XLOC_009217	6276687	6276764	1	ENSSSCT00000017896	ENSSSCG00000016435	SMARCD3	-1.200980335	4.111162003	25.73236735	3.92E-07	5.79E-06
XLOC_009230	6741198	6741283	1	ENSSSCT00000017903	ENSSSCG00000016442	ABP1	-0.987984489	10.7856966	17.4813661	2.90E-05	2.81E-04
XLOC_009231	6872941	6872991	1	ENSSSCT00000017914	ENSSSCG00000016451	GIMAP1	0.55784607	6.29961645	7.051626588	7.92E-03	3.63E-02
XLOC_009235	7134211	7134445	1	ENSSSCT00000031482	ENSSSCG00000028274	FAM131B	-3.74674635	3.432390602	172.1946116	2.45E-39	3.94E-37
XLOC_009239	7636965	7637092	1	ENSSSCT00000017933	ENSSSCG00000016469	TRPV6	2.053491536	7.487322526	69.49611887	7.66E-17	4.13E-15
XLOC_009250	8049183	8049268	1	ENSSSCT00000017951	ENSSSCG00000016487	ENSSSCG00000016487	0.914322809	5.224773877	10.27561662	1.35E-03	8.06E-03
XLOC_009259	10087542	10087857	1	ENSSSCT00000017965	ENSSSCG00000016501	JHDM1D	0.854239651	2.485183621	11.20029956	8.18E-04	5.28E-03
XLOC_009266	11074253	11074779	1	ENSSSCT00000029414	ENSSSCG00000028088	ZC3HAV1L	0.920439957	2.307786343	13.15371997	2.87E-04	2.11E-03
XLOC_009268	11364240	11364356	1	ENSSSCT00000017984	ENSSSCG00000016516	ATP6V0A4	-2.382430851	-0.464229508	36.05460423	1.92E-09	4.28E-08
XLOC_009274	12205295	12205848	1	ENSSSCT00000017988	ENSSSCG00000016520	CREB3L2	1.586942651	4.115778081	36.8698233	1.26E-09	2.88E-08
XLOC_009290	18531185	18531579	1	CUFF.215.2	NA	PODXL	-0.498054412	5.182745567	6.562238297	1.04E-02	4.58E-02
XLOC_009307	20818950	20819046	1	ENSSSCT00000018049	ENSSSCG00000016579	CCDC136	-1.490034592	0.496122343	17.77840681	2.48E-05	2.46E-04
XLOC_009308	20855084	20855666	1	ENSSSCT00000018048	ENSSSCG00000016578	FLNC	-2.468293058	7.058104977	33.74402394	6.29E-09	1.29E-07
XLOC_009312	21049234	21049403	1	ENSSSCT00000018057	ENSSSCG00000016585	IMPDH1	1.30890634	4.733204155	43.39631453	4.47E-11	1.29E-09
XLOC_009317	21679490	21679687	1	CUFF.217.2	NA	PAX4	1.358780891	-0.229411421	16.73201406	4.30E-05	3.98E-04
XLOC_009332	25750454	25750468	1	ENSSSCT00000018083	ENSSSCG00000016609	SLC13A1	-8.963143575	8.235699076	615.3279929	7.76E-136	2.32E-132
XLOC_009333	25969510	25970247	1	ENSSSCT00000018085	ENSSSCG00000016611	CADPS2	0.71823948	3.161789639	9.128417438	2.52E-03	1.38E-02
XLOC_009344	31617220	31617856	1	ENSSSCT00000018110	ENSSSCG00000016633	MET	3.586259463	1.208670479	118.9066425	1.10E-27	1.10E-25
XLOC_009369	42650213	42650238	1	ENSSSCT00000028124	ENSSSCG00000027063	DPY19L1	1.250103332	3.397296029	29.69364116	5.06E-08	8.75E-07
XLOC_009375	44753174	44753509	1	ENSSSCT00000029825	ENSSSCG00000023445	AVL9	1.049498798	3.327890923	22.84873308	1.75E-06	2.24E-05
XLOC_009385	49277462	49277660	1	ENSSSCT00000018172	ENSSSCG00000016691	JAZF1	-1.533930867	0.668001683	19.39045647	1.07E-05	1.15E-04
XLOC_009394	50041645	50042224	1	ENSSSCT00000018181	ENSSSCG00000016700	HOXA9	-5.194176182	-0.741494286	32.60754756	1.13E-08	2.21E-07
XLOC_009395	50050530	50050908	1	CUFF.220.3	NA	HOXA7	-4.455737053	0.560923776	107.5660764	3.35E-25	2.94E-23
XLOC_009396	50059415	50059856	1	ENSSSCT00000018183	ENSSSCG00000016702	HOXA6	-3.682443584	-0.692447521	39.78659249	2.83E-10	7.20E-09
XLOC_009397	50062880	50064066	1	ENSSSCT00000018184	ENSSSCG00000016703	HOXA5	-1.210152457	2.458849662	20.65949775	5.49E-06	6.32E-05
XLOC_009405	52262153	52262449	1	ENSSSCT00000018196	ENSSSCG00000016715	OSBPL3	0.641156112	3.832528998	7.588417804	5.87E-03	2.82E-02
XLOC_009406	52434811	52434941	1	ENSSSCT00000018197	ENSSSCG00000016716	DFNA5	-4.548848618	4.687088979	150.8660109	1.12E-34	1.52E-32
XLOC_009413	54851504	54851648	1	ENSSSCT00000018210	ENSSSCG00000016729	IGFBP3	-1.400403449	2.639022518	23.6842278	1.14E-06	1.52E-05
XLOC_009428	55630249	55630435	1	ENSSSCT00000018228	ENSSSCG00000016746	NPC1L1	-1.396450711	8.869307412	32.12232824	1.45E-08	2.76E-07
XLOC_009431	55903102	55903309	1	ENSSSCT00000018233	ENSSSCG00000016751	GCK	1.368401466	2.933313362	19.23484941	1.16E-05	1.24E-04
XLOC_009441	57791952	57792263	1	ENSSSCT00000018248	ENSSSCG00000016763	ENSSSCG00000016763	-0.873076634	3.829916787	13.20535626	2.79E-04	2.05E-03
XLOC_009451	5021	5224	1	ENSSSCT00000026991	ENSSSCG00000024682	VTN	2.328769578	0.512921022	36.31263918	1.68E-09	3.80E-08
XLOC_009452	33258	34884	1	ENSSSCT00000027410	ENSSSCG00000022033	SLC46A1	4.738226161	6.791204973	230.6054278	4.40E-52	1.24E-49
XLOC_009456	780059	780293	1	ENSSSCT00000017864	ENSSSCG00000016407	WDR60	-1.042841141	-0.097040717	9.249284364	2.36E-03	1.30E-02
XLOC_009458	1454200	1454552	1	ENSSSCT00000017865	ENSSSCG00000016408	DNAJB7	-0.66384334	5.12974141	11.71182981	6.21E-04	4.15E-03
XLOC_009466	3287930	3288951	1	ENSSSCT00000017884	ENSSSCG00000016423	DPP6	-2.115770685	0.326099268	40.87619281	1.62E-10	4.31E-09
XLOC_009472	5661558	5663500	1	ENSSSCT00000017892	ENSSSCG00000016431	GALNTL5	-1.382968642	-0.032916153	15.04947355	1.05E-04	8.71E-04
XLOC_009475	6107243	6108352	1	ENSSSCT00000017893	ENSSSCG00000016432	PRKAG2	-1.034933541	6.181449431	30.04126672	4.23E-08	7.46E-07
XLOC_009477	6444843	6446230	1	CUFF.213.4	NA	AGAP3	-0.779762395	4.537618066	11.19070419	8.22E-04	5.30E-03
XLOC_009478	6513724	6513804	1	ENSSSCT00000027395	ENSSSCG00000021475	SLC4A2	0.729922015	6.771280701	10.1576991	1.44E-03	8.49E-03
XLOC_009484	6721957	6721997	1	ENSSSCT00000017911	ENSSSCG00000016448	KCNH2	-1.903276067	2.337905772	42.7867371	6.10E-11	1.72E-09
XLOC_009492	7145222	7145593	1	ENSSSCT00000017925	ENSSSCG00000016462	CLCN1	-4.963216918	3.018641177	168.0998547	1.92E-38	3.02E-36
XLOC_009494	7211800	7212833	1	ENSSSCT00000017928	ENSSSCG00000016465	TMEM139	1.073891413	6.149390809	17.50374349	2.87E-05	2.79E-04
XLOC_009495	7234190	7234684	1	ENSSSCT00000017929	ENSSSCG00000016466	GSTK1	0.717545471	6.966375353	9.795583104	1.75E-03	1.01E-02
XLOC_009499	7540608	7540841	1	ENSSSCT00000017934	ENSSSCG00000016470	TRPV5	1.934484631	3.517861533	54.92260226	1.25E-13	5.07E-12
XLOC_009500	7555165	7555326	1	ENSSSCT00000017936	ENSSSCG00000016472	KEL	3.04000468	-0.033342326	52.01410183	5.51E-13	2.03E-11
XLOC_009518	9833912	9835603	1	ENSSSCT00000017962	ENSSSCG00000016498	MKRN1	-0.504368813	6.694276719	6.518951407	1.07E-02	4.67E-02
XLOC_009538	14552482	14552708	1	ENSSSCT00000025610	ENSSSCG00000021377	ENSSSCG00000021377	0.964502897	0.605991885	7.767982689	5.32E-03	2.60E-02
XLOC_009539	14756842	14757286	1	ENSSSCT00000017996	ENSSSCG00000016528	CNOT4	-0.53670391	3.229136548	7.343117869	6.73E-03	3.17E-02
XLOC_009544	15075829	15078238	1	ENSSSCT00000018005	ENSSSCG00000016535	CALD1	-1.543128422	8.44979432	23.0639835	1.57E-06	2.03E-05
XLOC_009546	15801760	15802006	1	ENSSSCT00000018011	ENSSSCG00000016541	SLC35B4	0.721727925	1.921369258	8.973663044	2.74E-03	1.48E-02
XLOC_009567	20519920	20521835	1	ENSSSCT00000018039	ENSSSCG00000016569	SMO	-0.857947917	3.916759312	15.89627182	6.69E-05	5.84E-04
XLOC_009569	20563182	20564258	1	ENSSSCT00000018040	ENSSSCG00000016570	TSPAN33	1.141898223	5.569902828	26.92829276	2.11E-07	3.27E-06
XLOC_009571	20747732	20749115	1	ENSSSCT00000018043	ENSSSCG00000016573	IRF5	0.750323558	4.979486299	11.27809911	7.84E-04	5.10E-03
XLOC_009585	24665364	24666718	1	ENSSSCT00000018072	ENSSSCG00000016599	GPR37	-1.952284039	0.359371131	34.53953104	4.18E-09	8.80E-08
XLOC_009591	26651197	26651543	1	ENSSSCT00000018088	ENSSSCG00000016614	PTPRZ1	-0.999874311	0.995665048	9.109802227	2.54E-03	1.39E-02
XLOC_009598	30396465	30396665	1	ENSSSCT00000018101	ENSSSCG00000016626	CFTR	1.152478816	6.040448217	21.8157793	3.00E-06	3.65E-05
XLOC_009605	31473079	31475259	1	ENSSSCT00000018111	ENSSSCG00000024351	MET	2.158521447	3.094604384	75.31874428	4.01E-18	2.38E-16
XLOC_009606	31745664	31747878	1	ENSSSCT00000018112	ENSSSCG00000016634	CAV1	-1.4913789	6.313704193	32.19938344	1.39E-08	2.68E-07
XLOC_009607	31796924	31799178	1	ENSSSCT00000018113	ENSSSCG00000016635	CAV2	-1.080985718	4.81833115	16.1118837	5.97E-05	5.30E-04
XLOC_009619	35914686	35914971	1	ENSSSCT00000018124	ENSSSCG00000016646	IFRD1	0.617631166	5.878355827	7.492382948	6.20E-03	2.96E-02
XLOC_009624	40219849	40221355	1	ENSSSCT00000018131	ENSSSCG00000016653	DNAJB9	0.506578463	6.432168978	7.060966169	7.88E-03	3.62E-02
XLOC_009648	47238397	47239615	1	ENSSSCT00000018163	ENSSSCG00000016682	PLEKHA8	0.542637069	3.959231992	6.967512913	8.30E-03	3.78E-02
XLOC_009649	47397851	47397957	1	ENSSSCT00000018166	ENSSSCG00000016685	WIPF3	-1.595301904	4.00556383	31.47668359	2.02E-08	3.75E-07
XLOC_009650	47566197	47567292	1	ENSSSCT00000018167	ENSSSCG00000016686	PRR15	-1.7370112	6.206717821	44.12715853	3.08E-11	9.12E-10
XLOC_009651	47596367	47596538	1	ENSSSCT00000018168	ENSSSCG00000016687	CHN2	1.537064865	3.554946538	41.19664132	1.38E-10	3.69E-09
XLOC_009656	49340048	49340492	1	ENSSSCT00000018173	ENSSSCG00000016692	TAX1BP1	0.548307632	5.200855683	7.704547386	5.51E-03	2.68E-02
XLOC_009662	50840315	50840699	1	ENSSSCT00000018190	ENSSSCG00000016709	SNX10	0.94710567	3.267396207	16.09777389	6.02E-05	5.34E-04
XLOC_009664	50993767	50995643	1	ENSSSCT00000027225	ENSSSCG00000026894	NFE2L3	1.176689187	3.015065202	22.63836404	1.96E-06	2.48E-05
XLOC_009683	55940540	55941465	1	ENSSSCT00000018236	ENSSSCG00000016754	AEBP1	-0.731472511	6.236946816	12.76008976	3.54E-04	2.52E-03
XLOC_009685	56025224	56025664	1	ENSSSCT00000018238	ENSSSCG00000016756	BLVRA	0.532154958	4.833254209	6.551481999	1.05E-02	4.59E-02
XLOC_009694	59906525	59908407	1	ENSSSCT00000024299	ENSSSCG00000029741	RALA	-0.46399061	6.530995716	6.753641119	9.36E-03	4.18E-02
XLOC_009704	103389	103546	1	ENSSSCT00000014032	ENSSSCG00000012837	CHID1	0.703766196	6.565004518	9.53226959	2.02E-03	1.14E-02
XLOC_009708	183782	183800	1	ENSSSCT00000014040	ENSSSCG00000012845	CEND1	-1.274939274	1.369601642	14.7091408	1.25E-04	1.02E-03
XLOC_009715	607387	607565	1	ENSSSCT00000014051	ENSSSCG00000012855	SLC22A18	0.685187798	5.677675629	9.387173728	2.19E-03	1.22E-02
XLOC_009718	776688	777611	1	ENSSSCT00000014054	ENSSSCG00000012858	ENSSSCG00000012858	-0.783292489	1.799605515	7.233536023	7.16E-03	3.34E-02
XLOC_009729	2060948	2061191	1	ENSSSCT00000014068	ENSSSCG00000012871	FGF19	-9.349127076	2.281179875	203.2696797	4.04E-46	8.87E-44
XLOC_009755	4385769	4386070	1	ENSSSCT00000029033	ENSSSCG00000024837	SYT12	-2.489026919	2.304207865	46.99102647	7.13E-12	2.29E-10
XLOC_009757	4752997	4753077	1	ENSSSCT00000025557	ENSSSCG00000029317	DPP3	0.686639297	6.120965199	11.85004419	5.77E-04	3.90E-03
XLOC_009760	4867366	4867404	1	ENSSSCT00000014139	ENSSSCG00000012934	CCS	0.942480532	3.700044706	21.99998811	2.73E-06	3.35E-05
XLOC_009778	5558977	5559697	1	ENSSSCT00000014178	ENSSSCG00000012971	EFEMP2	-0.543408868	4.710485338	7.437412514	6.39E-03	3.04E-02
XLOC_009792	6259685	6259885	1	ENSSSCT00000014221	ENSSSCG00000013010	NAALADL1	-3.487304252	10.52775861	139.1176424	4.15E-32	5.12E-30
XLOC_009803	6542313	6542580	1	ENSSSCT00000014234	ENSSSCG00000013022	PYGM	-2.668306277	6.519239121	52.07713439	5.34E-13	1.97E-11
XLOC_009804	6557414	6557530	1	ENSSSCT00000014236	ENSSSCG00000013023	RASGRP2	-0.719040354	5.500307273	11.09624528	8.65E-04	5.56E-03
XLOC_009805	6587432	6588155	1	ENSSSCT00000014237	ENSSSCG00000013024	NRXN2	-1.957772683	-0.126832147	26.41530631	2.75E-07	4.14E-06
XLOC_009831	8411982	8412908	1	ENSSSCT00000025514	ENSSSCG00000024917	ENSSSCG00000024917	-1.148393498	1.334935596	11.31620101	7.68E-04	5.00E-03
XLOC_009844	8983277	8983360	1	ENSSSCT00000015890	ENSSSCG00000014540	FTH1	0.620993239	11.27575026	9.9608314	1.60E-03	9.33E-03
XLOC_009845	9119389	9119725	1	ENSSSCT00000014289	ENSSSCG00000013072	FADS2	-0.621205276	4.051746712	8.460242411	3.63E-03	1.87E-02
XLOC_009931	16088719	16089001	1	ENSSSCT00000027995	ENSSSCG00000023418	ENSSSCG00000023418	0.719888297	3.939329035	11.92742243	5.53E-04	3.76E-03
XLOC_009951	17185709	17185769	1	ENSSSCT00000014480	ENSSSCG00000013256	ARHGAP1	-0.504785946	6.740817693	7.458902632	6.31E-03	3.01E-02
XLOC_009960	17939949	17940019	1	ENSSSCT00000014493	ENSSSCG00000013269	MAPK8IP1	-0.553767884	3.970687762	6.75523121	9.35E-03	4.18E-02
XLOC_009961	17962597	17963470	1	ENSSSCT00000014490	ENSSSCG00000013266	GYLTL1B	0.878485363	4.285281596	17.24577579	3.28E-05	3.14E-04
XLOC_009962	18596996	18597331	1	ENSSSCT00000014499	ENSSSCG00000013275	SYT13	0.75351425	4.513505535	9.368613067	2.21E-03	1.23E-02
XLOC_009969	27877535	27877704	1	ENSSSCT00000029479	ENSSSCG00000028338	PAMR1	-1.226855778	4.439460183	32.35689492	1.28E-08	2.49E-07
XLOC_010000	36165328	36166021	1	ENSSSCT00000014566	ENSSSCG00000013338	SLC5A12	-3.765228063	8.113609036	115.9332161	4.92E-27	4.77E-25
XLOC_010008	41963507	41963721	1	ENSSSCT00000014578	ENSSSCG00000013349	HTATIP2	1.44037783	7.527040108	62.39273495	2.81E-15	1.36E-13
XLOC_010033	44141742	44141864	1	ENSSSCT00000014606	ENSSSCG00000013372	TPH1	0.965292558	0.748638233	8.410563498	3.73E-03	1.92E-02
XLOC_010037	44725269	44725672	1	ENSSSCT00000014612	ENSSSCG00000013378	ABCC8	0.789276528	0.823916529	7.758872446	5.34E-03	2.61E-02
XLOC_010039	45007592	45007721	1	ENSSSCT00000024535	ENSSSCG00000025406	ENSSSCG00000025406	1.3958267	3.360869978	31.47993886	2.02E-08	3.75E-07
XLOC_010045	45928602	45928729	1	ENSSSCT00000014618	ENSSSCG00000013384	SOX6	1.874106845	-0.57047533	18.96302585	1.33E-05	1.41E-04
XLOC_010046	46168198	46168326	1	ENSSSCT00000014619	ENSSSCG00000030418	SOX6	2.021942816	0.522377348	32.71583715	1.07E-08	2.10E-07
XLOC_010056	50699985	50700230	1	ENSSSCT00000014641	ENSSSCG00000013401	DKK3	-1.09562429	4.629941811	20.11736068	7.28E-06	8.16E-05
XLOC_010057	51311827	51312040	1	ENSSSCT00000014643	ENSSSCG00000013403	GALNTL4	-0.858869656	2.297700317	12.53041749	4.00E-04	2.82E-03
XLOC_010061	52130620	52130920	1	ENSSSCT00000029147	ENSSSCG00000020720	MRVI1	-1.356332411	3.23015362	19.49401765	1.01E-05	1.10E-04
XLOC_010062	52284701	52284984	1	ENSSSCT00000027981	ENSSSCG00000029886	LYVE1	-0.753273396	3.944252858	10.3373038	1.30E-03	7.83E-03
XLOC_010063	52333364	52333399	1	ENSSSCT00000022900	ENSSSCG00000027983	RNF141	1.200071086	4.664596319	27.41843805	1.64E-07	2.57E-06
XLOC_010064	52589663	52589938	1	ENSSSCT00000024151	ENSSSCG00000028260	ENSSSCG00000028260	2.374504819	0.59798879	38.95482446	4.34E-10	1.08E-08
XLOC_010065	52869125	52869154	1	ENSSSCT00000014649	ENSSSCG00000013409	SBF2	0.929105598	4.191159108	19.95532208	7.93E-06	8.83E-05
XLOC_010073	53983851	53984076	1	ENSSSCT00000024810	ENSSSCG00000024671	WNT9A	0.799406103	3.130847436	9.047888619	2.63E-03	1.43E-02
XLOC_010080	55347023	55347184	1	ENSSSCT00000015261	ENSSSCG00000013973	ENSSSCG00000013973	1.262944885	10.88899785	23.18942116	1.47E-06	1.92E-05
XLOC_010106	58306116	58306179	1	ENSSSCT00000015220	ENSSSCG00000013934	CILP2	-1.349346003	2.61408148	8.068631798	4.50E-03	2.25E-02
XLOC_010132	60079150	60079652	1	ENSSSCT00000015158	ENSSSCG00000013875	USE1	0.632066634	3.278875764	9.381494938	2.19E-03	1.23E-02
XLOC_010151	61441498	61441588	1	ENSSSCT00000022303	ENSSSCG00000027013	ENSSSCG00000027013	-2.255073134	5.227175364	53.34502542	2.80E-13	1.08E-11
XLOC_010152	61521098	61521230	1	ENSSSCT00000024336	ENSSSCG00000029579	ENSSSCG00000029579	-2.307119869	4.053085303	52.29597646	4.77E-13	1.78E-11
XLOC_010160	61948629	61948738	1	ENSSSCT00000024966	ENSSSCG00000025176	ENSSSCG00000025176	-0.689114799	3.979841159	10.75565496	1.04E-03	6.46E-03
XLOC_010188	65300766	65300922	1	ENSSSCT00000015048	ENSSSCG00000013773	LPHN1	-1.542327056	4.143396778	38.35874815	5.89E-10	1.42E-08
XLOC_010199	65921412	65921705	1	ENSSSCT00000015028	ENSSSCG00000013754	CACNA1A	0.926130924	0.415127266	9.75742318	1.79E-03	1.03E-02
XLOC_010221	66706854	66707015	1	ENSSSCT00000014994	ENSSSCG00000013720	MAN2B1	0.921861464	7.224447304	23.16361062	1.49E-06	1.95E-05
XLOC_010247	68943628	68943740	1	ENSSSCT00000030404	ENSSSCG00000028631	PIN1	0.742255111	4.232471228	12.86400842	3.35E-04	2.40E-03
XLOC_010259	69431462	69431569	1	ENSSSCT00000014919	ENSSSCG00000013655	ICAM1	0.760032159	4.548468446	10.63313814	1.11E-03	6.83E-03
XLOC_010281	70536387	70536588	1	ENSSSCT00000014869	ENSSSCG00000013614	CNN1	-2.84066156	8.816222592	48.90882744	2.68E-12	9.20E-11
XLOC_010289	71305328	71305515	1	ENSSSCT00000014852	ENSSSCG00000013598	KANK3	-0.887595853	3.753095428	15.21957879	9.57E-05	8.03E-04
XLOC_010297	71871028	71871273	1	ENSSSCT00000014827	ENSSSCG00000013575	RETN	-2.172012465	0.996935607	28.23287792	1.08E-07	1.74E-06
XLOC_010305	72166845	72167091	1	ENSSSCT00000014821	ENSSSCG00000013569	PEX11G	0.733174108	2.940466435	9.090515928	2.57E-03	1.40E-02
XLOC_010306	72388087	72388328	1	ENSSSCT00000014815	ENSSSCG00000013564	ENSSSCG00000013564	0.776960832	1.707374857	8.665859762	3.24E-03	1.70E-02
XLOC_010314	72761363	72761404	1	ENSSSCT00000014800	ENSSSCG00000013551	ENSSSCG00000013551	1.151854798	11.15455366	18.26267202	1.92E-05	1.95E-04
XLOC_010318	73102077	73102424	1	ENSSSCT00000031223	ENSSSCG00000022370	TNFSF9	-0.906236407	1.482167848	11.01182819	9.05E-04	5.76E-03
XLOC_010336	74357680	74357770	1	CUFF.250.2	NA	PTPRS	-0.711743828	4.804602157	9.483861921	2.07E-03	1.17E-02
XLOC_010338	74792835	74792958	1	ENSSSCT00000014761	ENSSSCG00000013514	LRG1	-0.898840822	1.452320934	12.29639829	4.54E-04	3.15E-03
XLOC_010340	74810874	74810974	1	ENSSSCT00000014759	ENSSSCG00000013512	PLIN4	-2.807040916	2.557504893	43.24034097	4.84E-11	1.39E-09
XLOC_010381	77532598	77532880	1	ENSSSCT00000014658	ENSSSCG00000013414	ARID3A	0.859243855	5.581881504	21.20619463	4.12E-06	4.86E-05
XLOC_010387	77673695	77673849	1	ENSSSCT00000022482	ENSSSCG00000024052	GPX4	0.562691573	3.767665832	6.552039499	1.05E-02	4.59E-02
XLOC_010394	77882026	77882220	1	ENSSSCT00000028148	ENSSSCG00000024379	PCSK4	2.553698321	2.781411818	68.506485	1.26E-16	6.70E-15
XLOC_010401	78333364	78333811	1	ENSSSCT00000014668	ENSSSCG00000013424	PALM	-1.118316733	2.581765788	21.63612911	3.30E-06	3.97E-05
XLOC_010413	79770223	79770373	1	ENSSSCT00000015305	ENSSSCG00000014012	GFPT2	-0.868996028	0.537714397	6.924155583	8.50E-03	3.85E-02
XLOC_010428	81246482	81246567	1	ENSSSCT00000022290	ENSSSCG00000028295	ZNF354A	-0.524370225	5.457538512	7.141609146	7.53E-03	3.49E-02
XLOC_010435	81839992	81840145	1	ENSSSCT00000015328	ENSSSCG00000014032	NHP2	0.558317344	3.571616442	6.800407426	9.11E-03	4.09E-02
XLOC_010438	82023171	82023842	1	ENSSSCT00000015330	ENSSSCG00000014034	N4BP3	-1.009968202	1.561652068	15.39699661	8.71E-05	7.38E-04
XLOC_010451	83782139	83782171	1	ENSSSCT00000026067	ENSSSCG00000022661	ENSSSCG00000022661	-0.628687994	6.167600888	10.34738453	1.30E-03	7.79E-03
XLOC_010453	83995709	83995766	1	ENSSSCT00000015366	ENSSSCG00000014066	TMEM171	-1.50201052	5.702523898	38.96443181	4.32E-10	1.07E-08
XLOC_010456	84478324	84478408	1	ENSSSCT00000022464	ENSSSCG00000028317	ENSSSCG00000028317	0.809732008	2.917203323	10.56170459	1.15E-03	7.04E-03
XLOC_010467	86916824	86917214	1	ENSSSCT00000015388	ENSSSCG00000014087	ENSSSCG00000014087	2.037785698	3.983970142	37.70137556	8.24E-10	1.95E-08
XLOC_010469	87348805	87349080	1	ENSSSCT00000015392	ENSSSCG00000014091	F2RL1	-1.361800453	6.915738339	31.4620535	2.03E-08	3.78E-07
XLOC_010483	90502275	90502624	1	ENSSSCT00000015421	ENSSSCG00000014117	ENSSSCG00000014117	-2.048618166	1.947796126	13.5065772	2.38E-04	1.79E-03
XLOC_010499	95686364	95686477	1	ENSSSCT00000015445	ENSSSCG00000014141	RFESD	0.654017117	3.523761881	10.02473613	1.54E-03	9.04E-03
XLOC_010501	95752220	95752968	1	ENSSSCT00000023129	ENSSSCG00000029382	ENSSSCG00000029382	1.553285506	0.671578838	22.79773701	1.80E-06	2.30E-05
XLOC_010521	106220121	106220476	1	ENSSSCT00000024526	ENSSSCG00000029805	RHOBTB3	1.020198161	0.274213933	8.735264303	3.12E-03	1.65E-02
XLOC_010530	112614998	112615288	1	ENSSSCT00000023670	ENSSSCG00000025802	ENSSSCG00000025802	0.96154072	1.485640312	8.106376422	4.41E-03	2.22E-02
XLOC_010534	118230893	118230969	1	ENSSSCT00000015505	ENSSSCG00000014191	FER	0.863077011	1.729452185	7.246980618	7.10E-03	3.32E-02
XLOC_010542	121468414	121468531	1	ENSSSCT00000024663	ENSSSCG00000022048	REEP5	1.156797748	7.320972496	23.41705219	1.30E-06	1.72E-05
XLOC_010543	121534758	121534865	1	ENSSSCT00000015525	ENSSSCG00000014207	APC1	0.780435891	3.816345375	10.53979023	1.17E-03	7.12E-03
XLOC_010544	122134126	122134247	1	ENSSSCT00000025962	ENSSSCG00000029860	ENSSSCG00000029860	-0.832717704	1.277964288	8.61688927	3.33E-03	1.75E-02
XLOC_010545	122386529	122386615	1	ENSSSCT00000030040	ENSSSCG00000025831	C5ORF13	-1.000078164	5.971933642	15.88376761	6.74E-05	5.87E-04
XLOC_010548	123463537	123464473	1	ENSSSCT00000015531	ENSSSCG00000014213	KCNN2	-0.990810943	-0.222363015	7.286808895	6.95E-03	3.26E-02
XLOC_010557	128752210	128752410	1	ENSSSCT00000025027	ENSSSCG00000028431	HSD17B4	1.547531093	6.122317799	36.3085563	1.68E-09	3.80E-08
XLOC_010566	131097462	131097580	1	ENSSSCT00000015553	ENSSSCG00000014235	SNCAIP	1.589447522	1.160744465	30.6135564	3.15E-08	5.64E-07
XLOC_010569	131685061	131685295	1	ENSSSCT00000028945	ENSSSCG00000024806	ENSSSCG00000024806	-0.931156405	4.133725159	11.62355112	6.51E-04	4.33E-03
XLOC_010571	132404679	132405209	1	ENSSSCT00000015560	ENSSSCG00000014240	CSNK1G3	-0.961583013	5.994149895	25.32637059	4.84E-07	6.98E-06
XLOC_010580	135775746	135776296	1	ENSSSCT00000015573	ENSSSCG00000014252	PRRC1	0.768608724	3.507894236	9.902594291	1.65E-03	9.59E-03
XLOC_010582	136368428	136369153	1	ENSSSCT00000015576	ENSSSCG00000014255	SLC12A2	1.240684781	5.918560351	19.89442711	8.18E-06	9.07E-05
XLOC_010585	137198380	137198898	1	ENSSSCT00000015579	ENSSSCG00000014258	ISOC1	-0.613814053	5.369017277	11.1943546	8.20E-04	5.30E-03
XLOC_010599	139959239	139959671	1	ENSSSCT00000015597	ENSSSCG00000014274	PDLIM4	-1.709044911	3.630006899	56.49558688	5.63E-14	2.43E-12
XLOC_010601	140064534	140064926	1	ENSSSCT00000015599	ENSSSCG00000014276	SLC22A5	0.887007322	4.91982048	14.54290955	1.37E-04	1.10E-03
XLOC_010614	142398393	142398576	1	ENSSSCT00000015626	ENSSSCG00000014303	PHF15	-0.499685141	6.459537507	6.399023675	1.14E-02	4.95E-02
XLOC_010615	142498900	142499321	1	ENSSSCT00000015628	ENSSSCG00000014304	SEC24A	1.028816513	6.057712534	18.73431837	1.50E-05	1.57E-04
XLOC_010639	146842295	146842455	1	ENSSSCT00000015670	ENSSSCG00000024189	ENSSSCG00000024189	1.088616899	3.385818067	29.31569628	6.15E-08	1.04E-06
XLOC_010646	147317594	147319002	1	ENSSSCT00000015686	ENSSSCG00000014357	CXXC5	0.662134638	5.114622788	8.651173292	3.27E-03	1.71E-02
XLOC_010651	147857842	147858015	1	ENSSSCT00000015690	ENSSSCG00000014361	C5ORF32	1.504236913	6.49779092	52.70745331	3.87E-13	1.47E-11
XLOC_010654	148247725	148247893	1	ENSSSCT00000029343	ENSSSCG00000020835	EIF4EBP3	0.643735526	3.854492703	8.12244279	4.37E-03	2.20E-02
XLOC_010681	149236976	149238733	1	ENSSSCT00000023828	ENSSSCG00000023485	ENSSSCG00000023485	-0.880077429	0.483515157	8.375987344	3.80E-03	1.94E-02
XLOC_010687	149342965	149345424	1	ENSSSCT00000015722	ENSSSCG00000014385	PCDHGC5	-0.879461318	-0.031909786	7.004441161	8.13E-03	3.71E-02
XLOC_010693	150495712	150496250	1	ENSSSCT00000015737	ENSSSCG00000014399	ARHGAP26	-0.893235016	4.57648833	16.19633655	5.71E-05	5.10E-04
XLOC_010706	157099050	157099194	1	ENSSSCT00000015774	ENSSSCG00000014430	ABLIM3	-1.220580113	0.835397012	15.40226892	8.69E-05	7.37E-04
XLOC_010718	158143674	158143738	1	ENSSSCT00000015790	ENSSSCG00000014443	ENSSSCG00000014443	-3.108670724	0.372233649	47.45234718	5.64E-12	1.87E-10
XLOC_010797	1575575	1577310	1	ENSSSCT00000027944	ENSSSCG00000024158	ENSSSCG00000024158	-1.378371976	2.999527809	30.87948627	2.75E-08	4.97E-07
XLOC_010798	1866961	1867143	1	ENSSSCT00000014066	ENSSSCG00000012869	ANO1	-1.403070228	0.494186706	17.90632374	2.32E-05	2.32E-04
XLOC_010802	2931347	2931592	1	ENSSSCT00000014084	ENSSSCG00000012883	GAL	-1.830896109	2.009029547	41.53884885	1.16E-10	3.12E-09
XLOC_010813	3814979	3817244	1	ENSSSCT00000014114	ENSSSCG00000012911	CARNS1	-0.694626042	1.456662017	7.120054117	7.62E-03	3.52E-02
XLOC_010830	4983355	4983989	1	ENSSSCT00000023883	ENSSSCG00000030415	ENSSSCG00000030415	0.686965087	6.173161734	11.89245665	5.64E-04	3.82E-03
XLOC_010838	5395320	5395532	1	ENSSSCT00000014166	ENSSSCG00000012960	CST6	0.818928994	2.790508037	8.764344456	3.07E-03	1.63E-02
XLOC_010844	5541055	5541663	1	ENSSSCT00000014175	ENSSSCG00000012968	CCDC85B	-0.861382402	3.152260561	13.67086213	2.18E-04	1.66E-03
XLOC_010853	5840778	5844423	1	ENSSSCT00000014195	ENSSSCG00000012985	LTBP3	-0.571203683	5.811828404	8.713217107	3.16E-03	1.67E-02
XLOC_010859	6030298	6031733	1	ENSSSCT00000014206	ENSSSCG00000012996	CDC42EP2	-1.25766426	4.618439276	23.48347765	1.26E-06	1.67E-05
XLOC_010862	6129549	6130314	1	ENSSSCT00000014210	ENSSSCG00000012999	CAPN1	-0.82933561	8.784653306	16.55707621	4.72E-05	4.32E-04
XLOC_010864	6208815	6209215	1	ENSSSCT00000014215	ENSSSCG00000013004	TM7SF2	-0.865467535	3.483791778	12.56821379	3.92E-04	2.76E-03
XLOC_010879	6935189	6935250	1	ENSSSCT00000014249	ENSSSCG00000013036	FKBP2	0.565900078	5.636812029	6.901427611	8.61E-03	3.90E-02
XLOC_010890	7464512	7465326	1	ENSSSCT00000014261	ENSSSCG00000013048	C11ORF84	-0.785238323	3.764779367	13.31913426	2.63E-04	1.95E-03
XLOC_010897	8210976	8213504	1	ENSSSCT00000028226	ENSSSCG00000024545	CHRM1	-2.037804911	1.571826482	35.38144802	2.71E-09	5.87E-08
XLOC_010915	8619966	8620119	1	ENSSSCT00000014276	ENSSSCG00000013060	SCGB1A1	1.520319545	-0.069267732	10.7725112	1.03E-03	6.42E-03
XLOC_010921	9157720	9159137	1	ENSSSCT00000014290	ENSSSCG00000013073	FADS3	-1.516624156	5.723331496	38.91335119	4.43E-10	1.10E-08
XLOC_010922	9186048	9187302	1	ENSSSCT00000014291	ENSSSCG00000013074	RAB3IL1	-0.550042144	2.834452137	7.078294123	7.80E-03	3.59E-02
XLOC_010924	9247472	9250900	1	ENSSSCT00000014288	ENSSSCG00000024015	FADS1	-0.616431775	4.965961943	8.679112422	3.22E-03	1.69E-02
XLOC_010926	9351869	9355266	1	ENSSSCT00000014297	ENSSSCG00000013079	DAGLA	-1.674193084	4.666580867	53.59217374	2.47E-13	9.63E-12
XLOC_010927	9568403	9568466	1	ENSSSCT00000014306	ENSSSCG00000013088	LRRC10B	-1.633842498	0.458706883	26.94645223	2.09E-07	3.24E-06
XLOC_010932	9705515	9706072	1	ENSSSCT00000014305	ENSSSCG00000013087	DAK	1.538715534	8.47419047	44.85926408	2.12E-11	6.40E-10
XLOC_010943	10490769	10491986	1	ENSSSCT00000014326	ENSSSCG00000013106	GPR44	-0.833001539	2.662982406	10.52464725	1.18E-03	7.17E-03
XLOC_010944	10736891	10737328	1	ENSSSCT00000026893	ENSSSCG00000027387	MS4A12	-0.627856592	9.01847396	10.79735922	1.02E-03	6.35E-03
XLOC_010948	10855774	10856015	1	ENSSSCT00000014322	ENSSSCG00000013102	MS4A7	-0.967822935	-0.195046352	7.431543764	6.41E-03	3.04E-02
XLOC_010949	10959670	10962450	1	ENSSSCT00000014319	ENSSSCG00000013099	MS4A2	0.736569144	3.316851906	9.001684109	2.70E-03	1.46E-02
XLOC_010951	11108689	11108909	1	ENSSSCT00000014337	ENSSSCG00000013117	GIF	3.834453785	2.766706362	96.4290831	9.25E-23	7.59E-21
XLOC_010952	11135994	11136052	1	ENSSSCT00000014336	ENSSSCG00000013116	ENSSSCG00000013116	3.727620221	2.723223579	118.1242053	1.63E-27	1.60E-25
XLOC_010971	11881575	11884011	1	ENSSSCT00000014367	ENSSSCG00000013147	FAM111B	-0.873457016	4.454736027	14.59840756	1.33E-04	1.07E-03
XLOC_011028	15885304	15885594	1	ENSSSCT00000029530	ENSSSCG00000027481	ENSSSCG00000027481	0.696409256	3.466196975	9.099180206	2.56E-03	1.39E-02
XLOC_011029	15888944	15889332	1	ENSSSCT00000014442	ENSSSCG00000013222	FNBP4	0.892202937	3.514292899	19.14645578	1.21E-05	1.29E-04
XLOC_011042	16912029	16912262	1	ENSSSCT00000030061	ENSSSCG00000028351	CKAP5	1.266179998	3.319741745	17.66196866	2.64E-05	2.59E-04
XLOC_011043	16981002	16981790	1	ENSSSCT00000014468	ENSSSCG00000013248	LRP4	0.959469906	5.925344277	16.96627276	3.80E-05	3.58E-04
XLOC_011047	17476851	17477194	1	ENSSSCT00000014484	ENSSSCG00000013260	MDK	-0.74869426	6.006846166	12.13749595	4.94E-04	3.40E-03
XLOC_011056	18926231	18926364	1	CUFF.227.2	NA	TP53I11	-0.812339271	3.755885852	16.34299175	5.29E-05	4.76E-04
XLOC_011057	19002630	19002833	1	ENSSSCT00000014502	ENSSSCG00000013278	TSPAN18	-1.633405404	1.402131294	26.81925994	2.23E-07	3.45E-06
XLOC_011062	20010994	20012484	1	ENSSSCT00000029840	ENSSSCG00000025731	ALKBH3	0.49881483	4.148764034	7.184147538	7.36E-03	3.42E-02
XLOC_011063	20061566	20062297	1	ENSSSCT00000027104	ENSSSCG00000021739	HSD17B12	0.524486987	7.106372355	7.358538613	6.67E-03	3.15E-02
XLOC_011071	26810906	26812551	1	ENSSSCT00000014517	ENSSSCG00000013292	PRR5L	-0.722944845	3.038653732	10.51959307	1.18E-03	7.18E-03
XLOC_011074	27784534	27785847	1	ENSSSCT00000027305	ENSSSCG00000025588	FJX1	-0.944859844	1.005941476	10.56480719	1.15E-03	7.03E-03
XLOC_011075	28157168	28157378	1	ENSSSCT00000014523	ENSSSCG00000013297	CD44	-0.659695473	5.219711844	10.1491487	1.44E-03	8.52E-03
XLOC_011078	28658521	28658967	1	ENSSSCT00000014526	ENSSSCG00000013300	EHF	0.707130128	4.389830009	6.388926741	1.15E-02	4.97E-02
XLOC_011079	28860746	28861587	1	ENSSSCT00000014528	ENSSSCG00000013302	CAT	2.187587574	8.140557625	92.65759681	6.22E-22	4.78E-20
XLOC_011083	29775763	29778598	1	ENSSSCT00000026025	ENSSSCG00000024791	CD59	-1.27298436	5.148718145	28.29561472	1.04E-07	1.70E-06
XLOC_011086	30415041	30415169	1	ENSSSCT00000028040	ENSSSCG00000024894	ENSSSCG00000024894	0.872323053	0.57784278	7.310325419	6.86E-03	3.22E-02
XLOC_011099	35864281	35864778	1	ENSSSCT00000014565	ENSSSCG00000013337	BBOX1	6.824431226	3.716016489	331.3321782	4.93E-74	2.94E-71
XLOC_011102	37564854	37568236	1	ENSSSCT00000014569	ENSSSCG00000013341	LUZP2	-1.383466071	-0.666918143	9.6195541	1.93E-03	1.10E-02
XLOC_011111	41837698	41837827	1	ENSSSCT00000014576	ENSSSCG00000013347	PRMT3	0.649838069	2.176441353	7.67736285	5.59E-03	2.71E-02
XLOC_011115	42202741	42205614	1	ENSSSCT00000014581	ENSSSCG00000013351	NAV2	-1.109619401	4.119739584	28.08460158	1.16E-07	1.87E-06
XLOC_011128	44840131	44840253	1	ENSSSCT00000014614	ENSSSCG00000013380	NUCB2	0.727931932	5.194412421	8.421406694	3.71E-03	1.91E-02
XLOC_011132	47050874	47051319	1	ENSSSCT00000014620	ENSSSCG00000013385	INSC	-1.359035812	-0.408790858	12.37861418	4.34E-04	3.03E-03
XLOC_011135	47702356	47702515	1	ENSSSCT00000014627	ENSSSCG00000013390	CRSP1	0.994284512	1.034087053	9.126151883	2.52E-03	1.38E-02
XLOC_011152	52379712	52379885	1	ENSSSCT00000026707	ENSSSCG00000022492	AMPD3	0.708390725	3.724853875	11.27137143	7.87E-04	5.11E-03
XLOC_011154	53070258	53071523	1	ENSSSCT00000014650	ENSSSCG00000013410	SWAP70	0.973241724	6.386319601	16.49833891	4.87E-05	4.44E-04
XLOC_011162	53845171	53846469	1	ENSSSCT00000015280	ENSSSCG00000013989	GJC2	-1.529931468	0.432152741	24.5897916	7.09E-07	9.92E-06
XLOC_011199	58964781	58965995	1	ENSSSCT00000015197	ENSSSCG00000013911	TMEM59L	-1.434513472	1.535716606	25.55493254	4.30E-07	6.28E-06
XLOC_011221	60517862	60519428	1	ENSSSCT00000015144	ENSSSCG00000013864	TMEM38A	-1.282590487	2.381263973	25.99937665	3.42E-07	5.07E-06
XLOC_011226	61050296	61051024	1	ENSSSCT00000015132	ENSSSCG00000013853	HSH2D	1.052326886	4.224769343	8.459937943	3.63E-03	1.87E-02
XLOC_011230	61344295	61344559	1	ENSSSCT00000015120	ENSSSCG00000013842	CYP4F2	-0.757041693	7.245027316	10.07648686	1.50E-03	8.82E-03
XLOC_011231	61491874	61492346	1	ENSSSCT00000030903	ENSSSCG00000028753	CYP4F55	-1.910840178	4.866813946	46.80872523	7.83E-12	2.51E-10
XLOC_011232	61524976	61525138	1	ENSSSCT00000030185	ENSSSCG00000027903	ENSSSCG00000027903	-1.652227707	3.536057717	41.30274487	1.30E-10	3.50E-09
XLOC_011233	61567647	61567759	1	ENSSSCT00000022764	ENSSSCG00000025560	PGLYRP2	1.62974667	2.59077554	37.34588151	9.89E-10	2.30E-08
XLOC_011272	65381889	65382272	1	ENSSSCT00000015043	ENSSSCG00000013768	ENSSSCG00000013768	0.887442403	4.074735086	12.95510908	3.19E-04	2.31E-03
XLOC_011273	65401420	65402149	1	ENSSSCT00000015040	ENSSSCG00000013766	IL27RA	-1.350693169	6.417791656	45.419407	1.59E-11	4.88E-10
XLOC_011343	69723074	69724074	1	ENSSSCT00000014901	ENSSSCG00000013643	CDKN2D	-0.745371397	4.826020842	13.29896816	2.66E-04	1.97E-03
XLOC_011369	71403986	71405744	1	ENSSSCT00000014849	ENSSSCG00000013595	LASS4	-0.642234456	4.006613859	8.843867515	2.94E-03	1.57E-02
XLOC_011382	72178532	72178686	1	ENSSSCT00000014820	ENSSSCG00000013568	ARHGEF18	-0.684750137	6.302160507	10.33741376	1.30E-03	7.83E-03
XLOC_011383	72275693	72275954	1	ENSSSCT00000014817	ENSSSCG00000013566	ENSSSCG00000013566	1.119541572	0.901719146	10.56757761	1.15E-03	7.02E-03
XLOC_011389	72950402	72950764	1	ENSSSCT00000023681	ENSSSCG00000030385	ENSSSCG00000030385	0.761353179	11.30523527	7.651376783	5.67E-03	2.74E-02
XLOC_011390	72958832	72959126	1	ENSSSCT00000014799	ENSSSCG00000013550	SLC25A23	-0.890086332	2.980213134	14.47048032	1.42E-04	1.14E-03
XLOC_011393	73063907	73065530	1	ENSSSCT00000014793	ENSSSCG00000013545	TUBB4A	-1.61960141	2.941152517	32.5897841	1.14E-08	2.23E-07
XLOC_011400	73642380	73643465	1	ENSSSCT00000014777	ENSSSCG00000013530	FUT3	-1.471471424	3.645564969	22.42963155	2.18E-06	2.74E-05
XLOC_011403	73699558	73699779	1	ENSSSCT00000029215	ENSSSCG00000027474	ENSSSCG00000027474	-1.194464121	-0.597797746	7.606598544	5.82E-03	2.80E-02
XLOC_011411	74545286	74546598	1	ENSSSCT00000025001	ENSSSCG00000028034	ENSSSCG00000028034	-0.966034425	3.848937261	20.48695644	6.00E-06	6.83E-05
XLOC_011418	74990295	74990713	1	ENSSSCT00000014750	ENSSSCG00000013503	SHD	-0.931733871	0.066083978	7.191295967	7.33E-03	3.41E-02
XLOC_011422	75072172	75073143	1	ENSSSCT00000014747	ENSSSCG00000013501	CREB3L3	2.386010849	8.39751181	63.28027805	1.79E-15	8.75E-14
XLOC_011442	76323888	76324631	1	ENSSSCT00000014714	ENSSSCG00000013469	ZNF555	0.823945027	1.662886396	11.78338081	5.98E-04	4.01E-03
XLOC_011443	76370017	76370429	1	ENSSSCT00000014713	ENSSSCG00000013468	THOP1	1.024178666	5.31747628	23.64668626	1.16E-06	1.55E-05
XLOC_011457	77403296	77403712	1	ENSSSCT00000014684	ENSSSCG00000013440	ATP8B3	-0.87388291	1.350412438	9.699168197	1.84E-03	1.06E-02
XLOC_011460	77492322	77492449	1	ENSSSCT00000014660	ENSSSCG00000013416	MED16	0.580007724	4.867756418	7.367285585	6.64E-03	3.14E-02
XLOC_011467	77876953	77876985	1	ENSSSCT00000022339	ENSSSCG00000026387	REEP6	1.119659927	6.492567742	22.33951095	2.28E-06	2.85E-05
XLOC_011468	77897990	77902992	1	ENSSSCT00000022673	ENSSSCG00000023329	APC2	1.452858267	2.421437196	31.68273894	1.82E-08	3.41E-07
XLOC_011473	78106737	78107038	1	ENSSSCT00000014677	ENSSSCG00000013433	ADAMTSL5	1.223473106	1.650119195	15.81666629	6.98E-05	6.05E-04
XLOC_011479	78314795	78314833	1	ENSSSCT00000014669	ENSSSCG00000013425	C19ORF21	-1.178894086	8.35461312	20.31089507	6.58E-06	7.42E-05
XLOC_011513	82921010	82921130	1	ENSSSCT00000015354	ENSSSCG00000014055	CDHR2	-0.914849797	10.00082255	11.02105025	9.01E-04	5.74E-03
XLOC_011521	83647645	83649894	1	ENSSSCT00000015362	ENSSSCG00000014063	SFXN1	-2.024584123	6.941161146	95.1361889	1.78E-22	1.43E-20
XLOC_011525	85273800	85273881	1	ENSSSCT00000015372	ENSSSCG00000014072	ENC1	1.731700263	3.329268895	44.07623377	3.16E-11	9.32E-10
XLOC_011526	85371845	85371973	1	ENSSSCT00000015375	ENSSSCG00000014074	GFM2	0.662071466	3.881257213	10.85254888	9.87E-04	6.19E-03
XLOC_011527	85441368	85441916	1	ENSSSCT00000015377	ENSSSCG00000014076	FAM169A	1.310454005	1.524442883	26.35483577	2.84E-07	4.27E-06
XLOC_011536	87128324	87128615	1	ENSSSCT00000015389	ENSSSCG00000014088	IQGAP2	1.529064234	6.545343359	32.41205098	1.25E-08	2.43E-07
XLOC_011538	87305238	87306194	1	ENSSSCT00000031424	ENSSSCG00000025645	ENSSSCG00000025645	0.874576409	7.036394201	20.79594362	5.11E-06	5.92E-05
XLOC_011550	89844360	89847353	1	ENSSSCT00000015416	ENSSSCG00000014113	HOMER1	0.669155784	2.778405794	8.954250343	2.77E-03	1.49E-02
XLOC_011552	90747286	90747520	1	ENSSSCT00000015422	ENSSSCG00000014118	ENSSSCG00000014118	-2.198786089	2.323273662	14.76554412	1.22E-04	9.96E-04
XLOC_011553	90762307	90762436	1	ENSSSCT00000029318	ENSSSCG00000024986	ENSSSCG00000024986	-1.859341009	-0.508279067	15.50094865	8.25E-05	7.05E-04
XLOC_011564	93411267	93411334	1	ENSSSCT00000025963	ENSSSCG00000029173	TMEM167A	0.608170561	3.537155127	9.240254909	2.37E-03	1.31E-02
XLOC_011570	95586260	95586468	1	ENSSSCT00000024624	ENSSSCG00000030317	ENSSSCG00000030317	1.548342468	0.2977189	16.16230608	5.81E-05	5.17E-04
XLOC_011577	98794388	98795238	1	CUFF.257.2	NA	MEF2C	0.8838611	4.710365324	9.773323315	1.77E-03	1.02E-02
XLOC_011579	100713546	100713937	1	ENSSSCT00000015459	ENSSSCG00000014152	ENSSSCG00000014152	1.028632735	1.067102135	13.46950222	2.42E-04	1.82E-03
XLOC_011580	100768674	100771523	1	ENSSSCT00000028243	ENSSSCG00000024193	ENSSSCG00000024193	0.960035537	6.064729616	18.40562152	1.79E-05	1.83E-04
XLOC_011592	106310503	106310723	1	ENSSSCT00000015476	ENSSSCG00000014167	GLRX	4.702942817	7.236326594	332.9827327	2.15E-74	1.34E-71
XLOC_011593	106406384	106406500	1	ENSSSCT00000015477	ENSSSCG00000014168	ELL2	1.234763673	3.847489293	23.8926088	1.02E-06	1.38E-05
XLOC_011596	107545792	107547991	1	ENSSSCT00000025069	ENSSSCG00000023396	LIX1	-2.180312252	4.406132684	35.5321277	2.51E-09	5.48E-08
XLOC_011607	113206699	113206809	1	ENSSSCT00000015500	ENSSSCG00000014187	NUDT12	0.638878713	3.977453585	6.911522548	8.56E-03	3.88E-02
XLOC_011618	121372093	121372260	1	ENSSSCT00000015522	ENSSSCG00000014204	DCP2	1.140775965	3.774849785	26.34889236	2.85E-07	4.28E-06
XLOC_011626	124628609	124630199	1	ENSSSCT00000015535	ENSSSCG00000014217	FEM1C	0.655897325	3.103950144	7.565265601	5.95E-03	2.86E-02
XLOC_011627	124682078	124682698	1	ENSSSCT00000015536	ENSSSCG00000014218	TMED7	0.569579641	6.544724176	10.04939444	1.52E-03	8.94E-03
XLOC_011639	132182292	132184192	1	ENSSSCT00000015559	ENSSSCG00000014239	CEP120	-0.525111759	6.060007703	7.217721899	7.22E-03	3.37E-02
XLOC_011640	133256788	133256973	1	ENSSSCT00000015562	ENSSSCG00000014242	ZNF608	1.562796368	3.935274309	48.11924303	4.01E-12	1.35E-10
XLOC_011643	135176966	135177908	1	ENSSSCT00000015569	ENSSSCG00000014249	mars-03	-1.137517221	1.929048639	19.2360236	1.16E-05	1.24E-04
XLOC_011652	139275929	139278693	1	ENSSSCT00000015591	ENSSSCG00000014269	FNIP1	-0.63151907	5.780847598	8.093007632	4.44E-03	2.23E-02
XLOC_011656	140228916	140230780	1	ENSSSCT00000015600	ENSSSCG00000014277	IRF1	-0.5628726	8.731881793	6.48643837	1.09E-02	4.74E-02
XLOC_011660	140617550	140617891	1	ENSSSCT00000015610	ENSSSCG00000014287	SHROOM1	0.678132424	2.621373227	8.745286222	3.10E-03	1.65E-02
XLOC_011662	140670244	140670371	1	CUFF.261.2	NA	AFF4	0.958627932	3.74291001	13.42056858	2.49E-04	1.86E-03
XLOC_011676	143773982	143774423	1	ENSSSCT00000015639	ENSSSCG00000014315	LECT2	9.040584789	-0.392673499	144.1735153	3.26E-33	4.19E-31
XLOC_011678	144021128	144021271	1	ENSSSCT00000015645	ENSSSCG00000014319	SMAD5	1.324652479	0.091143314	15.0017889	1.07E-04	8.91E-04
XLOC_011682	145357374	145358241	1	ENSSSCT00000015647	ENSSSCG00000014321	KLHL3	2.226289351	1.91886983	43.73871064	3.75E-11	1.09E-09
XLOC_011690	145962126	145962848	1	ENSSSCT00000015654	ENSSSCG00000014328	GFRA3	5.471558484	6.130356613	385.6159724	7.45E-86	6.55E-83
XLOC_011692	146132308	146132409	1	ENSSSCT00000015662	ENSSSCG00000014335	REEP2	-1.138446441	1.010621702	13.29588547	2.66E-04	1.97E-03
XLOC_011698	146889128	146889292	1	ENSSSCT00000015669	ENSSSCG00000014342	ENSSSCG00000014342	1.192681486	2.616346663	26.65628875	2.43E-07	3.70E-06
XLOC_011699	147088755	147089347	1	ENSSSCT00000025910	ENSSSCG00000026423	SLC23A1	-1.323504688	6.890748914	34.09891335	5.24E-09	1.09E-07
XLOC_011700	147107912	147108504	1	ENSSSCT00000030384	ENSSSCG00000029239	ENSSSCG00000029239	3.038529122	6.211653766	70.77515142	4.00E-17	2.21E-15
XLOC_011712	148251083	148251294	1	ENSSSCT00000015695	ENSSSCG00000014365	SRA1	0.541752327	4.901135702	8.269217874	4.03E-03	2.05E-02
XLOC_011727	149506500	149507743	1	ENSSSCT00000015728	ENSSSCG00000014391	ARAP3	-0.552327622	5.670397032	7.400781887	6.52E-03	3.09E-02
XLOC_011729	149752166	149753171	1	ENSSSCT00000015733	ENSSSCG00000014395	PCDH12	-0.920261808	3.549914417	12.02021819	5.26E-04	3.61E-03
XLOC_011732	150317384	150320617	1	ENSSSCT00000028925	ENSSSCG00000024954	FGF1	-1.356135496	0.95934198	16.17493544	5.78E-05	5.14E-04
XLOC_011735	151055280	151055969	1	ENSSSCT00000015739	ENSSSCG00000014401	NR3C1	0.877765685	4.940089262	13.60689792	2.25E-04	1.71E-03
XLOC_011746	155004687	155008248	1	ENSSSCT00000026609	ENSSSCG00000027499	ENSSSCG00000027499	-1.292800178	0.115081914	12.51430501	4.04E-04	2.83E-03
XLOC_011747	155076269	155076481	1	ENSSSCT00000015759	ENSSSCG00000027868	DPYSL3	-1.453678976	2.687600452	23.69005485	1.13E-06	1.52E-05
XLOC_011748	155127628	155127813	1	ENSSSCT00000010592	ENSSSCG00000021111	ENSSSCG00000021111	-1.486190247	3.28474412	28.00454921	1.21E-07	1.95E-06
XLOC_011751	155635125	155635170	1	ENSSSCT00000026654	ENSSSCG00000027244	SPINK1	2.449244061	8.926017606	89.14949055	3.66E-21	2.68E-19
XLOC_011757	156451710	156451800	1	ENSSSCT00000015770	ENSSSCG00000014428	5-HT4R	0.766505633	2.75817532	8.439827576	3.67E-03	1.89E-02
XLOC_011759	157307150	157307565	1	ENSSSCT00000015779	ENSSSCG00000014434	IL17B	-1.534503075	2.162723299	29.92931754	4.48E-08	7.84E-07
XLOC_011769	158193430	158194572	1	ENSSSCT00000031753	ENSSSCG00000023417	CDX1	-0.835096798	5.169433183	6.738621944	9.43E-03	4.21E-02
XLOC_011813	159560626	159561544	1	ENSSSCT00000028470	ENSSSCG00000028567	BTNL9	-0.700376857	2.224774181	8.760687816	3.08E-03	1.63E-02
XLOC_011825	162099157	162099477	1	ENSSSCT00000015914	ENSSSCG00000014564	ENSSSCG00000014564	-2.309309451	7.387910711	55.53967762	9.16E-14	3.79E-12
XLOC_011827	162127217	162128103	1	ENSSSCT00000015911	ENSSSCG00000014561	NLRP6	-0.730863235	8.110429737	7.098606635	7.71E-03	3.55E-02
XLOC_011847	828571	828745	1	ENSSSCT00000022811	ENSSSCG00000026422	GPER	1.306303369	1.331647925	14.60373548	1.33E-04	1.07E-03
XLOC_011855	3634288	3634412	1	ENSSSCT00000008310	ENSSSCG00000007574	SDK1	-1.640426884	3.637736374	37.13059371	1.10E-09	2.55E-08
XLOC_011862	4776501	4777456	1	ENSSSCT00000008326	ENSSSCG00000007586	FSCN1	-0.784121795	5.709707947	14.03533302	1.79E-04	1.39E-03
XLOC_011869	5470550	5471104	1	ENSSSCT00000008340	ENSSSCG00000007600	BHLHA15	3.455914581	1.549547067	115.2223856	7.03E-27	6.78E-25
XLOC_011874	6558454	6560175	1	ENSSSCT00000030995	ENSSSCG00000029175	FAM200A	0.81942593	0.527571128	7.110165611	7.66E-03	3.53E-02
XLOC_011887	7122226	7122492	1	ENSSSCT00000008382	ENSSSCG00000007642	AZGP1	2.605731241	2.353366817	73.67391873	9.21E-18	5.37E-16
XLOC_011888	7175429	7175549	1	ENSSSCT00000008383	ENSSSCG00000007643	ZKSCAN1	1.481500079	2.519351173	21.53860572	3.47E-06	4.16E-05
XLOC_011906	7918398	7918605	1	ENSSSCT00000029137	ENSSSCG00000027466	PCOLCE	-0.838822409	6.306516221	14.61273912	1.32E-04	1.07E-03
XLOC_011914	8140290	8140398	1	ENSSSCT00000028933	ENSSSCG00000027486	TRIP6	-1.040164086	3.035286879	20.41357356	6.24E-06	7.07E-05
XLOC_011917	8491985	8492161	1	ENSSSCT00000008420	ENSSSCG00000007679	RABL5	-1.854149707	2.020467769	47.35471555	5.92E-12	1.94E-10
XLOC_011924	9624541	9625014	1	ENSSSCT00000022752	ENSSSCG00000024796	UPK3B	-2.172763688	0.273965915	17.44487868	2.96E-05	2.85E-04
XLOC_011925	9641161	9641272	1	ENSSSCT00000008438	ENSSSCG00000007695	ENSSSCG00000007695	-3.343878827	1.63042582	16.11525618	5.96E-05	5.30E-04
XLOC_011929	9837963	9838303	1	ENSSSCT00000008432	ENSSSCG00000007691	ZP3	-2.082700408	4.667271672	24.24321348	8.49E-07	1.16E-05
XLOC_011931	10227476	10227542	1	ENSSSCT00000008443	ENSSSCG00000007700	HIP1	-0.879738193	3.931423786	15.660053	7.58E-05	6.52E-04
XLOC_011936	10645945	10646143	1	ENSSSCT00000008450	ENSSSCG00000007707	VPS37D	-1.320645137	1.632355192	25.87978284	3.63E-07	5.37E-06
XLOC_011944	11113491	11113617	1	ENSSSCT00000008462	ENSSSCG00000007719	CLIP2	-0.727705958	2.82048358	11.41288245	7.29E-04	4.77E-03
XLOC_011964	17074784	17074907	1	ENSSSCT00000008491	ENSSSCG00000007744	PHGK	-0.915279842	0.328693247	8.080416999	4.47E-03	2.24E-02
XLOC_011974	17575285	17575674	1	ENSSSCT00000008504	ENSSSCG00000007757	TRIM72	-1.900702659	0.836082465	35.46744898	2.59E-09	5.64E-08
XLOC_011987	18235943	18237502	1	ENSSSCT00000025954	ENSSSCG00000024303	ENSSSCG00000024303	1.504509297	0.495136956	17.5608455	2.78E-05	2.71E-04
XLOC_011994	18470478	18470784	1	ENSSSCT00000026459	ENSSSCG00000029186	SEZ6L2	-0.863779587	0.513399087	7.993233918	4.70E-03	2.34E-02
XLOC_012028	25784628	25784737	1	ENSSSCT00000024054	ENSSSCG00000021955	ENSSSCG00000021955	-0.811732427	1.504400877	8.56304612	3.43E-03	1.79E-02
XLOC_012037	29191580	29191914	1	ENSSSCT00000028529	ENSSSCG00000028668	ENSSSCG00000028668	0.971078216	1.010361318	9.71305773	1.83E-03	1.05E-02
XLOC_012039	29432642	29432864	1	ENSSSCT00000028273	ENSSSCG00000024206	CPPED1	0.782702309	5.627794881	15.23897725	9.47E-05	7.95E-04
XLOC_012045	32126075	32126433	1	ENSSSCT00000008643	ENSSSCG00000007888	TNFRSF17	2.861433713	4.221929459	113.5457797	1.64E-26	1.53E-24
XLOC_012046	32253039	32253225	1	ENSSSCT00000008652	ENSSSCG00000007896	TXNDC11	0.677101833	4.943589473	12.90724831	3.27E-04	2.35E-03
XLOC_012058	33284419	33284496	1	ENSSSCT00000008660	ENSSSCG00000007903	EMP2	-0.898492323	1.491842071	13.00428879	3.11E-04	2.25E-03
XLOC_012075	38677800	38677962	1	ENSSSCT00000008695	ENSSSCG00000007933	sep-12	-2.388643208	1.190987228	54.29459212	1.73E-13	6.91E-12
XLOC_012081	38983198	38983375	1	ENSSSCT00000008707	ENSSSCG00000007944	CORO7	-0.806169223	7.118482274	13.62235196	2.24E-04	1.70E-03
XLOC_012087	39969677	39969908	1	ENSSSCT00000008717	ENSSSCG00000007954	SLX4	-0.665443388	5.285860785	10.21188831	1.40E-03	8.27E-03
XLOC_012100	40683844	40683953	1	ENSSSCT00000028658	ENSSSCG00000022630	FLYWCH2	-1.195682307	3.625663494	17.2430851	3.29E-05	3.14E-04
XLOC_012106	41009748	41010174	1	ENSSSCT00000008743	ENSSSCG00000007980	ITFG3	0.823987248	7.461243153	8.047818748	4.56E-03	2.28E-02
XLOC_012110	41124103	41124270	1	ENSSSCT00000008752	ENSSSCG00000007987	DECR2	0.819091037	6.752472532	9.025861979	2.66E-03	1.44E-02
XLOC_012129	41772605	41772711	1	ENSSSCT00000008789	ENSSSCG00000008020	IFT140	-1.00636334	2.774843251	18.83656738	1.42E-05	1.50E-04
XLOC_012131	41885565	41885791	1	ENSSSCT00000030926	ENSSSCG00000026673	ENSSSCG00000026673	1.100472045	1.010815421	14.66560824	1.28E-04	1.04E-03
XLOC_012151	42686749	42687077	1	ENSSSCT00000031486	ENSSSCG00000027098	ENSSSCG00000027098	-1.158635638	5.056360387	29.73505365	4.95E-08	8.58E-07
XLOC_012156	43107750	43110050	1	ENSSSCT00000008839	ENSSSCG00000008066	ZNF484	-0.619889823	2.480535292	6.67920659	9.75E-03	4.34E-02
XLOC_012158	43196810	43196936	1	ENSSSCT00000024941	ENSSSCG00000029797	ENSSSCG00000029797	1.251184586	1.514489927	15.98334992	6.39E-05	5.61E-04
XLOC_012164	43917468	43917950	1	ENSSSCT00000028065	ENSSSCG00000028185	ENSSSCG00000028185	0.52926401	3.607091684	6.630410028	1.00E-02	4.44E-02
XLOC_012184	46400419	46400770	1	ENSSSCT00000008881	ENSSSCG00000008107	ENSSSCG00000008107	1.591330418	1.139661686	21.65273262	3.27E-06	3.93E-05
XLOC_012191	48408142	48408372	1	ENSSSCT00000008895	ENSSSCG00000008119	KCNIP3	1.430507718	0.74389746	16.08816313	6.05E-05	5.35E-04
XLOC_012192	48458585	48458730	1	ENSSSCT00000008896	ENSSSCG00000008120	ENSSSCG00000008120	0.618170321	7.038599988	7.805627957	5.21E-03	2.56E-02
XLOC_012196	49025324	49025541	1	ENSSSCT00000008903	ENSSSCG00000008127	SNRNP200	0.753716997	5.362959244	10.78562608	1.02E-03	6.39E-03
XLOC_012207	49819921	49820130	1	ENSSSCT00000031443	ENSSSCG00000023884	ENSSSCG00000023884	2.439258695	0.340798283	32.92149359	9.60E-09	1.90E-07
XLOC_012208	51051816	51052005	1	ENSSSCT00000008919	ENSSSCG00000008142	C2ORF40	-0.977333412	4.820583917	10.16668147	1.43E-03	8.46E-03
XLOC_012224	56449363	56449675	1	ENSSSCT00000008953	ENSSSCG00000008175	CHST10	-0.924835969	4.293428072	14.29285313	1.56E-04	1.23E-03
XLOC_012226	56762717	56762822	1	ENSSSCT00000008955	ENSSSCG00000008177	ENSSSCG00000008177	1.216662117	-0.001529527	9.817219636	1.73E-03	9.99E-03
XLOC_012233	58000333	58000528	1	CUFF.274.2	NA	ENSSSCG00000030232	-1.739819864	5.675429773	55.06165296	1.17E-13	4.74E-12
XLOC_012236	58368762	58370175	1	ENSSSCT00000026243	ENSSSCG00000027113	ENSSSCG00000027113	-1.824245842	0.317170744	18.05858293	2.14E-05	2.16E-04
XLOC_012242	59628612	59628731	1	ENSSSCT00000030345	ENSSSCG00000027295	ENSSSCG00000027295	4.489993263	2.084445811	163.6051171	1.85E-37	2.73E-35
XLOC_012243	59648030	59648078	1	ENSSSCT00000027145	ENSSSCG00000020750	ENSSSCG00000020750	4.014920175	4.39976724	81.89967583	1.43E-19	9.54E-18
XLOC_012244	59662815	59662863	1	ENSSSCT00000032222	ENSSSCG00000027332	IGKC	3.787050284	9.085464153	109.718281	1.13E-25	1.02E-23
XLOC_012247	59985883	59985931	1	ENSSSCT00000027499	ENSSSCG00000022682	ENSSSCG00000022682	5.67108915	3.069747861	157.7131527	3.58E-36	5.04E-34
XLOC_012249	60553156	60553928	1	ENSSSCT00000027274	ENSSSCG00000023294	ENSSSCG00000023294	1.356624962	4.104734162	42.04039086	8.94E-11	2.47E-09
XLOC_012253	60654129	60654414	1	ENSSSCT00000008992	ENSSSCG00000008211	ENSSSCG00000008211	2.6454225	2.533631338	86.82245928	1.19E-20	8.48E-19
XLOC_012263	61952962	61953160	1	ENSSSCT00000009010	ENSSSCG00000008228	NKL	-1.772038093	4.965676901	47.14472634	6.59E-12	2.14E-10
XLOC_012280	67970500	67970685	1	ENSSSCT00000009041	ENSSSCG00000021334	ENSSSCG00000021334	4.350553129	10.19791977	22.71584296	1.88E-06	2.38E-05
XLOC_012281	68017043	68017147	1	ENSSSCT00000009042	ENSSSCG00000028309	ENSSSCG00000028309	4.228416827	5.524679086	10.92337515	9.50E-04	5.99E-03
XLOC_012282	68070757	68070861	1	ENSSSCT00000009044	ENSSSCG00000029209	ENSSSCG00000029209	4.228791881	5.524671556	10.90307945	9.60E-04	6.04E-03
XLOC_012290	71672158	71672470	1	ENSSSCT00000009052	ENSSSCG00000008266	LOXL3	-0.56966137	3.160901594	6.652293597	9.90E-03	4.40E-02
XLOC_012292	71804703	71804798	1	ENSSSCT00000009071	ENSSSCG00000008282	WDR54	-1.555096578	0.719119623	23.79117991	1.07E-06	1.44E-05
XLOC_012304	72452788	72453501	1	ENSSSCT00000009085	ENSSSCG00000008296	NAT8	1.08113273	2.37677172	18.36002473	1.83E-05	1.87E-04
XLOC_012313	73352357	73352577	1	ENSSSCT00000032116	ENSSSCG00000022848	ENSSSCG00000022848	0.767290055	1.344623713	7.822711945	5.16E-03	2.53E-02
XLOC_012315	73915121	73915324	1	ENSSSCT00000009102	ENSSSCG00000008311	CYP26B1	1.356201541	1.42697519	16.77126272	4.22E-05	3.91E-04
XLOC_012316	74397916	74398196	1	ENSSSCT00000009104	ENSSSCG00000008313	ENSSSCG00000008313	-0.939904672	2.495179687	16.93370786	3.87E-05	3.63E-04
XLOC_012317	74881398	74881593	1	ENSSSCT00000009106	ENSSSCG00000008315	PAIP2B	1.000157764	0.879299518	11.08191792	8.72E-04	5.59E-03
XLOC_012325	76229711	76229995	1	ENSSSCT00000009130	ENSSSCG00000008337	AAK1	-0.553839648	3.734538284	7.388380829	6.56E-03	3.11E-02
XLOC_012332	77362286	77362403	1	ENSSSCT00000009141	ENSSSCG00000008347	FBXO48	-1.305011337	6.121659459	33.48716644	7.17E-09	1.46E-07
XLOC_012333	77470689	77471341	1	ENSSSCT00000009143	ENSSSCG00000008349	CNRIP1	-0.705801234	2.323877547	10.27309845	1.35E-03	8.06E-03
XLOC_012335	77665511	77665674	1	ENSSSCT00000009148	ENSSSCG00000008354	C1D	0.92076885	2.610410664	8.699545679	3.18E-03	1.68E-02
XLOC_012337	80411733	80411764	1	ENSSSCT00000009151	ENSSSCG00000008357	SPRED2	-1.065598831	4.254738751	20.11703528	7.28E-06	8.16E-05
XLOC_012339	80818057	80819062	1	ENSSSCT00000029680	ENSSSCG00000028282	ENSSSCG00000028282	1.752470468	1.125973796	26.98861126	2.05E-07	3.18E-06
XLOC_012344	82295597	82295804	1	ENSSSCT00000009163	ENSSSCG00000008369	ENSSSCG00000008369	0.773158922	4.868382239	14.82570216	1.18E-04	9.67E-04
XLOC_012350	84252665	84252670	1	ENSSSCT00000009178	ENSSSCG00000008382	USP34	0.681970791	5.52031832	10.95945494	9.31E-04	5.89E-03
XLOC_012354	84887668	84887793	1	ENSSSCT00000009182	ENSSSCG00000008385	PUS10	0.625475317	3.518914208	8.663268628	3.25E-03	1.71E-02
XLOC_012357	87936628	87936696	1	ENSSSCT00000009191	ENSSSCG00000008394	FANCL	1.140074242	1.207091433	13.90617213	1.92E-04	1.48E-03
XLOC_012363	90333168	90333491	1	ENSSSCT00000031155	ENSSSCG00000025233	ENSSSCG00000025233	0.980121178	1.513135376	11.15384665	8.39E-04	5.40E-03
XLOC_012364	90413973	90414272	1	ENSSSCT00000009196	ENSSSCG00000008399	PNPT1	0.646327335	3.7077491	9.586153114	1.96E-03	1.11E-02
XLOC_012369	91012766	91013955	1	ENSSSCT00000009207	ENSSSCG00000008409	RTN4	-0.642158506	4.057561062	8.299848535	3.96E-03	2.02E-02
XLOC_012376	92492876	92493082	1	ENSSSCT00000009213	ENSSSCG00000008413	GPR75	1.221295083	0.254325521	13.24601774	2.73E-04	2.02E-03
XLOC_012383	97836545	97838589	1	ENSSSCT00000009223	ENSSSCG00000008422	ENSSSCG00000008422	-1.216542065	3.733254972	21.16629731	4.21E-06	4.94E-05
XLOC_012389	99602190	99602356	1	ENSSSCT00000009235	ENSSSCG00000008434	TTC7A	0.915729775	4.04337623	15.39959004	8.70E-05	7.37E-04
XLOC_012415	107380952	107381003	1	ENSSSCT00000009280	ENSSSCG00000008478	ENSSSCG00000008478	0.584264698	4.436279652	7.747207847	5.38E-03	2.62E-02
XLOC_012465	118796212	118796271	1	ENSSSCT00000023781	ENSSSCG00000028672	GCKR	2.768369146	1.221915126	84.18074048	4.52E-20	3.11E-18
XLOC_012469	119005134	119005188	1	ENSSSCT00000009360	ENSSSCG00000008555	CGREF1	0.642331978	3.825013816	6.824636154	8.99E-03	4.05E-02
XLOC_012476	119991708	119992109	1	ENSSSCT00000009382	ENSSSCG00000008575	ASXL2	1.016485477	3.606074789	16.31823435	5.35E-05	4.81E-04
XLOC_012488	121865412	121865549	1	ENSSSCT00000009396	ENSSSCG00000008586	TP53I3	1.048471124	3.55234951	22.78394263	1.81E-06	2.31E-05
XLOC_012491	121987652	121987867	1	ENSSSCT00000009401	ENSSSCG00000008591	ENSSSCG00000008591	0.903437158	0.554848604	7.812552604	5.19E-03	2.55E-02
XLOC_012493	125228051	125228120	1	CUFF.285.3	NA	APOB	1.886436169	2.252402347	25.40122783	4.66E-07	6.75E-06
XLOC_012494	125342866	125345042	1	ENSSSCT00000009407	ENSSSCG00000008596	ENSSSCG00000008596	1.041510173	9.385964587	14.48193205	1.42E-04	1.13E-03
XLOC_012495	125415903	125416043	1	ENSSSCT00000023215	ENSSSCG00000025357	C2orf43	0.603825732	4.903993493	8.792041394	3.03E-03	1.61E-02
XLOC_012503	126843692	126844327	1	ENSSSCT00000009417	ENSSSCG00000008606	ENSSSCG00000008606	-0.842445122	0.789958107	7.111100592	7.66E-03	3.53E-02
XLOC_012513	130558674	130558875	1	ENSSSCT00000028310	ENSSSCG00000029729	ENSSSCG00000029729	1.470312345	0.519727118	16.58871533	4.64E-05	4.26E-04
XLOC_012514	130602696	130602833	1	ENSSSCT00000009431	ENSSSCG00000008620	NBAS	0.73431267	1.861821638	7.461804393	6.30E-03	3.00E-02
XLOC_012531	139851902	139852099	1	ENSSSCT00000030141	ENSSSCG00000020972	ACADVL	0.509452029	7.495285584	7.155596825	7.47E-03	3.46E-02
XLOC_012533	139903946	139903999	1	ENSSSCT00000019516	ENSSSCG00000017933	Q9XT10	-2.599606258	3.597140535	41.88660883	9.67E-11	2.66E-09
XLOC_012539	140528018	140528046	1	ENSSSCT00000024273	ENSSSCG00000025629	COLEC11	-1.306685133	1.630516936	19.35332485	1.09E-05	1.17E-04
XLOC_012543	141717172	141717524	1	ENSSSCT00000022979	ENSSSCG00000029570	ENSSSCG00000029570	-0.897875001	5.63397276	13.21974949	2.77E-04	2.04E-03
XLOC_012548	142921464	142921512	1	ENSSSCT00000009479	ENSSSCG00000008662	ENSSSCG00000008662	-0.701078024	4.464385729	8.877122421	2.89E-03	1.55E-02
XLOC_012556	154800	154855	1	ENSSSCT00000008273	ENSSSCG00000007541	PDGFA	-0.800150294	4.470639359	10.048106	1.53E-03	8.95E-03
XLOC_012557	190898	192132	1	ENSSSCT00000008274	ENSSSCG00000007542	PRKAR1B	-0.729909525	1.69586596	6.798990989	9.12E-03	4.10E-02
XLOC_012562	746182	746350	1	ENSSSCT00000008281	ENSSSCG00000007549	CYP2W1	-4.311492413	2.956729074	109.4260414	1.31E-25	1.18E-23
XLOC_012563	873366	874572	1	ENSSSCT00000008286	ENSSSCG00000007554	ZFAND2A	1.309731824	4.708161862	18.25758956	1.93E-05	1.96E-04
XLOC_012566	1152521	1152780	1	ENSSSCT00000008292	ENSSSCG00000007560	TMEM184A	0.951043937	4.833292686	10.26830012	1.35E-03	8.08E-03
XLOC_012576	4293148	4293253	1	ENSSSCT00000008313	ENSSSCG00000007575	RADIL	-0.757592417	1.627931226	7.691032127	5.55E-03	2.69E-02
XLOC_012577	4349282	4349622	1	ENSSSCT00000031977	ENSSSCG00000029665	PAPOLB	-0.880272556	0.843723023	7.596290895	5.85E-03	2.82E-02
XLOC_012581	4729276	4730063	1	ENSSSCT00000008324	ENSSSCG00000007585	BETA-ACTIN	-0.874462304	12.13963689	16.35067088	5.26E-05	4.75E-04
XLOC_012583	5013717	5013885	1	ENSSSCT00000026008	ENSSSCG00000025567	ENSSSCG00000025567	-0.749079457	4.154794048	9.862964874	1.69E-03	9.78E-03
XLOC_012590	5474667	5474822	1	ENSSSCT00000008341	ENSSSCG00000007601	TECPR1	0.828883406	5.367249477	14.72033786	1.25E-04	1.02E-03
XLOC_012591	5894936	5894945	1	ENSSSCT00000008345	ENSSSCG00000007605	TMEM130	-1.225655063	-0.349574282	10.66749257	1.09E-03	6.72E-03
XLOC_012616	7666296	7666791	1	ENSSSCT00000008399	ENSSSCG00000007659	ZCWPW1	-0.750684824	1.864209828	8.603415404	3.36E-03	1.76E-02
XLOC_012619	7934750	7935028	1	ENSSSCT00000008411	ENSSSCG00000007671	TFR2	4.717875217	1.462007459	195.9132971	1.63E-44	3.16E-42
XLOC_012623	8095621	8099045	1	ENSSSCT00000008416	ENSSSCG00000007675	EPHB4	-0.507169328	4.7275478	6.841513181	8.91E-03	4.02E-02
XLOC_012624	8159350	8159723	1	ENSSSCT00000025158	ENSSSCG00000030303	ACHE	-0.983777113	1.575123331	9.662008947	1.88E-03	1.07E-02
XLOC_012644	10670275	10671703	1	ENSSSCT00000008457	ENSSSCG00000007714	STX1A	-0.8553992	2.181986445	11.14672748	8.42E-04	5.42E-03
XLOC_012649	10929442	10929568	1	ENSSSCT00000032354	ENSSSCG00000025858	ELN	-0.834804926	4.435674808	10.39262185	1.27E-03	7.63E-03
XLOC_012658	16269122	16269343	1	ENSSSCT00000008478	ENSSSCG00000007733	TYW1	2.248309884	4.411982168	66.39641107	3.69E-16	1.89E-14
XLOC_012662	16660040	16660615	1	ENSSSCT00000008482	ENSSSCG00000007737	TPST1	0.676726698	3.964015219	7.454287183	6.33E-03	3.01E-02
XLOC_012677	17564757	17565119	1	ENSSSCT00000008505	ENSSSCG00000007758	PYCARD	-0.933346606	7.242656333	16.08724761	6.05E-05	5.35E-04
XLOC_012692	18312091	18312385	1	ENSSSCT00000008544	ENSSSCG00000007796	DCTPP1	0.697036672	2.944268554	8.596772493	3.37E-03	1.76E-02
XLOC_012698	18539701	18539711	1	ENSSSCT00000027933	ENSSSCG00000027970	PRRT2	-0.852048606	0.12433324	7.234430905	7.15E-03	3.34E-02
XLOC_012702	18607803	18611487	1	ENSSSCT00000024348	ENSSSCG00000023772	CD43	0.591133737	4.672900698	8.59413503	3.37E-03	1.76E-02
XLOC_012710	19847322	19848890	1	ENSSSCT00000008566	ENSSSCG00000007817	IL4R	-0.824866192	6.301965221	17.44602007	2.96E-05	2.85E-04
XLOC_012728	24333591	24335648	1	ENSSSCT00000008590	ENSSSCG00000007840	POLR3E	0.501232684	5.651822838	7.221272325	7.20E-03	3.36E-02
XLOC_012735	25642519	25644956	1	ENSSSCT00000008600	ENSSSCG00000007850	ANKS4B	-0.795422406	7.5374412	13.72319007	2.12E-04	1.62E-03
XLOC_012736	25917434	25917891	1	ENSSSCT00000008603	ENSSSCG00000007853	LYRM1	-0.734389173	3.010018822	11.94163685	5.49E-04	3.74E-03
XLOC_012751	27762719	27763041	1	ENSSSCT00000008627	ENSSSCG00000007872	XYLT1	1.130220327	1.186215341	11.20361365	8.16E-04	5.28E-03
XLOC_012758	30016439	30016535	1	ENSSSCT00000027014	ENSSSCG00000023626	ENSSSCG00000023626	0.745157347	0.766833494	6.500919993	1.08E-02	4.71E-02
XLOC_012774	34642449	34642627	1	ENSSSCT00000008668	ENSSSCG00000007909	ABAT	1.107022535	5.969730453	19.76173388	8.77E-06	9.63E-05
XLOC_012793	39243122	39243933	1	ENSSSCT00000008712	ENSSSCG00000007949	CBPG	-2.868600452	2.790785091	31.03694745	2.53E-08	4.62E-07
XLOC_012795	39862785	39863164	1	ENSSSCT00000008716	ENSSSCG00000007953	DNASE1	-2.101901424	2.139550447	52.69103342	3.90E-13	1.48E-11
XLOC_012811	40659339	40661220	1	ENSSSCT00000030725	ENSSSCG00000028381	ENSSSCG00000028381	-1.147862908	2.753493847	19.50070259	1.01E-05	1.09E-04
XLOC_012833	41634233	41636181	1	ENSSSCT00000008781	ENSSSCG00000008013	ALS	1.020357575	3.203812255	15.11856321	1.01E-04	8.44E-04
XLOC_012848	42192096	42192450	1	ENSSSCT00000008803	ENSSSCG00000008034	NOXO1	1.187878486	4.360285562	15.7045313	7.40E-05	6.39E-04
XLOC_012851	42282099	42283637	1	ENSSSCT00000008812	ENSSSCG00000008041	PKD1	-0.946808138	6.830129945	17.77755663	2.48E-05	2.46E-04
XLOC_012862	42609923	42610525	1	ENSSSCT00000023941	ENSSSCG00000022316	ENSSSCG00000022316	-0.746783817	1.892124587	7.63485552	5.73E-03	2.76E-02
XLOC_012866	42781549	42781686	1	ENSSSCT00000008835	ENSSSCG00000008062	ENSSSCG00000008062	0.775821526	3.520304594	10.28867319	1.34E-03	8.01E-03
XLOC_012868	42962864	42963220	1	ENSSSCT00000008841	ENSSSCG00000008068	ENSSSCG00000008068	0.841100315	4.952836026	13.55847036	2.31E-04	1.75E-03
XLOC_012874	43350287	43351751	1	ENSSSCT00000008845	ENSSSCG00000008072	ASPN	-0.841928476	4.020916437	8.262396828	4.05E-03	2.06E-02
XLOC_012875	43389775	43391135	1	ENSSSCT00000032452	ENSSSCG00000028244	ECM2	-0.791825263	3.713651722	9.496733754	2.06E-03	1.16E-02
XLOC_012890	45571111	45574884	1	ENSSSCT00000008870	ENSSSCG00000008097	TTL	-0.762005844	4.210873856	16.00648299	6.31E-05	5.56E-04
XLOC_012900	47952742	47953269	1	ENSSSCT00000008887	ENSSSCG00000008111	NPHP1	-0.874352853	1.109402298	7.174399968	7.40E-03	3.43E-02
XLOC_012906	48367665	48369081	1	ENSSSCT00000008894	ENSSSCG00000008118	PROM2	2.134284159	0.028008639	26.75029645	2.32E-07	3.56E-06
XLOC_012907	48487404	48487520	1	ENSSSCT00000008897	ENSSSCG00000008121	GPAT2	-1.43352172	-0.434187952	13.8166947	2.02E-04	1.55E-03
XLOC_012908	48584007	48585347	1	ENSSSCT00000008898	ENSSSCG00000008122	AAR2B	-1.298348573	0.298686737	15.44546749	8.49E-05	7.22E-04
XLOC_012934	54374030	54374400	1	ENSSSCT00000008936	ENSSSCG00000008159	IL1RL1	-1.529745251	1.222254932	19.22756417	1.16E-05	1.24E-04
XLOC_012935	54729098	54731286	1	ENSSSCT00000008939	ENSSSCG00000008162	IL1R1	-0.85943084	4.342923426	12.73190545	3.59E-04	2.56E-03
XLOC_012940	55844996	55846447	1	ENSSSCT00000008948	ENSSSCG00000008171	NPAS2	-0.990724834	5.131367682	18.51878105	1.68E-05	1.74E-04
XLOC_012956	59749609	59749901	1	ENSSSCT00000030107	ENSSSCG00000029057	ENSSSCG00000029057	3.904092216	4.193783045	89.15796215	3.65E-21	2.68E-19
XLOC_012957	59753693	59753988	1	ENSSSCT00000008986	ENSSSCG00000008205	ENSSSCG00000008205	4.16103126	5.102855108	161.2775539	5.95E-37	8.62E-35
XLOC_012958	59834025	59834993	1	ENSSSCT00000008988	ENSSSCG00000008207	RPIA	0.762754591	5.900447365	11.99587805	5.33E-04	3.64E-03
XLOC_012959	59880797	59881322	1	ENSSSCT00000008984	ENSSSCG00000008203	ENSSSCG00000008203	3.825804721	10.21296271	122.6434927	1.67E-28	1.75E-26
XLOC_012962	60492723	60495431	1	ENSSSCT00000025817	ENSSSCG00000025106	THNSL2	2.451522752	3.941696576	94.08405728	3.02E-22	2.36E-20
XLOC_012963	60622626	60622761	1	ENSSSCT00000008995	ENSSSCG00000008214	FABP	6.068438462	10.45864303	166.8735862	3.56E-38	5.54E-36
XLOC_012967	61264821	61267959	1	ENSSSCT00000029906	ENSSSCG00000023710	REEP1	-1.715742201	3.9175862	41.60530024	1.12E-10	3.03E-09
XLOC_012973	62059118	62060204	1	ENSSSCT00000009017	ENSSSCG00000008234	C2ORF68	0.738363725	2.539972878	10.23654758	1.38E-03	8.19E-03
XLOC_012981	62435510	62436923	1	ENSSSCT00000009025	ENSSSCG00000008241	TCF7L1	-1.30568507	2.810441327	32.00601755	1.54E-08	2.92E-07
XLOC_012989	66285673	66286889	1	ENSSSCT00000009036	ENSSSCG00000008250	ENSSSCG00000008250	-1.2195828	-0.131551609	7.013123593	8.09E-03	3.70E-02
XLOC_012998	71666747	71667980	1	ENSSSCT00000009051	ENSSSCG00000008265	DOK1	-1.438756236	5.673522813	56.95390284	4.46E-14	1.95E-12
XLOC_013014	72080815	72082604	1	ENSSSCT00000009081	ENSSSCG00000008292	TET3	1.523120293	4.382404952	25.36687628	4.74E-07	6.86E-06
XLOC_013016	72251856	72252093	1	ENSSSCT00000009083	ENSSSCG00000008294	ACTG2	-2.706814906	9.875947504	36.06155109	1.91E-09	4.27E-08
XLOC_013025	73090764	73090812	1	ENSSSCT00000009100	ENSSSCG00000008309	SPR	2.452936317	4.826636996	111.0612017	5.74E-26	5.25E-24
XLOC_013027	74465104	74465226	1	ENSSSCT00000009103	ENSSSCG00000008312	ENSSSCG00000008312	-0.838772253	4.863484655	12.93503763	3.22E-04	2.33E-03
XLOC_013029	74752605	74752665	1	ENSSSCT00000026994	ENSSSCG00000022708	ENSSSCG00000022708	1.285685567	3.054131188	19.55376994	9.78E-06	1.07E-04
XLOC_013034	75476749	75480648	1	ENSSSCT00000022340	ENSSSCG00000029790	PCYOX1	0.69184927	7.021980013	13.1152771	2.93E-04	2.14E-03
XLOC_013040	76060039	76060234	1	ENSSSCT00000009128	ENSSSCG00000008336	ANXA4	-1.784585197	9.637976915	80.59703284	2.77E-19	1.80E-17
XLOC_013054	79099490	79099762	1	ENSSSCT00000009149	ENSSSCG00000008355	MEIS2	-1.617598273	0.701777037	31.24369623	2.28E-08	4.18E-07
XLOC_013055	79353586	79353732	1	ENSSSCT00000009150	ENSSSCG00000008356	ENSSSCG00000008356	-1.729568846	0.274725118	22.21252889	2.44E-06	3.03E-05
XLOC_013057	80715561	80715584	1	ENSSSCT00000009154	ENSSSCG00000008360	CEP68	0.709925602	3.100049526	10.96975851	9.26E-04	5.87E-03
XLOC_013058	80747565	80749186	1	ENSSSCT00000024583	ENSSSCG00000027527	ENSSSCG00000027527	1.80597009	3.621158879	44.01460405	3.26E-11	9.58E-10
XLOC_013061	81319303	81322548	1	ENSSSCT00000030136	ENSSSCG00000030005	LGALSL	-1.273354758	5.240119829	31.70310155	1.80E-08	3.38E-07
XLOC_013062	81976147	81978990	1	ENSSSCT00000009162	ENSSSCG00000008368	UGP2	0.84140814	7.008100566	19.7968908	8.61E-06	9.48E-05
XLOC_013064	82274612	82274786	1	ENSSSCT00000009164	ENSSSCG00000025751	ENSSSCG00000025751	0.813406289	5.775132267	15.68365158	7.49E-05	6.46E-04
XLOC_013065	82603920	82604044	1	ENSSSCT00000025091	ENSSSCG00000030195	ENSSSCG00000030195	0.811673397	0.806523254	8.595095723	3.37E-03	1.76E-02
XLOC_013067	82973001	82974072	1	ENSSSCT00000009167	ENSSSCG00000008372	EHBP1	-1.057470336	4.998965222	27.52544095	1.55E-07	2.45E-06
XLOC_013070	84138133	84139310	1	ENSSSCT00000031751	ENSSSCG00000028100	XPO1	0.852549228	3.269408901	12.64129215	3.77E-04	2.67E-03
XLOC_013071	84642030	84642198	1	ENSSSCT00000027075	ENSSSCG00000028831	ENSSSCG00000028831	1.633410007	0.220890396	22.02541759	2.69E-06	3.32E-05
XLOC_013074	84853142	84853443	1	ENSSSCT00000009184	ENSSSCG00000008387	PEX13	0.713533494	4.291782035	12.92458704	3.24E-04	2.33E-03
XLOC_013081	89688777	89690278	1	ENSSSCT00000009193	ENSSSCG00000008396	CCDC85A	-1.014732011	1.203774633	13.33023785	2.61E-04	1.94E-03
XLOC_013083	90359457	90359491	1	ENSSSCT00000024635	ENSSSCG00000022880	ENSSSCG00000022880	1.057286719	2.16438175	18.25665047	1.93E-05	1.96E-04
XLOC_013085	90727207	90729609	1	ENSSSCT00000023853	ENSSSCG00000029514	ENSSSCG00000029514	0.626516649	3.574872468	9.409458034	2.16E-03	1.21E-02
XLOC_013092	92197981	92198149	1	ENSSSCT00000029581	ENSSSCG00000026974	ENSSSCG00000026974	1.384204294	-0.031486763	14.41892262	1.46E-04	1.16E-03
XLOC_013094	92565300	92566394	1	ENSSSCT00000009216	ENSSSCG00000008416	CHAC2	0.736778209	2.639931651	10.24804756	1.37E-03	8.16E-03
XLOC_013104	99567552	99568207	1	ENSSSCT00000009234	ENSSSCG00000008433	CALM1	-0.646768148	9.328872056	10.59779384	1.13E-03	6.93E-03
XLOC_013108	100427913	100431024	1	ENSSSCT00000009246	ENSSSCG00000008444	PRKCE	-1.069018664	5.22876768	33.23572432	8.16E-09	1.64E-07
XLOC_013120	104143457	104143930	1	ENSSSCT00000009269	ENSSSCG00000008467	EML4	1.115508495	5.346882147	28.78323761	8.09E-08	1.35E-06
XLOC_013132	107762107	107763286	1	ENSSSCT00000009288	ENSSSCG00000008486	GALM	1.107540632	7.876797306	28.66354607	8.61E-08	1.43E-06
XLOC_013139	108936244	108937431	1	ENSSSCT00000023650	ENSSSCG00000021359	CDC42EP3	-1.689453307	3.933519279	45.97852041	1.20E-11	3.73E-10
XLOC_013140	109204163	109204927	1	ENSSSCT00000009292	ENSSSCG00000008490	CDC42EP3	-1.550699435	2.725127802	36.20115644	1.78E-09	4.00E-08
XLOC_013141	109332654	109333246	1	ENSSSCT00000009293	ENSSSCG00000008491	ENSSSCG00000008491	-0.926315643	-0.082804465	7.215197411	7.23E-03	3.37E-02
XLOC_013144	109622373	109622426	1	ENSSSCT00000028150	ENSSSCG00000025181	EIF2AK2	0.841767219	1.275773632	9.522274816	2.03E-03	1.15E-02
XLOC_013148	112970344	112972130	1	ENSSSCT00000009311	ENSSSCG00000008509	RASGRP3	1.225642439	5.077507033	21.7209573	3.15E-06	3.82E-05
XLOC_013152	113834930	113835066	1	ENSSSCT00000009315	ENSSSCG00000008512	TTC27	0.759774649	2.863970615	10.71424689	1.06E-03	6.58E-03
XLOC_013161	115765223	115765228	1	ENSSSCT00000009332	ENSSSCG00000008528	LBH	1.605610011	3.309688751	28.97386827	7.34E-08	1.23E-06
XLOC_013172	117360703	117360867	1	ENSSSCT00000009346	ENSSSCG00000008541	PLB1	-8.834462977	3.906622081	182.2132298	1.59E-41	2.83E-39
XLOC_013182	118790387	118791631	1	ENSSSCT00000032551	ENSSSCG00000029305	FNDC4	-0.848730647	0.24793072	6.639961684	9.97E-03	4.42E-02
XLOC_013185	118992527	118994900	1	ENSSSCT00000009359	ENSSSCG00000008554	ABHD1	0.676598575	5.956571689	10.94110377	9.41E-04	5.94E-03
XLOC_013187	119030264	119031256	1	ENSSSCT00000009362	ENSSSCG00000008557	EMILIN1	-1.148325862	6.999186834	26.73064452	2.34E-07	3.59E-06
XLOC_013190	119084107	119084175	1	ENSSSCT00000027657	ENSSSCG00000029185	MAPRE3	-0.930964968	1.76389989	14.93343118	1.11E-04	9.18E-04
XLOC_013206	121925693	121925717	1	ENSSSCT00000009400	ENSSSCG00000008590	MFSD2B	-1.145178535	1.120961483	16.5379054	4.77E-05	4.36E-04
XLOC_013208	122136104	122138803	1	ENSSSCT00000009404	ENSSSCG00000008593	KLHL29	-1.278283732	1.829731277	23.47045812	1.27E-06	1.68E-05
XLOC_013221	130348996	130349036	1	ENSSSCT00000022524	ENSSSCG00000027247	ENSSSCG00000027247	2.569115691	-0.055255448	36.36955317	1.63E-09	3.69E-08
XLOC_013232	134581676	134582173	1	ENSSSCT00000009445	ENSSSCG00000008633	PDI-P5	0.703064656	8.460322456	11.59490306	6.61E-04	4.38E-03
XLOC_013240	135649121	135653540	1	ENSSSCT00000026647	ENSSSCG00000023539	MBOAT2	-2.260251139	5.157917014	88.36198431	5.45E-21	3.95E-19
XLOC_013243	137582368	137582520	1	ENSSSCT00000009459	ENSSSCG00000008646	RNF144A	-2.95247585	2.353767589	116.4092838	3.87E-27	3.77E-25
XLOC_013248	139824616	139825571	1	ENSSSCT00000031364	ENSSSCG00000024285	DLG4	-1.021097858	3.578031859	21.25902306	4.01E-06	4.74E-05
XLOC_013255	139910604	139910973	1	ENSSSCT00000022529	ENSSSCG00000030357	ENSSSCG00000030357	-1.468559926	5.109672561	34.72785714	3.79E-09	8.03E-08
XLOC_013263	142094003	142094122	1	ENSSSCT00000009470	ENSSSCG00000008655	PXDN	-0.824581009	2.873298556	9.447665669	2.11E-03	1.19E-02
XLOC_013264	143174808	143175319	1	ENSSSCT00000009480	ENSSSCG00000028849	ENSSSCG00000028849	-0.547463578	6.939568534	6.530008699	1.06E-02	4.64E-02
XLOC_013274	366934	367095	1	ENSSSCT00000006474	ENSSSCG00000005895	C8orf82	0.700540235	3.03918513	9.312643847	2.28E-03	1.26E-02
XLOC_013281	464087	464959	1	ENSSSCT00000006485	ENSSSCG00000005905	SLC39A4	1.102972718	8.493555284	20.51121999	5.93E-06	6.78E-05
XLOC_013291	782923	783084	1	ENSSSCT00000028097	ENSSSCG00000029120	ENSSSCG00000029120	1.20833133	3.301489944	14.69107542	1.27E-04	1.03E-03
XLOC_013294	898410	898477	1	ENSSSCT00000006491	ENSSSCG00000005911	ENSSSCG00000005911	0.977509387	4.813988294	13.22975355	2.76E-04	2.03E-03
XLOC_013304	1915228	1915265	1	ENSSSCT00000028369	ENSSSCG00000021284	GPR20	-1.995964412	-0.20484362	27.45456833	1.61E-07	2.53E-06
XLOC_013305	1954510	1954761	1	ENSSSCT00000006510	ENSSSCG00000005930	SLC45A4	-1.465859934	4.224082034	39.63881693	3.06E-10	7.72E-09
XLOC_013314	7703297	7703448	1	ENSSSCT00000006526	ENSSSCG00000005943	ST3GAL1	-1.028372389	9.598953001	17.44491032	2.96E-05	2.85E-04
XLOC_013315	7894534	7894616	1	ENSSSCT00000006527	ENSSSCG00000005944	NDRG1	-2.179558188	6.338558908	78.07291829	9.93E-19	6.20E-17
XLOC_013330	11095052	11095581	1	ENSSSCT00000006545	ENSSSCG00000005962	GSDMC	1.448628341	4.987753699	37.87356991	7.55E-10	1.79E-08
XLOC_013332	13884629	13885567	1	ENSSSCT00000006550	ENSSSCG00000005967	FAM84B	0.934988927	2.20814309	10.28993086	1.34E-03	8.01E-03
XLOC_013334	15556377	15557723	1	ENSSSCT00000025481	ENSSSCG00000022061	TRMT12	0.583949647	2.709956304	7.422744194	6.44E-03	3.06E-02
XLOC_013336	15725526	15725814	1	ENSSSCT00000006560	ENSSSCG00000005977	TMEM65	4.130395625	3.825174191	188.4139198	7.06E-43	1.30E-40
XLOC_013341	16638622	16639338	1	ENSSSCT00000006564	ENSSSCG00000005981	FBXO32	-1.311606552	2.411797028	24.24192019	8.50E-07	1.16E-05
XLOC_013348	18648177	18648803	1	ENSSSCT00000029207	ENSSSCG00000029060	ENSSSCG00000029060	5.099225072	4.987672822	50.40851833	1.25E-12	4.44E-11
XLOC_013349	19423081	19423335	1	ENSSSCT00000006577	ENSSSCG00000005994	SNTB1	-0.596289298	3.280781812	7.339318557	6.75E-03	3.18E-02
XLOC_013355	20940251	20940280	1	ENSSSCT00000006589	ENSSSCG00000027762	TNFRSF11B	-2.853157326	-0.308150323	35.40039985	2.68E-09	5.82E-08
XLOC_013357	22089714	22089851	1	ENSSSCT00000006593	ENSSSCG00000006009	EXT1	-0.529447799	6.927448837	6.440528602	1.12E-02	4.85E-02
XLOC_013368	30675557	30675665	1	ENSSSCT00000006617	ENSSSCG00000006029	ENSSSCG00000006029	1.068757439	2.119450987	17.48825273	2.89E-05	2.81E-04
XLOC_013385	37526005	37526183	1	ENSSSCT00000023344	ENSSSCG00000024130	ENSSSCG00000024130	0.9235683	1.159712117	9.50734272	2.05E-03	1.15E-02
XLOC_013386	37647206	37647372	1	ENSSSCT00000029978	ENSSSCG00000024200	ENSSSCG00000024200	1.985848896	-0.061888955	20.25758283	6.77E-06	7.62E-05
XLOC_013387	37942948	37942996	1	ENSSSCT00000006648	ENSSSCG00000006059	NCALD	-1.015834771	4.373387091	24.85045581	6.20E-07	8.75E-06
XLOC_013397	39853813	39853942	1	ENSSSCT00000006660	ENSSSCG00000006069	RGS22	2.075481069	0.331978041	33.13131346	8.61E-09	1.72E-07
XLOC_013403	41016203	41016486	1	ENSSSCT00000006665	ENSSSCG00000006074	STK3	-0.558256194	2.92569545	6.585489557	1.03E-02	4.53E-02
XLOC_013417	45876686	45876752	1	ENSSSCT00000006697	ENSSSCG00000006105	GEM	-1.185374978	4.698913124	29.25211814	6.35E-08	1.08E-06
XLOC_013418	45950525	45950560	1	ENSSSCT00000006698	ENSSSCG00000006106	CDH17	-0.889762978	9.442304081	15.7171787	7.36E-05	6.36E-04
XLOC_013423	51177232	51177568	1	ENSSSCT00000006717	ENSSSCG00000006125	CALB1	4.763616964	1.996706995	61.63499071	4.13E-15	1.97E-13
XLOC_013424	51264095	51264273	1	ENSSSCT00000006719	ENSSSCG00000006127	NBN	0.730141759	3.859750609	10.94844207	9.37E-04	5.92E-03
XLOC_013439	60606379	60606503	1	ENSSSCT00000006748	ENSSSCG00000006154	PAG1	-0.825963194	1.222400777	8.537391212	3.48E-03	1.81E-02
XLOC_013458	68314290	68314507	1	ENSSSCT00000006777	ENSSSCG00000006183	C8ORF84	-1.883994002	2.584541536	40.711163	1.76E-10	4.65E-09
XLOC_013463	70705770	70705953	1	ENSSSCT00000006788	ENSSSCG00000006194	TIF2	1.510227659	3.359916012	31.58170584	1.91E-08	3.58E-07
XLOC_013469	73526342	73527035	1	ENSSSCT00000006796	ENSSSCG00000006201	ARFGEF1	0.525433698	6.416554293	6.622865827	1.01E-02	4.45E-02
XLOC_013480	75772478	75772834	1	ENSSSCT00000031830	ENSSSCG00000022092	CYP7B1	0.997766457	0.449119819	8.456747386	3.64E-03	1.87E-02
XLOC_013484	77278490	77279468	1	ENSSSCT00000006823	ENSSSCG00000006227	GGH	-0.808358737	5.356695835	15.01273821	1.07E-04	8.86E-04
XLOC_013487	78382682	78382788	1	ENSSSCT00000028806	ENSSSCG00000025087	ASPH	-0.589796802	4.859846657	9.329023029	2.26E-03	1.25E-02
XLOC_013490	80758283	80758384	1	ENSSSCT00000006832	ENSSSCG00000006235	TOX	-0.68531317	4.624321263	11.71833445	6.19E-04	4.14E-03
XLOC_013494	82448788	82449354	1	ENSSSCT00000006841	ENSSSCG00000006243	PENK	1.351758047	3.076154308	17.81310351	2.44E-05	2.42E-04
XLOC_013514	87445659	87447100	1	CUFF.298.1	NA	HENMT1	-2.856303548	0.781665283	72.73344533	1.48E-17	8.52E-16
XLOC_013518	88844010	88844869	1	ENSSSCT00000006885	ENSSSCG00000006285	METTL18	-0.915774202	3.853986567	18.27067805	1.92E-05	1.95E-04
XLOC_013523	89134707	89135166	1	ENSSSCT00000006894	ENSSSCG00000006290	NP_001136139.1	-0.606081201	4.149464622	8.154250529	4.30E-03	2.16E-02
XLOC_013532	91170039	91170281	1	ENSSSCT00000006915	ENSSSCG00000006309	CD3Z	-1.028371799	6.593276852	19.21902473	1.17E-05	1.25E-04
XLOC_013542	93015120	93015338	1	ENSSSCT00000006936	ENSSSCG00000006328	RXRG	-3.585671762	4.111227927	177.3274939	1.86E-40	3.08E-38
XLOC_013544	94999826	94999950	1	ENSSSCT00000006942	ENSSSCG00000006334	RGS5	-1.149159883	5.907221074	14.36712856	1.50E-04	1.19E-03
XLOC_013546	95502728	95502983	1	ENSSSCT00000006946	ENSSSCG00000006338	DDR2	0.919209529	0.609803369	7.616469002	5.78E-03	2.79E-02
XLOC_013549	96463144	96463317	1	ENSSSCT00000006953	ENSSSCG00000006345	OLFML2B	-1.950814834	4.372381882	47.73027484	4.89E-12	1.63E-10
XLOC_013553	97083417	97083599	1	ENSSSCT00000006962	ENSSSCG00000006353	CAR	3.598868025	3.763531482	144.220441	3.18E-33	4.13E-31
XLOC_013563	97469256	97469304	1	ENSSSCT00000006989	ENSSSCG00000006378	SLAMF7	0.809034402	5.000538572	11.66489813	6.37E-04	4.24E-03
XLOC_013567	97762752	97762913	1	ENSSSCT00000006991	ENSSSCG00000006380	SLAMF1	1.079024758	2.054659036	14.60407845	1.33E-04	1.07E-03
XLOC_013573	98334995	98335319	1	ENSSSCT00000007005	ENSSSCG00000006392	IGSF8	0.702861705	5.516733112	10.4176192	1.25E-03	7.54E-03
XLOC_013579	99035619	99035739	1	ENSSSCT00000007022	ENSSSCG00000006409	APCS	0.927463023	8.100271439	9.586363134	1.96E-03	1.11E-02
XLOC_013580	99069233	99069290	1	ENSSSCT00000007026	ENSSSCG00000006413	FCER1A	1.04726192	3.059191871	18.7634728	1.48E-05	1.55E-04
XLOC_013606	100799185	100799215	1	ENSSSCT00000007074	ENSSSCG00000006457	FCRL3	1.080852447	4.402813765	8.713651231	3.16E-03	1.67E-02
XLOC_013620	102134425	102134461	1	ENSSSCT00000007092	ENSSSCG00000006475	IQGAP3	-0.790903945	4.586340555	13.34870547	2.59E-04	1.93E-03
XLOC_013638	102907914	102908033	1	ENSSSCT00000028079	ENSSSCG00000023703	ENSSSCG00000023703	1.072071774	0.80464424	9.473668751	2.08E-03	1.17E-02
XLOC_013639	102935692	102935868	1	ENSSSCT00000029745	ENSSSCG00000027966	ENSSSCG00000027966	1.212948016	1.591568602	16.75010395	4.26E-05	3.95E-04
XLOC_013647	103357907	103358723	1	ENSSSCT00000007141	ENSSSCG00000006521	FAM189B	-1.042500426	2.389871461	20.8890603	4.87E-06	5.66E-05
XLOC_013649	103395530	103395658	1	ENSSSCT00000007145	ENSSSCG00000006524	THBS3	-0.849422201	3.49360085	11.58617993	6.64E-04	4.40E-03
XLOC_013650	103409755	103411249	1	ENSSSCT00000007146	ENSSSCG00000006525	MUC1	1.357368372	1.109933958	20.7342808	5.28E-06	6.11E-05
XLOC_013690	106398577	106398673	1	ENSSSCT00000029985	ENSSSCG00000026427	RORC	0.821800513	4.3191092	14.68854744	1.27E-04	1.03E-03
XLOC_013696	106665129	106665639	1	ENSSSCT00000007253	ENSSSCG00000006619	SNX27	0.963574357	3.76561164	15.95247364	6.50E-05	5.69E-04
XLOC_013706	107360080	107360796	1	ENSSSCT00000007271	ENSSSCG00000006635	SEMA6C	-0.602216207	2.227160993	6.394916471	1.14E-02	4.96E-02
XLOC_013731	109026832	109027499	1	ENSSSCT00000023324	ENSSSCG00000026502	LIX1L	-0.769155681	4.402878156	11.66547866	6.37E-04	4.24E-03
XLOC_013734	109065677	109065728	1	CUFF.305.2	NA	ITGA10	-0.862319273	4.575896244	20.27639305	6.70E-06	7.55E-05
XLOC_013736	109134738	109134839	1	ENSSSCT00000023878	ENSSSCG00000025632	ENSSSCG00000025632	0.589251178	4.096784336	7.877587021	5.01E-03	2.47E-02
XLOC_013738	109687807	109687900	1	ENSSSCT00000007335	ENSSSCG00000006696	GJA5	-0.785509851	3.181547625	12.16709408	4.86E-04	3.36E-03
XLOC_013740	110166400	110166595	1	ENSSSCT00000007341	ENSSSCG00000006702	FMO5	0.877831192	7.089856814	15.1112164	1.01E-04	8.46E-04
XLOC_013743	110329924	110330050	1	ENSSSCT00000025431	ENSSSCG00000021345	ENSSSCG00000021345	-1.288144594	1.220723784	14.1690741	1.67E-04	1.31E-03
XLOC_013744	110393151	110393211	1	ENSSSCT00000030320	ENSSSCG00000024481	ENSSSCG00000024481	-1.016646778	2.316551535	13.44963293	2.45E-04	1.83E-03
XLOC_013749	111239457	111239543	1	ENSSSCT00000007352	ENSSSCG00000006712	REG4	0.927760914	7.81316586	10.22539713	1.39E-03	8.22E-03
XLOC_013750	111313567	111314157	1	CUFF.306.3	NA	ENSSSCG00000006714	-1.17264433	0.29373064	9.739466121	1.80E-03	1.04E-02
XLOC_013752	111535888	111536131	1	ENSSSCT00000007359	ENSSSCG00000006718	ZNF697	1.199632371	-0.089897679	13.01858636	3.08E-04	2.24E-03
XLOC_013762	114056407	114056535	1	ENSSSCT00000007380	ENSSSCG00000006737	IGSF3	-0.663082609	6.445050323	9.711022313	1.83E-03	1.05E-02
XLOC_013765	115007632	115008267	1	ENSSSCT00000007390	ENSSSCG00000006745	CASQ2	-1.809909231	0.249974646	21.87901887	2.90E-06	3.56E-05
XLOC_013768	115641713	115641866	1	ENSSSCT00000007393	ENSSSCG00000006748	TSPAN2	-1.670364838	3.090798897	27.90502551	1.27E-07	2.05E-06
XLOC_013778	116862014	116862296	1	ENSSSCT00000007408	ENSSSCG00000006762	AP4B1	0.491087254	5.182998683	6.418786984	1.13E-02	4.90E-02
XLOC_013779	116879922	116880257	1	ENSSSCT00000007409	ENSSSCG00000006763	BCL2L15	-0.70492311	8.914193774	8.555064914	3.45E-03	1.80E-02
XLOC_013783	117603634	117603877	1	ENSSSCT00000007415	ENSSSCG00000006769	SMCT1	1.819098377	5.045289241	70.96569085	3.63E-17	2.02E-15
XLOC_013792	118808703	118808722	1	ENSSSCT00000007432	ENSSSCG00000006784	C1ORF183	-1.24594109	2.140986678	24.2823904	8.32E-07	1.14E-05
XLOC_013804	119861134	119862900	1	ENSSSCT00000007450	ENSSSCG00000006802	KCNA3	1.126108602	1.738139796	17.16041167	3.44E-05	3.26E-04
XLOC_013812	121080254	121081732	1	ENSSSCT00000007477	ENSSSCG00000006826	AMIGO1	0.96977056	0.879313205	11.07070266	8.77E-04	5.62E-03
XLOC_013821	121866218	121866352	1	ENSSSCT00000007498	ENSSSCG00000006846	ENSSSCG00000006846	-4.354905981	2.716703662	190.9121522	2.01E-43	3.80E-41
XLOC_013822	122094476	122094606	1	ENSSSCT00000007500	ENSSSCG00000006848	SCAMC-1	-1.289001798	5.043639598	21.82028731	2.99E-06	3.65E-05
XLOC_013824	122938281	122939129	1	ENSSSCT00000028041	ENSSSCG00000023187	ENSSSCG00000023187	-0.592645359	3.949519024	8.180237884	4.23E-03	2.14E-02
XLOC_013837	129725195	129725381	1	ENSSSCT00000007524	ENSSSCG00000006871	SLC35A3	0.855542829	5.118687207	14.29772687	1.56E-04	1.23E-03
XLOC_013848	134474325	134474660	1	ENSSSCT00000027504	ENSSSCG00000022447	F3	-1.292192264	4.961254523	22.86382302	1.74E-06	2.23E-05
XLOC_013850	134770845	134771008	1	ENSSSCT00000007544	ENSSSCG00000006889	ARHGAP29	-0.634901404	4.284822763	9.371561716	2.20E-03	1.23E-02
XLOC_013852	135017070	135017442	1	ENSSSCT00000007546	ENSSSCG00000006891	GCLM	1.896318182	3.758758828	60.29543914	8.16E-15	3.77E-13
XLOC_013854	135199623	135199950	1	ENSSSCT00000029710	ENSSSCG00000024097	ENSSSCG00000024097	2.976011079	0.169447721	59.72627111	1.09E-14	4.99E-13
XLOC_013855	135280375	135280691	1	ENSSSCT00000007548	ENSSSCG00000006893	BCAR3	0.736522914	5.478888648	10.65923975	1.10E-03	6.75E-03
XLOC_013857	135970826	135970966	1	ENSSSCT00000007556	ENSSSCG00000006900	FAM69A	-0.777518415	2.839231282	6.548251883	1.05E-02	4.60E-02
XLOC_013866	137405928	137405943	1	ENSSSCT00000007571	ENSSSCG00000006913	ZNF644	0.668318194	3.292573907	8.074037409	4.49E-03	2.25E-02
XLOC_013871	139503597	139503655	1	CUFF.311.2	NA	ENSSSCG00000027014	0.725127525	7.430193652	8.931244283	2.80E-03	1.51E-02
XLOC_013894	509914	510351	1	ENSSSCT00000006488	ENSSSCG00000005908	POPAR	0.801443342	5.608248331	10.9524156	9.35E-04	5.91E-03
XLOC_013895	590415	590561	1	ENSSSCT00000029962	ENSSSCG00000026231	ENSSSCG00000026231	0.973956717	3.424265456	12.40508748	4.28E-04	2.99E-03
XLOC_013907	1054261	1054632	1	ENSSSCT00000007620	ENSSSCG00000006955	GSDMD	0.684240694	7.813511235	7.044913744	7.95E-03	3.64E-02
XLOC_013909	1182114	1182592	1	ENSSSCT00000025766	ENSSSCG00000027691	ZC3H3	0.846705308	5.526913098	11.89043829	5.64E-04	3.83E-03
XLOC_013915	6135474	6136089	1	ENSSSCT00000006524	ENSSSCG00000005941	KHDRBS3	-1.470170742	0.162757337	12.11030482	5.01E-04	3.45E-03
XLOC_013932	15852422	15853762	1	ENSSSCT00000025914	ENSSSCG00000027782	TRMT12	0.567706621	2.66999903	6.966526873	8.30E-03	3.78E-02
XLOC_013937	17094569	17094779	1	ENSSSCT00000027847	ENSSSCG00000021879	ENSSSCG00000021879	1.516518755	-0.556477473	14.72496387	1.24E-04	1.01E-03
XLOC_013940	18398751	18399680	1	ENSSSCT00000031336	ENSSSCG00000022097	ENSSSCG00000022097	5.102825326	4.987480988	50.52287267	1.18E-12	4.22E-11
XLOC_013947	20613479	20615753	1	ENSSSCT00000006587	ENSSSCG00000006003	MAL2	0.881288829	7.710756563	20.2530678	6.78E-06	7.63E-05
XLOC_013965	30227832	30229804	1	ENSSSCT00000006611	ENSSSCG00000006024	EBAG9	0.57515285	5.528521901	8.654496907	3.26E-03	1.71E-02
XLOC_013966	30267985	30268220	1	ENSSSCT00000006612	ENSSSCG00000006025	PKHD1L1	3.05075641	1.503183179	118.685615	1.23E-27	1.22E-25
XLOC_013967	30439915	30440066	1	ENSSSCT00000030070	ENSSSCG00000023954	ENSSSCG00000023954	0.887153074	3.08906205	15.38718286	8.76E-05	7.41E-04
XLOC_013968	30510007	30510269	1	ENSSSCT00000030615	ENSSSCG00000026607	ENY2	0.752898496	4.179143064	14.49028485	1.41E-04	1.13E-03
XLOC_013969	30665509	30665585	1	ENSSSCT00000026269	ENSSSCG00000021783	ENY2	0.925120513	4.276615708	17.28897825	3.21E-05	3.08E-04
XLOC_013988	37534092	37534271	1	ENSSSCT00000022974	ENSSSCG00000025427	ENSSSCG00000025427	2.560301767	0.71708474	47.62120806	5.17E-12	1.72E-10
XLOC_013989	37565056	37565394	1	ENSSSCT00000028021	ENSSSCG00000024504	ENSSSCG00000024504	1.261966158	0.09175345	11.62808015	6.50E-04	4.32E-03
XLOC_013998	40894612	40895124	1	ENSSSCT00000006664	ENSSSCG00000006073	OSR2	-7.384685612	5.742439025	431.7490423	6.76E-96	7.77E-93
XLOC_014001	41669216	41669896	1	ENSSSCT00000006669	ENSSSCG00000006078	POP1	0.590676835	2.633064111	7.67504359	5.60E-03	2.71E-02
XLOC_014026	51207652	51209106	1	ENSSSCT00000006718	ENSSSCG00000006126	DECR1	1.519125197	6.354253987	45.41697633	1.59E-11	4.88E-10
XLOC_014033	55305131	55305230	1	ENSSSCT00000006730	ENSSSCG00000006137	WWP1	0.760734847	5.081391052	13.4899047	2.40E-04	1.80E-03
XLOC_014035	56156732	56158405	1	ENSSSCT00000006733	ENSSSCG00000006140	CA2	6.390149766	7.099701967	382.5359661	3.49E-85	2.89E-82
XLOC_014037	56424376	56424498	1	ENSSSCT00000006736	ENSSSCG00000006143	CA13	-4.597723449	3.848000625	231.5876961	2.69E-52	7.71E-50
XLOC_014046	60306137	60306673	1	ENSSSCT00000006747	ENSSSCG00000006153	FABP5	-0.587803447	5.738908544	9.158606834	2.48E-03	1.36E-02
XLOC_014057	64863417	64865862	1	ENSSSCT00000006763	ENSSSCG00000006169	ZFHX4	-1.833098193	-0.64847032	18.29116371	1.90E-05	1.93E-04
XLOC_014058	66613220	66613271	1	ENSSSCT00000006765	ENSSSCG00000006171	CRISPLD1	-1.61355101	0.22241502	20.52880695	5.87E-06	6.73E-05
XLOC_014059	66776708	66780398	1	ENSSSCT00000006766	ENSSSCG00000006172	PI15	-1.060358263	1.563354324	7.46977782	6.27E-03	2.99E-02
XLOC_014069	70309675	70310345	1	ENSSSCT00000006785	ENSSSCG00000006191	XKR9	-1.065552622	3.677012665	24.16687204	8.83E-07	1.20E-05
XLOC_014074	72746834	72747028	1	ENSSSCT00000006794	ENSSSCG00000006199	PREX2	1.274381774	2.524083705	25.90381895	3.59E-07	5.31E-06
XLOC_014077	73957676	73961347	1	ENSSSCT00000006801	ENSSSCG00000006206	SGK3	1.315503023	4.993541316	37.98762873	7.12E-10	1.71E-08
XLOC_014078	74131919	74132040	1	ENSSSCT00000026097	ENSSSCG00000023518	ENSSSCG00000023518	1.367456317	1.438777699	23.47444839	1.27E-06	1.68E-05
XLOC_014079	74186319	74186344	1	ENSSSCT00000006805	ENSSSCG00000006209	VCPIP1	0.631104469	3.781916059	7.13261657	7.57E-03	3.50E-02
XLOC_014109	87368561	87371557	1	ENSSSCT00000006876	ENSSSCG00000006277	KIAA0146	0.623934899	4.995252807	10.49040299	1.20E-03	7.28E-03
XLOC_014118	89529321	89531040	1	ENSSSCT00000006901	ENSSSCG00000006296	ATP1B1	-0.541304614	9.779061684	9.154215604	2.48E-03	1.36E-02
XLOC_014144	95096194	95098610	1	ENSSSCT00000006943	ENSSSCG00000006335	RGS4	-1.211741001	4.903439552	21.29006896	3.95E-06	4.67E-05
XLOC_014148	95987540	95987759	1	ENSSSCT00000006950	ENSSSCG00000006342	UHMK1	2.153487624	0.606120354	35.20372904	2.97E-09	6.39E-08
XLOC_014150	96537111	96537319	1	ENSSSCT00000006954	ENSSSCG00000006346	ATF6	0.812345302	3.872762654	11.43157646	7.22E-04	4.73E-03
XLOC_014157	96992135	96993486	1	ENSSSCT00000029845	ENSSSCG00000030318	SDHC	0.461837463	7.646293212	6.545407261	1.05E-02	4.61E-02
XLOC_014167	97323362	97325446	1	ENSSSCT00000006979	ENSSSCG00000006369	F11R	-0.754064666	8.210207172	13.31421805	2.63E-04	1.96E-03
XLOC_014173	97546370	97547699	1	ENSSSCT00000006985	ENSSSCG00000006374	CD244	-0.53166177	4.663920562	6.555886924	1.05E-02	4.59E-02
XLOC_014180	98218159	98218781	1	ENSSSCT00000007003	ENSSSCG00000006390	CASQ1	-1.37308321	2.693772872	16.84476289	4.06E-05	3.79E-04
XLOC_014181	98232795	98232823	1	ENSSSCT00000025246	ENSSSCG00000020953	ATP1A4	-2.15870538	0.711913407	34.75265567	3.74E-09	7.95E-08
XLOC_014183	98284936	98284973	1	ENSSSCT00000007004	ENSSSCG00000006391	ATP1A2	-2.344430626	4.340614751	34.46034291	4.35E-09	9.13E-08
XLOC_014200	99226827	99226945	1	ENSSSCT00000007028	ENSSSCG00000006415	CADM3	-0.953461546	0.519931971	8.884322211	2.88E-03	1.54E-02
XLOC_014211	100355649	100356887	1	ENSSSCT00000007064	ENSSSCG00000006450	CD1E	1.264155605	1.862346892	18.50495735	1.69E-05	1.75E-04
XLOC_014212	100378042	100378337	1	ENSSSCT00000007066	ENSSSCG00000006451	PCD1B	1.244137025	0.015118452	10.59328973	1.13E-03	6.94E-03
XLOC_014215	100511200	100516673	1	ENSSSCT00000007068	ENSSSCG00000006453	KIRREL	-0.601102148	4.34807058	6.899176813	8.62E-03	3.90E-02
XLOC_014223	102074245	102075331	1	ENSSSCT00000025992	ENSSSCG00000030157	ENSSSCG00000030157	-0.675853702	2.857890825	6.975407863	8.26E-03	3.77E-02
XLOC_014224	102095809	102096305	1	ENSSSCT00000007094	ENSSSCG00000006477	BCAN	-1.109334308	-0.160051406	7.320317886	6.82E-03	3.21E-02
XLOC_014237	102826985	102828106	1	ENSSSCT00000007123	ENSSSCG00000006503	GPCR142	-1.57976837	0.838609433	23.13717359	1.51E-06	1.97E-05
XLOC_014238	102885730	102886058	1	ENSSSCT00000007126	ENSSSCG00000006506	SYT11	-1.087599615	-0.266957133	9.136070572	2.51E-03	1.37E-02
XLOC_014257	104057450	104057649	1	ENSSSCT00000007171	ENSSSCG00000006546	TDRD10	-0.807911146	0.908928843	8.260964017	4.05E-03	2.06E-02
XLOC_014258	104198431	104202473	1	ENSSSCT00000028938	ENSSSCG00000027628	ENSSSCG00000027628	1.094761325	4.916913464	19.05542865	1.27E-05	1.35E-04
XLOC_014263	104328862	104329060	1	ENSSSCT00000007176	ENSSSCG00000006551	AQP10	6.197644319	3.686673419	96.20624432	1.04E-22	8.45E-21
XLOC_014272	104855492	104856555	1	ENSSSCT00000007200	ENSSSCG00000006572	NPR1	-0.889217549	3.019763056	15.61471303	7.76E-05	6.67E-04
XLOC_014278	104922482	104922728	1	ENSSSCT00000007208	ENSSSCG00000006580	S100A2	-2.32018312	1.281520139	53.57041359	2.49E-13	9.70E-12
XLOC_014280	104969354	104970174	1	ENSSSCT00000007211	ENSSSCG00000006582	S100A14	-0.681479699	7.157081141	12.04487131	5.19E-04	3.56E-03
XLOC_014319	108196725	108199216	1	ENSSSCT00000025002	ENSSSCG00000022784	PLEKHO1	-0.636433191	6.197509667	10.65813385	1.10E-03	6.75E-03
XLOC_014328	108596808	108597495	1	ENSSSCT00000007301	ENSSSCG00000006664	MTMR11	-0.790021671	6.333681697	13.21857113	2.77E-04	2.04E-03
XLOC_014339	109286295	109286779	1	ENSSSCT00000007332	ENSSSCG00000006693	PDZK1	-1.398695006	9.215799471	42.49521828	7.09E-11	1.98E-09
XLOC_014340	109372724	109372855	1	ENSSSCT00000007331	ENSSSCG00000006692	ENSSSCG00000006692	0.61672992	2.732517281	7.778101855	5.29E-03	2.59E-02
XLOC_014341	109493951	109495027	1	ENSSSCT00000007333	ENSSSCG00000006694	GPR89C	0.763924974	3.988759432	15.46086864	8.42E-05	7.18E-04
XLOC_014342	109536180	109536374	1	ENSSSCT00000030375	ENSSSCG00000024957	ENSSSCG00000024957	-1.283768867	6.789491147	23.12197082	1.52E-06	1.98E-05
XLOC_014347	110281179	110281363	1	ENSSSCT00000007343	ENSSSCG00000006704	ENSSSCG00000006704	-0.694252509	3.014061667	9.119078753	2.53E-03	1.38E-02
XLOC_014351	110846858	110850601	1	ENSSSCT00000030252	ENSSSCG00000020964	ENSSSCG00000020964	0.7133097	5.850086667	13.83332826	2.00E-04	1.54E-03
XLOC_014352	111112801	111114029	1	ENSSSCT00000007351	ENSSSCG00000006711	ENSSSCG00000006711	-1.477512148	3.521116924	49.51475901	1.97E-12	6.88E-11
XLOC_014353	111436317	111436623	1	ENSSSCT00000007358	ENSSSCG00000006717	PHGDH	2.523813411	3.89996263	43.77463247	3.68E-11	1.08E-09
XLOC_014360	113099056	113100981	1	ENSSSCT00000007371	ENSSSCG00000006729	FAM46C	1.844142095	3.905026666	43.22805787	4.87E-11	1.39E-09
XLOC_014361	113184591	113184723	1	ENSSSCT00000007372	ENSSSCG00000006730	MAN1A2	1.114351225	1.995464768	17.81584397	2.43E-05	2.42E-04
XLOC_014364	113657784	113661239	1	ENSSSCT00000007377	ENSSSCG00000006734	CD101	-0.686143704	3.942825267	9.531292297	2.02E-03	1.14E-02
XLOC_014368	114431990	114432346	1	ENSSSCT00000007385	ENSSSCG00000006740	ATP1A1	-1.068568014	11.3852219	20.70353155	5.36E-06	6.20E-05
XLOC_014378	117024784	117030247	1	ENSSSCT00000007413	ENSSSCG00000006767	MAGI3	-0.51569183	6.345703016	8.048995587	4.55E-03	2.28E-02
XLOC_014379	117506415	117506694	1	ENSSSCT00000007414	ENSSSCG00000006768	LRIG2	1.124793757	0.99555217	13.25052595	2.73E-04	2.01E-03
XLOC_014388	119057620	119058562	1	ENSSSCT00000027506	ENSSSCG00000025485	C4H1orf162	-1.338081897	3.61035481	9.117958085	2.53E-03	1.38E-02
XLOC_014391	119410879	119411241	1	ENSSSCT00000030532	ENSSSCG00000023706	CHIA	2.804893176	1.120083171	70.59030592	4.40E-17	2.42E-15
XLOC_014392	119457085	119457615	1	ENSSSCT00000007444	ENSSSCG00000006796	CHI3L2	1.473847173	0.335264487	15.38680917	8.76E-05	7.41E-04
XLOC_014398	120174862	120174908	1	ENSSSCT00000007457	ENSSSCG00000006809	RBM15	0.763364788	3.393311346	11.09325374	8.66E-04	5.56E-03
XLOC_014405	120751436	120751522	1	ENSSSCT00000007473	ENSSSCG00000006822	ENSSSCG00000006822	2.44735604	3.807915296	125.4335907	4.09E-29	4.56E-27
XLOC_014406	120827506	120827763	1	ENSSSCT00000007472	ENSSSCG00000006821	GSTM3	1.535895352	4.003432707	51.3852171	7.59E-13	2.76E-11
XLOC_014412	121090450	121092936	1	CUFF.309.2	NA	CYB561D1	0.631743644	4.16072905	8.82174194	2.98E-03	1.59E-02
XLOC_014417	121350389	121351309	1	ENSSSCT00000007486	ENSSSCG00000006835	SARS	0.47901154	7.183429246	7.247926283	7.10E-03	3.32E-02
XLOC_014418	121378122	121378417	1	ENSSSCT00000007487	ENSSSCG00000006836	KIAA1324	1.22907425	3.958335139	19.93051028	8.03E-06	8.93E-05
XLOC_014426	121898964	121898985	1	ENSSSCT00000007503	ENSSSCG00000006850	FAM102B	-1.039328332	1.656784702	9.105286581	2.55E-03	1.39E-02
XLOC_014427	123051932	123054420	1	ENSSSCT00000007505	ENSSSCG00000006852	NTNG1	-1.879053764	0.192747095	29.1178295	6.81E-08	1.15E-06
XLOC_014441	129251464	129251917	1	ENSSSCT00000007517	ENSSSCG00000006864	CDC14A	-1.104683255	4.940404086	28.48187891	9.46E-08	1.56E-06
XLOC_014446	129940634	129940983	1	ENSSSCT00000007528	ENSSSCG00000006874	PALMD	-1.19825999	1.968851416	20.84339305	4.98E-06	5.79E-05
XLOC_014455	134245518	134246404	1	ENSSSCT00000007541	ENSSSCG00000006887	CNN3	-0.608635754	5.956932813	10.97004547	9.26E-04	5.87E-03
XLOC_014458	134489857	134491446	1	ENSSSCT00000032329	ENSSSCG00000028620	ABCD3	0.736480053	7.079960084	15.44346973	8.50E-05	7.23E-04
XLOC_014476	138808248	138810824	1	ENSSSCT00000007574	ENSSSCG00000022090	ENSSSCG00000022090	-0.472517725	5.580065659	7.34127888	6.74E-03	3.18E-02
XLOC_014478	139107289	139112138	1	ENSSSCT00000030762	ENSSSCG00000022798	LRRC8B	-0.493365634	5.350439175	7.140497468	7.54E-03	3.49E-02
XLOC_014484	141550197	141555048	1	ENSSSCT00000029591	ENSSSCG00000022032	HS2ST1	-0.689094116	5.670165746	14.6654953	1.28E-04	1.04E-03
XLOC_014486	142051733	142051894	1	ENSSSCT00000007593	ENSSSCG00000006931	ENSSSCG00000006931	0.99464646	5.125757937	9.505151818	2.05E-03	1.16E-02
XLOC_014487	142080450	142081102	1	ENSSSCT00000007594	ENSSSCG00000006932	ENSSSCG00000006932	-1.003368486	11.67296116	12.44941405	4.18E-04	2.93E-03
XLOC_014489	142188696	142189138	1	ENSSSCT00000007598	ENSSSCG00000006935	CLCA2	3.466186507	2.049069114	122.7674005	1.57E-28	1.68E-26
XLOC_014493	424929	425344	1	ENSSSCT00000000007	ENSSSCG00000000006	PPARA	1.485216325	3.083875411	29.93484011	4.47E-08	7.83E-07
XLOC_014532	4802927	4803127	1	ENSSSCT00000000078	ENSSSCG00000000072	SLC25A17	0.532954318	5.353676325	9.455985199	2.10E-03	1.18E-02
XLOC_014551	6877268	6877425	1	ENSSSCT00000000113	ENSSSCG00000000107	CSNK1E	-0.65051468	5.977784161	10.4801606	1.21E-03	7.31E-03
XLOC_014554	7187425	7187496	1	ENSSSCT00000000117	ENSSSCG00000000111	BAIAP2L2	-1.280532086	8.165881284	20.18947024	7.01E-06	7.87E-05
XLOC_014561	7795558	7795620	1	ENSSSCT00000032011	ENSSSCG00000021728	LGALS2	-2.259250265	9.433731644	91.39914895	1.17E-21	8.81E-20
XLOC_014571	8349105	8349458	1	ENSSSCT00000000139	ENSSSCG00000000133	TST	1.071151914	6.956049799	17.34795076	3.11E-05	3.00E-04
XLOC_014580	9313196	9313295	1	ENSSSCT00000024751	ENSSSCG00000020882	ENSSSCG00000020882	-0.808252848	1.737452984	9.080723368	2.58E-03	1.40E-02
XLOC_014587	12424664	12424898	1	ENSSSCT00000000169	ENSSSCG00000000160	PRDM4	-0.674418558	5.512807086	13.70934926	2.13E-04	1.63E-03
XLOC_014593	14098331	14098388	1	ENSSSCT00000000180	ENSSSCG00000000171	CKAP4	0.93947527	3.188095047	19.24576416	1.15E-05	1.23E-04
XLOC_014597	15172903	15172947	1	ENSSSCT00000000185	ENSSSCG00000000176	CACNB3	-1.081965158	3.827242821	24.54372295	7.26E-07	1.01E-05
XLOC_014601	15691969	15692317	1	ENSSSCT00000000208	ENSSSCG00000000195	PRPH	-1.035718866	2.82103207	14.20886693	1.64E-04	1.29E-03
XLOC_014611	16216606	16216722	1	ENSSSCT00000000223	ENSSSCG00000000209	NCKAP5L	-0.622051332	4.044674763	9.731400091	1.81E-03	1.04E-02
XLOC_014621	17478545	17478692	1	ENSSSCT00000024631	ENSSSCG00000028060	SLC4A8	1.120654103	0.204998885	8.889389621	2.87E-03	1.54E-02
XLOC_014636	18725320	18725436	1	ENSSSCT00000000272	ENSSSCG00000000253	KRT18	0.786615427	5.413538936	12.34979662	4.41E-04	3.07E-03
XLOC_014639	18768002	18768610	1	ENSSSCT00000000280	ENSSSCG00000000261	IGFBP6	-1.123675419	2.143545174	19.27429971	1.13E-05	1.22E-04
XLOC_014664	20167539	20167977	1	ENSSSCT00000000306	ENSSSCG00000000285	HOXC4	-1.007626246	1.690065545	11.80224179	5.92E-04	3.98E-03
XLOC_014668	20584668	20584790	1	ENSSSCT00000000318	ENSSSCG00000000297	PDE1B	-1.041782063	4.38751205	18.46791034	1.73E-05	1.78E-04
XLOC_014704	22647707	22648016	1	ENSSSCT00000000384	ENSSSCG00000000362	RDH5	4.801672623	3.610624638	122.1166116	2.18E-28	2.26E-26
XLOC_014705	22671059	22671679	1	ENSSSCT00000000386	ENSSSCG00000000363	BMP11	-0.597954896	3.457930901	7.706470771	5.50E-03	2.68E-02
XLOC_014708	22811683	22812037	1	ENSSSCT00000000393	ENSSSCG00000000370	DGKA	-1.05643762	6.364322223	22.95108692	1.66E-06	2.14E-05
XLOC_014715	23123886	23123956	1	ENSSSCT00000000417	ENSSSCG00000025467	MYL6	-0.558088667	8.622006405	7.789708895	5.25E-03	2.57E-02
XLOC_014717	23171404	23171508	1	ENSSSCT00000000416	ENSSSCG00000000388	ENSSSCG00000000388	-0.983031183	5.553736055	24.74160824	6.56E-07	9.21E-06
XLOC_014729	24020662	24020778	1	ENSSSCT00000000447	ENSSSCG00000000413	ENSSSCG00000000413	-0.78849109	10.1696744	14.35268956	1.52E-04	1.20E-03
XLOC_014730	24048553	24048645	1	ENSSSCT00000000452	ENSSSCG00000000418	TAC3	-0.937983407	3.807991777	18.40620714	1.78E-05	1.83E-04
XLOC_014734	24162765	24162841	1	ENSSSCT00000000454	ENSSSCG00000000420	NDUFA4L2	0.821239515	0.846197402	8.275593921	4.02E-03	2.04E-02
XLOC_014737	24268142	24268255	1	ENSSSCT00000000458	ENSSSCG00000000424	ENSSSCG00000000424	-0.746379873	8.289552463	10.71857764	1.06E-03	6.57E-03
XLOC_014740	24368786	24368941	1	ENSSSCT00000023666	ENSSSCG00000021493	SHMT2	0.491702391	5.290980024	6.432675718	1.12E-02	4.87E-02
XLOC_014742	24531523	24531731	1	ENSSSCT00000032331	ENSSSCG00000021357	ENSSSCG00000021357	1.500072994	3.313030836	28.55004028	9.13E-08	1.51E-06
XLOC_014756	30091942	30092307	1	ENSSSCT00000028998	ENSSSCG00000021558	ENSSSCG00000021558	1.008586812	0.806454727	8.704096164	3.17E-03	1.68E-02
XLOC_014761	31727122	31727205	1	ENSSSCT00000025861	ENSSSCG00000029815	SRGAP1	1.301250103	1.495416245	21.53016949	3.48E-06	4.17E-05
XLOC_014764	32052642	32053130	1	ENSSSCT00000000504	ENSSSCG00000000466	XPOT	0.730394714	5.200502906	12.11994765	4.99E-04	3.43E-03
XLOC_014768	33031837	33031976	1	ENSSSCT00000028225	ENSSSCG00000026004	MSRB3	-1.97926182	5.870126581	35.17660856	3.01E-09	6.46E-08
XLOC_014776	33919784	33920034	1	ENSSSCT00000000515	ENSSSCG00000000477	HELB	1.405818138	0.460277338	17.06958529	3.60E-05	3.41E-04
XLOC_014782	35833340	35834053	1	ENSSSCT00000000525	ENSSSCG00000000487	SLC35E3	0.685266424	1.700359804	6.874140701	8.75E-03	3.95E-02
XLOC_014783	35889682	35890037	1	ENSSSCT00000000526	ENSSSCG00000000488	MDM2	0.699411491	4.453451427	7.792628242	5.25E-03	2.57E-02
XLOC_014787	36666218	36666556	1	ENSSSCT00000022623	ENSSSCG00000023936	ENSSSCG00000023936	-2.008198334	4.16745582	43.19359152	4.96E-11	1.41E-09
XLOC_014788	36840567	36841252	1	ENSSSCT00000028455	ENSSSCG00000023799	ENSSSCG00000023799	-2.347898598	2.424212105	80.42423979	3.02E-19	1.95E-17
XLOC_014789	36850321	36850406	1	ENSSSCT00000000540	ENSSSCG00000000501	ENSSSCG00000000501	-2.067383836	4.48518717	83.77474879	5.54E-20	3.78E-18
XLOC_014791	37132086	37132251	1	ENSSSCT00000000541	ENSSSCG00000000502	CNOT2	-0.663267835	5.586214168	10.97213303	9.25E-04	5.87E-03
XLOC_014795	38393190	38393898	1	ENSSSCT00000000549	ENSSSCG00000000510	TMEM19	0.671134798	6.418888826	11.09486551	8.66E-04	5.56E-03
XLOC_014814	45738816	45739485	1	ENSSSCT00000027035	ENSSSCG00000022636	DENND5B	1.251050321	1.102113044	16.09265956	6.03E-05	5.34E-04
XLOC_014829	50292335	50292674	1	ENSSSCT00000000596	ENSSSCG00000000553	TM7SF3	-0.740046524	6.505602363	13.57056848	2.30E-04	1.74E-03
XLOC_014832	51171120	51171398	1	ENSSSCT00000027314	ENSSSCG00000025531	SSPN	-1.546429863	5.193187731	25.00070451	5.73E-07	8.13E-06
XLOC_014837	52535052	52535282	1	ENSSSCT00000026706	ENSSSCG00000029163	BCAT1	1.563153107	1.031810527	17.45223609	2.95E-05	2.85E-04
XLOC_014853	59649321	59649507	1	ENSSSCT00000000643	ENSSSCG00000000598	SLC15A5	-1.73840106	1.118301389	26.67501984	2.41E-07	3.67E-06
XLOC_014866	62800573	62800583	1	ENSSSCT00000022318	ENSSSCG00000030611	ENSSSCG00000030611	2.521172202	3.909643424	137.9132107	7.61E-32	9.24E-30
XLOC_014879	64347590	64347854	1	ENSSSCT00000000689	ENSSSCG00000000640	ENSSSCG00000000640	-0.988109306	2.207509202	11.78363018	5.98E-04	4.01E-03
XLOC_014880	64370014	64370180	1	ENSSSCT00000000691	ENSSSCG00000000641	KLRK1	-1.174080636	4.447744811	24.27012024	8.37E-07	1.15E-05
XLOC_014886	64658538	64658592	1	ENSSSCT00000032316	ENSSSCG00000026217	ENSSSCG00000026217	-1.420204222	0.451405905	18.44866534	1.75E-05	1.80E-04
XLOC_014894	65275226	65275311	1	ENSSSCT00000000716	ENSSSCG00000000660	A2M	-0.751568853	4.790598002	12.13513306	4.95E-04	3.41E-03
XLOC_014897	65575791	65575848	1	ENSSSCT00000000722	ENSSSCG00000000666	MFAP5	-1.308769431	1.375028823	23.49252238	1.25E-06	1.67E-05
XLOC_014898	65607546	65607661	1	ENSSSCT00000000723	ENSSSCG00000000667	AICDA	-1.46804169	3.656329896	18.67073281	1.55E-05	1.62E-04
XLOC_014904	66174538	66174571	1	ENSSSCT00000030030	ENSSSCG00000027205	LPCAT3	0.674014772	6.347162752	13.04694479	3.04E-04	2.21E-03
XLOC_014925	68750885	68751118	1	ENSSSCT00000000791	ENSSSCG00000000728	PARP11	-0.771537817	4.573786492	13.40116653	2.51E-04	1.88E-03
XLOC_014935	70002215	70002421	1	ENSSSCT00000023353	ENSSSCG00000029464	ENSSSCG00000029464	0.824755485	2.7922931	11.33098321	7.62E-04	4.97E-03
XLOC_014938	70490239	70490506	1	ENSSSCT00000000819	ENSSSCG00000000755	ERC1	0.975408887	2.361269972	11.70994585	6.22E-04	4.16E-03
XLOC_014942	71771559	71771583	1	ENSSSCT00000000829	ENSSSCG00000000765	IL17RA	1.498616928	2.608099325	44.31413366	2.80E-11	8.33E-10
XLOC_014947	72507680	72507827	1	ENSSSCT00000000837	ENSSSCG00000000773	TUBA8	-2.089186801	1.175664687	39.67437293	3.00E-10	7.59E-09
XLOC_014955	75804960	75805219	1	ENSSSCT00000000857	ENSSSCG00000000791	PDZRN4	-1.46221727	1.56372952	24.42318227	7.73E-07	1.07E-05
XLOC_014962	78210492	78210506	1	ENSSSCT00000000868	ENSSSCG00000000801	TMEM117	1.816864739	1.725756246	37.58001489	8.77E-10	2.06E-08
XLOC_014966	80074381	80075123	1	ENSSSCT00000000878	ENSSSCG00000000809	ENSSSCG00000000809	0.661953297	3.994009384	6.630965165	1.00E-02	4.44E-02
XLOC_014990	83912608	83912613	1	ENSSSCT00000000919	ENSSSCG00000000844	NFYB	1.030526528	5.804841235	20.75751662	5.21E-06	6.04E-05
XLOC_015006	86445888	86445943	1	ENSSSCT00000000942	ENSSSCG00000000863	SYCP3	0.743997142	4.239270497	12.94190904	3.21E-04	2.32E-03
XLOC_015008	87013251	87013601	1	ENSSSCT00000000951	ENSSSCG00000000871	SLC5A8	0.746156338	6.680566235	11.45696544	7.12E-04	4.68E-03
XLOC_015011	87784470	87784629	1	ENSSSCT00000000958	ENSSSCG00000000875	NR1H4	-2.868695083	5.97036255	148.2691481	4.14E-34	5.43E-32
XLOC_015022	89512496	89512666	1	ENSSSCT00000023204	ENSSSCG00000021098	ENSSSCG00000021098	1.833606216	-0.224489673	20.42328951	6.21E-06	7.04E-05
XLOC_015023	89581274	89581876	1	ENSSSCT00000030308	ENSSSCG00000020732	IKBIP	-0.80082584	3.655060863	12.60329687	3.85E-04	2.72E-03
XLOC_015026	91290870	91290975	1	ENSSSCT00000000974	ENSSSCG00000000890	NEDD1	0.808797644	3.068696605	9.96952303	1.59E-03	9.29E-03
XLOC_015030	91688949	91689284	1	ENSSSCT00000000975	ENSSSCG00000000891	AMPT	0.71745113	7.274262359	15.32341227	9.06E-05	7.64E-04
XLOC_015033	91873151	91873294	1	ENSSSCT00000000980	ENSSSCG00000000896	NTN4	-0.719055824	2.69822784	10.61951217	1.12E-03	6.87E-03
XLOC_015036	92308676	92311110	1	ENSSSCT00000000985	ENSSSCG00000000901	FGD6	0.685641071	3.459672823	7.831017923	5.14E-03	2.52E-02
XLOC_015040	93325752	93326810	1	ENSSSCT00000000991	ENSSSCG00000000907	PLXNC1	0.91963279	5.166399957	14.29558132	1.56E-04	1.23E-03
XLOC_015051	97596830	97597238	1	ENSSSCT00000001006	ENSSSCG00000027898	ATP2B1	2.594728399	7.355228017	94.3158145	2.69E-22	2.12E-20
XLOC_015052	98745827	98745963	1	ENSSSCT00000001007	ENSSSCG00000000922	KITLG	1.10437034	0.984741674	12.86692251	3.34E-04	2.40E-03
XLOC_015064	106583802	106584466	1	ENSSSCT00000028012	ENSSSCG00000025095	PPP1R27	-0.585271796	4.902632941	6.414367613	1.13E-02	4.91E-02
XLOC_015077	110526047	110526304	1	ENSSSCT00000022401	ENSSSCG00000023749	ADM2	1.565146908	2.358100845	16.21942715	5.64E-05	5.04E-04
XLOC_015083	110794970	110795118	1	ENSSSCT00000001068	ENSSSCG00000000978	MLC1	0.878872286	3.93827948	10.58510556	1.14E-03	6.97E-03
XLOC_015086	110965839	110966141	1	ENSSSCT00000001071	ENSSSCG00000000981	CRELD2	0.867635048	6.139163248	12.72198436	3.61E-04	2.57E-03
XLOC_015098	1324340	1324493	1	ENSSSCT00000000016	ENSSSCG00000000015	UPK3A	-2.824109619	-0.628559147	30.92106811	2.69E-08	4.88E-07
XLOC_015106	3145792	3146201	1	ENSSSCT00000000035	ENSSSCG00000000033	BZRP	-1.455866013	6.281965383	24.23293644	8.54E-07	1.16E-05
XLOC_015112	3810426	3810677	1	ENSSSCT00000000051	ENSSSCG00000000046	CYP2D6	1.508793981	7.074350529	32.17232996	1.41E-08	2.71E-07
XLOC_015120	4348950	4349762	1	ENSSSCT00000000068	ENSSSCG00000000062	CSDC2	-1.710028377	0.246088605	24.4870652	7.48E-07	1.04E-05
XLOC_015121	4384587	4386380	1	ENSSSCT00000000070	ENSSSCG00000000064	ACO2	-0.569532642	9.788260462	7.100067485	7.71E-03	3.55E-02
XLOC_015143	6538859	6540405	1	ENSSSCT00000000101	ENSSSCG00000000095	GTPBP1	-0.530590971	6.836576239	7.915071551	4.90E-03	2.43E-02
XLOC_015146	6786308	6787216	1	ENSSSCT00000000111	ENSSSCG00000000105	KDELR3	0.917842374	4.794492387	21.93737477	2.82E-06	3.46E-05
XLOC_015147	6966163	6968036	1	ENSSSCT00000028972	ENSSSCG00000030165	MAFF	-1.421406441	5.162175497	23.64842888	1.16E-06	1.55E-05
XLOC_015159	7642317	7642515	1	ENSSSCT00000000131	ENSSSCG00000000125	LGALS1	-1.147137623	6.602326854	27.16098252	1.87E-07	2.92E-06
XLOC_015164	8072167	8074163	1	ENSSSCT00000000136	ENSSSCG00000000130	CYTH4	0.730888581	6.555024648	14.80344528	1.19E-04	9.78E-04
XLOC_015168	8474345	8478262	1	ENSSSCT00000000143	ENSSSCG00000000137	NCF4	0.759917401	4.391436647	10.24423	1.37E-03	8.16E-03
XLOC_015171	9296018	9296927	1	ENSSSCT00000000158	ENSSSCG00000000150	ENSSSCG00000000150	-1.180260258	0.083825002	7.974287082	4.74E-03	2.36E-02
XLOC_015173	9688037	9688223	1	ENSSSCT00000000160	ENSSSCG00000000152	RBFOX2	-0.768352126	4.078645695	13.28756837	2.67E-04	1.98E-03
XLOC_015184	13234050	13235175	1	ENSSSCT00000000175	ENSSSCG00000000166	C12ORF23	0.63088176	4.681795484	7.59399433	5.86E-03	2.82E-02
XLOC_015193	15325861	15326922	1	ENSSSCT00000000190	ENSSSCG00000000181	RND1	2.478911618	1.931353284	66.85453564	2.92E-16	1.52E-14
XLOC_015194	15369112	15369326	1	ENSSSCT00000000189	ENSSSCG00000000180	FKBP11	0.964532019	6.319529368	21.45180774	3.63E-06	4.33E-05
XLOC_015203	15715140	15715597	1	ENSSSCT00000000210	ENSSSCG00000000197	C1QL4	-3.133472464	-0.344579956	50.94604737	9.49E-13	3.43E-11
XLOC_015212	16330758	16331491	1	ENSSSCT00000000229	ENSSSCG00000000214	GPD1	1.582682366	3.795555515	55.8705302	7.74E-14	3.26E-12
XLOC_015213	16338621	16338674	1	ENSSSCT00000000230	ENSSSCG00000000215	SMARCD1	-0.586375195	3.840382872	7.568468234	5.94E-03	2.85E-02
XLOC_015214	16354868	16357030	1	ENSSSCT00000000232	ENSSSCG00000000216	ACCN3	1.383518635	0.697597801	15.087556	1.03E-04	8.56E-04
XLOC_015215	16459445	16459599	1	ENSSSCT00000023235	ENSSSCG00000024932	CERS5	-0.655529501	4.484694578	12.18359366	4.82E-04	3.33E-03
XLOC_015220	17250142	17250295	1	ENSSSCT00000030908	ENSSSCG00000029782	CELA1	2.018525139	-0.438838726	25.5001938	4.42E-07	6.44E-06
XLOC_015224	17387339	17387541	1	ENSSSCT00000023882	ENSSSCG00000025755	ENSSSCG00000025755	1.008255759	1.783725619	14.60966916	1.32E-04	1.07E-03
XLOC_015247	18846917	18848237	1	ENSSSCT00000000277	ENSSSCG00000000258	RARG	-0.892342232	3.819576763	15.98265723	6.39E-05	5.61E-04
XLOC_015249	18901806	18902579	1	ENSSSCT00000000282	ENSSSCG00000000263	ENSSSCG00000000263	-0.703175286	6.06643305	10.96997027	9.26E-04	5.87E-03
XLOC_015259	19677770	19677847	1	ENSSSCT00000025673	ENSSSCG00000021974	ENSSSCG00000021974	-6.664630938	-0.194306298	99.75468884	1.72E-23	1.45E-21
XLOC_015262	19694506	19695174	1	ENSSSCT00000032524	ENSSSCG00000030585	HOXC6	-4.782334123	2.580784669	177.5384104	1.67E-40	2.80E-38
XLOC_015267	20441494	20443232	1	ENSSSCT00000000314	ENSSSCG00000000293	ITGA5	-1.008759699	7.152876	24.83979942	6.23E-07	8.79E-06
XLOC_015304	22835974	22836121	1	ENSSSCT00000000394	ENSSSCG00000000371	PMEL	6.145365854	1.696187066	257.0048169	7.72E-58	2.56E-55
XLOC_015308	22937054	22937242	1	ENSSSCT00000000402	ENSSSCG00000000376	SUOX	-3.167068089	3.682466113	141.6782695	1.14E-32	1.43E-30
XLOC_015312	23083204	23083498	1	ENSSSCT00000031652	ENSSSCG00000021091	ENSSSCG00000021091	-0.862350368	6.007877811	15.53795011	8.09E-05	6.93E-04
XLOC_015315	23162527	23162691	1	ENSSSCT00000029154	ENSSSCG00000022858	CS	-0.874777095	6.577900768	18.7783642	1.47E-05	1.54E-04
XLOC_015319	23251782	23251947	1	ENSSSCT00000000408	ENSSSCG00000025853	MYL6	-0.543122541	8.950890991	7.298229581	6.90E-03	3.24E-02
XLOC_015325	23352263	23352871	1	ENSSSCT00000000433	ENSSSCG00000000401	GLS2	1.38411506	0.410691136	19.46042431	1.03E-05	1.11E-04
XLOC_015334	23775889	23776952	1	ENSSSCT00000023141	ENSSSCG00000027854	HSD17B6	-1.318332514	2.374727144	11.27074439	7.87E-04	5.11E-03
XLOC_015335	23970633	23974360	1	ENSSSCT00000000445	ENSSSCG00000000411	ENSSSCG00000000411	-0.492245349	4.593022228	6.72184652	9.52E-03	4.25E-02
XLOC_015336	24074981	24076170	1	ENSSSCT00000000450	ENSSSCG00000000416	GPR182	-1.202548604	-0.189598258	11.77085268	6.02E-04	4.04E-03
XLOC_015337	24109993	24110210	1	ENSSSCT00000000449	ENSSSCG00000000415	SDR9C7	-1.098387512	-0.784084992	6.505815491	1.08E-02	4.70E-02
XLOC_015341	24187618	24187633	1	ENSSSCT00000025492	ENSSSCG00000023150	ENSSSCG00000023150	0.654838343	5.912009027	7.776153216	5.29E-03	2.59E-02
XLOC_015343	24288663	24288921	1	ENSSSCT00000027203	ENSSSCG00000027501	ENSSSCG00000027501	1.255175798	2.444364741	8.560691829	3.43E-03	1.79E-02
XLOC_015344	24324264	24324390	1	ENSSSCT00000026399	ENSSSCG00000021575	ENSSSCG00000021575	1.010641077	4.336504699	15.83051066	6.93E-05	6.01E-04
XLOC_015351	24727031	24727141	1	ENSSSCT00000000470	ENSSSCG00000000435	ENSSSCG00000000435	-1.666925915	3.774239476	44.0075541	3.27E-11	9.59E-10
XLOC_015360	30142487	30142681	1	ENSSSCT00000029741	ENSSSCG00000029004	ENSSSCG00000029004	0.870808693	0.142899517	7.210672976	7.25E-03	3.38E-02
XLOC_015361	30315040	30315285	1	ENSSSCT00000031005	ENSSSCG00000025211	ENSSSCG00000025211	0.965162216	1.251335113	7.195417174	7.31E-03	3.40E-02
XLOC_015379	35954423	35954662	1	ENSSSCT00000031897	ENSSSCG00000027797	ENSSSCG00000027797	-2.566851548	1.571822991	69.74711381	6.74E-17	3.67E-15
XLOC_015383	36347221	36348172	1	ENSSSCT00000000531	ENSSSCG00000000493	FRS2	0.943176386	2.099754773	15.98860745	6.37E-05	5.61E-04
XLOC_015388	38330319	38330625	1	ENSSSCT00000000547	ENSSSCG00000000508	ENSSSCG00000000508	0.733053302	4.58348571	10.99586712	9.13E-04	5.81E-03
XLOC_015389	38344644	38345039	1	ENSSSCT00000000548	ENSSSCG00000000509	ENSSSCG00000000509	2.015010968	4.236613572	61.40663625	4.64E-15	2.19E-13
XLOC_015396	42877526	42878692	1	ENSSSCT00000000563	ENSSSCG00000000521	PHLDA1	-0.843406774	2.040720185	14.20696382	1.64E-04	1.29E-03
XLOC_015398	43253069	43255756	1	ENSSSCT00000000565	ENSSSCG00000000523	BBS10	0.695112752	2.12967407	6.435784177	1.12E-02	4.86E-02
XLOC_015405	45546617	45547349	1	ENSSSCT00000032100	ENSSSCG00000030616	C5H12orf35	0.656862241	5.318094116	8.407340983	3.74E-03	1.92E-02
XLOC_015407	45950177	45950331	1	ENSSSCT00000029878	ENSSSCG00000029981	ENSSSCG00000029981	0.981803349	0.281340723	8.715903075	3.15E-03	1.67E-02
XLOC_015408	45982550	45983823	1	ENSSSCT00000024435	ENSSSCG00000026593	ENSSSCG00000026593	0.685795899	3.166800268	9.549390541	2.00E-03	1.13E-02
XLOC_015412	47705577	47707463	1	ENSSSCT00000000584	ENSSSCG00000000541	FAR2	-2.155955797	5.633692183	58.6155457	1.92E-14	8.54E-13
XLOC_015416	49597732	49598439	1	ENSSSCT00000000591	ENSSSCG00000000548	REP15	1.059845274	1.444349935	15.40114029	8.69E-05	7.37E-04
XLOC_015420	50042282	50045965	1	ENSSSCT00000029783	ENSSSCG00000022288	STK38L	-0.981620744	6.113714083	20.58647948	5.70E-06	6.54E-05
XLOC_015430	54719247	54720499	1	ENSSSCT00000000615	ENSSSCG00000000572	CMAS	0.729819726	6.369862379	15.55265583	8.02E-05	6.88E-04
XLOC_015437	55777615	55777684	1	ENSSSCT00000027940	ENSSSCG00000028662	PDE9A	-1.770100593	-0.34663723	19.10110049	1.24E-05	1.32E-04
XLOC_015441	57747752	57747904	1	ENSSSCT00000000636	ENSSSCG00000000591	PIK3C2G	-1.399771444	1.351411525	15.307658	9.13E-05	7.69E-04
XLOC_015450	60302944	60304283	1	ENSSSCT00000000645	ENSSSCG00000000600	EPS8	-0.942460236	5.813756503	18.58546352	1.62E-05	1.69E-04
XLOC_015458	62761449	62764655	1	ENSSSCT00000000665	ENSSSCG00000000619	KIAA1467	-1.146803996	4.088256059	28.92583515	7.52E-08	1.26E-06
XLOC_015459	62805979	62806512	1	ENSSSCT00000000666	ENSSSCG00000000620	HEBP1	2.376962489	2.994590878	103.556461	2.53E-24	2.17E-22
XLOC_015469	64579159	64580929	1	ENSSSCT00000000698	ENSSSCG00000000647	OLR1	-1.632825959	3.909410104	42.99835634	5.48E-11	1.55E-09
XLOC_015477	65642441	65642590	1	ENSSSCT00000000724	ENSSSCG00000000668	APOBEC1	0.9987509	3.724280799	9.864349499	1.69E-03	9.77E-03
XLOC_015487	66237496	66237519	1	ENSSSCT00000025086	ENSSSCG00000028373	ENO2	-0.910237898	0.998002807	10.67119177	1.09E-03	6.71E-03
XLOC_015491	66299162	66299771	1	ENSSSCT00000000743	ENSSSCG00000000682	GNB3	-1.024683084	0.801105718	11.85519709	5.75E-04	3.89E-03
XLOC_015507	66793345	66793892	1	ENSSSCT00000000772	ENSSSCG00000000709	PLEKHG6	-0.978445647	7.426084887	13.19261911	2.81E-04	2.07E-03
XLOC_015508	66879695	66880189	1	ENSSSCT00000023950	ENSSSCG00000022230	CD9	-0.528289765	7.177403335	8.318414626	3.92E-03	2.00E-02
XLOC_015509	66976092	66976157	1	ENSSSCT00000000773	ENSSSCG00000000710	CD9	-0.650636248	5.280117259	10.13113634	1.46E-03	8.59E-03
XLOC_015511	67653414	67655144	1	ENSSSCT00000023232	ENSSSCG00000021596	KCNA5	-1.726781847	-0.362595729	21.81559324	3.00E-06	3.65E-05
XLOC_015518	68266578	68268692	1	ENSSSCT00000028356	ENSSSCG00000024219	C12ORF5	-0.520238879	5.687433915	7.413639935	6.47E-03	3.07E-02
XLOC_015522	69219130	69222443	1	ENSSSCT00000000798	ENSSSCG00000000735	TSPAN9	-0.70266388	4.43056209	9.284146416	2.31E-03	1.28E-02
XLOC_015542	71756585	71756736	1	ENSSSCT00000030429	ENSSSCG00000027725	CACNA1C	-1.460578055	1.796523771	31.28005659	2.23E-08	4.11E-07
XLOC_015547	72799795	72801701	1	ENSSSCT00000000842	ENSSSCG00000000778	CPNE8	-4.850995476	4.629352669	218.2694006	2.16E-49	5.37E-47
XLOC_015548	73380996	73381089	1	ENSSSCT00000000843	ENSSSCG00000000779	KIF21A	0.813053523	4.504185479	8.888574713	2.87E-03	1.54E-02
XLOC_015553	74820465	74828888	1	ENSSSCT00000022698	ENSSSCG00000027998	NP_001106757.1	1.437730965	0.541263661	16.54137415	4.76E-05	4.35E-04
XLOC_015556	77616374	77618696	1	ENSSSCT00000000867	ENSSSCG00000000800	PUS7L	0.709283939	4.436486983	8.699176991	3.18E-03	1.68E-02
XLOC_015557	77679417	77683249	1	ENSSSCT00000000865	ENSSSCG00000000798	TWF1	0.727862868	7.61722979	11.53229054	6.84E-04	4.51E-03
XLOC_015562	80039269	80039367	1	ENSSSCT00000000877	ENSSSCG00000000808	ENSSSCG00000000808	0.74668939	4.698077295	8.202764277	4.18E-03	2.12E-02
XLOC_015564	80651422	80652987	1	ENSSSCT00000000879	ENSSSCG00000000810	AMIGO2	-1.856592466	2.13055531	46.03270751	1.16E-11	3.65E-10
XLOC_015565	81277766	81280426	1	ENSSSCT00000032274	ENSSSCG00000020864	VDR	0.910833924	8.685391571	16.07810028	6.08E-05	5.37E-04
XLOC_015593	86272186	86274512	1	ENSSSCT00000029052	ENSSSCG00000023972	DRAM1	-0.782724287	4.505321323	12.94265871	3.21E-04	2.32E-03
XLOC_015594	86457216	86457347	1	ENSSSCT00000000943	ENSSSCG00000000864	CHPT1	0.968181093	5.265691359	26.98909525	2.05E-07	3.18E-06
XLOC_015598	86808523	86808839	1	ENSSSCT00000000949	ENSSSCG00000000869	UTP20	0.523816353	5.131771318	7.115112172	7.64E-03	3.53E-02
XLOC_015606	88027132	88027375	1	ENSSSCT00000029830	ENSSSCG00000023835	ENSSSCG00000023835	0.683972166	2.783402666	6.58430036	1.03E-02	4.53E-02
XLOC_015615	91645047	91645634	1	ENSSSCT00000024427	ENSSSCG00000026493	ENSSSCG00000026493	0.699114602	5.727042791	8.275822715	4.02E-03	2.04E-02
XLOC_015623	93459752	93459822	1	ENSSSCT00000024929	ENSSSCG00000024563	CCDC41	0.630085581	3.237634703	6.707238204	9.60E-03	4.28E-02
XLOC_015625	93642863	93645859	1	ENSSSCT00000029778	ENSSSCG00000020903	NUDT4	-2.11325111	6.832350921	94.27483117	2.75E-22	2.16E-20
XLOC_015626	93712449	93713922	1	ENSSSCT00000000994	ENSSSCG00000000910	SOCS2	0.880666197	4.138379338	19.69369246	9.09E-06	9.94E-05
XLOC_015630	97776303	97779572	1	ENSSSCT00000001005	ENSSSCG00000000921	ATP2B1	1.900049537	8.182600692	95.57614919	1.42E-22	1.15E-20
XLOC_015632	98840486	98840586	1	ENSSSCT00000028019	ENSSSCG00000028852	KITL	0.998612417	0.276058962	8.9202184	2.82E-03	1.51E-02
XLOC_015633	99022903	99023155	1	ENSSSCT00000001012	ENSSSCG00000000927	TMTC3	0.796837951	1.937356406	9.045438798	2.63E-03	1.43E-02
XLOC_015636	101077132	101077323	1	ENSSSCT00000001018	ENSSSCG00000000932	NTS	-4.668503939	5.64580401	185.4552943	3.12E-42	5.68E-40
XLOC_015648	106815515	106818500	1	ENSSSCT00000001037	ENSSSCG00000000948	SYT1	-0.948680286	1.178598153	11.00764585	9.07E-04	5.77E-03
XLOC_015659	110720289	110721541	1	ENSSSCT00000001065	ENSSSCG00000000975	PANX2	1.776793499	0.645848808	29.54253176	5.47E-08	9.40E-07
XLOC_015663	179207	179324	1	ENSSSCT00000027926	ENSSSCG00000029761	ENSSSCG00000029761	0.62262465	4.252902104	6.906360338	8.59E-03	3.89E-02
XLOC_015665	259395	259534	1	ENSSSCT00000002929	ENSSSCG00000002639	TUBB3	-0.795690169	2.993513964	10.91953332	9.52E-04	6.00E-03
XLOC_015673	825971	826764	1	ENSSSCT00000022729	ENSSSCG00000023866	ACSF3	0.64073428	4.309099952	7.138501793	7.54E-03	3.49E-02
XLOC_015676	1022607	1023046	1	ENSSSCT00000002938	ENSSSCG00000002648	CBFA2T3	0.611353305	4.105212409	7.443694745	6.37E-03	3.03E-02
XLOC_015691	4412902	4413072	1	ENSSSCT00000002960	ENSSSCG00000002669	CRISPLD2	-0.716206123	2.927922448	9.041785431	2.64E-03	1.43E-02
XLOC_015715	12027190	12028377	1	ENSSSCT00000003003	ENSSSCG00000002709	ENSSSCG00000002709	-1.777372036	0.484706522	27.70525451	1.41E-07	2.25E-06
XLOC_015716	12036401	12036681	1	ENSSSCT00000022639	ENSSSCG00000028464	TMEM170A	-0.584399727	5.957603497	9.047711199	2.63E-03	1.43E-02
XLOC_015718	12263236	12263306	1	ENSSSCT00000028653	ENSSSCG00000023127	ENSSSCG00000023127	-1.237409661	0.179124481	12.58854573	3.88E-04	2.74E-03
XLOC_015722	12797985	12798254	1	ENSSSCT00000003012	ENSSSCG00000002718	FA2H	-0.977367784	6.234032201	15.05238396	1.05E-04	8.70E-04
XLOC_015723	12976321	12976871	1	ENSSSCT00000030720	ENSSSCG00000030420	GLG1	1.052459224	5.246092455	18.49947081	1.70E-05	1.76E-04
XLOC_015726	13389858	13390111	1	ENSSSCT00000003018	ENSSSCG00000002724	ENSSSCG00000002724	0.871701032	1.085742034	8.372486877	3.81E-03	1.95E-02
XLOC_015732	14027556	14029094	1	ENSSSCT00000003033	ENSSSCG00000002737	CHST4	-1.324320772	4.616331096	23.19841411	1.46E-06	1.92E-05
XLOC_015736	14277579	14278132	1	ENSSSCT00000024430	ENSSSCG00000021002	ZNF821	-0.799553494	3.294430045	12.59493316	3.87E-04	2.73E-03
XLOC_015744	16238853	16239111	1	ENSSSCT00000003051	ENSSSCG00000002754	NQO1	2.581834541	5.981968278	88.72551508	4.54E-21	3.30E-19
XLOC_015745	16552313	16552905	1	ENSSSCT00000003059	ENSSSCG00000002762	TERF2	-0.55190544	5.947113342	9.220486637	2.39E-03	1.32E-02
XLOC_015750	17159491	17160013	1	ENSSSCT00000003120	ENSSSCG00000002820	RSPRY1	-0.705262802	5.571064796	12.55166845	3.96E-04	2.79E-03
XLOC_015753	17304113	17304355	1	ENSSSCT00000023148	ENSSSCG00000024759	CX3CL1	-1.064161076	1.388233832	14.93780246	1.11E-04	9.17E-04
XLOC_015767	18284229	18284476	1	ENSSSCT00000022513	ENSSSCG00000021911	ENSSSCG00000021911	-2.198983796	2.495398615	40.32975002	2.15E-10	5.56E-09
XLOC_015783	25351102	25351506	1	ENSSSCT00000003075	ENSSSCG00000002777	HSD11B2	-2.531538076	2.913102975	82.17711195	1.24E-19	8.33E-18
XLOC_015800	27297759	27297818	1	ENSSSCT00000003125	ENSSSCG00000002824	TGH	0.974190305	7.602549323	16.52031576	4.81E-05	4.40E-04
XLOC_015801	27325086	27325251	1	ENSSSCT00000003126	ENSSSCG00000002825	APLE	1.292620546	8.362979178	27.227762	1.81E-07	2.82E-06
XLOC_015806	30222481	30222557	1	ENSSSCT00000003137	ENSSSCG00000002836	SALL1	-1.00208989	1.337143004	13.34778928	2.59E-04	1.93E-03
XLOC_015814	32866059	32866301	1	ENSSSCT00000003148	ENSSSCG00000002847	GPT2	-4.625628609	6.151275381	214.2393754	1.63E-48	3.93E-46
XLOC_015838	38565866	38566162	1	ENSSSCT00000003164	ENSSSCG00000002863	LRP3	-0.933862205	3.225282043	11.52351459	6.87E-04	4.53E-03
XLOC_015840	38791095	38791300	1	ENSSSCT00000028877	ENSSSCG00000022516	ENSSSCG00000022516	-0.969903299	7.20766872	17.91895001	2.31E-05	2.31E-04
XLOC_015848	40067346	40067462	1	ENSSSCT00000027321	ENSSSCG00000021374	FXYD1	-1.257224589	1.96337533	16.95046153	3.84E-05	3.61E-04
XLOC_015850	40102684	40102796	1	ENSSSCT00000029901	ENSSSCG00000025126	LGI4	-1.578384996	2.556353673	41.12660065	1.43E-10	3.82E-09
XLOC_015873	40749294	40750730	1	ENSSSCT00000003233	ENSSSCG00000002927	LRFN3	1.339458501	2.126789709	16.77332887	4.21E-05	3.91E-04
XLOC_015900	42804352	42804570	1	ENSSSCT00000026246	ENSSSCG00000024751	SPRED3	-0.894915218	1.972043267	13.17692028	2.83E-04	2.08E-03
XLOC_015918	44123697	44124284	1	ENSSSCT00000027766	ENSSSCG00000027515	FCGBP	2.336035515	10.28051495	72.54780335	1.63E-17	9.33E-16
XLOC_015925	44627745	44629071	1	ENSSSCT00000003332	ENSSSCG00000003000	ITPKC	-0.73726066	5.764774503	10.76471927	1.03E-03	6.44E-03
XLOC_015933	44929854	44929911	1	ENSSSCT00000003339	ENSSSCG00000003006	CYP2B22	5.805215948	5.192591071	61.36518913	4.74E-15	2.23E-13
XLOC_015949	45629683	45629817	1	ENSSSCT00000030680	ENSSSCG00000030182	DEDD2	-0.586919083	5.76070854	7.200885655	7.29E-03	3.39E-02
XLOC_015952	45891810	45892037	1	ENSSSCT00000003376	ENSSSCG00000003039	GRIK5	-1.599853803	1.940381605	32.5285556	1.17E-08	2.29E-07
XLOC_015953	45929171	45929263	1	ENSSSCT00000003382	ENSSSCG00000003045	ATP1A3	-1.785249063	1.216140218	31.15011728	2.39E-08	4.38E-07
XLOC_015959	46105269	46105298	1	ENSSSCT00000030037	ENSSSCG00000024568	ENSSSCG00000024568	-2.891496179	0.121528919	56.26234063	6.34E-14	2.71E-12
XLOC_015964	46229912	46230041	1	ENSSSCT00000003401	ENSSSCG00000003064	ETHE1	-1.384008414	5.252048175	37.86962959	7.56E-10	1.80E-08
XLOC_015975	47198331	47198397	1	ENSSSCT00000028783	ENSSSCG00000020657	BCAM	-0.89809509	5.358972462	15.49409535	8.28E-05	7.07E-04
XLOC_015988	47679736	47680594	1	ENSSSCT00000023153	ENSSSCG00000026220	CCDC8	-1.17402393	2.683592454	28.45623193	9.58E-08	1.57E-06
XLOC_015990	47824454	47824621	1	ENSSSCT00000032084	ENSSSCG00000022545	CALM1	-0.602958128	9.966059331	10.39154767	1.27E-03	7.63E-03
XLOC_015998	48550461	48551474	1	ENSSSCT00000003453	ENSSSCG00000003113	GPR77	-0.925106549	0.686062268	8.389471706	3.77E-03	1.93E-02
XLOC_016006	48953703	48953825	1	ENSSSCT00000025210	ENSSSCG00000023371	EHD2	-1.414762647	6.167203194	36.57707172	1.47E-09	3.33E-08
XLOC_016025	49919339	49919650	1	ENSSSCT00000003504	ENSSSCG00000003155	PPP1R15A	-1.092233156	5.909226767	15.31247092	9.11E-05	7.68E-04
XLOC_016026	49986780	49988569	1	ENSSSCT00000003506	ENSSSCG00000003156	HRC	-2.203871732	1.591055006	46.73356809	8.13E-12	2.60E-10
XLOC_016054	50728147	50728443	1	ENSSSCT00000003556	ENSSSCG00000003201	ATF5	0.528218433	4.749119525	6.449102026	1.11E-02	4.83E-02
XLOC_016055	50745412	50745484	1	ENSSSCT00000003557	ENSSSCG00000003202	ENSSSCG00000003202	-0.98933382	0.507579011	8.671799178	3.23E-03	1.70E-02
XLOC_016079	52438796	52438865	1	ENSSSCT00000026679	ENSSSCG00000022388	DPRX	-1.127240135	1.933422114	17.16108509	3.43E-05	3.26E-04
XLOC_016089	52803521	52803893	1	ENSSSCT00000003612	ENSSSCG00000003252	ENSSSCG00000003252	-0.687166283	5.289790994	8.45481925	3.64E-03	1.88E-02
XLOC_016090	52972544	52972604	1	ENSSSCT00000003613	ENSSSCG00000003253	MYADM	-0.822849777	5.964389157	19.14138902	1.21E-05	1.29E-04
XLOC_016119	54287888	54288001	1	ENSSSCT00000023506	ENSSSCG00000028682	DNAAF3	-0.703828136	1.88033681	8.24223446	4.09E-03	2.08E-02
XLOC_016122	54318796	54319242	1	ENSSSCT00000031255	ENSSSCG00000027189	PPP1R12C	-0.700838754	6.551862471	11.04522273	8.89E-04	5.69E-03
XLOC_016125	54419747	54419830	1	ENSSSCT00000003666	ENSSSCG00000003302	TMEM86B	-1.098553146	5.692675035	16.67281454	4.44E-05	4.09E-04
XLOC_016140	56001381	56001564	1	ENSSSCT00000030766	ENSSSCG00000026045	ENSSSCG00000026045	-0.529855841	3.518391545	6.800698714	9.11E-03	4.09E-02
XLOC_016164	57945476	57945664	1	ENSSSCT00000024059	ENSSSCG00000024430	HES4	-1.031850778	1.048019749	12.69545818	3.67E-04	2.60E-03
XLOC_016181	58299023	58299206	1	ENSSSCT00000003713	ENSSSCG00000003344	VWA1	-0.870092025	4.32850783	16.99423458	3.75E-05	3.53E-04
XLOC_016193	59558203	59558242	1	ENSSSCT00000025435	ENSSSCG00000021490	PRDM16	7.478954454	3.91399163	333.2353354	1.90E-74	1.23E-71
XLOC_016205	62236434	62236951	1	ENSSSCT00000032296	ENSSSCG00000022884	ESPN	-1.01034529	6.640684097	15.1349188	1.00E-04	8.37E-04
XLOC_016206	62350603	62350793	1	ENSSSCT00000003753	ENSSSCG00000003382	TAS1R1	1.391109472	1.136691382	17.80641675	2.45E-05	2.43E-04
XLOC_016209	62418797	62418931	1	ENSSSCT00000026909	ENSSSCG00000021518	ENSSSCG00000021518	-1.101920516	-0.27641035	8.331594521	3.90E-03	1.99E-02
XLOC_016210	62433456	62433647	1	ENSSSCT00000003744	ENSSSCG00000003374	ENSSSCG00000003374	-0.879765149	4.821387064	10.62267443	1.12E-03	6.86E-03
XLOC_016220	64444216	64444408	1	ENSSSCT00000003773	ENSSSCG00000003401	KIF1B	0.874194911	4.268158541	10.1535264	1.44E-03	8.50E-03
XLOC_016222	64609321	64609398	1	ENSSSCT00000003774	ENSSSCG00000003402	PGD	0.628980597	7.179736358	9.932232224	1.62E-03	9.45E-03
XLOC_016228	65154804	65155075	1	ENSSSCT00000029896	ENSSSCG00000027689	SRM	0.863262935	4.477215537	14.49039093	1.41E-04	1.13E-03
XLOC_016229	65255362	65255845	1	ENSSSCT00000003787	ENSSSCG00000003414	ANGPTL7	0.998363268	1.54976875	10.54705593	1.16E-03	7.09E-03
XLOC_016233	65674580	65674697	1	ENSSSCT00000003794	ENSSSCG00000003420	FBXO6	-1.119265652	4.720633912	24.52695373	7.33E-07	1.02E-05
XLOC_016277	71494050	71494197	1	ENSSSCT00000022352	ENSSSCG00000024752	ALDH4A1	-1.018946206	4.210947911	23.53622835	1.23E-06	1.63E-05
XLOC_016288	73017376	73017762	1	ENSSSCT00000026673	ENSSSCG00000021259	CDA	2.438898978	3.242507111	53.27759826	2.90E-13	1.11E-11
XLOC_016292	73850685	73850820	1	ENSSSCT00000023916	ENSSSCG00000025146	ENSSSCG00000025146	-0.99727446	6.553295617	17.45319228	2.94E-05	2.85E-04
XLOC_016293	73920982	73921130	1	ENSSSCT00000003904	ENSSSCG00000003514	ENSSSCG00000003514	-0.844914611	7.027610718	8.949474487	2.78E-03	1.50E-02
XLOC_016306	75189714	75190847	1	ENSSSCT00000023038	ENSSSCG00000025500	HTR1D	-2.264598282	4.04354582	76.9003504	1.80E-18	1.10E-16
XLOC_016317	76099643	76100026	1	ENSSSCT00000022251	ENSSSCG00000022314	ENSSSCG00000022314	0.688328516	1.891373374	6.564833602	1.04E-02	4.57E-02
XLOC_016321	76816945	76817135	1	ENSSSCT00000003948	ENSSSCG00000003554	SEPN1	-0.751097159	2.327684611	10.22944513	1.38E-03	8.21E-03
XLOC_016333	77758724	77760027	1	ENSSSCT00000003956	ENSSSCG00000003562	SFN	-2.129866156	4.318579358	35.65354476	2.36E-09	5.21E-08
XLOC_016334	77795875	77796476	1	ENSSSCT00000003959	ENSSSCG00000003565	NR0B2	2.885610609	4.21830866	100.1901201	1.38E-23	1.17E-21
XLOC_016337	78055584	78055717	1	ENSSSCT00000003964	ENSSSCG00000003570	WDTC1	-0.619447514	6.513307091	7.862896859	5.05E-03	2.49E-02
XLOC_016339	78135541	78135568	1	ENSSSCT00000003966	ENSSSCG00000003572	SYTL1	1.043809686	3.185011771	19.65786837	9.26E-06	1.01E-04
XLOC_016346	78600672	78601377	1	ENSSSCT00000003977	ENSSSCG00000003582	SMPDL3B	0.986202764	8.916031256	14.9396927	1.11E-04	9.17E-04
XLOC_016373	81806755	81806862	1	ENSSSCT00000003995	ENSSSCG00000003600	TINAGL1	-0.691419839	6.085081223	8.072407785	4.49E-03	2.25E-02
XLOC_016375	81956138	81956936	1	ENSSSCT00000003999	ENSSSCG00000003604	BAI2	-1.016207363	1.868406908	14.03352961	1.80E-04	1.39E-03
XLOC_016377	82142945	82143122	1	ENSSSCT00000022604	ENSSSCG00000023005	ENSSSCG00000023005	-1.148377371	-0.008833313	10.37905908	1.27E-03	7.67E-03
XLOC_016404	85325555	85325891	1	ENSSSCT00000004026	ENSSSCG00000003630	EIF2C1	1.399319144	3.418742291	27.37231827	1.68E-07	2.63E-06
XLOC_016411	86858438	86858517	1	ENSSSCT00000004043	ENSSSCG00000003647	FHL3	-1.187324015	2.797223417	26.45598604	2.70E-07	4.07E-06
XLOC_016423	89419701	89419772	1	ENSSSCT00000029893	ENSSSCG00000023322	COL9A2	1.044733248	0.770661316	13.37660805	2.55E-04	1.90E-03
XLOC_016434	90808417	90808567	1	ENSSSCT00000030572	ENSSSCG00000026022	ENSSSCG00000026022	-1.222490867	4.638712075	26.12262031	3.20E-07	4.77E-06
XLOC_016436	91619320	91619603	1	ENSSSCT00000025936	ENSSSCG00000021660	RAB31	-1.071380914	2.202678476	17.25334829	3.27E-05	3.13E-04
XLOC_016445	96482621	96482919	1	CUFF.362.2	NA	MYOM1	-1.769235064	3.781570871	29.09545108	6.89E-08	1.16E-06
XLOC_016446	96693516	96693690	1	ENSSSCT00000029309	ENSSSCG00000025215	ENSSSCG00000025215	1.547796126	1.42062695	22.18901536	2.47E-06	3.06E-05
XLOC_016447	96957249	96957525	1	ENSSSCT00000024634	ENSSSCG00000029030	ENSSSCG00000029030	0.818352963	2.539584968	7.383893054	6.58E-03	3.11E-02
XLOC_016448	97024064	97024165	1	ENSSSCT00000004096	ENSSSCG00000003697	NDC80	-1.136277719	4.528769586	19.55896253	9.75E-06	1.06E-04
XLOC_016456	99760293	99761455	1	ENSSSCT00000004101	ENSSSCG00000003702	GATA6	-0.547509785	7.018292896	7.183796763	7.36E-03	3.42E-02
XLOC_016464	101523030	101523823	1	ENSSSCT00000004109	ENSSSCG00000003710	TTC39C	0.855535912	4.550415745	16.84043979	4.07E-05	3.79E-04
XLOC_016470	102988168	102991527	1	ENSSSCT00000004115	ENSSSCG00000003715	ZNF521	-0.831556872	0.87438925	7.078265809	7.80E-03	3.59E-02
XLOC_016485	108695979	108696041	1	ENSSSCT00000004132	ENSSSCG00000003732	MEP1B	-1.657614236	9.019669891	46.37674911	9.76E-12	3.09E-10
XLOC_016487	109853532	109853628	1	ENSSSCT00000004136	ENSSSCG00000003736	ASXL3	0.870238288	0.708657788	8.881711662	2.88E-03	1.54E-02
XLOC_016492	111925506	111925644	1	ENSSSCT00000004144	ENSSSCG00000003743	GALNT1	0.792651251	5.568403479	16.48166549	4.91E-05	4.47E-04
XLOC_016497	112903785	112903874	1	ENSSSCT00000023176	ENSSSCG00000027935	FHOD3	-1.856582788	2.770652125	46.38587718	9.71E-12	3.08E-10
XLOC_016540	138042658	138042801	1	ENSSSCT00000004225	ENSSSCG00000003818	DOCK7	1.645950265	3.401571277	31.54233245	1.95E-08	3.64E-07
XLOC_016541	138309636	138309958	1	ENSSSCT00000004229	ENSSSCG00000003821	KANK4	1.179781589	0.912528817	16.21175789	5.66E-05	5.06E-04
XLOC_016549	143164815	143165027	1	ENSSSCT00000004245	ENSSSCG00000003834	C8B	2.278529949	-0.092957367	41.32738821	1.29E-10	3.46E-09
XLOC_016552	143547628	143547746	1	ENSSSCT00000004249	ENSSSCG00000003837	PRKAA2	0.830930471	1.507453759	10.70865752	1.07E-03	6.59E-03
XLOC_016554	145323643	145323786	1	ENSSSCT00000024705	ENSSSCG00000029633	USP24	0.510522826	6.537847578	7.039294368	7.97E-03	3.65E-02
XLOC_016556	145620012	145620885	1	ENSSSCT00000004254	ENSSSCG00000003842	TTC22	-0.824503052	5.792770674	8.825017947	2.97E-03	1.59E-02
XLOC_016569	146951361	146951430	1	ENSSSCT00000004266	ENSSSCG00000003854	ECHDC2	0.572932698	6.821468284	7.085611768	7.77E-03	3.58E-02
XLOC_016570	147007232	147007424	1	ENSSSCT00000004265	ENSSSCG00000003853	SCP2	0.798424223	3.494223214	8.215810452	4.15E-03	2.10E-02
XLOC_016571	147179703	147179880	1	ENSSSCT00000027130	ENSSSCG00000024670	ENSSSCG00000024670	1.546732888	-0.057309004	17.85384686	2.39E-05	2.37E-04
XLOC_016585	148745573	148745712	1	ENSSSCT00000004288	ENSSSCG00000003876	CDKN2C	-0.713869814	4.596094133	10.10785275	1.48E-03	8.68E-03
XLOC_016586	148923988	148924091	1	ENSSSCT00000004289	ENSSSCG00000003877	FAF1	-0.459248648	5.471451774	6.490029821	1.08E-02	4.73E-02
XLOC_016605	152798324	152798870	1	ENSSSCT00000004324	ENSSSCG00000003909	PIK3R3	-0.597025514	3.948928139	8.829974073	2.96E-03	1.58E-02
XLOC_016607	153280217	153280555	1	ENSSSCT00000004332	ENSSSCG00000003917	TESK2	-1.004843452	5.584909757	18.39484863	1.80E-05	1.84E-04
XLOC_016609	153728255	153728513	1	ENSSSCT00000004336	ENSSSCG00000003921	ZSWIM5	-2.505273473	2.781660729	69.04902921	9.60E-17	5.16E-15
XLOC_016619	154046076	154046448	1	ENSSSCT00000004344	ENSSSCG00000003928	PLK3	-1.634353462	5.312402727	40.0031249	2.54E-10	6.47E-09
XLOC_016630	155288383	155288545	1	ENSSSCT00000004369	ENSSSCG00000003950	TIE-1	-0.61191378	4.153651791	7.362726091	6.66E-03	3.14E-02
XLOC_016640	155982964	155983152	1	ENSSSCT00000028401	ENSSSCG00000026635	ENSSSCG00000026635	1.087361043	4.835638656	22.52703605	2.07E-06	2.62E-05
XLOC_016645	156476368	156476476	1	ENSSSCT00000004390	ENSSSCG00000003969	GUCA2A	-3.103311197	7.850382356	124.7877556	5.66E-29	6.26E-27
XLOC_016648	157208711	157209069	1	ENSSSCT00000004393	ENSSSCG00000003971	ENSSSCG00000003971	0.792874387	5.40804478	9.656881918	1.89E-03	1.08E-02
XLOC_016649	157242441	157242881	1	ENSSSCT00000004394	ENSSSCG00000003972	SLFNL1	1.672675939	0.102667167	18.48281744	1.71E-05	1.77E-04
XLOC_016650	157372512	157373062	1	ENSSSCT00000004396	ENSSSCG00000003974	CITED4	-1.235419739	2.520649056	13.20470329	2.79E-04	2.05E-03
XLOC_016658	487986	488283	1	ENSSSCT00000028144	ENSSSCG00000021971	DPEP1	-5.08869267	8.509801979	120.2454048	5.59E-28	5.72E-26
XLOC_016666	872546	872698	1	ENSSSCT00000021744	ENSSSCG00000020149	5_8S_rRNA	-0.858174439	7.095628638	8.492915086	3.57E-03	1.84E-02
XLOC_016683	4754998	4758379	1	ENSSSCT00000026718	ENSSSCG00000023837	WFDC1	-1.06012435	3.669031922	20.65814277	5.49E-06	6.32E-05
XLOC_016687	5213122	5214305	1	ENSSSCT00000002977	ENSSSCG00000002684	CDH13	-1.731133685	2.210316269	33.87173579	5.89E-09	1.21E-07
XLOC_016694	9896814	9899634	1	ENSSSCT00000002989	ENSSSCG00000002696	VAT1L	-1.224346533	1.425640183	16.2334546	5.60E-05	5.01E-04
XLOC_016711	13363477	13363662	1	ENSSSCT00000003017	ENSSSCG00000002723	AARS	0.470382016	7.132409647	6.769230116	9.27E-03	4.15E-02
XLOC_016714	13507302	13508419	1	ENSSSCT00000003020	ENSSSCG00000002726	MTSS1L	-0.864227822	3.618787938	13.33956294	2.60E-04	1.93E-03
XLOC_016728	14509988	14510642	1	ENSSSCT00000003037	ENSSSCG00000002741	ENSSSCG00000002741	-0.616193879	2.745632156	7.399458498	6.52E-03	3.09E-02
XLOC_016732	15060487	15062168	1	ENSSSCT00000003049	ENSSSCG00000002752	ZFHX3	1.631763962	2.4616292	48.06224749	4.13E-12	1.39E-10
XLOC_016736	16469802	16470338	1	ENSSSCT00000003053	ENSSSCG00000002756	CYB5B	-0.618485216	5.190708927	9.985500314	1.58E-03	9.22E-03
XLOC_016748	17719919	17720332	1	ENSSSCT00000003112	ENSSSCG00000002812	KIFC3	-1.549107436	3.950226927	32.65888338	1.10E-08	2.16E-07
XLOC_016756	18481809	18481916	1	ENSSSCT00000003101	ENSSSCG00000002801	NDRG4	-1.832366832	2.437673079	46.84669579	7.68E-12	2.46E-10
XLOC_016757	18501596	18502338	1	ENSSSCT00000003097	ENSSSCG00000002797	GOT2	0.530917656	6.004677602	7.340481722	6.74E-03	3.18E-02
XLOC_016763	25083307	25083620	1	ENSSSCT00000003092	ENSSSCG00000002792	HSF4	-0.897904995	4.328520023	16.44222156	5.02E-05	4.55E-04
XLOC_016769	25312514	25313068	1	ENSSSCT00000003078	ENSSSCG00000002780	TPPP3	-1.754330881	4.606983837	44.59147759	2.43E-11	7.28E-10
XLOC_016784	27276811	27277037	1	ENSSSCT00000003127	ENSSSCG00000002826	ENSSSCG00000002826	0.985239973	7.912455671	13.17989085	2.83E-04	2.08E-03
XLOC_016787	27526398	27527292	1	ENSSSCT00000003130	ENSSSCG00000002829	MMP2	-0.829817152	6.412128199	15.58237015	7.90E-05	6.77E-04
XLOC_016804	38108058	38108223	1	ENSSSCT00000027536	ENSSSCG00000022948	SLC7A9	-1.204355165	7.691147765	28.57454896	9.02E-08	1.49E-06
XLOC_016807	38579823	38580191	1	ENSSSCT00000003165	ENSSSCG00000002864	SLC7A10	-1.575029166	0.946808268	24.35132391	8.03E-07	1.11E-05
XLOC_016809	38724235	38724651	1	ENSSSCT00000003169	ENSSSCG00000002868	PEPD	-0.920881953	7.979777219	15.19759281	9.68E-05	8.12E-04
XLOC_016816	40111307	40111680	1	ENSSSCT00000032083	ENSSSCG00000024666	FXYD3	0.927848028	1.675871553	11.20232888	8.17E-04	5.28E-03
XLOC_016819	40305180	40305624	1	ENSSSCT00000030352	ENSSSCG00000024282	ENSSSCG00000024282	-2.328715057	2.105626545	54.8897388	1.27E-13	5.14E-12
XLOC_016828	40634195	40637996	1	ENSSSCT00000025250	ENSSSCG00000023498	HSPB6	-1.384793115	6.427549316	30.56628219	3.23E-08	5.78E-07
XLOC_016836	40793322	40794878	1	ENSSSCT00000003226	ENSSSCG00000002921	CLIP3	-0.711279484	3.110146124	11.07997943	8.73E-04	5.59E-03
XLOC_016854	42669944	42670194	1	ENSSSCT00000029365	ENSSSCG00000023212	CPI17	-1.594445429	4.233741457	48.98557632	2.58E-12	8.87E-11
XLOC_016860	43166591	43166691	1	ENSSSCT00000028591	ENSSSCG00000028943	ECH1	0.729518305	4.688929958	12.49016944	4.09E-04	2.87E-03
XLOC_016869	43341649	43342261	1	ENSSSCT00000032263	ENSSSCG00000026407	NCCRP1	-2.057153958	2.392367796	55.56647688	9.04E-14	3.75E-12
XLOC_016877	43728928	43729469	1	ENSSSCT00000003311	ENSSSCG00000002981	CUZD1	5.092196879	10.77830186	128.3304839	9.50E-30	1.11E-27
XLOC_016886	44184895	44185479	1	ENSSSCT00000022884	ENSSSCG00000027585	ENSSSCG00000027585	2.407053766	5.471575486	29.8158003	4.75E-08	8.26E-07
XLOC_016895	44463596	44463753	1	ENSSSCT00000031402	ENSSSCG00000021067	BLVRB	1.520553747	3.78503863	41.77055685	1.03E-10	2.81E-09
XLOC_016900	44951366	44951517	1	ENSSSCT00000029652	ENSSSCG00000028298	ENSSSCG00000028298	8.162185109	0.417097592	79.41318015	5.04E-19	3.19E-17
XLOC_016902	45002828	45002983	1	ENSSSCT00000028303	ENSSSCG00000024627	ENSSSCG00000024627	6.135828838	1.569936093	75.35957834	3.92E-18	2.35E-16
XLOC_016918	45775123	45775272	1	ENSSSCT00000003374	ENSSSCG00000003038	GRIK5	-1.474917819	1.555333566	26.441088	2.72E-07	4.10E-06
XLOC_016920	45986947	45987092	1	ENSSSCT00000003385	ENSSSCG00000003048	CXCL17	3.921019509	1.577016395	81.26462418	1.97E-19	1.31E-17
XLOC_016921	46049089	46049559	1	ENSSSCT00000003378	ENSSSCG00000003041	CD79-ALPHA	2.003549017	6.182686405	57.42527863	3.51E-14	1.54E-12
XLOC_016924	46148298	46148488	1	ENSSSCT00000024822	ENSSSCG00000030364	ENSSSCG00000030364	-1.344202076	4.704415638	34.43957879	4.40E-09	9.22E-08
XLOC_016931	46440881	46441431	1	ENSSSCT00000003406	ENSSSCG00000003069	KCNN4	-0.73601825	4.887337504	8.848249117	2.93E-03	1.57E-02
XLOC_016939	46868143	46868196	1	ENSSSCT00000022828	ENSSSCG00000028218	ENSSSCG00000028218	2.275730148	1.238259349	16.93548481	3.87E-05	3.63E-04
XLOC_016940	46996172	46996225	1	ENSSSCT00000003415	ENSSSCG00000003078	CEACAM19	-2.141062706	1.108988503	36.4899231	1.53E-09	3.48E-08
XLOC_016952	47861776	47861884	1	ENSSSCT00000023724	ENSSSCG00000022280	DACT3	-1.511929081	3.53373825	41.61925467	1.11E-10	3.01E-09
XLOC_016973	49660058	49660180	1	ENSSSCT00000003493	ENSSSCG00000023153	ENSSSCG00000023153	-1.769617492	0.429891013	28.65352219	8.66E-08	1.43E-06
XLOC_016979	49740728	49740850	1	ENSSSCT00000003492	ENSSSCG00000003147	CA11	-1.239459819	1.595352486	21.24206294	4.05E-06	4.77E-05
XLOC_016980	49754258	49754619	1	ENSSSCT00000003491	ENSSSCG00000003146	NTN5	-1.117271277	4.131682324	17.12996841	3.49E-05	3.31E-04
XLOC_016986	49872779	49872952	1	ENSSSCT00000003479	ENSSSCG00000003138	HSD17B14	-0.650030463	4.85410599	10.76831076	1.03E-03	6.43E-03
XLOC_016987	49891578	49891849	1	ENSSSCT00000003478	ENSSSCG00000003137	PLEKHA4	-0.691501255	2.234352757	8.502092309	3.55E-03	1.84E-02
XLOC_016994	50095907	50096217	1	ENSSSCT00000003500	ENSSSCG00000003153	FTL	0.503203746	11.12515665	6.679595959	9.75E-03	4.34E-02
XLOC_017003	50409604	50409955	1	ENSSSCT00000003535	ENSSSCG00000003183	RRAS	-0.679355073	5.37103588	7.712106936	5.49E-03	2.67E-02
XLOC_017018	51190320	51190489	1	ENSSSCT00000022461	ENSSSCG00000023211	ASPDH	6.28367122	-1.419229566	80.67891288	2.66E-19	1.73E-17
XLOC_017019	51195224	51197752	1	ENSSSCT00000029477	ENSSSCG00000029960	LRRC4B	-2.458683033	1.498111723	47.40150279	5.78E-12	1.91E-10
XLOC_017021	51349098	51351859	1	ENSSSCT00000003570	ENSSSCG00000003215	SHANK1	-2.132627732	0.652994665	41.82312225	9.99E-11	2.74E-09
XLOC_017031	51672742	51672972	1	ENSSSCT00000003588	ENSSSCG00000003229	ETFB	0.571724968	6.434326515	7.881722588	4.99E-03	2.46E-02
XLOC_017033	51692516	51693053	1	ENSSSCT00000003590	ENSSSCG00000003231	NKG7	-0.893437028	5.240902747	15.29825354	9.18E-05	7.72E-04
XLOC_017063	53357570	53357874	1	ENSSSCT00000003633	ENSSSCG00000003272	ENSSSCG00000003272	0.927456391	-0.092738163	6.971732592	8.28E-03	3.77E-02
XLOC_017076	54491235	54492924	1	ENSSSCT00000025289	ENSSSCG00000025138	ENSSSCG00000025138	0.820663129	2.843610836	7.443974078	6.36E-03	3.03E-02
XLOC_017102	56621615	56623231	1	ENSSSCT00000003692	ENSSSCG00000003326	ZIM2	0.747201851	2.126509248	8.190546416	4.21E-03	2.13E-02
XLOC_017103	56812059	56813824	1	ENSSSCT00000004407	ENSSSCG00000003985	ENSSSCG00000003985	1.176436481	2.709293585	19.28577303	1.13E-05	1.21E-04
XLOC_017104	56847038	56847074	1	ENSSSCT00000004408	ENSSSCG00000003986	ZNF211	-0.634547317	2.965780032	6.397330267	1.14E-02	4.95E-02
XLOC_017116	57851225	57852594	1	ENSSSCT00000026215	ENSSSCG00000022204	ENSSSCG00000022204	-0.685438694	7.738232356	7.018472297	8.07E-03	3.69E-02
XLOC_017123	58129042	58130375	1	ENSSSCT00000029719	ENSSSCG00000021880	MXRA8	-0.7664042	5.403527017	12.05487807	5.17E-04	3.55E-03
XLOC_017132	58630218	58631927	1	CUFF.350.3	NA	PLCH2	-1.471552869	1.757471688	14.97323113	1.09E-04	9.02E-04
XLOC_017146	61941164	61941301	1	ENSSSCT00000003736	ENSSSCG00000003366	CHD5	-1.958970082	1.915827802	23.10666803	1.53E-06	1.99E-05
XLOC_017153	62274254	62275071	1	ENSSSCT00000003746	ENSSSCG00000003376	PLEKHG5	-1.252333778	3.74665198	31.93491174	1.59E-08	3.02E-07
XLOC_017187	69134874	69136745	1	ENSSSCT00000003847	ENSSSCG00000003461	RSC1A1	0.54276498	4.606471258	8.933471954	2.80E-03	1.51E-02
XLOC_017188	69143284	69143487	1	ENSSSCT00000003848	ENSSSCG00000003462	DDI2	0.720821761	2.772738675	9.624567302	1.92E-03	1.09E-02
XLOC_017191	69386315	69386731	1	ENSSSCT00000003852	ENSSSCG00000003466	TMEM82	0.611963315	4.445812089	6.912792754	8.56E-03	3.88E-02
XLOC_017193	69396243	69397266	1	ENSSSCT00000003854	ENSSSCG00000003468	PLEKHM2	-0.518976571	6.945964246	7.044922521	7.95E-03	3.64E-02
XLOC_017196	69633988	69634145	1	ENSSSCT00000003858	ENSSSCG00000003472	ARHGEF19	-1.385504211	4.993800695	21.32388553	3.88E-06	4.60E-05
XLOC_017200	69920824	69921325	1	ENSSSCT00000003865	ENSSSCG00000003479	MFAP2	-0.625442927	2.9056799	7.138921745	7.54E-03	3.49E-02
XLOC_017204	70039586	70042834	1	ENSSSCT00000027772	ENSSSCG00000026478	PADI2	-1.032978427	4.382442221	16.66576024	4.46E-05	4.11E-04
XLOC_017210	71614914	71615080	1	ENSSSCT00000032267	ENSSSCG00000022408	ENSSSCG00000022408	2.341204995	2.199986619	42.49743451	7.08E-11	1.98E-09
XLOC_017213	71816268	71816711	1	ENSSSCT00000003878	ENSSSCG00000003491	AKR7A3	0.650974724	8.415889668	8.256387076	4.06E-03	2.06E-02
XLOC_017215	72164391	72165505	1	ENSSSCT00000025515	ENSSSCG00000027489	TMCO4	2.022843996	5.25952294	68.4795835	1.28E-16	6.76E-15
XLOC_017218	72517360	72517573	1	ENSSSCT00000003882	ENSSSCG00000003494	PLA2G2A	-2.559295996	2.534083153	74.51380975	6.02E-18	3.57E-16
XLOC_017222	72919002	72920322	1	ENSSSCT00000032022	ENSSSCG00000024009	CAMK2N1	0.786251719	4.622225195	7.684210529	5.57E-03	2.70E-02
XLOC_017234	74137835	74138424	1	ENSSSCT00000003912	ENSSSCG00000003521	WNT4	0.621772206	3.397134019	7.10530911	7.69E-03	3.54E-02
XLOC_017250	77047031	77052114	1	ENSSSCT00000025115	ENSSSCG00000024172	PAFAH2	0.508924764	7.237067874	8.054940596	4.54E-03	2.27E-02
XLOC_017251	77113411	77114741	1	ENSSSCT00000025811	ENSSSCG00000026386	SLC30A2	0.914079487	0.616664346	9.04320931	2.64E-03	1.43E-02
XLOC_017262	77873689	77875627	1	ENSSSCT00000003962	ENSSSCG00000003568	FAM46B	-1.180805172	5.646013579	14.50050311	1.40E-04	1.12E-03
XLOC_017281	79917691	79918614	1	ENSSSCT00000003982	ENSSSCG00000003587	TMEM200B	-0.833726035	0.649522162	6.994826262	8.17E-03	3.73E-02
XLOC_017283	79984219	79987327	1	ENSSSCT00000003984	ENSSSCG00000003589	MECR	0.678422711	4.659322052	11.87051665	5.70E-04	3.86E-03
XLOC_017300	82668662	82669264	1	ENSSSCT00000004008	ENSSSCG00000003613	HDAC1	-0.498806768	6.628291942	7.90327298	4.93E-03	2.44E-02
XLOC_017315	83827898	83829156	1	ENSSSCT00000004017	ENSSSCG00000003621	ZSCAN20	1.675589545	1.79680685	29.60737122	5.29E-08	9.13E-07
XLOC_017317	84790091	84791149	1	ENSSSCT00000004021	ENSSSCG00000003625	PTAFR	-1.6991051	1.583674389	33.12219591	8.65E-09	1.73E-07
XLOC_017321	85026747	85026922	1	ENSSSCT00000004023	ENSSSCG00000003627	ZMYM4	1.621034078	2.89842013	38.75589797	4.80E-10	1.17E-08
XLOC_017330	85628892	85630642	1	ENSSSCT00000004033	ENSSSCG00000003637	MAP7D1	-0.655476708	6.411778838	11.91239408	5.58E-04	3.79E-03
XLOC_017336	86751333	86751959	1	ENSSSCT00000004040	ENSSSCG00000003644	FHL3	-1.220602661	2.751878193	26.84659823	2.20E-07	3.40E-06
XLOC_017358	89712706	89714083	1	ENSSSCT00000032434	ENSSSCG00000027417	C18orf1	0.929018006	3.705489981	17.04411296	3.65E-05	3.45E-04
XLOC_017361	90134254	90134405	1	ENSSSCT00000023967	ENSSSCG00000020995	ENSSSCG00000020995	0.817502699	0.858810314	6.437806533	1.12E-02	4.85E-02
XLOC_017385	96898367	96898612	1	ENSSSCT00000024545	ENSSSCG00000027264	ENSSSCG00000027264	1.559610165	0.954913478	19.67009756	9.20E-06	1.01E-04
XLOC_017396	99446733	99446873	1	ENSSSCT00000025346	ENSSSCG00000025478	MIB1	0.667518519	4.425104034	11.04130319	8.91E-04	5.69E-03
XLOC_017404	101663951	101665187	1	ENSSSCT00000004111	ENSSSCG00000003712	OSBPL1A	0.982348364	5.806814462	21.56251426	3.42E-06	4.11E-05
XLOC_017410	105223854	105224060	1	ENSSSCT00000004122	ENSSSCG00000003722	CDH2	-1.022848293	0.971955864	12.40550993	4.28E-04	2.99E-03
XLOC_017416	108421421	108421446	1	ENSSSCT00000004128	ENSSSCG00000003728	ENSSSCG00000003728	0.802890576	2.320695896	8.459869555	3.63E-03	1.87E-02
XLOC_017420	109982511	109983184	1	ENSSSCT00000004137	ENSSSCG00000003737	NOL4	-2.985854424	1.917794248	57.97841008	2.65E-14	1.17E-12
XLOC_017422	111393640	111395603	1	ENSSSCT00000004142	ENSSSCG00000003741	ZNF252	0.648366331	3.696987857	7.891904979	4.97E-03	2.45E-02
XLOC_017424	111620067	111620620	1	ENSSSCT00000027716	ENSSSCG00000023276	ZNF24	1.09253575	4.000463989	21.76145197	3.09E-06	3.74E-05
XLOC_017436	119537764	119537941	1	ENSSSCT00000004159	ENSSSCG00000003757	SSX2IP	1.322108394	4.079043633	29.54577021	5.46E-08	9.39E-07
XLOC_017447	125501540	125501553	1	CUFF.368.2	NA	NEXN	-1.671399462	4.06148804	24.77423983	6.45E-07	9.07E-06
XLOC_017452	126692076	126694339	1	ENSSSCT00000028573	ENSSSCG00000024494	ENSSSCG00000024494	-1.126698716	0.186872306	7.606287003	5.82E-03	2.80E-02
XLOC_017463	128715728	128717184	1	ENSSSCT00000004186	ENSSSCG00000003783	FPGT	0.752606593	3.471617537	10.30467002	1.33E-03	7.96E-03
XLOC_017465	132027412	132027498	1	ENSSSCT00000004193	ENSSSCG00000003789	CTH	1.240209467	6.0968858	38.66457551	5.03E-10	1.23E-08
XLOC_017471	134220078	134220943	1	ENSSSCT00000004206	ENSSSCG00000003801	IL23R	1.647232056	-0.1828137	18.16533713	2.03E-05	2.04E-04
XLOC_017472	134374824	134374970	1	ENSSSCT00000004207	ENSSSCG00000003802	SLC35D1	1.739708821	2.494653159	41.67547943	1.08E-10	2.93E-09
XLOC_017475	134537789	134537892	1	ENSSSCT00000029531	ENSSSCG00000023741	ENSSSCG00000023741	1.834371127	0.387610295	28.22691252	1.08E-07	1.75E-06
XLOC_017482	135984034	135984312	1	ENSSSCT00000022489	ENSSSCG00000025672	RAVER2	-2.182986059	3.558678903	71.24622712	3.15E-17	1.76E-15
XLOC_017487	137171271	137171950	1	ENSSSCT00000004219	ENSSSCG00000003812	PGM1	1.104375982	8.142556387	24.21514059	8.62E-07	1.17E-05
XLOC_017495	139867650	139867705	1	ENSSSCT00000004233	ENSSSCG00000003824	ENSSSCG00000003824	1.584319593	4.513313349	35.52268267	2.52E-09	5.49E-08
XLOC_017497	139936427	139936605	1	ENSSSCT00000004234	ENSSSCG00000003825	ENSSSCG00000003825	0.648494881	7.466616001	9.743194811	1.80E-03	1.03E-02
XLOC_017499	140421878	140422028	1	ENSSSCT00000004237	ENSSSCG00000003828	FGGY	0.720359707	1.837966722	8.15689056	4.29E-03	2.16E-02
XLOC_017502	145266837	145266920	1	ENSSSCT00000022968	ENSSSCG00000024345	ENSSSCG00000024345	2.004392284	-0.192374689	24.11931006	9.05E-07	1.23E-05
XLOC_017503	145451967	145454135	1	ENSSSCT00000029382	ENSSSCG00000025020	PCSK9	-1.733240135	4.265291363	22.79342798	1.80E-06	2.30E-05
XLOC_017505	145505144	145505577	1	ENSSSCT00000027891	ENSSSCG00000025097	TMEM61	-4.035304002	4.835030942	179.8877925	5.13E-41	8.90E-39
XLOC_017508	145721149	145721393	1	ENSSSCT00000004257	ENSSSCG00000003845	HEATR8	4.592666486	0.922584028	92.55522862	6.55E-22	5.01E-20
XLOC_017512	146076209	146077272	1	ENSSSCT00000026326	ENSSSCG00000028896	DIO1	4.986805426	4.204219078	163.8238786	1.65E-37	2.47E-35
XLOC_017526	151000567	151000617	1	ENSSSCT00000004294	ENSSSCG00000003882	SLC5A9	-2.215471666	4.304522605	45.63427522	1.43E-11	4.40E-10
XLOC_017541	152704065	152704574	1	ENSSSCT00000004323	ENSSSCG00000003908	TSPAN1	-1.482692496	6.947344404	28.73019701	8.32E-08	1.38E-06
XLOC_017545	153420626	153422621	1	ENSSSCT00000004335	ENSSSCG00000003920	HPDL	-0.862386259	2.476239348	10.8213012	1.00E-03	6.28E-03
XLOC_017546	153608552	153611368	1	ENSSSCT00000031091	ENSSSCG00000023019	ENSSSCG00000023019	-2.586151764	0.706732657	55.50290715	9.33E-14	3.85E-12
XLOC_017550	154032313	154033759	1	ENSSSCT00000004345	ENSSSCG00000003929	BEST4	-1.596353262	5.4964125	37.10210942	1.12E-09	2.57E-08
XLOC_017556	154767528	154767538	1	ENSSSCT00000030846	ENSSSCG00000026793	B4GALT2	-0.627099423	2.930424172	8.724843922	3.14E-03	1.66E-02
XLOC_017562	155345966	155346953	1	ENSSSCT00000004362	ENSSSCG00000003943	MED8	0.771317063	5.234609806	17.02199664	3.69E-05	3.49E-04
XLOC_017572	156057266	156057672	1	ENSSSCT00000029090	ENSSSCG00000027330	SLC2A1	1.09569134	3.300877614	16.77774907	4.20E-05	3.91E-04
XLOC_017578	156482579	156482661	1	ENSSSCT00000004392	ENSSSCG00000003970	GUCA2B	-4.232951777	6.608476344	124.6175113	6.17E-29	6.77E-27
XLOC_017580	157395569	157395781	1	ENSSSCT00000004397	ENSSSCG00000003975	KCNQ4	-0.863643103	1.277155251	8.417158618	3.72E-03	1.91E-02
XLOC_017588	363708	364046	1	ENSSSCT00000001080	ENSSSCG00000000990	ENSSSCG00000000990	-0.981592532	2.674379377	17.85417755	2.38E-05	2.37E-04
XLOC_017597	914757	914849	1	ENSSSCT00000001082	ENSSSCG00000000992	FOXF2	-0.651785769	4.522891475	7.026853453	8.03E-03	3.67E-02
XLOC_017611	3703368	3703400	1	ENSSSCT00000001110	ENSSSCG00000025199	F13A1	-1.256091912	1.543719941	11.03186277	8.96E-04	5.71E-03
XLOC_017618	5162417	5163973	1	ENSSSCT00000001120	ENSSSCG00000001027	BMP6	1.350145329	7.493265232	42.61773936	6.66E-11	1.87E-09
XLOC_017623	7697004	7697931	1	ENSSSCT00000001133	ENSSSCG00000001039	GCNT2	0.512824412	5.74432909	7.118489912	7.63E-03	3.52E-02
XLOC_017626	8135083	8135227	1	ENSSSCT00000025759	ENSSSCG00000023956	NEDD9	-0.771498513	5.791301993	12.42241356	4.24E-04	2.96E-03
XLOC_017627	8584934	8585090	1	ENSSSCT00000001142	ENSSSCG00000001048	C6ORF105	-1.902417282	3.801445996	66.2252327	4.02E-16	2.06E-14
XLOC_017640	14013388	14013548	1	ENSSSCT00000001163	ENSSSCG00000001068	CAP2	-1.704165971	3.211415612	25.65262307	4.09E-07	5.99E-06
XLOC_017643	14781095	14781572	1	ENSSSCT00000001171	ENSSSCG00000001076	RNF144B	-2.22091429	4.917696833	89.21125076	3.55E-21	2.62E-19
XLOC_017646	16765928	16765960	1	ENSSSCT00000001174	ENSSSCG00000001079	E2F3	-0.991720879	5.909572739	22.14912645	2.52E-06	3.12E-05
XLOC_017651	20156906	20157113	1	ENSSSCT00000026239	ENSSSCG00000021696	NRSN1	-1.861028228	-0.346473671	24.78663599	6.40E-07	9.02E-06
XLOC_017652	20394737	20395015	1	ENSSSCT00000001183	ENSSSCG00000001087	MRS2	0.478870237	5.829457199	6.385288966	1.15E-02	4.98E-02
XLOC_017654	20501783	20502243	1	ENSSSCT00000001186	ENSSSCG00000001090	ALDH5A1	1.405393139	5.974038333	44.03628887	3.22E-11	9.49E-10
XLOC_017657	21468020	21468094	1	ENSSSCT00000001196	ENSSSCG00000001100	LRRC16A	0.589746084	6.186364041	7.93989828	4.84E-03	2.40E-02
XLOC_017674	22517688	22520174	1	ENSSSCT00000001254	ENSSSCG00000001156	ZNF322	-0.527700315	6.408372941	6.499568225	1.08E-02	4.71E-02
XLOC_017699	23919648	23919820	1	ENSSSCT00000001299	ENSSSCG00000001201	ZNF192	1.701938846	1.022521564	25.55690278	4.30E-07	6.28E-06
XLOC_017767	27291710	27291761	1	ENSSSCT00000001513	ENSSSCG00000001390	SPR1	-1.740590536	-0.407702763	14.76075761	1.22E-04	9.98E-04
XLOC_017776	27545253	27545421	1	ENSSSCT00000001535	ENSSSCG00000001405	LTB	2.166759314	5.593298538	64.34001817	1.05E-15	5.16E-14
XLOC_017781	27602782	27602894	1	CUFF.379.6	NA	SLA-6	-0.807796531	5.621695763	15.46714564	8.40E-05	7.16E-04
XLOC_017795	28862960	28863222	1	ENSSSCT00000001606	ENSSSCG00000001451	ENSSSCG00000001451	-0.748664174	7.031006529	13.36257828	2.57E-04	1.91E-03
XLOC_017796	28990626	28990704	1	ENSSSCT00000001602	ENSSSCG00000001447	ENSSSCG00000001447	-0.786997392	6.250902065	13.81042971	2.02E-04	1.55E-03
XLOC_017808	30957656	30957689	1	ENSSSCT00000001656	ENSSSCG00000001484	ENSSSCG00000001484	-1.429172491	4.192235036	37.28293514	1.02E-09	2.37E-08
XLOC_017810	31702763	31703368	1	ENSSSCT00000001660	ENSSSCG00000001488	GCLC	2.339820786	6.815589268	122.9475312	1.43E-28	1.55E-26
XLOC_017812	33091878	33092801	1	ENSSSCT00000026804	ENSSSCG00000029539	RAB23	-0.957164284	5.019113811	14.46472723	1.43E-04	1.14E-03
XLOC_017826	35474279	35475004	1	ENSSSCT00000001707	ENSSSCG00000001532	UHRF1BP1	1.034101078	2.682804734	18.33169933	1.86E-05	1.90E-04
XLOC_017834	36725707	36726265	1	ENSSSCT00000001734	ENSSSCG00000001556	MAPK14	-0.545208338	6.972793015	8.862940021	2.91E-03	1.56E-02
XLOC_017835	36804604	36804853	1	ENSSSCT00000029689	ENSSSCG00000020803	BRPF3	-0.476255763	5.186064306	7.081195004	7.79E-03	3.58E-02
XLOC_017839	37258053	37258159	1	ENSSSCT00000032169	ENSSSCG00000022111	CDKN1A	-1.012469808	6.546820638	22.91684296	1.69E-06	2.18E-05
XLOC_017841	37451398	37451473	1	ENSSSCT00000001748	ENSSSCG00000001569	C6ORF89	0.733517672	5.227386606	13.57242269	2.30E-04	1.74E-03
XLOC_017844	37691963	37692327	1	ENSSSCT00000001752	ENSSSCG00000001573	PIM1	-0.722912756	6.587492702	10.96847124	9.27E-04	5.87E-03
XLOC_017845	37742829	37743076	1	ENSSSCT00000001756	ENSSSCG00000001577	ENSSSCG00000001577	-1.034144458	5.468943335	29.99838717	4.32E-08	7.59E-07
XLOC_017852	40365126	40365293	1	ENSSSCT00000001775	ENSSSCG00000001595	DAAM2	-0.788435836	4.38281922	10.8875326	9.68E-04	6.09E-03
XLOC_017873	43111914	43111991	1	ENSSSCT00000001825	ENSSSCG00000001641	UBR2	1.190059899	4.133647226	25.5543009	4.30E-07	6.28E-06
XLOC_017884	43714054	43714578	1	ENSSSCT00000001852	ENSSSCG00000001661	SRF	-0.702595958	6.195610722	14.67114786	1.28E-04	1.04E-03
XLOC_017904	46279208	46279406	1	ENSSSCT00000023043	ENSSSCG00000025551	RUNX2	0.770183871	5.360115338	10.60665612	1.13E-03	6.91E-03
XLOC_017906	47170752	47171577	1	ENSSSCT00000001916	ENSSSCG00000022542	ENSSSCG00000022542	1.232713031	1.452848031	17.70803871	2.58E-05	2.54E-04
XLOC_017907	47233554	47233773	1	ENSSSCT00000001917	ENSSSCG00000001715	ENPP5	1.462877901	1.519783865	35.55588437	2.48E-09	5.43E-08
XLOC_017908	47585615	47586057	1	ENSSSCT00000001920	ENSSSCG00000001718	CYP39A1	1.584386302	3.33902454	47.06111566	6.88E-12	2.23E-10
XLOC_017910	48092202	48092538	1	ENSSSCT00000001923	ENSSSCG00000001720	SLC25A27	1.417794207	5.837389627	40.11109355	2.40E-10	6.14E-09
XLOC_017913	48248958	48249038	1	CUFF.386.2	NA	MEP1A	-7.420476802	9.26093432	314.1171811	2.77E-70	1.53E-67
XLOC_017917	49983168	49983749	1	ENSSSCT00000001939	ENSSSCG00000001734	C6ORF141	0.998363472	3.842506517	14.6922174	1.27E-04	1.03E-03
XLOC_017928	53297589	53297818	1	ENSSSCT00000001967	ENSSSCG00000001760	ACSBG1	-0.933907848	1.158888184	10.40653118	1.26E-03	7.58E-03
XLOC_017929	53340541	53340761	1	ENSSSCT00000001970	ENSSSCG00000001762	CIB2	-1.05469804	2.702191774	18.96403574	1.33E-05	1.41E-04
XLOC_017935	53970181	53970546	1	ENSSSCT00000001988	ENSSSCG00000001773	TMED3	0.970516969	3.112912598	19.93882737	8.00E-06	8.90E-05
XLOC_017948	56401052	56401177	1	ENSSSCT00000002008	ENSSSCG00000001792	EFTUD1	0.545641394	3.536778712	7.34098621	6.74E-03	3.18E-02
XLOC_017955	57489036	57489223	1	ENSSSCT00000002020	ENSSSCG00000001804	HOMER2	4.182662719	3.170855817	209.5445581	1.73E-47	4.03E-45
XLOC_017957	57742888	57743257	1	ENSSSCT00000002023	ENSSSCG00000001807	AP3B2	-1.290497075	0.221114442	8.199215777	4.19E-03	2.12E-02
XLOC_017960	58374610	58374822	1	ENSSSCT00000022280	ENSSSCG00000030323	ENSSSCG00000030323	1.403274821	0.662119765	11.531301	6.84E-04	4.51E-03
XLOC_017962	58495234	58495410	1	ENSSSCT00000002036	ENSSSCG00000001817	FURIN	0.833357381	6.832209667	15.93332045	6.56E-05	5.75E-04
XLOC_017981	60232196	60233041	1	ENSSSCT00000002071	ENSSSCG00000001848	MESP2	-0.834333936	1.825580157	9.358781084	2.22E-03	1.24E-02
XLOC_017986	60852114	60852124	1	ENSSSCT00000002085	ENSSSCG00000001860	NRG4	3.825336517	-0.89820255	62.83790985	2.24E-15	1.09E-13
XLOC_017992	62658015	62658044	1	ENSSSCT00000002098	ENSSSCG00000001873	CSPG4	-1.437807782	4.500092356	32.86100831	9.90E-09	1.96E-07
XLOC_018006	63491454	63491582	1	ENSSSCT00000002135	ENSSSCG00000001906	CYP1A1	6.196412837	5.339416568	214.3846666	1.52E-48	3.72E-46
XLOC_018011	64342172	64342872	1	ENSSSCT00000002145	ENSSSCG00000001916	C15ORF59	-2.353389877	0.392674569	34.2161451	4.93E-09	1.03E-07
XLOC_018025	68179437	68179541	1	ENSSSCT00000002174	ENSSSCG00000001942	SLC25A21	1.382385376	0.849035909	22.26759475	2.37E-06	2.95E-05
XLOC_018029	69236299	69236507	1	ENSSSCT00000024175	ENSSSCG00000029349	ENSSSCG00000029349	-0.708808894	3.661460878	10.63230634	1.11E-03	6.83E-03
XLOC_018034	69920925	69920927	1	ENSSSCT00000002192	ENSSSCG00000001959	CFL2	-1.770072234	5.531713356	25.81363462	3.76E-07	5.55E-06
XLOC_018052	78002499	78002686	1	ENSSSCT00000031969	ENSSSCG00000024396	NOVA1	0.953718582	1.462495533	11.30718202	7.72E-04	5.02E-03
XLOC_018060	80222625	80222713	1	ENSSSCT00000002223	ENSSSCG00000001987	RIPK3	2.590592578	6.810401609	148.5554656	3.59E-34	4.74E-32
XLOC_018061	80227590	80227760	1	ENSSSCT00000002224	ENSSSCG00000001988	ADCY4	1.501872317	4.256329958	24.29732457	8.26E-07	1.13E-05
XLOC_018062	80253834	80253979	1	ENSSSCT00000002226	ENSSSCG00000001989	CIDEB	0.850781107	6.218452289	13.49394571	2.39E-04	1.80E-03
XLOC_018063	80263101	80263322	1	ENSSSCT00000002229	ENSSSCG00000001991	DHRS1	1.628327287	8.146141648	49.47649218	2.01E-12	7.00E-11
XLOC_018071	80425840	80425992	1	ENSSSCT00000002242	ENSSSCG00000002004	PSME2	1.007426961	8.292096899	25.33714568	4.81E-07	6.96E-06
XLOC_018074	80840643	80841192	1	ENSSSCT00000002253	ENSSSCG00000002014	JPH4	-1.342634098	1.549687566	27.19203894	1.84E-07	2.87E-06
XLOC_018084	81241895	81242121	1	ENSSSCT00000002274	ENSSSCG00000002032	SLC7A8	1.389025545	5.43934634	14.36632104	1.50E-04	1.19E-03
XLOC_018085	81266294	81266806	1	ENSSSCT00000002275	ENSSSCG00000002033	CEBPE	-2.550832032	-0.54958636	33.86358412	5.91E-09	1.22E-07
XLOC_018106	82980637	82980709	1	ENSSSCT00000031004	ENSSSCG00000022705	SALL2	-0.999475746	1.855280878	14.70702571	1.26E-04	1.02E-03
XLOC_018161	86163488	86163758	1	ENSSSCT00000002498	ENSSSCG00000002243	SLC12A6	0.908434831	3.47226682	13.10955134	2.94E-04	2.15E-03
XLOC_018171	91815033	91815387	1	ENSSSCT00000002525	ENSSSCG00000002267	RGMA	-1.736188178	4.276651846	38.94181039	4.37E-10	1.08E-08
XLOC_018174	94486898	94487033	1	ENSSSCT00000031293	ENSSSCG00000022453	ENSSSCG00000022453	1.605721711	1.000433101	25.54390115	4.32E-07	6.30E-06
XLOC_018175	94532329	94532382	1	ENSSSCT00000002516	ENSSSCG00000002259	AKAP13	0.580193841	4.83832076	7.81010771	5.20E-03	2.55E-02
XLOC_018180	94987618	94990126	1	ENSSSCT00000002532	ENSSSCG00000002274	HSPA2	-0.575574657	3.676303329	7.115753998	7.64E-03	3.53E-02
XLOC_018185	95851228	95851325	1	ENSSSCT00000002542	ENSSSCG00000002283	FUT8	0.594522845	6.728522559	10.23474731	1.38E-03	8.19E-03
XLOC_018193	97650616	97650944	1	ENSSSCT00000002555	ENSSSCG00000002294	ARG2	-0.910274985	3.369726327	16.69383051	4.39E-05	4.06E-04
XLOC_018197	98882434	98882643	1	ENSSSCT00000025622	ENSSSCG00000025196	ENSSSCG00000025196	-1.089582341	5.126613204	20.44300816	6.14E-06	6.97E-05
XLOC_018199	99153545	99153718	1	ENSSSCT00000002568	ENSSSCG00000002306	GALNTL1	-0.944367026	1.750430588	14.12718224	1.71E-04	1.34E-03
XLOC_018202	99531534	99531836	1	ENSSSCT00000002573	ENSSSCG00000002311	KIAA0247	-0.4819036	7.407853062	7.769457389	5.31E-03	2.60E-02
XLOC_018209	100745867	100745993	1	ENSSSCT00000002593	ENSSSCG00000002330	PCNX	0.729251563	5.822579918	13.77077924	2.07E-04	1.58E-03
XLOC_018213	102265818	102265961	1	ENSSSCT00000002603	ENSSSCG00000002340	PSEN1	-0.702196788	7.738560978	15.12294156	1.01E-04	8.42E-04
XLOC_018218	102928581	102928944	1	ENSSSCT00000002615	ENSSSCG00000002351	PTGR2	1.879751949	6.37802816	97.51952558	5.33E-23	4.40E-21
XLOC_018233	104424137	104425014	1	ENSSSCT00000022285	ENSSSCG00000021606	FLVCR2	-2.880116628	5.764387731	127.4896392	1.45E-29	1.67E-27
XLOC_018249	106527387	106527492	1	ENSSSCT00000002663	ENSSSCG00000002395	TMED8	2.603273278	0.122801917	45.51841893	1.51E-11	4.65E-10
XLOC_018252	106678419	106678630	1	ENSSSCT00000002673	ENSSSCG00000002404	SPTLC2	-0.74616467	7.50835587	15.00013889	1.08E-04	8.91E-04
XLOC_018262	112194045	112194570	1	ENSSSCT00000026375	ENSSSCG00000023038	ENSSSCG00000023038	-0.967745888	4.275602632	11.79375476	5.94E-04	4.00E-03
XLOC_018269	117222124	117222364	1	ENSSSCT00000002697	ENSSSCG00000002428	TTC8	-0.760572912	0.937874301	7.136225544	7.55E-03	3.50E-02
XLOC_018276	119163788	119163986	1	ENSSSCT00000026351	ENSSSCG00000024377	ENSSSCG00000024377	0.705643036	3.846568007	6.441358472	1.11E-02	4.85E-02
XLOC_018278	120438867	120439713	1	ENSSSCT00000002720	ENSSSCG00000002450	SLC24A4	2.737318411	3.03311761	82.89591528	8.65E-20	5.87E-18
XLOC_018286	122012985	122013190	1	ENSSSCT00000002739	ENSSSCG00000002467	ASB2	-1.061101628	3.914828987	26.97719581	2.06E-07	3.19E-06
XLOC_018293	122961691	122961836	1	ENSSSCT00000002764	ENSSSCG00000030371	ENSSSCG00000030371	-4.361040885	0.083885673	9.458186108	2.10E-03	1.18E-02
XLOC_018298	124702126	124702251	1	ENSSSCT00000022656	ENSSSCG00000027030	BDKRB2	-0.767996852	3.65892515	8.407187441	3.74E-03	1.92E-02
XLOC_018311	128590394	128590475	1	ENSSSCT00000002790	ENSSSCG00000002512	DEGS2	-1.862873855	5.865242932	21.11993914	4.31E-06	5.06E-05
XLOC_018377	1832641	1832850	1	ENSSSCT00000031528	ENSSSCG00000027769	HMSD	0.724771591	5.937924528	14.52095039	1.39E-04	1.11E-03
XLOC_018382	2506301	2507635	1	ENSSSCT00000001092	ENSSSCG00000001000	PECI	0.85560994	6.21411474	18.02353508	2.18E-05	2.19E-04
XLOC_018385	3952949	3954735	1	ENSSSCT00000001111	ENSSSCG00000024310	F13A1	-1.250924878	1.563213069	10.76936412	1.03E-03	6.42E-03
XLOC_018389	5550405	5550451	1	ENSSSCT00000028363	ENSSSCG00000027411	ENSSSCG00000027411	2.065688306	2.328040985	59.61736071	1.15E-14	5.26E-13
XLOC_018393	7533348	7535294	1	ENSSSCT00000001129	ENSSSCG00000001036	TFAP2A	1.558823553	0.355508186	19.44007807	1.04E-05	1.12E-04
XLOC_018398	8268049	8270452	1	ENSSSCT00000001140	ENSSSCG00000001046	ENSSSCG00000001046	-0.745407704	5.736597989	10.84319977	9.92E-04	6.22E-03
XLOC_018410	14204837	14205671	1	CUFF.375.2	NA	ENSSSCG00000020858	1.018504786	4.969630884	18.43744515	1.76E-05	1.81E-04
XLOC_018413	14558758	14559614	1	ENSSSCT00000001167	ENSSSCG00000001072	ENSSSCG00000001072	0.879239229	0.258017902	7.723951263	5.45E-03	2.65E-02
XLOC_018417	16429444	16429564	1	ENSSSCT00000001173	ENSSSCG00000001078	MBOAT1	-0.822238446	4.861282927	12.7088708	3.64E-04	2.59E-03
XLOC_018423	20444077	20444163	1	ENSSSCT00000001185	ENSSSCG00000001089	GPLD1	1.992072706	-0.218099555	27.73045447	1.39E-07	2.22E-06
XLOC_018425	20641852	20643473	1	ENSSSCT00000001188	ENSSSCG00000001092	TDP2	-0.503427894	7.467406795	6.945533074	8.40E-03	3.82E-02
XLOC_018431	21032289	21032364	1	ENSSSCT00000001195	ENSSSCG00000001099	CMAH	-0.731160693	4.033218758	7.744139806	5.39E-03	2.62E-02
XLOC_018457	23174114	23174494	1	ENSSSCT00000001273	ENSSSCG00000026572	ENSSSCG00000026572	1.078598248	0.304544805	10.59146055	1.14E-03	6.95E-03
XLOC_018483	24705028	24705080	1	ENSSSCT00000001335	ENSSSCG00000001397	SLA-9	-0.689398273	7.408210504	7.986863535	4.71E-03	2.34E-02
XLOC_018547	26987521	26988463	1	ENSSSCT00000031071	ENSSSCG00000027607	IER3	-0.879440175	3.056815459	13.3135752	2.63E-04	1.96E-03
XLOC_018548	27142841	27142924	1	ENSSSCT00000027702	ENSSSCG00000028813	SFTA2	0.766843218	1.461732655	7.023644037	8.04E-03	3.68E-02
XLOC_018549	27209603	27209930	1	ENSSSCT00000001337	ENSSSCG00000001230	SLA-8	-0.611609967	3.040439702	7.746827128	5.38E-03	2.62E-02
XLOC_018550	27223010	27223742	1	ENSSSCT00000001518	ENSSSCG00000001394	SUSC-MIC2	-0.568635734	3.748336287	8.288399669	3.99E-03	2.03E-02
XLOC_018554	27478638	27478784	1	ENSSSCT00000001547	ENSSSCG00000001411	APOM	1.657776293	1.734417997	45.40633444	1.60E-11	4.90E-10
XLOC_018562	27626992	27627190	1	ENSSSCT00000001522	ENSSSCG00000001396	SLA-8	-0.752593515	6.65403405	13.92497978	1.90E-04	1.47E-03
XLOC_018563	27722776	27723567	1	ENSSSCT00000001571	ENSSSCG00000001428	CYP21A2	-0.819421351	3.153313363	9.377187779	2.20E-03	1.23E-02
XLOC_018564	27729073	27729329	1	ENSSSCT00000001570	ENSSSCG00000001427	SBAB-514B12.5	1.106036182	9.457086546	23.60201249	1.18E-06	1.58E-05
XLOC_018567	27771025	27771878	1	ENSSSCT00000001564	ENSSSCG00000024914	SBAB-707F1.3	1.582804354	9.512767001	29.63517163	5.22E-08	9.01E-07
XLOC_018575	28001420	28005458	1	ENSSSCT00000028503	ENSSSCG00000024403	PRRT1	-1.892746196	4.207323873	55.44875393	9.59E-14	3.95E-12
XLOC_018577	28038957	28039225	1	ENSSSCT00000001586	ENSSSCG00000001437	AGER	-0.793495062	0.719870809	6.551842547	1.05E-02	4.59E-02
XLOC_018583	28849367	28849842	1	ENSSSCT00000001600	ENSSSCG00000027921	ENSSSCG00000027921	-0.791899628	7.475232123	13.09548309	2.96E-04	2.16E-03
XLOC_018585	28976256	28976731	1	ENSSSCT00000001607	ENSSSCG00000021211	ENSSSCG00000021211	-0.791901748	7.475166858	13.0950909	2.96E-04	2.16E-03
XLOC_018593	29274670	29274896	1	ENSSSCT00000001624	ENSSSCG00000025618	TAP1	-0.740907636	7.723930754	13.99186641	1.84E-04	1.42E-03
XLOC_018597	29429778	29430004	1	ENSSSCT00000001630	ENSSSCG00000020893	TAP1	-0.741212818	7.72390658	14.00657538	1.82E-04	1.41E-03
XLOC_018610	31302525	31304093	1	ENSSSCT00000001658	ENSSSCG00000001486	LRRC1	-0.78696538	6.173024203	17.15963844	3.44E-05	3.26E-04
XLOC_018616	33129268	33129677	1	ENSSSCT00000001666	ENSSSCG00000001494	BAG2	-1.920441066	1.757191665	34.26249853	4.82E-09	1.01E-07
XLOC_018619	33231047	33232327	1	ENSSSCT00000001670	ENSSSCG00000001498	BEND6	-1.901999545	1.186590952	43.65190481	3.92E-11	1.14E-09
XLOC_018628	34338560	34339966	1	ENSSSCT00000001688	ENSSSCG00000001515	ZBTB9	0.855384805	3.273563967	16.8416641	4.06E-05	3.79E-04
XLOC_018629	34342914	34343060	1	ENSSSCT00000001686	ENSSSCG00000001513	SYNGAP1	-0.533772481	3.384934043	6.609852914	1.01E-02	4.48E-02
XLOC_018634	34663313	34663469	1	ENSSSCT00000001694	ENSSSCG00000001521	MLN	9.321395892	3.694538122	441.166783	6.03E-98	8.19E-95
XLOC_018635	34839241	34839290	1	ENSSSCT00000001696	ENSSSCG00000001523	GRM4	2.299731391	-0.073711997	43.9421768	3.38E-11	9.90E-10
XLOC_018668	39704035	39707046	1	ENSSSCT00000029770	ENSSSCG00000025423	KCNK5	-1.301050225	7.130553059	37.56159125	8.86E-10	2.08E-08
XLOC_018680	41779258	41779704	1	ENSSSCT00000001796	ENSSSCG00000001616	TREML2	-1.639540923	-0.51223294	10.21318558	1.39E-03	8.27E-03
XLOC_018682	42165259	42166385	1	CUFF.383.2	NA	TFEB	-0.979633635	5.142452819	22.45320343	2.15E-06	2.71E-05
XLOC_018684	42310893	42311351	1	ENSSSCT00000001808	ENSSSCG00000001626	ENSSSCG00000001626	-1.01431959	1.067583509	12.10316833	5.03E-04	3.46E-03
XLOC_018720	46060321	46060758	1	ENSSSCT00000001910	ENSSSCG00000001710	RUNX2	1.371000869	-0.242293535	10.24686909	1.37E-03	8.16E-03
XLOC_018721	46947785	46948206	1	ENSSSCT00000001911	ENSSSCG00000001711	CLIC5	-0.728890956	6.784107629	8.219681876	4.14E-03	2.10E-02
XLOC_018722	47260620	47260984	1	ENSSSCT00000001913	ENSSSCG00000025788	ENPP4	0.991121525	3.662234564	18.33582779	1.85E-05	1.89E-04
XLOC_018724	47577397	47577539	1	ENSSSCT00000030168	ENSSSCG00000026035	ENSSSCG00000026035	1.962295391	0.616462481	24.34474571	8.05E-07	1.11E-05
XLOC_018726	48018379	48018450	1	ENSSSCT00000001922	ENSSSCG00000001719	ENSSSCG00000001719	2.120757759	1.996735943	59.56553082	1.18E-14	5.38E-13
XLOC_018727	48147617	48149291	1	ENSSSCT00000001927	ENSSSCG00000001723	PAF-AH	-1.474269384	5.790936984	44.97457505	2.00E-11	6.06E-10
XLOC_018730	48466209	48466423	1	ENSSSCT00000001930	ENSSSCG00000001726	GPR110	1.301277202	2.195390448	17.94709423	2.27E-05	2.27E-04
XLOC_018751	52943001	52943601	1	ENSSSCT00000001961	ENSSSCG00000001755	AGPHD1	-1.228702497	4.011725808	31.02258519	2.55E-08	4.65E-07
XLOC_018753	53039434	53039544	1	ENSSSCT00000001962	ENSSSCG00000001756	ENSSSCG00000001756	0.957010384	3.226657604	13.5389816	2.34E-04	1.76E-03
XLOC_018754	53156332	53156613	1	ENSSSCT00000025681	ENSSSCG00000021873	NP_001121964.1	2.710457788	-0.279021441	45.68574328	1.39E-11	4.29E-10
XLOC_018755	53214360	53216320	1	ENSSSCT00000001965	ENSSSCG00000001759	DNAJA4	-1.07571712	2.47050893	9.677934381	1.86E-03	1.07E-02
XLOC_018761	53623062	53623457	1	ENSSSCT00000001983	ENSSSCG00000001770	CTSH	0.784006092	7.067646205	15.65977001	7.58E-05	6.52E-04
XLOC_018763	53975752	53975976	1	ENSSSCT00000001989	ENSSSCG00000001774	TMED3	0.831644149	1.885416308	10.28620994	1.34E-03	8.02E-03
XLOC_018768	55706935	55707565	1	ENSSSCT00000002003	ENSSSCG00000001788	STARD5	-0.989487549	4.725064569	19.83208634	8.46E-06	9.33E-05
XLOC_018776	57596454	57597259	1	ENSSSCT00000002021	ENSSSCG00000001805	WHAMM	-0.766124924	5.253994439	13.49046486	2.40E-04	1.80E-03
XLOC_018792	60145316	60147746	1	ENSSSCT00000022362	ENSSSCG00000027052	PEX11A	0.619587846	5.175368998	10.73868854	1.05E-03	6.51E-03
XLOC_018793	60210865	60211423	1	ENSSSCT00000002070	ENSSSCG00000001847	MESP1	-1.404593169	2.704745318	17.07951307	3.58E-05	3.39E-04
XLOC_018794	60240145	60240735	1	ENSSSCT00000002072	ENSSSCG00000001849	ANPEP	-1.966655775	12.68130356	53.84184132	2.17E-13	8.56E-12
XLOC_018797	60539333	60539726	1	ENSSSCT00000002075	ENSSSCG00000001852	IDH2	-0.932735756	8.406210675	19.85096793	8.37E-06	9.25E-05
XLOC_018807	61961070	61962230	1	ENSSSCT00000002094	ENSSSCG00000001869	PEAK1	0.84485371	3.056249445	9.92500063	1.63E-03	9.48E-03
XLOC_018808	62377784	62379646	1	ENSSSCT00000002097	ENSSSCG00000001872	LINGO1	-1.0077409	1.499196616	8.855795254	2.92E-03	1.56E-02
XLOC_018818	63239381	63242064	1	ENSSSCT00000002113	ENSSSCG00000001887	SCAMP5	0.665893856	4.604467258	9.359929274	2.22E-03	1.24E-02
XLOC_018828	64004477	64005010	1	ENSSSCT00000031107	ENSSSCG00000023542	ENSSSCG00000023542	1.294228817	-0.260059487	11.75331991	6.07E-04	4.07E-03
XLOC_018841	67504659	67504802	1	ENSSSCT00000002173	ENSSSCG00000001941	MIPOL1	0.920981738	0.611104286	8.778802077	3.05E-03	1.62E-02
XLOC_018843	68231659	68236406	1	ENSSSCT00000002175	ENSSSCG00000001943	PAX9	1.413882639	2.126009904	24.04158507	9.43E-07	1.27E-05
XLOC_018849	69616567	69620883	1	ENSSSCT00000025841	ENSSSCG00000029428	FAM177A1	-0.509419049	6.656011461	7.544711827	6.02E-03	2.88E-02
XLOC_018855	71774190	71776952	1	ENSSSCT00000026181	ENSSSCG00000024517	AKAP6	-0.645609359	1.523123231	6.583081512	1.03E-02	4.54E-02
XLOC_018864	73405794	73406004	1	ENSSSCT00000002206	ENSSSCG00000001973	SCFD1	0.648175932	4.875107728	7.783481841	5.27E-03	2.58E-02
XLOC_018871	79831197	79831431	1	ENSSSCT00000002212	ENSSSCG00000001978	GZMB	-0.753918104	7.563847685	10.2611474	1.36E-03	8.10E-03
XLOC_018876	80123012	80128096	1	ENSSSCT00000002220	ENSSSCG00000001984	KHNYN	0.479227338	7.465012923	6.781201194	9.21E-03	4.13E-02
XLOC_018877	80189872	80190307	1	ENSSSCT00000002222	ENSSSCG00000001986	NFATC4	-0.844106993	3.974376766	15.85853621	6.83E-05	5.93E-04
XLOC_018880	80250316	80251392	1	ENSSSCT00000022546	ENSSSCG00000020941	LTB4R2	1.440864846	0.554431153	16.43617983	5.03E-05	4.56E-04
XLOC_018881	80254849	80256968	1	ENSSSCT00000002228	ENSSSCG00000001990	C14ORF21	0.80180335	7.037982393	15.16408529	9.86E-05	8.25E-04
XLOC_018890	80458471	80459166	1	ENSSSCT00000002248	ENSSSCG00000002009	PCK2	1.060978092	6.561857802	14.20903628	1.64E-04	1.29E-03
XLOC_018893	80512359	80512767	1	ENSSSCT00000002252	ENSSSCG00000002013	DHRS4	1.352217653	5.465419782	44.43043118	2.64E-11	7.89E-10
XLOC_018894	80862737	80864578	1	ENSSSCT00000002255	ENSSSCG00000002016	THTPA	0.527021768	4.744459338	8.052294537	4.54E-03	2.27E-02
XLOC_018897	80999611	81000400	1	ENSSSCT00000002265	ENSSSCG00000002025	SLC22A17	-0.721496251	4.809787564	12.19275261	4.80E-04	3.31E-03
XLOC_018909	81641000	81642477	1	ENSSSCT00000002294	ENSSSCG00000002051	ABHD4	2.742713789	5.168862001	94.37067258	2.62E-22	2.08E-20
XLOC_018914	81789654	81789772	1	ENSSSCT00000026772	ENSSSCG00000022512	TRDC	-0.876853436	3.927910107	14.13591716	1.70E-04	1.33E-03
XLOC_018916	81905098	81907382	1	ENSSSCT00000026928	ENSSSCG00000026675	ENSSSCG00000026675	-0.829813419	2.305232295	8.55914354	3.44E-03	1.79E-02
XLOC_018927	82253358	82253699	1	ENSSSCT00000023592	ENSSSCG00000021543	ENSSSCG00000021543	-1.181630151	1.225887376	16.4632724	4.96E-05	4.50E-04
XLOC_018931	82433719	82434031	1	ENSSSCT00000002316	ENSSSCG00000002072	ENSSSCG00000002072	-0.96632642	-0.231534114	7.199483938	7.29E-03	3.39E-02
XLOC_018953	83454640	83454654	1	ENSSSCT00000002388	ENSSSCG00000002135	PNP	-1.431871619	6.023353277	53.70362749	2.33E-13	9.14E-12
XLOC_018993	88960179	88963055	1	ENSSSCT00000002510	ENSSSCG00000002254	NR2F2	-0.711654169	4.924291096	13.40539727	2.51E-04	1.87E-03
XLOC_019004	95193213	95196379	1	ENSSSCT00000002535	ENSSSCG00000002277	SPTB	0.889497184	1.09135287	8.016386074	4.64E-03	2.31E-02
XLOC_019005	95388198	95388971	1	ENSSSCT00000002537	ENSSSCG00000002279	GPX2	-2.034456001	7.244350976	47.45132018	5.64E-12	1.87E-10
XLOC_019007	95520600	95520787	1	ENSSSCT00000002540	ENSSSCG00000002282	MAX	-0.758026241	4.733536034	15.51535102	8.18E-05	7.00E-04
XLOC_019013	97722350	97724196	1	ENSSSCT00000002557	ENSSSCG00000002296	RDH11	0.877238433	8.364643234	22.58187564	2.01E-06	2.55E-05
XLOC_019017	98861961	98864601	1	ENSSSCT00000029512	ENSSSCG00000020703	ACTN1	-1.226096754	6.989014837	38.83109161	4.62E-10	1.13E-08
XLOC_019022	99955639	99957757	1	ENSSSCT00000002577	ENSSSCG00000002315	SLC8A3	-2.446678046	0.779430219	53.99164117	2.01E-13	7.95E-12
XLOC_019027	100536077	100539416	1	ENSSSCT00000023708	ENSSSCG00000020701	TTC9	-0.706081819	1.746880808	8.10258893	4.42E-03	2.22E-02
XLOC_019041	103028636	103028722	1	ENSSSCT00000002619	ENSSSCG00000002355	ENTPD5	2.557810151	6.231251459	81.08985383	2.16E-19	1.42E-17
XLOC_019044	103411781	103412295	1	ENSSSCT00000002626	ENSSSCG00000002362	ENSSSCG00000002362	-0.729488091	6.031562785	13.13179926	2.90E-04	2.13E-03
XLOC_019050	103957391	103958215	1	ENSSSCT00000002640	ENSSSCG00000002375	RPS6KL1	-0.820487222	1.417782864	9.427148929	2.14E-03	1.20E-02
XLOC_019055	104173906	104174677	1	ENSSSCT00000002649	ENSSSCG00000002382	TMED10	0.876319388	6.713023106	17.80863677	2.44E-05	2.42E-04
XLOC_019058	105178633	105179882	1	ENSSSCT00000002652	ENSSSCG00000002385	TGFB3	-1.092147594	2.766449641	23.15138528	1.50E-06	1.95E-05
XLOC_019065	106553162	106554790	1	ENSSSCT00000002664	ENSSSCG00000002396	GSTZ1	0.913642307	4.644750025	17.08196024	3.58E-05	3.39E-04
XLOC_019073	110036580	110036663	1	ENSSSCT00000002681	ENSSSCG00000002412	STON2	0.841047842	2.868824462	10.82560907	1.00E-03	6.27E-03
XLOC_019074	110402805	110402833	1	ENSSSCT00000002683	ENSSSCG00000002414	SEL1L	0.94944414	4.139827601	14.60045724	1.33E-04	1.07E-03
XLOC_019076	116348931	116349673	1	ENSSSCT00000023979	ENSSSCG00000027865	GALC	-1.300272024	4.170830966	39.40715363	3.44E-10	8.65E-09
XLOC_019082	117530994	117532837	1	ENSSSCT00000002698	ENSSSCG00000002429	FOXN3	1.014499057	2.990892142	17.1822922	3.40E-05	3.23E-04
XLOC_019085	118837315	118838294	1	ENSSSCT00000002706	ENSSSCG00000002436	TTC7B	-0.709700959	3.238714358	11.2131979	8.12E-04	5.26E-03
XLOC_019091	119945082	119948347	1	ENSSSCT00000002713	ENSSSCG00000002443	TC2N	0.750577633	4.994415488	8.88737071	2.87E-03	1.54E-02
XLOC_019099	120970535	120972595	1	ENSSSCT00000002728	ENSSSCG00000002457	ITPK1	-1.735659637	8.057802769	49.83876119	1.67E-12	5.88E-11
XLOC_019108	122616093	122616359	1	ENSSSCT00000002750	ENSSSCG00000002476	SERPINA1	1.301791641	1.654809016	24.36761425	7.96E-07	1.10E-05
XLOC_019119	123692885	123694869	1	ENSSSCT00000002772	ENSSSCG00000002494	CLMN	0.818190355	3.148905002	10.60425242	1.13E-03	6.91E-03
XLOC_019123	124765243	124765473	1	ENSSSCT00000002780	ENSSSCG00000002502	ATG2B	0.977108673	4.7323751	22.38719778	2.23E-06	2.79E-05
XLOC_019127	128362706	128362872	1	ENSSSCT00000027109	ENSSSCG00000020788	ENSSSCG00000020788	-1.158905611	0.768596401	15.80314147	7.03E-05	6.09E-04
XLOC_019128	128642764	128644696	1	ENSSSCT00000002799	ENSSSCG00000002520	SLC25A29	-0.602295678	3.381516679	6.461817238	1.10E-02	4.80E-02
XLOC_019131	128896529	128896762	1	ENSSSCT00000002803	ENSSSCG00000002524	AMN	-1.098621223	5.834827913	14.38493816	1.49E-04	1.18E-03
XLOC_019197	134048726	134048805	1	ENSSSCT00000002908	ENSSSCG00000002621	TRAM2	0.767622636	2.805910556	11.40066268	7.34E-04	4.80E-03
XLOC_019199	134263914	134264058	1	ENSSSCT00000002911	ENSSSCG00000002624	ENSSSCG00000002624	3.302852085	7.059373701	122.6762545	1.64E-28	1.74E-26
XLOC_019200	134289617	134289987	1	ENSSSCT00000002910	ENSSSCG00000002623	GSTA1_PIG	3.429045651	9.523759302	166.3624455	4.61E-38	7.10E-36
XLOC_019201	134316101	134316220	1	ENSSSCT00000002914	ENSSSCG00000002626	ENSSSCG00000002626	3.39130992	5.515535978	65.33741535	6.31E-16	3.15E-14
XLOC_019203	134354732	134354854	1	ENSSSCT00000024099	ENSSSCG00000023467	ENSSSCG00000023467	-3.11092247	2.653349898	90.55552446	1.80E-21	1.34E-19
XLOC_019205	134402665	134406405	1	ENSSSCT00000002916	ENSSSCG00000002628	ICK	0.586042272	4.99488469	8.2913309	3.98E-03	2.03E-02
XLOC_019222	1370473	1370524	1	ENSSSCT00000009512	ENSSSCG00000008694	GRK4	-0.759998828	2.515160414	11.21273324	8.12E-04	5.26E-03
XLOC_019229	2256597	2256648	1	ENSSSCT00000030859	ENSSSCG00000029906	ENSSSCG00000029906	-0.987869948	0.22503614	9.014149967	2.68E-03	1.45E-02
XLOC_019230	2284188	2284321	1	ENSSSCT00000009525	ENSSSCG00000008706	ENSSSCG00000008706	-0.978333309	0.684392212	10.26334128	1.36E-03	8.10E-03
XLOC_019236	3279047	3279103	1	ENSSSCT00000025950	ENSSSCG00000027349	TBC1D14	0.832783368	6.983212963	19.1821581	1.19E-05	1.27E-04
XLOC_019252	10369562	10369827	1	ENSSSCT00000009557	ENSSSCG00000008737	C1QTNF7	-0.941244931	1.341415299	12.1037054	5.03E-04	3.46E-03
XLOC_019255	10659177	10659978	1	CUFF.403.3	NA	BST1	1.400203488	6.476839436	35.55271398	2.48E-09	5.43E-08
XLOC_019264	17164813	17165064	1	ENSSSCT00000009579	ENSSSCG00000008755	ENSSSCG00000008755	0.879942524	5.602079605	13.51941112	2.36E-04	1.78E-03
XLOC_019275	20646040	20646177	1	ENSSSCT00000028049	ENSSSCG00000027005	ENSSSCG00000027005	0.649179616	2.513631136	7.390433615	6.56E-03	3.10E-02
XLOC_019287	31012140	31012326	1	ENSSSCT00000009599	ENSSSCG00000008774	TBC1D1	-0.751205564	6.812504567	18.17991065	2.01E-05	2.03E-04
XLOC_019288	31513438	31513692	1	ENSSSCT00000026687	ENSSSCG00000022270	KLF3	-0.495448281	7.235274124	6.508624891	1.07E-02	4.69E-02
XLOC_019293	31962290	31962550	1	ENSSSCT00000023509	ENSSSCG00000024991	ENSSSCG00000024991	-0.740066513	3.136754709	6.82362001	9.00E-03	4.05E-02
XLOC_019296	32268563	32269363	1	ENSSSCT00000028090	ENSSSCG00000026297	KLB	0.554071071	3.005728497	6.7179202	9.54E-03	4.26E-02
XLOC_019301	33109939	33110123	1	ENSSSCT00000032423	ENSSSCG00000024428	CHRNA9	1.911730921	-0.132778305	16.09439974	6.03E-05	5.34E-04
XLOC_019303	33970637	33970669	1	ENSSSCT00000024016	ENSSSCG00000022945	UCHL1	-0.837052185	0.723938948	7.092540753	7.74E-03	3.56E-02
XLOC_019309	36876645	36876756	1	ENSSSCT00000009637	ENSSSCG00000008807	GUF1	1.011302789	3.736694093	20.49350933	5.98E-06	6.82E-05
XLOC_019314	39364010	39364299	1	ENSSSCT00000009642	ENSSSCG00000008812	ATP10D	0.713588714	4.593014244	10.24606347	1.37E-03	8.16E-03
XLOC_019328	41829636	41829967	1	ENSSSCT00000009671	ENSSSCG00000008835	RASL11B	-1.021025172	3.272298937	24.20576841	8.66E-07	1.18E-05
XLOC_019354	50013290	50013644	1	ENSSSCT00000009718	ENSSSCG00000008877	ETFDH	0.510920239	6.800913101	8.100193629	4.43E-03	2.22E-02
XLOC_019362	54512171	54512872	1	ENSSSCT00000026389	ENSSSCG00000021600	ENSSSCG00000021600	2.442173009	2.940337946	84.17080335	4.54E-20	3.11E-18
XLOC_019370	57628888	57629070	1	ENSSSCT00000009741	ENSSSCG00000008898	HOPX	0.912001251	4.265359276	19.91118836	8.11E-06	9.00E-05
XLOC_019379	64159239	64159457	1	ENSSSCT00000009761	ENSSSCG00000008915	PPIC	-0.916681733	4.772830481	10.38196843	1.27E-03	7.66E-03
XLOC_019389	70584971	70585778	1	ENSSSCT00000009783	ENSSSCG00000008935	ENSSSCG00000008935	2.219422411	5.174979039	31.53557969	1.96E-08	3.65E-07
XLOC_019390	70635236	70635383	1	ENSSSCT00000026645	ENSSSCG00000023553	ENSSSCG00000023553	5.483743159	2.270307265	202.6974553	5.39E-46	1.17E-43
XLOC_019391	70690433	70691182	1	ENSSSCT00000026797	ENSSSCG00000030074	UGT2B31	2.294684557	4.154917339	40.54714904	1.92E-10	5.04E-09
XLOC_019392	71105942	71106076	1	ENSSSCT00000026437	ENSSSCG00000026944	ENSSSCG00000026944	1.582718103	7.706386228	59.34817607	1.32E-14	5.99E-13
XLOC_019409	74159970	74160181	1	ENSSSCT00000009811	ENSSSCG00000008957	AMC2_PIG	-1.38236985	3.328571917	17.66725652	2.63E-05	2.59E-04
XLOC_019417	74806489	74806642	1	ENSSSCT00000009820	ENSSSCG00000008965	BTC	-2.063698878	-0.404208764	25.31176299	4.88E-07	7.03E-06
XLOC_019418	75007835	75008544	1	ENSSSCT00000009821	ENSSSCG00000008966	PARM1	1.410197287	3.984593182	40.69202177	1.78E-10	4.68E-09
XLOC_019421	75499530	75499820	1	ENSSSCT00000009826	ENSSSCG00000008971	USO1	0.608463804	6.591552038	7.3470771	6.72E-03	3.17E-02
XLOC_019423	75809805	75809920	1	ENSSSCT00000009831	ENSSSCG00000008976	ART3	-1.270419328	0.225948506	14.69589491	1.26E-04	1.03E-03
XLOC_019427	76177908	76178847	1	ENSSSCT00000009839	ENSSSCG00000008982	STBD1	-1.13631661	4.656769684	25.6245265	4.15E-07	6.07E-06
XLOC_019434	78216896	78217024	1	ENSSSCT00000023962	ENSSSCG00000027944	ENSSSCG00000027944	0.988060033	0.223486987	8.831245271	2.96E-03	1.58E-02
XLOC_019443	79743275	79744093	1	ENSSSCT00000009861	ENSSSCG00000009004	SFRP2	-1.388181257	1.205663509	14.4694408	1.42E-04	1.14E-03
XLOC_019444	79824841	79825128	1	ENSSSCT00000009860	ENSSSCG00000009003	TLR2	-3.040152429	0.781177632	74.18544996	7.11E-18	4.20E-16
XLOC_019454	82960848	82960985	1	ENSSSCT00000009880	ENSSSCG00000009021	ENSSSCG00000009021	0.794853859	4.945500824	9.349012673	2.23E-03	1.24E-02
XLOC_019456	85312046	85312079	1	ENSSSCT00000031880	ENSSSCG00000023405	ENSSSCG00000023405	-0.779090245	1.469818208	7.648387611	5.68E-03	2.75E-02
XLOC_019464	87915052	87915680	1	ENSSSCT00000009897	ENSSSCG00000009037	ZNF827	0.964636605	3.042600508	16.942474	3.85E-05	3.62E-04
XLOC_019468	88518946	88519794	1	ENSSSCT00000009902	ENSSSCG00000009042	OTUD4	0.666599616	4.357219895	9.944130467	1.61E-03	9.40E-03
XLOC_019479	92112866	92113064	1	ENSSSCT00000025519	ENSSSCG00000026360	CLGN	2.509232805	2.44470706	37.54282221	8.94E-10	2.10E-08
XLOC_019480	92674040	92675610	1	ENSSSCT00000009924	ENSSSCG00000009060	MAML3	0.652418862	3.70517733	7.056228751	7.90E-03	3.62E-02
XLOC_019489	103564272	103564714	1	ENSSSCT00000009937	ENSSSCG00000009072	PGRMC2	1.597297038	6.189638922	48.64686981	3.06E-12	1.05E-10
XLOC_019499	109324685	109325278	1	ENSSSCT00000009958	ENSSSCG00000009092	TRPC3	-1.918814731	1.37362161	24.89789172	6.04E-07	8.55E-06
XLOC_019509	110505020	110505644	1	ENSSSCT00000030696	ENSSSCG00000029260	NDNF	-1.021370505	1.751344577	13.09280147	2.96E-04	2.16E-03
XLOC_019510	110753311	110753496	1	ENSSSCT00000009967	ENSSSCG00000009101	PRDM5	-1.569676462	0.448159752	23.02097194	1.60E-06	2.08E-05
XLOC_019515	111948592	111949187	1	ENSSSCT00000009973	ENSSSCG00000009106	PDE5A	1.62613	3.106269625	32.02401231	1.52E-08	2.90E-07
XLOC_019516	112120809	112121025	1	ENSSSCT00000030658	ENSSSCG00000025543	FABP2	-0.576515403	10.60197189	6.750104576	9.37E-03	4.19E-02
XLOC_019525	115965682	115965784	1	ENSSSCT00000029398	ENSSSCG00000025714	UGT8	-0.946105094	6.481218677	20.67735782	5.44E-06	6.27E-05
XLOC_019530	118358655	118359098	1	ENSSSCT00000024436	ENSSSCG00000026139	TIFA	-0.845538213	4.664053908	14.68025073	1.27E-04	1.03E-03
XLOC_019532	119920838	119921676	1	ENSSSCT00000009999	ENSSSCG00000009131	PITX2C	-1.009041085	3.189086199	11.94373336	5.48E-04	3.74E-03
XLOC_019536	120669698	120669734	1	ENSSSCT00000010008	ENSSSCG00000009140	CASP6	0.511947605	7.188144385	8.529443773	3.49E-03	1.82E-02
XLOC_019557	126944220	126944397	1	ENSSSCT00000024244	ENSSSCG00000022282	BDH2	1.15487922	6.637394186	36.907526	1.24E-09	2.83E-08
XLOC_019564	128461097	128461981	1	ENSSSCT00000010044	ENSSSCG00000009172	PPP3CA	1.075063774	3.461326989	24.51193177	7.39E-07	1.03E-05
XLOC_019566	129550397	129550594	1	ENSSSCT00000023747	ENSSSCG00000025240	DDIT4L	-1.73710433	2.410714264	33.45428047	7.30E-09	1.48E-07
XLOC_019574	130231027	130231165	1	ENSSSCT00000028508	ENSSSCG00000030522	ENSSSCG00000030522	3.862707129	5.380867216	165.9668885	5.62E-38	8.48E-36
XLOC_019587	138635406	138635483	1	ENSSSCT00000010077	ENSSSCG00000009203	SNCA	-1.261756473	-0.535972821	9.549578576	2.00E-03	1.13E-02
XLOC_019589	139330555	139332882	1	ENSSSCT00000010080	ENSSSCG00000009206	GPRIN3	1.864380271	2.572980294	56.85857337	4.68E-14	2.03E-12
XLOC_019592	139774316	139775215	1	ENSSSCT00000010083	ENSSSCG00000009209	NAP1L5	-1.576027694	0.721924572	26.81661367	2.24E-07	3.45E-06
XLOC_019594	140152539	140152605	1	ENSSSCT00000010090	ENSSSCG00000009215	ENSSSCG00000009215	-1.530784018	6.066706844	43.23533203	4.85E-11	1.39E-09
XLOC_019595	140193310	140193512	1	ENSSSCT00000010088	ENSSSCG00000009213	ABCG2	-1.519633736	7.197700176	39.34635638	3.55E-10	8.89E-09
XLOC_019596	140599657	140599914	1	ENSSSCT00000010101	ENSSSCG00000009222	SPARCL1	-0.877013369	7.921972821	12.15739663	4.89E-04	3.37E-03
XLOC_019597	140714678	140715105	1	ENSSSCT00000028706	ENSSSCG00000024493	HSD17B11	0.820361569	6.404079421	14.36822311	1.50E-04	1.19E-03
XLOC_019599	141000201	141000574	1	ENSSSCT00000010103	ENSSSCG00000009224	AFF1	0.798093419	1.142902839	8.666254006	3.24E-03	1.70E-02
XLOC_019601	141997587	141997652	1	ENSSSCT00000010107	ENSSSCG00000009228	MAPK10	-1.837743002	0.655584749	30.85353509	2.78E-08	5.03E-07
XLOC_019604	144298649	144298735	1	ENSSSCT00000010113	ENSSSCG00000009234	FAM175A	0.665908081	2.058971079	7.397330946	6.53E-03	3.10E-02
XLOC_019615	145103791	145104092	1	ENSSSCT00000031997	ENSSSCG00000026729	ENSSSCG00000026729	1.346970729	4.01364271	28.70911442	8.41E-08	1.40E-06
XLOC_019618	145847327	145847503	1	ENSSSCT00000026377	ENSSSCG00000029507	RASGEF1B	1.569318245	4.525270778	59.82469044	1.04E-14	4.76E-13
XLOC_019623	146778060	146778454	1	ENSSSCT00000010135	ENSSSCG00000009255	PRDM8	-1.838239715	0.955104373	25.38212586	4.70E-07	6.81E-06
XLOC_019624	146872576	146872727	1	ENSSSCT00000010136	ENSSSCG00000009256	ANTXR2	-0.789832189	4.680139846	13.50526715	2.38E-04	1.79E-03
XLOC_019639	158047	159125	1	ENSSSCT00000026976	ENSSSCG00000026084	MFSD7	0.618616735	4.586986444	9.808874616	1.74E-03	1.00E-02
XLOC_019658	1859761	1861223	1	ENSSSCT00000009521	ENSSSCG00000008702	DOK7	-1.497595699	1.910188281	13.47661371	2.42E-04	1.81E-03
XLOC_019659	2332292	2332336	1	ENSSSCT00000009523	ENSSSCG00000008704	ENSSSCG00000008704	-1.161951674	0.220620953	11.61964813	6.53E-04	4.33E-03
XLOC_019668	4098117	4102541	1	ENSSSCT00000032392	ENSSSCG00000023907	AFAP1	-0.641647793	3.968174135	9.690340625	1.85E-03	1.06E-02
XLOC_019669	4324662	4327417	1	ENSSSCT00000009542	ENSSSCG00000008722	SH3TC1	-0.673346679	4.943242307	8.213704939	4.16E-03	2.10E-02
XLOC_019683	8716499	8718225	1	ENSSSCT00000029872	ENSSSCG00000024594	NKX3-2	-1.287765795	1.344291704	19.78999181	8.64E-06	9.51E-05
XLOC_019687	10837172	10837885	1	ENSSSCT00000009563	ENSSSCG00000008741	FGFBP1	-3.088858056	1.58607145	71.61220916	2.62E-17	1.47E-15
XLOC_019696	15355493	15356401	1	ENSSSCT00000009572	ENSSSCG00000008749	SLIT2	-1.535853335	2.016198351	28.42160524	9.76E-08	1.60E-06
XLOC_019698	15471132	15472644	1	ENSSSCT00000030135	ENSSSCG00000023934	KCNIP4	-2.410167262	3.885059464	33.47079859	7.23E-09	1.47E-07
XLOC_019700	17243383	17243672	1	ENSSSCT00000009578	ENSSSCG00000008754	ENSSSCG00000008754	0.879283521	6.409110227	14.66505694	1.28E-04	1.04E-03
XLOC_019703	19353962	19354480	1	ENSSSCT00000032520	ENSSSCG00000025315	ENSSSCG00000025315	1.390338732	1.425627268	24.00328989	9.62E-07	1.30E-05
XLOC_019708	19874198	19874337	1	ENSSSCT00000024802	ENSSSCG00000022446	ENSSSCG00000022446	1.146863913	2.877382403	21.7286336	3.14E-06	3.80E-05
XLOC_019709	19925148	19925405	1	ENSSSCT00000009584	ENSSSCG00000008759	ENSSSCG00000008759	0.806143296	1.860937945	9.785449514	1.76E-03	1.01E-02
XLOC_019716	30533247	30534496	1	ENSSSCT00000009597	ENSSSCG00000008772	RELL1	-1.170249573	4.51339904	27.6370024	1.46E-07	2.33E-06
XLOC_019726	32340295	32341933	1	ENSSSCT00000026582	ENSSSCG00000030150	UGDH	1.788026683	7.564891961	52.66987435	3.95E-13	1.49E-11
XLOC_019738	35180992	35181180	1	ENSSSCT00000009632	ENSSSCG00000008803	ATP8A1	1.070874779	2.632670201	16.19467026	5.72E-05	5.10E-04
XLOC_019744	38744279	38747169	1	ENSSSCT00000031430	ENSSSCG00000030515	GABRA4	3.929624406	1.48520377	75.99781585	2.84E-18	1.71E-16
XLOC_019748	39789238	39790324	1	ENSSSCT00000009646	ENSSSCG00000008816	NFXL1	0.622352921	4.41782731	8.541185875	3.47E-03	1.81E-02
XLOC_019751	39994822	39995435	1	ENSSSCT00000009647	ENSSSCG00000008817	NIPAL1	1.229403491	-0.228435799	12.00044433	5.32E-04	3.64E-03
XLOC_019752	40026238	40029761	1	ENSSSCT00000028229	ENSSSCG00000026803	TXK	-0.711684559	2.682350581	8.485938076	3.58E-03	1.85E-02
XLOC_019753	40100544	40101165	1	ENSSSCT00000009650	ENSSSCG00000008820	TEC	-1.169089658	4.649724819	27.34650171	1.70E-07	2.66E-06
XLOC_019757	40879889	40880718	1	ENSSSCT00000009663	ENSSSCG00000008829	OCIAD2	-1.217502236	2.113615094	23.01808524	1.60E-06	2.08E-05
XLOC_019759	41306138	41306356	1	ENSSSCT00000009669	ENSSSCG00000008833	SGCB	-0.998211707	1.130628363	12.32453133	4.47E-04	3.11E-03
XLOC_019776	45395481	45395661	1	ENSSSCT00000009694	ENSSSCG00000008854	CPE	-1.194628806	3.279054563	25.63638962	4.12E-07	6.04E-06
XLOC_019777	45557528	45558596	1	ENSSSCT00000009697	ENSSSCG00000008857	SC4MOL	-0.719715769	7.913566344	11.22882615	8.05E-04	5.22E-03
XLOC_019806	57829689	57829864	1	ENSSSCT00000009745	ENSSSCG00000008901	PAICS	0.585989623	3.538179449	7.595724814	5.85E-03	2.82E-02
XLOC_019815	59064675	59064933	1	ENSSSCT00000009759	ENSSSCG00000008913	IGFBP7	-0.666046876	8.340776527	10.74021948	1.05E-03	6.51E-03
XLOC_019838	70754972	70756131	1	ENSSSCT00000009784	ENSSSCG00000025786	ENSSSCG00000025786	1.705160168	4.716139963	24.52174354	7.35E-07	1.02E-05
XLOC_019839	70822154	70822433	1	ENSSSCT00000009787	ENSSSCG00000022724	ENSSSCG00000022724	5.478279486	6.683445461	264.6402928	1.67E-59	6.40E-57
XLOC_019840	70852457	70852968	1	ENSSSCT00000028002	ENSSSCG00000020969	ENSSSCG00000020969	2.135499289	0.039082698	25.5373175	4.34E-07	6.32E-06
XLOC_019841	70910821	70911100	1	ENSSSCT00000024161	ENSSSCG00000024160	ENSSSCG00000024160	1.646371668	7.742237023	55.07523533	1.16E-13	4.72E-12
XLOC_019843	70986093	70986115	1	ENSSSCT00000009785	ENSSSCG00000025226	UGT2A3	2.711736582	6.094440135	79.86549809	4.01E-19	2.55E-17
XLOC_019845	71347053	71348173	1	ENSSSCT00000009792	ENSSSCG00000008939	IGJ	4.207769018	11.38366745	114.4361815	1.05E-26	1.00E-24
XLOC_019857	73876359	73876434	1	ENSSSCT00000009806	ENSSSCG00000008952	RASSF6	0.94190808	1.862879017	13.75012495	2.09E-04	1.60E-03
XLOC_019862	75373259	75373324	1	ENSSSCT00000009825	ENSSSCG00000008970	CDKL2	0.977509089	-0.413168778	7.497360111	6.18E-03	2.95E-02
XLOC_019865	75709379	75710268	1	ENSSSCT00000009828	ENSSSCG00000008973	NAAA	-0.781527187	6.158360191	15.66442487	7.56E-05	6.52E-04
XLOC_019876	76739721	76742120	1	ENSSSCT00000009842	ENSSSCG00000008985	ANKRD56	-1.130430879	3.953977178	17.6650414	2.63E-05	2.59E-04
XLOC_019878	77394690	77396488	1	ENSSSCT00000009846	ENSSSCG00000008989	CNOT6L	-0.618805791	6.006524824	8.499133191	3.55E-03	1.84E-02
XLOC_019881	78710098	78712207	1	ENSSSCT00000009852	ENSSSCG00000008995	LRAT	1.909412503	6.650934881	65.5539571	5.65E-16	2.86E-14
XLOC_019887	79824545	79827106	1	ENSSSCT00000009859	ENSSSCG00000009002	TLR2	-2.895954973	3.461333085	114.0029169	1.30E-26	1.22E-24
XLOC_019891	80675702	80676326	1	ENSSSCT00000009868	ENSSSCG00000009011	FHDC1	-0.701435231	3.210577479	7.198818635	7.30E-03	3.40E-02
XLOC_019895	81905038	81906255	1	ENSSSCT00000025424	ENSSSCG00000028236	ENSSSCG00000028236	-0.778697561	2.138014788	9.425642582	2.14E-03	1.20E-02
XLOC_019903	82785110	82785321	1	ENSSSCT00000030547	ENSSSCG00000022381	ENSSSCG00000022381	0.874183408	0.621354266	8.874608623	2.89E-03	1.55E-02
XLOC_019905	82853006	82853139	1	ENSSSCT00000025566	ENSSSCG00000021491	ENSSSCG00000021491	2.283679146	-0.785006833	28.25330193	1.06E-07	1.73E-06
XLOC_019909	85443611	85445367	1	ENSSSCT00000009885	ENSSSCG00000009026	NR3C2	-0.751144392	1.482315437	6.941189426	8.42E-03	3.82E-02
XLOC_019924	93131210	93135515	1	ENSSSCT00000023019	ENSSSCG00000030396	SETD7	1.036783199	6.06602638	18.98775121	1.32E-05	1.39E-04
XLOC_019927	93479433	93481651	1	ENSSSCT00000031350	ENSSSCG00000024596	CCRN4L	-1.579093179	4.455982982	39.51698407	3.25E-10	8.20E-09
XLOC_019937	103901031	103901222	1	ENSSSCT00000009943	ENSSSCG00000009077	HSPA4L	0.84411929	2.204932558	9.940259149	1.62E-03	9.42E-03
XLOC_019941	108342496	108342507	1	ENSSSCT00000009950	ENSSSCG00000009084	SPATA5	0.865274653	2.61528662	13.45170691	2.45E-04	1.83E-03
XLOC_019948	110612738	110614547	1	ENSSSCT00000009965	ENSSSCG00000009099	ENSSSCG00000009099	-1.131996915	1.498410784	16.24192445	5.57E-05	4.99E-04
XLOC_019960	115058036	115058119	1	CUFF.413.2	NA	C4ORF21	1.207249934	0.937941044	10.4480941	1.23E-03	7.43E-03
XLOC_019962	116227313	116227416	1	ENSSSCT00000024625	ENSSSCG00000021844	ENSSSCG00000021844	-0.891890356	3.260023498	11.02091729	9.01E-04	5.74E-03
XLOC_019965	119969524	119969661	1	ENSSSCT00000010000	ENSSSCG00000009132	ENPEP	-1.856913372	10.37420608	37.12760848	1.11E-09	2.55E-08
XLOC_019966	120119600	120119752	1	ENSSSCT00000024189	ENSSSCG00000025541	ELOVL6	0.815240277	1.343715794	7.656337517	5.66E-03	2.74E-02
XLOC_019978	121674959	121675541	1	ENSSSCT00000010014	ENSSSCG00000009145	OSTC	0.558006537	6.549963491	7.573865889	5.92E-03	2.84E-02
XLOC_019980	122212876	122213682	1	ENSSSCT00000010020	ENSSSCG00000009150	HADH	0.48758993	7.766771965	6.842239227	8.90E-03	4.02E-02
XLOC_019982	122315432	122319109	1	ENSSSCT00000010022	ENSSSCG00000009152	SGMS2	-1.013683089	5.089009286	16.51697651	4.82E-05	4.40E-04
XLOC_019989	125011420	125012820	1	ENSSSCT00000010028	ENSSSCG00000009157	TET2	1.133753675	3.78896258	22.55609585	2.04E-06	2.58E-05
XLOC_019993	126933649	126933735	1	ENSSSCT00000010035	ENSSSCG00000009163	ENSSSCG00000009163	1.272896782	3.34417805	35.60624926	2.42E-09	5.31E-08
XLOC_020010	133740991	133744655	1	ENSSSCT00000028459	ENSSSCG00000029621	BMPR1B	-1.926604155	0.861161843	24.52613934	7.33E-07	1.02E-05
XLOC_020020	137999912	138000043	1	ENSSSCT00000025293	ENSSSCG00000022986	ENSSSCG00000022986	-1.206748806	2.292175244	22.07886496	2.62E-06	3.23E-05
XLOC_020022	138500946	138501825	1	ENSSSCT00000010075	ENSSSCG00000009202	MMRN1	-0.951953349	3.467949628	9.991442053	1.57E-03	9.19E-03
XLOC_020025	140128466	140128642	1	ENSSSCT00000010087	ENSSSCG00000024105	ENSSSCG00000024105	-1.301289171	4.047302245	20.49209775	5.99E-06	6.82E-05
XLOC_020026	140235497	140236018	1	ENSSSCT00000010093	ENSSSCG00000009217	PKD2	-0.832908389	4.301401239	15.72698098	7.32E-05	6.33E-04
XLOC_020027	140307937	140308745	1	ENSSSCT00000010091	ENSSSCG00000009216	SPP1	-4.432598233	7.531938416	109.4081095	1.32E-25	1.18E-23
XLOC_020030	140501465	140503837	1	ENSSSCT00000010097	ENSSSCG00000009220	DMP1	0.789622406	1.845062213	11.08206762	8.72E-04	5.59E-03
XLOC_020031	140533324	140533911	1	ENSSSCT00000010099	ENSSSCG00000009221	DSPP	2.967393606	-0.415281596	39.69097825	2.97E-10	7.54E-09
XLOC_020032	140656077	140656582	1	ENSSSCT00000010102	ENSSSCG00000009223	NUDT9	0.569117268	6.575904118	9.099571859	2.56E-03	1.39E-02
XLOC_020040	144210507	144211762	1	ENSSSCT00000010112	ENSSSCG00000009233	AGPAT9	1.783144151	6.25372558	76.8542059	1.84E-18	1.12E-16
XLOC_020046	146172584	146175329	1	ENSSSCT00000031696	ENSSSCG00000029061	BMP3	-2.016372391	5.734575975	66.46286172	3.57E-16	1.84E-14
XLOC_020056	364339	364411	1	ENSSSCT00000015928	ENSSSCG00000014578	DENND5A	-0.637608278	6.721578337	12.91828422	3.25E-04	2.34E-03
XLOC_020061	682482	682682	1	ENSSSCT00000015918	ENSSSCG00000014568	ST5	-1.413407836	6.009202221	38.27162044	6.16E-10	1.48E-08
XLOC_020074	3065249	3065648	1	ENSSSCT00000015950	ENSSSCG00000014600	ZNF215	1.607412101	0.410039062	28.89273323	7.65E-08	1.28E-06
XLOC_020085	3770126	3772082	1	ENSSSCT00000025039	ENSSSCG00000029189	DCHS1	-0.760611763	4.66400883	12.15769713	4.89E-04	3.37E-03
XLOC_020086	3792870	3792913	1	ENSSSCT00000026121	ENSSSCG00000023080	TPP1	-0.607894866	7.032513241	10.53616632	1.17E-03	7.13E-03
XLOC_020167	7547319	7547390	1	ENSSSCT00000016163	ENSSSCG00000014812	FOLR2	-0.643069394	2.7416016	7.533433463	6.06E-03	2.90E-02
XLOC_020169	7720894	7720994	1	ENSSSCT00000016167	ENSSSCG00000014816	PDE2A	-0.879694693	4.882350928	15.91032123	6.64E-05	5.81E-04
XLOC_020172	8478994	8479193	1	ENSSSCT00000030432	ENSSSCG00000023659	ENSSSCG00000023659	-0.652413762	2.538004044	6.956285355	8.35E-03	3.80E-02
XLOC_020175	8561507	8564710	1	ENSSSCT00000016174	ENSSSCG00000014822	ARHGEF17	-0.820599751	4.822640457	13.29474611	2.66E-04	1.97E-03
XLOC_020186	10406856	10407424	1	ENSSSCT00000032414	ENSSSCG00000021638	NEU3	1.213692037	4.312443883	38.46352299	5.58E-10	1.35E-08
XLOC_020194	10972133	10972231	1	ENSSSCT00000016211	ENSSSCG00000014859	SERPINH1	-0.68218651	6.250890406	12.76358284	3.53E-04	2.52E-03
XLOC_020198	11491517	11491599	1	ENSSSCT00000025742	ENSSSCG00000026855	WNT11	3.030375812	1.556192422	64.76310436	8.45E-16	4.20E-14
XLOC_020204	12302387	12302650	1	ENSSSCT00000016228	ENSSSCG00000014875	CAPN5	-0.620176863	7.695633742	6.621344193	1.01E-02	4.45E-02
XLOC_020205	12345556	12345573	1	ENSSSCT00000016229	ENSSSCG00000014876	MYO7A	2.858765202	3.646236968	100.4064356	1.24E-23	1.05E-21
XLOC_020208	13216669	13217933	1	ENSSSCT00000016234	ENSSSCG00000014880	AQP11	1.088079922	5.914206599	28.22973606	1.08E-07	1.74E-06
XLOC_020217	19117863	19118194	1	ENSSSCT00000016255	ENSSSCG00000014900	RAB30	1.928106086	0.887301978	37.80007955	7.84E-10	1.85E-08
XLOC_020227	22903508	22903617	1	ENSSSCT00000016277	ENSSSCG00000014921	PRSS23	-0.717261242	5.80049346	13.99732084	1.83E-04	1.42E-03
XLOC_020229	23112723	23112875	1	ENSSSCT00000016278	ENSSSCG00000014922	TMEM135	0.9355045	0.442940278	8.351075248	3.85E-03	1.97E-02
XLOC_020230	23798576	23798777	1	ENSSSCT00000016279	ENSSSCG00000014923	RAB38	0.943207989	2.394697628	17.85438411	2.38E-05	2.37E-04
XLOC_020238	25630149	25630408	1	ENSSSCT00000024828	ENSSSCG00000027093	FOLH1	7.108287262	6.39519153	268.1438107	2.88E-60	1.16E-57
XLOC_020296	40598687	40600572	1	ENSSSCT00000024973	ENSSSCG00000025297	ENSSSCG00000025297	0.995581227	0.730568576	11.61676871	6.54E-04	4.33E-03
XLOC_020304	43174648	43174814	1	CUFF.419.2	NA	ARHGAP20	2.499234639	-0.642574742	34.53562868	4.19E-09	8.80E-08
XLOC_020305	43861486	43861496	1	ENSSSCT00000016380	ENSSSCG00000015016	POU2AF1	2.063061045	6.074570383	40.82954515	1.66E-10	4.40E-09
XLOC_020308	44381619	44381764	1	ENSSSCT00000024052	ENSSSCG00000022950	ENSSSCG00000022950	0.580733636	2.374653708	6.636207444	9.99E-03	4.43E-02
XLOC_020310	44431415	44431663	1	ENSSSCT00000016391	ENSSSCG00000015027	ENSSSCG00000015027	-0.878923741	1.868375939	10.29544869	1.33E-03	7.99E-03
XLOC_020312	44457413	44457472	1	ENSSSCT00000016402	ENSSSCG00000015036	DIXDC1	-1.161852533	4.144190883	21.52559648	3.49E-06	4.17E-05
XLOC_020320	45725936	45726059	1	ENSSSCT00000016411	ENSSSCG00000015045	NCAM1	-0.913750605	3.7932291	18.22886861	1.96E-05	1.98E-04
XLOC_020334	49283446	49283510	1	ENSSSCT00000016435	ENSSSCG00000015069	APOC3	2.620523465	8.424847434	80.18721417	3.41E-19	2.18E-17
XLOC_020337	49613082	49613739	1	ENSSSCT00000016440	ENSSSCG00000015074	SIDT2	0.614706363	6.462404487	11.55881474	6.74E-04	4.46E-03
XLOC_020338	49631072	49631227	1	ENSSSCT00000016439	ENSSSCG00000015073	TAGLN	-2.410904947	9.74110421	53.8349054	2.18E-13	8.57E-12
XLOC_020350	50918843	50919201	1	ENSSSCT00000027894	ENSSSCG00000028204	ENSSSCG00000028204	8.044574949	6.335650166	265.9441759	8.69E-60	3.41E-57
XLOC_020354	51265491	51265648	1	ENSSSCT00000016468	ENSSSCG00000015102	CCDC84	1.51558137	3.867964262	46.59569457	8.73E-12	2.78E-10
XLOC_020363	51452067	51452587	1	ENSSSCT00000016481	ENSSSCG00000015115	CBL	1.42082292	0.834868081	18.61139585	1.60E-05	1.67E-04
XLOC_020370	53362346	53362579	1	ENSSSCT00000022658	ENSSSCG00000023728	TBCEL	0.576689031	5.024282278	9.370123108	2.21E-03	1.23E-02
XLOC_020377	55129660	55129705	1	ENSSSCT00000016503	ENSSSCG00000015137	CRTAM	-0.702024622	2.492157748	9.068577011	2.60E-03	1.41E-02
XLOC_020378	55172134	55172289	1	CUFF.421.2	NA	C11ORF63	-3.707775488	-0.139029881	67.86270196	1.75E-16	9.21E-15
XLOC_020383	55394474	55394680	1	ENSSSCT00000025556	ENSSSCG00000022961	CLMP	-1.254220458	5.076001582	19.88554898	8.22E-06	9.11E-05
XLOC_020402	56523868	56523943	1	ENSSSCT00000016541	ENSSSCG00000015175	VWA5A	0.849426026	2.555262724	13.50295366	2.38E-04	1.79E-03
XLOC_020419	57581204	57581363	1	ENSSSCT00000016568	ENSSSCG00000015202	ROBO3	-0.959942062	0.75242522	8.498764434	3.55E-03	1.84E-02
XLOC_020421	57752750	57753139	1	ENSSSCT00000026244	ENSSSCG00000022536	SLC37A2	1.828102663	7.809005293	62.0715493	3.31E-15	1.58E-13
XLOC_020423	58321943	58322064	1	ENSSSCT00000016578	ENSSSCG00000015212	FEZ1	-2.450559407	-0.044912114	40.95510118	1.56E-10	4.16E-09
XLOC_020425	58380115	58380164	1	ENSSSCT00000016580	ENSSSCG00000015214	STT3A	0.488816977	7.522414571	6.398656781	1.14E-02	4.95E-02
XLOC_020440	61927898	61928180	1	ENSSSCT00000027719	ENSSSCG00000021573	KCNJ5	1.441084335	0.695459517	27.62800417	1.47E-07	2.33E-06
XLOC_020441	62607366	62607706	1	ENSSSCT00000016608	ENSSSCG00000015239	BARX2	2.52491894	0.070140971	42.45996794	7.21E-11	2.01E-09
XLOC_020444	62880784	62881143	1	ENSSSCT00000016612	ENSSSCG00000015243	PRDM10	0.768870972	1.15667363	6.70046673	9.64E-03	4.29E-02
XLOC_020447	63398130	63399098	1	ENSSSCT00000016619	ENSSSCG00000015250	ADAMTS15	-0.810873569	4.193436662	13.91973169	1.91E-04	1.47E-03
XLOC_020450	65219747	65220002	1	ENSSSCT00000016622	ENSSSCG00000015253	NTM	-2.547703873	0.064318601	44.96605992	2.00E-11	6.07E-10
XLOC_020454	67275091	67275121	1	ENSSSCT00000016625	ENSSSCG00000015256	JAM3	-0.91823017	1.841947191	12.46911338	4.14E-04	2.90E-03
XLOC_020467	70202769	70202794	1	ENSSSCT00000016635	ENSSSCG00000015266	FMO4	0.528745489	3.659371979	6.386341178	1.15E-02	4.98E-02
XLOC_020468	70327445	70327706	1	ENSSSCT00000028661	ENSSSCG00000028322	BTG2	0.601692514	5.67085652	8.639663484	3.29E-03	1.72E-02
XLOC_020473	70869462	70872407	1	ENSSSCT00000016643	ENSSSCG00000015274	ZBED6	2.408665984	0.509378002	47.40573561	5.77E-12	1.91E-10
XLOC_020476	71059335	71059592	1	ENSSSCT00000016645	ENSSSCG00000015276	ETNK2	-0.874871689	3.348454284	13.14300276	2.89E-04	2.12E-03
XLOC_020496	73889648	73890313	1	ENSSSCT00000017048	ENSSSCG00000015651	PIGR	2.655312341	10.69752356	124.1110072	7.97E-29	8.68E-27
XLOC_020497	73959148	73959249	1	ENSSSCT00000017054	ENSSSCG00000015657	PIGR	2.789746962	10.89038473	128.013327	1.11E-29	1.29E-27
XLOC_020500	74096099	74096282	1	ENSSSCT00000017059	ENSSSCG00000015661	C4BPB	1.835918418	6.287135833	56.13101264	6.78E-14	2.88E-12
XLOC_020501	74110909	74111201	1	ENSSSCT00000017060	ENSSSCG00000015662	C4BPA	1.181598998	10.11218667	33.5331672	7.01E-09	1.43E-07
XLOC_020502	74195616	74195915	1	ENSSSCT00000017061	ENSSSCG00000015663	APOR	-0.730789037	3.30661134	8.182099928	4.23E-03	2.14E-02
XLOC_020506	74529921	74529958	1	ENSSSCT00000016665	ENSSSCG00000015294	ENSSSCG00000015294	1.695707196	2.147629279	11.80565017	5.91E-04	3.98E-03
XLOC_020517	78631028	78631307	1	CUFF.426.2	NA	AKAP9	0.584122624	6.269117674	8.49858859	3.55E-03	1.84E-02
XLOC_020518	78959290	78959568	1	ENSSSCT00000016687	ENSSSCG00000015314	ANKIB1	0.562016213	4.344641034	7.457850807	6.32E-03	3.01E-02
XLOC_020528	80762598	80763137	1	ENSSSCT00000016697	ENSSSCG00000015324	GNG11	-0.676437809	5.825381015	12.87920803	3.32E-04	2.38E-03
XLOC_020530	81459881	81460013	1	ENSSSCT00000016700	ENSSSCG00000015327	CASD1	0.935451208	4.49052946	14.35229008	1.52E-04	1.20E-03
XLOC_020531	81472933	81473141	1	ENSSSCT00000029820	ENSSSCG00000021455	SGCE	-0.736447618	1.069523309	7.276899513	6.98E-03	3.27E-02
XLOC_020553	90266490	90266757	1	ENSSSCT00000016727	ENSSSCG00000015353	SCIN	-0.686179778	8.394829658	9.100500604	2.56E-03	1.39E-02
XLOC_020554	90367073	90368637	1	ENSSSCT00000016726	ENSSSCG00000015352	NP_001026961.1	-0.83352444	5.681380257	14.96215477	1.10E-04	9.07E-04
XLOC_020558	94800587	94800721	1	ENSSSCT00000030703	ENSSSCG00000023118	ENSSSCG00000023118	0.446112949	5.147486749	6.387783332	1.15E-02	4.97E-02
XLOC_020559	94843483	94843520	1	ENSSSCT00000016738	ENSSSCG00000015363	AGR2	1.053832617	7.57772832	15.89220203	6.71E-05	5.85E-04
XLOC_020560	95509942	95509955	1	ENSSSCT00000031031	ENSSSCG00000030484	AHR	0.794474972	5.097754499	10.95211945	9.35E-04	5.91E-03
XLOC_020578	102371094	102371297	1	ENSSSCT00000022954	ENSSSCG00000026730	PGPIC	-1.364575878	0.412400073	14.74718674	1.23E-04	1.00E-03
XLOC_020579	102544383	102544421	1	ENSSSCT00000016765	ENSSSCG00000015390	PGP3	-1.560095933	8.718567486	51.47645349	7.25E-13	2.65E-11
XLOC_020582	102873679	102874021	1	ENSSSCT00000026505	ENSSSCG00000025326	C7ORF23	1.003383088	4.253342804	26.1622695	3.14E-07	4.69E-06
XLOC_020586	105474523	105474661	1	ENSSSCT00000016771	ENSSSCG00000015396	SEMA3D	-0.893719554	1.868919042	8.040495029	4.57E-03	2.28E-02
XLOC_020592	108068516	108068631	1	ENSSSCT00000016777	ENSSSCG00000015402	CACNA2D1	1.88241577	2.925186089	52.39370572	4.54E-13	1.70E-11
XLOC_020615	116160099	116160302	1	ENSSSCT00000016810	ENSSSCG00000015430	RINT1	0.563015141	4.572557277	7.208189247	7.26E-03	3.38E-02
XLOC_020626	118190326	118190460	1	ENSSSCT00000031097	ENSSSCG00000021813	SLC26A3	-8.994214393	5.374703517	314.1407184	2.74E-70	1.53E-67
XLOC_020629	119027108	119027365	1	ENSSSCT00000016827	ENSSSCG00000027699	ENSSSCG00000027699	0.706447833	4.363057928	13.2295705	2.76E-04	2.03E-03
XLOC_020631	119201021	119201166	1	ENSSSCT00000026281	ENSSSCG00000025643	ENSSSCG00000025643	0.756973916	2.67727405	10.57813914	1.14E-03	6.99E-03
XLOC_020632	119465473	119465704	1	ENSSSCT00000031911	ENSSSCG00000020963	EPDR1	-1.679862208	4.027074201	56.94807604	4.47E-14	1.95E-12
XLOC_020636	120198069	120198467	1	ENSSSCT00000016835	ENSSSCG00000015453	PDIA4	0.89236163	9.484104689	18.74476389	1.49E-05	1.56E-04
XLOC_020644	124255189	124255510	1	ENSSSCT00000016844	ENSSSCG00000015462	TPK1	0.957455663	5.697859599	22.92869837	1.68E-06	2.17E-05
XLOC_020650	125188692	125188839	1	ENSSSCT00000016857	ENSSSCG00000015474	PPFIA4	-1.902131097	2.01315025	25.95629944	3.49E-07	5.18E-06
XLOC_020662	127491779	127492038	1	ENSSSCT00000028213	ENSSSCG00000022742	PRDX6	-0.764921682	6.976706754	16.44518845	5.01E-05	4.54E-04
XLOC_020672	128929460	128929781	1	ENSSSCT00000016893	ENSSSCG00000015506	TNN	-1.367908151	3.041481474	17.61920488	2.70E-05	2.64E-04
XLOC_020691	134543466	134543810	1	ENSSSCT00000016927	ENSSSCG00000015538	KIAA1614	-0.968707216	1.382044935	12.45142753	4.18E-04	2.92E-03
XLOC_020694	135109023	135109289	1	ENSSSCT00000016932	ENSSSCG00000015543	CACNA1E	1.382250315	1.457191705	24.41588267	7.76E-07	1.07E-05
XLOC_020700	136765797	136765986	1	ENSSSCT00000016946	ENSSSCG00000015556	LAMC2	-1.432593237	6.752019248	34.65488808	3.94E-09	8.31E-08
XLOC_020725	144015801	144015998	1	ENSSSCT00000016991	ENSSSCG00000015598	TMEM206	0.636215718	4.349162621	6.660868786	9.86E-03	4.38E-02
XLOC_020728	144465289	144465435	1	ENSSSCT00000016996	ENSSSCG00000015603	LPGAT1	1.478228633	3.606505784	22.02505783	2.69E-06	3.32E-05
XLOC_020730	144670898	144671168	1	ENSSSCT00000024989	ENSSSCG00000024509	SLC30A1	1.139436645	3.989800129	23.28616873	1.40E-06	1.83E-05
XLOC_020740	147877835	147878688	1	ENSSSCT00000017015	ENSSSCG00000015621	PLXNA2	1.412229773	2.000766127	21.08205839	4.40E-06	5.15E-05
XLOC_020741	148127165	148128214	1	ENSSSCT00000029838	ENSSSCG00000026412	PLXNA2	1.583765076	4.997913594	38.47880298	5.54E-10	1.35E-08
XLOC_020742	148445971	148446334	1	ENSSSCT00000017016	ENSSSCG00000015622	CD34	-0.793695901	5.058865849	16.70735369	4.36E-05	4.03E-04
XLOC_020751	150112869	150113020	1	ENSSSCT00000017024	ENSSSCG00000015630	DDC	3.050729585	4.504363964	126.6466563	2.22E-29	2.53E-27
XLOC_020798	3964669	3965256	1	ENSSSCT00000015979	ENSSSCG00000014628	APBB1	-0.901773589	3.850800606	18.88961203	1.39E-05	1.46E-04
XLOC_020799	3991503	3992333	1	ENSSSCT00000015984	ENSSSCG00000014633	PRKCDBP	-1.332246184	4.973384986	35.18389733	3.00E-09	6.44E-08
XLOC_020874	6108840	6109793	1	ENSSSCT00000016117	ENSSSCG00000014766	OR51E1	-0.888787692	1.227273611	9.946456421	1.61E-03	9.39E-03
XLOC_020903	7896906	7898299	1	ENSSSCT00000031538	ENSSSCG00000029388	ENSSSCG00000029388	-0.924202071	4.055025608	16.39020017	5.16E-05	4.66E-04
XLOC_020907	8130490	8130573	1	ENSSSCT00000016171	ENSSSCG00000014820	FCHSD2	0.926274127	4.921436762	19.64006877	9.35E-06	1.02E-04
XLOC_020910	8856572	8857887	1	ENSSSCT00000016179	ENSSSCG00000014827	PLEKHB1	-1.705507186	1.608558025	31.01739221	2.56E-08	4.65E-07
XLOC_020921	9676557	9677535	1	ENSSSCT00000030806	ENSSSCG00000024060	ENSSSCG00000024060	0.766627612	1.600536558	8.743601062	3.11E-03	1.65E-02
XLOC_020922	10070248	10070327	1	ENSSSCT00000016195	ENSSSCG00000014843	CHRDL2	-1.53592873	0.432873149	22.33894708	2.29E-06	2.85E-05
XLOC_020923	10107951	10108583	1	ENSSSCT00000016197	ENSSSCG00000014845	XRRA1	0.949203423	1.306782088	13.30648552	2.64E-04	1.96E-03
XLOC_020925	10269414	10269667	1	ENSSSCT00000030717	ENSSSCG00000021702	ENSSSCG00000021702	0.947661393	2.175255273	16.77969989	4.20E-05	3.91E-04
XLOC_020931	10829058	10829246	1	ENSSSCT00000016206	ENSSSCG00000014854	KLHL35	1.011490807	1.703916426	8.668060641	3.24E-03	1.70E-02
XLOC_020932	10840405	10843093	1	ENSSSCT00000016205	ENSSSCG00000014853	GDPD5	0.920968562	5.523421248	13.35450498	2.58E-04	1.92E-03
XLOC_020933	10993370	10993960	1	ENSSSCT00000016213	ENSSSCG00000014860	MAP6	-1.207961529	1.36961408	12.94357023	3.21E-04	2.32E-03
XLOC_020935	11589743	11590471	1	ENSSSCT00000024218	ENSSSCG00000022347	WNT11	2.747966221	1.09616977	51.84336584	6.01E-13	2.20E-11
XLOC_020947	13600884	13601594	1	ENSSSCT00000016241	ENSSSCG00000014887	ALG8	0.617948719	3.768628368	9.686486267	1.86E-03	1.06E-02
XLOC_020964	21887327	21888647	1	ENSSSCT00000016265	ENSSSCG00000014909	ENSSSCG00000014909	-0.515924083	4.934455413	6.792669045	9.15E-03	4.11E-02
XLOC_020974	24081771	24082634	1	ENSSSCT00000016280	ENSSSCG00000014924	CTSC	1.407072948	7.012385964	50.0173594	1.52E-12	5.38E-11
XLOC_020977	25236706	25239586	1	ENSSSCT00000016284	ENSSSCG00000014927	NOX4	-0.910495803	1.083407642	8.795101764	3.02E-03	1.61E-02
XLOC_020983	28983531	28984926	1	ENSSSCT00000023503	ENSSSCG00000024933	SLC36A4	-1.108906249	3.195922382	19.74449098	8.85E-06	9.70E-05
XLOC_020999	32410090	32411021	1	ENSSSCT00000016334	ENSSSCG00000014972	CCDC82	-0.737819998	4.44628105	10.86400281	9.81E-04	6.16E-03
XLOC_021002	36259075	36259226	1	ENSSSCT00000024893	ENSSSCG00000024022	TRPC6	-0.965458351	0.641808209	9.819883486	1.73E-03	9.98E-03
XLOC_021008	37358377	37358959	1	ENSSSCT00000016348	ENSSSCG00000014985	MMP1	1.02225328	8.481341653	16.05956191	6.14E-05	5.42E-04
XLOC_021011	37493636	37493736	1	ENSSSCT00000016351	ENSSSCG00000014988	MMP13	1.803166234	0.354146616	25.08774203	5.48E-07	7.79E-06
XLOC_021029	40746503	40746744	1	ENSSSCT00000028051	ENSSSCG00000025606	ATM	1.506775577	2.07198232	26.15398405	3.15E-07	4.70E-06
XLOC_021030	40859434	40859574	1	ENSSSCT00000031637	ENSSSCG00000027597	ENSSSCG00000027597	0.929115381	1.950569498	12.32859605	4.46E-04	3.10E-03
XLOC_021033	41073546	41076915	1	ENSSSCT00000016374	ENSSSCG00000015010	EXPH5	0.698868173	4.567147827	7.338208154	6.75E-03	3.18E-02
XLOC_021049	44428187	44429322	1	ENSSSCT00000016389	ENSSSCG00000015025	CRYAB	-1.46535822	3.439200942	25.26093253	5.01E-07	7.17E-06
XLOC_021052	44692043	44692427	1	ENSSSCT00000016403	ENSSSCG00000015037	IL18	1.060216636	5.345128323	20.36816732	6.39E-06	7.23E-05
XLOC_021059	46899880	46899885	1	ENSSSCT00000016422	ENSSSCG00000015056	REXO2	0.840892566	2.359185012	8.60744193	3.35E-03	1.75E-02
XLOC_021064	49241230	49242019	1	ENSSSCT00000016432	ENSSSCG00000015066	ZNF259	0.691155892	5.953000706	11.7477178	6.09E-04	4.08E-03
XLOC_021066	49273815	49274965	1	ENSSSCT00000016434	ENSSSCG00000015068	APOA4	2.740145115	10.32275009	131.0591414	2.40E-30	2.83E-28
XLOC_021067	49288615	49289382	1	ENSSSCT00000016436	ENSSSCG00000015070	APOA1	1.166474472	12.6126007	23.09731028	1.54E-06	2.00E-05
XLOC_021075	50492489	50496301	1	ENSSSCT00000025729	ENSSSCG00000029199	SCN4B	-0.627519283	2.372940071	7.203048639	7.28E-03	3.39E-02
[truncated: 58,258 more chars]
