# Supplementary material for: Extensive Expression Differences along Porcine Small Intestine Evidenced by Transcriptome Sequencing
Source: PLoS One. 2014 Feb 12;9(2):e88515. doi: 10.1371/journal.pone.0088515 (PMC3922923; doi:10.1371/journal.pone.0088515)
Supplement: Table S5 — Differentially expressed genes (FDR<0.05) between duodenum and jejunum tissue. (TXT) [file pone.0088515.s011.txt]

Id	Begin_exon	finish_exon	exon_number	transcript	gene_ENSEMBL	gene_HUGO	logFC	logCPM	LR	PValue	FDR
XLOC_000090	30388405	30388888	1	ENSSSCT00000004594	ENSSSCG00000004156	IFNGR1	-0.721238712	7.674205252	15.1313254	1.00E-04	2.25E-03
XLOC_000107	34523098	34523329	1	ENSSSCT00000004620	ENSSSCG00000004181	VNN1	-3.01453547	4.812969567	51.24442421	8.16E-13	6.73E-11
XLOC_000120	35443502	35443682	1	ENSSSCT00000023146	ENSSSCG00000023740	ENSSSCG00000023740	-2.568112481	5.230155346	51.90197229	5.83E-13	4.98E-11
XLOC_000143	48197140	48197275	1	ENSSSCT00000004692	ENSSSCG00000004245	FAM184A	1.589851034	0.058230908	9.813236151	1.73E-03	2.43E-02
XLOC_000170	58326935	58326965	1	ENSSSCT00000004730	ENSSSCG00000004280	RIMS1	-1.441855879	3.149292205	25.54988861	4.31E-07	1.69E-05
XLOC_000176	60831750	60832289	1	ENSSSCT00000004745	ENSSSCG00000004291	NT5E	-1.253470402	2.946298871	21.56365448	3.42E-06	1.10E-04
XLOC_000220	83109165	83109411	1	ENSSSCT00000004841	ENSSSCG00000004380	ENSSSCG00000004380	0.689633292	3.551660712	8.35360271	3.85E-03	4.46E-02
XLOC_000237	87674779	87674910	1	ENSSSCT00000004887	ENSSSCG00000004422	WISP3	-0.850300232	0.962281405	8.985015053	2.72E-03	3.42E-02
XLOC_000320	123140555	123140766	1	ENSSSCT00000005055	ENSSSCG00000004576	RORA	0.939668674	1.463447764	13.41182338	2.50E-04	4.93E-03
XLOC_000330	125443231	125443349	1	ENSSSCT00000023034	ENSSSCG00000021143	ENSSSCG00000021143	4.093510824	1.152634488	132.3551103	1.25E-30	3.28E-28
XLOC_000331	126092062	126092191	1	ENSSSCT00000027950	ENSSSCG00000025578	ALDH1A2	2.077682818	3.145541315	42.73209364	6.28E-11	4.22E-09
XLOC_000332	126609775	126610573	1	ENSSSCT00000031109	ENSSSCG00000026445	ENSSSCG00000026445	1.172491987	0.211438102	13.89640392	1.93E-04	3.97E-03
XLOC_000339	128359700	128359844	1	ENSSSCT00000023283	ENSSSCG00000029459	ENSSSCG00000029459	-1.09909654	0.460933364	9.428546976	2.14E-03	2.85E-02
XLOC_000350	132090591	132090706	1	ENSSSCT00000005098	ENSSSCG00000004617	KIAA1370	0.793203782	4.204995504	10.28706794	1.34E-03	1.98E-02
XLOC_000361	134516466	134516488	1	ENSSSCT00000005120	ENSSSCG00000004635	SPPL2A	-0.584601766	8.373686101	8.471759296	3.61E-03	4.23E-02
XLOC_000367	135147967	135148097	1	ENSSSCT00000005129	ENSSSCG00000004644	HDC	0.880203948	1.808400741	10.50242854	1.19E-03	1.80E-02
XLOC_000386	141148747	141148770	1	ENSSSCT00000005160	ENSSSCG00000004674	SHF	-1.537200626	1.224930664	29.34008596	6.07E-08	2.71E-06
XLOC_000387	141201516	141201913	1	ENSSSCT00000005162	ENSSSCG00000004676	DUOXA2	2.614835713	1.117445201	48.24373104	3.76E-12	2.88E-10
XLOC_000388	141221493	141221565	1	ENSSSCT00000005164	ENSSSCG00000004678	DUOX2	1.310059119	4.866218329	25.45268199	4.53E-07	1.76E-05
XLOC_000453	147292891	147294855	1	ENSSSCT00000032071	ENSSSCG00000030198	ENV	-1.36858078	4.757273167	29.71632902	5.00E-08	2.28E-06
XLOC_000459	152412178	152412403	1	ENSSSCT00000005302	ENSSSCG00000004803	ACTC1	-1.223900068	4.656082873	20.53615977	5.85E-06	1.84E-04
XLOC_000500	165529517	165529557	1	ENSSSCT00000005376	ENSSSCG00000004870	CNDP2	-0.718917706	9.699330471	11.92449934	5.54E-04	9.66E-03
XLOC_000502	165902018	165902275	1	ENSSSCT00000005381	ENSSSCG00000004875	CYB5A	0.747375628	8.518913823	12.30910104	4.51E-04	8.20E-03
XLOC_000563	185983169	185983326	1	ENSSSCT00000005483	ENSSSCG00000004971	ENSSSCG00000004971	0.641075351	3.781616387	10.11225329	1.47E-03	2.12E-02
XLOC_000570	187774212	187774732	1	CUFF.30.3	NA	THSD4	-0.911369464	0.146284236	9.476440203	2.08E-03	2.80E-02
XLOC_000609	204289994	204290160	1	ENSSSCT00000005564	ENSSSCG00000005047	CDKN3	-0.693936345	3.500013512	8.863217895	2.91E-03	3.59E-02
XLOC_000694	225900122	225900422	1	ENSSSCT00000005694	ENSSSCG00000005166	MLLT3	0.67597806	4.395263543	11.08400501	8.71E-04	1.39E-02
XLOC_000697	227334093	227334145	1	ENSSSCT00000005701	ENSSSCG00000005171	ADFP	-0.823653623	4.784097944	15.30718452	9.14E-05	2.07E-03
XLOC_000711	239134396	239134686	1	ENSSSCT00000005727	ENSSSCG00000005195	ENSSSCG00000005195	1.925245766	1.277195091	34.41234796	4.46E-09	2.36E-07
XLOC_000744	247961314	247961476	1	ENSSSCT00000005777	ENSSSCG00000005243	PGM5	-0.932046823	7.045365123	9.769802926	1.77E-03	2.48E-02
XLOC_000759	252793170	252793277	1	ENSSSCT00000027607	ENSSSCG00000028996	ALDH1A1	1.157538152	7.808714038	21.95213733	2.80E-06	9.17E-05
XLOC_000773	259252402	259252446	1	ENSSSCT00000005825	ENSSSCG00000005288	TLE4	-1.807045105	6.996102382	90.66111571	1.71E-21	2.83E-19
XLOC_000787	264119361	264119706	1	ENSSSCT00000005853	ENSSSCG00000005315	CA9	3.371486403	5.035662818	179.8365732	5.26E-41	2.12E-38
XLOC_000855	276767826	276767985	1	ENSSSCT00000005973	ENSSSCG00000005429	TMEM38B	0.720979074	2.520364053	9.246055965	2.36E-03	3.05E-02
XLOC_000861	278643318	278643500	1	ENSSSCT00000025908	ENSSSCG00000026467	ZNF462	-2.378698021	0.424493043	29.54775727	5.46E-08	2.46E-06
XLOC_000871	283440944	283441041	1	ENSSSCT00000024726	ENSSSCG00000022780	UGCG	-0.679709977	6.350021196	11.11449558	8.57E-04	1.37E-02
XLOC_000941	299402516	299402795	1	ENSSSCT00000006149	ENSSSCG00000005593	OLFML2A	-0.71780385	4.269656703	9.064703547	2.61E-03	3.31E-02
XLOC_000953	301835733	301835842	1	ENSSSCT00000006169	ENSSSCG00000005610	SLC2A8	2.195959018	4.057282365	94.98447218	1.92E-22	3.33E-20
XLOC_000968	302764484	302764815	1	ENSSSCT00000006210	ENSSSCG00000005648	SLC27A4	-0.727178306	9.360459048	8.771670274	3.06E-03	3.72E-02
XLOC_000991	304454129	304454228	1	ENSSSCT00000006270	ENSSSCG00000005701	ASS1	-1.212196966	10.07726186	11.87433396	5.69E-04	9.86E-03
XLOC_001015	306998075	306998137	1	ENSSSCT00000022734	ENSSSCG00000021241	ADAMTS13	0.869987535	3.674340688	9.929633104	1.63E-03	2.31E-02
XLOC_001036	309824502	309824776	1	ENSSSCT00000026587	ENSSSCG00000023376	PARD6G	-0.952855308	3.088061273	12.76617	3.53E-04	6.60E-03
XLOC_001039	310285335	310285555	1	ENSSSCT00000006355	ENSSSCG00000005779	ENSSSCG00000005779	1.269065276	0.295332175	14.63006271	1.31E-04	2.81E-03
XLOC_001077	313881749	313881818	1	ENSSSCT00000006408	ENSSSCG00000005830	KIAA1984	-1.536092011	0.221268696	14.70662633	1.26E-04	2.72E-03
XLOC_001113	9838859	9839667	1	ENSSSCT00000004480	ENSSSCG00000004052	FNDC1	-0.92052508	3.917324448	9.023660695	2.67E-03	3.36E-02
XLOC_001182	33400395	33404706	1	ENSSSCT00000030224	ENSSSCG00000022387	TBPL1	-0.637451222	5.009674477	10.00556561	1.56E-03	2.23E-02
XLOC_001193	35364978	35365154	1	ENSSSCT00000004635	ENSSSCG00000028817	ENSSSCG00000028817	-2.672639407	5.36128952	154.3036937	1.99E-35	6.74E-33
XLOC_001194	35386784	35386965	1	ENSSSCT00000004634	ENSSSCG00000004194	ENSSSCG00000004194	-2.755637829	5.262231734	135.1920633	3.00E-31	8.29E-29
XLOC_001195	35401576	35401680	1	ENSSSCT00000028186	ENSSSCG00000023950	ENSSSCG00000023950	-2.747648652	1.81469879	77.63696409	1.24E-18	1.73E-16
XLOC_001200	36035295	36035377	1	ENSSSCT00000004641	ENSSSCG00000004200	ENSSSCG00000004200	0.735492096	2.036656898	9.380234177	2.19E-03	2.90E-02
XLOC_001314	80638829	80638953	1	ENSSSCT00000004825	ENSSSCG00000004366	BVES	-1.049716089	1.021465623	9.099854567	2.56E-03	3.26E-02
XLOC_001338	85867147	85868599	1	ENSSSCT00000004864	ENSSSCG00000004401	DDO	-1.467111668	0.430397198	14.34173787	1.52E-04	3.24E-03
XLOC_001343	86680011	86681251	1	ENSSSCT00000004882	ENSSSCG00000004419	KIAA1919	-0.807288077	2.508476832	12.31897624	4.48E-04	8.16E-03
XLOC_001344	86715107	86715339	1	ENSSSCT00000004880	ENSSSCG00000004417	SLC16A10	-1.298779716	2.820474833	28.44219301	9.65E-08	4.15E-06
XLOC_001403	108842620	108843034	1	ENSSSCT00000004982	ENSSSCG00000004510	ACAA2	0.674505794	6.036507977	11.16948642	8.32E-04	1.34E-02
XLOC_001407	109541776	109541905	1	ENSSSCT00000004987	ENSSSCG00000004515	ENSSSCG00000004515	-1.144431588	0.209495936	8.872354447	2.90E-03	3.58E-02
XLOC_001411	110207694	110207940	1	ENSSSCT00000004993	ENSSSCG00000004521	MRO	-0.984928013	0.329302823	8.300542554	3.96E-03	4.53E-02
XLOC_001419	117245446	117246352	1	ENSSSCT00000005015	ENSSSCG00000004540	ONECUT2	2.201404146	0.236507966	36.11571915	1.86E-09	1.03E-07
XLOC_001445	121351487	121352446	1	ENSSSCT00000005052	ENSSSCG00000004573	ENSSSCG00000004573	2.43906176	0.720920448	31.59590916	1.90E-08	9.17E-07
XLOC_001461	125538028	125538290	1	ENSSSCT00000005077	ENSSSCG00000004596	LIPC	4.862220962	2.401490282	246.7649195	1.32E-55	8.20E-53
XLOC_001464	126147027	126147266	1	ENSSSCT00000024465	ENSSSCG00000023356	ENSSSCG00000023356	1.763876038	0.375627449	24.45897436	7.59E-07	2.80E-05
XLOC_001472	128545591	128545748	1	ENSSSCT00000024384	ENSSSCG00000023413	NEDD4	-0.912971568	1.899587266	9.864230469	1.69E-03	2.38E-02
XLOC_001477	132815458	132817828	1	ENSSSCT00000005107	ENSSSCG00000004624	MAPK6	-0.649955005	7.950106296	8.298443957	3.97E-03	4.54E-02
XLOC_001484	134977466	134977943	1	ENSSSCT00000005127	ENSSSCG00000004642	SLC27A5	0.635021293	3.032440948	8.102149077	4.42E-03	4.91E-02
XLOC_001485	135172999	135173175	1	ENSSSCT00000005128	ENSSSCG00000004643	SLC27A5	0.681996699	4.88767544	8.076056209	4.49E-03	4.98E-02
XLOC_001493	138044833	138046121	1	CUFF.19.2	NA	SEMA6D	-1.709744559	5.323639328	54.59845632	1.48E-13	1.34E-11
XLOC_001495	140842956	140846005	1	ENSSSCT00000005158	ENSSSCG00000004672	GATM	1.046363658	3.57285847	9.269853132	2.33E-03	3.02E-02
XLOC_001497	141171519	141171883	1	ENSSSCT00000005161	ENSSSCG00000004675	DUOX1	0.789273429	1.804377413	10.7716767	1.03E-03	1.61E-02
XLOC_001498	141206140	141206695	1	ENSSSCT00000005163	ENSSSCG00000004677	DUOXA1	1.38284267	0.232581644	16.83811069	4.07E-05	1.02E-03
XLOC_001503	141436332	141437157	1	ENSSSCT00000005169	ENSSSCG00000004687	B2M	-0.508134275	11.55312867	8.200522653	4.19E-03	4.72E-02
XLOC_001526	143852200	143852975	1	CUFF.23.3	NA	CAPN3	1.042181271	0.72086215	11.57467353	6.69E-04	1.13E-02
XLOC_001534	144883343	144884850	1	ENSSSCT00000005243	ENSSSCG00000004744	TYRO3	1.037614782	4.115630768	21.90460628	2.87E-06	9.34E-05
XLOC_001538	145522853	145523970	1	ENSSSCT00000005253	ENSSSCG00000004754	CHAC1	1.640377782	1.22438149	23.56491201	1.21E-06	4.28E-05
XLOC_001553	146023511	146026777	1	ENSSSCT00000005275	ENSSSCG00000004776	DISP2	-1.095911799	1.288899399	10.48330537	1.20E-03	1.81E-02
XLOC_001570	149706724	149706843	1	ENSSSCT00000005294	ENSSSCG00000004795	ENSSSCG00000004795	2.357735295	1.186069586	65.17467735	6.85E-16	7.58E-14
XLOC_001571	149907906	149911595	1	ENSSSCT00000025555	ENSSSCG00000022680	MEIS2	2.416869066	0.697437443	55.71764696	8.37E-14	7.86E-12
XLOC_001639	176595774	176596087	1	ENSSSCT00000005404	ENSSSCG00000004898	TNFRSF11A	-1.062968589	3.9667294	17.27875394	3.23E-05	8.31E-04
XLOC_001641	177064516	177065127	1	ENSSSCT00000005408	ENSSSCG00000004902	RNF152	-1.286203453	1.232033034	20.01482339	7.68E-06	2.33E-04
XLOC_001683	185896830	185896937	1	ENSSSCT00000005484	ENSSSCG00000004972	ENSSSCG00000004972	0.589552553	3.942787804	9.194234045	2.43E-03	3.12E-02
XLOC_001746	208541140	208541265	1	ENSSSCT00000023827	ENSSSCG00000027383	ENSSSCG00000027383	-1.009992781	-0.096071323	8.588943138	3.38E-03	4.03E-02
XLOC_001771	218533045	218535179	1	ENSSSCT00000005649	ENSSSCG00000005124	IFT74	0.961624454	1.432417517	9.683775463	1.86E-03	2.56E-02
XLOC_001806	238795293	238795489	1	ENSSSCT00000005726	ENSSSCG00000005194	PTPRD	1.312179945	1.637919562	16.82676423	4.10E-05	1.03E-03
XLOC_001826	243229381	243232951	1	ENSSSCT00000005755	ENSSSCG00000005222	SLC1A1	-3.384148505	8.889866847	136.643682	1.44E-31	4.22E-29
XLOC_001833	247517833	247517893	1	ENSSSCT00000005774	ENSSSCG00000005240	DOCK8	0.636449304	5.625167285	9.295198457	2.30E-03	3.00E-02
XLOC_001849	252188403	252189348	1	ENSSSCT00000005800	ENSSSCG00000005265	GDA	-1.398739276	3.925634358	32.92490369	9.58E-09	4.90E-07
XLOC_001851	254710737	254710879	1	ENSSSCT00000005804	ENSSSCG00000005269	TRPM6	-2.618955367	3.971039014	103.229957	2.98E-24	5.64E-22
XLOC_001858	257106371	257106720	1	ENSSSCT00000005819	ENSSSCG00000005284	GNA14	1.097051936	1.655013333	19.76844499	8.74E-06	2.60E-04
XLOC_001861	261797375	261797976	1	ENSSSCT00000005828	ENSSSCG00000005291	TLE1	0.644498569	4.193148917	8.342473476	3.87E-03	4.47E-02
XLOC_001867	263420974	263422242	1	ENSSSCT00000005839	ENSSSCG00000005301	KIAA1539	0.849540876	5.357308865	17.39202695	3.04E-05	7.91E-04
XLOC_001873	264096731	264097557	1	ENSSSCT00000005850	ENSSSCG00000005312	SIT1	0.65806126	4.986915526	8.353999686	3.85E-03	4.46E-02
XLOC_001952	283170864	283171035	1	ENSSSCT00000028358	ENSSSCG00000021386	PTGR1	1.003393813	4.639689011	21.96246883	2.78E-06	9.14E-05
XLOC_001963	284680662	284681705	1	ENSSSCT00000024858	ENSSSCG00000027688	RNF183	1.35386502	2.030091794	20.18092412	7.05E-06	2.15E-04
XLOC_001978	286440638	286441583	1	ENSSSCT00000024202	ENSSSCG00000020784	TNFSF15	2.03441718	1.956172594	23.39957955	1.32E-06	4.62E-05
XLOC_001980	286604311	286605043	1	ENSSSCT00000006040	ENSSSCG00000026492	ENSSSCG00000026492	-0.729396088	5.170730952	9.770458288	1.77E-03	2.48E-02
XLOC_002060	302277902	302278595	1	ENSSSCT00000006187	ENSSSCG00000005627	AK1	0.772816223	3.154589465	10.15281353	1.44E-03	2.09E-02
XLOC_002061	302295186	302295350	1	ENSSSCT00000006183	ENSSSCG00000005623	ST6GALNAC6	1.245778086	4.04473085	28.36488789	1.00E-07	4.31E-06
XLOC_002062	302314206	302314919	1	ENSSSCT00000006188	ENSSSCG00000005628	SIAT7B	1.051600856	6.934028816	23.40860376	1.31E-06	4.61E-05
XLOC_002066	302448778	302449250	1	ENSSSCT00000006191	ENSSSCG00000005630	NAIF1	1.096258554	2.043634971	17.42794319	2.98E-05	7.79E-04
XLOC_002082	303403630	303404447	1	ENSSSCT00000006234	ENSSSCG00000005671	CRAT	0.870521738	7.604040963	15.89419522	6.70E-05	1.59E-03
XLOC_002106	307041086	307041840	1	ENSSSCT00000025107	ENSSSCG00000024166	SLC2A6	1.384616068	5.119878086	16.22080188	5.64E-05	1.37E-03
XLOC_002153	313757727	313757891	1	ENSSSCT00000006419	ENSSSCG00000005840	C8G	-1.017542231	3.585270352	13.80536021	2.03E-04	4.14E-03
XLOC_002155	313809243	313809888	1	ENSSSCT00000006410	ENSSSCG00000005832	MAMDC4	1.4254403	7.627283728	18.14217271	2.05E-05	5.54E-04
XLOC_002158	313868763	313868797	1	ENSSSCT00000006422	ENSSSCG00000005843	LCN15	5.428945896	1.638427216	136.0696771	1.93E-31	5.53E-29
XLOC_002214	14889942	14890171	1	ENSSSCT00000032127	ENSSSCG00000025686	KMO	1.125283589	5.18102169	27.19009459	1.84E-07	7.63E-06
XLOC_002242	20040917	20041515	1	ENSSSCT00000011901	ENSSSCG00000010878	EFCAB2	-1.136648443	-0.144618116	8.14426272	4.32E-03	4.84E-02
XLOC_002272	29892307	29892508	1	ENSSSCT00000011967	ENSSSCG00000010935	SLC35D2	0.74560103	3.407607288	13.68958518	2.16E-04	4.36E-03
XLOC_002281	31712488	31712821	1	ENSSSCT00000011979	ENSSSCG00000010944	FBP1	1.082888776	6.710660521	18.7379878	1.50E-05	4.20E-04
XLOC_002287	33164075	33164193	1	ENSSSCT00000011991	ENSSSCG00000010955	GOLM1	0.658703577	6.402551986	8.855526518	2.92E-03	3.60E-02
XLOC_002290	34734230	34734334	1	ENSSSCT00000011997	ENSSSCG00000010960	SLC28A3	2.065018638	2.122697873	42.17508549	8.35E-11	5.44E-09
XLOC_002293	35240972	35241176	1	ENSSSCT00000025872	ENSSSCG00000026087	GKAP1	-1.039368151	3.907250247	23.36300035	1.34E-06	4.70E-05
XLOC_002298	36249855	36250069	1	ENSSSCT00000012003	ENSSSCG00000010966	CCL19	1.020009027	5.317785504	12.9360469	3.22E-04	6.14E-03
XLOC_002300	36313982	36314305	1	ENSSSCT00000012008	ENSSSCG00000010971	ARID3C	1.961059335	1.363912446	47.04276477	6.95E-12	5.21E-10
XLOC_002313	37484539	37485085	1	ENSSSCT00000012037	ENSSSCG00000010996	BAG1	0.936192634	7.18598383	24.41840887	7.75E-07	2.84E-05
XLOC_002314	37574130	37574805	1	ENSSSCT00000012040	ENSSSCG00000010998	B4GALT1	1.537719138	6.003964586	52.48587294	4.33E-13	3.76E-11
XLOC_002327	43532131	43532425	1	ENSSSCT00000012052	ENSSSCG00000011010	C9ORF72	0.580934367	5.054850978	9.432881799	2.13E-03	2.84E-02
XLOC_002329	44241604	44242024	1	ENSSSCT00000012056	ENSSSCG00000011014	BAMBI	-0.73782517	3.359850779	9.402260346	2.17E-03	2.88E-02
XLOC_002339	48033387	48033772	1	ENSSSCT00000028490	ENSSSCG00000028835	ENSSSCG00000028835	-7.926504559	1.776900197	47.37665129	5.86E-12	4.46E-10
XLOC_002352	51413891	51414039	1	ENSSSCT00000022429	ENSSSCG00000026499	NMT2	0.881945022	1.906830878	12.69333226	3.67E-04	6.83E-03
XLOC_002405	71589379	71589876	1	ENSSSCT00000012195	ENSSSCG00000011143	UCN3	1.218072496	-0.025946755	11.83789713	5.80E-04	1.00E-02
XLOC_002407	71747464	71747782	1	ENSSSCT00000028251	ENSSSCG00000028982	AKR	2.492906961	4.642969627	74.90630586	4.94E-18	6.35E-16
XLOC_002410	71833306	71833419	1	ENSSSCT00000012199	ENSSSCG00000011147	AKR1C1	6.111775965	6.326441072	359.8071468	3.10E-80	3.86E-77
XLOC_002414	72009227	72009545	1	ENSSSCT00000026329	ENSSSCG00000025277	AKR	2.491981702	4.642494496	75.00418846	4.70E-18	6.10E-16
XLOC_002420	75201376	75201409	1	ENSSSCT00000012222	ENSSSCG00000011160	ADARB2	-1.608164595	3.999639773	16.65982247	4.47E-05	1.11E-03
XLOC_002443	3286932	3288375	1	ENSSSCT00000011824	ENSSSCG00000010808	RGS18	0.909932209	3.863815573	17.16564224	3.43E-05	8.76E-04
XLOC_002450	9647962	9651898	1	ENSSSCT00000025633	ENSSSCG00000027207	GPATCH2	-1.102290272	4.273911767	30.52323284	3.30E-08	1.55E-06
XLOC_002454	11615850	11616349	1	ENSSSCT00000011836	ENSSSCG00000010819	SLC30A10	1.244564004	6.415833054	24.57808637	7.14E-07	2.67E-05
XLOC_002465	12317328	12319745	1	ENSSSCT00000022625	ENSSSCG00000027882	C1ORF115	-1.054127097	9.359780868	25.1472404	5.31E-07	2.04E-05
XLOC_002467	12977461	12978637	1	ENSSSCT00000011849	ENSSSCG00000010831	DUSP10	-0.768335598	3.839911414	10.64549231	1.10E-03	1.69E-02
XLOC_002472	13763841	13763978	1	ENSSSCT00000011856	ENSSSCG00000010837	FAM177B	1.327056868	-0.038220443	12.44657537	4.19E-04	7.68E-03
XLOC_002487	16016584	16017065	1	ENSSSCT00000011875	ENSSSCG00000010853	EPHX1	1.628508478	8.807666324	32.33394331	1.30E-08	6.46E-07
XLOC_002493	16930456	16934701	1	ENSSSCT00000011884	ENSSSCG00000010862	CDC42BPA	-0.572527427	6.233394333	10.31968343	1.32E-03	1.95E-02
XLOC_002527	27882053	27882173	1	ENSSSCT00000031292	ENSSSCG00000021706	KIF21B	0.813269558	4.699322595	14.84646729	1.17E-04	2.56E-03
XLOC_002529	28017151	28018987	1	ENSSSCT00000030452	ENSSSCG00000027928	TMEM9	0.85332323	3.079004663	10.86181667	9.82E-04	1.54E-02
XLOC_002534	28240394	28240568	1	ENSSSCT00000029374	ENSSSCG00000030694	PKP1	-2.216849451	0.633961528	16.80617132	4.14E-05	1.04E-03
XLOC_002552	29749077	29750709	1	ENSSSCT00000030779	ENSSSCG00000026002	ENSSSCG00000026002	1.137910333	1.198655711	18.67311866	1.55E-05	4.31E-04
XLOC_002563	31907424	31907799	1	ENSSSCT00000011983	ENSSSCG00000010948	CTSL1	1.880102056	5.815024484	65.79979034	4.99E-16	5.65E-14
XLOC_002570	34985618	34987489	1	ENSSSCT00000011998	ENSSSCG00000025378	RMI1	-0.708888501	2.923033841	8.553009923	3.45E-03	4.09E-02
XLOC_002573	35157521	35159392	1	ENSSSCT00000029811	ENSSSCG00000023095	ENSSSCG00000023095	-0.691239654	3.160194638	8.110658937	4.40E-03	4.90E-02
XLOC_002590	37503380	37503506	1	ENSSSCT00000012039	ENSSSCG00000010997	SPINK4	1.128892818	6.890204463	18.39126426	1.80E-05	4.95E-04
XLOC_002591	37686862	37688102	1	ENSSSCT00000012042	ENSSSCG00000011000	DNAJA1	-0.643704913	8.384366636	8.863225292	2.91E-03	3.59E-02
XLOC_002614	47746354	47746861	1	ENSSSCT00000012072	ENSSSCG00000011030	CUBN	-4.898392534	8.379127002	83.23061898	7.30E-20	1.12E-17
XLOC_002620	50075975	50076844	1	ENSSSCT00000026176	ENSSSCG00000022953	PTER	0.93417211	3.716655181	16.03850038	6.21E-05	1.49E-03
XLOC_002630	51661506	51662029	1	ENSSSCT00000012096	ENSSSCG00000011052	ENSSSCG00000011052	0.772464913	2.940283752	12.1306404	4.96E-04	8.89E-03
XLOC_002655	60305028	60305098	1	ENSSSCT00000024374	ENSSSCG00000029563	ENSSSCG00000029563	1.436714646	0.864242949	23.84254851	1.05E-06	3.77E-05
XLOC_002656	60696036	60696119	1	ENSSSCT00000025599	ENSSSCG00000028365	ENSSSCG00000028365	-1.642112392	2.852701644	16.7634641	4.23E-05	1.06E-03
XLOC_002666	65735078	65738307	1	ENSSSCT00000029994	ENSSSCG00000022247	C10orf47	-0.573488063	4.738616432	8.917893264	2.82E-03	3.51E-02
XLOC_002720	4961177	4961762	1	ENSSSCT00000010200	ENSSSCG00000009312	PDX-1	6.367105632	5.208582226	515.1732979	4.75E-114	1.42E-110
XLOC_002723	5113709	5114249	1	ENSSSCT00000010207	ENSSSCG00000009317	CDX2	-0.705479558	7.784302005	8.503186639	3.55E-03	4.18E-02
XLOC_002745	9345005	9345261	1	ENSSSCT00000010244	ENSSSCG00000009347	KL	1.044026869	1.995608624	15.79774265	7.05E-05	1.66E-03
XLOC_002771	16913374	16913407	1	ENSSSCT00000028001	ENSSSCG00000029598	FAM124A	-1.414333339	1.163546551	12.10056693	5.04E-04	8.99E-03
XLOC_002794	22822397	22825299	1	ENSSSCT00000010324	ENSSSCG00000009422	ENSSSCG00000009422	0.697442015	6.909492995	10.13138728	1.46E-03	2.11E-02
XLOC_002796	24163874	24164057	1	ENSSSCT00000022928	ENSSSCG00000021818	ENOX1	1.045331744	1.722253131	14.28046053	1.57E-04	3.33E-03
XLOC_002808	34293180	34293367	1	ENSSSCT00000025779	ENSSSCG00000021189	ENSSSCG00000021189	-1.329879034	0.441505288	10.64166437	1.11E-03	1.69E-02
XLOC_002809	34543349	34543610	1	ENSSSCT00000024210	ENSSSCG00000021058	ENSSSCG00000021058	-1.52707164	0.695066425	13.64333455	2.21E-04	4.45E-03
XLOC_002854	70591415	70591500	1	ENSSSCT00000010415	ENSSSCG00000009498	ENSSSCG00000009498	-0.958547378	4.380473141	12.00783385	5.30E-04	9.31E-03
XLOC_002855	70792529	70792647	1	ENSSSCT00000010411	ENSSSCG00000009496	ENSSSCG00000009496	-0.909827805	2.449026324	8.78661347	3.03E-03	3.70E-02
XLOC_002859	71298810	71298842	1	ENSSSCT00000010414	ENSSSCG00000009497	ENSSSCG00000009497	-0.992820008	7.014749165	24.90716367	6.02E-07	2.28E-05
XLOC_002889	83014605	83014796	1	ENSSSCT00000010460	ENSSSCG00000009542	TNFSF13B	1.801509472	4.595849351	45.69315045	1.38E-11	9.88E-10
XLOC_002892	84724791	84725048	1	ENSSSCT00000023556	ENSSSCG00000029502	CARKD	0.670135062	6.818841054	9.364810233	2.21E-03	2.92E-02
XLOC_002940	5083286	5083729	1	ENSSSCT00000010205	ENSSSCG00000009315	ENSSSCG00000009315	8.077302754	1.260917964	260.2326843	1.53E-58	1.04E-55
XLOC_003065	73765040	73765354	1	ENSSSCT00000010423	ENSSSCG00000009506	RAP2A	1.574163656	0.599426226	18.11819731	2.08E-05	5.59E-04
XLOC_003069	74889142	74890532	1	ENSSSCT00000010430	ENSSSCG00000009513	SLC15A1	-1.26651994	9.21602156	39.72856618	2.92E-10	1.79E-08
XLOC_003077	76549455	76549907	1	ENSSSCT00000010441	ENSSSCG00000009523	A2LD1	0.99859826	4.438251468	11.72182786	6.18E-04	1.06E-02
XLOC_003092	78622653	78622799	1	ENSSSCT00000026660	ENSSSCG00000026317	ENSSSCG00000026317	-4.473828477	3.208466541	23.35767502	1.35E-06	4.70E-05
XLOC_003109	86197298	86198241	1	ENSSSCT00000010477	ENSSSCG00000009558	F10	4.03595236	2.15292179	118.2463688	1.53E-27	3.46E-25
XLOC_003110	86217112	86217773	1	ENSSSCT00000010478	ENSSSCG00000029503	F7	2.975189189	1.776469061	73.34824818	1.09E-17	1.36E-15
XLOC_003147	2375903	2376190	1	ENSSSCT00000026345	ENSSSCG00000022843	ENSSSCG00000022843	-1.247119153	0.481730148	13.24374416	2.73E-04	5.32E-03
XLOC_003148	2454308	2454419	1	ENSSSCT00000018683	ENSSSCG00000017159	TBC1D16	1.36688235	2.044217417	31.34187978	2.16E-08	1.04E-06
XLOC_003169	5211495	5211822	1	ENSSSCT00000018712	ENSSSCG00000017187	FOXJ1	1.197414236	-0.293636164	8.703498826	3.18E-03	3.83E-02
XLOC_003178	5588392	5588640	1	ENSSSCT00000018728	ENSSSCG00000017203	GALK1	0.695916528	5.991358171	8.772924715	3.06E-03	3.72E-02
XLOC_003186	6275966	6276189	1	ENSSSCT00000018744	ENSSSCG00000017219	C17ORF28	0.845760161	5.156848076	14.73476991	1.24E-04	2.69E-03
XLOC_003187	6307212	6307524	1	ENSSSCT00000018748	ENSSSCG00000017222	OTOP2	-4.950023995	4.802963359	154.5325122	1.77E-35	6.15E-33
XLOC_003203	8119513	8119658	1	ENSSSCT00000018779	ENSSSCG00000017250	SLC39A11	1.06251911	3.399483197	15.872837	6.77E-05	1.61E-03
XLOC_003212	12181684	12181816	1	ENSSSCT00000018789	ENSSSCG00000017260	WIPI1	0.672711996	4.325666477	10.5597997	1.16E-03	1.76E-02
XLOC_003215	13502757	13502777	1	ENSSSCT00000018798	ENSSSCG00000017268	PRKCA	-1.147231447	4.039745068	24.31985471	8.16E-07	2.98E-05
XLOC_003224	14918934	14918987	1	ENSSSCT00000018811	ENSSSCG00000017279	ERN1	0.5496361	5.644562088	8.941878617	2.79E-03	3.48E-02
XLOC_003227	15044352	15044525	1	ENSSSCT00000018815	ENSSSCG00000017283	CD79B	1.449971489	6.751588683	14.00774521	1.82E-04	3.78E-03
XLOC_003273	19442755	19442824	1	ENSSSCT00000030078	ENSSSCG00000025414	PYY	-1.257898538	4.35411063	20.44305998	6.14E-06	1.91E-04
XLOC_003284	20012161	20012425	1	ENSSSCT00000023925	ENSSSCG00000029460	RND2	1.339369187	1.556467843	24.97442919	5.81E-07	2.21E-05
XLOC_003294	20380178	20380441	1	ENSSSCT00000018933	ENSSSCG00000017393	ENSSSCG00000017393	2.14488615	1.987767289	68.54722426	1.24E-16	1.50E-14
XLOC_003315	21536799	21537287	1	ENSSSCT00000018994	ENSSSCG00000017448	KRT19	-0.97669445	10.43344384	13.1144012	2.93E-04	5.65E-03
XLOC_003328	22502531	22503626	1	ENSSSCT00000019027	ENSSSCG00000017476	MSL1	-0.570671747	7.21282695	10.55127548	1.16E-03	1.76E-02
XLOC_003337	22876974	22877052	1	ENSSSCT00000029526	ENSSSCG00000021018	ENSSSCG00000021018	-0.851193839	8.398979521	15.84615644	6.87E-05	1.62E-03
XLOC_003369	24858586	24859054	1	ENSSSCT00000019092	ENSSSCG00000017538	HOXB7	-1.38243119	2.880745027	17.52110491	2.84E-05	7.46E-04
XLOC_003370	24871089	24871503	1	ENSSSCT00000019093	ENSSSCG00000017539	HOXB6	-1.351293008	3.826591233	10.37276685	1.28E-03	1.90E-02
XLOC_003402	27060902	27061073	1	ENSSSCT00000019116	ENSSSCG00000017561	ABCC3	1.526227432	6.220178257	34.03882956	5.40E-09	2.84E-07
XLOC_003411	28502803	28503328	1	ENSSSCT00000025344	ENSSSCG00000021572	ENSSSCG00000021572	-1.16249204	3.508791116	25.76170465	3.86E-07	1.52E-05
XLOC_003443	36122313	36122944	1	ENSSSCT00000019202	ENSSSCG00000017640	RNF43	1.761824191	5.624709302	32.50487695	1.19E-08	6.00E-07
XLOC_003467	39632792	39632907	1	ENSSSCT00000032087	ENSSSCG00000023186	CA4	-3.874999268	4.151481678	109.3411018	1.37E-25	2.68E-23
XLOC_003530	46948356	46948766	1	ENSSSCT00000019338	ENSSSCG00000017766	NEK8	0.646361276	3.500701158	9.076168509	2.59E-03	3.30E-02
XLOC_003554	49503228	49503490	1	ENSSSCT00000019388	ENSSSCG00000017814	C17ORF97	-1.345570605	0.095968289	10.34017822	1.30E-03	1.93E-02
XLOC_003607	54603273	54604020	1	ENSSSCT00000025804	ENSSSCG00000026289	ENSSSCG00000026289	-1.174112852	2.344587729	20.4156912	6.23E-06	1.93E-04
XLOC_003628	55260976	55261283	1	ENSSSCT00000019536	ENSSSCG00000017952	SAT2	-0.623614957	3.930517911	9.319417384	2.27E-03	2.98E-02
XLOC_003666	61886697	61887105	1	ENSSSCT00000019621	ENSSSCG00000018026	ENSSSCG00000018026	1.436054469	3.211599639	31.84362257	1.67E-08	8.18E-07
XLOC_003677	62817470	62817657	1	ENSSSCT00000019645	ENSSSCG00000018050	GRAPL	1.146734966	2.642755014	11.62831599	6.50E-04	1.10E-02
XLOC_003686	221675	221916	1	ENSSSCT00000018647	ENSSSCG00000017129	ENSSSCG00000017129	1.454624208	1.938964929	32.24699244	1.36E-08	6.73E-07
XLOC_003701	2102369	2102595	1	ENSSSCT00000018668	ENSSSCG00000017148	RNF213	-1.3039413	2.870224724	16.64870265	4.50E-05	1.12E-03
XLOC_003703	2199581	2199797	1	ENSSSCT00000018677	ENSSSCG00000017154	CARD14	1.095102454	5.092247679	9.589785741	1.96E-03	2.67E-02
XLOC_003709	2682236	2682318	1	ENSSSCT00000018687	ENSSSCG00000017163	ENPP7	-4.462876613	7.030438161	78.11718959	9.71E-19	1.37E-16
XLOC_003734	5597970	5598109	1	ENSSSCT00000018729	ENSSSCG00000017204	ITGB4	0.88324277	7.938227246	8.136710504	4.34E-03	4.85E-02
XLOC_003746	6296147	6296838	1	ENSSSCT00000018745	ENSSSCG00000017220	OTOP3	6.979740578	5.947995076	414.9657222	3.04E-92	6.49E-89
XLOC_003747	6321636	6322335	1	ENSSSCT00000025573	ENSSSCG00000020670	ENSSSCG00000020670	-7.666205549	0.719408554	66.92217962	2.82E-16	3.27E-14
XLOC_003749	6395985	6396745	1	ENSSSCT00000018757	ENSSSCG00000017230	TMEM104	0.714534011	3.319611642	8.102996197	4.42E-03	4.91E-02
XLOC_003750	6455089	6455927	1	ENSSSCT00000018759	ENSSSCG00000017232	SLC9A3R1	-0.728676136	9.854655661	10.60513582	1.13E-03	1.72E-02
XLOC_003774	11806256	11806357	1	ENSSSCT00000018785	ENSSSCG00000017256	ENSSSCG00000017256	0.853310625	1.461358087	9.392626837	2.18E-03	2.89E-02
XLOC_003795	15341289	15341573	1	ENSSSCT00000018827	ENSSSCG00000017295	KCNH6	-2.893480882	2.519097507	64.90248401	7.87E-16	8.58E-14
XLOC_003796	15364444	15364616	1	ENSSSCT00000027986	ENSSSCG00000023612	ENSSSCG00000023612	-4.423777684	2.182608862	114.5496803	9.88E-27	2.17E-24
XLOC_003797	15381587	15381816	1	ENSSSCT00000018828	ENSSSCG00000017296	TACE	-3.371549598	9.790171662	154.7598348	1.58E-35	5.62E-33
XLOC_003802	16717754	16721155	1	ENSSSCT00000018842	ENSSSCG00000017306	CD61	-0.682481961	4.607840055	9.115785088	2.53E-03	3.24E-02
XLOC_003803	16799291	16799319	1	ENSSSCT00000018843	ENSSSCG00000017307	MYL4	0.901558518	1.036798519	8.461457207	3.63E-03	4.25E-02
XLOC_003815	18522110	18522235	1	ENSSSCT00000018873	ENSSSCG00000017337	ACBD4	0.68983608	3.210680181	10.73614996	1.05E-03	1.63E-02
XLOC_003833	19498889	19501407	1	ENSSSCT00000018906	ENSSSCG00000017367	MPP2	1.459257474	1.607291667	20.08250383	7.42E-06	2.25E-04
XLOC_003847	20376688	20377755	1	ENSSSCT00000018932	ENSSSCG00000017392	CCR10	1.869451045	2.691677606	28.50864693	9.33E-08	4.05E-06
XLOC_003888	22546728	22548917	1	ENSSSCT00000019029	ENSSSCG00000017478	RAPGEFL1	-0.817188065	7.110550996	9.42142975	2.14E-03	2.85E-02
XLOC_003897	23031760	23032293	1	ENSSSCT00000019048	ENSSSCG00000017495	GRB7	0.844213727	4.665468917	9.455815397	2.10E-03	2.82E-02
XLOC_003901	23427948	23428388	1	ENSSSCT00000019060	ENSSSCG00000017507	ENSSSCG00000017507	0.802096592	3.657048189	8.301105394	3.96E-03	4.53E-02
XLOC_003920	25126663	25126807	1	ENSSSCT00000030856	ENSSSCG00000026330	GIP	1.004855917	5.759597253	9.20310707	2.42E-03	3.10E-02
XLOC_003957	32675130	32676339	1	ENSSSCT00000019168	ENSSSCG00000017607	TMEM100	-1.02242189	2.066854946	12.82487907	3.42E-04	6.44E-03
XLOC_003993	36929186	36930443	1	ENSSSCT00000027408	ENSSSCG00000030262	GDPD1	-1.289877382	6.958010843	37.00947691	1.18E-09	6.78E-08
XLOC_003995	37044932	37044997	1	ENSSSCT00000026532	ENSSSCG00000024145	PRR11	-0.771989932	2.714055166	8.506604898	3.54E-03	4.18E-02
XLOC_004014	41048354	41048749	1	ENSSSCT00000019264	ENSSSCG00000017698	CCL4	-0.732228617	3.355572087	9.812978988	1.73E-03	2.43E-02
XLOC_004018	41508324	41508596	1	ENSSSCT00000019284	ENSSSCG00000017717	UNC45B	1.645818874	-0.708584788	19.63271651	9.38E-06	2.76E-04
XLOC_004027	42517993	42518048	1	ENSSSCT00000024197	ENSSSCG00000030066	ENSSSCG00000030066	1.049057588	1.049207899	11.77856886	5.99E-04	1.03E-02
XLOC_004049	46576547	46578176	1	ENSSSCT00000032258	ENSSSCG00000023478	ENSSSCG00000023478	3.062075441	4.650988912	52.51071412	4.28E-13	3.74E-11
XLOC_004078	48510033	48510331	1	ENSSSCT00000019370	ENSSSCG00000017798	TMIGD1	-4.952205042	8.235604771	101.7748817	6.22E-24	1.16E-21
XLOC_004087	49514985	49520101	1	ENSSSCT00000030850	ENSSSCG00000024899	FAM101B	-0.767293415	6.147844703	9.289990611	2.30E-03	3.00E-02
XLOC_004091	49681830	49681991	1	ENSSSCT00000024216	ENSSSCG00000024108	SLC43A2	-0.693067451	7.117962709	9.764742043	1.78E-03	2.48E-02
XLOC_004126	51863183	51864479	1	ENSSSCT00000028016	ENSSSCG00000022405	P2X1R	-0.955953269	3.722241248	16.32293746	5.34E-05	1.31E-03
XLOC_004161	54332090	54332107	1	ENSSSCT00000019498	ENSSSCG00000017916	TM4SF5	0.909362328	6.512007895	9.204640094	2.41E-03	3.10E-02
XLOC_004164	54699426	54700248	1	ENSSSCT00000019509	ENSSSCG00000017926	SLC16A13	-1.413586253	4.737150665	41.70792619	1.06E-10	6.88E-09
XLOC_004208	55867071	55870548	1	ENSSSCT00000024863	ENSSSCG00000027528	TMEM107	-0.650000335	3.337543087	8.631990411	3.30E-03	3.94E-02
XLOC_004248	62609846	62610386	1	ENSSSCT00000019637	ENSSSCG00000018042	SLC47A2	1.116851128	-0.210433276	8.267256143	4.04E-03	4.59E-02
XLOC_004265	2082898	2083264	1	ENSSSCT00000030154	ENSSSCG00000021505	ENSSSCG00000021505	-0.883160617	3.146402652	9.511334813	2.04E-03	2.76E-02
XLOC_004274	4373099	4373131	1	ENSSSCT00000031920	ENSSSCG00000029811	PLCL2	-0.588055083	5.195240688	8.108837913	4.40E-03	4.90E-02
XLOC_004318	24637931	24637939	1	ENSSSCT00000030803	ENSSSCG00000030516	ENSSSCG00000030516	-0.679340208	4.444580055	9.060313542	2.61E-03	3.31E-02
XLOC_004324	25291518	25291895	1	ENSSSCT00000027693	ENSSSCG00000022578	ENSSSCG00000022578	-2.036784192	1.635245455	37.64192274	8.50E-10	4.92E-08
XLOC_004331	26291237	26291665	1	ENSSSCT00000029630	ENSSSCG00000029708	SLC25A38	0.570425222	5.153484583	9.047964035	2.63E-03	3.33E-02
XLOC_004381	32532565	32532890	1	ENSSSCT00000028261	ENSSSCG00000024311	CCR2	1.058471531	1.472053148	8.134264653	4.34E-03	4.86E-02
XLOC_004400	34666304	34666480	1	ENSSSCT00000012439	ENSSSCG00000024870	ENSSSCG00000024870	-5.964611403	-0.167570645	107.852143	2.90E-25	5.62E-23
XLOC_004440	37647792	37647870	1	ENSSSCT00000012516	ENSSSCG00000011436	TLR9	0.915220786	3.283257132	9.741165492	1.80E-03	2.50E-02
XLOC_004445	38020617	38020746	1	ENSSSCT00000012529	ENSSSCG00000011449	GNL3	0.884125286	5.60784331	18.04467226	2.16E-05	5.76E-04
XLOC_004460	38940633	38940776	1	ENSSSCT00000012536	ENSSSCG00000011455	CACNA1D	-1.032282155	2.236115104	17.9074587	2.32E-05	6.16E-04
XLOC_004511	68054341	68055157	1	ENSSSCT00000012626	ENSSSCG00000011536	EDEM1	0.991939344	2.765251063	13.91070933	1.92E-04	3.95E-03
XLOC_004531	73475662	73475784	1	ENSSSCT00000012660	ENSSSCG00000011568	GHRL	3.101502077	2.088865211	78.48976368	8.04E-19	1.14E-16
XLOC_004532	73524440	73525353	1	ENSSSCT00000025690	ENSSSCG00000023808	ENSSSCG00000023808	1.204972489	0.91159486	17.65120569	2.65E-05	6.99E-04
XLOC_004533	73534352	73534515	1	ENSSSCT00000026042	ENSSSCG00000020719	ENSSSCG00000020719	1.048308417	1.330642297	16.31774877	5.36E-05	1.31E-03
XLOC_004541	75395664	75395720	1	ENSSSCT00000026118	ENSSSCG00000023225	ENSSSCG00000023225	-1.014724012	0.544747448	9.24234122	2.36E-03	3.06E-02
XLOC_004542	75578055	75578254	1	ENSSSCT00000012672	ENSSSCG00000011579	PPARG	2.661855418	3.837472877	123.8684839	9.00E-29	2.17E-26
XLOC_004581	82429036	82429129	1	ENSSSCT00000012740	ENSSSCG00000011640	TF	4.515252024	1.206535826	148.2783459	4.12E-34	1.31E-31
XLOC_004610	89609655	89609698	1	ENSSSCT00000012774	ENSSSCG00000011669	SLC25A36	0.583914348	4.300855632	8.070843057	4.50E-03	4.98E-02
XLOC_004618	90496249	90496378	1	ENSSSCT00000012782	ENSSSCG00000011676	ENSSSCG00000011676	1.090543659	5.767700833	20.31386839	6.57E-06	2.02E-04
XLOC_004620	91167191	91167351	1	ENSSSCT00000012787	ENSSSCG00000011680	PLS1	-0.916360971	9.565938098	12.18489704	4.82E-04	8.67E-03
XLOC_004647	103030841	103031000	1	ENSSSCT00000012833	ENSSSCG00000011723	MME	-1.600168718	8.214514056	32.39193203	1.26E-08	6.31E-07
XLOC_004670	108941014	108941118	1	ENSSSCT00000024938	ENSSSCG00000023434	PPM1L	-0.956678363	1.489691126	10.31547307	1.32E-03	1.95E-02
XLOC_004675	112742553	112742668	1	ENSSSCT00000032326	ENSSSCG00000021108	ENSSSCG00000021108	-1.942245098	9.013396657	15.51233444	8.20E-05	1.90E-03
XLOC_004676	112769213	112769309	1	ENSSSCT00000025214	ENSSSCG00000030453	ENSSSCG00000030453	-2.03710122	9.161726501	21.61224532	3.34E-06	1.08E-04
XLOC_004677	115121493	115121651	1	ENSSSCT00000012851	ENSSSCG00000011740	SERPINI1	1.07382585	4.051938737	18.89769981	1.38E-05	3.90E-04
XLOC_004722	131300281	131300358	1	ENSSSCT00000012893	ENSSSCG00000011781	ENSSSCG00000011781	1.403522175	1.554118881	24.48186051	7.50E-07	2.78E-05
XLOC_004747	133870134	133870177	1	ENSSSCT00000012912	ENSSSCG00000011800	FETUB	7.645979544	0.755430476	184.3484725	5.45E-42	2.39E-39
XLOC_004757	134301569	134301724	1	ENSSSCT00000012918	ENSSSCG00000011806	MASP1	-0.892254745	3.258623868	9.468722216	2.09E-03	2.80E-02
XLOC_004800	145063935	145064185	1	ENSSSCT00000022383	ENSSSCG00000024844	ITGB5	1.078221413	3.230588742	17.37092871	3.07E-05	7.96E-04
XLOC_004801	145203730	145203885	1	ENSSSCT00000023701	ENSSSCG00000030362	ENSSSCG00000030362	1.330825274	2.512153367	20.42353973	6.21E-06	1.93E-04
XLOC_004803	146611882	146612058	1	ENSSSCT00000029344	ENSSSCG00000027952	ADCY5	-0.818861218	4.334403173	13.45436603	2.44E-04	4.85E-03
XLOC_004811	148157364	148157654	1	ENSSSCT00000026283	ENSSSCG00000025436	ILDR1	0.944994538	0.524530919	8.7439166	3.11E-03	3.76E-02
XLOC_004817	149301801	149301896	1	ENSSSCT00000013005	ENSSSCG00000011888	GPR156	1.401102538	0.744314022	22.15381377	2.52E-06	8.35E-05
XLOC_004852	159846561	159846688	1	ENSSSCT00000013064	ENSSSCG00000011939	RETNLB	0.655751009	4.880621501	8.292041102	3.98E-03	4.55E-02
XLOC_004871	169086152	169086479	1	ENSSSCT00000013101	ENSSSCG00000011973	COL8A1	-1.268702477	3.103704768	14.74275783	1.23E-04	2.69E-03
XLOC_004896	186520074	186520128	1	ENSSSCT00000013132	ENSSSCG00000012001	ROBO1	-1.012898345	4.233786477	23.08149889	1.55E-06	5.35E-05
XLOC_004900	189414690	189414939	1	ENSSSCT00000013137	ENSSSCG00000012006	ENSSSCG00000012006	-1.691799141	4.124145729	41.0204743	1.51E-10	9.45E-09
XLOC_004905	192284841	192285050	1	ENSSSCT00000013143	ENSSSCG00000012012	CXADR	-0.590754943	7.524650886	8.971100316	2.74E-03	3.44E-02
XLOC_004917	202557997	202558278	1	ENSSSCT00000031237	ENSSSCG00000026046	ENSSSCG00000026046	1.319775942	0.251727788	15.61351447	7.77E-05	1.81E-03
XLOC_004924	205620986	205621141	1	ENSSSCT00000029514	ENSSSCG00000021355	SOD1	0.907104676	8.218825877	22.37066575	2.25E-06	7.49E-05
XLOC_004926	205921681	205921996	1	ENSSSCT00000026584	ENSSSCG00000029392	HUNK	-1.169189389	-0.174293424	12.10479619	5.03E-04	8.98E-03
XLOC_004937	209752044	209752572	1	ENSSSCT00000027272	ENSSSCG00000020706	ENSSSCG00000020706	1.515289779	7.176567919	58.42540975	2.11E-14	2.06E-12
XLOC_004952	214758853	214759604	1	ENSSSCT00000013206	ENSSSCG00000012074	BACE2	1.555066019	4.26279116	61.02318879	5.64E-15	5.69E-13
XLOC_004963	216759345	216759431	1	ENSSSCT00000031598	ENSSSCG00000028137	SIK1	1.708115646	2.377523919	33.31922237	7.82E-09	4.03E-07
XLOC_005010	15480082	15483259	1	ENSSSCT00000012285	ENSSSCG00000011218	SLC4A7	1.968610482	6.833629519	65.22805149	6.67E-16	7.43E-14
XLOC_005023	20444836	20444886	1	ENSSSCT00000026794	ENSSSCG00000022618	CMTM8	2.664418429	0.560847897	67.28999499	2.34E-16	2.76E-14
XLOC_005024	20616343	20619212	1	ENSSSCT00000025190	ENSSSCG00000021977	GPD1L	0.568093325	8.041782435	10.69904943	1.07E-03	1.65E-02
XLOC_005038	25168719	25169252	1	ENSSSCT00000012317	ENSSSCG00000011250	ACAA	0.704700015	6.687001609	11.26532177	7.90E-04	1.29E-02
XLOC_005041	25397310	25397394	1	ENSSSCT00000012323	ENSSSCG00000011256	SLC22A13	-1.906372009	2.773961942	38.28231043	6.12E-10	3.57E-08
XLOC_005058	28610211	28610614	1	ENSSSCT00000012346	ENSSSCG00000011277	CCK	2.458329987	4.890373662	65.62939387	5.44E-16	6.11E-14
XLOC_005063	28946260	28947341	1	ENSSSCT00000012360	ENSSSCG00000011290	HIGD1A	0.567316327	7.998629454	9.021325715	2.67E-03	3.36E-02
XLOC_005083	32323642	32326264	1	ENSSSCT00000012397	ENSSSCG00000011322	CCR1	0.970523348	2.448548767	10.7859032	1.02E-03	1.60E-02
XLOC_005085	32577739	32577953	1	ENSSSCT00000030564	ENSSSCG00000029879	LTF	2.020595315	2.007579313	8.312646432	3.94E-03	4.53E-02
XLOC_005119	34582659	34583176	1	ENSSSCT00000012438	ENSSSCG00000011361	SLC26A6	-4.603501452	6.897181527	349.1579204	6.46E-78	7.42E-75
XLOC_005122	34777399	34778219	1	ENSSSCT00000012444	ENSSSCG00000011366	SLC25A20	0.581326108	5.347330725	10.03064916	1.54E-03	2.21E-02
XLOC_005147	35969382	35970075	1	ENSSSCT00000012481	ENSSSCG00000011402	HYAL3	0.637010506	6.668415119	8.215156479	4.15E-03	4.69E-02
XLOC_005175	37565170	37566431	1	ENSSSCT00000012512	ENSSSCG00000011432	GLYCTK	2.078361592	5.36962443	53.30922685	2.85E-13	2.53E-11
XLOC_005207	44232258	44232594	1	ENSSSCT00000012559	ENSSSCG00000011477	ACOX2	0.771939831	5.404002992	10.81048943	1.01E-03	1.58E-02
XLOC_005209	44467148	44467237	1	ENSSSCT00000029156	ENSSSCG00000025529	FAM3D	0.886938656	2.969439566	12.19807632	4.78E-04	8.63E-03
XLOC_005233	55733974	55737368	1	ENSSSCT00000012598	ENSSSCG00000011511	FRMD4B	-0.553357997	5.029320722	8.092159033	4.45E-03	4.93E-02
XLOC_005268	73216901	73217582	1	ENSSSCT00000012648	ENSSSCG00000011557	CIDE-C	0.664702858	5.639112525	8.170875504	4.26E-03	4.79E-02
XLOC_005272	73509330	73510515	1	ENSSSCT00000012662	ENSSSCG00000011570	IRAK2	1.109545968	3.953958568	26.82474475	2.23E-07	9.14E-06
XLOC_005288	76785644	76786158	1	ENSSSCT00000012693	ENSSSCG00000011596	TRH	1.590479896	0.650147992	15.05979277	1.04E-04	2.33E-03
XLOC_005388	99455568	99456818	1	ENSSSCT00000012822	ENSSSCG00000011712	P2RY14	0.706940755	2.243369525	8.577364174	3.40E-03	4.05E-02
XLOC_005423	112716748	112717071	1	ENSSSCT00000012846	ENSSSCG00000011735	SI	-2.197461439	10.86692157	42.48668777	7.12E-11	4.74E-09
XLOC_005424	112884585	112887524	1	ENSSSCT00000012847	ENSSSCG00000011736	SLITRK3	-2.669266073	1.755730442	51.17965335	8.43E-13	6.91E-11
XLOC_005425	113411283	113412786	1	ENSSSCT00000026297	ENSSSCG00000021503	BCHE	1.24049036	6.991839108	34.17409047	5.04E-09	2.66E-07
XLOC_005426	114708594	114708860	1	ENSSSCT00000023640	ENSSSCG00000023393	ZBBX	3.239964293	1.669521103	77.09535332	1.63E-18	2.23E-16
XLOC_005431	116467997	116468597	1	CUFF.109.2	NA	MECOM	1.464804462	3.78738603	40.73240791	1.75E-10	1.09E-08
XLOC_005472	131309017	131309074	1	ENSSSCT00000012894	ENSSSCG00000011782	ENSSSCG00000011782	1.618115859	4.840757768	48.75732387	2.90E-12	2.25E-10
XLOC_005487	132927334	132927664	1	ENSSSCT00000012905	ENSSSCG00000011793	LIPH	-0.719671877	4.669874351	8.489889023	3.57E-03	4.21E-02
XLOC_005524	143848842	143849283	1	ENSSSCT00000012963	ENSSSCG00000011851	MUC20	1.05485484	3.56554183	10.70531189	1.07E-03	1.65E-02
XLOC_005531	145164317	145164861	1	ENSSSCT00000023434	ENSSSCG00000021656	KALRN	0.786080327	1.683091011	9.737582511	1.81E-03	2.50E-02
XLOC_005545	147854304	147854509	1	ENSSSCT00000023416	ENSSSCG00000027867	CYTA8_PIG	2.190675188	3.709957651	67.46076892	2.15E-16	2.55E-14
XLOC_005547	147907932	147909439	1	ENSSSCT00000012993	ENSSSCG00000011878	CASR	-2.591515082	-0.086528353	14.46092245	1.43E-04	3.06E-03
XLOC_005550	148222430	148224280	1	ENSSSCT00000022765	ENSSSCG00000030305	SLC15A2	1.355148669	6.439109569	19.15790308	1.20E-05	3.46E-04
XLOC_005551	148265682	148266124	1	ENSSSCT00000012996	ENSSSCG00000011880	EAF2	1.563274175	5.174720499	22.64998966	1.94E-06	6.57E-05
XLOC_005560	149969016	149969442	1	ENSSSCT00000013017	ENSSSCG00000011895	PLA1A	-1.022866722	4.472989429	24.57067708	7.16E-07	2.67E-05
XLOC_005576	155584614	155586281	1	ENSSSCT00000013038	ENSSSCG00000011915	GRAMD1C	-0.793058119	6.41053256	12.35862318	4.39E-04	8.00E-03
XLOC_005582	156315861	156317843	1	ENSSSCT00000030863	ENSSSCG00000021965	ENV	3.679098963	4.857289397	35.22974368	2.93E-09	1.60E-07
XLOC_005591	158860323	158861328	1	ENSSSCT00000029085	ENSSSCG00000023993	CD96	-0.652990907	3.859760908	8.429148558	3.69E-03	4.30E-02
XLOC_005594	159759027	159762108	1	CUFF.119.2	NA	TRAT1	-0.732482029	5.195779874	9.672718481	1.87E-03	2.57E-02
XLOC_005598	160478687	160478692	1	ENSSSCT00000013068	ENSSSCG00000011942	CD47	-0.68027248	6.041880888	10.48547092	1.20E-03	1.81E-02
XLOC_005623	168935761	168939078	1	ENSSSCT00000013100	ENSSSCG00000011972	FILIP1L	-0.684201576	5.506982804	8.315918551	3.93E-03	4.52E-02
XLOC_005656	183834656	183834874	1	ENSSSCT00000024901	ENSSSCG00000022789	ENSSSCG00000022789	0.791353021	1.099767175	8.829981557	2.96E-03	3.63E-02
XLOC_005665	192997371	192997891	1	ENSSSCT00000013150	ENSSSCG00000012019	TMPRSS15	2.614642081	6.138463917	120.4500354	5.04E-28	1.18E-25
XLOC_005713	207880013	207880402	1	ENSSSCT00000013181	ENSSSCG00000012049	KCNE1	7.744720677	3.242511709	272.8605806	2.70E-61	2.24E-58
XLOC_005717	209715199	209715460	1	ENSSSCT00000026968	ENSSSCG00000028883	SETD4	0.661580745	2.478192933	8.069090005	4.50E-03	4.98E-02
XLOC_005732	213286140	213286538	1	ENSSSCT00000029140	ENSSSCG00000029219	SH3BGR	-1.060300128	3.772643888	12.70532034	3.65E-04	6.80E-03
XLOC_005744	216044021	216044034	1	ENSSSCT00000025513	ENSSSCG00000022857	TFF3	1.48792959	7.580076031	31.12970439	2.41E-08	1.15E-06
XLOC_005745	216071494	216071700	1	ENSSSCT00000027977	ENSSSCG00000024320	TFF2	1.052605272	6.028159222	15.99014498	6.37E-05	1.52E-03
XLOC_005757	217096222	217096698	1	ENSSSCT00000025886	ENSSSCG00000023762	TRPM2	1.494640794	0.617069769	9.755204927	1.79E-03	2.48E-02
XLOC_005799	7073530	7073689	1	ENSSSCT00000010549	ENSSSCG00000009623	SLC39A14	1.589278202	6.343537969	43.6321236	3.96E-11	2.73E-09
XLOC_005809	8517483	8517836	1	ENSSSCT00000010569	ENSSSCG00000009641	SLC25A37	0.716385551	6.130465769	12.08008491	5.10E-04	9.05E-03
XLOC_005810	9426169	9426192	1	ENSSSCT00000010572	ENSSSCG00000009644	ADAM28	0.804092783	2.125120692	11.54286237	6.80E-04	1.14E-02
XLOC_005811	9497814	9498239	1	ENSSSCT00000010573	ENSSSCG00000009645	ADAMDEC1	-0.974600044	8.14955303	8.40021505	3.75E-03	4.36E-02
XLOC_005829	13445405	13445931	1	ENSSSCT00000010613	ENSSSCG00000009679	FZD3	0.695779305	1.94967913	9.045216362	2.63E-03	3.33E-02
XLOC_005860	22604226	22604319	1	ENSSSCT00000028014	ENSSSCG00000030058	ANXA10	7.887783027	1.174041205	212.6584025	3.61E-48	1.93E-45
XLOC_005881	30050781	30051064	1	ENSSSCT00000010699	ENSSSCG00000009759	SCARB1	0.745362349	6.682992978	8.678308523	3.22E-03	3.87E-02
XLOC_005924	34618777	34619195	1	ENSSSCT00000010777	ENSSSCG00000009833	SH2B3	-0.762186558	5.814641616	18.16978026	2.02E-05	5.49E-04
XLOC_005995	45824560	45826109	1	ENSSSCT00000010906	ENSSSCG00000009953	KIAA1671	-1.097188278	6.151978093	19.8624049	8.32E-06	2.49E-04
XLOC_006018	50455153	50455410	1	ENSSSCT00000010963	ENSSSCG00000010006	SEC14L2	-0.83348426	5.906386913	13.54647311	2.33E-04	4.66E-03
XLOC_006021	50598159	50598314	1	ENSSSCT00000010968	ENSSSCG00000010011	TCN2	-0.655776003	7.365391811	8.480226867	3.59E-03	4.23E-02
XLOC_006024	50669019	50669728	1	ENSSSCT00000010972	ENSSSCG00000010015	OSBP2	1.375698817	1.123354747	11.80836534	5.90E-04	1.02E-02
XLOC_006035	51945530	51945672	1	ENSSSCT00000010993	ENSSSCG00000010036	SLC5A1	-1.664431876	11.68370666	49.6542495	1.83E-12	1.46E-10
XLOC_006037	52258926	52259009	1	ENSSSCT00000010999	ENSSSCG00000010041	ENSSSCG00000010041	2.074994372	10.65063178	32.5774604	1.15E-08	5.80E-07
XLOC_006038	52274481	52274526	1	ENSSSCT00000011000	ENSSSCG00000027500	ENSSSCG00000027500	2.443768844	8.880601166	43.9935488	3.29E-11	2.31E-09
XLOC_006039	52287691	52287736	1	ENSSSCT00000011001	ENSSSCG00000023089	ENSSSCG00000023089	2.337142868	8.537262724	36.51003016	1.52E-09	8.52E-08
XLOC_006049	53069773	53069937	1	ENSSSCT00000011017	ENSSSCG00000010056	GGT1	1.447322945	6.691614014	18.54317168	1.66E-05	4.60E-04
XLOC_006050	53082459	53083064	1	ENSSSCT00000011016	ENSSSCG00000010055	GGT5	1.016225465	5.293088395	10.63517567	1.11E-03	1.70E-02
XLOC_006051	53313340	53313599	1	ENSSSCT00000011030	ENSSSCG00000010069	DERL3	1.099449898	4.534413347	20.29438039	6.64E-06	2.03E-04
XLOC_006077	54670169	54670308	1	ENSSSCT00000029183	ENSSSCG00000022749	MRPL40	0.562664718	5.989989294	8.751511635	3.09E-03	3.75E-02
XLOC_006122	65132848	65133085	1	ENSSSCT00000011154	ENSSSCG00000010188	ABCB10	-1.329839069	7.27302341	29.5240812	5.52E-08	2.48E-06
XLOC_006124	65236451	65236544	1	ENSSSCT00000011156	ENSSSCG00000010190	ACTA1	-1.604036646	1.614752027	17.65786878	2.64E-05	6.97E-04
XLOC_006134	67475914	67476132	1	ENSSSCT00000011171	ENSSSCG00000010205	PHYHIPL	3.405108909	1.567185519	107.0060256	4.44E-25	8.50E-23
XLOC_006136	69262319	69262412	1	ENSSSCT00000011180	ENSSSCG00000010214	CDC2	-0.759175113	6.107231522	10.46665074	1.22E-03	1.83E-02
XLOC_006168	79591564	79591593	1	ENSSSCT00000011246	ENSSSCG00000010274	SGPL1	-1.752410317	7.178902562	79.51135152	4.79E-19	7.09E-17
XLOC_006169	80010893	80011477	1	ENSSSCT00000011248	ENSSSCG00000010276	UNC5B	1.324235916	4.719673297	17.2355287	3.30E-05	8.49E-04
XLOC_006184	82826612	82826779	1	ENSSSCT00000011289	ENSSSCG00000010313	VCL	-0.619111267	8.07872916	8.157395539	4.29E-03	4.82E-02
XLOC_006194	88660304	88660342	1	ENSSSCT00000011312	ENSSSCG00000010334	SFTPD	1.591704067	4.954169893	19.34035034	1.09E-05	3.17E-04
XLOC_006204	92208927	92208970	1	ENSSSCT00000027651	ENSSSCG00000024634	C14H10orf99	-1.601917635	5.78908451	18.0781665	2.12E-05	5.69E-04
XLOC_006208	92348951	92349228	1	ENSSSCT00000011332	ENSSSCG00000010351	FAM190B	-0.605871622	6.346438403	9.316298726	2.27E-03	2.98E-02
XLOC_006213	94915443	94915505	1	ENSSSCT00000011341	ENSSSCG00000010359	LDB3	-1.197801169	0.387384186	9.747419323	1.80E-03	2.49E-02
XLOC_006217	95320883	95321043	1	ENSSSCT00000029040	ENSSSCG00000026923	C10ORF116	-1.155609077	0.925044179	12.47243581	4.13E-04	7.61E-03
XLOC_006247	104401815	104401976	1	ENSSSCT00000011410	ENSSSCG00000010426	PCDH15	-1.649011393	0.033068803	18.92415934	1.36E-05	3.85E-04
XLOC_006253	107777595	107777721	1	ENSSSCT00000011416	ENSSSCG00000010431	A1CF	-1.022459425	5.154400954	21.66952476	3.24E-06	1.05E-04
XLOC_006255	108754022	108754048	1	ENSSSCT00000011422	ENSSSCG00000010437	PAPSS2	-5.374039986	6.593920899	539.3041221	2.67E-119	1.33E-115
XLOC_006263	109911728	109912044	1	ENSSSCT00000011433	ENSSSCG00000010448	FAS	-0.744597691	4.745442049	9.981004314	1.58E-03	2.25E-02
XLOC_006264	110187209	110188606	1	ENSSSCT00000011437	ENSSSCG00000010451	IFIT2	-1.220286443	3.611431676	10.42060041	1.25E-03	1.86E-02
XLOC_006277	113982146	113982190	1	ENSSSCT00000011461	ENSSSCG00000010473	EXOC6	-0.598280552	3.787075676	8.138775831	4.33E-03	4.85E-02
XLOC_006294	116112794	116112961	1	ENSSSCT00000011475	ENSSSCG00000010487	ENSSSCG00000010487	5.046494214	2.135872816	185.8218237	2.60E-42	1.17E-39
XLOC_006295	116204589	116204875	1	ENSSSCT00000011476	ENSSSCG00000010488	CYP2C49	4.883536831	5.372096111	147.0923352	7.49E-34	2.33E-31
XLOC_006296	116299374	116299541	1	ENSSSCT00000022686	ENSSSCG00000026798	CYP2C42	1.534707394	6.555228788	49.81226491	1.69E-12	1.37E-10
XLOC_006313	118462772	118463343	1	ENSSSCT00000011513	ENSSSCG00000010523	DHDPSL	0.569247311	4.220570445	8.524502728	3.50E-03	4.15E-02
XLOC_006325	120400796	120400974	1	ENSSSCT00000011534	ENSSSCG00000010543	ABCC2	0.945961802	6.57002379	8.472661742	3.61E-03	4.23E-02
XLOC_006349	123319551	123319633	1	ENSSSCT00000011577	ENSSSCG00000010584	TMEM180	0.699479403	3.410730917	8.904167632	2.85E-03	3.53E-02
XLOC_006360	124318583	124318795	1	ENSSSCT00000011599	ENSSSCG00000010603	NEURL	-0.730649714	4.460252069	9.672656626	1.87E-03	2.57E-02
XLOC_006363	125160574	125160798	1	ENSSSCT00000011606	ENSSSCG00000010610	ENSSSCG00000010610	1.201332598	3.619805493	27.89300939	1.28E-07	5.41E-06
XLOC_006364	125175435	125175735	1	ENSSSCT00000011607	ENSSSCG00000022351	GSTO1	1.228140758	8.68877439	36.56399124	1.48E-09	8.32E-08
XLOC_006365	125187426	125187501	1	ENSSSCT00000011608	ENSSSCG00000030271	ENSSSCG00000030271	1.281804716	1.89670032	19.02329296	1.29E-05	3.67E-04
XLOC_006372	131791153	131791748	1	ENSSSCT00000011620	ENSSSCG00000010624	DUSP5	-0.676517876	6.805731223	11.00537566	9.08E-04	1.44E-02
XLOC_006395	138114392	138114535	1	ENSSSCT00000011660	ENSSSCG00000010660	PNLIPRP2	-0.715648947	6.244081228	10.51469091	1.18E-03	1.79E-02
XLOC_006402	140493296	140495078	1	ENSSSCT00000011679	ENSSSCG00000010678	NANOS1	3.130705539	1.89654989	89.72324333	2.74E-21	4.49E-19
XLOC_006426	144174274	144174475	1	ENSSSCT00000011734	ENSSSCG00000010723	ACADSB	0.726114192	6.788949113	9.911018007	1.64E-03	2.33E-02
XLOC_006464	153627205	153627271	1	ENSSSCT00000011803	ENSSSCG00000010787	ENSSSCG00000010787	1.921806532	-0.546211443	23.27239967	1.41E-06	4.90E-05
XLOC_006477	3264861	3266743	1	ENSSSCT00000010514	ENSSSCG00000009592	NFIL3	-0.57576697	4.244259797	9.01833576	2.67E-03	3.37E-02
XLOC_006481	4279273	4279386	1	ENSSSCT00000010524	ENSSSCG00000009601	SLC18A1	1.082487665	0.514070397	12.84690113	3.38E-04	6.37E-03
XLOC_006499	7872814	7872879	1	CUFF.127.2	NA	ENSSSCG00000025094	-1.148791948	1.028568067	13.4811653	2.41E-04	4.79E-03
XLOC_006505	8625545	8628543	1	ENSSSCT00000026225	ENSSSCG00000028216	NKX3-1	0.788620192	3.432792022	13.87718942	1.95E-04	4.00E-03
XLOC_006508	10117158	10119261	1	ENSSSCT00000010576	ENSSSCG00000009648	NEFM	-0.880210004	2.164752669	11.17444013	8.29E-04	1.34E-02
XLOC_006513	11814050	11814567	1	ENSSSCT00000010593	ENSSSCG00000009661	ALPHA-1A	1.572660046	-0.331664369	11.79850817	5.93E-04	1.02E-02
XLOC_006517	12516644	12516900	1	ENSSSCT00000010601	ENSSSCG00000009668	CLU	0.952261391	7.361825202	14.64095985	1.30E-04	2.80E-03
XLOC_006520	12845867	12847993	1	ENSSSCT00000010605	ENSSSCG00000009672	SCARA5	1.247868305	4.089445634	28.23277796	1.08E-07	4.56E-06
XLOC_006521	13007011	13008440	1	ENSSSCT00000010606	ENSSSCG00000009673	C8ORF80	-2.821684859	7.418337064	110.8340558	6.43E-26	1.30E-23
XLOC_006558	25517652	25519921	1	ENSSSCT00000010684	ENSSSCG00000009745	GPR133	-1.510947537	5.014365918	38.62817644	5.13E-10	3.03E-08
XLOC_006570	30518903	30520514	1	ENSSSCT00000022364	ENSSSCG00000020756	FAM101A	1.223257989	1.861873469	15.40292429	8.69E-05	2.00E-03
XLOC_006596	33232345	33232371	1	ENSSSCT00000010759	ENSSSCG00000009816	P2RX4	0.754622185	3.964858627	15.68607245	7.48E-05	1.75E-03
XLOC_006608	34836041	34836257	1	ENSSSCT00000010781	ENSSSCG00000009837	ENSSSCG00000009837	-1.141133537	0.478777411	12.05666401	5.16E-04	9.12E-03
XLOC_006619	37664700	37665883	1	ENSSSCT00000010808	ENSSSCG00000009860	FBXW8	1.1919865	2.593998439	24.59929565	7.06E-07	2.65E-05
XLOC_006651	43479365	43479906	1	ENSSSCT00000010875	ENSSSCG00000009924	ANKRD13A	0.64413408	5.658889154	9.829216041	1.72E-03	2.41E-02
XLOC_006657	44154008	44154923	1	ENSSSCT00000010889	ENSSSCG00000009937	ACACB	-0.8256098	3.257949244	10.53827853	1.17E-03	1.77E-02
XLOC_006662	44806678	44809389	1	ENSSSCT00000010897	ENSSSCG00000009945	FICD	1.078827014	4.689751996	23.96417251	9.81E-07	3.56E-05
XLOC_006669	47001956	47002455	1	ENSSSCT00000010919	ENSSSCG00000009963	TPST2	0.877095543	4.492085009	19.13314752	1.22E-05	3.49E-04
XLOC_006702	52153413	52153672	1	ENSSSCT00000010997	ENSSSCG00000010039	SLC5A4	-0.909339774	7.005695633	12.86917644	3.34E-04	6.32E-03
XLOC_006704	52423076	52423532	1	ENSSSCT00000011005	ENSSSCG00000010044	LAC_PIG	2.46340601	11.18336109	29.88338271	4.59E-08	2.11E-06
XLOC_006709	53116080	53119461	1	ENSSSCT00000023162	ENSSSCG00000025393	SUSD2	-0.765372223	7.552331579	8.945533268	2.78E-03	3.48E-02
XLOC_006716	53282552	53282737	1	ENSSSCT00000011028	ENSSSCG00000010067	MIF	0.766606073	7.609620625	9.523511996	2.03E-03	2.75E-02
XLOC_006721	53394004	53394323	1	ENSSSCT00000011038	ENSSSCG00000010077	ENSSSCG00000010077	1.103181765	3.110104122	8.437126399	3.68E-03	4.29E-02
XLOC_006734	54082608	54083051	1	ENSSSCT00000011063	ENSSSCG00000010102	SLC7A4	1.702536556	0.360478277	25.76458592	3.86E-07	1.52E-05
XLOC_006741	54541564	54542212	1	ENSSSCT00000011077	ENSSSCG00000010116	SLC25A1	0.881843349	7.049780458	14.7282508	1.24E-04	2.69E-03
XLOC_006782	64380784	64382518	1	ENSSSCT00000011150	ENSSSCG00000010184	AGT	0.933404482	3.789738286	11.41074965	7.30E-04	1.21E-02
XLOC_006799	68000643	68003526	1	ENSSSCT00000011176	ENSSSCG00000010210	SLC16A9	2.293839498	2.022751927	26.19027475	3.09E-07	1.25E-05
XLOC_006830	78974008	78975069	1	ENSSSCT00000011228	ENSSSCG00000010258	AIFM2	0.726694341	4.898865848	11.62279076	6.51E-04	1.10E-02
XLOC_006836	79362925	79365147	1	ENSSSCT00000011242	ENSSSCG00000010271	PRF1	-0.794641188	4.409616115	12.81823945	3.43E-04	6.45E-03
XLOC_006846	81253334	81254332	1	ENSSSCT00000011261	ENSSSCG00000010289	MICU1	1.063715648	6.563404209	35.14742173	3.06E-09	1.65E-07
XLOC_006859	82433503	82434062	1	ENSSSCT00000011275	ENSSSCG00000010302	USP54	-0.911934754	3.688732071	15.96259831	6.46E-05	1.54E-03
XLOC_006871	86782861	86784794	1	ENSSSCT00000027181	ENSSSCG00000026268	ENSSSCG00000026268	0.778012167	5.4978961	15.98841666	6.37E-05	1.52E-03
XLOC_006872	86814321	86814435	1	ENSSSCT00000024295	ENSSSCG00000021254	ENSSSCG00000021254	0.784788465	2.212797962	9.341130027	2.24E-03	2.95E-02
XLOC_006895	95183009	95183202	1	ENSSSCT00000028568	ENSSSCG00000029058	C14H10orf116	-1.110877997	0.485008545	11.1164421	8.56E-04	1.37E-02
XLOC_006922	98548142	98549688	1	ENSSSCT00000011383	ENSSSCG00000010399	NCOA4	2.243819401	8.916213971	119.4635734	8.29E-28	1.90E-25
XLOC_006934	107865223	107867915	1	ENSSSCT00000011417	ENSSSCG00000010432	ASAH2	-4.429898739	6.214660079	209.9875584	1.38E-47	6.88E-45
XLOC_006935	107988063	107988835	1	ENSSSCT00000011418	ENSSSCG00000010433	SGMS1	-0.878845377	4.806209202	19.74515815	8.85E-06	2.63E-04
XLOC_006940	109732654	109734118	1	ENSSSCT00000011430	ENSSSCG00000010445	ANKRD22	1.298200181	5.688391695	38.72946392	4.87E-10	2.88E-08
XLOC_006945	110397901	110397960	1	ENSSSCT00000011442	ENSSSCG00000010456	PANK1	1.38834883	2.324581171	29.1713589	6.63E-08	2.94E-06
XLOC_006950	112652687	112655145	1	ENSSSCT00000011452	ENSSSCG00000010464	PPP1R3C	-0.81162898	2.920383735	9.62990099	1.91E-03	2.62E-02
XLOC_006957	114769059	114769361	1	ENSSSCT00000011467	ENSSSCG00000010479	RBP4	5.559437967	-0.083652508	125.6130163	3.74E-29	9.30E-27
XLOC_006973	117454645	117454779	1	ENSSSCT00000011497	ENSSSCG00000010507	TLL2	1.764930871	-0.222899516	26.46272611	2.69E-07	1.09E-05
XLOC_006977	118081765	118085056	1	ENSSSCT00000011502	ENSSSCG00000010512	SLIT1	-1.444307574	1.627924925	19.11094967	1.23E-05	3.52E-04
XLOC_006982	118548268	118549074	1	ENSSSCT00000011516	ENSSSCG00000010526	AVPI1	0.752150126	5.058823848	11.27953537	7.84E-04	1.28E-02
XLOC_006987	120043225	120043240	1	ENSSSCT00000011527	ENSSSCG00000010537	GOT1	-0.753796323	7.715115936	13.97667022	1.85E-04	3.82E-03
XLOC_007010	122671874	122671986	1	ENSSSCT00000011560	ENSSSCG00000010568	NPM3	-0.712289393	4.501245228	8.813885341	2.99E-03	3.66E-02
XLOC_007034	131108869	131109477	1	ENSSSCT00000011616	ENSSSCG00000010620	XPNPEP1	-0.638855157	8.22894108	12.47614354	4.12E-04	7.61E-03
XLOC_007038	133473306	133477035	1	ENSSSCT00000011627	ENSSSCG00000010631	GPAT	-0.656996798	6.270426484	11.02095106	9.01E-04	1.43E-02
XLOC_007042	135129974	135131333	1	ENSSSCT00000011636	ENSSSCG00000010639	HABP2	2.015196608	1.979588765	51.4749111	7.25E-13	6.05E-11
XLOC_007045	135751397	135752631	1	ENSSSCT00000011649	ENSSSCG00000010650	AFAP1L2	-0.790082436	4.61421336	14.13282764	1.70E-04	3.54E-03
XLOC_007053	138373869	138376432	1	ENSSSCT00000011666	ENSSSCG00000010665	KIAA1598	0.564258356	5.130744626	8.692675686	3.19E-03	3.84E-02
XLOC_007108	150935646	150938243	1	ENSSSCT00000011769	ENSSSCG00000010757	EBF3	-0.999422716	0.847633334	8.452253021	3.65E-03	4.26E-02
XLOC_007127	153794853	153795076	1	ENSSSCT00000011808	ENSSSCG00000010792	PRAP1	-0.930635163	7.685137839	17.33908119	3.13E-05	8.08E-04
XLOC_007150	19909847	19909958	1	ENSSSCT00000017100	ENSSSCG00000015700	TMEM163	2.071325469	2.634607883	18.73409578	1.50E-05	4.20E-04
XLOC_007156	22725256	22725627	1	ENSSSCT00000017110	ENSSSCG00000015710	ARP3	-0.647292415	9.021095516	9.2974855	2.29E-03	3.00E-02
XLOC_007166	28424281	28424541	1	ENSSSCT00000025881	ENSSSCG00000029304	STEAP3	0.633753257	5.865732355	11.22382852	8.08E-04	1.31E-02
XLOC_007167	28578032	28578220	1	ENSSSCT00000024406	ENSSSCG00000023435	DBI	2.038134411	7.579083176	59.7558677	1.07E-14	1.08E-12
XLOC_007269	66699447	66700010	1	CUFF.175.4	NA	FMNL2	0.737561808	4.071680867	10.45966235	1.22E-03	1.83E-02
XLOC_007274	69329720	69330424	1	ENSSSCT00000017281	ENSSSCG00000015870	KCNJ3	1.216810898	2.4191518	11.45999588	7.11E-04	1.18E-02
XLOC_007311	84270149	84270202	1	ENSSSCT00000017338	ENSSSCG00000015922	CERS6	-1.160484649	0.262345928	9.899755063	1.65E-03	2.34E-02
XLOC_007315	84972453	84972606	1	ENSSSCT00000017347	ENSSSCG00000015931	ENSSSCG00000015931	0.85213327	1.593374733	11.72807507	6.16E-04	1.05E-02
XLOC_007351	91399214	91399583	1	ENSSSCT00000017404	ENSSSCG00000015983	HOXD8	-1.934601515	-0.082242104	17.21288722	3.34E-05	8.57E-04
XLOC_007354	91436909	91437445	1	ENSSSCT00000017406	ENSSSCG00000015985	HOXD3	-1.968846036	-0.01013556	16.06247243	6.13E-05	1.48E-03
XLOC_007367	96521093	96521774	1	ENSSSCT00000017431	ENSSSCG00000016009	ITGA4	1.246691293	4.068305556	14.98496828	1.08E-04	2.41E-03
XLOC_007368	96661981	96663051	1	ENSSSCT00000017434	ENSSSCG00000016011	NEUROD1	0.888978739	0.361345457	8.39691477	3.76E-03	4.37E-02
XLOC_007370	97010992	97011197	1	ENSSSCT00000024180	ENSSSCG00000023924	PDE1A	-1.186628387	0.135732325	9.859251807	1.69E-03	2.38E-02
XLOC_007387	104676679	104677115	1	ENSSSCT00000026026	ENSSSCG00000027724	ENSSSCG00000027724	4.013123781	2.233672548	180.2215736	4.34E-41	1.80E-38
XLOC_007388	104872679	104872721	1	ENSSSCT00000025430	ENSSSCG00000027157	ENSSSCG00000027157	4.228458867	7.050419143	177.6725669	1.56E-40	6.14E-38
XLOC_007389	104976732	104976774	1	ENSSSCT00000017465	ENSSSCG00000016040	ENSSSCG00000016040	4.488401994	6.11887331	125.4964088	3.96E-29	9.70E-27
XLOC_007445	117639721	117640570	1	ENSSSCT00000017545	ENSSSCG00000016114	FAM117B	-0.718980409	4.500330172	10.25025415	1.37E-03	2.01E-02
XLOC_007462	121719668	121719735	1	ENSSSCT00000017568	ENSSSCG00000016135	CPO	-8.319502871	7.169717866	382.7680318	3.11E-85	4.64E-82
XLOC_007464	122425805	122428979	1	ENSSSCT00000017573	ENSSSCG00000016140	FZD5	-0.924233379	5.693459499	11.98826247	5.35E-04	9.39E-03
XLOC_007499	133479159	133479202	1	ENSSSCT00000017637	ENSSSCG00000016196	VIL1	-1.036637801	11.00259302	19.46161693	1.03E-05	3.00E-04
XLOC_007516	134588465	134588680	1	ENSSSCT00000022258	ENSSSCG00000021610	CHPF	1.161334516	4.806562458	28.4499741	9.62E-08	4.15E-06
XLOC_007574	148087403	148088425	1	ENSSSCT00000017761	ENSSSCG00000016308	ENSSSCG00000016308	0.714705676	7.44879576	9.562814236	1.99E-03	2.70E-02
XLOC_007577	148259662	148260585	1	ENSSSCT00000017765	ENSSSCG00000016312	ENSSSCG00000016312	0.931560687	9.342149165	21.92478232	2.84E-06	9.26E-05
XLOC_007580	148508406	148509287	1	ENSSSCT00000017762	ENSSSCG00000016309	UGT1A1	1.5764209	5.885795876	30.67023891	3.06E-08	1.45E-06
XLOC_007670	28517964	28518182	1	ENSSSCT00000017118	ENSSSCG00000015718	C2ORF76	0.82022662	3.182264147	11.16411188	8.34E-04	1.34E-02
XLOC_007671	28724895	28725596	1	ENSSSCT00000026256	ENSSSCG00000023693	PROC	4.305055729	1.290504052	133.6171957	6.63E-31	1.80E-28
XLOC_007719	53776053	53779752	1	ENSSSCT00000017209	ENSSSCG00000015802	FAM149A	0.984765393	3.547435416	21.67906963	3.22E-06	1.05E-04
XLOC_007775	71386273	71386613	1	ENSSSCT00000017284	ENSSSCG00000015873	ACVR1C	1.13849756	0.333549659	11.63137613	6.48E-04	1.10E-02
XLOC_007780	73937217	73937503	1	ENSSSCT00000017296	ENSSSCG00000015884	CD302	0.918332999	3.691178519	15.86447637	6.80E-05	1.61E-03
XLOC_007783	74181045	74181936	1	ENSSSCT00000017298	ENSSSCG00000015886	ITGB6	2.031658027	1.60489181	46.25932496	1.04E-11	7.54E-10
XLOC_007787	76152553	76153203	1	ENSSSCT00000017306	ENSSSCG00000015894	DPP4	-0.733038296	9.447053437	10.2744643	1.35E-03	1.98E-02
XLOC_007788	76292762	76292799	1	ENSSSCT00000017307	ENSSSCG00000015895	GCG	-6.523645036	5.03938618	280.5365659	5.74E-63	5.04E-60
XLOC_007800	79859475	79859852	1	CUFF.178.2	NA	SLC38A11	1.817606468	-0.298498178	26.30254062	2.92E-07	1.18E-05
XLOC_007829	89587688	89590466	1	ENSSSCT00000017384	ENSSSCG00000015965	GPR155	1.28080046	7.063554704	23.7053064	1.12E-06	4.00E-05
XLOC_007864	104665231	104668259	1	ENSSSCT00000027582	ENSSSCG00000026081	ENSSSCG00000026081	4.087407834	6.311445297	165.7974846	6.12E-38	2.29E-35
XLOC_007868	105176051	105179132	1	ENSSSCT00000029842	ENSSSCG00000027221	ENSSSCG00000027221	4.272464554	6.729872037	189.9419949	3.27E-43	1.53E-40
XLOC_007890	114024846	114027111	1	ENSSSCT00000031264	ENSSSCG00000021657	SATB2	-5.143950243	4.190042241	260.4829927	1.35E-58	9.57E-56
XLOC_007906	116383931	116388219	1	ENSSSCT00000017534	ENSSSCG00000016104	TRAK2	0.743389652	5.675211959	10.61203186	1.12E-03	1.72E-02
XLOC_007924	121838760	121841099	1	ENSSSCT00000031970	ENSSSCG00000029998	KLF7	-0.634481869	4.134421564	10.23771765	1.38E-03	2.02E-02
XLOC_007944	130357873	130358651	1	ENSSSCT00000017610	ENSSSCG00000016174	FN1	-0.862961827	9.076377627	9.94982497	1.61E-03	2.29E-02
XLOC_007963	133828770	133828894	1	ENSSSCT00000017640	ENSSSCG00000016199	CYP27A1	1.055388194	3.016356787	15.94767306	6.51E-05	1.55E-03
XLOC_007973	134280965	134281234	1	ENSSSCT00000017651	ENSSSCG00000016210	ABCB6	0.815808038	6.66871586	8.850559006	2.93E-03	3.60E-02
XLOC_007980	134425137	134425276	1	ENSSSCT00000017661	ENSSSCG00000016220	DNPEP	-0.73608092	6.998008599	10.43295869	1.24E-03	1.85E-02
XLOC_008002	142609914	142610196	1	ENSSSCT00000017691	ENSSSCG00000016247	TM4SF20	0.781827	9.030313406	10.74954731	1.04E-03	1.62E-02
XLOC_008005	142948415	142949683	1	ENSSSCT00000026594	ENSSSCG00000021968	SLC19A3	0.644906556	5.632849315	8.162381003	4.28E-03	4.81E-02
XLOC_008082	157631183	157631686	1	ENSSSCT00000017857	ENSSSCG00000016400	C2ORF54	1.000748372	0.379932658	9.062353626	2.61E-03	3.31E-02
XLOC_008093	5583916	5584582	1	ENSSSCT00000025512	ENSSSCG00000028239	FBXL7	-1.204737572	3.337883924	27.81385246	1.34E-07	5.60E-06
XLOC_008124	25306092	25306164	1	ENSSSCT00000018351	ENSSSCG00000016851	OSMR	0.702876214	3.726614806	10.73056056	1.05E-03	1.63E-02
XLOC_008127	27161762	27161872	1	ENSSSCT00000029395	ENSSSCG00000024079	ENSSSCG00000024079	-1.297464925	6.532647589	35.67676529	2.33E-09	1.28E-07
XLOC_008138	29706009	29706182	1	ENSSSCT00000018381	ENSSSCG00000016877	NNT	-1.289569803	6.857808113	34.73645737	3.77E-09	2.02E-07
XLOC_008145	34778435	34779129	1	ENSSSCT00000018397	ENSSSCG00000016892	FST	-1.360916994	0.34826165	16.31702685	5.36E-05	1.31E-03
XLOC_008149	36365989	36366104	1	ENSSSCT00000018408	ENSSSCG00000016902	GZMA	-1.348683844	6.872535145	25.60621657	4.19E-07	1.65E-05
XLOC_008150	36385658	36385764	1	ENSSSCT00000018409	ENSSSCG00000016903	GZMA	-1.372712588	5.602397183	25.29227161	4.93E-07	1.90E-05
XLOC_008173	45789518	45789659	1	ENSSSCT00000018449	ENSSSCG00000016941	RNF180	-6.716821832	2.572639201	202.9199069	4.82E-46	2.32E-43
XLOC_008198	52391816	52392206	1	ENSSSCT00000018484	ENSSSCG00000016974	MAP1B	-0.802012722	4.05160101	11.15068703	8.40E-04	1.35E-02
XLOC_008202	53191857	53193197	1	ENSSSCT00000025942	ENSSSCG00000024289	ENSSSCG00000024289	-1.835651264	-0.956714907	10.12930258	1.46E-03	2.11E-02
XLOC_008204	53334564	53334994	1	ENSSSCT00000025609	ENSSSCG00000029037	DRD1	-1.680110356	0.27518128	15.06969143	1.04E-04	2.32E-03
XLOC_008208	55799386	55800165	1	ENSSSCT00000023231	ENSSSCG00000027611	NEURL1B	-0.890698686	6.582333686	16.78223932	4.19E-05	1.05E-03
XLOC_008237	68293282	68293626	1	ENSSSCT00000018543	ENSSSCG00000017031	ENSSSCG00000017031	0.98013328	3.977807746	13.69323972	2.15E-04	4.36E-03
XLOC_008256	74279152	74279330	1	ENSSSCT00000018583	ENSSSCG00000017068	ORF	-4.07091072	6.183130601	125.7029573	3.57E-29	9.04E-27
XLOC_008264	77761983	77762345	1	ENSSSCT00000031121	ENSSSCG00000023512	SLC36A1	1.221143834	5.97289333	38.86341085	4.55E-10	2.70E-08
XLOC_008272	78913410	78913630	1	ENSSSCT00000018613	ENSSSCG00000017095	SEMA5A	-0.800146136	1.724192663	8.99763927	2.70E-03	3.40E-02
XLOC_008288	86105823	86105856	1	ENSSSCT00000031453	ENSSSCG00000028070	ENSSSCG00000028070	0.935152134	0.355410393	8.259437817	4.05E-03	4.60E-02
XLOC_008299	4446886	4446999	1	ENSSSCT00000018271	ENSSSCG00000016784	ANKH	3.726262634	6.454194695	266.6571745	6.07E-60	4.77E-57
XLOC_008329	21478635	21479363	1	ENSSSCT00000018324	ENSSSCG00000016829	AGXT2	3.783991969	1.186082122	53.47515664	2.62E-13	2.36E-11
XLOC_008338	23534142	23534588	1	ENSSSCT00000018340	ENSSSCG00000016843	C5ORF42	-0.788951535	2.753093722	11.56390962	6.72E-04	1.13E-02
XLOC_008343	25361448	25361522	1	ENSSSCT00000018353	ENSSSCG00000016853	RICTOR	0.792488606	2.148457088	9.854035439	1.69E-03	2.39E-02
XLOC_008348	25736189	25736254	1	ENSSSCT00000018358	ENSSSCG00000016857	DAB2	0.66723981	5.724907974	12.89760918	3.29E-04	6.25E-03
XLOC_008349	25800221	25800413	1	ENSSSCT00000018356	ENSSSCG00000016856	C9	0.867562174	8.532179611	17.02759224	3.68E-05	9.35E-04
XLOC_008352	27054738	27056107	1	ENSSSCT00000018361	ENSSSCG00000016859	C7	0.985871279	7.869832736	19.98448279	7.81E-06	2.35E-04
XLOC_008354	27210756	27210763	1	ENSSSCT00000018364	ENSSSCG00000016861	C6	-1.255689155	7.332091704	23.55159726	1.22E-06	4.30E-05
XLOC_008356	27700507	27702873	1	ENSSSCT00000018366	ENSSSCG00000016863	OXCT1	-1.168878506	7.145831198	35.79570649	2.19E-09	1.21E-07
XLOC_008358	29021315	29023427	1	ENSSSCT00000031007	ENSSSCG00000021208	SEPP1	-2.696993028	11.12300685	97.97251989	4.24E-23	7.63E-21
XLOC_008360	29460089	29460838	1	ENSSSCT00000018377	ENSSSCG00000016873	ENSSSCG00000016873	1.381895901	1.09235939	23.1510616	1.50E-06	5.19E-05
XLOC_008365	29666046	29666287	1	ENSSSCT00000029291	ENSSSCG00000029546	ENSSSCG00000029546	-1.295356189	2.556430577	19.25169219	1.15E-05	3.30E-04
XLOC_008366	29677851	29678179	1	ENSSSCT00000028237	ENSSSCG00000030304	ENSSSCG00000030304	-1.33033272	2.894387905	25.15622175	5.29E-07	2.03E-05
XLOC_008378	35857169	35858800	1	ENSSSCT00000024360	ENSSSCG00000022723	ENSSSCG00000022723	0.716515536	1.488720838	8.151816858	4.30E-03	4.83E-02
XLOC_008402	42378460	42378600	1	ENSSSCT00000018439	ENSSSCG00000016932	DEPDC1B	-1.125246372	3.034430716	15.37585107	8.81E-05	2.01E-03
XLOC_008403	42502362	42502571	1	ENSSSCT00000018440	ENSSSCG00000016933	ELOVL7	-1.117071216	2.610095536	11.90233435	5.61E-04	9.76E-03
XLOC_008435	55326947	55330429	1	ENSSSCT00000018493	ENSSSCG00000016983	STC2	-1.183836534	3.172061695	22.77390004	1.82E-06	6.21E-05
XLOC_008440	55597414	55597494	1	ENSSSCT00000018498	ENSSSCG00000016988	ERGIC1	0.816524045	5.938483167	17.5079513	2.86E-05	7.48E-04
XLOC_008457	59959169	59959394	1	ENSSSCT00000018527	ENSSSCG00000017015	RARS	-0.624422348	5.921017567	11.8003409	5.92E-04	1.02E-02
XLOC_008458	60190379	60191556	1	ENSSSCT00000018530	ENSSSCG00000017018	ODZ2	-2.434086953	0.574960684	23.85686302	1.04E-06	3.75E-05
XLOC_008469	68124450	68124458	1	ENSSSCT00000030114	ENSSSCG00000021527	ENSSSCG00000021527	1.009167816	5.13189897	8.638674213	3.29E-03	3.92E-02
XLOC_008512	80358753	80360679	1	ENSSSCT00000018619	ENSSSCG00000017101	ADCY2	0.968968417	1.169830228	12.79514598	3.48E-04	6.53E-03
XLOC_008522	85936668	85936963	1	ENSSSCT00000018635	ENSSSCG00000017117	SLC6A18	-3.405326329	0.262805987	72.85290769	1.40E-17	1.74E-15
XLOC_008523	85952485	85954049	1	ENSSSCT00000018638	ENSSSCG00000017120	SLC6A19	-1.468033601	9.275347822	36.05699164	1.92E-09	1.06E-07
XLOC_008537	4029180	4029448	1	ENSSSCT00000029632	ENSSSCG00000023088	ENSSSCG00000023088	3.210783836	1.908220291	34.0156215	5.47E-09	2.85E-07
XLOC_008539	5281876	5281912	1	ENSSSCT00000007647	ENSSSCG00000006982	ZDHHC2	-0.980564222	1.387225035	10.38652048	1.27E-03	1.89E-02
XLOC_008574	15800454	15800725	1	ENSSSCT00000007714	ENSSSCG00000007045	CHGB	2.201569918	4.529214647	76.42836785	2.28E-18	3.04E-16
XLOC_008595	24519068	24519220	1	ENSSSCT00000007744	ENSSSCG00000007073	ISM1	-1.12616952	0.787550825	9.034653854	2.65E-03	3.35E-02
XLOC_008624	32928130	32928335	1	ENSSSCT00000007780	ENSSSCG00000007108	ENSSSCG00000007108	0.654870032	4.408577423	10.8143151	1.01E-03	1.58E-02
XLOC_008644	36328314	36328362	1	ENSSSCT00000007819	ENSSSCG00000007146	SIGLEC1	1.607737237	0.896597479	14.67183614	1.28E-04	2.77E-03
XLOC_008663	38229907	38230062	1	ENSSSCT00000026498	ENSSSCG00000021795	ENSSSCG00000021795	-2.003209351	2.446907975	39.16249948	3.90E-10	2.34E-08
XLOC_008670	39069492	39069947	1	ENSSSCT00000007877	ENSSSCG00000007198	ANGPT4	0.97640967	1.514816333	16.16349317	5.81E-05	1.40E-03
XLOC_008718	43299840	43300108	1	ENSSSCT00000025489	ENSSSCG00000022099	TP53INP2	0.774482291	7.142950998	14.15913842	1.68E-04	3.50E-03
XLOC_008738	45264861	45265051	1	ENSSSCT00000023008	ENSSSCG00000024230	MYL9	-0.937706616	8.691792525	8.468530673	3.61E-03	4.24E-02
XLOC_008744	46043510	46043674	1	ENSSSCT00000008027	ENSSSCG00000007336	NNAT	1.45849285	2.267255168	26.52235304	2.61E-07	1.06E-05
XLOC_008749	46797709	46797925	1	ENSSSCT00000025172	ENSSSCG00000026605	BPI	1.090561527	8.521188845	11.48543163	7.01E-04	1.17E-02
XLOC_008750	46838034	46838202	1	ENSSSCT00000032321	ENSSSCG00000028758	LBP	1.312492221	6.33843318	18.68104354	1.55E-05	4.31E-04
XLOC_008758	47358161	47358351	1	ENSSSCT00000008043	ENSSSCG00000007351	FAM83D	-0.845011947	4.212148389	16.36949864	5.21E-05	1.28E-03
XLOC_008768	51634482	51635060	1	ENSSSCT00000023818	ENSSSCG00000024325	SGK2	2.86960737	3.961734549	75.17881804	4.30E-18	5.63E-16
XLOC_008778	52419597	52419685	1	ENSSSCT00000026128	ENSSSCG00000022998	PKIG	-1.600007966	5.676343991	46.62042569	8.62E-12	6.37E-10
XLOC_008782	52817503	52817695	1	ENSSSCT00000008080	ENSSSCG00000007382	PABPC1L	-0.898104926	1.209490858	9.453491419	2.11E-03	2.82E-02
XLOC_008784	53140554	53140675	1	CUFF.205.3	NA	PI3	-7.333650036	9.350177979	468.483571	6.85E-104	1.70E-100
XLOC_008785	53167238	53167311	1	ENSSSCT00000024303	ENSSSCG00000022913	SLPI	-1.590284367	4.312631994	24.44256058	7.66E-07	2.82E-05
XLOC_008798	53819788	53820105	1	ENSSSCT00000008139	ENSSSCG00000007436	MMP9	2.16465083	3.180293668	18.75030467	1.49E-05	4.18E-04
XLOC_008821	57826767	57827025	1	ENSSSCT00000026441	ENSSSCG00000027287	TMEM189	-0.800892548	6.933394628	19.30152526	1.12E-05	3.23E-04
XLOC_008849	65094783	65094927	1	ENSSSCT00000008222	ENSSSCG00000007507	PCK1	1.956812173	7.167683282	28.9508121	7.42E-08	3.25E-06
XLOC_008872	710903	713568	1	CUFF.199.3	NA	LONRF1	0.836128873	4.415867137	11.67527866	6.33E-04	1.08E-02
XLOC_008878	4045913	4047338	1	ENSSSCT00000031324	ENSSSCG00000029149	ENSSSCG00000029149	4.121507664	1.806701531	62.66080014	2.46E-15	2.58E-13
XLOC_008883	5450598	5451988	1	ENSSSCT00000007650	ENSSSCG00000006985	MTMR7	-1.095463817	2.970126463	16.67950066	4.43E-05	1.10E-03
XLOC_008896	10829552	10830521	1	ENSSSCT00000028092	ENSSSCG00000025016	ENSSSCG00000025016	1.511706263	-0.083291081	8.307202362	3.95E-03	4.53E-02
XLOC_008901	11790234	11793660	1	ENSSSCT00000027647	ENSSSCG00000025822	SFRP1	0.666210507	4.995804864	9.76203361	1.78E-03	2.48E-02
XLOC_008923	15459392	15459581	1	ENSSSCT00000007712	ENSSSCG00000007043	GPCPD1	0.819413876	4.431573276	10.611425	1.12E-03	1.72E-02
XLOC_008942	25672086	25674071	1	ENSSSCT00000007750	ENSSSCG00000007079	FLRT3	0.764439238	4.123274485	8.661643729	3.25E-03	3.89E-02
XLOC_008959	32162172	32163302	1	ENSSSCT00000007778	ENSSSCG00000007106	INSM1	1.036059175	0.385452333	8.348769565	3.86E-03	4.46E-02
XLOC_008963	33228813	33229375	1	ENSSSCT00000025131	ENSSSCG00000023580	NKX2-2	1.26149914	0.348901063	16.13003779	5.91E-05	1.43E-03
XLOC_008965	34275928	34277667	1	ENSSSCT00000007787	ENSSSCG00000007115	THBD	0.72078309	2.106027768	8.581776325	3.40E-03	4.04E-02
XLOC_008985	36381690	36386062	1	ENSSSCT00000007826	ENSSSCG00000007153	ATRN	0.72552847	6.281627005	12.87801853	3.32E-04	6.30E-03
XLOC_009002	37961461	37961771	1	ENSSSCT00000027106	ENSSSCG00000028461	ENSSSCG00000028461	-1.676339998	1.592534056	25.51217244	4.40E-07	1.72E-05
XLOC_009003	37987174	37987484	1	ENSSSCT00000029239	ENSSSCG00000029021	ENSSSCG00000029021	-1.47413749	2.780759748	22.8444558	1.76E-06	6.00E-05
XLOC_009006	38274484	38275079	1	ENSSSCT00000007856	ENSSSCG00000007181	ENSSSCG00000007181	-1.82486769	3.132944158	41.49859911	1.18E-10	7.56E-09
XLOC_009014	39335394	39337715	1	ENSSSCT00000023746	ENSSSCG00000023298	ENSSSCG00000023298	0.868901298	6.248303323	17.51242015	2.85E-05	7.48E-04
XLOC_009015	39384708	39384911	1	ENSSSCT00000028631	ENSSSCG00000029144	ENSSSCG00000029144	1.458813203	1.953025513	24.48272914	7.50E-07	2.78E-05
XLOC_009061	44229726	44229912	1	ENSSSCT00000007991	ENSSSCG00000007304	ENSSSCG00000007304	1.730381241	1.869352975	41.49052768	1.18E-10	7.56E-09
XLOC_009075	45467693	45467836	1	ENSSSCT00000008014	ENSSSCG00000007324	SOGA1	-1.219746182	2.266731741	18.32281816	1.86E-05	5.12E-04
XLOC_009094	49452314	49454098	1	ENSSSCT00000008050	ENSSSCG00000007358	EMILIN3	1.411425568	0.538038254	14.15265405	1.69E-04	3.51E-03
XLOC_009103	52502092	52502422	1	ENSSSCT00000030066	ENSSSCG00000021255	ADA	6.344528001	9.166535516	520.6897513	3.00E-115	1.12E-111
XLOC_009108	53182912	53183202	1	ENSSSCT00000031562	ENSSSCG00000022258	ENSSSCG00000022258	-4.050864768	4.13862583	56.90300307	4.58E-14	4.35E-12
XLOC_009154	58865301	58866405	1	ENSSSCT00000008182	ENSSSCG00000007476	KCNG1	-1.580866746	-0.055522454	14.55268231	1.36E-04	2.92E-03
XLOC_009178	66511905	66512391	1	ENSSSCT00000008249	ENSSSCG00000007522	CTSZ	1.022174474	8.094468765	23.16238942	1.49E-06	5.17E-05
XLOC_009193	9613	10768	1	ENSSSCT00000029713	ENSSSCG00000029894	ENSSSCG00000029894	0.750411344	4.573428622	11.40925714	7.31E-04	1.21E-02
XLOC_009194	88684	88859	1	ENSSSCT00000028447	ENSSSCG00000025510	SLC13A2	0.800295065	8.369970994	8.312234663	3.94E-03	4.53E-02
XLOC_009229	6650912	6651369	1	ENSSSCT00000017906	ENSSSCG00000016444	TMEM176B	1.056130342	7.702864431	20.12758388	7.24E-06	2.20E-04
XLOC_009235	7134211	7134445	1	ENSSSCT00000031482	ENSSSCG00000028274	FAM131B	-0.996318013	3.432390602	11.88062507	5.67E-04	9.84E-03
XLOC_009239	7636965	7637092	1	ENSSSCT00000017933	ENSSSCG00000016469	TRPV6	1.849118608	7.487322526	57.0823923	4.18E-14	4.00E-12
XLOC_009256	9534503	9534604	1	ENSSSCT00000017958	ENSSSCG00000016494	BRAF	-0.960985565	2.03309801	13.79639394	2.04E-04	4.15E-03
XLOC_009312	21049234	21049403	1	ENSSSCT00000018057	ENSSSCG00000016585	IMPDH1	1.275210414	4.733204155	41.38221584	1.25E-10	7.95E-09
XLOC_009317	21679490	21679687	1	CUFF.217.2	NA	PAX4	2.305079131	-0.229411421	39.18273391	3.86E-10	2.32E-08
XLOC_009332	25750454	25750468	1	ENSSSCT00000018083	ENSSSCG00000016609	SLC13A1	-8.405014777	8.235699076	561.608473	3.76E-124	2.80E-120
XLOC_009344	31617220	31617856	1	ENSSSCT00000018110	ENSSSCG00000016633	MET	1.416702574	1.208670479	27.16373051	1.87E-07	7.71E-06
XLOC_009395	50050530	50050908	1	CUFF.220.3	NA	HOXA7	-2.206182702	0.560923776	16.46721283	4.95E-05	1.22E-03
XLOC_009396	50059415	50059856	1	ENSSSCT00000018183	ENSSSCG00000016702	HOXA6	-2.526016832	-0.692447521	13.54274537	2.33E-04	4.67E-03
XLOC_009406	52434811	52434941	1	ENSSSCT00000018197	ENSSSCG00000016716	DFNA5	-1.233253307	4.687088979	12.36566645	4.37E-04	7.98E-03
XLOC_009413	54851504	54851648	1	ENSSSCT00000018210	ENSSSCG00000016729	IGFBP3	-1.285668	2.639022518	19.70832491	9.02E-06	2.67E-04
XLOC_009428	55630249	55630435	1	ENSSSCT00000018228	ENSSSCG00000016746	NPC1L1	-1.493888418	8.869307412	36.67182956	1.40E-09	7.94E-08
XLOC_009431	55903102	55903309	1	ENSSSCT00000018233	ENSSSCG00000016751	GCK	1.189665554	2.933313362	14.44192933	1.45E-04	3.08E-03
XLOC_009440	57436684	57436873	1	ENSSSCT00000018246	ENSSSCG00000016762	ENSSSCG00000016762	-0.820977389	1.001029273	8.255710335	4.06E-03	4.60E-02
XLOC_009441	57791952	57792263	1	ENSSSCT00000018248	ENSSSCG00000016763	ENSSSCG00000016763	-0.816388593	3.829916787	11.67515945	6.33E-04	1.08E-02
XLOC_009451	5021	5224	1	ENSSSCT00000026991	ENSSSCG00000024682	VTN	1.900583029	0.512921022	25.02870974	5.65E-07	2.15E-05
XLOC_009452	33258	34884	1	ENSSSCT00000027410	ENSSSCG00000022033	SLC46A1	3.689220491	6.791204973	152.4767041	4.98E-35	1.65E-32
XLOC_009475	6107243	6108352	1	ENSSSCT00000017893	ENSSSCG00000016432	PRKAG2	-0.546826779	6.181449431	8.465060121	3.62E-03	4.24E-02
XLOC_009476	6286530	6287837	1	ENSSSCT00000017897	ENSSSCG00000016436	CHPF2	0.648219331	4.942983418	11.49421022	6.98E-04	1.17E-02
XLOC_009478	6513724	6513804	1	ENSSSCT00000027395	ENSSSCG00000021475	SLC4A2	0.652662664	6.771280701	8.110190621	4.40E-03	4.90E-02
XLOC_009483	6647497	6647969	1	ENSSSCT00000017905	ENSSSCG00000016443	TMEM176A	1.093084656	6.610037923	21.48996885	3.56E-06	1.14E-04
XLOC_009492	7145222	7145593	1	ENSSSCT00000017925	ENSSSCG00000016462	CLCN1	-1.788304865	3.018641177	21.17104686	4.20E-06	1.33E-04
XLOC_009494	7211800	7212833	1	ENSSSCT00000017928	ENSSSCG00000016465	TMEM139	1.180738101	6.149390809	21.09809873	4.36E-06	1.38E-04
XLOC_009499	7540608	7540841	1	ENSSSCT00000017934	ENSSSCG00000016470	TRPV5	1.860143345	3.517861533	51.47405342	7.25E-13	6.05E-11
XLOC_009500	7555165	7555326	1	ENSSSCT00000017936	ENSSSCG00000016472	KEL	2.06138875	-0.033342326	30.0107188	4.30E-08	2.00E-06
XLOC_009565	20333818	20333993	1	ENSSSCT00000018038	ENSSSCG00000016568	AHCYL2	0.983874979	5.471437165	10.72864987	1.05E-03	1.63E-02
XLOC_009569	20563182	20564258	1	ENSSSCT00000018040	ENSSSCG00000016570	TSPAN33	1.024176857	5.569902828	21.55342334	3.44E-06	1.10E-04
XLOC_009585	24665364	24666718	1	ENSSSCT00000018072	ENSSSCG00000016599	GPR37	-1.026137492	0.359371131	8.233776422	4.11E-03	4.65E-02
XLOC_009598	30396465	30396665	1	ENSSSCT00000018101	ENSSSCG00000016626	CFTR	0.979079814	6.040448217	15.74826166	7.24E-05	1.70E-03
XLOC_009605	31473079	31475259	1	ENSSSCT00000018111	ENSSSCG00000024351	MET	1.166704133	3.094604384	24.04442514	9.41E-07	3.42E-05
XLOC_009606	31745664	31747878	1	ENSSSCT00000018112	ENSSSCG00000016634	CAV1	-0.773076007	6.313704193	8.810107777	3.00E-03	3.66E-02
XLOC_009607	31796924	31799178	1	ENSSSCT00000018113	ENSSSCG00000016635	CAV2	-0.778169547	4.81833115	8.225996945	4.13E-03	4.67E-02
XLOC_009649	47397851	47397957	1	ENSSSCT00000018166	ENSSSCG00000016685	WIPF3	-0.905029488	4.00556383	10.27751426	1.35E-03	1.98E-02
XLOC_009650	47566197	47567292	1	ENSSSCT00000018167	ENSSSCG00000016686	PRR15	-0.752323009	6.206717821	8.571340421	3.41E-03	4.06E-02
XLOC_009767	5131242	5131327	1	ENSSSCT00000014155	ENSSSCG00000012950	RIN1	0.977002679	2.069098448	14.94250781	1.11E-04	2.46E-03
XLOC_009792	6259685	6259885	1	ENSSSCT00000014221	ENSSSCG00000013010	NAALADL1	-1.942356044	10.52775861	49.19268392	2.32E-12	1.81E-10
XLOC_009803	6542313	6542580	1	ENSSSCT00000014234	ENSSSCG00000013022	PYGM	-1.001651414	6.519239121	8.186517075	4.22E-03	4.76E-02
XLOC_009844	8983277	8983360	1	ENSSSCT00000015890	ENSSSCG00000014540	FTH1	0.582164717	11.27575026	8.71734968	3.15E-03	3.80E-02
XLOC_009935	16202335	16203297	1	ENSSSCT00000014451	ENSSSCG00000013231	C1QTNF4	1.225300154	-0.1305093	11.92544808	5.54E-04	9.66E-03
XLOC_009945	16605411	16605545	1	ENSSSCT00000014464	ENSSSCG00000013244	PACSIN3	0.895761049	2.400279752	14.28196408	1.57E-04	3.33E-03
XLOC_009969	27877535	27877704	1	ENSSSCT00000029479	ENSSSCG00000028338	PAMR1	-0.740380633	4.439460183	11.84322755	5.79E-04	1.00E-02
XLOC_010000	36165328	36166021	1	ENSSSCT00000014566	ENSSSCG00000013338	SLC5A12	-3.220766534	8.113609036	89.24652531	3.49E-21	5.66E-19
XLOC_010008	41963507	41963721	1	ENSSSCT00000014578	ENSSSCG00000013349	HTATIP2	0.838793502	7.527040108	21.75005526	3.11E-06	1.01E-04
XLOC_010011	42072835	42073225	1	ENSSSCT00000031900	ENSSSCG00000028503	ENSSSCG00000028503	-1.362029685	-0.419554628	15.36113493	8.88E-05	2.02E-03
XLOC_010015	43158560	43158574	1	ENSSSCT00000014583	ENSSSCG00000013352	E2F8	-0.746657901	5.083937179	9.807567364	1.74E-03	2.43E-02
XLOC_010031	44078431	44078484	1	ENSSSCT00000014604	ENSSSCG00000028525	SAA4	-2.836634659	4.91452727	19.3983001	1.06E-05	3.08E-04
XLOC_010034	44178023	44178122	1	ENSSSCT00000014607	ENSSSCG00000013373	SERGEF	-0.6942776	2.225077641	8.438356842	3.67E-03	4.29E-02
XLOC_010037	44725269	44725672	1	ENSSSCT00000014612	ENSSSCG00000013378	ABCC8	2.026706509	0.823916529	40.96858022	1.55E-10	9.66E-09
XLOC_010039	45007592	45007721	1	ENSSSCT00000024535	ENSSSCG00000025406	ENSSSCG00000025406	0.875738358	3.360869978	12.78879005	3.49E-04	6.54E-03
XLOC_010063	52333364	52333399	1	ENSSSCT00000022900	ENSSSCG00000027983	RNF141	0.733748754	4.664596319	10.41251304	1.25E-03	1.87E-02
XLOC_010073	53983851	53984076	1	ENSSSCT00000024810	ENSSSCG00000024671	WNT9A	1.192376069	3.130847436	19.70310576	9.05E-06	2.67E-04
XLOC_010080	55347023	55347184	1	ENSSSCT00000015261	ENSSSCG00000013973	ENSSSCG00000013973	2.702755393	10.88899785	99.1100423	2.39E-23	4.40E-21
XLOC_010125	59752658	59753052	1	ENSSSCT00000015165	ENSSSCG00000013879	SLC27A1	0.978791587	1.782783976	13.49341955	2.39E-04	4.77E-03
XLOC_010221	66706854	66707015	1	ENSSSCT00000014994	ENSSSCG00000013720	MAN2B1	0.674276987	7.224447304	12.43751792	4.21E-04	7.71E-03
XLOC_010297	71871028	71871273	1	ENSSSCT00000014827	ENSSSCG00000013575	RETN	-1.740024953	0.996935607	18.12174801	2.07E-05	5.59E-04
XLOC_010327	73683678	73683868	1	ENSSSCT00000014778	ENSSSCG00000013531	VMAC	1.108739042	-0.173610097	8.660872976	3.25E-03	3.89E-02
XLOC_010340	74810874	74810974	1	ENSSSCT00000014759	ENSSSCG00000013512	PLIN4	-1.295557722	2.557504893	9.710936271	1.83E-03	2.53E-02
XLOC_010381	77532598	77532880	1	ENSSSCT00000014658	ENSSSCG00000013414	ARID3A	0.842649576	5.581881504	20.41804368	6.22E-06	1.93E-04
XLOC_010387	77673695	77673849	1	ENSSSCT00000022482	ENSSSCG00000024052	GPX4	0.659110742	3.767665832	8.860324508	2.91E-03	3.59E-02
XLOC_010400	78300487	78301259	1	ENSSSCT00000027334	ENSSSCG00000030333	ENSSSCG00000030333	0.956800152	0.345662388	9.410949184	2.16E-03	2.87E-02
XLOC_010428	81246482	81246567	1	ENSSSCT00000022290	ENSSSCG00000028295	ZNF354A	-0.625999561	5.457538512	10.17806577	1.42E-03	2.07E-02
XLOC_010469	87348805	87349080	1	ENSSSCT00000015392	ENSSSCG00000014091	F2RL1	-0.699421383	6.915738339	8.437661631	3.68E-03	4.29E-02
XLOC_010489	91722721	91722767	1	ENSSSCT00000015434	ENSSSCG00000014130	ACOT12	-0.929796187	1.218866767	10.87885403	9.73E-04	1.53E-02
XLOC_010521	106220121	106220476	1	ENSSSCT00000024526	ENSSSCG00000029805	RHOBTB3	1.070890374	0.274213933	9.616655727	1.93E-03	2.64E-02
XLOC_010538	120318299	120318813	1	ENSSSCT00000015513	ENSSSCG00000014198	TSLP	1.081277222	-0.062443346	8.255209557	4.06E-03	4.60E-02
XLOC_010542	121468414	121468531	1	ENSSSCT00000024663	ENSSSCG00000022048	REEP5	0.860522434	7.320972496	13.20099031	2.80E-04	5.40E-03
XLOC_010566	131097462	131097580	1	ENSSSCT00000015553	ENSSSCG00000014235	SNCAIP	1.956369417	1.160744465	43.48501021	4.27E-11	2.90E-09
XLOC_010569	131685061	131685295	1	ENSSSCT00000028945	ENSSSCG00000024806	ENSSSCG00000024806	-1.017109059	4.133725159	13.74548391	2.09E-04	4.25E-03
XLOC_010571	132404679	132405209	1	ENSSSCT00000015560	ENSSSCG00000014240	CSNK1G3	-0.737767891	5.994149895	14.90436531	1.13E-04	2.49E-03
XLOC_010584	137112357	137113701	1	ENSSSCT00000015578	ENSSSCG00000014257	SLC27A6	1.909181167	0.110857739	24.47821917	7.52E-07	2.78E-05
XLOC_010601	140064534	140064926	1	ENSSSCT00000015599	ENSSSCG00000014276	SLC22A5	0.913724	4.91982048	15.44375278	8.50E-05	1.96E-03
XLOC_010609	140662965	140663046	1	ENSSSCT00000015613	ENSSSCG00000014290	LEAP2	-0.611564261	5.541782132	10.7020749	1.07E-03	1.65E-02
XLOC_010639	146842295	146842455	1	ENSSSCT00000015670	ENSSSCG00000024189	ENSSSCG00000024189	0.628665198	3.385818067	10.12834375	1.46E-03	2.11E-02
XLOC_010651	147857842	147858015	1	ENSSSCT00000015690	ENSSSCG00000014361	C5ORF32	0.923556072	6.49779092	20.27164387	6.72E-06	2.05E-04
XLOC_010693	150495712	150496250	1	ENSSSCT00000015737	ENSSSCG00000014399	ARHGAP26	-0.644127946	4.57648833	8.471298647	3.61E-03	4.23E-02
XLOC_010718	158143674	158143738	1	ENSSSCT00000015790	ENSSSCG00000014443	ENSSSCG00000014443	-1.432409406	0.372233649	8.977335445	2.73E-03	3.43E-02
XLOC_010769	162310113	162310392	1	ENSSSCT00000027743	ENSSSCG00000025023	ENSSSCG00000025023	0.658876028	3.803942209	8.909025406	2.84E-03	3.53E-02
XLOC_010801	2828172	2828183	1	ENSSSCT00000014080	ENSSSCG00000012881	CPT1A	0.694574039	3.607220982	11.48109383	7.03E-04	1.17E-02
XLOC_010835	5189928	5189996	1	ENSSSCT00000014160	ENSSSCG00000012955	KLC2	0.706031372	4.813869281	10.34018381	1.30E-03	1.93E-02
XLOC_010897	8210976	8213504	1	ENSSSCT00000028226	ENSSSCG00000024545	CHRM1	-1.435677687	1.571826482	17.00711215	3.72E-05	9.42E-04
XLOC_010914	8471016	8471486	1	ENSSSCT00000029011	ENSSSCG00000022685	ROM1	0.701683491	2.561087611	8.76570436	3.07E-03	3.73E-02
XLOC_010932	9705515	9706072	1	ENSSSCT00000014305	ENSSSCG00000013087	DAK	0.718986163	8.47419047	10.10703545	1.48E-03	2.13E-02
XLOC_010951	11108689	11108909	1	ENSSSCT00000014337	ENSSSCG00000013117	GIF	3.297510881	2.766706362	75.5671736	3.53E-18	4.67E-16
XLOC_010952	11135994	11136052	1	ENSSSCT00000014336	ENSSSCG00000013116	ENSSSCG00000013116	2.627267617	2.723223579	68.73516421	1.13E-16	1.38E-14
XLOC_010971	11881575	11884011	1	ENSSSCT00000014367	ENSSSCG00000013147	FAM111B	-0.975177453	4.454736027	18.19086134	2.00E-05	5.44E-04
XLOC_011049	17530359	17530844	1	ENSSSCT00000014487	ENSSSCG00000013263	CREB3L1	0.622590256	4.806048313	8.307074733	3.95E-03	4.53E-02
XLOC_011055	18654863	18655551	1	ENSSSCT00000014500	ENSSSCG00000013276	PRDM11	1.277377019	0.106773531	12.06555512	5.14E-04	9.09E-03
XLOC_011060	19858835	19859102	1	ENSSSCT00000014506	ENSSSCG00000013282	ACCS	1.077290011	2.47103946	13.70461242	2.14E-04	4.34E-03
XLOC_011079	28860746	28861587	1	ENSSSCT00000014528	ENSSSCG00000013302	CAT	1.256919189	8.140557625	32.34920566	1.29E-08	6.43E-07
XLOC_011099	35864281	35864778	1	ENSSSCT00000014565	ENSSSCG00000013337	BBOX1	2.696620201	3.716016489	92.78048657	5.84E-22	9.80E-20
XLOC_011115	42202741	42205614	1	ENSSSCT00000014581	ENSSSCG00000013351	NAV2	-0.638933261	4.119739584	9.308132855	2.28E-03	2.99E-02
XLOC_011153	52576215	52577316	1	ENSSSCT00000014648	ENSSSCG00000013408	ADM	0.946017234	3.57185052	14.21048383	1.63E-04	3.43E-03
XLOC_011154	53070258	53071523	1	ENSSSCT00000014650	ENSSSCG00000013410	SWAP70	0.903970279	6.386319601	14.27698668	1.58E-04	3.33E-03
XLOC_011233	61567647	61567759	1	ENSSSCT00000022764	ENSSSCG00000025560	PGLYRP2	2.478151355	2.59077554	77.50071847	1.33E-18	1.83E-16
XLOC_011272	65381889	65382272	1	ENSSSCT00000015043	ENSSSCG00000013768	ENSSSCG00000013768	1.109991995	4.074735086	19.8888621	8.21E-06	2.46E-04
XLOC_011375	71710923	71713920	1	ENSSSCT00000014838	ENSSSCG00000013586	LRRC8E	0.750117906	2.004118726	9.221268684	2.39E-03	3.08E-02
XLOC_011429	75722686	75722851	1	ENSSSCT00000014726	ENSSSCG00000013480	C19orf77	-0.598771951	8.509220178	10.15480247	1.44E-03	2.09E-02
XLOC_011443	76370017	76370429	1	ENSSSCT00000014713	ENSSSCG00000013468	THOP1	0.639212249	5.31747628	9.288350764	2.31E-03	3.00E-02
XLOC_011488	80318834	80319728	1	ENSSSCT00000015311	ENSSSCG00000014016	SQSTM1	0.774110446	8.073758118	15.92126042	6.60E-05	1.57E-03
XLOC_011521	83647645	83649894	1	ENSSSCT00000015362	ENSSSCG00000014063	SFXN1	-1.47390553	6.941161146	52.11631253	5.23E-13	4.49E-11
XLOC_011525	85273800	85273881	1	ENSSSCT00000015372	ENSSSCG00000014072	ENC1	1.401329191	3.329268895	29.94123774	4.45E-08	2.05E-06
XLOC_011550	89844360	89847353	1	ENSSSCT00000015416	ENSSSCG00000014113	HOMER1	0.697357478	2.778405794	9.713420089	1.83E-03	2.53E-02
XLOC_011561	91785978	91786129	1	ENSSSCT00000030767	ENSSSCG00000023566	ACOT11	-0.825667773	1.077482786	8.801299094	3.01E-03	3.67E-02
XLOC_011592	106310503	106310723	1	ENSSSCT00000015476	ENSSSCG00000014167	GLRX	2.494867531	7.236326594	114.8213855	8.61E-27	1.92E-24
XLOC_011593	106406384	106406500	1	ENSSSCT00000015477	ENSSSCG00000014168	ELL2	0.761445216	3.847489293	9.303933624	2.29E-03	2.99E-02
XLOC_011606	113068978	113069077	1	ENSSSCT00000015499	ENSSSCG00000014186	ENSSSCG00000014186	-1.678121691	-0.465110954	23.22405957	1.44E-06	5.02E-05
XLOC_011638	131749084	131749212	1	ENSSSCT00000026601	ENSSSCG00000028476	PPIC	-0.910610143	3.865578845	8.835066441	2.95E-03	3.63E-02
XLOC_011640	133256788	133256973	1	ENSSSCT00000015562	ENSSSCG00000014242	ZNF608	1.213345238	3.935274309	29.58284368	5.36E-08	2.42E-06
XLOC_011643	135176966	135177908	1	ENSSSCT00000015569	ENSSSCG00000014249	mars-03	-1.770335252	1.929048639	48.65008604	3.06E-12	2.37E-10
XLOC_011652	139275929	139278693	1	ENSSSCT00000015591	ENSSSCG00000014269	FNIP1	-0.795133804	5.780847598	12.67553315	3.70E-04	6.89E-03
XLOC_011656	140228916	140230780	1	ENSSSCT00000015600	ENSSSCG00000014277	IRF1	-0.746980098	8.731881793	11.32330316	7.65E-04	1.26E-02
XLOC_011676	143773982	143774423	1	ENSSSCT00000015639	ENSSSCG00000014315	LECT2	9.028468221	-0.392673499	143.1124532	5.55E-33	1.66E-30
XLOC_011690	145962126	145962848	1	ENSSSCT00000015654	ENSSSCG00000014328	GFRA3	1.302475609	6.130356613	32.19374414	1.40E-08	6.90E-07
XLOC_011699	147088755	147089347	1	ENSSSCT00000025910	ENSSSCG00000026423	SLC23A1	-0.754539662	6.890748914	11.14903271	8.41E-04	1.35E-02
XLOC_011700	147107912	147108504	1	ENSSSCT00000030384	ENSSSCG00000029239	ENSSSCG00000029239	1.698656556	6.211653766	25.47779629	4.48E-07	1.74E-05
XLOC_011728	149690657	149692936	1	ENSSSCT00000023766	ENSSSCG00000022289	PCDH1	0.964354872	6.144670601	8.749931061	3.10E-03	3.75E-02
XLOC_011738	153598273	153598437	1	ENSSSCT00000015744	ENSSSCG00000014406	PRELID2	-0.935815812	2.518248075	15.5624723	7.98E-05	1.86E-03
XLOC_011751	155635125	155635170	1	ENSSSCT00000026654	ENSSSCG00000027244	SPINK1	0.760347276	8.926017606	9.281046211	2.32E-03	3.01E-02
XLOC_011766	158079948	158080157	1	ENSSSCT00000029677	ENSSSCG00000021886	ENSSSCG00000021886	0.781041304	2.113889048	8.740231525	3.11E-03	3.77E-02
XLOC_011847	828571	828745	1	ENSSSCT00000022811	ENSSSCG00000026422	GPER	1.95931277	1.331647925	29.71136096	5.01E-08	2.28E-06
XLOC_011862	4776501	4777456	1	ENSSSCT00000008326	ENSSSCG00000007586	FSCN1	-0.650288879	5.709707947	9.595527348	1.95E-03	2.66E-02
XLOC_011869	5470550	5471104	1	ENSSSCT00000008340	ENSSSCG00000007600	BHLHA15	2.315346737	1.549547067	64.25421208	1.09E-15	1.17E-13
XLOC_011887	7122226	7122492	1	ENSSSCT00000008382	ENSSSCG00000007642	AZGP1	2.940757047	2.353366817	88.32820971	5.54E-21	8.81E-19
XLOC_011902	7753142	7753348	1	ENSSSCT00000030909	ENSSSCG00000030337	NYAP1	0.963323821	2.425467772	11.67144362	6.35E-04	1.08E-02
XLOC_011917	8491985	8492161	1	ENSSSCT00000008420	ENSSSCG00000007679	RABL5	-1.068887988	2.020467769	14.91837447	1.12E-04	2.48E-03
XLOC_011924	9624541	9625014	1	ENSSSCT00000022752	ENSSSCG00000024796	UPK3B	-1.541157533	0.273965915	8.257585889	4.06E-03	4.60E-02
XLOC_011981	17840781	17841015	1	ENSSSCT00000029053	ENSSSCG00000021238	HSD3B7	0.624945179	5.376940077	10.92832714	9.47E-04	1.49E-02
XLOC_012002	18778810	18778981	1	ENSSSCT00000008555	ENSSSCG00000007807	CD19	1.684839638	5.799341109	20.2975542	6.63E-06	2.03E-04
XLOC_012032	26272815	26272860	1	ENSSSCT00000008612	ENSSSCG00000007861	GP2	1.693404198	4.157416635	17.36925493	3.08E-05	7.96E-04
XLOC_012045	32126075	32126433	1	ENSSSCT00000008643	ENSSSCG00000007888	TNFRSF17	1.666653272	4.221929459	43.42859895	4.40E-11	2.97E-09
XLOC_012075	38677800	38677962	1	ENSSSCT00000008695	ENSSSCG00000007933	sep-12	-1.349287584	1.190987228	15.76383682	7.18E-05	1.69E-03
XLOC_012106	41009748	41010174	1	ENSSSCT00000008743	ENSSSCG00000007980	ITFG3	1.411463761	7.461243153	22.91207202	1.70E-06	5.82E-05
XLOC_012131	41885565	41885791	1	ENSSSCT00000030926	ENSSSCG00000026673	ENSSSCG00000026673	1.335424435	1.010815421	20.47115606	6.05E-06	1.89E-04
XLOC_012133	41977519	41977550	1	ENSSSCT00000008798	ENSSSCG00000008029	BAIAP3	0.77956219	2.224884552	8.943279792	2.78E-03	3.48E-02
XLOC_012164	43917468	43917950	1	ENSSSCT00000028065	ENSSSCG00000028185	ENSSSCG00000028185	0.602974049	3.607091684	8.569642019	3.42E-03	4.06E-02
XLOC_012191	48408142	48408372	1	ENSSSCT00000008895	ENSSSCG00000008119	KCNIP3	1.609102474	0.74389746	19.28049986	1.13E-05	3.26E-04
XLOC_012233	58000333	58000528	1	CUFF.274.2	NA	ENSSSCG00000030232	-1.123996259	5.675429773	23.51659774	1.24E-06	4.37E-05
XLOC_012234	58112127	58112291	1	ENSSSCT00000008967	ENSSSCG00000008188	MGAT4A	-0.939574783	5.116190531	11.26821253	7.88E-04	1.29E-02
XLOC_012242	59628612	59628731	1	ENSSSCT00000030345	ENSSSCG00000027295	ENSSSCG00000027295	2.893308697	2.084445811	89.149136	3.66E-21	5.88E-19
XLOC_012243	59648030	59648078	1	ENSSSCT00000027145	ENSSSCG00000020750	ENSSSCG00000020750	2.637996667	4.39976724	43.48381366	4.27E-11	2.90E-09
XLOC_012244	59662815	59662863	1	ENSSSCT00000032222	ENSSSCG00000027332	IGKC	2.362932321	9.085464153	49.19729364	2.31E-12	1.81E-10
XLOC_012247	59985883	59985931	1	ENSSSCT00000027499	ENSSSCG00000022682	ENSSSCG00000022682	2.904294997	3.069747861	66.12334811	4.24E-16	4.83E-14
XLOC_012263	61952962	61953160	1	ENSSSCT00000009010	ENSSSCG00000008228	NKL	-1.520097416	4.965676901	35.06799136	3.18E-09	1.72E-07
XLOC_012280	67970500	67970685	1	ENSSSCT00000009041	ENSSSCG00000021334	ENSSSCG00000021334	6.372031164	10.19791977	53.12204328	3.13E-13	2.75E-11
XLOC_012281	68017043	68017147	1	ENSSSCT00000009042	ENSSSCG00000028309	ENSSSCG00000028309	7.694187655	5.524679086	42.54732847	6.90E-11	4.62E-09
XLOC_012282	68070757	68070861	1	ENSSSCT00000009044	ENSSSCG00000029209	ENSSSCG00000029209	7.694778126	5.524671556	42.48124546	7.14E-11	4.74E-09
XLOC_012304	72452788	72453501	1	ENSSSCT00000009085	ENSSSCG00000008296	NAT8	1.040437253	2.37677172	17.01064925	3.72E-05	9.42E-04
XLOC_012315	73915121	73915324	1	ENSSSCT00000009102	ENSSSCG00000008311	CYP26B1	2.168221998	1.42697519	39.10625689	4.01E-10	2.40E-08
XLOC_012327	76459924	76459970	1	ENSSSCT00000009132	ENSSSCG00000008339	GFAT1	0.653988397	6.914610602	9.291259774	2.30E-03	3.00E-02
XLOC_012332	77362286	77362403	1	ENSSSCT00000009141	ENSSSCG00000008347	FBXO48	-0.889707557	6.121659459	15.6944387	7.44E-05	1.74E-03
XLOC_012339	80818057	80819062	1	ENSSSCT00000029680	ENSSSCG00000028282	ENSSSCG00000028282	0.956773993	1.125973796	9.312539417	2.28E-03	2.98E-02
XLOC_012380	96468315	96468507	1	ENSSSCT00000022921	ENSSSCG00000026180	ENSSSCG00000026180	1.159466801	1.743944609	9.61254115	1.93E-03	2.64E-02
XLOC_012389	99602190	99602356	1	ENSSSCT00000009235	ENSSSCG00000008434	TTC7A	0.70953306	4.04337623	9.405383548	2.16E-03	2.87E-02
XLOC_012401	102777467	102777694	1	ENSSSCT00000009256	ENSSSCG00000008454	ABCG5	-0.843021304	2.989568123	10.6608491	1.09E-03	1.68E-02
XLOC_012465	118796212	118796271	1	ENSSSCT00000023781	ENSSSCG00000028672	GCKR	1.549047043	1.221915126	32.40009116	1.25E-08	6.31E-07
XLOC_012488	121865412	121865549	1	ENSSSCT00000009396	ENSSSCG00000008586	TP53I3	0.772684648	3.55234951	12.62364889	3.81E-04	7.07E-03
XLOC_012562	746182	746350	1	ENSSSCT00000008281	ENSSSCG00000007549	CYP2W1	-1.479334055	2.956729074	13.30409144	2.65E-04	5.18E-03
XLOC_012563	873366	874572	1	ENSSSCT00000008286	ENSSSCG00000007554	ZFAND2A	0.983853635	4.708161862	10.93183076	9.45E-04	1.49E-02
XLOC_012576	4293148	4293253	1	ENSSSCT00000008313	ENSSSCG00000007575	RADIL	-1.265666863	1.627931226	22.0920222	2.60E-06	8.60E-05
XLOC_012577	4349282	4349622	1	ENSSSCT00000031977	ENSSSCG00000029665	PAPOLB	-1.133919338	0.843723023	12.99845077	3.12E-04	5.97E-03
XLOC_012590	5474667	5474822	1	ENSSSCT00000008341	ENSSSCG00000007601	TECPR1	0.804690612	5.367249477	13.7997483	2.03E-04	4.15E-03
XLOC_012610	7503104	7503681	1	ENSSSCT00000008395	ENSSSCG00000007655	ENSSSCG00000007655	1.173148897	-0.235181991	10.58015736	1.14E-03	1.74E-02
XLOC_012619	7934750	7935028	1	ENSSSCT00000008411	ENSSSCG00000007671	TFR2	4.27638426	1.462007459	176.9642302	2.23E-40	8.54E-38
XLOC_012658	16269122	16269343	1	ENSSSCT00000008478	ENSSSCG00000007733	TYW1	1.88090609	4.411982168	48.42778957	3.43E-12	2.64E-10
XLOC_012668	17136054	17136549	1	ENSSSCT00000008495	ENSSSCG00000007748	PSPH	-0.777317738	4.280198211	9.634158392	1.91E-03	2.62E-02
XLOC_012677	17564757	17565119	1	ENSSSCT00000008505	ENSSSCG00000007758	PYCARD	-0.839799892	7.242656333	12.88547831	3.31E-04	6.28E-03
XLOC_012714	21902679	21902753	1	ENSSSCT00000027286	ENSSSCG00000024605	AQP8	1.625563569	5.80206436	15.1529887	9.91E-05	2.24E-03
XLOC_012715	22088868	22088942	1	ENSSSCT00000025055	ENSSSCG00000025723	AQP8	1.625992999	5.802260244	15.16451048	9.85E-05	2.23E-03
XLOC_012744	26734480	26737755	1	ENSSSCT00000008616	ENSSSCG00000007864	GPRC5B	0.723169605	5.286327236	11.92289024	5.54E-04	9.66E-03
XLOC_012751	27762719	27763041	1	ENSSSCT00000008627	ENSSSCG00000007872	XYLT1	1.416335518	1.186215341	16.52583968	4.80E-05	1.19E-03
XLOC_012795	39862785	39863164	1	ENSSSCT00000008716	ENSSSCG00000007953	DNASE1	-0.979129378	2.139550447	10.68753054	1.08E-03	1.66E-02
XLOC_012822	41380912	41381184	1	ENSSSCT00000008767	ENSSSCG00000007999	ENSSSCG00000007999	0.929568635	3.301733847	13.2350561	2.75E-04	5.34E-03
XLOC_012833	41634233	41636181	1	ENSSSCT00000008781	ENSSSCG00000008013	ALS	1.144828193	3.203812255	18.67600811	1.55E-05	4.31E-04
XLOC_012848	42192096	42192450	1	ENSSSCT00000008803	ENSSSCG00000008034	NOXO1	2.014750683	4.360285562	41.28877283	1.31E-10	8.31E-09
XLOC_012866	42781549	42781686	1	ENSSSCT00000008835	ENSSSCG00000008062	ENSSSCG00000008062	1.166071671	3.520304594	22.7336161	1.86E-06	6.33E-05
XLOC_012906	48367665	48369081	1	ENSSSCT00000008894	ENSSSCG00000008118	PROM2	2.141298307	0.028008639	26.55007186	2.57E-07	1.05E-05
XLOC_012926	51797666	51800311	1	ENSSSCT00000024727	ENSSSCG00000024636	TGFBRAP1	0.674865151	5.835208591	11.73069163	6.15E-04	1.05E-02
XLOC_012956	59749609	59749901	1	ENSSSCT00000030107	ENSSSCG00000029057	ENSSSCG00000029057	2.436421401	4.193783045	41.65878724	1.09E-10	7.02E-09
XLOC_012957	59753693	59753988	1	ENSSSCT00000008986	ENSSSCG00000008205	ENSSSCG00000008205	2.452523321	5.102855108	67.19963328	2.45E-16	2.86E-14
XLOC_012959	59880797	59881322	1	ENSSSCT00000008984	ENSSSCG00000008203	ENSSSCG00000008203	2.31524549	10.21296271	51.87456458	5.92E-13	5.02E-11
XLOC_012963	60622626	60622761	1	ENSSSCT00000008995	ENSSSCG00000008214	FABP	1.623848079	10.45864303	17.98229661	2.23E-05	5.94E-04
XLOC_012967	61264821	61267959	1	ENSSSCT00000029906	ENSSSCG00000023710	REEP1	-0.807470503	3.9175862	9.400083507	2.17E-03	2.88E-02
XLOC_012992	68078849	68078968	1	ENSSSCT00000024467	ENSSSCG00000023443	PTP	5.899250226	9.325481945	41.55738265	1.14E-10	7.37E-09
XLOC_012996	71331772	71332275	1	ENSSSCT00000009047	ENSSSCG00000008261	HK2	-0.872142036	2.827326426	10.54720243	1.16E-03	1.76E-02
XLOC_013025	73090764	73090812	1	ENSSSCT00000009100	ENSSSCG00000008309	SPR	2.031488111	4.826636996	79.28174705	5.39E-19	7.88E-17
XLOC_013040	76060039	76060234	1	ENSSSCT00000009128	ENSSSCG00000008336	ANXA4	-1.743924952	9.637976915	76.99443355	1.71E-18	2.32E-16
XLOC_013055	79353586	79353732	1	ENSSSCT00000009150	ENSSSCG00000008356	ENSSSCG00000008356	-1.149600349	0.274725118	9.125528541	2.52E-03	3.22E-02
XLOC_013058	80747565	80749186	1	ENSSSCT00000024583	ENSSSCG00000027527	ENSSSCG00000027527	0.93850612	3.621158879	13.00018642	3.11E-04	5.97E-03
XLOC_013061	81319303	81322548	1	ENSSSCT00000030136	ENSSSCG00000030005	LGALSL	-0.771057189	5.240119829	11.63585165	6.47E-04	1.10E-02
XLOC_013062	81976147	81978990	1	ENSSSCT00000009162	ENSSSCG00000008368	UGP2	0.727451602	7.008100566	14.82798229	1.18E-04	2.58E-03
XLOC_013067	82973001	82974072	1	ENSSSCT00000009167	ENSSSCG00000008372	EHBP1	-0.965394718	4.998965222	22.8487484	1.75E-06	6.00E-05
XLOC_013068	83444205	83445398	1	ENSSSCT00000009169	ENSSSCG00000008374	ENSSSCG00000008374	0.663966559	3.167240371	8.270157813	4.03E-03	4.59E-02
XLOC_013088	91511448	91511724	1	ENSSSCT00000026078	ENSSSCG00000024602	ENSSSCG00000024602	-1.107203273	0.096922716	8.699250178	3.18E-03	3.83E-02
XLOC_013108	100427913	100431024	1	ENSSSCT00000009246	ENSSSCG00000008444	PRKCE	-0.643178586	5.22876768	12.07784182	5.10E-04	9.05E-03
XLOC_013147	110256208	110260083	1	ENSSSCT00000009306	ENSSSCG00000008504	CRIM1	-0.689809712	6.108445842	11.89556376	5.63E-04	9.77E-03
XLOC_013148	112970344	112972130	1	ENSSSCT00000009311	ENSSSCG00000008509	RASGRP3	1.036613031	5.077507033	15.9247368	6.59E-05	1.57E-03
XLOC_013161	115765223	115765228	1	ENSSSCT00000009332	ENSSSCG00000008528	LBH	2.093565646	3.309688751	46.93954505	7.32E-12	5.47E-10
XLOC_013172	117360703	117360867	1	ENSSSCT00000009346	ENSSSCG00000008541	PLB1	-6.837900919	3.906622081	112.8830355	2.29E-26	4.81E-24
XLOC_013216	128215324	128215348	1	ENSSSCT00000009424	ENSSSCG00000008613	GEN1	-0.736463683	3.517997866	8.817585224	2.98E-03	3.65E-02
XLOC_013240	135649121	135653540	1	ENSSSCT00000026647	ENSSSCG00000023539	MBOAT2	-1.630037228	5.157917014	47.1607809	6.54E-12	4.93E-10
XLOC_013243	137582368	137582520	1	ENSSSCT00000009459	ENSSSCG00000008646	RNF144A	-2.035560546	2.353767589	51.43589963	7.40E-13	6.14E-11
XLOC_013255	139910604	139910973	1	ENSSSCT00000022529	ENSSSCG00000030357	ENSSSCG00000030357	-0.794012416	5.109672561	10.24981517	1.37E-03	2.01E-02
XLOC_013264	143174808	143175319	1	ENSSSCT00000009480	ENSSSCG00000028849	ENSSSCG00000028849	-0.735853703	6.939568534	11.75160455	6.08E-04	1.04E-02
XLOC_013294	898410	898477	1	ENSSSCT00000006491	ENSSSCG00000005911	ENSSSCG00000005911	0.776814099	4.813988294	8.422790385	3.71E-03	4.32E-02
XLOC_013302	1422124	1422248	1	ENSSSCT00000007623	ENSSSCG00000006958	TOP1MT	0.938886737	2.077032385	8.117949741	4.38E-03	4.89E-02
XLOC_013315	7894534	7894616	1	ENSSSCT00000006527	ENSSSCG00000005944	NDRG1	-1.229154567	6.338558908	26.119556	3.21E-07	1.28E-05
XLOC_013332	13884629	13885567	1	ENSSSCT00000006550	ENSSSCG00000005967	FAM84B	1.029392255	2.20814309	12.40727736	4.28E-04	7.82E-03
XLOC_013336	15725526	15725814	1	ENSSSCT00000006560	ENSSSCG00000005977	TMEM65	3.142772263	3.825174191	122.3443709	1.94E-28	4.60E-26
XLOC_013339	16450289	16450412	1	ENSSSCT00000006562	ENSSSCG00000005979	ANXA13	-1.039344848	8.118570609	18.24788488	1.94E-05	5.30E-04
XLOC_013348	18648177	18648803	1	ENSSSCT00000029207	ENSSSCG00000029060	ENSSSCG00000029060	3.639865514	4.987672822	27.37938863	1.67E-07	6.95E-06
XLOC_013387	37942948	37942996	1	ENSSSCT00000006648	ENSSSCG00000006059	NCALD	-1.125652989	4.373387091	30.57924988	3.21E-08	1.51E-06
XLOC_013423	51177232	51177568	1	ENSSSCT00000006717	ENSSSCG00000006125	CALB1	3.105759173	1.996706995	31.59623647	1.90E-08	9.17E-07
XLOC_013494	82448788	82449354	1	ENSSSCT00000006841	ENSSSCG00000006243	PENK	1.308094393	3.076154308	16.54479584	4.75E-05	1.18E-03
XLOC_013495	82506092	82506178	1	ENSSSCT00000006844	ENSSSCG00000006245	SDR16C5	1.094927873	2.609881784	8.732653027	3.13E-03	3.78E-02
XLOC_013513	87369054	87370589	1	CUFF.297.2	NA	CEBPD	0.783882175	6.679327002	12.04912221	5.18E-04	9.14E-03
XLOC_013532	91170039	91170281	1	ENSSSCT00000006915	ENSSSCG00000006309	CD3Z	-0.734329147	6.593276852	9.754880866	1.79E-03	2.48E-02
XLOC_013542	93015120	93015338	1	ENSSSCT00000006936	ENSSSCG00000006328	RXRG	-1.279512117	4.111227927	23.79241071	1.07E-06	3.85E-05
XLOC_013544	94999826	94999950	1	ENSSSCT00000006942	ENSSSCG00000006334	RGS5	-0.986564139	5.907221074	10.18185863	1.42E-03	2.07E-02
XLOC_013553	97083417	97083599	1	ENSSSCT00000006962	ENSSSCG00000006353	CAR	0.919054125	3.763531482	12.08651838	5.08E-04	9.04E-03
XLOC_013573	98334995	98335319	1	ENSSSCT00000007005	ENSSSCG00000006392	IGSF8	0.858050589	5.516733112	15.48394139	8.32E-05	1.93E-03
XLOC_013599	99905535	99906046	1	ENSSSCT00000022296	ENSSSCG00000025644	PCD1A	1.094031939	3.488355179	14.28789152	1.57E-04	3.33E-03
XLOC_013606	100799185	100799215	1	ENSSSCT00000007074	ENSSSCG00000006457	FCRL3	1.279350997	4.402813765	12.01133407	5.29E-04	9.31E-03
XLOC_013608	100938177	100938252	1	CUFF.301.2	NA	FCRL5	1.169704883	1.500369906	8.2762272	4.02E-03	4.57E-02
XLOC_013609	101424412	101424897	1	ENSSSCT00000031985	ENSSSCG00000024970	ETV3	-0.603361021	6.764551784	8.649659081	3.27E-03	3.91E-02
XLOC_013620	102134425	102134461	1	ENSSSCT00000007092	ENSSSCG00000006475	IQGAP3	-0.698169974	4.586340555	10.40978448	1.25E-03	1.87E-02
XLOC_013650	103409755	103411249	1	ENSSSCT00000007146	ENSSSCG00000006525	MUC1	1.53062184	1.109933958	25.90484466	3.59E-07	1.43E-05
XLOC_013734	109065677	109065728	1	CUFF.305.2	NA	ITGA10	-0.674583228	4.575896244	12.40789511	4.28E-04	7.82E-03
XLOC_013750	111313567	111314157	1	CUFF.306.3	NA	ENSSSCG00000006714	-1.951149255	0.29373064	30.47758104	3.38E-08	1.59E-06
XLOC_013752	111535888	111536131	1	ENSSSCT00000007359	ENSSSCG00000006718	ZNF697	1.824449715	-0.089897679	26.14458287	3.17E-07	1.27E-05
XLOC_013779	116879922	116880257	1	ENSSSCT00000007409	ENSSSCG00000006763	BCL2L15	-0.714532841	8.914193774	8.954714188	2.77E-03	3.46E-02
XLOC_013783	117603634	117603877	1	ENSSSCT00000007415	ENSSSCG00000006769	SMCT1	1.315663693	5.045289241	38.40565771	5.75E-10	3.38E-08
XLOC_013804	119861134	119862900	1	ENSSSCT00000007450	ENSSSCG00000006802	KCNA3	0.902303767	1.738139796	11.40101529	7.34E-04	1.22E-02
XLOC_013821	121866218	121866352	1	ENSSSCT00000007498	ENSSSCG00000006846	ENSSSCG00000006846	-1.240504088	2.716703662	12.48352875	4.11E-04	7.59E-03
XLOC_013852	135017070	135017442	1	ENSSSCT00000007546	ENSSSCG00000006891	GCLM	1.189962915	3.758758828	25.03411067	5.63E-07	2.15E-05
XLOC_013854	135199623	135199950	1	ENSSSCT00000029710	ENSSSCG00000024097	ENSSSCG00000024097	1.009171539	0.169447721	10.23252435	1.38E-03	2.02E-02
XLOC_013855	135280375	135280691	1	ENSSSCT00000007548	ENSSSCG00000006893	BCAR3	0.754341951	5.478888648	11.14457734	8.43E-04	1.35E-02
XLOC_013865	137107369	137107479	1	ENSSSCT00000007570	ENSSSCG00000006912	HFM1	-1.427047961	-0.081800112	14.80745367	1.19E-04	2.61E-03
XLOC_013870	139275577	139275827	1	ENSSSCT00000007579	ENSSSCG00000006919	GBP6	-0.980547403	7.808985802	20.98452155	4.63E-06	1.46E-04
XLOC_013909	1182114	1182592	1	ENSSSCT00000025766	ENSSSCG00000027691	ZC3H3	1.252659801	5.526913098	25.32033838	4.86E-07	1.88E-05
XLOC_013940	18398751	18399680	1	ENSSSCT00000031336	ENSSSCG00000022097	ENSSSCG00000022097	3.636258182	4.987480988	27.33249317	1.71E-07	7.10E-06
XLOC_013947	20613479	20615753	1	ENSSSCT00000006587	ENSSSCG00000006003	MAL2	0.652393792	7.710756563	11.1235616	8.52E-04	1.37E-02
XLOC_013966	30267985	30268220	1	ENSSSCT00000006612	ENSSSCG00000006025	PKHD1L1	2.293824444	1.503183179	76.98534896	1.72E-18	2.32E-16
XLOC_013969	30665509	30665585	1	ENSSSCT00000026269	ENSSSCG00000021783	ENY2	0.63580214	4.276615708	8.284847936	4.00E-03	4.56E-02
XLOC_013977	35756714	35759596	1	ENSSSCT00000006634	ENSSSCG00000006045	RIMS2	-0.922659861	0.485962596	8.887255914	2.87E-03	3.56E-02
XLOC_013998	40894612	40895124	1	ENSSSCT00000006664	ENSSSCG00000006073	OSR2	-6.256335438	5.742439025	327.8148927	2.88E-73	3.07E-70
XLOC_014026	51207652	51209106	1	ENSSSCT00000006718	ENSSSCG00000006126	DECR1	1.044042566	6.354253987	22.03408965	2.68E-06	8.83E-05
XLOC_014035	56156732	56158405	1	ENSSSCT00000006733	ENSSSCG00000006140	CA2	6.589812939	7.099701967	395.6699289	4.83E-88	9.01E-85
XLOC_014037	56424376	56424498	1	ENSSSCT00000006736	ENSSSCG00000006143	CA13	-4.65263936	3.848000625	235.0488445	4.72E-53	2.82E-50
XLOC_014046	60306137	60306673	1	ENSSSCT00000006747	ENSSSCG00000006153	FABP5	-0.592951967	5.738908544	9.273198331	2.33E-03	3.02E-02
XLOC_014069	70309675	70310345	1	ENSSSCT00000006785	ENSSSCG00000006191	XKR9	-0.922904562	3.677012665	18.07960712	2.12E-05	5.69E-04
XLOC_014077	73957676	73961347	1	ENSSSCT00000006801	ENSSSCG00000006206	SGK3	0.772134653	4.993541316	13.47437112	2.42E-04	4.80E-03
XLOC_014078	74131919	74132040	1	ENSSSCT00000026097	ENSSSCG00000023518	ENSSSCG00000023518	0.895710219	1.438777699	10.70802524	1.07E-03	1.65E-02
XLOC_014118	89529321	89531040	1	ENSSSCT00000006901	ENSSSCG00000006296	ATP1B1	-0.737249689	9.779061684	16.87066908	4.00E-05	1.01E-03
XLOC_014160	97099154	97099507	1	ENSSSCT00000006966	ENSSSCG00000006357	FCER1G	-0.620881324	4.608333067	8.145147146	4.32E-03	4.84E-02
XLOC_014173	97546370	97547699	1	ENSSSCT00000006985	ENSSSCG00000006374	CD244	-0.698144582	4.663920562	11.30150394	7.74E-04	1.27E-02
XLOC_014189	98626394	98626865	1	ENSSSCT00000007009	ENSSSCG00000006396	IGSF9	2.424307126	2.41458854	45.94172836	1.22E-11	8.83E-10
XLOC_014263	104328862	104329060	1	ENSSSCT00000007176	ENSSSCG00000006551	AQP10	-2.531328862	3.686673419	27.64451047	1.46E-07	6.08E-06
XLOC_014339	109286295	109286779	1	ENSSSCT00000007332	ENSSSCG00000006693	PDZK1	-1.345501457	9.215799471	39.50770151	3.27E-10	1.98E-08
XLOC_014342	109536180	109536374	1	ENSSSCT00000030375	ENSSSCG00000024957	ENSSSCG00000024957	-1.17874759	6.789491147	19.60126266	9.54E-06	2.80E-04
XLOC_014347	110281179	110281363	1	ENSSSCT00000007343	ENSSSCG00000006704	ENSSSCG00000006704	-0.83659392	3.014061667	13.28364856	2.68E-04	5.23E-03
XLOC_014352	111112801	111114029	1	ENSSSCT00000007351	ENSSSCG00000006711	ENSSSCG00000006711	-1.183501842	3.521116924	31.51089225	1.98E-08	9.55E-07
XLOC_014353	111436317	111436623	1	ENSSSCT00000007358	ENSSSCG00000006717	PHGDH	3.21220079	3.89996263	67.97012916	1.66E-16	1.98E-14
XLOC_014360	113099056	113100981	1	ENSSSCT00000007371	ENSSSCG00000006729	FAM46C	0.986561227	3.905026666	13.48473944	2.41E-04	4.79E-03
XLOC_014364	113657784	113661239	1	ENSSSCT00000007377	ENSSSCG00000006734	CD101	-0.703777285	3.942825267	10.00714157	1.56E-03	2.23E-02
XLOC_014388	119057620	119058562	1	ENSSSCT00000027506	ENSSSCG00000025485	C4H1orf162	2.535406946	3.61035481	10.48684498	1.20E-03	1.81E-02
XLOC_014391	119410879	119411241	1	ENSSSCT00000030532	ENSSSCG00000023706	CHIA	2.094146159	1.120083171	43.68418817	3.86E-11	2.67E-09
XLOC_014392	119457085	119457615	1	ENSSSCT00000007444	ENSSSCG00000006796	CHI3L2	1.745317275	0.335264487	20.44613376	6.13E-06	1.91E-04
XLOC_014405	120751436	120751522	1	ENSSSCT00000007473	ENSSSCG00000006822	ENSSSCG00000006822	1.127405157	3.807915296	29.94519317	4.44E-08	2.05E-06
XLOC_014406	120827506	120827763	1	ENSSSCT00000007472	ENSSSCG00000006821	GSTM3	0.868963741	4.003432707	17.38061471	3.06E-05	7.94E-04
XLOC_014418	121378122	121378417	1	ENSSSCT00000007487	ENSSSCG00000006836	KIAA1324	0.913458904	3.958335139	11.38328028	7.41E-04	1.23E-02
XLOC_014441	129251464	129251917	1	ENSSSCT00000007517	ENSSSCG00000006864	CDC14A	-1.099398197	4.940404086	28.2566497	1.06E-07	4.53E-06
XLOC_014478	139107289	139112138	1	ENSSSCT00000030762	ENSSSCG00000022798	LRRC8B	-0.725805222	5.350439175	15.39782075	8.71E-05	2.00E-03
XLOC_014479	139413791	139413972	1	ENSSSCT00000007585	ENSSSCG00000024973	GBP5	-0.772662229	4.579253521	9.379703551	2.19E-03	2.90E-02
XLOC_014480	139458145	139458204	1	ENSSSCT00000007577	ENSSSCG00000022397	GBP6	-0.817105095	2.001637495	11.02815424	8.97E-04	1.43E-02
XLOC_014488	142139235	142139823	1	ENSSSCT00000007595	ENSSSCG00000006933	CLCA1	0.78360626	9.041844827	8.879604491	2.88E-03	3.57E-02
XLOC_014489	142188696	142189138	1	ENSSSCT00000007598	ENSSSCG00000006935	CLCA2	2.948232504	2.049069114	96.42769269	9.26E-23	1.65E-20
XLOC_014528	4336774	4337192	1	ENSSSCT00000000067	ENSSSCG00000000061	PMM1	0.882868801	4.289688085	15.4704696	8.38E-05	1.94E-03
XLOC_014554	7187425	7187496	1	ENSSSCT00000000117	ENSSSCG00000000111	BAIAP2L2	-0.817866533	8.165881284	8.353097732	3.85E-03	4.46E-02
XLOC_014561	7795558	7795620	1	ENSSSCT00000032011	ENSSSCG00000021728	LGALS2	-1.803958465	9.433731644	59.5117741	1.22E-14	1.20E-12
XLOC_014571	8349105	8349458	1	ENSSSCT00000000139	ENSSSCG00000000133	TST	1.304485965	6.956049799	25.11539512	5.40E-07	2.07E-05
XLOC_014580	9313196	9313295	1	ENSSSCT00000024751	ENSSSCG00000020882	ENSSSCG00000020882	-0.815270431	1.737452984	9.167334677	2.46E-03	3.16E-02
XLOC_014593	14098331	14098388	1	ENSSSCT00000000180	ENSSSCG00000000171	CKAP4	0.760006711	3.188095047	12.84705153	3.38E-04	6.37E-03
XLOC_014609	16146375	16146836	1	ENSSSCT00000000219	ENSSSCG00000000206	FAIM2	1.160843194	2.932612579	21.4553703	3.62E-06	1.16E-04
XLOC_014636	18725320	18725436	1	ENSSSCT00000000272	ENSSSCG00000000253	KRT18	0.833388735	5.413538936	13.89064429	1.94E-04	3.98E-03
XLOC_014664	20167539	20167977	1	ENSSSCT00000000306	ENSSSCG00000000285	HOXC4	-1.03642805	1.690065545	12.49790623	4.07E-04	7.55E-03
XLOC_014704	22647707	22648016	1	ENSSSCT00000000384	ENSSSCG00000000362	RDH5	3.720584176	3.610624638	81.30326842	1.94E-19	2.92E-17
XLOC_014717	23171404	23171508	1	ENSSSCT00000000416	ENSSSCG00000000388	ENSSSCG00000000388	-0.661375508	5.553736055	11.27213687	7.87E-04	1.29E-02
XLOC_014729	24020662	24020778	1	ENSSSCT00000000447	ENSSSCG00000000413	ENSSSCG00000000413	-0.597424818	10.1696744	8.277007907	4.02E-03	4.57E-02
XLOC_014756	30091942	30092307	1	ENSSSCT00000028998	ENSSSCG00000021558	ENSSSCG00000021558	1.046744204	0.806454727	9.455072159	2.11E-03	2.82E-02
XLOC_014787	36666218	36666556	1	ENSSSCT00000022623	ENSSSCG00000023936	ENSSSCG00000023936	-1.631600137	4.16745582	29.06345924	7.00E-08	3.08E-06
XLOC_014788	36840567	36841252	1	ENSSSCT00000028455	ENSSSCG00000023799	ENSSSCG00000023799	-1.920309953	2.424212105	53.23010594	2.97E-13	2.62E-11
XLOC_014789	36850321	36850406	1	ENSSSCT00000000540	ENSSSCG00000000501	ENSSSCG00000000501	-1.838793896	4.48518717	66.69836875	3.16E-16	3.63E-14
XLOC_014837	52535052	52535282	1	ENSSSCT00000026706	ENSSSCG00000029163	BCAT1	1.27760965	1.031810527	12.26362023	4.62E-04	8.38E-03
XLOC_014840	54677571	54677715	1	ENSSSCT00000031314	ENSSSCG00000026594	SULT6B1	-11.08416652	4.746996112	621.1635645	4.18E-137	6.23E-133
XLOC_014853	59649321	59649507	1	ENSSSCT00000000643	ENSSSCG00000000598	SLC15A5	-1.944340517	1.118301389	33.42788041	7.40E-09	3.82E-07
XLOC_014864	61255167	61255385	1	ENSSSCT00000000659	ENSSSCG00000000613	GUCY2C	-0.653823204	6.117910873	11.50640702	6.94E-04	1.16E-02
XLOC_014866	62800573	62800583	1	ENSSSCT00000022318	ENSSSCG00000030611	ENSSSCG00000030611	1.509376862	3.909643424	54.67064659	1.43E-13	1.30E-11
XLOC_014877	64280244	64280277	1	ENSSSCT00000000687	ENSSSCG00000000638	ENSSSCG00000000638	-0.793664898	4.20556013	11.61120136	6.56E-04	1.11E-02
XLOC_014880	64370014	64370180	1	ENSSSCT00000000691	ENSSSCG00000000641	KLRK1	-1.122978572	4.447744811	22.16582632	2.50E-06	8.32E-05
XLOC_014886	64658538	64658592	1	ENSSSCT00000032316	ENSSSCG00000026217	ENSSSCG00000026217	-1.098414301	0.451405905	10.45462723	1.22E-03	1.83E-02
XLOC_014925	68750885	68751118	1	ENSSSCT00000000791	ENSSSCG00000000728	PARP11	-0.624333569	4.573786492	8.777184759	3.05E-03	3.71E-02
XLOC_014942	71771559	71771583	1	ENSSSCT00000000829	ENSSSCG00000000765	IL17RA	1.638970545	2.608099325	51.64565445	6.65E-13	5.61E-11
XLOC_014963	79126662	79126790	1	ENSSSCT00000000873	ENSSSCG00000000804	ANO6	-1.477362978	7.553551072	18.7502166	1.49E-05	4.18E-04
XLOC_014987	83018171	83018725	1	ENSSSCT00000000911	ENSSSCG00000000838	SLC41A2	-1.037950746	3.977140261	18.14525764	2.05E-05	5.54E-04
XLOC_015011	87784470	87784629	1	ENSSSCT00000000958	ENSSSCG00000000875	NR1H4	1.572750725	5.97036255	44.39954043	2.68E-11	1.89E-09
XLOC_015051	97596830	97597238	1	ENSSSCT00000001006	ENSSSCG00000027898	ATP2B1	1.39248392	7.355228017	29.29716769	6.21E-08	2.76E-06
XLOC_015077	110526047	110526304	1	ENSSSCT00000022401	ENSSSCG00000023749	ADM2	2.354066006	2.358100845	32.66763822	1.09E-08	5.55E-07
XLOC_015095	1071720	1071859	1	ENSSSCT00000000011	ENSSSCG00000000010	FBLN1	0.86911249	5.974331925	12.45736307	4.16E-04	7.66E-03
XLOC_015165	8307626	8307655	1	ENSSSCT00000000141	ENSSSCG00000000135	KCTD17	1.576802528	-0.425799904	12.081456	5.09E-04	9.05E-03
XLOC_015166	8338527	8339120	1	ENSSSCT00000000140	ENSSSCG00000000134	MPST	0.729048573	2.861832343	10.76370743	1.04E-03	1.61E-02
XLOC_015193	15325861	15326922	1	ENSSSCT00000000190	ENSSSCG00000000181	RND1	1.695812443	1.931353284	34.41279761	4.46E-09	2.36E-07
XLOC_015194	15369112	15369326	1	ENSSSCT00000000189	ENSSSCG00000000180	FKBP11	0.628357531	6.319529368	9.18535552	2.44E-03	3.13E-02
XLOC_015212	16330758	16331491	1	ENSSSCT00000000229	ENSSSCG00000000214	GPD1	1.199720723	3.795555515	33.16491349	8.47E-09	4.34E-07
XLOC_015220	17250142	17250295	1	ENSSSCT00000030908	ENSSSCG00000029782	CELA1	1.160761802	-0.438838726	10.35105453	1.29E-03	1.92E-02
XLOC_015221	17277106	17278825	1	ENSSSCT00000024702	ENSSSCG00000026890	ENSSSCG00000026890	0.712162417	4.105982174	9.551457814	2.00E-03	2.71E-02
XLOC_015222	17309510	17310268	1	ENSSSCT00000000241	ENSSSCG00000000224	SMAGP	0.749842455	5.00298889	12.91267785	3.26E-04	6.21E-03
XLOC_015224	17387339	17387541	1	ENSSSCT00000023882	ENSSSCG00000025755	ENSSSCG00000025755	1.170559758	1.783725619	19.18025419	1.19E-05	3.42E-04
XLOC_015259	19677770	19677847	1	ENSSSCT00000025673	ENSSSCG00000021974	ENSSSCG00000021974	-4.541336073	-0.194306298	25.30714254	4.89E-07	1.89E-05
XLOC_015262	19694506	19695174	1	ENSSSCT00000032524	ENSSSCG00000030585	HOXC6	-4.337704951	2.580784669	144.9792182	2.17E-33	6.61E-31
XLOC_015304	22835974	22836121	1	ENSSSCT00000000394	ENSSSCG00000000371	PMEL	3.318676121	1.696187066	131.6635645	1.77E-30	4.56E-28
XLOC_015315	23162527	23162691	1	ENSSSCT00000029154	ENSSSCG00000022858	CS	-0.586785101	6.577900768	8.521091948	3.51E-03	4.15E-02
XLOC_015325	23352263	23352871	1	ENSSSCT00000000433	ENSSSCG00000000401	GLS2	1.219369831	0.410691136	15.60556639	7.80E-05	1.82E-03
XLOC_015333	23735545	23735754	1	ENSSSCT00000000442	ENSSSCG00000000408	PRIM1	-0.769222887	2.578350858	8.515198617	3.52E-03	4.16E-02
XLOC_015343	24288663	24288921	1	ENSSSCT00000027203	ENSSSCG00000027501	ENSSSCG00000027501	-1.371453159	2.444364741	11.36017578	7.50E-04	1.24E-02
XLOC_015379	35954423	35954662	1	ENSSSCT00000031897	ENSSSCG00000027797	ENSSSCG00000027797	-1.426447998	1.571822991	19.81377081	8.54E-06	2.55E-04
XLOC_015382	36179190	36180015	1	ENSSSCT00000000530	ENSSSCG00000000492	LYSC2_PIG	-2.431629178	12.38341154	17.94550565	2.27E-05	6.05E-04
XLOC_015412	47705577	47707463	1	ENSSSCT00000000584	ENSSSCG00000000541	FAR2	-2.054996937	5.633692183	53.40788362	2.71E-13	2.42E-11
XLOC_015416	49597732	49598439	1	ENSSSCT00000000591	ENSSSCG00000000548	REP15	0.953709726	1.444349935	12.86706269	3.34E-04	6.32E-03
XLOC_015434	55270409	55273149	1	ENSSSCT00000000627	ENSSSCG00000000583	PYROXD1	-0.601047703	5.335033614	9.062877997	2.61E-03	3.31E-02
XLOC_015437	55777615	55777684	1	ENSSSCT00000027940	ENSSSCG00000028662	PDE9A	-1.516873819	-0.34663723	13.26427116	2.71E-04	5.27E-03
XLOC_015441	57747752	57747904	1	ENSSSCT00000000636	ENSSSCG00000000591	PIK3C2G	-1.589182531	1.351411525	19.95585738	7.93E-06	2.39E-04
XLOC_015458	62761449	62764655	1	ENSSSCT00000000665	ENSSSCG00000000619	KIAA1467	-1.351360207	4.088256059	40.12823479	2.38E-10	1.47E-08
XLOC_015459	62805979	62806512	1	ENSSSCT00000000666	ENSSSCG00000000620	HEBP1	1.465096271	2.994590878	43.53915459	4.16E-11	2.85E-09
XLOC_015469	64579159	64580929	1	ENSSSCT00000000698	ENSSSCG00000000647	OLR1	-1.982888436	3.909410104	62.21264262	3.08E-15	3.19E-13
XLOC_015473	65026880	65027024	1	ENSSSCT00000000713	ENSSSCG00000000657	CLEC2A	-0.697434375	3.709272944	12.26545292	4.61E-04	8.38E-03
XLOC_015477	65642441	65642590	1	ENSSSCT00000000724	ENSSSCG00000000668	APOBEC1	1.330196866	3.724280799	16.96810369	3.80E-05	9.60E-04
XLOC_015518	68266578	68268692	1	ENSSSCT00000028356	ENSSSCG00000024219	C12ORF5	-0.614019695	5.687433915	10.32200811	1.31E-03	1.95E-02
XLOC_015547	72799795	72801701	1	ENSSSCT00000000842	ENSSSCG00000000778	CPNE8	-2.702229271	4.629352669	73.59442124	9.59E-18	1.21E-15
XLOC_015594	86457216	86457347	1	ENSSSCT00000000943	ENSSSCG00000000864	CHPT1	0.678936694	5.265691359	13.43188675	2.47E-04	4.89E-03
XLOC_015626	93712449	93713922	1	ENSSSCT00000000994	ENSSSCG00000000910	SOCS2	0.636499328	4.138379338	10.40461314	1.26E-03	1.87E-02
XLOC_015630	97776303	97779572	1	ENSSSCT00000001005	ENSSSCG00000000921	ATP2B1	1.128323085	8.182600692	35.19798598	2.98E-09	1.62E-07
XLOC_015636	101077132	101077323	1	ENSSSCT00000001018	ENSSSCG00000000932	NTS	-3.518735743	5.64580401	112.9199223	2.25E-26	4.79E-24
XLOC_015649	109481727	109484599	1	ENSSSCT00000027319	ENSSSCG00000021454	ENSSSCG00000021454	-0.581197025	5.423470746	8.119910645	4.38E-03	4.89E-02
XLOC_015659	110720289	110721541	1	ENSSSCT00000001065	ENSSSCG00000000975	PANX2	1.376200356	0.645848808	19.03350096	1.28E-05	3.66E-04
XLOC_015666	293310	293543	1	ENSSSCT00000002930	ENSSSCG00000002640	DEF8	0.686959462	4.047571096	8.260042761	4.05E-03	4.60E-02
XLOC_015676	1022607	1023046	1	ENSSSCT00000002938	ENSSSCG00000002648	CBFA2T3	0.749388433	4.105212409	11.04150409	8.91E-04	1.42E-02
XLOC_015722	12797985	12798254	1	ENSSSCT00000003012	ENSSSCG00000002718	FA2H	-1.05370787	6.234032201	17.58493665	2.75E-05	7.22E-04
XLOC_015732	14027556	14029094	1	ENSSSCT00000003033	ENSSSCG00000002737	CHST4	-0.912363876	4.616331096	11.01142136	9.06E-04	1.44E-02
XLOC_015734	14197069	14197099	1	ENSSSCT00000003035	ENSSSCG00000002739	PHLPP2	-1.196731076	2.75512918	16.28849662	5.44E-05	1.32E-03
XLOC_015735	14241722	14241917	1	ENSSSCT00000032306	ENSSSCG00000021806	ENSSSCG00000021806	-1.429418484	0.69233884	19.98939408	7.79E-06	2.35E-04
XLOC_015744	16238853	16239111	1	ENSSSCT00000003051	ENSSSCG00000002754	NQO1	2.16278342	5.981968278	64.90189535	7.87E-16	8.58E-14
XLOC_015791	26020414	26020502	1	ENSSSCT00000027498	ENSSSCG00000021105	DPEP2	-0.863261632	1.1943784	9.267498331	2.33E-03	3.02E-02
XLOC_015796	26383677	26383767	1	ENSSSCT00000031974	ENSSSCG00000023684	MT1A	1.543723472	3.149076746	13.66952558	2.18E-04	4.40E-03
XLOC_015797	26420805	26420925	1	ENSSSCT00000029059	ENSSSCG00000030300	MT2A	1.304457178	5.822047321	14.16775153	1.67E-04	3.50E-03
XLOC_015814	32866059	32866301	1	ENSSSCT00000003148	ENSSSCG00000002847	GPT2	-4.818441657	6.151275381	229.3275466	8.36E-52	4.62E-49
XLOC_015840	38791095	38791300	1	ENSSSCT00000028877	ENSSSCG00000022516	ENSSSCG00000022516	-1.119737929	7.20766872	23.81745261	1.06E-06	3.81E-05
XLOC_015873	40749294	40750730	1	ENSSSCT00000003233	ENSSSCG00000002927	LRFN3	1.397010075	2.126789709	17.69123987	2.60E-05	6.87E-04
XLOC_015918	44123697	44124284	1	ENSSSCT00000027766	ENSSSCG00000027515	FCGBP	2.142412375	10.28051495	62.2003771	3.10E-15	3.19E-13
XLOC_015933	44929854	44929911	1	ENSSSCT00000003339	ENSSSCG00000003006	CYP2B22	2.621300457	5.192591071	14.60092109	1.33E-04	2.85E-03
XLOC_015986	47607503	47607718	1	ENSSSCT00000003440	ENSSSCG00000003101	HIF3A	1.814062957	-0.287511731	23.09552021	1.54E-06	5.33E-05
XLOC_016054	50728147	50728443	1	ENSSSCT00000003556	ENSSSCG00000003201	ATF5	0.617083074	4.749119525	8.731824448	3.13E-03	3.78E-02
XLOC_016079	52438796	52438865	1	ENSSSCT00000026679	ENSSSCG00000022388	DPRX	-0.953829647	1.933422114	12.13870208	4.94E-04	8.86E-03
XLOC_016125	54419747	54419830	1	ENSSSCT00000003666	ENSSSCG00000003302	TMEM86B	-2.54892733	5.692675035	83.07019846	7.92E-20	1.21E-17
XLOC_016161	57835754	57835859	1	ENSSSCT00000028967	ENSSSCG00000024326	ENSSSCG00000024326	1.264728884	0.716616679	10.04592911	1.53E-03	2.19E-02
XLOC_016164	57945476	57945664	1	ENSSSCT00000024059	ENSSSCG00000024430	HES4	-0.928070919	1.048019749	10.11334356	1.47E-03	2.12E-02
XLOC_016193	59558203	59558242	1	ENSSSCT00000025435	ENSSSCG00000021490	PRDM16	2.682273759	3.91399163	78.79596809	6.89E-19	9.97E-17
XLOC_016206	62350603	62350793	1	ENSSSCT00000003753	ENSSSCG00000003382	TAS1R1	1.066746485	1.136691382	11.02099848	9.01E-04	1.43E-02
XLOC_016213	63643157	63643317	1	ENSSSCT00000003761	ENSSSCG00000003390	SLC2A7	-0.674774109	6.233080619	11.24821602	7.97E-04	1.30E-02
XLOC_016228	65154804	65155075	1	ENSSSCT00000029896	ENSSSCG00000027689	SRM	0.857510956	4.477215537	14.31275326	1.55E-04	3.29E-03
XLOC_016233	65674580	65674697	1	ENSSSCT00000003794	ENSSSCG00000003420	FBXO6	-1.000225362	4.720633912	19.48437325	1.01E-05	2.97E-04
XLOC_016266	69907199	69907616	1	ENSSSCT00000022571	ENSSSCG00000030458	ENSSSCG00000030458	0.998687086	1.376563735	13.03461419	3.06E-04	5.88E-03
XLOC_016288	73017376	73017762	1	ENSSSCT00000026673	ENSSSCG00000021259	CDA	2.593424334	3.242507111	58.71870997	1.82E-14	1.79E-12
XLOC_016306	75189714	75190847	1	ENSSSCT00000023038	ENSSSCG00000025500	HTR1D	-1.807812143	4.04354582	49.41357154	2.07E-12	1.64E-10
XLOC_016308	75364736	75365818	1	ENSSSCT00000029629	ENSSSCG00000027849	CNR2	3.531054524	2.872057807	11.19979386	8.18E-04	1.33E-02
XLOC_016339	78135541	78135568	1	ENSSSCT00000003966	ENSSSCG00000003572	SYTL1	1.17071427	3.185011771	24.53504129	7.30E-07	2.72E-05
XLOC_016423	89419701	89419772	1	ENSSSCT00000029893	ENSSSCG00000023322	COL9A2	0.858862739	0.770661316	9.323045663	2.26E-03	2.97E-02
XLOC_016432	90749827	90750003	1	ENSSSCT00000022557	ENSSSCG00000024162	IMPA2	0.7335609	5.403158758	8.855027868	2.92E-03	3.60E-02
XLOC_016448	97024064	97024165	1	ENSSSCT00000004096	ENSSSCG00000003697	NDC80	-0.961989259	4.528769586	14.20569254	1.64E-04	3.44E-03
XLOC_016485	108695979	108696041	1	ENSSSCT00000004132	ENSSSCG00000003732	MEP1B	-1.301167347	9.019669891	29.36143544	6.01E-08	2.68E-06
XLOC_016487	109853532	109853628	1	ENSSSCT00000004136	ENSSSCG00000003736	ASXL3	1.011861748	0.708657788	11.70957834	6.22E-04	1.06E-02
XLOC_016497	112903785	112903874	1	ENSSSCT00000023176	ENSSSCG00000027935	FHOD3	-0.814133355	2.770652125	8.879242044	2.88E-03	3.57E-02
XLOC_016541	138309636	138309958	1	ENSSSCT00000004229	ENSSSCG00000003821	KANK4	1.1147988	0.912528817	14.54980209	1.37E-04	2.92E-03
XLOC_016548	142972837	142973021	1	ENSSSCT00000004242	ENSSSCG00000003833	DAB1	-1.050050854	5.817804056	18.97614841	1.32E-05	3.76E-04
XLOC_016549	143164815	143165027	1	ENSSSCT00000004245	ENSSSCG00000003834	C8B	1.913830433	-0.092957367	31.6843208	1.81E-08	8.82E-07
XLOC_016607	153280217	153280555	1	ENSSSCT00000004332	ENSSSCG00000003917	TESK2	-1.031672576	5.584909757	19.45828432	1.03E-05	3.00E-04
XLOC_016609	153728255	153728513	1	ENSSSCT00000004336	ENSSSCG00000003921	ZSWIM5	-1.290465005	2.781660729	18.17360607	2.02E-05	5.48E-04
XLOC_016631	155338716	155338811	1	ENSSSCT00000030861	ENSSSCG00000023937	ELOVL1	0.712246839	8.131301197	11.33254123	7.62E-04	1.26E-02
XLOC_016640	155982964	155983152	1	ENSSSCT00000028401	ENSSSCG00000026635	ENSSSCG00000026635	1.104982643	4.835638656	23.07294462	1.56E-06	5.37E-05
XLOC_016645	156476368	156476476	1	ENSSSCT00000004390	ENSSSCG00000003969	GUCA2A	-3.229245316	7.850382356	133.3392859	7.62E-31	2.03E-28
XLOC_016658	487986	488283	1	ENSSSCT00000028144	ENSSSCG00000021971	DPEP1	-2.256886073	8.509801979	31.12264756	2.42E-08	1.16E-06
XLOC_016666	872546	872698	1	ENSSSCT00000021744	ENSSSCG00000020149	5_8S_rRNA	-1.066570912	7.095628638	13.33630413	2.60E-04	5.11E-03
XLOC_016679	4161680	4161729	1	ENSSSCT00000002957	ENSSSCG00000002666	KIAA0513	0.748514324	4.042935868	8.305685443	3.95E-03	4.53E-02
XLOC_016683	4754998	4758379	1	ENSSSCT00000026718	ENSSSCG00000023837	WFDC1	-0.830814784	3.669031922	12.71086898	3.64E-04	6.78E-03
XLOC_016691	7467404	7470343	1	ENSSSCT00000002983	ENSSSCG00000002690	GAN	-0.67921822	3.377606085	10.10490668	1.48E-03	2.13E-02
XLOC_016732	15060487	15062168	1	ENSSSCT00000003049	ENSSSCG00000002752	ZFHX3	0.690756602	2.4616292	9.582485235	1.96E-03	2.68E-02
XLOC_016782	26374348	26374593	1	ENSSSCT00000029094	ENSSSCG00000024911	ENSSSCG00000024911	1.22746368	2.174460938	8.643439425	3.28E-03	3.92E-02
XLOC_016809	38724235	38724651	1	ENSSSCT00000003169	ENSSSCG00000002868	PEPD	-1.102204363	7.979777219	21.57845108	3.40E-06	1.10E-04
XLOC_016816	40111307	40111680	1	ENSSSCT00000032083	ENSSSCG00000024666	FXYD3	0.85471114	1.675871553	9.729469041	1.81E-03	2.51E-02
XLOC_016867	43281609	43281823	1	ENSSSCT00000027844	ENSSSCG00000026261	ENSSSCG00000026261	1.068335702	1.148313701	14.88092973	1.15E-04	2.52E-03
XLOC_016877	43728928	43729469	1	ENSSSCT00000003311	ENSSSCG00000002981	CUZD1	3.086801882	10.77830186	59.68125631	1.12E-14	1.11E-12
XLOC_016886	44184895	44185479	1	ENSSSCT00000022884	ENSSSCG00000027585	ENSSSCG00000027585	2.715739914	5.471575486	36.9521029	1.21E-09	6.95E-08
XLOC_016895	44463596	44463753	1	ENSSSCT00000031402	ENSSSCG00000021067	BLVRB	1.251945512	3.78503863	28.4816216	9.46E-08	4.09E-06
XLOC_016900	44951366	44951517	1	ENSSSCT00000029652	ENSSSCG00000028298	ENSSSCG00000028298	2.97535058	0.417097592	20.43810024	6.16E-06	1.92E-04
XLOC_016902	45002828	45002983	1	ENSSSCT00000028303	ENSSSCG00000024627	ENSSSCG00000024627	2.976575711	1.569936093	23.72782941	1.11E-06	3.97E-05
XLOC_016920	45986947	45987092	1	ENSSSCT00000003385	ENSSSCG00000003048	CXCL17	3.682317197	1.577016395	74.69415638	5.50E-18	7.01E-16
XLOC_016921	46049089	46049559	1	ENSSSCT00000003378	ENSSSCG00000003041	CD79-ALPHA	1.772671911	6.182686405	45.90817729	1.24E-11	8.94E-10
XLOC_016939	46868143	46868196	1	ENSSSCT00000022828	ENSSSCG00000028218	ENSSSCG00000028218	1.987182748	1.238259349	14.19133436	1.65E-04	3.46E-03
XLOC_016940	46996172	46996225	1	ENSSSCT00000003415	ENSSSCG00000003078	CEACAM19	-2.187976226	1.108988503	38.31507917	6.02E-10	3.52E-08
XLOC_016994	50095907	50096217	1	ENSSSCT00000003500	ENSSSCG00000003153	FTL	0.726928766	11.12515665	13.8367588	1.99E-04	4.08E-03
XLOC_017018	51190320	51190489	1	ENSSSCT00000022461	ENSSSCG00000023211	ASPDH	6.274367472	-1.419229566	80.1119374	3.54E-19	5.28E-17
XLOC_017033	51692516	51693053	1	ENSSSCT00000003590	ENSSSCG00000003231	NKG7	-0.855038218	5.240902747	13.9052799	1.92E-04	3.96E-03
XLOC_017076	54491235	54492924	1	ENSSSCT00000025289	ENSSSCG00000025138	ENSSSCG00000025138	0.974004073	2.843610836	10.09514376	1.49E-03	2.14E-02
XLOC_017132	58630218	58631927	1	CUFF.350.3	NA	PLCH2	-1.314205626	1.757471688	11.40487418	7.33E-04	1.22E-02
XLOC_017134	58856809	58856835	1	ENSSSCT00000028536	ENSSSCG00000026554	FAM213B	0.823032653	2.413647678	9.582211054	1.96E-03	2.68E-02
XLOC_017201	69931621	69932034	1	ENSSSCT00000029404	ENSSSCG00000025105	ATP13A2	0.630179103	5.21903628	9.032399438	2.65E-03	3.35E-02
XLOC_017202	69960882	69961295	1	ENSSSCT00000031813	ENSSSCG00000025713	ENSSSCG00000025713	0.602692329	5.121891103	8.289666611	3.99E-03	4.55E-02
XLOC_017204	70039586	70042834	1	ENSSSCT00000027772	ENSSSCG00000026478	PADI2	0.979149363	4.382442221	14.23615232	1.61E-04	3.40E-03
XLOC_017218	72517360	72517573	1	ENSSSCT00000003882	ENSSSCG00000003494	PLA2G2A	-2.350485638	2.534083153	62.8629172	2.22E-15	2.35E-13
XLOC_017222	72919002	72920322	1	ENSSSCT00000032022	ENSSSCG00000024009	CAMK2N1	1.052624697	4.622225195	13.20752803	2.79E-04	5.40E-03
XLOC_017251	77113411	77114741	1	ENSSSCT00000025811	ENSSSCG00000026386	SLC30A2	0.96985658	0.616664346	10.18663488	1.41E-03	2.06E-02
XLOC_017358	89712706	89714083	1	ENSSSCT00000032434	ENSSSCG00000027417	C18orf1	0.653135106	3.705489981	8.538249993	3.48E-03	4.12E-02
XLOC_017373	92351814	92352985	1	ENSSSCT00000004082	ENSSSCG00000003684	SOGA2	0.710380375	3.241715705	10.77300318	1.03E-03	1.61E-02
XLOC_017413	107663227	107663424	1	ENSSSCT00000004126	ENSSSCG00000003726	ENSSSCG00000003726	-2.721774283	-0.035787671	49.79996071	1.70E-12	1.37E-10
XLOC_017472	134374824	134374970	1	ENSSSCT00000004207	ENSSSCG00000003802	SLC35D1	0.805776397	2.494653159	9.767709618	1.78E-03	2.48E-02
XLOC_017477	135397188	135397778	1	ENSSSCT00000004213	ENSSSCG00000003807	DNAJC6	-0.707866045	4.701107454	8.070362531	4.50E-03	4.98E-02
XLOC_017487	137171271	137171950	1	ENSSSCT00000004219	ENSSSCG00000003812	PGM1	0.68416606	8.142556387	9.492871684	2.06E-03	2.78E-02
XLOC_017495	139867650	139867705	1	ENSSSCT00000004233	ENSSSCG00000003824	ENSSSCG00000003824	1.01169917	4.513313349	14.73989947	1.23E-04	2.69E-03
XLOC_017503	145451967	145454135	1	ENSSSCT00000029382	ENSSSCG00000025020	PCSK9	-1.645169058	4.265291363	19.81251731	8.54E-06	2.55E-04
XLOC_017505	145505144	145505577	1	ENSSSCT00000027891	ENSSSCG00000025097	TMEM61	-2.658614274	4.835030942	85.24074204	2.64E-20	4.11E-18
XLOC_017512	146076209	146077272	1	ENSSSCT00000026326	ENSSSCG00000028896	DIO1	1.795788689	4.204219078	30.05467648	4.20E-08	1.96E-06
XLOC_017526	151000567	151000617	1	ENSSSCT00000004294	ENSSSCG00000003882	SLC5A9	-0.953781873	4.304522605	8.789355784	3.03E-03	3.69E-02
XLOC_017541	152704065	152704574	1	ENSSSCT00000004323	ENSSSCG00000003908	TSPAN1	1.500544093	6.947344404	28.24192213	1.07E-07	4.55E-06
XLOC_017545	153420626	153422621	1	ENSSSCT00000004335	ENSSSCG00000003920	HPDL	-0.825225766	2.476239348	9.906241132	1.65E-03	2.33E-02
XLOC_017546	153608552	153611368	1	ENSSSCT00000031091	ENSSSCG00000023019	ENSSSCG00000023019	-1.66902768	0.706732657	20.51188197	5.93E-06	1.86E-04
XLOC_017550	154032313	154033759	1	ENSSSCT00000004345	ENSSSCG00000003929	BEST4	-1.761510346	5.4964125	44.83131758	2.15E-11	1.52E-09
XLOC_017562	155345966	155346953	1	ENSSSCT00000004362	ENSSSCG00000003943	MED8	0.576635957	5.234609806	9.564568099	1.98E-03	2.70E-02
XLOC_017572	156057266	156057672	1	ENSSSCT00000029090	ENSSSCG00000027330	SLC2A1	1.460701129	3.300877614	28.85263391	7.81E-08	3.40E-06
XLOC_017578	156482579	156482661	1	ENSSSCT00000004392	ENSSSCG00000003970	GUCA2B	-3.969409033	6.608476344	111.2923151	5.11E-26	1.04E-23
XLOC_017618	5162417	5163973	1	ENSSSCT00000001120	ENSSSCG00000001027	BMP6	1.022537344	7.493265232	24.85198171	6.19E-07	2.33E-05
XLOC_017627	8584934	8585090	1	ENSSSCT00000001142	ENSSSCG00000001048	C6ORF105	-1.464964795	3.801445996	39.69733693	2.97E-10	1.81E-08
XLOC_017643	14781095	14781572	1	ENSSSCT00000001171	ENSSSCG00000001076	RNF144B	-1.749552144	4.917696833	56.43938211	5.80E-14	5.48E-12
XLOC_017646	16765928	16765960	1	ENSSSCT00000001174	ENSSSCG00000001079	E2F3	-0.998477419	5.909572739	22.56914762	2.03E-06	6.82E-05
XLOC_017654	20501783	20502243	1	ENSSSCT00000001186	ENSSSCG00000001090	ALDH5A1	0.813552135	5.974038333	15.24754771	9.43E-05	2.14E-03
XLOC_017674	22517688	22520174	1	ENSSSCT00000001254	ENSSSCG00000001156	ZNF322	-0.894365431	6.408372941	18.53498528	1.67E-05	4.60E-04
XLOC_017716	24847449	24847880	1	ENSSSCT00000001343	ENSSSCG00000001234	TRIM10	-0.937280357	2.766089084	18.80099466	1.45E-05	4.09E-04
XLOC_017718	24985582	24986182	1	ENSSSCT00000001358	ENSSSCG00000001244	RNF39	1.485635974	-0.484186932	14.88009294	1.15E-04	2.52E-03
XLOC_017725	25330261	25330519	1	ENSSSCT00000001367	ENSSSCG00000001252	UBD	-0.602403029	10.31259666	9.095834186	2.56E-03	3.27E-02
XLOC_017776	27545253	27545421	1	ENSSSCT00000001535	ENSSSCG00000001405	LTB	1.829004463	5.593298538	47.24944191	6.25E-12	4.74E-10
XLOC_017795	28862960	28863222	1	ENSSSCT00000001606	ENSSSCG00000001451	ENSSSCG00000001451	-1.122980475	7.031006529	29.76445728	4.88E-08	2.23E-06
XLOC_017796	28990626	28990704	1	ENSSSCT00000001602	ENSSSCG00000001447	ENSSSCG00000001447	-1.146376026	6.250902065	28.96862579	7.36E-08	3.23E-06
XLOC_017808	30957656	30957689	1	ENSSSCT00000001656	ENSSSCG00000001484	ENSSSCG00000001484	-1.595606189	4.192235036	46.32949847	9.99E-12	7.31E-10
XLOC_017810	31702763	31703368	1	ENSSSCT00000001660	ENSSSCG00000001488	GCLC	1.518589199	6.815589268	54.95208403	1.24E-13	1.13E-11
XLOC_017907	47233554	47233773	1	ENSSSCT00000001917	ENSSSCG00000001715	ENPP5	1.455221318	1.519783865	35.02148846	3.26E-09	1.75E-07
XLOC_017908	47585615	47586057	1	ENSSSCT00000001920	ENSSSCG00000001718	CYP39A1	1.379744625	3.33902454	36.44681639	1.57E-09	8.77E-08
XLOC_017910	48092202	48092538	1	ENSSSCT00000001923	ENSSSCG00000001720	SLC25A27	1.097382276	5.837389627	24.37725145	7.92E-07	2.90E-05
XLOC_017913	48248958	48249038	1	CUFF.386.2	NA	MEP1A	-6.503114703	9.26093432	262.4666735	4.98E-59	3.71E-56
XLOC_017955	57489036	57489223	1	ENSSSCT00000002020	ENSSSCG00000001804	HOMER2	3.4968429	3.170855817	162.9018227	2.63E-37	9.57E-35
XLOC_017962	58495234	58495410	1	ENSSSCT00000002036	ENSSSCG00000001817	FURIN	0.898419155	6.832209667	18.40299005	1.79E-05	4.92E-04
XLOC_017986	60852114	60852124	1	ENSSSCT00000002085	ENSSSCG00000001860	NRG4	2.308541472	-0.89820255	33.92904911	5.72E-09	2.97E-07
XLOC_018006	63491454	63491582	1	ENSSSCT00000002135	ENSSSCG00000001906	CYP1A1	2.789877331	5.339416568	63.63515313	1.50E-15	1.60E-13
XLOC_018040	70667589	70668336	1	ENSSSCT00000002196	ENSSSCG00000001963	EGLN3	1.239231681	6.280612262	32.68841447	1.08E-08	5.51E-07
XLOC_018052	78002499	78002686	1	ENSSSCT00000031969	ENSSSCG00000024396	NOVA1	0.905529168	1.462495533	10.21066877	1.40E-03	2.04E-02
XLOC_018063	80263101	80263322	1	ENSSSCT00000002229	ENSSSCG00000001991	DHRS1	0.831294993	8.146141648	13.31464657	2.63E-04	5.16E-03
XLOC_018085	81266294	81266806	1	ENSSSCT00000002275	ENSSSCG00000002033	CEBPE	-1.990131592	-0.54958636	18.30394767	1.88E-05	5.16E-04
XLOC_018193	97650616	97650944	1	ENSSSCT00000002555	ENSSSCG00000002294	ARG2	-1.573400373	3.369726327	50.43984434	1.23E-12	9.97E-11
XLOC_018218	102928581	102928944	1	ENSSSCT00000002615	ENSSSCG00000002351	PTGR2	0.676888231	6.37802816	13.51088294	2.37E-04	4.74E-03
XLOC_018233	104424137	104425014	1	ENSSSCT00000022285	ENSSSCG00000021606	FLVCR2	-3.147539632	5.764387731	149.4795231	2.25E-34	7.31E-32
XLOC_018242	105992708	105992872	1	ENSSSCT00000002657	ENSSSCG00000002390	ANGEL1	0.902716221	1.131916367	10.51727435	1.18E-03	1.79E-02
XLOC_018252	106678419	106678630	1	ENSSSCT00000002673	ENSSSCG00000002404	SPTLC2	-0.688474805	7.50835587	12.73123227	3.60E-04	6.72E-03
XLOC_018262	112194045	112194570	1	ENSSSCT00000026375	ENSSSCG00000023038	ENSSSCG00000023038	-1.592248556	4.275602632	29.97893237	4.37E-08	2.03E-06
XLOC_018382	2506301	2507635	1	ENSSSCT00000001092	ENSSSCG00000001000	PECI	0.636230622	6.21411474	10.00323043	1.56E-03	2.23E-02
XLOC_018389	5550405	5550451	1	ENSSSCT00000028363	ENSSSCG00000027411	ENSSSCG00000027411	1.521184961	2.328040985	34.55696308	4.14E-09	2.21E-07
XLOC_018394	7742836	7743038	1	ENSSSCT00000001134	ENSSSCG00000001040	C6ORF52	0.938056817	0.218318087	8.695915234	3.19E-03	3.84E-02
XLOC_018431	21032289	21032364	1	ENSSSCT00000001195	ENSSSCG00000001099	CMAH	-0.891268675	4.033218758	11.58130862	6.66E-04	1.12E-02
XLOC_018488	24861123	24862006	1	ENSSSCT00000001347	ENSSSCG00000001236	TRIM40	-0.743836759	5.830915339	12.06532349	5.14E-04	9.09E-03
XLOC_018554	27478638	27478784	1	ENSSSCT00000001547	ENSSSCG00000001411	APOM	1.154467611	1.734417997	23.67617372	1.14E-06	4.05E-05
XLOC_018564	27729073	27729329	1	ENSSSCT00000001570	ENSSSCG00000001427	SBAB-514B12.5	0.648400606	9.457086546	8.305644795	3.95E-03	4.53E-02
XLOC_018567	27771025	27771878	1	ENSSSCT00000001564	ENSSSCG00000024914	SBAB-707F1.3	0.8083992	9.512767001	8.124510618	4.37E-03	4.88E-02
XLOC_018575	28001420	28005458	1	ENSSSCT00000028503	ENSSSCG00000024403	PRRT1	-0.908252015	4.207323873	13.20335548	2.79E-04	5.40E-03
XLOC_018582	28808062	28812050	1	ENSSSCT00000029786	ENSSSCG00000030126	ENSSSCG00000030126	-0.908457687	9.294803118	9.274893574	2.32E-03	3.02E-02
XLOC_018583	28849367	28849842	1	ENSSSCT00000001600	ENSSSCG00000027921	ENSSSCG00000027921	-0.98806156	7.475232123	20.32936621	6.52E-06	2.01E-04
XLOC_018585	28976256	28976731	1	ENSSSCT00000001607	ENSSSCG00000021211	ENSSSCG00000021211	-0.987899332	7.475166858	20.32209436	6.54E-06	2.01E-04
XLOC_018593	29274670	29274896	1	ENSSSCT00000001624	ENSSSCG00000025618	TAP1	-0.60029642	7.723930754	9.22448502	2.39E-03	3.08E-02
XLOC_018597	29429778	29430004	1	ENSSSCT00000001630	ENSSSCG00000020893	TAP1	-0.600250336	7.72390658	9.225175528	2.39E-03	3.08E-02
XLOC_018610	31302525	31304093	1	ENSSSCT00000001658	ENSSSCG00000001486	LRRC1	-0.573613774	6.173024203	9.158283233	2.48E-03	3.17E-02
XLOC_018628	34338560	34339966	1	ENSSSCT00000001688	ENSSSCG00000001515	ZBTB9	0.613952317	3.273563967	8.85031812	2.93E-03	3.60E-02
XLOC_018634	34663313	34663469	1	ENSSSCT00000001694	ENSSSCG00000001521	MLN	5.559804468	3.694538122	291.4326751	2.42E-65	2.26E-62
XLOC_018635	34839241	34839290	1	ENSSSCT00000001696	ENSSSCG00000001523	GRM4	1.685604562	-0.073711997	26.92382991	2.12E-07	8.70E-06
XLOC_018668	39704035	39707046	1	ENSSSCT00000029770	ENSSSCG00000025423	KCNK5	-0.645590176	7.130553059	9.445584952	2.12E-03	2.83E-02
XLOC_018721	46947785	46948206	1	ENSSSCT00000001911	ENSSSCG00000001711	CLIC5	-0.99175846	6.784107629	15.11191674	1.01E-04	2.27E-03
XLOC_018724	47577397	47577539	1	ENSSSCT00000030168	ENSSSCG00000026035	ENSSSCG00000026035	1.487553632	0.616462481	14.90418796	1.13E-04	2.49E-03
XLOC_018726	48018379	48018450	1	ENSSSCT00000001922	ENSSSCG00000001719	ENSSSCG00000001719	1.679867549	1.996735943	39.55034238	3.20E-10	1.94E-08
XLOC_018727	48147617	48149291	1	ENSSSCT00000001927	ENSSSCG00000001723	PAF-AH	-1.646898547	5.790936984	55.67809206	8.54E-14	7.97E-12
XLOC_018730	48466209	48466423	1	ENSSSCT00000001930	ENSSSCG00000001726	GPR110	-0.87272555	2.195390448	9.268047308	2.33E-03	3.02E-02
XLOC_018751	52943001	52943601	1	ENSSSCT00000001961	ENSSSCG00000001755	AGPHD1	-0.678481145	4.011725808	9.42308166	2.14E-03	2.85E-02
XLOC_018754	53156332	53156613	1	ENSSSCT00000025681	ENSSSCG00000021873	NP_001121964.1	1.226761299	-0.279021441	13.44030755	2.46E-04	4.88E-03
XLOC_018772	56500840	56500943	1	ENSSSCT00000002009	ENSSSCG00000001793	ADAMTSL3	1.116912132	0.416780489	10.10723911	1.48E-03	2.13E-02
XLOC_018794	60240145	60240735	1	ENSSSCT00000002072	ENSSSCG00000001849	ANPEP	-1.155145444	12.68130356	19.62512663	9.42E-06	2.77E-04
XLOC_018871	79831197	79831431	1	ENSSSCT00000002212	ENSSSCG00000001978	GZMB	-1.11132376	7.563847685	21.93252772	2.82E-06	9.25E-05
XLOC_018890	80458471	80459166	1	ENSSSCT00000002248	ENSSSCG00000002009	PCK2	1.080946482	6.561857802	15.00680757	1.07E-04	2.39E-03
XLOC_018893	80512359	80512767	1	ENSSSCT00000002252	ENSSSCG00000002013	DHRS4	0.75584242	5.465419782	14.21010958	1.63E-04	3.43E-03
XLOC_018894	80862737	80864578	1	ENSSSCT00000002255	ENSSSCG00000002016	THTPA	0.700524005	4.744459338	14.08170247	1.75E-04	3.63E-03
XLOC_018904	81413668	81415780	1	ENSSSCT00000002281	ENSSSCG00000002039	MMP14	0.657484526	6.648689227	13.61710848	2.24E-04	4.50E-03
XLOC_018909	81641000	81642477	1	ENSSSCT00000002294	ENSSSCG00000002051	ABHD4	2.306203076	5.168862001	69.62455994	7.17E-17	8.85E-15
XLOC_018914	81789654	81789772	1	ENSSSCT00000026772	ENSSSCG00000022512	TRDC	-0.762338824	3.927910107	10.60097416	1.13E-03	1.72E-02
XLOC_018916	81905098	81907382	1	ENSSSCT00000026928	ENSSSCG00000026675	ENSSSCG00000026675	-0.858445485	2.305232295	9.053607097	2.62E-03	3.32E-02
XLOC_018927	82253358	82253699	1	ENSSSCT00000023592	ENSSSCG00000021543	ENSSSCG00000021543	-0.880602248	1.225887376	8.812110184	2.99E-03	3.66E-02
XLOC_018953	83454640	83454654	1	ENSSSCT00000002388	ENSSSCG00000002135	PNP	-0.98515425	6.023353277	25.84089783	3.71E-07	1.47E-05
XLOC_018955	83563415	83563680	1	ENSSSCT00000002397	ENSSSCG00000002143	PARP2	-0.622349016	6.380868165	9.495790068	2.06E-03	2.78E-02
XLOC_019013	97722350	97724196	1	ENSSSCT00000002557	ENSSSCG00000002296	RDH11	0.635987723	8.364643234	11.96219483	5.43E-04	9.51E-03
XLOC_019022	99955639	99957757	1	ENSSSCT00000002577	ENSSSCG00000002315	SLC8A3	-1.470846278	0.779430219	16.90110955	3.94E-05	9.93E-04
XLOC_019041	103028636	103028722	1	ENSSSCT00000002619	ENSSSCG00000002355	ENTPD5	1.639144974	6.231251459	35.29264101	2.84E-09	1.55E-07
XLOC_019065	106553162	106554790	1	ENSSSCT00000002664	ENSSSCG00000002396	GSTZ1	0.92140564	4.644750025	17.21052372	3.35E-05	8.57E-04
XLOC_019099	120970535	120972595	1	ENSSSCT00000002728	ENSSSCG00000002457	ITPK1	-0.702922583	8.057802769	8.476679937	3.60E-03	4.23E-02
XLOC_019108	122616093	122616359	1	ENSSSCT00000002750	ENSSSCG00000002476	SERPINA1	0.834504339	1.654809016	10.62549662	1.12E-03	1.71E-02
XLOC_019123	124765243	124765473	1	ENSSSCT00000002780	ENSSSCG00000002502	ATG2B	0.637105703	4.7323751	9.682301606	1.86E-03	2.56E-02
XLOC_019149	131225912	131226088	1	ENSSSCT00000002840	ENSSSCG00000002555	JAG2	0.93713993	3.062545363	10.21891652	1.39E-03	2.03E-02
XLOC_019199	134263914	134264058	1	ENSSSCT00000002911	ENSSSCG00000002624	ENSSSCG00000002624	0.802467796	7.059373701	8.67601275	3.22E-03	3.87E-02
XLOC_019200	134289617	134289987	1	ENSSSCT00000002910	ENSSSCG00000002623	GSTA1_PIG	0.978632706	9.523759302	16.32857297	5.33E-05	1.31E-03
XLOC_019201	134316101	134316220	1	ENSSSCT00000002914	ENSSSCG00000002626	ENSSSCG00000002626	1.212052134	5.515535978	9.326679979	2.26E-03	2.97E-02
XLOC_019203	134354732	134354854	1	ENSSSCT00000024099	ENSSSCG00000023467	ENSSSCG00000023467	-2.490725767	2.653349898	58.37063494	2.17E-14	2.10E-12
XLOC_019236	3279047	3279103	1	ENSSSCT00000025950	ENSSSCG00000027349	TBC1D14	0.850040221	6.983212963	19.90351169	8.15E-06	2.45E-04
XLOC_019255	10659177	10659978	1	CUFF.403.3	NA	BST1	0.742695015	6.476839436	10.40573947	1.26E-03	1.87E-02
XLOC_019258	12414030	12414104	1	ENSSSCT00000031372	ENSSSCG00000028448	ENSSSCG00000028448	-0.753927997	6.686604729	13.58710004	2.28E-04	4.57E-03
XLOC_019287	31012140	31012326	1	ENSSSCT00000009599	ENSSSCG00000008774	TBC1D1	-0.518174416	6.812504567	8.677864136	3.22E-03	3.87E-02
XLOC_019363	54567202	54567727	1	ENSSSCT00000009729	ENSSSCG00000008886	ENSSSCG00000008886	-1.000920306	1.68844936	15.37655684	8.81E-05	2.01E-03
XLOC_019370	57628888	57629070	1	ENSSSCT00000009741	ENSSSCG00000008898	HOPX	0.672465879	4.265359276	10.98462904	9.19E-04	1.45E-02
XLOC_019379	64159239	64159457	1	ENSSSCT00000009761	ENSSSCG00000008915	PPIC	-1.007255079	4.772830481	12.46489188	4.15E-04	7.63E-03
XLOC_019390	70635236	70635383	1	ENSSSCT00000026645	ENSSSCG00000023553	ENSSSCG00000023553	2.925598084	2.270307265	86.426215	1.45E-20	2.28E-18
XLOC_019392	71105942	71106076	1	ENSSSCT00000026437	ENSSSCG00000026944	ENSSSCG00000026944	0.857977012	7.706386228	18.04578854	2.16E-05	5.76E-04
XLOC_019400	71840474	71841177	1	ENSSSCT00000009797	ENSSSCG00000008943	SLC4A4	0.868252132	7.578611369	16.21774071	5.65E-05	1.37E-03
XLOC_019409	74159970	74160181	1	ENSSSCT00000009811	ENSSSCG00000008957	AMC2_PIG	-1.255506375	3.328571917	14.63946072	1.30E-04	2.80E-03
XLOC_019418	75007835	75008544	1	ENSSSCT00000009821	ENSSSCG00000008966	PARM1	1.524182326	3.984593182	46.69119106	8.31E-12	6.17E-10
XLOC_019479	92112866	92113064	1	ENSSSCT00000025519	ENSSSCG00000026360	CLGN	1.780397674	2.44470706	21.43160334	3.67E-06	1.17E-04
XLOC_019489	103564272	103564714	1	ENSSSCT00000009937	ENSSSCG00000009072	PGRMC2	0.869874648	6.189638922	14.94914136	1.10E-04	2.45E-03
XLOC_019501	109455653	109456125	1	ENSSSCT00000009960	ENSSSCG00000009094	CCNA2	-0.684204051	5.530291302	8.958624411	2.76E-03	3.46E-02
XLOC_019510	110753311	110753496	1	ENSSSCT00000009967	ENSSSCG00000009101	PRDM5	-1.669535191	0.448159752	26.32413569	2.89E-07	1.17E-05
XLOC_019516	112120809	112121025	1	ENSSSCT00000030658	ENSSSCG00000025543	FABP2	-1.551455814	10.60197189	46.54259322	8.96E-12	6.59E-10
XLOC_019525	115965682	115965784	1	ENSSSCT00000029398	ENSSSCG00000025714	UGT8	-0.888349476	6.481218677	18.19563897	1.99E-05	5.44E-04
XLOC_019526	116839714	116841083	1	ENSSSCT00000009989	ENSSSCG00000009122	ARSJ	0.859816258	0.693870389	8.917210291	2.82E-03	3.51E-02
XLOC_019529	118152925	118152960	1	CUFF.414.2	NA	ALPK1	-0.744147703	4.950844033	14.00455519	1.82E-04	3.78E-03
XLOC_019530	118358655	118359098	1	ENSSSCT00000024436	ENSSSCG00000026139	TIFA	-1.010142629	4.664053908	20.91714164	4.80E-06	1.51E-04
XLOC_019532	119920838	119921676	1	ENSSSCT00000009999	ENSSSCG00000009131	PITX2C	-0.90141445	3.189086199	9.533310724	2.02E-03	2.74E-02
XLOC_019534	120517326	120517386	1	ENSSSCT00000010006	ENSSSCG00000009138	CFI	-0.671496403	9.390160221	11.59159771	6.63E-04	1.12E-02
XLOC_019539	122085975	122086246	1	ENSSSCT00000010018	ENSSSCG00000009148	LEF1	-0.90046341	2.224330892	11.28747221	7.80E-04	1.28E-02
XLOC_019564	128461097	128461981	1	ENSSSCT00000010044	ENSSSCG00000009172	PPP3CA	1.084077931	3.461326989	24.88004832	6.10E-07	2.31E-05
XLOC_019574	130231027	130231165	1	ENSSSCT00000028508	ENSSSCG00000030522	ENSSSCG00000030522	6.836134276	5.380867216	366.310984	1.19E-81	1.61E-78
XLOC_019601	141997587	141997652	1	ENSSSCT00000010107	ENSSSCG00000009228	MAPK10	-1.046050697	0.655584749	8.955154842	2.77E-03	3.46E-02
XLOC_019615	145103791	145104092	1	ENSSSCT00000031997	ENSSSCG00000026729	ENSSSCG00000026729	0.90634944	4.01364271	13.31333745	2.64E-04	5.16E-03
XLOC_019618	145847327	145847503	1	ENSSSCT00000026377	ENSSSCG00000029507	RASGEF1B	0.87500045	4.525270778	19.43965814	1.04E-05	3.02E-04
XLOC_019619	146048654	146048963	1	ENSSSCT00000010130	ENSSSCG00000009250	PRKG2	-0.623068797	8.161621877	9.499766465	2.05E-03	2.77E-02
XLOC_019623	146778060	146778454	1	ENSSSCT00000010135	ENSSSCG00000009255	PRDM8	-1.315997803	0.955104373	12.19581309	4.79E-04	8.63E-03
XLOC_019639	158047	159125	1	ENSSSCT00000026976	ENSSSCG00000026084	MFSD7	0.778746544	4.586986444	15.38725557	8.76E-05	2.01E-03
XLOC_019708	19874198	19874337	1	ENSSSCT00000024802	ENSSSCG00000022446	ENSSSCG00000022446	1.337699316	2.877382403	29.06615499	6.99E-08	3.08E-06
XLOC_019709	19925148	19925405	1	ENSSSCT00000009584	ENSSSCG00000008759	ENSSSCG00000008759	1.368628101	1.860937945	26.64532535	2.44E-07	1.00E-05
XLOC_019726	32340295	32341933	1	ENSSSCT00000026582	ENSSSCG00000030150	UGDH	1.411377576	7.564891961	33.49827955	7.13E-09	3.70E-07
XLOC_019744	38744279	38747169	1	ENSSSCT00000031430	ENSSSCG00000030515	GABRA4	1.387377036	1.48520377	12.78591585	3.49E-04	6.54E-03
XLOC_019839	70822154	70822433	1	ENSSSCT00000009787	ENSSSCG00000022724	ENSSSCG00000022724	2.952970461	6.683445461	98.01871044	4.14E-23	7.55E-21
XLOC_019841	70910821	70911100	1	ENSSSCT00000024161	ENSSSCG00000024160	ENSSSCG00000024160	0.922671879	7.742237023	17.87196923	2.36E-05	6.27E-04
XLOC_019844	71064292	71065780	1	ENSSSCT00000022622	ENSSSCG00000027194	SULT1B1	1.278107867	6.157104023	38.12706464	6.63E-10	3.85E-08
XLOC_019845	71347053	71348173	1	ENSSSCT00000009792	ENSSSCG00000008939	IGJ	2.375393157	11.38366745	43.94999714	3.37E-11	2.35E-09
XLOC_019868	75829909	75830705	1	ENSSSCT00000009832	ENSSSCG00000008977	CXCL10	-0.934840234	6.553057082	11.16577177	8.33E-04	1.34E-02
XLOC_019876	76739721	76742120	1	ENSSSCT00000009842	ENSSSCG00000008985	ANKRD56	-0.760464251	3.953977178	8.11660704	4.39E-03	4.89E-02
XLOC_019881	78710098	78712207	1	ENSSSCT00000009852	ENSSSCG00000008995	LRAT	0.700729051	6.650934881	9.482668593	2.07E-03	2.79E-02
XLOC_019921	90962970	90964140	1	ENSSSCT00000009912	ENSSSCG00000009051	IL15	-0.74224197	3.503285661	12.01747669	5.27E-04	9.29E-03
XLOC_019927	93479433	93481651	1	ENSSSCT00000031350	ENSSSCG00000024596	CCRN4L	-1.403307008	4.455982982	31.93573805	1.59E-08	7.85E-07
XLOC_019965	119969524	119969661	1	ENSSSCT00000010000	ENSSSCG00000009132	ENPEP	-1.056602229	10.37420608	12.51080734	4.05E-04	7.50E-03
XLOC_020003	130036414	130037820	1	ENSSSCT00000010052	ENSSSCG00000009179	MTP	-0.759115166	9.520084763	12.44617633	4.19E-04	7.68E-03
XLOC_020014	135104480	135105541	1	ENSSSCT00000010069	ENSSSCG00000009196	ATOH1	1.008853154	2.757444034	11.89840053	5.62E-04	9.76E-03
XLOC_020020	137999912	138000043	1	ENSSSCT00000025293	ENSSSCG00000022986	ENSSSCG00000022986	-0.943313376	2.292175244	13.230073	2.75E-04	5.35E-03
XLOC_020026	140235497	140236018	1	ENSSSCT00000010093	ENSSSCG00000009217	PKD2	-0.64740435	4.301401239	9.50153455	2.05E-03	2.77E-02
XLOC_020027	140307937	140308745	1	ENSSSCT00000010091	ENSSSCG00000009216	SPP1	1.485938935	7.531938416	15.14964132	9.93E-05	2.24E-03
XLOC_020030	140501465	140503837	1	ENSSSCT00000010097	ENSSSCG00000009220	DMP1	0.730814902	1.845062213	9.517540972	2.04E-03	2.75E-02
XLOC_020046	146172584	146175329	1	ENSSSCT00000031696	ENSSSCG00000029061	BMP3	-1.747705491	5.734575975	50.49024101	1.20E-12	9.77E-11
XLOC_020072	2251308	2251449	1	ENSSSCT00000026898	ENSSSCG00000025459	ENSSSCG00000025459	1.09834045	0.312151635	12.48220329	4.11E-04	7.59E-03
XLOC_020074	3065249	3065648	1	ENSSSCT00000015950	ENSSSCG00000014600	ZNF215	0.968819224	0.410039062	11.82964732	5.83E-04	1.01E-02
XLOC_020186	10406856	10407424	1	ENSSSCT00000032414	ENSSSCG00000021638	NEU3	0.92270671	4.312443883	22.63616885	1.96E-06	6.60E-05
XLOC_020198	11491517	11491599	1	ENSSSCT00000025742	ENSSSCG00000026855	WNT11	2.344216342	1.556192422	42.36067074	7.59E-11	4.99E-09
XLOC_020200	12047975	12049048	1	ENSSSCT00000016224	ENSSSCG00000014871	TSKU	1.198756799	6.114685756	15.16742631	9.84E-05	2.23E-03
XLOC_020205	12345556	12345573	1	ENSSSCT00000016229	ENSSSCG00000014876	MYO7A	2.812447442	3.646236968	95.96497953	1.17E-22	2.05E-20
XLOC_020210	13640801	13640954	1	ENSSSCT00000016237	ENSSSCG00000014883	C11ORF67	-0.722503781	3.156739745	11.18832293	8.23E-04	1.33E-02
XLOC_020212	13929183	13929278	1	ENSSSCT00000016247	ENSSSCG00000014892	USP35	1.043244012	0.103634962	8.352446229	3.85E-03	4.46E-02
XLOC_020217	19117863	19118194	1	ENSSSCT00000016255	ENSSSCG00000014900	RAB30	1.609171775	0.887301978	27.87412944	1.29E-07	5.45E-06
XLOC_020230	23798576	23798777	1	ENSSSCT00000016279	ENSSSCG00000014923	RAB38	1.205487135	2.394697628	28.34059012	1.02E-07	4.35E-06
XLOC_020238	25630149	25630408	1	ENSSSCT00000024828	ENSSSCG00000027093	FOLH1	3.997728519	6.39519153	112.1564576	3.30E-26	6.85E-24
XLOC_020263	30177624	30177659	1	ENSSSCT00000016310	ENSSSCG00000014951	PANX1	-0.919446164	3.927933674	15.05054253	1.05E-04	2.34E-03
XLOC_020296	40598687	40600572	1	ENSSSCT00000024973	ENSSSCG00000025297	ENSSSCG00000025297	0.884825262	0.730568576	9.357981638	2.22E-03	2.93E-02
XLOC_020305	43861486	43861496	1	ENSSSCT00000016380	ENSSSCG00000015016	POU2AF1	1.678313609	6.074570383	28.91081072	7.58E-08	3.31E-06
XLOC_020312	44457413	44457472	1	ENSSSCT00000016402	ENSSSCG00000015036	DIXDC1	-0.788895486	4.144190883	9.929854018	1.63E-03	2.31E-02
XLOC_020320	45725936	45726059	1	ENSSSCT00000016411	ENSSSCG00000015045	NCAM1	-0.690655881	3.7932291	10.38170461	1.27E-03	1.89E-02
XLOC_020354	51265491	51265648	1	ENSSSCT00000016468	ENSSSCG00000015102	CCDC84	0.74748628	3.867964262	11.95866277	5.44E-04	9.52E-03
XLOC_020370	53362346	53362579	1	ENSSSCT00000022658	ENSSSCG00000023728	TBCEL	0.580115187	5.024282278	9.462712412	2.10E-03	2.81E-02
XLOC_020402	56523868	56523943	1	ENSSSCT00000016541	ENSSSCG00000015175	VWA5A	0.979157172	2.555262724	17.70135258	2.58E-05	6.84E-04
XLOC_020421	57752750	57753139	1	ENSSSCT00000026244	ENSSSCG00000022536	SLC37A2	2.534941632	7.809005293	113.9557846	1.33E-26	2.88E-24
XLOC_020440	61927898	61928180	1	ENSSSCT00000027719	ENSSSCG00000021573	KCNJ5	1.448922096	0.695459517	27.75934318	1.37E-07	5.75E-06
XLOC_020443	62797348	62797591	1	ENSSSCT00000016610	ENSSSCG00000015241	TMEM45B	-0.627239521	7.775197723	8.939175653	2.79E-03	3.48E-02
XLOC_020473	70869462	70872407	1	ENSSSCT00000016643	ENSSSCG00000015274	ZBED6	1.049253528	0.509378002	11.74325031	6.11E-04	1.05E-02
XLOC_020496	73889648	73890313	1	ENSSSCT00000017048	ENSSSCG00000015651	PIGR	1.381164367	10.69752356	36.64612384	1.42E-09	8.01E-08
XLOC_020497	73959148	73959249	1	ENSSSCT00000017054	ENSSSCG00000015657	PIGR	1.417000574	10.89038473	36.3926195	1.61E-09	8.99E-08
XLOC_020500	74096099	74096282	1	ENSSSCT00000017059	ENSSSCG00000015661	C4BPB	1.139521273	6.287135833	22.71958941	1.87E-06	6.36E-05
XLOC_020502	74195616	74195915	1	ENSSSCT00000017061	ENSSSCG00000015663	APOR	-0.89572897	3.30661134	12.24267713	4.67E-04	8.46E-03
XLOC_020505	74459183	74459424	1	ENSSSCT00000028859	ENSSSCG00000028674	CR2	2.12663924	7.2210876	17.14100847	3.47E-05	8.86E-04
XLOC_020506	74529921	74529958	1	ENSSSCT00000016665	ENSSSCG00000015294	ENSSSCG00000015294	1.367006208	2.147629279	8.334511843	3.89E-03	4.48E-02
XLOC_020528	80762598	80763137	1	ENSSSCT00000016697	ENSSSCG00000015324	GNG11	-0.576562435	5.825381015	9.344844746	2.24E-03	2.95E-02
XLOC_020534	82214356	82214574	1	ENSSSCT00000016704	ENSSSCG00000015331	PON2	0.722200267	3.693567477	10.7665032	1.03E-03	1.61E-02
XLOC_020543	85856738	85856941	1	ENSSSCT00000016718	ENSSSCG00000015345	GLCCI1	0.734905388	2.44732451	8.338381047	3.88E-03	4.48E-02
XLOC_020559	94843483	94843520	1	ENSSSCT00000016738	ENSSSCG00000015363	AGR2	0.793413141	7.57772832	9.251501413	2.35E-03	3.05E-02
XLOC_020579	102544383	102544421	1	ENSSSCT00000016765	ENSSSCG00000015390	PGP3	-0.92355507	8.718567486	18.53525901	1.67E-05	4.60E-04
XLOC_020582	102873679	102874021	1	ENSSSCT00000026505	ENSSSCG00000025326	C7ORF23	0.643094394	4.253342804	11.00362753	9.09E-04	1.44E-02
XLOC_020626	118190326	118190460	1	ENSSSCT00000031097	ENSSSCG00000021813	SLC26A3	-7.173061705	5.374703517	211.4351826	6.68E-48	3.44E-45
XLOC_020629	119027108	119027365	1	ENSSSCT00000016827	ENSSSCG00000027699	ENSSSCG00000027699	0.737853005	4.363057928	14.39084854	1.49E-04	3.16E-03
XLOC_020631	119201021	119201166	1	ENSSSCT00000026281	ENSSSCG00000025643	ENSSSCG00000025643	0.847997878	2.67727405	13.05417337	3.03E-04	5.82E-03
XLOC_020650	125188692	125188839	1	ENSSSCT00000016857	ENSSSCG00000015474	PPFIA4	-1.281742812	2.01315025	11.9433857	5.48E-04	9.59E-03
XLOC_020672	128929460	128929781	1	ENSSSCT00000016893	ENSSSCG00000015506	TNN	-1.475331458	3.041481474	19.6600941	9.25E-06	2.73E-04
XLOC_020694	135109023	135109289	1	ENSSSCT00000016932	ENSSSCG00000015543	CACNA1E	1.391656542	1.457191705	24.26162586	8.41E-07	3.06E-05
XLOC_020700	136765797	136765986	1	ENSSSCT00000016946	ENSSSCG00000015556	LAMC2	-0.781801707	6.752019248	10.49973748	1.19E-03	1.80E-02
XLOC_020729	144585672	144585877	1	ENSSSCT00000016997	ENSSSCG00000015604	NEK2	-0.699312543	5.093457179	8.875344443	2.89E-03	3.58E-02
XLOC_020740	147877835	147878688	1	ENSSSCT00000017015	ENSSSCG00000015621	PLXNA2	1.245409804	2.000766127	16.51116565	4.84E-05	1.19E-03
XLOC_020741	148127165	148128214	1	ENSSSCT00000029838	ENSSSCG00000026412	PLXNA2	1.238513125	4.997913594	23.70778712	1.12E-06	4.00E-05
XLOC_020750	150042014	150042703	1	ENSSSCT00000017023	ENSSSCG00000015629	ENSSSCG00000015629	1.383704594	0.78476956	12.00922481	5.29E-04	9.31E-03
XLOC_020751	150112869	150113020	1	ENSSSCT00000017024	ENSSSCG00000015630	DDC	1.06700098	4.504363964	18.04541448	2.16E-05	5.76E-04
XLOC_020768	1497553	1497686	1	ENSSSCT00000015931	ENSSSCG00000014581	TUB	1.047332159	-0.144537862	8.502491313	3.55E-03	4.18E-02
XLOC_020783	2587271	2587934	1	ENSSSCT00000015948	ENSSSCG00000014598	PPFIBP2	0.807291054	5.370612049	11.25875635	7.92E-04	1.29E-02
XLOC_020891	6848894	6850834	1	ENSSSCT00000016143	ENSSSCG00000014792	STIM1	0.838824093	6.381555869	15.37506993	8.81E-05	2.01E-03
XLOC_020910	8856572	8857887	1	ENSSSCT00000016179	ENSSSCG00000014827	PLEKHB1	-1.194457213	1.608558025	14.79023511	1.20E-04	2.63E-03
XLOC_020935	11589743	11590471	1	ENSSSCT00000024218	ENSSSCG00000022347	WNT11	2.684304323	1.09616977	49.46117085	2.02E-12	1.61E-10
XLOC_020962	21863871	21864935	1	ENSSSCT00000016263	ENSSSCG00000014907	CREBZF	0.63019949	4.628974175	8.891913374	2.86E-03	3.55E-02
XLOC_020963	21877984	21879105	1	ENSSSCT00000016264	ENSSSCG00000014908	CCDC89	1.018845595	0.219657201	9.988503707	1.58E-03	2.25E-02
XLOC_020974	24081771	24082634	1	ENSSSCT00000016280	ENSSSCG00000014924	CTSC	1.314454954	7.012385964	43.82029556	3.60E-11	2.50E-09
XLOC_020977	25236706	25239586	1	ENSSSCT00000016284	ENSSSCG00000014927	NOX4	-1.030723253	1.083407642	11.30907457	7.71E-04	1.27E-02
XLOC_020983	28983531	28984926	1	ENSSSCT00000023503	ENSSSCG00000024933	SLC36A4	-0.984251451	3.195922382	15.72168676	7.34E-05	1.72E-03
XLOC_021010	37420650	37421292	1	ENSSSCT00000016350	ENSSSCG00000014987	MMP12	1.682524236	2.680835659	10.97319145	9.24E-04	1.46E-02
XLOC_021011	37493636	37493736	1	ENSSSCT00000016351	ENSSSCG00000014988	MMP13	2.308544023	0.354146616	36.68542633	1.39E-09	7.91E-08
XLOC_021059	46899880	46899885	1	ENSSSCT00000016422	ENSSSCG00000015056	REXO2	0.95812639	2.359185012	11.07413041	8.75E-04	1.40E-02
XLOC_021089	51282372	51283291	1	ENSSSCT00000016471	ENSSSCG00000015105	SLC37A4	0.784980241	6.848182626	13.33857639	2.60E-04	5.11E-03
XLOC_021094	51549586	51550638	1	ENSSSCT00000016482	ENSSSCG00000015116	MCAM	-0.710270242	6.175171584	9.470347487	2.09E-03	2.80E-02
XLOC_021199	72609607	72611396	1	ENSSSCT00000027543	ENSSSCG00000026547	SLC45A3	0.759305644	4.48365339	11.00605433	9.08E-04	1.44E-02
XLOC_021236	79735226	79735896	1	ENSSSCT00000024549	ENSSSCG00000025870	HEPACAM2	-0.678843171	5.039430322	9.840761077	1.71E-03	2.40E-02
XLOC_021250	82405279	82406061	1	ENSSSCT00000028528	ENSSSCG00000027073	PON2	0.895356258	4.364100593	16.55192407	4.73E-05	1.17E-03
XLOC_021251	82625086	82627325	1	ENSSSCT00000016707	ENSSSCG00000015334	PDK4	1.001749597	5.384626463	8.226673122	4.13E-03	4.67E-02
XLOC_021252	83194775	83195094	1	ENSSSCT00000016709	ENSSSCG00000015336	SLC25A13	0.688417329	5.425238242	12.98547408	3.14E-04	6.00E-03
XLOC_021263	91786362	91789859	1	ENSSSCT00000023901	ENSSSCG00000029969	ENSSSCG00000029969	-1.175976578	1.64641329	13.80866846	2.02E-04	4.14E-03
XLOC_021270	94582715	94583130	1	ENSSSCT00000016734	ENSSSCG00000015359	SOSTDC1	-1.757703641	0.041449005	13.02081147	3.08E-04	5.91E-03
XLOC_021274	95356003	95356179	1	ENSSSCT00000016739	ENSSSCG00000015364	ENSSSCG00000015364	1.065371728	0.412331473	9.831735533	1.72E-03	2.41E-02
XLOC_021282	97875810	97878022	1	ENSSSCT00000030736	ENSSSCG00000025298	TWISTNB	1.008389386	4.74671901	22.55488077	2.04E-06	6.85E-05
XLOC_021283	97984252	97984654	1	ENSSSCT00000016747	ENSSSCG00000015372	TWISTNB	1.212013355	2.647977621	21.44637584	3.64E-06	1.16E-04
XLOC_021294	102174741	102174944	1	ENSSSCT00000016764	ENSSSCG00000015389	PGPID	-1.021965555	2.272365816	10.84572275	9.90E-04	1.56E-02
XLOC_021301	106065429	106065983	1	ENSSSCT00000009997	ENSSSCG00000009129	ENSSSCG00000009129	-1.085932885	1.667912039	13.28631375	2.67E-04	5.22E-03
XLOC_021303	106573372	106574573	1	ENSSSCT00000016773	ENSSSCG00000015398	ENSSSCG00000015398	1.926795382	0.4316939	31.82320659	1.69E-08	8.24E-07
XLOC_021306	110040077	110040607	1	ENSSSCT00000016780	ENSSSCG00000015405	CD36	-0.967622855	4.149746351	16.25189679	5.55E-05	1.35E-03
XLOC_021307	112591284	112594159	1	ENSSSCT00000023465	ENSSSCG00000025976	ENSSSCG00000025976	1.116143543	0.111383103	10.05441472	1.52E-03	2.18E-02
XLOC_021331	118242687	118242889	1	ENSSSCT00000031952	ENSSSCG00000025267	ENSSSCG00000025267	-6.280062367	5.922363921	256.3639516	1.06E-57	6.91E-55
XLOC_021336	119139822	119139952	1	ENSSSCT00000016828	ENSSSCG00000015446	PNPLA8	0.817962297	3.439745095	10.24796081	1.37E-03	2.01E-02
XLOC_021338	119580426	119581088	1	ENSSSCT00000022370	ENSSSCG00000023584	ENSSSCG00000023584	-0.704662417	5.215034685	10.11617736	1.47E-03	2.12E-02
XLOC_021347	120686270	120690944	1	ENSSSCT00000026150	ENSSSCG00000022338	ENSSSCG00000022338	0.80857342	3.490211931	9.723778297	1.82E-03	2.51E-02
XLOC_021365	125344018	125344656	1	ENSSSCT00000016859	ENSSSCG00000015476	CHI3L1	0.973902289	3.245953306	9.820634698	1.73E-03	2.42E-02
XLOC_021443	143468209	143470938	1	ENSSSCT00000016983	ENSSSCG00000015590	FLVCR1	-1.434724321	7.010932557	41.08591706	1.46E-10	9.18E-09
XLOC_021468	150076905	150077291	1	ENSSSCT00000025860	ENSSSCG00000022009	AADC	0.963339888	6.898594909	16.19402222	5.72E-05	1.38E-03
XLOC_021506	10859	11018	1	ENSSSCT00000023981	ENSSSCG00000021713	TCN1	2.891773663	5.556544088	68.19237736	1.48E-16	1.79E-14
XLOC_021544	55590	55601	1	ENSSSCT00000007467	ENSSSCG00000006816	NP_001188310.1	0.566840377	8.457241379	9.351477717	2.23E-03	2.94E-02
XLOC_021548	2428	2527	1	ENSSSCT00000023778	ENSSSCG00000025498	ENSSSCG00000025498	-0.691854741	4.32100638	11.22331968	8.08E-04	1.31E-02
XLOC_021581	66378	66451	1	ENSSSCT00000031199	ENSSSCG00000022860	SASH1	1.781800567	2.520474735	28.19821743	1.10E-07	4.63E-06
XLOC_021584	15814	16127	1	ENSSSCT00000028443	ENSSSCG00000026486	NP_001230512.1	0.931922033	0.603410418	10.77394047	1.03E-03	1.61E-02
XLOC_021610	58223	59416	1	ENSSSCT00000023620	ENSSSCG00000022001	ENSSSCG00000022001	0.670347106	3.172479142	8.388446672	3.78E-03	4.38E-02
XLOC_021653	19470	19719	1	ENSSSCT00000028652	ENSSSCG00000021578	SCP2	1.07942882	1.997758029	14.6221636	1.31E-04	2.82E-03
XLOC_021668	8929	9802	1	ENSSSCT00000024919	ENSSSCG00000020930	EHBP1	-1.015420238	2.704244666	13.98147444	1.85E-04	3.82E-03
XLOC_021670	326	477	1	ENSSSCT00000023826	ENSSSCG00000029140	CCL24	-1.178490341	1.743895651	12.94096089	3.21E-04	6.13E-03
XLOC_021671	96991	97143	1	ENSSSCT00000032253	ENSSSCG00000025125	SCL10A2	-3.049244359	6.304492386	61.82718236	3.75E-15	3.83E-13
XLOC_021712	274866	275589	1	ENSSSCT00000030143	ENSSSCG00000023594	RARRES2	0.782324754	5.496220459	11.49822596	6.97E-04	1.16E-02
XLOC_021718	34160	34248	1	ENSSSCT00000029228	ENSSSCG00000029611	ENSSSCG00000029611	0.94534968	0.78815327	10.78364507	1.02E-03	1.60E-02
XLOC_021759	12643	12654	1	ENSSSCT00000029276	ENSSSCG00000026321	ENSSSCG00000026321	0.824154044	1.562648897	11.01538068	9.04E-04	1.44E-02
XLOC_021763	2403	2477	1	ENSSSCT00000028698	ENSSSCG00000024435	GUCA2A	-3.414984801	6.730785979	180.628143	3.53E-41	1.51E-38
XLOC_021780	2146	2168	1	ENSSSCT00000028530	ENSSSCG00000021519	CPNE2	-1.621966882	3.479458084	30.7767916	2.89E-08	1.38E-06
XLOC_021810	112585	113427	1	ENSSSCT00000010131	ENSSSCG00000009251	BMP3	-1.728399128	3.05840679	36.88536186	1.25E-09	7.17E-08
XLOC_021834	3721	4323	1	ENSSSCT00000022632	ENSSSCG00000028108	ASAP3	0.850979375	2.073755672	10.27664347	1.35E-03	1.98E-02
XLOC_021854	6918	7294	1	ENSSSCT00000031064	ENSSSCG00000021556	BBOX1	2.88188079	2.977058078	78.7784798	6.95E-19	9.97E-17
XLOC_021894	402	519	1	ENSSSCT00000024672	ENSSSCG00000028764	ENSSSCG00000028764	-0.773421679	4.943952129	13.34618679	2.59E-04	5.10E-03
XLOC_021920	19053	19638	1	ENSSSCT00000026605	ENSSSCG00000024902	ENSSSCG00000024902	-0.87707783	6.46197406	15.82067358	6.96E-05	1.64E-03
XLOC_021932	22301	22561	1	ENSSSCT00000029875	ENSSSCG00000030391	ENSSSCG00000030391	1.020229993	1.530278958	13.6709451	2.18E-04	4.40E-03
XLOC_021940	31437	31538	1	ENSSSCT00000027510	ENSSSCG00000027286	DGKQ	0.841893045	4.448195825	13.75227261	2.09E-04	4.24E-03
XLOC_021944	1792	2087	1	ENSSSCT00000011611	ENSSSCG00000025781	ENSSSCG00000025781	1.244803094	1.181443425	15.31648434	9.09E-05	2.07E-03
XLOC_021945	24948	25192	1	ENSSSCT00000011612	ENSSSCG00000028909	GSTO1	1.139192373	5.305714096	26.12127252	3.21E-07	1.28E-05
XLOC_021966	1798	1821	1	CUFF.445.3	NA	APCDD1	0.820030748	1.483985351	9.216247631	2.40E-03	3.09E-02
XLOC_021971	59383	59482	1	ENSSSCT00000023254	ENSSSCG00000029132	ENSSSCG00000029132	-1.738622313	0.096758492	14.27839954	1.58E-04	3.33E-03
XLOC_022053	62458	64271	1	ENSSSCT00000025469	ENSSSCG00000030404	PAPD5	-0.681518757	6.477718137	12.09220275	5.06E-04	9.02E-03
XLOC_022059	59964	60537	1	ENSSSCT00000029668	ENSSSCG00000021927	ENSSSCG00000021927	0.777993443	2.072812424	10.57283423	1.15E-03	1.74E-02
XLOC_022231	26817	26871	1	ENSSSCT00000025524	ENSSSCG00000022364	CPT1B	-0.746896352	4.705234152	12.11634244	5.00E-04	8.95E-03
XLOC_022245	5913	5985	1	ENSSSCT00000002921	ENSSSCG00000002632	SLC28A1	-1.0355273	5.589711488	14.75838609	1.22E-04	2.67E-03
XLOC_022285	23447	23956	1	ENSSSCT00000022410	ENSSSCG00000025089	ST3GAL2	0.638508946	3.496307528	9.605757414	1.94E-03	2.65E-02
XLOC_022294	737	886	1	ENSSSCT00000031756	ENSSSCG00000023637	ENSSSCG00000023637	-0.971888528	1.60488513	8.165724385	4.27E-03	4.80E-02
XLOC_022375	5182	6142	1	ENSSSCT00000027898	ENSSSCG00000022368	KCNS3	-0.82903162	1.802419269	10.01554706	1.55E-03	2.22E-02
XLOC_022402	3843	4428	1	ENSSSCT00000027874	ENSSSCG00000029770	ENSSSCG00000029770	-1.10166773	2.685869683	22.41437199	2.20E-06	7.34E-05
XLOC_022419	8431	8608	1	ENSSSCT00000027863	ENSSSCG00000023630	CPM	-1.57530446	2.596336959	16.45280978	4.99E-05	1.23E-03
XLOC_022421	8049	8367	1	ENSSSCT00000005431	ENSSSCG00000004921	ATP8B1	-0.895528121	7.350330734	15.39771689	8.71E-05	2.00E-03
XLOC_022444	49590	49678	1	ENSSSCT00000002818	ENSSSCG00000002538	DYNC1H1	-1.500873956	2.862097956	14.16057839	1.68E-04	3.50E-03
XLOC_022472	610	1247	1	ENSSSCT00000017010	ENSSSCG00000015616	HSD11B1	0.765527687	4.638690671	13.62225261	2.24E-04	4.50E-03
XLOC_022517	72207	72320	1	ENSSSCT00000030431	ENSSSCG00000029483	ENSSSCG00000029483	-1.517399976	1.803167185	29.50768717	5.57E-08	2.50E-06
XLOC_022540	3546	3616	1	ENSSSCT00000023411	ENSSSCG00000026759	HMOX1	2.583955221	4.010971725	64.86198467	8.03E-16	8.69E-14
XLOC_022543	6321	6460	1	ENSSSCT00000024494	ENSSSCG00000030388	UPP1	-1.82612198	5.240504522	44.99275775	1.98E-11	1.41E-09
XLOC_022556	4124	4274	1	ENSSSCT00000024574	ENSSSCG00000020872	ENSSSCG00000020872	4.80458129	3.391004182	135.7975117	2.21E-31	6.22E-29
XLOC_022564	3903	4107	1	ENSSSCT00000024134	ENSSSCG00000023513	PHYH	1.013163664	5.818248334	13.12503287	2.91E-04	5.62E-03
XLOC_022604	14774	14811	1	CUFF.466.3	NA	ENSSSCG00000029237	0.64214088	3.405287632	8.667063466	3.24E-03	3.88E-02
XLOC_022610	81920	82505	1	ENSSSCT00000030534	ENSSSCG00000028162	ENSSSCG00000028162	-0.744907082	6.854850009	11.37727205	7.43E-04	1.23E-02
XLOC_022611	177281	178872	1	ENSSSCT00000026986	ENSSSCG00000026891	ENSSSCG00000026891	-0.908061629	5.287072556	15.13421906	1.00E-04	2.25E-03
XLOC_022629	18133	18270	1	ENSSSCT00000030295	ENSSSCG00000028110	ENSSSCG00000028110	2.612642343	-0.8099611	42.4367714	7.30E-11	4.82E-09
XLOC_022639	248	704	1	ENSSSCT00000028086	ENSSSCG00000023665	FBXO25	-1.522008599	4.994293377	52.13682043	5.18E-13	4.47E-11
XLOC_022651	7207	7330	1	ENSSSCT00000022484	ENSSSCG00000029268	C3orf77	1.268470351	1.266598009	22.44561018	2.16E-06	7.24E-05
XLOC_022673	7356	8648	1	ENSSSCT00000010237	ENSSSCG00000009341	ENSSSCG00000009341	-1.795763843	-0.454856343	17.41857264	3.00E-05	7.81E-04
XLOC_022676	574	1039	1	ENSSSCT00000022616	ENSSSCG00000028450	ENSSSCG00000028450	-1.226541388	3.102504692	20.56290014	5.77E-06	1.82E-04
XLOC_022702	2793	2968	1	ENSSSCT00000027547	ENSSSCG00000025931	ENSSSCG00000025931	3.22257554	7.141089205	39.57115216	3.16E-10	1.93E-08
XLOC_022749	181737	181801	1	ENSSSCT00000028764	ENSSSCG00000025243	SGIP1	-0.980319098	4.710864594	17.1247327	3.50E-05	8.92E-04
XLOC_022785	4800	4947	1	ENSSSCT00000022939	ENSSSCG00000022422	ENSSSCG00000022422	3.270287646	0.272048855	94.21561467	2.83E-22	4.86E-20
XLOC_022802	47502	47555	1	ENSSSCT00000024127	ENSSSCG00000023791	TMEM229B	-0.935988982	0.429220878	8.707639582	3.17E-03	3.82E-02
XLOC_022853	21	97	1	ENSSSCT00000031269	ENSSSCG00000028936	ENSSSCG00000028936	6.498156937	2.79897953	299.1467657	5.05E-67	5.03E-64
XLOC_022866	15285	15475	1	ENSSSCT00000025720	ENSSSCG00000029000	SMPX	-1.876010543	0.67579077	19.1229252	1.23E-05	3.51E-04
XLOC_022933	30414	30593	1	ENSSSCT00000025139	ENSSSCG00000021661	ENSSSCG00000021661	1.075147845	1.950505221	13.49518889	2.39E-04	4.77E-03
XLOC_022976	24015	24689	1	ENSSSCT00000027390	ENSSSCG00000020871	ARSD	0.838670301	5.206898099	11.31938169	7.67E-04	1.26E-02
XLOC_022992	14203	14233	1	ENSSSCT00000031419	ENSSSCG00000026221	ENSSSCG00000026221	1.740625458	2.626525082	62.50877458	2.65E-15	2.77E-13
XLOC_022995	668	1222	1	ENSSSCT00000030232	ENSSSCG00000024208	F12	6.304002628	3.856770746	387.2619077	3.27E-86	5.42E-83
XLOC_023005	975	1087	1	ENSSSCT00000022286	ENSSSCG00000023138	ENSSSCG00000023138	0.781953285	3.05119423	9.513505924	2.04E-03	2.76E-02
XLOC_023052	1	22	1	ENSSSCT00000031922	ENSSSCG00000021718	METTL17	0.804898875	4.487000079	14.65147781	1.29E-04	2.79E-03
XLOC_023056	20128	20294	1	ENSSSCT00000032367	ENSSSCG00000030309	NDRG2	1.463601987	3.992092939	39.95685861	2.60E-10	1.60E-08
XLOC_023058	4578	4599	1	ENSSSCT00000030894	ENSSSCG00000028437	ENSSSCG00000028437	-1.010248493	2.582612937	22.04198525	2.67E-06	8.81E-05
XLOC_023072	1742	1837	1	ENSSSCT00000022357	ENSSSCG00000026872	APRIL	0.844567561	4.445305052	14.93996488	1.11E-04	2.46E-03
XLOC_023092	67734	67781	1	ENSSSCT00000028131	ENSSSCG00000022911	ENSSSCG00000022911	0.668672864	3.136709458	8.405470811	3.74E-03	4.35E-02
XLOC_023133	33716	33743	1	ENSSSCT00000023909	ENSSSCG00000021053	GIPR	1.113415229	-0.161532716	10.7182817	1.06E-03	1.64E-02
XLOC_023139	10965	11269	1	ENSSSCT00000030601	ENSSSCG00000028299	ACAA	0.691481674	5.10884995	10.22410182	1.39E-03	2.03E-02
XLOC_023170	35191	35283	1	ENSSSCT00000025166	ENSSSCG00000030437	C14orf176	0.665319374	5.246567447	9.148421756	2.49E-03	3.18E-02
XLOC_023188	644	739	1	ENSSSCT00000029768	ENSSSCG00000030545	ENSSSCG00000030545	1.204113602	2.784236013	12.21144193	4.75E-04	8.57E-03
XLOC_023189	3411	3536	1	ENSSSCT00000030360	ENSSSCG00000026187	SLC9A3	1.39274896	4.52405533	13.22587073	2.76E-04	5.35E-03
XLOC_023218	1359	1453	1	ENSSSCT00000026740	ENSSSCG00000021222	MCT7	0.992927038	3.915964852	18.55761937	1.65E-05	4.57E-04
XLOC_023234	1698	1733	1	ENSSSCT00000029761	ENSSSCG00000021006	ENSSSCG00000021006	2.788130757	12.14807474	55.35207628	1.01E-13	9.34E-12
XLOC_023247	46369	46449	1	ENSSSCT00000029058	ENSSSCG00000022094	CA7	-9.280097503	3.925063442	234.8090656	5.33E-53	3.06E-50
XLOC_023312	13940	14065	1	ENSSSCT00000025636	ENSSSCG00000023292	INF2	0.787212964	2.918302524	8.853742306	2.92E-03	3.60E-02
XLOC_023323	4	846	1	ENSSSCT00000022396	ENSSSCG00000024562	CCR6	1.110329907	0.72586038	9.233385158	2.38E-03	3.07E-02
XLOC_023367	245354	246133	1	ENSSSCT00000029608	ENSSSCG00000027884	CDKN3	-0.940667647	2.517861257	11.20296157	8.17E-04	1.33E-02
XLOC_023487	2354	2570	1	ENSSSCT00000028116	ENSSSCG00000022970	CYP27A1	1.054508305	3.782094635	15.48929749	8.30E-05	1.92E-03
XLOC_023530	25167	25593	1	ENSSSCT00000025654	ENSSSCG00000026539	ENSSSCG00000026539	0.68512194	2.559496012	9.078959766	2.59E-03	3.29E-02
XLOC_023559	168820	168910	1	ENSSSCT00000018407	ENSSSCG00000027545	GZMA	-1.300587887	6.712770757	24.74030657	6.56E-07	2.47E-05
XLOC_023602	112046	112440	1	ENSSSCT00000028540	ENSSSCG00000023735	ENSSSCG00000023735	0.86486316	2.507737545	9.539675935	2.01E-03	2.73E-02
XLOC_023611	673	799	1	ENSSSCT00000023799	ENSSSCG00000025992	ENSSSCG00000025992	-2.789701365	6.933615841	110.4467569	7.82E-26	1.56E-23
XLOC_023631	9746	9975	1	ENSSSCT00000027909	ENSSSCG00000028747	ENSSSCG00000028747	-1.279148863	-0.399844339	12.21173482	4.75E-04	8.57E-03
XLOC_023654	55795	55841	1	ENSSSCT00000022627	ENSSSCG00000025716	ENSSSCG00000025716	-0.939202436	1.19951881	9.784716497	1.76E-03	2.46E-02
XLOC_023663	63173	64788	1	ENSSSCT00000029922	ENSSSCG00000021986	ENSSSCG00000021986	0.796881798	1.684323303	8.324891621	3.91E-03	4.50E-02
XLOC_023672	8572	8665	1	ENSSSCT00000028681	ENSSSCG00000027936	ENSSSCG00000027936	1.084804584	0.462383329	11.57061073	6.70E-04	1.13E-02
XLOC_023704	174633	175071	1	CUFF.505.3	NA	CD276	0.897214175	2.833981865	11.62948282	6.49E-04	1.10E-02
XLOC_023790	10793	11129	1	ENSSSCT00000031207	ENSSSCG00000028642	ENSSSCG00000028642	-1.846432656	4.961122374	61.41264817	4.63E-15	4.70E-13
XLOC_023793	63574	63647	1	ENSSSCT00000032502	ENSSSCG00000021583	ENSSSCG00000021583	-0.799337787	2.859953939	12.11374257	5.01E-04	8.95E-03
XLOC_023907	52094	54270	1	ENSSSCT00000026570	ENSSSCG00000028330	ENSSSCG00000028330	-0.754296654	9.785017491	8.66044709	3.25E-03	3.89E-02
XLOC_023922	29768	29974	1	ENSSSCT00000024199	ENSSSCG00000027880	ENSSSCG00000027880	1.07965733	1.14154436	17.08821853	3.57E-05	9.08E-04
XLOC_023946	11759	13579	1	ENSSSCT00000019686	ENSSSCG00000018091	MT-ND5	-0.591068066	11.75372106	8.347180602	3.86E-03	4.46E-02
XLOC_023953	13563	14090	1	ENSSSCT00000019687	ENSSSCG00000018092	MT-ND6	-0.755130514	10.56565318	12.17665615	4.84E-04	8.69E-03
XLOC_023987	13603861	13604674	1	ENSSSCT00000013283	ENSSSCG00000012144	GRPR	1.503433519	0.98006831	30.26798063	3.76E-08	1.76E-06
XLOC_023989	14053077	14053145	1	ENSSSCT00000013286	ENSSSCG00000012147	S100G	1.303563201	12.26797545	11.55483447	6.76E-04	1.13E-02
XLOC_024003	21170378	21170788	1	ENSSSCT00000013313	ENSSSCG00000012171	PRDX4	0.776706276	6.63607911	16.04486885	6.19E-05	1.49E-03
XLOC_024029	28789012	28789198	1	ENSSSCT00000013347	ENSSSCG00000012202	GK	-1.113294823	6.293578615	25.7869076	3.81E-07	1.51E-05
XLOC_024043	37205479	37206049	1	ENSSSCT00000025659	ENSSSCG00000023642	XK	0.843128289	4.662008399	11.39425205	7.37E-04	1.22E-02
XLOC_024049	38182205	38182443	1	ENSSSCT00000013382	ENSSSCG00000012236	OTC	-0.763921835	7.976547116	13.42717894	2.48E-04	4.90E-03
XLOC_024052	38877381	38877440	1	ENSSSCT00000027645	ENSSSCG00000024688	ENSSSCG00000024688	2.163317278	-0.523410668	34.02626087	5.44E-09	2.85E-07
XLOC_024082	47326119	47326334	1	ENSSSCT00000013427	ENSSSCG00000012278	CFP	0.990914908	7.090681331	17.27896045	3.23E-05	8.31E-04
XLOC_024120	50696086	50696376	1	ENSSSCT00000013469	ENSSSCG00000012318	MAGED1	0.549691723	5.797245925	8.930887505	2.80E-03	3.49E-02
XLOC_024150	58774511	58774868	1	ENSSSCT00000013521	ENSSSCG00000012364	VSIG4	1.106001149	0.019469958	9.966787404	1.59E-03	2.27E-02
XLOC_024169	63646167	63646291	1	ENSSSCT00000013533	ENSSSCG00000012376	GDPD2	1.775675591	4.041925514	45.71127684	1.37E-11	9.84E-10
XLOC_024214	78195596	78195768	1	ENSSSCT00000029661	ENSSSCG00000023546	ENSSSCG00000023546	-0.734105016	8.425209613	15.42738324	8.57E-05	1.98E-03
XLOC_024247	95526193	95526717	1	ENSSSCT00000027660	ENSSSCG00000020695	ENSSSCG00000020695	-1.367792797	1.657887421	22.67040276	1.92E-06	6.51E-05
XLOC_024308	110086662	110086766	1	ENSSSCT00000032445	ENSSSCG00000022372	SLC6A14	0.971640795	1.926487629	8.83041941	2.96E-03	3.63E-02
XLOC_024340	122102765	122102913	1	ENSSSCT00000013832	ENSSSCG00000012651	XPNPEP2	-2.681194811	9.570716312	93.22087446	4.68E-22	7.94E-20
XLOC_024367	127098562	127098984	1	ENSSSCT00000013881	ENSSSCG00000012698	SLC9A6	-0.717552927	4.315828167	9.830936024	1.72E-03	2.41E-02
XLOC_024396	138418662	138418700	1	ENSSSCT00000013917	ENSSSCG00000012730	AFF2	1.420281313	2.472254874	10.64421552	1.10E-03	1.69E-02
XLOC_024418	141883505	141883712	1	ENSSSCT00000013959	ENSSSCG00000012769	ATP2B3	-1.766601042	0.649567412	18.79631892	1.45E-05	4.10E-04
XLOC_024446	143495523	143495654	1	ENSSSCT00000027501	ENSSSCG00000025108	G6PD	0.640009862	6.795207897	8.220182907	4.14E-03	4.68E-02
XLOC_024467	11384026	11385278	1	ENSSSCT00000013265	ENSSSCG00000012126	GPM6B	0.688500807	3.866489767	10.73853103	1.05E-03	1.63E-02
XLOC_024476	12952248	12952277	1	ENSSSCT00000013275	ENSSSCG00000012136	PIR	1.928283938	2.104575629	54.96515999	1.23E-13	1.13E-11
XLOC_024477	13060434	13061425	1	ENSSSCT00000013277	ENSSSCG00000012138	ACE2	-0.732933623	9.643532855	12.23178549	4.70E-04	8.50E-03
XLOC_024481	13996209	13996444	1	ENSSSCT00000013285	ENSSSCG00000012146	CTPS2	-0.730007017	4.701983105	12.98012468	3.15E-04	6.01E-03
XLOC_024519	28635264	28636695	1	ENSSSCT00000013346	ENSSSCG00000012201	CXORF21	0.884102952	2.88720658	9.645532657	1.90E-03	2.61E-02
XLOC_024551	43132740	43133148	1	ENSSSCT00000013404	ENSSSCG00000012257	MAOA	-0.680673885	8.938076938	8.999798858	2.70E-03	3.40E-02
XLOC_024598	50566477	50569071	1	ENSSSCT00000013468	ENSSSCG00000012317	GSPT2	0.72192596	3.483275658	10.15116004	1.44E-03	2.09E-02
XLOC_024613	53049965	53050270	1	ENSSSCT00000013489	ENSSSCG00000012335	FGD1	1.952756214	3.266418688	57.55225776	3.29E-14	3.17E-12
XLOC_024655	64844637	64846149	1	ENSSSCT00000013552	ENSSSCG00000012394	GJB1	1.350110174	4.046058536	31.86499567	1.65E-08	8.12E-07
XLOC_024686	71481819	71482841	1	ENSSSCT00000013608	ENSSSCG00000012443	CYSLTR1	1.051366951	0.485063271	8.460932095	3.63E-03	4.25E-02
XLOC_024711	90542826	90544608	1	ENSSSCT00000013654	ENSSSCG00000012487	XKRX	1.703625939	0.871726764	29.76531762	4.88E-08	2.23E-06
XLOC_024789	114093093	114093242	1	ENSSSCT00000013812	ENSSSCG00000012631	LONRF3	1.902851322	1.620324191	42.29670997	7.84E-11	5.14E-09
XLOC_024861	140071621	140073640	1	ENSSSCT00000013933	ENSSSCG00000012744	CD99L2	0.787292026	3.37761351	9.912665593	1.64E-03	2.33E-02
