# Supplementary material for: Extensive Expression Differences along Porcine Small Intestine Evidenced by Transcriptome Sequencing
Source: PLoS One. 2014 Feb 12;9(2):e88515. doi: 10.1371/journal.pone.0088515 (PMC3922923; doi:10.1371/journal.pone.0088515)
Supplement: Table S6 — Differentially expressed genes (FDR<0.05) between jejunum and ileum tissue. (TXT) [file pone.0088515.s012.txt]

gene_id	Begin_exon	finish_exon	exon_number	transcript	gene_ENSEMBL	gene_HUGO	logFC	logCPM	LR	PValue	FDR
XLOC_008473	68721296	68721410	1	ENSSSCT00000018550	ENSSSCG00000017037	FABP6	-10.5749857	12.38878674	292.2601895	1.60E-65	3.41E-62
XLOC_009394	50041645	50042224	1	ENSSSCT00000018181	ENSSSCG00000016700	HOXA9	-7.190486812	-0.741494286	39.34904169	3.54E-10	3.01E-08
XLOC_021671	96991	97143	1	ENSSSCT00000032253	ENSSSCG00000025125	SCL10A2	-6.332909475	6.304492386	433.9958444	2.19E-96	1.09E-92
XLOC_009729	2060948	2061191	1	ENSSSCT00000014068	ENSSSCG00000012871	FGF19	-6.166839507	2.281179875	152.8952959	4.04E-35	2.23E-32
XLOC_003092	78622653	78622799	1	ENSSSCT00000026660	ENSSSCG00000026317	ENSSSCG00000026317	-5.926408249	3.208466541	263.5917258	2.83E-59	4.22E-56
XLOC_020027	140307937	140308745	1	ENSSSCT00000010091	ENSSSCG00000009216	SPP1	-5.918537168	7.531938416	175.1123128	5.66E-40	4.02E-37
XLOC_011925	9641161	9641272	1	ENSSSCT00000008438	ENSSSCG00000007695	ENSSSCG00000007695	-5.704631169	1.63042582	25.14654503	5.31E-07	2.27E-05
XLOC_001834	248148192	248150977	1	ENSSSCT00000023581	ENSSSCG00000029363	C9ORF71	-5.52703435	4.610224557	383.3332133	2.34E-85	8.74E-82
XLOC_006204	92208927	92208970	1	ENSSSCT00000027651	ENSSSCG00000024634	C14H10orf99	-5.516772234	5.78908451	216.2508697	5.95E-49	5.55E-46
XLOC_009108	53182912	53183202	1	ENSSSCT00000031562	ENSSSCG00000022258	ENSSSCG00000022258	-4.994954	4.13862583	289.3660936	6.83E-65	1.13E-61
XLOC_002614	47746354	47746861	1	ENSSSCT00000012072	ENSSSCG00000011030	CUBN	-4.695656402	8.379127002	80.74509714	2.57E-19	5.72E-17
XLOC_004078	48510033	48510331	1	ENSSSCT00000019370	ENSSSCG00000017798	TMIGD1	-4.500885685	8.235604771	97.77919765	4.68E-23	1.43E-20
XLOC_015011	87784470	87784629	1	ENSSSCT00000000958	ENSSSCG00000000875	NR1H4	-4.441445809	5.97036255	301.8259498	1.32E-67	3.28E-64
XLOC_018293	122961691	122961836	1	ENSSSCT00000002764	ENSSSCG00000030371	ENSSSCG00000030371	-4.334942525	0.083885673	9.313368561	2.27E-03	2.31E-02
XLOC_024340	122102765	122102913	1	ENSSSCT00000013832	ENSSSCG00000012651	XPNPEP2	-4.334562749	9.570716312	215.1347544	1.04E-48	9.15E-46
XLOC_016287	72981859	72982845	1	ENSSSCT00000032584	ENSSSCG00000030706	FAM43B	-4.282643267	0.013239707	8.750903389	3.09E-03	2.93E-02
XLOC_003367	24843037	24843553	1	ENSSSCT00000019090	ENSSSCG00000017536	HOXB9	-4.227918592	3.284332082	46.71120592	8.23E-12	8.71E-10
XLOC_016308	75364736	75365818	1	ENSSSCT00000029629	ENSSSCG00000027849	CNR2	-4.012948266	2.872057807	16.81583631	4.12E-05	9.08E-04
XLOC_000819	268840563	268841031	1	ENSSSCT00000005919	ENSSSCG00000005379	GALNT12	-3.933003058	4.03478688	154.8902699	1.48E-35	8.50E-33
XLOC_014388	119057620	119058562	1	ENSSSCT00000027506	ENSSSCG00000025485	C4H1orf162	-3.873488843	3.61035481	36.06285648	1.91E-09	1.43E-07
XLOC_008594	24339952	24340396	1	ENSSSCT00000007743	ENSSSCG00000007072	SPTLC3	-3.756493535	2.902367348	194.9458812	2.65E-44	1.98E-41
XLOC_011929	9837963	9838303	1	ENSSSCT00000008432	ENSSSCG00000007691	ZP3	-3.703151979	4.667271672	49.48610014	2.00E-12	2.24E-10
XLOC_012992	68078849	68078968	1	ENSSSCT00000024467	ENSSSCG00000023443	PTP	-3.572482884	9.325481945	14.56267487	1.36E-04	2.46E-03
XLOC_012282	68070757	68070861	1	ENSSSCT00000009044	ENSSSCG00000029209	ENSSSCG00000029209	-3.465986245	5.524671556	9.513306995	2.04E-03	2.12E-02
XLOC_012281	68017043	68017147	1	ENSSSCT00000009042	ENSSSCG00000028309	ENSSSCG00000028309	-3.465770828	5.524679086	9.528205667	2.02E-03	2.11E-02
XLOC_005545	147854304	147854509	1	ENSSSCT00000023416	ENSSSCG00000027867	CYTA8_PIG	-3.339530977	3.709957651	152.7402652	4.37E-35	2.33E-32
XLOC_002339	48033387	48033772	1	ENSSSCT00000028490	ENSSSCG00000028835	ENSSSCG00000028835	-3.324245639	1.776900197	43.95592576	3.36E-11	3.21E-09
XLOC_009406	52434811	52434941	1	ENSSSCT00000018197	ENSSSCG00000016716	DFNA5	-3.315595311	4.687088979	90.72973592	1.65E-21	4.73E-19
XLOC_015959	46105269	46105298	1	ENSSSCT00000030037	ENSSSCG00000024568	ENSSSCG00000024568	-3.313076606	0.121528919	67.03508665	2.67E-16	4.68E-14
XLOC_019444	79824841	79825128	1	ENSSSCT00000009860	ENSSSCG00000009003	TLR2	-3.179351168	0.781177632	76.97687498	1.73E-18	3.59E-16
XLOC_009492	7145222	7145593	1	ENSSSCT00000017925	ENSSSCG00000016462	CLCN1	-3.174912053	3.018641177	89.08773684	3.78E-21	1.03E-18
XLOC_011552	90747286	90747520	1	ENSSSCT00000015422	ENSSSCG00000014118	ENSSSCG00000014118	-3.155534144	2.323273662	31.50524485	1.99E-08	1.27E-06
XLOC_013821	121866218	121866352	1	ENSSSCT00000007498	ENSSSCG00000006846	ENSSSCG00000006846	-3.114401893	2.716703662	122.5995947	1.71E-28	7.49E-26
XLOC_006206	92234659	92235122	1	ENSSSCT00000011329	ENSSSCG00000010348	CDHR1	-3.014917957	1.192534729	78.76924655	6.98E-19	1.51E-16
XLOC_000310	119861130	119861310	1	ENSSSCT00000005044	ENSSSCG00000004565	CA12	-3.014185965	3.040597196	64.54047332	9.46E-16	1.57E-13
XLOC_019887	79824545	79827106	1	ENSSSCT00000009859	ENSSSCG00000009002	TLR2	-2.995212054	3.461333085	119.1449426	9.73E-28	4.04E-25
XLOC_017541	152704065	152704574	1	ENSSSCT00000004323	ENSSSCG00000003908	TSPAN1	-2.983236588	6.947344404	104.6477877	1.46E-24	4.84E-22
XLOC_019574	130231027	130231165	1	ENSSSCT00000028508	ENSSSCG00000030522	ENSSSCG00000030522	-2.973427147	5.380867216	85.55576199	2.25E-20	5.51E-18
XLOC_019687	10837172	10837885	1	ENSSSCT00000009563	ENSSSCG00000008741	FGFBP1	-2.923708177	1.58607145	67.60989303	1.99E-16	3.58E-14
XLOC_003370	24871089	24871503	1	ENSSSCT00000019093	ENSSSCG00000017539	HOXB6	-2.872325506	3.826591233	45.85452988	1.27E-11	1.31E-09
XLOC_012562	746182	746350	1	ENSSSCT00000008281	ENSSSCG00000007549	CYP2W1	-2.832158358	2.956729074	58.1081087	2.48E-14	3.70E-12
XLOC_016658	487986	488283	1	ENSSSCT00000028144	ENSSSCG00000021971	DPEP1	-2.831806597	8.509801979	45.10897448	1.86E-11	1.91E-09
XLOC_004788	143786443	143786568	1	ENSSSCT00000012962	ENSSSCG00000011850	MUC4	-2.823763451	1.219221352	53.47332534	2.62E-13	3.34E-11
XLOC_007234	54842665	54843276	1	ENSSSCT00000017218	ENSSSCG00000015810	ENSSSCG00000015810	-2.815842077	-0.727111789	9.821321171	1.73E-03	1.89E-02
XLOC_015098	1324340	1324493	1	ENSSSCT00000000016	ENSSSCG00000000015	UPK3A	-2.794739708	-0.628559147	30.17159054	3.95E-08	2.31E-06
XLOC_009235	7134211	7134445	1	ENSSSCT00000031482	ENSSSCG00000028274	FAM131B	-2.750428338	3.432390602	105.6307792	8.88E-25	3.08E-22
XLOC_021767	32676	33197	1	ENSSSCT00000024752	ENSSSCG00000027672	SUOX	-2.745124256	4.846371989	134.3147989	4.66E-31	2.25E-28
XLOC_010483	90502275	90502624	1	ENSSSCT00000015421	ENSSSCG00000014117	ENSSSCG00000014117	-2.720581724	1.947796126	25.58420371	4.23E-07	1.88E-05
XLOC_015308	22937054	22937242	1	ENSSSCT00000000402	ENSSSCG00000000376	SUOX	-2.701929349	3.682466113	108.5029124	2.09E-25	7.98E-23
XLOC_009755	4385769	4386070	1	ENSSSCT00000029033	ENSSSCG00000024837	SYT12	-2.669290649	2.304207865	53.05245574	3.25E-13	4.04E-11
XLOC_020505	74459183	74459424	1	ENSSSCT00000028859	ENSSSCG00000028674	CR2	-2.594080662	7.2210876	24.78006788	6.43E-07	2.66E-05
XLOC_005522	143289637	143290019	1	ENSSSCT00000012958	ENSSSCG00000011846	NP_001231195.1	-2.497067213	7.977183828	137.8582631	7.83E-32	3.90E-29
XLOC_011553	90762307	90762436	1	ENSSSCT00000029318	ENSSSCG00000024986	ENSSSCG00000024986	-2.472528075	-0.508279067	24.56573644	7.18E-07	2.90E-05
XLOC_017420	109982511	109983184	1	ENSSSCT00000004137	ENSSSCG00000003737	NOL4	-2.448031407	1.917794248	42.94828871	5.62E-11	5.21E-09
XLOC_023339	26613	26872	1	ENSSSCT00000027566	ENSSSCG00000023769	S100A2	-2.408439957	1.656736708	52.45320414	4.41E-13	5.44E-11
XLOC_011825	162099157	162099477	1	ENSSSCT00000015914	ENSSSCG00000014564	ENSSSCG00000014564	-2.369331798	7.387910711	58.12890966	2.45E-14	3.70E-12
XLOC_020378	55172134	55172289	1	CUFF.421.2	NA	C11ORF63	-2.364490725	-0.139029881	38.21198609	6.35E-10	5.18E-08
XLOC_024710	90412273	90412582	1	ENSSSCT00000013652	ENSSSCG00000012485	NOX1	-2.354223591	2.16087866	43.75919755	3.71E-11	3.53E-09
XLOC_014278	104922482	104922728	1	ENSSSCT00000007208	ENSSSCG00000006580	S100A2	-2.338378723	1.281520139	53.20484433	3.01E-13	3.77E-11
XLOC_000650	212938361	212938445	1	ENSSSCT00000005628	ENSSSCG00000005106	NTRK3	-2.313333414	0.125390124	22.21157895	2.44E-06	8.54E-05
XLOC_007797	79274182	79274328	1	ENSSSCT00000017314	ENSSSCG00000015901	GRB14	-2.309221221	1.042984593	56.41877664	5.86E-14	8.33E-12
XLOC_013542	93015120	93015338	1	ENSSSCT00000006936	ENSSSCG00000006328	RXRG	-2.306159645	4.111227927	85.27136562	2.60E-20	6.16E-18
XLOC_002420	75201376	75201409	1	ENSSSCT00000012222	ENSSSCG00000011160	ADARB2	-2.279457184	3.999639773	36.02696099	1.95E-09	1.45E-07
XLOC_006653	43693025	43695630	1	ENSSSCT00000010878	ENSSSCG00000009927	C12ORF34	-2.273353792	1.629230527	63.99014214	1.25E-15	2.05E-13
XLOC_013514	87445659	87447100	1	CUFF.298.1	NA	HENMT1	-2.271018107	0.781665283	51.26361044	8.08E-13	9.65E-11
XLOC_002862	71983268	71983565	1	ENSSSCT00000010417	ENSSSCG00000009500	CLDN10	-2.270029547	1.712436037	36.94849845	1.21E-09	9.48E-08
XLOC_006722	53414567	53415094	1	ENSSSCT00000032393	ENSSSCG00000022467	NP_001068585.1	-2.269593974	3.106464328	17.01608559	3.71E-05	8.32E-04
XLOC_009395	50050530	50050908	1	CUFF.220.3	NA	HOXA7	-2.249554351	0.560923776	46.77238475	7.97E-12	8.50E-10
XLOC_015334	23775889	23776952	1	ENSSSCT00000023141	ENSSSCG00000027854	HSD17B6	-2.242710629	2.374727144	29.5198222	5.53E-08	3.12E-06
XLOC_001223	43908784	43913320	1	ENSSSCT00000004677	ENSSSCG00000004232	CLVS2	-2.199471495	2.682839514	11.88474938	5.66E-04	7.69E-03
XLOC_009466	3287930	3288951	1	ENSSSCT00000017884	ENSSSCG00000016423	DPP6	-2.187423395	0.326099268	42.85036335	5.91E-11	5.45E-09
XLOC_002534	28240394	28240568	1	ENSSSCT00000029374	ENSSSCG00000030694	PKP1	-2.177012324	0.633961528	32.61611569	1.12E-08	7.42E-07
XLOC_007462	121719668	121719735	1	ENSSSCT00000017568	ENSSSCG00000016135	CPO	-2.16892791	7.169717866	57.99941818	2.62E-14	3.88E-12
XLOC_001963	284680662	284681705	1	ENSSSCT00000024858	ENSSSCG00000027688	RNF183	-2.166315984	2.030091794	54.3350369	1.69E-13	2.23E-11
XLOC_005370	94320965	94322875	1	ENSSSCT00000012798	ENSSSCG00000011690	PLSCR4	-2.164223113	4.69483205	83.17216833	7.52E-20	1.73E-17
XLOC_000399	142610892	142611111	1	ENSSSCT00000005189	ENSSSCG00000004699	ELL3	-2.16315315	6.471799789	29.87289288	4.61E-08	2.64E-06
XLOC_007878	108192364	108192735	1	ENSSSCT00000017490	ENSSSCG00000016064	TMEFF2	-2.159739649	0.295855381	42.76574565	6.17E-11	5.65E-09
XLOC_019005	95388198	95388971	1	ENSSSCT00000002537	ENSSSCG00000002279	GPX2	-2.154369335	7.244350976	54.47169655	1.58E-13	2.10E-11
XLOC_015547	72799795	72801701	1	ENSSSCT00000000842	ENSSSCG00000000778	CPNE8	-2.148766206	4.629352669	58.51557143	2.02E-14	3.07E-12
XLOC_015783	25351102	25351506	1	ENSSSCT00000003075	ENSSSCG00000002777	HSD11B2	-2.141758201	2.913102975	61.62649729	4.15E-15	6.59E-13
XLOC_003703	2199581	2199797	1	ENSSSCT00000018677	ENSSSCG00000017154	CARD14	-2.134773277	5.092247679	35.48301169	2.57E-09	1.86E-07
XLOC_023231	12573	12731	1	ENSSSCT00000028562	ENSSSCG00000025268	CKM	-2.134349433	5.523314394	15.38278031	8.78E-05	1.72E-03
XLOC_015259	19677770	19677847	1	ENSSSCT00000025673	ENSSSCG00000021974	ENSSSCG00000021974	-2.123294865	-0.194306298	32.65129363	1.10E-08	7.32E-07
XLOC_016161	57835754	57835859	1	ENSSSCT00000028967	ENSSSCG00000024326	ENSSSCG00000024326	-2.11778667	0.716616679	30.93569136	2.67E-08	1.65E-06
XLOC_008910	12887493	12887651	1	ENSSSCT00000007696	ENSSSCG00000007027	SLC20A2	-2.116208213	2.64804208	57.03191243	4.29E-14	6.22E-12
XLOC_001892	265438442	265438518	1	ENSSSCT00000005884	ENSSSCG00000005345	PAX5	-2.079543279	2.584230674	7.922609419	4.88E-03	4.18E-02
XLOC_012793	39243122	39243933	1	ENSSSCT00000008712	ENSSSCG00000007949	CBPG	-2.068757847	2.790785091	19.15500377	1.21E-05	3.32E-04
XLOC_009094	49452314	49454098	1	ENSSSCT00000008050	ENSSSCG00000007358	EMILIN3	-2.04576872	0.538038254	32.12171471	1.45E-08	9.40E-07
XLOC_022614	7038	7056	1	ENSSSCT00000027230	ENSSSCG00000026823	ENSSSCG00000026823	-2.027569957	1.942296933	28.61036214	8.85E-08	4.62E-06
XLOC_003369	24858586	24859054	1	ENSSSCT00000019092	ENSSSCG00000017538	HOXB7	-2.017330152	2.880745027	44.04444181	3.21E-11	3.09E-09
XLOC_003084	77549750	77551745	1	ENSSSCT00000010445	ENSSSCG00000009527	FGF14	-2.012578706	-0.208086367	23.44107973	1.29E-06	4.87E-05
XLOC_001212	39635369	39635566	1	ENSSSCT00000004661	ENSSSCG00000004218	RSPO3	-2.012130342	0.359728368	27.33349266	1.71E-07	8.38E-06
XLOC_017204	70039586	70042834	1	ENSSSCT00000027772	ENSSSCG00000026478	PADI2	-2.01212779	4.382442221	58.8946707	1.66E-14	2.56E-12
XLOC_013172	117360703	117360867	1	ENSSSCT00000009346	ENSSSCG00000008541	PLB1	-1.996562057	3.906622081	21.22516251	4.08E-06	1.34E-04
XLOC_009025	40141201	40141472	1	ENSSSCT00000007657	ENSSSCG00000006992	REM1	-1.989086584	-0.464939527	21.12388137	4.31E-06	1.40E-04
XLOC_003368	24854758	24855226	1	ENSSSCT00000019091	ENSSSCG00000017537	HOXB8	-1.988734115	0.512653718	39.16569005	3.89E-10	3.27E-08
XLOC_021914	5393	6302	1	ENSSSCT00000028733	ENSSSCG00000027875	CA14	-1.972330427	1.425712603	20.97390615	4.66E-06	1.49E-04
XLOC_010281	70536387	70536588	1	ENSSSCT00000014869	ENSSSCG00000013614	CNN1	-1.969152165	8.816222592	27.04116808	1.99E-07	9.65E-06
XLOC_004871	169086152	169086479	1	ENSSSCT00000013101	ENSSSCG00000011973	COL8A1	-1.947364362	3.103704768	39.50653488	3.27E-10	2.79E-08
XLOC_007515	134560460	134561132	1	ENSSSCT00000030104	ENSSSCG00000020785	DES	-1.94192139	9.97203761	21.07370419	4.42E-06	1.43E-04
XLOC_003467	39632792	39632907	1	ENSSSCT00000032087	ENSSSCG00000023186	CA4	-1.939115521	4.151481678	39.66516464	3.01E-10	2.59E-08
XLOC_007890	114024846	114027111	1	ENSSSCT00000031264	ENSSSCG00000021657	SATB2	-1.937643578	4.190042241	85.99122286	1.81E-20	4.57E-18
XLOC_003747	6321636	6322335	1	ENSSSCT00000025573	ENSSSCG00000020670	ENSSSCG00000020670	-1.91342193	0.719408554	32.74356219	1.05E-08	7.01E-07
XLOC_009308	20855084	20855666	1	ENSSSCT00000018048	ENSSSCG00000016578	FLNC	-1.912744188	7.058104977	22.7248488	1.87E-06	6.79E-05
XLOC_010927	9568403	9568466	1	ENSSSCT00000014306	ENSSSCG00000013088	LRRC10B	-1.908410535	0.458706883	34.82651364	3.60E-09	2.53E-07
XLOC_019443	79743275	79744093	1	ENSSSCT00000009861	ENSSSCG00000009004	SFRP2	-1.888875647	1.205663509	24.34426237	8.06E-07	3.20E-05
XLOC_006513	11814050	11814567	1	ENSSSCT00000010593	ENSSSCG00000009661	ALPHA-1A	-1.887179413	-0.331664369	17.08775579	3.57E-05	8.09E-04
XLOC_018011	64342172	64342872	1	ENSSSCT00000002145	ENSSSCG00000001916	C15ORF59	-1.881409384	0.392674569	24.18965459	8.73E-07	3.42E-05
XLOC_020450	65219747	65220002	1	ENSSSCT00000016622	ENSSSCG00000015253	NTM	-1.862218792	0.064318601	28.25156127	1.07E-07	5.37E-06
XLOC_000228	84644862	84644885	1	ENSSSCT00000004878	ENSSSCG00000004415	ENSSSCG00000004415	-1.854936762	2.033203057	51.57013197	6.91E-13	8.39E-11
XLOC_016869	43341649	43342261	1	ENSSSCT00000032263	ENSSSCG00000026407	NCCRP1	-1.849848974	2.392367796	46.08514853	1.13E-11	1.18E-09
XLOC_013016	72251856	72252093	1	ENSSSCT00000009083	ENSSSCG00000008294	ACTG2	-1.846676556	9.875947504	19.75500899	8.80E-06	2.53E-04
XLOC_003405	27282133	27282904	1	ENSSSCT00000019112	ENSSSCG00000017557	WFIKKN2	-1.84244812	0.080467546	27.53493537	1.54E-07	7.60E-06
XLOC_022428	7203	7301	1	ENSSSCT00000005434	ENSSSCG00000004924	RASL12	-1.832968428	1.091786572	40.05861284	2.46E-10	2.15E-08
XLOC_024162	63287498	63287695	1	ENSSSCT00000022432	ENSSSCG00000021647	EDA	-1.824480274	0.516586941	28.65188428	8.66E-08	4.57E-06
XLOC_003387	26395302	26395404	1	ENSSSCT00000019141	ENSSSCG00000017583	SGCA	-1.82433336	1.821682817	28.94885383	7.43E-08	4.02E-06
XLOC_021535	138	332	1	ENSSSCT00000026206	ENSSSCG00000021135	ENSSSCG00000021135	-1.823478695	-0.194831712	22.89674936	1.71E-06	6.27E-05
XLOC_020626	118190326	118190460	1	ENSSSCT00000031097	ENSSSCG00000021813	SLC26A3	-1.821152688	5.374703517	28.91738769	7.55E-08	4.05E-06
XLOC_006421	143767001	143767040	1	ENSSSCT00000011710	ENSSSCG00000010704	LRFN1	-1.817904552	-0.170018155	20.54551628	5.82E-06	1.79E-04
XLOC_021331	118242687	118242889	1	ENSSSCT00000031952	ENSSSCG00000025267	ENSSSCG00000025267	-1.816887214	5.922363921	38.05186093	6.89E-10	5.59E-08
XLOC_007353	91420236	91420671	1	ENSSSCT00000017405	ENSSSCG00000015984	HOXD4	-1.809228846	1.121701057	36.43215088	1.58E-09	1.22E-07
XLOC_021534	8697	8998	1	ENSSSCT00000024081	ENSSSCG00000021071	HSPB7	-1.792535924	2.902737599	25.93449099	3.53E-07	1.60E-05
XLOC_024879	141989366	141989691	1	ENSSSCT00000013965	ENSSSCG00000012773	PNCK	-1.785111633	2.525188768	29.34362966	6.06E-08	3.38E-06
XLOC_002106	307041086	307041840	1	ENSSSCT00000025107	ENSSSCG00000024166	SLC2A6	-1.772805703	5.119878086	26.74751446	2.32E-07	1.10E-05
XLOC_017021	51349098	51351859	1	ENSSSCT00000003570	ENSSSCG00000003215	SHANK1	-1.76885265	0.652994665	31.39977831	2.10E-08	1.33E-06
XLOC_000387	141201516	141201913	1	ENSSSCT00000005162	ENSSSCG00000004676	DUOXA2	-1.762923118	1.117445201	20.85116479	4.96E-06	1.57E-04
XLOC_021426	137480274	137482955	1	ENSSSCT00000030440	ENSSSCG00000030217	GLT25D2	-1.760663334	0.340494819	25.57537627	4.25E-07	1.88E-05
XLOC_005861	23085504	23085879	1	ENSSSCT00000010659	ENSSSCG00000009722	SPOCK3	-1.758445523	0.462680603	26.1353286	3.18E-07	1.45E-05
XLOC_016769	25312514	25313068	1	ENSSSCT00000003078	ENSSSCG00000002780	TPPP3	-1.744477331	4.606983837	44.98505017	1.99E-11	2.00E-09
XLOC_015625	93642863	93645859	1	ENSSSCT00000029778	ENSSSCG00000020903	NUDT4	-1.741806609	6.832350921	65.22141602	6.69E-16	1.14E-13
XLOC_002544	29084688	29088949	1	ENSSSCT00000011958	ENSSSCG00000010926	SYT2	-1.741214405	3.886220334	39.80516544	2.81E-10	2.42E-08
XLOC_003475	40411942	40411999	1	ENSSSCT00000019261	ENSSSCG00000017696	C17ORF78	-1.734828802	4.751435912	29.99172011	4.34E-08	2.50E-06
XLOC_008257	74589674	74590434	1	ENSSSCT00000018586	ENSSSCG00000017070	HAND1	-1.731645767	2.778251724	10.96430291	9.29E-04	1.15E-02
XLOC_020423	58321943	58322064	1	ENSSSCT00000016578	ENSSSCG00000015212	FEZ1	-1.728877819	-0.044912114	24.34362631	8.06E-07	3.20E-05
XLOC_006929	99624054	99624532	1	ENSSSCT00000011396	ENSSSCG00000025787	ENSSSCG00000025787	-1.723303783	1.500525393	25.35848336	4.76E-07	2.07E-05
XLOC_009805	6587432	6588155	1	ENSSSCT00000014237	ENSSSCG00000013024	NRXN2	-1.706457025	-0.126832147	21.23808854	4.06E-06	1.34E-04
XLOC_006561	26230794	26230841	1	ENSSSCT00000010687	ENSSSCG00000009748	RIMBP2	-1.703185785	0.009233445	22.13869082	2.54E-06	8.83E-05
XLOC_015203	15715140	15715597	1	ENSSSCT00000000210	ENSSSCG00000000197	C1QL4	-1.700982193	-0.344579956	20.94847243	4.72E-06	1.51E-04
XLOC_007201	43346318	43346470	1	ENSSSCT00000031972	ENSSSCG00000029990	PBD-2	-1.7001029	1.624278285	34.34501387	4.62E-09	3.22E-07
XLOC_007637	2011780	2014756	1	ENSSSCT00000031521	ENSSSCG00000023627	LYPD6	-1.6902316	2.958702638	22.57252439	2.02E-06	7.25E-05
XLOC_010718	158143674	158143738	1	ENSSSCT00000015790	ENSSSCG00000014443	ENSSSCG00000014443	-1.676261318	0.372233649	17.97481466	2.24E-05	5.56E-04
XLOC_012236	58368762	58370175	1	ENSSSCT00000026243	ENSSSCG00000027113	ENSSSCG00000027113	-1.67432401	0.317170744	16.51242639	4.83E-05	1.04E-03
XLOC_008738	45264861	45265051	1	ENSSSCT00000023008	ENSSSCG00000024230	MYL9	-1.673801219	8.691792525	26.87687199	2.17E-07	1.04E-05
XLOC_013355	20940251	20940280	1	ENSSSCT00000006589	ENSSSCG00000027762	TNFRSF11B	-1.671129151	-0.308150323	16.36626848	5.22E-05	1.11E-03
XLOC_012533	139903946	139903999	1	ENSSSCT00000019516	ENSSSCG00000017933	Q9XT10	-1.667662887	3.597140535	19.84941823	8.38E-06	2.43E-04
XLOC_009803	6542313	6542580	1	ENSSSCT00000014234	ENSSSCG00000013022	PYGM	-1.666654863	6.519239121	23.34309072	1.36E-06	5.10E-05
XLOC_003918	24942732	24942958	1	ENSSSCT00000019096	ENSSSCG00000017542	TTLL6	-1.665289911	0.07460959	20.0013616	7.74E-06	2.29E-04
XLOC_008215	57959704	57959960	1	ENSSSCT00000018517	ENSSSCG00000017005	KCNMB1	-1.661209701	3.852434106	18.38588751	1.80E-05	4.60E-04
XLOC_024492	16964561	16964648	1	ENSSSCT00000024706	ENSSSCG00000020735	MAP3K15	-1.658689369	2.299525829	51.44557437	7.36E-13	8.86E-11
XLOC_023969	7376934	7377104	1	ENSSSCT00000022263	ENSSSCG00000024809	CLCN4	-1.650822267	2.06595279	31.82051917	1.69E-08	1.08E-06
XLOC_011746	155004687	155008248	1	ENSSSCT00000026609	ENSSSCG00000027499	ENSSSCG00000027499	-1.650284976	0.115081914	18.57587285	1.63E-05	4.23E-04
XLOC_008785	53167238	53167311	1	ENSSSCT00000024303	ENSSSCG00000022913	SLPI	-1.638458269	4.312631994	28.28517235	1.05E-07	5.30E-06
XLOC_007150	19909847	19909958	1	ENSSSCT00000017100	ENSSSCG00000015700	TMEM163	-1.637968838	2.634607883	10.68426544	1.08E-03	1.29E-02
XLOC_006977	118081765	118085056	1	ENSSSCT00000011502	ENSSSCG00000010512	SLIT1	-1.635681009	1.627924925	35.25016421	2.90E-09	2.08E-07
XLOC_011596	107545792	107547991	1	ENSSSCT00000025069	ENSSSCG00000023396	LIX1	-1.634292774	4.406132684	21.52848047	3.49E-06	1.17E-04
XLOC_010151	61441498	61441588	1	ENSSSCT00000022303	ENSSSCG00000027013	ENSSSCG00000027013	-1.633822925	5.227175364	29.86586942	4.63E-08	2.64E-06
XLOC_013495	82506092	82506178	1	ENSSSCT00000006844	ENSSSCG00000006245	SDR16C5	-1.632593412	2.609881784	20.09803612	7.36E-06	2.21E-04
XLOC_022579	1103	1315	1	ENSSSCT00000029805	ENSSSCG00000027544	ENSSSCG00000027544	-1.623286641	8.914760046	17.91401152	2.31E-05	5.68E-04
XLOC_008458	60190379	60191556	1	ENSSSCT00000018530	ENSSSCG00000017018	ODZ2	-1.622043109	0.574960684	20.13354824	7.22E-06	2.17E-04
XLOC_002727	6139104	6139319	1	ENSSSCT00000010215	ENSSSCG00000009323	MTUS2	-1.621033147	0.829981905	18.56695321	1.64E-05	4.24E-04
XLOC_009268	11364240	11364356	1	ENSSSCT00000017984	ENSSSCG00000016516	ATP6V0A4	-1.618368356	-0.464229508	19.80936827	8.56E-06	2.47E-04
XLOC_014947	72507680	72507827	1	ENSSSCT00000000837	ENSSSCG00000000773	TUBA8	-1.614130502	1.175664687	24.7003424	6.70E-07	2.75E-05
XLOC_001876	264127281	264127432	1	ENSSSCT00000005854	ENSSSCG00000005316	TPM2	-1.613620943	8.973241569	20.99647911	4.60E-06	1.48E-04
XLOC_015511	67653414	67655144	1	ENSSSCT00000023232	ENSSSCG00000021596	KCNA5	-1.604594825	-0.362595729	19.28936096	1.12E-05	3.13E-04
XLOC_022829	2485	3245	1	ENSSSCT00000031118	ENSSSCG00000024199	ENSSSCG00000024199	-1.601082066	2.178276467	25.02950594	5.65E-07	2.39E-05
XLOC_008784	53140554	53140675	1	CUFF.205.3	NA	PI3	-1.598818197	9.350177979	38.79452328	4.71E-10	3.91E-08
XLOC_014189	98626394	98626865	1	ENSSSCT00000007009	ENSSSCG00000006396	IGSF9	-1.597851377	2.41458854	20.63116277	5.57E-06	1.73E-04
XLOC_007766	66435456	66436217	1	ENSSSCT00000017273	ENSSSCG00000015862	LIMS2	-1.588658176	5.964811983	25.36630879	4.74E-07	2.07E-05
XLOC_023485	22943	22991	1	ENSSSCT00000017616	ENSSSCG00000016178	IGFBP5	-1.584110076	-0.143090656	19.53236105	9.89E-06	2.79E-04
XLOC_023315	1547	1768	1	ENSSSCT00000028651	ENSSSCG00000022209	ITGB1BP2	-1.579241258	1.64191908	27.02953745	2.00E-07	9.68E-06
XLOC_003820	18813060	18813075	1	ENSSSCT00000018885	ENSSSCG00000017349	ADAM11	-1.57862781	-0.366742639	13.57283956	2.29E-04	3.77E-03
XLOC_024308	110086662	110086766	1	ENSSSCT00000032445	ENSSSCG00000022372	SLC6A14	-1.576206298	1.926487629	24.26644183	8.39E-07	3.31E-05
XLOC_016782	26374348	26374593	1	ENSSSCT00000029094	ENSSSCG00000024911	ENSSSCG00000024911	-1.573405043	2.174460938	13.39843209	2.52E-04	4.07E-03
XLOC_020674	130015440	130016355	1	ENSSSCT00000016899	ENSSSCG00000015512	PAPPA2	-1.566685757	-0.700879304	12.69078489	3.67E-04	5.52E-03
XLOC_023244	2	91	1	ENSSSCT00000026454	ENSSSCG00000021595	RRAD	-1.558798053	0.508257445	19.891744	8.20E-06	2.39E-04
XLOC_023247	46369	46449	1	ENSSSCT00000029058	ENSSSCG00000022094	CA7	-1.556383114	3.925063442	28.32530417	1.03E-07	5.23E-06
XLOC_001826	243229381	243232951	1	ENSSSCT00000005755	ENSSSCG00000005222	SLC1A1	-1.553619294	8.889866847	33.21161119	8.27E-09	5.56E-07
XLOC_017019	51195224	51197752	1	ENSSSCT00000029477	ENSSSCG00000029960	LRRC4B	-1.549085999	1.498111723	21.58592988	3.38E-06	1.15E-04
XLOC_020338	49631072	49631227	1	ENSSSCT00000016439	ENSSSCG00000015073	TAGLN	-1.545303158	9.74110421	24.61056723	7.02E-07	2.84E-05
XLOC_009792	6259685	6259885	1	ENSSSCT00000014221	ENSSSCG00000013010	NAALADL1	-1.544948208	10.52775861	31.81789856	1.69E-08	1.08E-06
XLOC_023138	110788	110855	1	ENSSSCT00000022463	ENSSSCG00000029900	DMPK	-1.542497164	5.119144566	24.79063915	6.39E-07	2.66E-05
XLOC_022612	3500	3555	1	ENSSSCT00000023669	ENSSSCG00000024824	ENSSSCG00000024824	-1.538412759	6.061681149	32.5035576	1.19E-08	7.83E-07
XLOC_010152	61521098	61521230	1	ENSSSCT00000024336	ENSSSCG00000029579	ENSSSCG00000029579	-1.536773317	4.053085303	25.28978117	4.93E-07	2.13E-05
XLOC_007016	123271517	123271747	1	ENSSSCT00000011574	ENSSSCG00000010581	PSD	-1.534886006	4.298219553	23.07826802	1.56E-06	5.76E-05
XLOC_011273	65401420	65402149	1	ENSSSCT00000015040	ENSSSCG00000013766	IL27RA	-1.534853993	6.417791656	57.70880328	3.04E-14	4.45E-12
XLOC_018171	91815033	91815387	1	ENSSSCT00000002525	ENSSSCG00000002267	RGMA	-1.533818013	4.276651846	31.41378813	2.08E-08	1.32E-06
XLOC_015387	37376180	37376251	1	ENSSSCT00000032079	ENSSSCG00000025969	PTPRR	-1.531868831	2.824890749	15.78945285	7.08E-05	1.42E-03
XLOC_000175	59586283	59586664	1	ENSSSCT00000025979	ENSSSCG00000026943	MRAP2	-1.5316355	-0.34398102	10.71944904	1.06E-03	1.27E-02
XLOC_004171	54811260	54811463	1	ENSSSCT00000026401	ENSSSCG00000023915	Q9XT10	-1.52749977	2.234819159	16.97927552	3.78E-05	8.43E-04
XLOC_018311	128590394	128590475	1	ENSSSCT00000002790	ENSSSCG00000002512	DEGS2	-1.527074322	5.865242932	15.17493431	9.80E-05	1.89E-03
XLOC_002263	28377349	28377676	1	ENSSSCT00000026397	ENSSSCG00000020976	CSRP1	-1.518755499	7.847903138	28.36415398	1.01E-07	5.14E-06
XLOC_006614	35688333	35689342	1	ENSSSCT00000010790	ENSSSCG00000009844	HSPB8	-1.516493723	5.217999519	29.54821774	5.45E-08	3.08E-06
XLOC_021554	3382	3502	1	ENSSSCT00000025358	ENSSSCG00000022504	CDON	-1.512595667	2.195386796	18.93337422	1.35E-05	3.62E-04
XLOC_010340	74810874	74810974	1	ENSSSCT00000014759	ENSSSCG00000013512	PLIN4	-1.511483194	2.557504893	15.14560022	9.95E-05	1.91E-03
XLOC_015796	26383677	26383767	1	ENSSSCT00000031974	ENSSSCG00000023684	MT1A	-1.506436438	3.149076746	12.96218346	3.18E-04	4.90E-03
XLOC_016819	40305180	40305624	1	ENSSSCT00000030352	ENSSSCG00000024282	ENSSSCG00000024282	-1.503333057	2.105626545	25.20611708	5.15E-07	2.22E-05
XLOC_002771	16913374	16913407	1	ENSSSCT00000028001	ENSSSCG00000029598	FAM124A	-1.498020582	1.163546551	19.05188295	1.27E-05	3.45E-04
XLOC_003680	63063872	63064441	1	ENSSSCT00000019647	ENSSSCG00000018052	NT5M	-1.497263687	0.932446659	26.53366183	2.59E-07	1.22E-05
XLOC_024043	37205479	37206049	1	ENSSSCT00000025659	ENSSSCG00000023642	XK	-1.493743624	4.662008399	35.23982752	2.92E-09	2.08E-07
XLOC_017482	135984034	135984312	1	ENSSSCT00000022489	ENSSSCG00000025672	RAVER2	-1.490407914	3.558678903	35.68967542	2.31E-09	1.70E-07
XLOC_020063	1444670	1444865	1	ENSSSCT00000015930	ENSSSCG00000014580	RIC3	-1.485607208	1.141196109	20.62136764	5.60E-06	1.74E-04
XLOC_010599	139959239	139959671	1	ENSSSCT00000015597	ENSSSCG00000014274	PDLIM4	-1.482832095	3.630006899	43.54850131	4.14E-11	3.88E-09
XLOC_000284	110083202	110083747	1	ENSSSCT00000004992	ENSSSCG00000004520	MAPK4	-1.481858203	4.401999035	12.49290721	4.09E-04	5.99E-03
XLOC_007591	151914130	151914166	1	ENSSSCT00000017784	ENSSSCG00000016331	RAMP1	-1.481416501	2.483967561	30.39136842	3.53E-08	2.10E-06
XLOC_011855	3634288	3634412	1	ENSSSCT00000008310	ENSSSCG00000007574	SDK1	-1.479807629	3.637736374	30.77377434	2.90E-08	1.77E-06
XLOC_006754	58645069	58647203	1	ENSSSCT00000011106	ENSSSCG00000010144	ACTN2	-1.478195097	4.766925768	8.602115631	3.36E-03	3.12E-02
XLOC_012591	5894936	5894945	1	ENSSSCT00000008345	ENSSSCG00000007605	TMEM130	-1.47183473	-0.349574282	14.83312045	1.17E-04	2.18E-03
XLOC_006053	53368927	53368964	1	ENSSSCT00000011036	ENSSSCG00000010075	VPREB3	-1.466814662	4.632612031	17.92510988	2.30E-05	5.65E-04
XLOC_008079	157132380	157133051	1	ENSSSCT00000017853	ENSSSCG00000016396	TNFAIP6	-1.465088295	0.205990118	19.95154502	7.94E-06	2.33E-04
XLOC_019683	8716499	8718225	1	ENSSSCT00000029872	ENSSSCG00000024594	NKX3-2	-1.462444505	1.344291704	25.06649463	5.54E-07	2.35E-05
XLOC_023584	18627	18745	1	ENSSSCT00000022378	ENSSSCG00000026543	ENSSSCG00000026543	-1.457057015	-0.507361643	15.55538179	8.01E-05	1.58E-03
XLOC_014180	98218159	98218781	1	ENSSSCT00000007003	ENSSSCG00000006390	CASQ1	-1.456895587	2.693772872	19.02030643	1.29E-05	3.49E-04
XLOC_006117	64032151	64032527	1	ENSSSCT00000031203	ENSSSCG00000023404	FAM89A	-1.453090045	2.73440117	28.2884537	1.05E-07	5.30E-06
XLOC_009484	6721957	6721997	1	ENSSSCT00000017911	ENSSSCG00000016448	KCNH2	-1.452912389	2.337905772	26.55099255	2.57E-07	1.21E-05
XLOC_008644	36328314	36328362	1	ENSSSCT00000007819	ENSSSCG00000007146	SIGLEC1	-1.45104775	0.896597479	11.60285168	6.59E-04	8.76E-03
XLOC_013458	68314290	68314507	1	ENSSSCT00000006777	ENSSSCG00000006183	C8ORF84	-1.449375126	2.584541536	25.56213423	4.28E-07	1.89E-05
XLOC_012292	71804703	71804798	1	ENSSSCT00000009071	ENSSSCG00000008282	WDR54	-1.447480665	0.719119623	21.04531721	4.49E-06	1.45E-04
XLOC_015953	45929171	45929263	1	ENSSSCT00000003382	ENSSSCG00000003045	ATP1A3	-1.447228816	1.216140218	21.7933102	3.04E-06	1.04E-04
XLOC_001978	286440638	286441583	1	ENSSSCT00000024202	ENSSSCG00000020784	TNFSF15	-1.443351331	1.956172594	11.91787386	5.56E-04	7.58E-03
XLOC_013765	115007632	115008267	1	ENSSSCT00000007390	ENSSSCG00000006745	CASQ2	-1.441375598	0.249974646	15.19451943	9.70E-05	1.87E-03
XLOC_010080	55347023	55347184	1	ENSSSCT00000015261	ENSSSCG00000013973	ENSSSCG00000013973	-1.439810508	10.88899785	30.25586355	3.79E-08	2.23E-06
XLOC_006124	65236451	65236544	1	ENSSSCT00000011156	ENSSSCG00000010190	ACTA1	-1.439523687	1.614752027	19.88742667	8.21E-06	2.39E-04
XLOC_008560	12966635	12966914	1	ENSSSCT00000026753	ENSSSCG00000026968	SLC20A2	-1.439284732	4.181260508	44.73003612	2.26E-11	2.24E-09
XLOC_012002	18778810	18778981	1	ENSSSCT00000008555	ENSSSCG00000007807	CD19	-1.438573158	5.799341109	14.3523044	1.52E-04	2.71E-03
XLOC_019698	15471132	15472644	1	ENSSSCT00000030135	ENSSSCG00000023934	KCNIP4	-1.438429018	3.885059464	13.98181218	1.85E-04	3.17E-03
XLOC_008861	67168749	67168978	1	ENSSSCT00000008258	ENSSSCG00000007528	PHACTR3	-1.435796589	0.501942763	10.23606967	1.38E-03	1.58E-02
XLOC_008327	20792525	20794760	1	ENSSSCT00000018316	ENSSSCG00000016823	C1QTNF3	-1.4355864	3.311342236	14.29991871	1.56E-04	2.77E-03
XLOC_014058	66613220	66613271	1	ENSSSCT00000006765	ENSSSCG00000006171	CRISPLD1	-1.432372724	0.22241502	17.00250892	3.73E-05	8.36E-04
XLOC_022348	2577	2711	1	ENSSSCT00000028210	ENSSSCG00000021781	ENSSSCG00000021781	-1.431969918	0.867002208	8.059010297	4.53E-03	3.93E-02
XLOC_008772	51965089	51965216	1	ENSSSCT00000008065	ENSSSCG00000007369	JPH2	-1.430500659	4.35489566	19.59218305	9.59E-06	2.71E-04
XLOC_003187	6307212	6307524	1	ENSSSCT00000018748	ENSSSCG00000017222	OTOP2	-1.430185078	4.802963359	20.61687661	5.61E-06	1.74E-04
XLOC_011759	157307150	157307565	1	ENSSSCT00000015779	ENSSSCG00000014434	IL17B	-1.428806223	2.162723299	26.48554038	2.66E-07	1.24E-05
XLOC_015767	18284229	18284476	1	ENSSSCT00000022513	ENSSSCG00000021911	ENSSSCG00000021911	-1.426323234	2.495398615	19.06371497	1.26E-05	3.44E-04
XLOC_001300	74422359	74422949	1	ENSSSCT00000004804	ENSSSCG00000004347	FBXL4	-1.426237051	4.85431019	34.99712653	3.30E-09	2.33E-07
XLOC_018616	33129268	33129677	1	ENSSSCT00000001666	ENSSSCG00000001494	BAG2	-1.417578183	1.757191665	20.49739406	5.97E-06	1.83E-04
XLOC_014057	64863417	64865862	1	ENSSSCT00000006763	ENSSSCG00000006169	ZFHX4	-1.414005068	-0.64847032	12.0161368	5.27E-04	7.26E-03
XLOC_003682	63386243	63386521	1	ENSSSCT00000019651	ENSSSCG00000018056	SRCIN1	-1.40080489	0.9648824	17.87241494	2.36E-05	5.73E-04
XLOC_010822	4576317	4576456	1	ENSSSCT00000014128	ENSSSCG00000012925	ENSSSCG00000012925	-1.399976897	3.195464855	13.08120193	2.98E-04	4.64E-03
XLOC_005392	99846480	99847381	1	ENSSSCT00000012827	ENSSSCG00000011717	IGSF10	-1.399820912	-0.118167916	9.44082812	2.12E-03	2.19E-02
XLOC_018768	55706935	55707565	1	ENSSSCT00000002003	ENSSSCG00000001788	STARD5	-1.391383459	4.725064569	37.92610888	7.35E-10	5.90E-08
XLOC_005732	213286140	213286538	1	ENSSSCT00000029140	ENSSSCG00000029219	SH3BGR	-1.390979935	3.772643888	23.27216839	1.41E-06	5.25E-05
XLOC_006241	99470118	99470191	1	ENSSSCT00000011397	ENSSSCG00000023986	ENSSSCG00000023986	-1.389485663	1.519522658	13.08234535	2.98E-04	4.64E-03
XLOC_003891	22792286	22792450	1	ENSSSCT00000019041	ENSSSCG00000017488	CSF3	-1.388271747	-0.753409403	9.362137752	2.22E-03	2.26E-02
XLOC_021788	1133	1533	1	ENSSSCT00000025832	ENSSSCG00000020978	ENSSSCG00000020978	-1.382998442	8.558720378	12.57270565	3.91E-04	5.82E-03
XLOC_001437	120217106	120217302	1	ENSSSCT00000005049	ENSSSCG00000004570	TPM1	-1.380150007	7.993873754	16.88023071	3.98E-05	8.82E-04
XLOC_015994	48231317	48231438	1	ENSSSCT00000003447	ENSSSCG00000003108	NPAS1	-1.376847389	-0.045717378	9.879774095	1.67E-03	1.84E-02
XLOC_017505	145505144	145505577	1	ENSSSCT00000027891	ENSSSCG00000025097	TMEM61	-1.376689728	4.835030942	26.89997829	2.14E-07	1.03E-05
XLOC_021203	72788764	72788887	1	ENSSSCT00000026786	ENSSSCG00000021041	PM20D1	-1.372429449	2.757482393	29.2325167	6.42E-08	3.55E-06
XLOC_024577	47889000	47889355	1	ENSSSCT00000025387	ENSSSCG00000021328	PCSK1N	-1.370980201	2.527451972	25.89596818	3.60E-07	1.62E-05
XLOC_009385	49277462	49277660	1	ENSSSCT00000018172	ENSSSCG00000016691	JAZF1	-1.366302086	0.668001683	16.32537591	5.33E-05	1.12E-03
XLOC_009109	53223744	53223807	1	ENSSSCT00000008090	ENSSSCG00000007391	MATN4	-1.363367477	0.315298028	12.16411314	4.87E-04	6.85E-03
XLOC_013549	96463144	96463317	1	ENSSSCT00000006953	ENSSSCG00000006345	OLFML2B	-1.362726645	4.372381882	25.10522912	5.43E-07	2.32E-05
XLOC_011232	61524976	61525138	1	ENSSSCT00000030185	ENSSSCG00000027903	ENSSSCG00000027903	-1.358962846	3.536057717	28.72093697	8.36E-08	4.43E-06
XLOC_016026	49986780	49988569	1	ENSSSCT00000003506	ENSSSCG00000003156	HRC	-1.358332916	1.591055006	20.13217722	7.23E-06	2.17E-04
XLOC_010584	137112357	137113701	1	ENSSSCT00000015578	ENSSSCG00000014257	SLC27A6	-1.357138608	0.110857739	11.31253501	7.70E-04	9.86E-03
XLOC_008645	36350319	36350820	1	ENSSSCT00000007817	ENSSSCG00000007145	ADAM33	-1.354761353	4.522145914	30.4375206	3.45E-08	2.06E-06
XLOC_014427	123051932	123054420	1	ENSSSCT00000007505	ENSSSCG00000006852	NTNG1	-1.3530544	0.192747095	16.64279419	4.51E-05	9.79E-04
XLOC_021267	93596105	93597492	1	ENSSSCT00000016732	ENSSSCG00000015357	GAX	-1.352570163	0.485771639	18.67376197	1.55E-05	4.07E-04
XLOC_009565	20333818	20333993	1	ENSSSCT00000018038	ENSSSCG00000016568	AHCYL2	-1.352561958	5.471437165	20.90899038	4.82E-06	1.53E-04
XLOC_006539	17528447	17529320	1	ENSSSCT00000010638	ENSSSCG00000009703	HAND2	-1.346097505	2.697461817	18.44109499	1.75E-05	4.48E-04
XLOC_000991	304454129	304454228	1	ENSSSCT00000006270	ENSSSCG00000005701	ASS1	-1.341229038	10.07726186	14.69738341	1.26E-04	2.31E-03
XLOC_016333	77758724	77760027	1	ENSSSCT00000003956	ENSSSCG00000003562	SFN	-1.339151562	4.318579358	15.15430465	9.91E-05	1.90E-03
XLOC_010453	83995709	83995766	1	ENSSSCT00000015366	ENSSSCG00000014066	TMEM171	-1.338870987	5.702523898	31.2860975	2.23E-08	1.39E-06
XLOC_004148	54023317	54023468	1	ENSSSCT00000019484	ENSSSCG00000017904	ENO3	-1.337510475	3.913498694	30.20595762	3.89E-08	2.27E-06
XLOC_016973	49660058	49660180	1	ENSSSCT00000003493	ENSSSCG00000023153	ENSSSCG00000023153	-1.330706937	0.429891013	17.50031808	2.87E-05	6.73E-04
XLOC_007715	53297822	53298778	1	ENSSSCT00000017199	ENSSSCG00000015796	PDLIM3	-1.326357321	5.605667811	17.90761814	2.32E-05	5.68E-04
XLOC_021626	164806	165154	1	ENSSSCT00000025071	ENSSSCG00000021126	SOSTDC1	-1.326295548	2.725377487	11.58611753	6.64E-04	8.80E-03
XLOC_022333	8857	9023	1	ENSSSCT00000024613	ENSSSCG00000030246	FCRLA	-1.321973294	5.293618386	14.33836946	1.53E-04	2.72E-03
XLOC_015850	40102684	40102796	1	ENSSSCT00000029901	ENSSSCG00000025126	LGI4	-1.321064154	2.556353673	29.75083067	4.91E-08	2.79E-06
XLOC_014897	65575791	65575848	1	ENSSSCT00000000722	ENSSSCG00000000666	MFAP5	-1.317867261	1.375028823	23.61740548	1.18E-06	4.52E-05
XLOC_017146	61941164	61941301	1	ENSSSCT00000003736	ENSSSCG00000003366	CHD5	-1.316327975	1.915827802	11.89557007	5.63E-04	7.66E-03
XLOC_017651	20156906	20157113	1	ENSSSCT00000026239	ENSSSCG00000021696	NRSN1	-1.315671804	-0.346473671	14.13561723	1.70E-04	2.98E-03
XLOC_006026	50990976	50991136	1	ENSSSCT00000010974	ENSSSCG00000010017	SMTN	-1.314360445	7.631393894	27.60832834	1.49E-07	7.37E-06
XLOC_021398	132390324	132390887	1	ENSSSCT00000016909	ENSSSCG00000015522	ANGPTL1	-1.304018997	2.233771679	12.03603257	5.22E-04	7.21E-03
XLOC_004096	49929163	49930500	1	ENSSSCT00000019398	ENSSSCG00000017823	RTN4RL1	-1.299823623	0.806891622	16.57389474	4.68E-05	1.01E-03
XLOC_015564	80651422	80652987	1	ENSSSCT00000000879	ENSSSCG00000000810	AMIGO2	-1.296053632	2.13055531	24.40914338	7.79E-07	3.12E-05
XLOC_013141	109332654	109333246	1	ENSSSCT00000009293	ENSSSCG00000008491	ENSSSCG00000008491	-1.295982791	-0.082804465	12.84653415	3.38E-04	5.15E-03
XLOC_014183	98284936	98284973	1	ENSSSCT00000007004	ENSSSCG00000006391	ATP1A2	-1.29506501	4.340614751	12.07781444	5.10E-04	7.12E-03
XLOC_021101	52600963	52602759	1	ENSSSCT00000023401	ENSSSCG00000028237	POU2F3	-1.293945062	3.90741067	12.93029453	3.23E-04	4.96E-03
XLOC_003128	274516	274889	1	ENSSSCT00000018649	ENSSSCG00000017131	FN3K	-1.293637212	0.849859247	16.37120746	5.21E-05	1.10E-03
XLOC_011199	58964781	58965995	1	ENSSSCT00000015197	ENSSSCG00000013911	TMEM59L	-1.292837157	1.535716606	21.55234422	3.44E-06	1.16E-04
XLOC_022221	40621	40691	1	ENSSSCT00000031660	ENSSSCG00000021379	C1QTNF1	-1.289824968	2.380720762	21.65397114	3.27E-06	1.11E-04
XLOC_004558	78326811	78327126	1	ENSSSCT00000023278	ENSSSCG00000027634	ENSSSCG00000027634	-1.289197281	2.21980932	24.89790017	6.04E-07	2.54E-05
XLOC_016952	47861776	47861884	1	ENSSSCT00000023724	ENSSSCG00000022280	DACT3	-1.285059367	3.53373825	30.78577416	2.88E-08	1.76E-06
XLOC_016756	18481809	18481916	1	ENSSSCT00000003101	ENSSSCG00000002801	NDRG4	-1.284148925	2.437673079	24.65779573	6.85E-07	2.79E-05
XLOC_011318	68642932	68643517	1	ENSSSCT00000031227	ENSSSCG00000022738	ENSSSCG00000022738	-1.28287663	-0.197047318	8.306357272	3.95E-03	3.54E-02
XLOC_007622	154816153	154816320	1	ENSSSCT00000017828	ENSSSCG00000016373	BOK	-1.279032434	0.85165768	15.93370917	6.56E-05	1.33E-03
XLOC_004820	149932130	149933025	1	ENSSSCT00000013015	ENSSSCG00000011894	POPDC2	-1.276649658	2.221569584	13.78368685	2.05E-04	3.44E-03
XLOC_001908	268772801	268772905	1	ENSSSCT00000005918	ENSSSCG00000005378	ANKS6	-1.273207669	0.415316957	16.49655313	4.87E-05	1.04E-03
XLOC_019844	71064292	71065780	1	ENSSSCT00000022622	ENSSSCG00000027194	SULT1B1	-1.270373648	6.157104023	37.65807273	8.43E-10	6.73E-08
XLOC_014181	98232795	98232823	1	ENSSSCT00000025246	ENSSSCG00000020953	ATP1A4	-1.263999375	0.711913407	14.09786156	1.74E-04	3.03E-03
XLOC_000561	185180452	185180618	1	ENSSSCT00000005480	ENSSSCG00000004968	PAQR5	-1.263278334	2.061237952	18.89587866	1.38E-05	3.67E-04
XLOC_019776	45395481	45395661	1	ENSSSCT00000009694	ENSSSCG00000008854	CPE	-1.263141296	3.279054563	28.63204247	8.75E-08	4.58E-06
XLOC_017526	151000567	151000617	1	ENSSSCT00000004294	ENSSSCG00000003882	SLC5A9	-1.261689793	4.304522605	15.7348544	7.29E-05	1.46E-03
XLOC_010106	58306116	58306179	1	ENSSSCT00000015220	ENSSSCG00000013934	CILP2	-1.260889693	2.61408148	7.919150688	4.89E-03	4.19E-02
XLOC_020632	119465473	119465704	1	ENSSSCT00000031911	ENSSSCG00000020963	EPDR1	-1.257870704	4.027074201	33.0360327	9.05E-09	6.06E-07
XLOC_004994	6017144	6021601	1	ENSSSCT00000012267	ENSSSCG00000011201	SATB1	-1.254951916	4.129699576	35.27723666	2.86E-09	2.06E-07
XLOC_005294	78256434	78257244	1	ENSSSCT00000012706	ENSSSCG00000011609	ENSSSCG00000011609	-1.254872961	4.014550048	24.7519974	6.52E-07	2.69E-05
XLOC_004999	9483097	9486118	1	ENSSSCT00000012274	ENSSSCG00000011208	ZNF385D	-1.254317824	1.111895635	12.80062783	3.47E-04	5.26E-03
XLOC_004134	52581690	52582649	1	ENSSSCT00000019462	ENSSSCG00000017885	SMTNL2	-1.253766024	0.505971562	13.01396616	3.09E-04	4.79E-03
XLOC_019131	128896529	128896762	1	ENSSSCT00000002803	ENSSSCG00000002524	AMN	-1.249482955	5.834827913	18.65383414	1.57E-05	4.11E-04
XLOC_001233	48678936	48679595	1	ENSSSCT00000004695	ENSSSCG00000004248	PLN	-1.249426231	3.751829136	12.36990207	4.36E-04	6.29E-03
XLOC_003734	5597970	5598109	1	ENSSSCT00000018729	ENSSSCG00000017204	ITGB4	-1.249397159	7.938227246	16.07202422	6.10E-05	1.26E-03
XLOC_010921	9157720	9159137	1	ENSSSCT00000014290	ENSSSCG00000013073	FADS3	-1.249093521	5.723331496	27.09215263	1.94E-07	9.43E-06
XLOC_016979	49740728	49740850	1	ENSSSCT00000003492	ENSSSCG00000003147	CA11	-1.246131066	1.595352486	21.39406922	3.74E-06	1.24E-04
XLOC_018808	62377784	62379646	1	ENSSSCT00000002097	ENSSSCG00000001872	LINGO1	-1.244503398	1.499196616	13.53038982	2.35E-04	3.84E-03
XLOC_011231	61491874	61492346	1	ENSSSCT00000030903	ENSSSCG00000028753	CYP4F55	-1.243936205	4.866813946	20.83452991	5.01E-06	1.58E-04
XLOC_004742	133290284	133290428	1	ENSSSCT00000027000	ENSSSCG00000029935	ENSSSCG00000029935	-1.242566308	1.271057683	16.78850719	4.18E-05	9.17E-04
XLOC_011936	10645945	10646143	1	ENSSSCT00000008450	ENSSSCG00000007707	VPS37D	-1.240629982	1.632355192	22.97051561	1.65E-06	6.05E-05
XLOC_013305	1954510	1954761	1	ENSSSCT00000006510	ENSSSCG00000005930	SLC45A4	-1.239269098	4.224082034	28.74853424	8.24E-08	4.38E-06
XLOC_010037	44725269	44725672	1	ENSSSCT00000014612	ENSSSCG00000013378	ABCC8	-1.237429981	0.823916529	13.97985854	1.85E-04	3.17E-03
XLOC_004405	35007412	35007787	1	ENSSSCT00000012457	ENSSSCG00000011379	KLHDC8B	-1.234695137	3.223544468	25.17475846	5.24E-07	2.25E-05
XLOC_000447	146059861	146060003	1	ENSSSCT00000005276	ENSSSCG00000023975	C15orf52	-1.233797793	2.560621604	26.18457247	3.10E-07	1.43E-05
XLOC_022538	15396	15653	1	ENSSSCT00000024829	ENSSSCG00000025770	ST6GAL1	-1.23176829	6.977773008	33.72704018	6.34E-09	4.32E-07
XLOC_004662	107835948	107835968	1	ENSSSCT00000012839	ENSSSCG00000011729	IQCJ-SCHIP1	-1.231330217	3.5829857	17.98051763	2.23E-05	5.55E-04
XLOC_016619	154046076	154046448	1	ENSSSCT00000004344	ENSSSCG00000003928	PLK3	-1.227166478	5.312402727	23.45590599	1.28E-06	4.84E-05
XLOC_014528	4336774	4337192	1	ENSSSCT00000000067	ENSSSCG00000000061	PMM1	-1.226426649	4.289688085	29.88523229	4.58E-08	2.63E-06
XLOC_007354	91436909	91437445	1	ENSSSCT00000017406	ENSSSCG00000015985	HOXD3	-1.223595633	-0.01013556	13.34137684	2.60E-04	4.16E-03
XLOC_009591	26651197	26651543	1	ENSSSCT00000018088	ENSSSCG00000016614	PTPRZ1	-1.221968824	0.995665048	13.17584972	2.84E-04	4.46E-03
XLOC_000989	304186077	304186214	1	ENSSSCT00000006267	ENSSSCG00000005698	NCS1	-1.221143058	0.964141591	15.81113244	7.00E-05	1.41E-03
XLOC_001577	153304674	153307607	1	ENSSSCT00000030424	ENSSSCG00000027232	FAM169B	-1.217633233	-0.1132344	11.25774971	7.93E-04	1.01E-02
XLOC_016609	153728255	153728513	1	ENSSSCT00000004336	ENSSSCG00000003921	ZSWIM5	-1.214808468	2.781660729	18.59951353	1.61E-05	4.21E-04
XLOC_021049	44428187	44429322	1	ENSSSCT00000016389	ENSSSCG00000015025	CRYAB	-1.213856738	3.439200942	18.22012343	1.97E-05	4.96E-04
XLOC_017317	84790091	84791149	1	ENSSSCT00000004021	ENSSSCG00000003625	PTAFR	-1.213498573	1.583674389	18.02052004	2.19E-05	5.46E-04
XLOC_000744	247961314	247961476	1	ENSSSCT00000005777	ENSSSCG00000005243	PGM5	-1.212119671	7.045365123	16.98153589	3.77E-05	8.43E-04
XLOC_016924	46148298	46148488	1	ENSSSCT00000024822	ENSSSCG00000030364	ENSSSCG00000030364	-1.211601144	4.704415638	27.9108499	1.27E-07	6.34E-06
XLOC_015120	4348950	4349762	1	ENSSSCT00000000068	ENSSSCG00000000062	CSDC2	-1.211027601	0.246088605	13.72692891	2.11E-04	3.52E-03
XLOC_000079	25290207	25290716	1	ENSSSCT00000004574	ENSSSCG00000004139	GPR126	-1.208793708	3.959556347	8.389222111	3.77E-03	3.40E-02
XLOC_010945	10774613	10776479	1	ENSSSCT00000023319	ENSSSCG00000021812	MS4A1	-1.207653476	6.660831665	8.242784644	4.09E-03	3.62E-02
XLOC_015952	45891810	45892037	1	ENSSSCT00000003376	ENSSSCG00000003039	GRIK5	-1.207137729	1.940381605	19.69737628	9.07E-06	2.60E-04
XLOC_022817	229	483	1	ENSSSCT00000030992	ENSSSCG00000025098	ENSSSCG00000025098	-1.207024694	0.800147517	12.26007103	4.63E-04	6.60E-03
XLOC_003397	26906916	26907084	1	ENSSSCT00000023886	ENSSSCG00000023429	ENSSSCG00000023429	-1.205943307	1.525181162	15.93034598	6.57E-05	1.33E-03
XLOC_023181	2190	2286	1	ENSSSCT00000031229	ENSSSCG00000023496	ENSSSCG00000023496	-1.204885308	2.603338163	21.39403063	3.74E-06	1.24E-04
XLOC_014248	103493232	103493362	1	ENSSSCT00000007153	ENSSSCG00000006531	ENSSSCG00000006531	-1.204368228	0.389031437	10.68585648	1.08E-03	1.29E-02
XLOC_006238	99354180	99354806	1	CUFF.154.2	NA	C10orf10	-1.203343764	2.138895242	16.95720607	3.82E-05	8.52E-04
XLOC_012649	10929442	10929568	1	ENSSSCT00000032354	ENSSSCG00000025858	ELN	-1.195702123	4.435674808	21.14997581	4.25E-06	1.39E-04
XLOC_015351	24727031	24727141	1	ENSSSCT00000000470	ENSSSCG00000000435	ENSSSCG00000000435	-1.195526765	3.774239476	23.68905054	1.13E-06	4.38E-05
XLOC_009756	4604883	4604897	1	ENSSSCT00000014129	ENSSSCG00000012926	PC	-1.195434846	4.79141272	12.25467841	4.64E-04	6.61E-03
XLOC_008441	55913976	55914609	1	ENSSSCT00000018503	ENSSSCG00000016992	NEURL1B	-1.195136959	0.614616883	14.13443298	1.70E-04	2.98E-03
XLOC_009085	46681151	46682429	1	ENSSSCT00000008036	ENSSSCG00000007344	KIAA1755	-1.192866183	2.878625238	26.22015873	3.05E-07	1.40E-05
XLOC_003371	24875051	24875969	1	ENSSSCT00000019094	ENSSSCG00000017540	HOXB5	-1.190758176	1.780851406	16.40751994	5.11E-05	1.09E-03
XLOC_016006	48953703	48953825	1	ENSSSCT00000025210	ENSSSCG00000023371	EHD2	-1.190321797	6.167203194	26.41000857	2.76E-07	1.28E-05
XLOC_023672	8572	8665	1	ENSSSCT00000028681	ENSSSCG00000027936	ENSSSCG00000027936	-1.188553809	0.462383329	13.99276197	1.84E-04	3.15E-03
XLOC_010548	123463537	123464473	1	ENSSSCT00000015531	ENSSSCG00000014213	KCNN2	-1.187963971	-0.222363015	9.92529829	1.63E-03	1.80E-02
XLOC_003446	36206786	36208023	1	ENSSSCT00000019200	ENSSSCG00000017638	BZRAP1	-1.187447871	3.409501754	17.40922575	3.01E-05	7.01E-04
XLOC_008586	20571279	20571362	1	ENSSSCT00000007729	ENSSSCG00000007058	PLCB4	-1.184494951	3.695074753	15.96678875	6.45E-05	1.31E-03
XLOC_003693	1143385	1143590	1	ENSSSCT00000024097	ENSSSCG00000026155	FSCN2	-1.182463624	2.416237571	18.13389394	2.06E-05	5.17E-04
XLOC_010864	6208815	6209215	1	ENSSSCT00000014215	ENSSSCG00000013004	TM7SF2	-1.181686607	3.483791778	22.5534347	2.04E-06	7.30E-05
XLOC_007977	134364671	134365357	1	ENSSSCT00000017659	ENSSSCG00000016218	PTPRN	-1.178583486	0.291963133	12.37284212	4.36E-04	6.28E-03
XLOC_017929	53340541	53340761	1	ENSSSCT00000001970	ENSSSCG00000001762	CIB2	-1.177596749	2.702191774	23.52482563	1.23E-06	4.68E-05
XLOC_003141	1938599	1939204	1	ENSSSCT00000018664	ENSSSCG00000017144	NPTX1	-1.17752549	1.60945013	8.219045837	4.15E-03	3.65E-02
XLOC_015848	40067346	40067462	1	ENSSSCT00000027321	ENSSSCG00000021374	FXYD1	-1.176625861	1.96337533	15.09308435	1.02E-04	1.94E-03
XLOC_024368	127278177	127278540	1	ENSSSCT00000013884	ENSSSCG00000012699	FHL1C	-1.173176642	6.973751055	23.59369782	1.19E-06	4.57E-05
XLOC_020922	10070248	10070327	1	ENSSSCT00000016195	ENSSSCG00000014843	CHRDL2	-1.172978953	0.432873149	14.04946573	1.78E-04	3.08E-03
XLOC_007514	134512277	134513027	1	ENSSSCT00000023627	ENSSSCG00000028052	OBSL1	-1.172749444	3.64897476	21.92670037	2.83E-06	9.74E-05
XLOC_007719	53776053	53779752	1	ENSSSCT00000017209	ENSSSCG00000015802	FAM149A	-1.170545586	3.547435416	30.71078888	2.99E-08	1.82E-06
XLOC_020799	3991503	3992333	1	ENSSSCT00000015984	ENSSSCG00000014633	PRKCDBP	-1.168085208	4.973384986	27.2314807	1.80E-07	8.81E-06
XLOC_010926	9351869	9355266	1	ENSSSCT00000014297	ENSSSCG00000013079	DAGLA	-1.164635095	4.666580867	26.81732087	2.24E-07	1.07E-05
XLOC_005490	133439570	133439669	1	ENSSSCT00000024619	ENSSSCG00000022550	DGKG	-1.163789656	0.153676798	10.71340387	1.06E-03	1.27E-02
XLOC_002796	24163874	24164057	1	ENSSSCT00000022928	ENSSSCG00000021818	ENOX1	-1.163668828	1.722253131	17.87649025	2.36E-05	5.73E-04
XLOC_000536	180185937	180186085	1	ENSSSCT00000005430	ENSSSCG00000004920	ENSSSCG00000004920	-1.163582143	0.801528765	12.1758559	4.84E-04	6.83E-03
XLOC_019587	138635406	138635483	1	ENSSSCT00000010077	ENSSSCG00000009203	SNCA	-1.162609936	-0.535972821	8.473182501	3.60E-03	3.28E-02
XLOC_000301	118116558	118116677	1	ENSSSCT00000005024	ENSSSCG00000004549	RBPMS2	-1.161931	3.186321185	17.48082838	2.90E-05	6.79E-04
XLOC_008849	65094783	65094927	1	ENSSSCT00000008222	ENSSSCG00000007507	PCK1	-1.159712147	7.167683282	10.53557605	1.17E-03	1.38E-02
XLOC_009767	5131242	5131327	1	ENSSSCT00000014155	ENSSSCG00000012950	RIN1	-1.158787345	2.069098448	21.24232704	4.05E-06	1.34E-04
XLOC_001327	84446264	84447507	1	ENSSSCT00000025151	ENSSSCG00000020883	ENSSSCG00000020883	-1.15667986	2.328952026	22.21062726	2.44E-06	8.54E-05
XLOC_009396	50059415	50059856	1	ENSSSCT00000018183	ENSSSCG00000016702	HOXA6	-1.156426752	-0.692447521	8.041682295	4.57E-03	3.96E-02
XLOC_013304	1915228	1915265	1	ENSSSCT00000028369	ENSSSCG00000021284	GPR20	-1.155171982	-0.20484362	11.21250925	8.12E-04	1.03E-02
XLOC_016828	40634195	40637996	1	ENSSSCT00000025250	ENSSSCG00000023498	HSPB6	-1.153019592	6.427549316	21.45246033	3.63E-06	1.22E-04
XLOC_015636	101077132	101077323	1	ENSSSCT00000001018	ENSSSCG00000000932	NTS	-1.149768196	5.64580401	15.13296879	1.00E-04	1.92E-03
XLOC_007751	61962916	61962993	1	ENSSSCT00000017254	ENSSSCG00000015846	RBPMS	-1.147676509	4.194605176	23.19838731	1.46E-06	5.44E-05
XLOC_011393	73063907	73065530	1	ENSSSCT00000014793	ENSSSCG00000013545	TUBB4A	-1.146242264	2.941152517	17.15186439	3.45E-05	7.84E-04
XLOC_023669	18671	19344	1	ENSSSCT00000030071	ENSSSCG00000022908	ENSSSCG00000022908	-1.144223409	1.318818717	15.97781304	6.41E-05	1.31E-03
XLOC_021971	59383	59482	1	ENSSSCT00000023254	ENSSSCG00000029132	ENSSSCG00000029132	-1.143931095	0.096758492	10.41159348	1.25E-03	1.46E-02
XLOC_020750	150042014	150042703	1	ENSSSCT00000017023	ENSSSCG00000015629	ENSSSCG00000015629	-1.143184091	0.78476956	7.789473097	5.26E-03	4.40E-02
XLOC_003804	17123471	17127515	1	ENSSSCT00000018847	ENSSSCG00000017311	MAPT	-1.142693805	4.194142086	26.16504551	3.13E-07	1.44E-05
XLOC_021262	91500795	91505450	1	ENSSSCT00000029225	ENSSSCG00000024591	ETV1	-1.141126198	3.83531287	26.24289206	3.01E-07	1.40E-05
XLOC_015379	35954423	35954662	1	ENSSSCT00000031897	ENSSSCG00000027797	ENSSSCG00000027797	-1.14040355	1.571822991	17.36398291	3.09E-05	7.17E-04
XLOC_012998	71666747	71667980	1	ENSSSCT00000009051	ENSSSCG00000008265	DOK1	-1.139241109	5.673522813	36.27313258	1.72E-09	1.31E-07
XLOC_006923	98575637	98575907	1	ENSSSCT00000011384	ENSSSCG00000010400	MSMB	-1.139179899	4.390282643	31.36405806	2.14E-08	1.35E-06
XLOC_006489	6822068	6823296	1	ENSSSCT00000010539	ENSSSCG00000009616	HR	-1.136254399	4.20419776	29.16708486	6.64E-08	3.66E-06
XLOC_013792	118808703	118808722	1	ENSSSCT00000007432	ENSSSCG00000006784	C1ORF183	-1.135647895	2.140986678	20.51772092	5.91E-06	1.82E-04
XLOC_023643	7490	7822	1	ENSSSCT00000004591	ENSSSCG00000004153	PERP	-1.13562582	4.824143006	19.1037734	1.24E-05	3.37E-04
XLOC_019047	103590368	103590522	1	ENSSSCT00000002632	ENSSSCG00000002368	LTBP2	-1.135061522	2.543656431	15.04003832	1.05E-04	1.99E-03
XLOC_010327	73683678	73683868	1	ENSSSCT00000014778	ENSSSCG00000013531	VMAC	-1.133936425	-0.173610097	9.04533249	2.63E-03	2.61E-02
XLOC_010438	82023171	82023842	1	ENSSSCT00000015330	ENSSSCG00000014034	N4BP3	-1.128898302	1.561652068	18.74145378	1.50E-05	3.96E-04
XLOC_005627	170577770	170578846	1	ENSSSCT00000013108	ENSSSCG00000011979	GPR15	-1.128396345	-0.38937707	8.47605361	3.60E-03	3.28E-02
XLOC_013998	40894612	40895124	1	ENSSSCT00000006664	ENSSSCG00000006073	OSR2	-1.128350174	5.742439025	19.66525242	9.23E-06	2.63E-04
XLOC_020061	682482	682682	1	ENSSSCT00000015918	ENSSSCG00000014568	ST5	-1.127816332	6.009202221	24.73421936	6.58E-07	2.71E-05
XLOC_001498	141206140	141206695	1	ENSSSCT00000005163	ENSSSCG00000004677	DUOXA1	-1.126466573	0.232581644	10.59023929	1.14E-03	1.35E-02
XLOC_023662	27321	28302	1	CUFF.502.4	NA	ENSSSCG00000028259	-1.125819492	1.844757793	17.94805757	2.27E-05	5.60E-04
XLOC_000778	263316067	263317188	1	ENSSSCT00000005834	ENSSSCG00000005297	DNAJB5	-1.125795704	4.186601823	20.82797679	5.02E-06	1.58E-04
XLOC_012795	39862785	39863164	1	ENSSSCT00000008716	ENSSSCG00000007953	DNASE1	-1.122772046	2.139550447	17.50601981	2.86E-05	6.72E-04
XLOC_002904	86550146	86550326	1	ENSSSCT00000010485	ENSSSCG00000009564	FAM70B	-1.120857933	3.654568962	9.031530082	2.65E-03	2.62E-02
XLOC_002312	37361493	37361513	1	ENSSSCT00000012033	ENSSSCG00000010992	AQP7	-1.118914278	3.469947448	18.03837812	2.16E-05	5.41E-04
XLOC_022419	8431	8608	1	ENSSSCT00000027863	ENSSSCG00000023630	CPM	-1.11509003	2.596336959	9.822479176	1.72E-03	1.89E-02
XLOC_007949	131680310	131682549	1	ENSSSCT00000032259	ENSSSCG00000025924	IGFBP-5	-1.114133531	4.774975556	30.38328529	3.55E-08	2.10E-06
XLOC_010188	65300766	65300922	1	ENSSSCT00000015048	ENSSSCG00000013773	LPHN1	-1.11394751	4.143396778	20.85862244	4.94E-06	1.56E-04
XLOC_006024	50669019	50669728	1	ENSSSCT00000010972	ENSSSCG00000010015	OSBP2	-1.113766415	1.123354747	7.655853567	5.66E-03	4.67E-02
XLOC_016445	96482621	96482919	1	CUFF.362.2	NA	MYOM1	-1.112923848	3.781570871	12.64985124	3.76E-04	5.60E-03
XLOC_002809	34543349	34543610	1	ENSSSCT00000024210	ENSSSCG00000021058	ENSSSCG00000021058	-1.110938017	0.695066425	12.13819905	4.94E-04	6.93E-03
XLOC_008037	148339412	148340490	1	CUFF.192.1	NA	ENSSSCG00000016303	-1.109432801	5.158695909	20.55544702	5.79E-06	1.79E-04
XLOC_003273	19442755	19442824	1	ENSSSCT00000030078	ENSSSCG00000025414	PYY	-1.10915265	4.35411063	17.05596712	3.63E-05	8.19E-04
XLOC_007351	91399214	91399583	1	ENSSSCT00000017404	ENSSSCG00000015983	HOXD8	-1.106829381	-0.082242104	11.32173893	7.66E-04	9.84E-03
XLOC_011390	72958832	72959126	1	ENSSSCT00000014799	ENSSSCG00000013550	SLC25A23	-1.106203707	2.980213134	22.05247145	2.65E-06	9.19E-05
XLOC_016854	42669944	42670194	1	ENSSSCT00000029365	ENSSSCG00000023212	CPI17	-1.106200437	4.233741457	24.45400747	7.61E-07	3.05E-05
XLOC_019230	2284188	2284321	1	ENSSSCT00000009525	ENSSSCG00000008706	ENSSSCG00000008706	-1.104992503	0.684392212	12.90449728	3.28E-04	5.01E-03
XLOC_008208	55799386	55800165	1	ENSSSCT00000023231	ENSSSCG00000027611	NEURL1B	-1.104737955	6.582333686	25.92523309	3.55E-07	1.60E-05
XLOC_009019	39636693	39637234	1	ENSSSCT00000029854	ENSSSCG00000021920	SOX12	-1.103019184	0.765740535	12.40167681	4.29E-04	6.22E-03
XLOC_017992	62658015	62658044	1	ENSSSCT00000002098	ENSSSCG00000001873	CSPG4	-1.101839844	4.500092356	19.97908078	7.83E-06	2.31E-04
XLOC_019076	116348931	116349673	1	ENSSSCT00000023979	ENSSSCG00000027865	GALC	-1.099611841	4.170830966	28.49047744	9.42E-08	4.88E-06
XLOC_018034	69920925	69920927	1	ENSSSCT00000002192	ENSSSCG00000001959	CFL2	-1.098206665	5.531713356	11.06672998	8.79E-04	1.09E-02
XLOC_002944	5849650	5850257	1	ENSSSCT00000024217	ENSSSCG00000025996	ENSSSCG00000025996	-1.097148529	0.85316299	8.483860776	3.58E-03	3.27E-02
XLOC_016748	17719919	17720332	1	ENSSSCT00000003112	ENSSSCG00000002812	KIFC3	-1.096936418	3.950226927	17.06790488	3.61E-05	8.16E-04
XLOC_007899	115927853	115928454	1	ENSSSCT00000017528	ENSSSCG00000016099	FAM126B	-1.096389167	2.756789993	19.65799116	9.26E-06	2.63E-04
XLOC_024659	65724399	65726926	1	ENSSSCT00000022492	ENSSSCG00000020876	ENSSSCG00000020876	-1.094637217	0.729351067	13.45880601	2.44E-04	3.97E-03
XLOC_024713	90744076	90745848	1	CUFF.527.2	NA	TMEM35	-1.094554517	0.966774051	14.67738481	1.28E-04	2.33E-03
XLOC_010802	2931347	2931592	1	ENSSSCT00000014084	ENSSSCG00000012883	GAL	-1.091157101	2.009029547	16.29319852	5.43E-05	1.14E-03
XLOC_012208	51051816	51052005	1	ENSSSCT00000008919	ENSSSCG00000008142	C2ORF40	-1.086535855	4.820583917	12.39465351	4.31E-04	6.24E-03
XLOC_010798	1866961	1867143	1	ENSSSCT00000014066	ENSSSCG00000012869	ANO1	-1.085985274	0.494186706	11.46935806	7.08E-04	9.27E-03
XLOC_020768	1497553	1497686	1	ENSSSCT00000015931	ENSSSCG00000014581	TUB	-1.083388864	-0.144537862	9.034687529	2.65E-03	2.61E-02
XLOC_008574	15800454	15800725	1	ENSSSCT00000007714	ENSSSCG00000007045	CHGB	-1.07931907	4.529214647	19.21680062	1.17E-05	3.24E-04
XLOC_003349	23526394	23526679	1	ENSSSCT00000019064	ENSSSCG00000017511	PLXDC1	-1.077849172	2.528580464	12.76572578	3.53E-04	5.33E-03
XLOC_014490	142924366	142925585	1	ENSSSCT00000007604	ENSSSCG00000006940	CYR61	-1.075606886	4.0198958	13.59560997	2.27E-04	3.73E-03
XLOC_015838	38565866	38566162	1	ENSSSCT00000003164	ENSSSCG00000002863	LRP3	-1.074774964	3.225282043	15.15692815	9.89E-05	1.90E-03
XLOC_003323	22235316	22235403	1	ENSSSCT00000019019	ENSSSCG00000017470	TNS4	-1.072853957	5.410205032	16.00577017	6.31E-05	1.29E-03
XLOC_018569	27917361	27917644	1	ENSSSCT00000025531	ENSSSCG00000025712	ENSSSCG00000025712	-1.071253575	3.664504118	12.74269971	3.57E-04	5.38E-03
XLOC_018619	33231047	33232327	1	ENSSSCT00000001670	ENSSSCG00000001498	BEND6	-1.07049792	1.186590952	15.81882268	6.97E-05	1.41E-03
XLOC_003897	23031760	23032293	1	ENSSSCT00000019048	ENSSSCG00000017495	GRB7	-1.069984713	4.665468917	15.18700062	9.74E-05	1.88E-03
XLOC_003256	18700968	18701456	1	ENSSSCT00000018879	ENSSSCG00000017343	GFAP	-1.069679562	1.574905357	16.09368682	6.03E-05	1.25E-03
XLOC_003252	18530591	18530741	1	ENSSSCT00000018874	ENSSSCG00000017338	PLCD3	-1.067304059	2.951953468	19.46361385	1.03E-05	2.89E-04
XLOC_007968	134122695	134124129	1	ENSSSCT00000017645	ENSSSCG00000016204	IHH	-1.067053391	5.780171641	11.1900837	8.22E-04	1.04E-02
XLOC_014768	33031837	33031976	1	ENSSSCT00000028225	ENSSSCG00000026004	MSRB3	-1.066741592	5.870126581	11.41389728	7.29E-04	9.46E-03
XLOC_006950	112652687	112655145	1	ENSSSCT00000011452	ENSSSCG00000010464	PPP1R3C	-1.065228338	2.920383735	18.58398616	1.63E-05	4.22E-04
XLOC_022961	1631	2504	1	ENSSSCT00000027518	ENSSSCG00000027580	DBN1	-1.064962614	3.693882722	16.58098294	4.66E-05	1.00E-03
XLOC_001466	126414879	126415607	1	ENSSSCT00000005079	ENSSSCG00000004598	GCOM1	-1.064474894	2.886974337	13.28611213	2.67E-04	4.26E-03
XLOC_004348	28704207	28704444	1	ENSSSCT00000012349	ENSSSCG00000011280	VPAC1	-1.064097138	6.687220611	19.43678926	1.04E-05	2.91E-04
XLOC_021270	94582715	94583130	1	ENSSSCT00000016734	ENSSSCG00000015359	SOSTDC1	-1.063821488	0.041449005	7.493547538	6.19E-03	4.99E-02
XLOC_003936	26417119	26417335	1	ENSSSCT00000029554	ENSSSCG00000021015	ENSSSCG00000021015	-1.062667171	4.293488785	14.93650868	1.11E-04	2.09E-03
XLOC_017196	69633988	69634145	1	ENSSSCT00000003858	ENSSSCG00000003472	ARHGEF19	-1.061798835	4.993800695	12.98473673	3.14E-04	4.85E-03
XLOC_006841	80559386	80559423	1	ENSSSCT00000011252	ENSSSCG00000010280	C10ORF54	-1.061424319	5.024314988	21.60159428	3.36E-06	1.14E-04
XLOC_008994	37247008	37247081	1	ENSSSCT00000007844	ENSSSCG00000007171	EBF4	-1.060305935	0.790704478	9.547565767	2.00E-03	2.10E-02
XLOC_013768	115641713	115641866	1	ENSSSCT00000007393	ENSSSCG00000006748	TSPAN2	-1.060216046	3.090798897	12.18429007	4.82E-04	6.81E-03
XLOC_017839	37258053	37258159	1	ENSSSCT00000032169	ENSSSCG00000022111	CDKN1A	-1.055440436	6.546820638	24.86203056	6.16E-07	2.58E-05
XLOC_009708	183782	183800	1	ENSSSCT00000014040	ENSSSCG00000012845	CEND1	-1.053669936	1.369601642	10.42103921	1.25E-03	1.45E-02
XLOC_013139	108936244	108937431	1	ENSSSCT00000023650	ENSSSCG00000021359	CDC42EP3	-1.05110299	3.933519279	18.97278343	1.33E-05	3.56E-04
XLOC_005499	136664920	136665902	1	ENSSSCT00000012925	ENSSSCG00000011813	LEPREL1	-1.049579902	2.588437691	20.3468862	6.46E-06	1.96E-04
XLOC_007089	144881645	144881898	1	ENSSSCT00000011739	ENSSSCG00000010728	CPXM2	-1.049090558	4.874885095	7.816607726	5.18E-03	4.35E-02
XLOC_002050	301554315	301556158	1	ENSSSCT00000006167	ENSSSCG00000005608	ANGPTL2	-1.048131591	5.247390557	17.87551775	2.36E-05	5.73E-04
XLOC_003400	26969871	26969991	1	ENSSSCT00000019120	ENSSSCG00000017565	SPATA20	-1.046522267	2.125776894	12.18244084	4.82E-04	6.81E-03
XLOC_013647	103357907	103358723	1	ENSSSCT00000007141	ENSSSCG00000006521	FAM189B	-1.046176236	2.389871461	20.98760597	4.62E-06	1.48E-04
XLOC_002808	34293180	34293367	1	ENSSSCT00000025779	ENSSSCG00000021189	ENSSSCG00000021189	-1.045284333	0.441505288	10.92963721	9.46E-04	1.16E-02
XLOC_022028	37127	37150	1	ENSSSCT00000001744	ENSSSCG00000001565	CDKN1A	-1.045191305	3.321635009	17.69417023	2.59E-05	6.19E-04
XLOC_008377	35278525	35278562	1	ENSSSCT00000018399	ENSSSCG00000016894	ARL15	-1.045147801	1.290248846	9.988231198	1.58E-03	1.76E-02
XLOC_017336	86751333	86751959	1	ENSSSCT00000004040	ENSSSCG00000003644	FHL3	-1.043302343	2.751878193	19.98944641	7.79E-06	2.30E-04
XLOC_016497	112903785	112903874	1	ENSSSCT00000023176	ENSSSCG00000027935	FHOD3	-1.042449432	2.770652125	16.16149288	5.82E-05	1.21E-03
XLOC_018793	60210865	60211423	1	ENSSSCT00000002070	ENSSSCG00000001847	MESP1	-1.042436965	2.704745318	9.489180415	2.07E-03	2.14E-02
XLOC_014901	65899679	65900065	1	ENSSSCT00000000728	ENSSSCG00000000672	CLSTN3	-1.042193695	1.939664082	13.3830689	2.54E-04	4.10E-03
XLOC_007788	76292762	76292799	1	ENSSSCT00000017307	ENSSSCG00000015895	GCG	-1.04015043	5.03938618	14.46414409	1.43E-04	2.57E-03
XLOC_012075	38677800	38677962	1	ENSSSCT00000008695	ENSSSCG00000007933	sep-12	-1.039355624	1.190987228	12.66259492	3.73E-04	5.58E-03
XLOC_012981	62435510	62436923	1	ENSSSCT00000009025	ENSSSCG00000008241	TCF7L1	-1.039064856	2.810441327	20.89432843	4.85E-06	1.54E-04
XLOC_023126	15139	15206	1	ENSSSCT00000019137	ENSSSCG00000017579	COL1A1	-1.036520918	6.153852395	12.067956	5.13E-04	7.14E-03
XLOC_017140	59964629	59965696	1	CUFF.353.2	NA	TP73	-1.034610321	1.262886518	9.294207314	2.30E-03	2.33E-02
XLOC_013054	79099490	79099762	1	ENSSSCT00000009149	ENSSSCG00000008355	MEIS2	-1.033807098	0.701777037	14.2841716	1.57E-04	2.78E-03
XLOC_009945	16605411	16605545	1	ENSSSCT00000014464	ENSSSCG00000013244	PACSIN3	-1.032905201	2.400279752	19.17440069	1.19E-05	3.30E-04
XLOC_019099	120970535	120972595	1	ENSSSCT00000002728	ENSSSCG00000002457	ITPK1	-1.032737054	8.057802769	18.20432525	1.98E-05	5.00E-04
XLOC_021878	54452	54865	1	ENSSSCT00000024895	ENSSSCG00000022846	SLC4A3	-1.032703227	1.749886615	15.09487002	1.02E-04	1.94E-03
XLOC_023127	19892	20035	1	ENSSSCT00000024777	ENSSSCG00000030313	ENSSSCG00000030313	-1.032279468	3.691587402	14.81544307	1.19E-04	2.19E-03
XLOC_003173	5491999	5492760	1	ENSSSCT00000018724	ENSSSCG00000017199	TRIM47	-1.031240495	4.396475144	22.86322198	1.74E-06	6.37E-05
XLOC_023870	13667	13728	1	ENSSSCT00000028576	ENSSSCG00000021194	ENSSSCG00000021194	-1.029529768	0.442125627	10.21960349	1.39E-03	1.59E-02
XLOC_004128	52031785	52033197	1	ENSSSCT00000019450	ENSSSCG00000017874	ATP2A3	-1.02926548	7.564808926	23.6498571	1.16E-06	4.46E-05
XLOC_024401	139798726	139798821	1	ENSSSCT00000013930	ENSSSCG00000012741	MAMLD1	-1.028625746	-0.409757259	7.727854905	5.44E-03	4.52E-02
XLOC_002617	48598908	48598913	1	ENSSSCT00000012078	ENSSSCG00000011035	ENSSSCG00000011035	-1.028611247	0.398816467	11.21633643	8.11E-04	1.03E-02
XLOC_004900	189414690	189414939	1	ENSSSCT00000013137	ENSSSCG00000012006	ENSSSCG00000012006	-1.023997431	4.124145729	17.15905798	3.44E-05	7.84E-04
XLOC_021458	145772685	145775207	1	ENSSSCT00000027635	ENSSSCG00000026404	SERTAD4	-1.022938414	3.066689415	13.4602151	2.44E-04	3.97E-03
XLOC_001971	285804504	285804662	1	CUFF.41.3	NA	ENSSSCG00000030047	-1.022513375	0.973888253	14.0656748	1.77E-04	3.07E-03
XLOC_019499	109324685	109325278	1	ENSSSCT00000009958	ENSSSCG00000009092	TRPC3	-1.022398145	1.37362161	8.413482589	3.72E-03	3.36E-02
XLOC_019753	40100544	40101165	1	ENSSSCT00000009650	ENSSSCG00000008820	TEC	-1.022370626	4.649724819	21.20404815	4.13E-06	1.35E-04
XLOC_013483	77238391	77238588	1	ENSSSCT00000006821	ENSSSCG00000006225	TTPA	-1.022108647	-0.179485818	8.804591777	3.00E-03	2.87E-02
XLOC_001137	17070798	17073321	1	ENSSSCT00000004518	ENSSSCG00000004087	C6ORF97	-1.021067691	0.504775644	11.58881795	6.63E-04	8.80E-03
XLOC_003114	86582119	86582667	1	ENSSSCT00000010486	ENSSSCG00000009565	GAS6	-1.020073301	4.267137574	20.03291352	7.61E-06	2.27E-04
XLOC_015964	46229912	46230041	1	ENSSSCT00000003401	ENSSSCG00000003064	ETHE1	-1.01962493	5.252048175	20.96447318	4.68E-06	1.50E-04
XLOC_011974	17575285	17575674	1	ENSSSCT00000008504	ENSSSCG00000007757	TRIM72	-1.019546801	0.836082465	11.66076715	6.38E-04	8.55E-03
XLOC_016411	86858438	86858517	1	ENSSSCT00000004043	ENSSSCG00000003647	FHL3	-1.017349321	2.797223417	19.77135854	8.73E-06	2.51E-04
XLOC_011083	29775763	29778598	1	ENSSSCT00000026025	ENSSSCG00000024791	CD59	-1.016426731	5.148718145	18.629055	1.59E-05	4.15E-04
XLOC_004736	131758179	131758326	1	ENSSSCT00000022487	ENSSSCG00000025270	CHRD	-1.015424457	4.201341162	14.29171253	1.57E-04	2.78E-03
XLOC_008204	53334564	53334994	1	ENSSSCT00000025609	ENSSSCG00000029037	DRD1	-1.014909384	0.27518128	8.822727079	2.98E-03	2.85E-02
XLOC_010401	78333364	78333811	1	ENSSSCT00000014668	ENSSSCG00000013424	PALM	-1.014629245	2.581765788	17.95350245	2.26E-05	5.60E-04
XLOC_022848	20250	20300	1	ENSSSCT00000026373	ENSSSCG00000021409	TRIB1	-1.014571609	4.052974892	19.13258151	1.22E-05	3.35E-04
XLOC_003626	55063314	55063331	1	ENSSSCT00000025738	ENSSSCG00000024740	NLGN2	-1.014409546	0.351758731	10.55697411	1.16E-03	1.37E-02
XLOC_022059	59964	60537	1	ENSSSCT00000029668	ENSSSCG00000021927	ENSSSCG00000021927	-1.013946198	2.072812424	18.29045459	1.90E-05	4.82E-04
XLOC_023874	123248	123286	1	ENSSSCT00000028151	ENSSSCG00000021929	ENSSSCG00000021929	-1.012574137	1.409198887	12.51202715	4.04E-04	5.96E-03
XLOC_014096	81523050	81524165	1	ENSSSCT00000006838	ENSSSCG00000006240	FAM110B	-1.012559028	-0.08598116	8.483512407	3.58E-03	3.27E-02
XLOC_016321	76816945	76817135	1	ENSSSCT00000003948	ENSSSCG00000003554	SEPN1	-1.007175021	2.327684611	17.90767564	2.32E-05	5.68E-04
XLOC_015797	26420805	26420925	1	ENSSSCT00000029059	ENSSSCG00000030300	MT2A	-1.006320862	5.822047321	8.268579076	4.03E-03	3.58E-02
XLOC_023883	104068	104135	1	ENSSSCT00000032010	ENSSSCG00000029435	ENSSSCG00000029435	-1.006225797	1.685611356	14.78971298	1.20E-04	2.21E-03
XLOC_021670	326	477	1	ENSSSCT00000023826	ENSSSCG00000029140	CCL24	-1.003838982	1.743895651	11.3986405	7.35E-04	9.52E-03
XLOC_003938	26474267	26474433	1	ENSSSCT00000026557	ENSSSCG00000029074	ENSSSCG00000029074	-1.000898907	5.987833121	12.0381994	5.21E-04	7.21E-03
XLOC_011994	18470478	18470784	1	ENSSSCT00000026459	ENSSSCG00000029186	SEZ6L2	-1.000366859	0.513399087	10.45240599	1.22E-03	1.43E-02
XLOC_016434	90808417	90808567	1	ENSSSCT00000030572	ENSSSCG00000026022	ENSSSCG00000026022	-0.999873957	4.638712075	17.81365557	2.44E-05	5.87E-04
XLOC_016375	81956138	81956936	1	ENSSSCT00000003999	ENSSSCG00000003604	BAI2	-0.99980495	1.868406908	13.68729918	2.16E-04	3.58E-03
XLOC_021961	65462	66061	1	ENSSSCT00000027096	ENSSSCG00000027549	ENSSSCG00000027549	-0.999723402	0.572221694	9.362768075	2.21E-03	2.26E-02
XLOC_001749	209727828	209728702	1	ENSSSCT00000022854	ENSSSCG00000025013	RTN1	-0.999673133	1.712704433	16.02676235	6.25E-05	1.28E-03
XLOC_006870	85796582	85796831	1	ENSSSCT00000011303	ENSSSCG00000010325	KCNMA1	-0.999373842	2.322506398	11.63937935	6.46E-04	8.61E-03
XLOC_014601	15691969	15692317	1	ENSSSCT00000000208	ENSSSCG00000000195	PRPH	-0.998788991	2.82103207	13.17298532	2.84E-04	4.46E-03
XLOC_024540	38769349	38769393	1	ENSSSCT00000013386	ENSSSCG00000012240	ENSSSCG00000012240	-0.997167058	2.528370259	15.73901391	7.27E-05	1.46E-03
XLOC_000226	84502215	84502377	1	ENSSSCT00000004854	ENSSSCG00000004391	CEP57L1	-0.996718564	2.207634056	17.33661905	3.13E-05	7.25E-04
XLOC_005893	31598472	31599078	1	ENSSSCT00000010726	ENSSSCG00000009784	ABCB9	-0.994372121	3.537575937	16.5978823	4.62E-05	1.00E-03
XLOC_006545	21977211	21977418	1	ENSSSCT00000022985	ENSSSCG00000029331	PALLD	-0.99420603	4.826079615	15.51041774	8.21E-05	1.62E-03
XLOC_020476	71059335	71059592	1	ENSSSCT00000016645	ENSSSCG00000015276	ETNK2	-0.992989309	3.348454284	16.79648425	4.16E-05	9.16E-04
XLOC_023192	34712	34811	1	ENSSSCT00000023516	ENSSSCG00000028388	FOXJ2	-0.991874464	1.218541142	11.8476286	5.77E-04	7.81E-03
XLOC_017262	77873689	77875627	1	ENSSSCT00000003962	ENSSSCG00000003568	FAM46B	-0.990103994	5.646013579	10.4313251	1.24E-03	1.44E-02
XLOC_003161	4742037	4742347	1	ENSSSCT00000018697	ENSSSCG00000017172	ST6GALNAC1	-0.989461374	5.253254245	14.58526691	1.34E-04	2.43E-03
XLOC_013008	71857980	71858196	1	ENSSSCT00000031551	ENSSSCG00000022499	TLX2	-0.989384674	0.317511796	7.809938936	5.20E-03	4.36E-02
XLOC_007545	145293291	145293580	1	ENSSSCT00000017714	ENSSSCG00000016267	ITM2C	-0.98751915	9.541171108	16.89982094	3.94E-05	8.77E-04
XLOC_009650	47566197	47567292	1	ENSSSCT00000018167	ENSSSCG00000016686	PRR15	-0.984688191	6.206717821	14.78976855	1.20E-04	2.21E-03
XLOC_018575	28001420	28005458	1	ENSSSCT00000028503	ENSSSCG00000024403	PRRT1	-0.984494181	4.207323873	16.33475774	5.31E-05	1.12E-03
XLOC_015338	24133018	24133880	1	ENSSSCT00000028141	ENSSSCG00000024919	RDH16	-0.98236023	2.73122603	12.06865298	5.13E-04	7.14E-03
XLOC_018572	27962237	27962385	1	ENSSSCT00000027572	ENSSSCG00000026732	ENSSSCG00000026732	-0.980539354	1.666479863	11.41636522	7.28E-04	9.45E-03
XLOC_023814	42422	42577	1	ENSSSCT00000000476	ENSSSCG00000000441	ENSSSCG00000000441	-0.980139514	2.218178408	12.43520044	4.21E-04	6.12E-03
XLOC_010797	1575575	1577310	1	ENSSSCT00000027944	ENSSSCG00000024158	ENSSSCG00000024158	-0.979298596	2.999527809	16.358016	5.24E-05	1.11E-03
XLOC_022909	20860	21111	1	ENSSSCT00000025698	ENSSSCG00000022389	TPPP	-0.979252328	2.051498516	10.12876911	1.46E-03	1.65E-02
XLOC_002074	303025978	303026328	1	ENSSSCT00000006218	ENSSSCG00000005655	WDR34	-0.977651421	4.056840697	16.89656625	3.95E-05	8.77E-04
XLOC_012129	41772605	41772711	1	ENSSSCT00000008789	ENSSSCG00000008020	IFT140	-0.977126312	2.774843251	17.84748231	2.39E-05	5.78E-04
XLOC_009217	6276687	6276764	1	ENSSSCT00000017896	ENSSSCG00000016435	SMARCD3	-0.976749433	4.111162003	17.42756358	2.98E-05	6.96E-04
XLOC_002113	307780257	307780373	1	ENSSSCT00000006322	ENSSSCG00000005750	COL5A1	-0.976686986	3.249806949	11.31677317	7.68E-04	9.86E-03
XLOC_019022	99955639	99957757	1	ENSSSCT00000002577	ENSSSCG00000002315	SLC8A3	-0.975831768	0.779430219	11.58785222	6.64E-04	8.80E-03
XLOC_006875	88501439	88502486	1	ENSSSCT00000011310	ENSSSCG00000010332	PLAC9	-0.973622543	2.918663478	11.43429309	7.21E-04	9.40E-03
XLOC_007738	55810718	55812253	1	ENSSSCT00000017236	ENSSSCG00000015828	ZNF703	-0.972889421	4.803894408	10.05307524	1.52E-03	1.70E-02
XLOC_000861	278643318	278643500	1	ENSSSCT00000025908	ENSSSCG00000026467	ZNF462	-0.97281916	0.424493043	9.089055276	2.57E-03	2.56E-02
XLOC_013182	118790387	118791631	1	ENSSSCT00000032551	ENSSSCG00000029305	FNDC4	-0.971863753	0.24793072	8.491731222	3.57E-03	3.26E-02
XLOC_016560	145986151	145986229	1	CUFF.372.2	NA	ENSSSCG00000030538	-0.971481324	0.218907366	9.563535651	1.98E-03	2.09E-02
XLOC_012908	48584007	48585347	1	ENSSSCT00000008898	ENSSSCG00000008122	AAR2B	-0.971436674	0.298686737	9.224337494	2.39E-03	2.41E-02
XLOC_017410	105223854	105224060	1	ENSSSCT00000004122	ENSSSCG00000003722	CDH2	-0.970954105	0.971955864	11.42938238	7.23E-04	9.42E-03
XLOC_022261	82032	82157	1	ENSSSCT00000024471	ENSSSCG00000029322	ENSSSCG00000029322	-0.970221218	1.108287404	11.44094941	7.18E-04	9.38E-03
XLOC_004833	156163781	156163949	1	ENSSSCT00000023714	ENSSSCG00000025826	ENSSSCG00000025826	-0.969136335	2.698439442	17.76498568	2.50E-05	5.99E-04
XLOC_007108	150935646	150938243	1	ENSSSCT00000011769	ENSSSCG00000010757	EBF3	-0.968681712	0.847633334	10.83321342	9.97E-04	1.21E-02
XLOC_010672	149106525	149108114	1	ENSSSCT00000015709	ENSSSCG00000014379	PCDHB15	-0.968516873	-0.00599367	8.372748392	3.81E-03	3.42E-02
XLOC_011902	7753142	7753348	1	ENSSSCT00000030909	ENSSSCG00000030337	NYAP1	-0.967591932	2.425467772	11.86919231	5.71E-04	7.74E-03
XLOC_008871	151830	152699	1	ENSSSCT00000007631	ENSSSCG00000006966	CLDN23	-0.966728136	2.990369254	11.50922657	6.93E-04	9.10E-03
XLOC_017447	125501540	125501553	1	CUFF.368.2	NA	NEXN	-0.966539276	4.06148804	9.14679013	2.49E-03	2.49E-02
XLOC_006128	66161716	66162073	1	ENSSSCT00000011165	ENSSSCG00000010199	RET	-0.966380187	2.563080627	14.01982466	1.81E-04	3.12E-03
XLOC_023207	1775	2263	1	ENSSSCT00000030624	ENSSSCG00000028391	PPP1R13L	-0.965375396	2.39493256	14.3439024	1.52E-04	2.72E-03
XLOC_023312	13940	14065	1	ENSSSCT00000025636	ENSSSCG00000023292	INF2	-0.964595673	2.918302524	13.3434484	2.59E-04	4.16E-03
XLOC_016357	79417344	79417634	1	ENSSSCT00000031603	ENSSSCG00000030432	RAB42	-0.964124341	1.028470212	11.13373107	8.48E-04	1.06E-02
XLOC_021477	25346	25690	1	ENSSSCT00000024685	ENSSSCG00000028858	FAM83C	-0.963391582	0.605912306	9.585300734	1.96E-03	2.07E-02
XLOC_012224	56449363	56449675	1	ENSSSCT00000008953	ENSSSCG00000008175	CHST10	-0.96264048	4.293428072	15.37935075	8.79E-05	1.72E-03
XLOC_017038	51805504	51806023	1	ENSSSCT00000003595	ENSSSCG00000003236	ENSSSCG00000003236	-0.96256554	1.652085732	12.10580872	5.03E-04	7.03E-03
XLOC_018106	82980637	82980709	1	ENSSSCT00000031004	ENSSSCG00000022705	SALL2	-0.960565162	1.855280878	13.78345226	2.05E-04	3.44E-03
XLOC_015988	47679736	47680594	1	ENSSSCT00000023153	ENSSSCG00000026220	CCDC8	-0.960444064	2.683592454	19.44669432	1.03E-05	2.90E-04
XLOC_012503	126843692	126844327	1	ENSSSCT00000009417	ENSSSCG00000008606	ENSSSCG00000008606	-0.959682497	0.789958107	9.145719989	2.49E-03	2.49E-02
XLOC_005884	30775616	30775959	1	ENSSSCT00000010706	ENSSSCG00000009764	CCDC92	-0.958502666	1.570586378	11.3494838	7.55E-04	9.71E-03
XLOC_017783	27681441	27681814	1	ENSSSCT00000001573	ENSSSCG00000023611	TNXB	-0.958065349	6.583843695	13.11403031	2.93E-04	4.58E-03
XLOC_020204	12302387	12302650	1	ENSSSCT00000016228	ENSSSCG00000014875	CAPN5	-0.955867803	7.695633742	15.56599094	7.97E-05	1.58E-03
XLOC_021341	119651625	119651917	1	ENSSSCT00000023536	ENSSSCG00000024136	AMPH	-0.95559272	0.50137576	11.06789441	8.78E-04	1.09E-02
XLOC_010719	158290183	158290621	1	ENSSSCT00000015792	ENSSSCG00000014445	ENSSSCG00000014445	-0.955198748	3.122665511	9.620657067	1.92E-03	2.04E-02
XLOC_019669	4324662	4327417	1	ENSSSCT00000009542	ENSSSCG00000008722	SH3TC1	-0.95392495	4.943242307	16.26606109	5.50E-05	1.15E-03
XLOC_013315	7894534	7894616	1	ENSSSCT00000006527	ENSSSCG00000005944	NDRG1	-0.95040362	6.338558908	15.8880029	6.72E-05	1.36E-03
XLOC_019759	41306138	41306356	1	ENSSSCT00000009669	ENSSSCG00000008833	SGCB	-0.949886239	1.130628363	11.4080536	7.31E-04	9.48E-03
XLOC_001931	279056681	279057885	1	ENSSSCT00000005981	ENSSSCG00000005437	KLF2	-0.94858389	7.149652202	10.01295952	1.55E-03	1.73E-02
XLOC_024272	101168736	101170814	1	ENSSSCT00000013720	ENSSSCG00000012548	MUM1L1	-0.948057939	0.837498652	9.122437149	2.52E-03	2.51E-02
XLOC_003314	21508848	21509039	1	ENSSSCT00000018992	ENSSSCG00000017446	ENSSSCG00000017446	-0.947238498	1.494158331	12.79868449	3.47E-04	5.26E-03
XLOC_010682	149242138	149243067	1	ENSSSCT00000030612	ENSSSCG00000021326	PCDHGA9	-0.94640555	0.593852588	10.2023637	1.40E-03	1.60E-02
XLOC_003649	56822669	56823739	1	ENSSSCT00000019582	ENSSSCG00000017993	NTN1	-0.94450669	1.986500071	12.6645106	3.73E-04	5.57E-03
XLOC_019614	144868128	144868633	1	ENSSSCT00000010125	ENSSSCG00000009245	SCD5	-0.944298843	1.18532977	7.971431017	4.75E-03	4.08E-02
XLOC_005129	34969985	34970129	1	ENSSSCT00000012455	ENSSSCG00000011377	LAMB2	-0.941742365	6.342659584	17.68925483	2.60E-05	6.19E-04
XLOC_019127	128362706	128362872	1	ENSSSCT00000027109	ENSSSCG00000020788	ENSSSCG00000020788	-0.941182859	0.768596401	10.79418233	1.02E-03	1.23E-02
XLOC_013649	103395530	103395658	1	ENSSSCT00000007145	ENSSSCG00000006524	THBS3	-0.940796014	3.49360085	14.30468759	1.55E-04	2.77E-03
XLOC_002346	49568428	49568439	1	ENSSSCT00000012084	ENSSSCG00000011040	CACNB2	-0.939657994	2.449469132	11.7130313	6.21E-04	8.36E-03
XLOC_011731	150066068	150066967	1	ENSSSCT00000015735	ENSSSCG00000014397	SPRY4	-0.938817043	0.362331753	7.519082385	6.10E-03	4.94E-02
XLOC_016807	38579823	38580191	1	ENSSSCT00000003165	ENSSSCG00000002864	SLC7A10	-0.938483475	0.946808268	9.803808243	1.74E-03	1.90E-02
XLOC_024050	38598909	38598933	1	ENSSSCT00000013384	ENSSSCG00000012238	ENSSSCG00000012238	-0.937431119	5.578193348	16.73774042	4.29E-05	9.35E-04
XLOC_020419	57581204	57581363	1	ENSSSCT00000016568	ENSSSCG00000015202	ROBO3	-0.936692767	0.75242522	8.004073461	4.67E-03	4.02E-02
XLOC_019566	129550397	129550594	1	ENSSSCT00000023747	ENSSSCG00000025240	DDIT4L	-0.936005329	2.410714264	10.6911413	1.08E-03	1.29E-02
XLOC_003581	52010790	52010877	1	ENSSSCT00000024123	ENSSSCG00000026507	ENSSSCG00000026507	-0.935527541	4.776327597	25.64188518	4.11E-07	1.83E-05
XLOC_004644	102204789	102206501	1	ENSSSCT00000030324	ENSSSCG00000024205	ARHGEF26	-0.934907316	3.294410668	11.27115779	7.87E-04	1.00E-02
XLOC_004801	145203730	145203885	1	ENSSSCT00000023701	ENSSSCG00000030362	ENSSSCG00000030362	-0.934876827	2.512153367	10.24489939	1.37E-03	1.57E-02
XLOC_022587	6588	6634	1	ENSSSCT00000032170	ENSSSCG00000029599	ENSSSCG00000029599	-0.934602659	2.285423019	9.855818182	1.69E-03	1.86E-02
XLOC_018197	98882434	98882643	1	ENSSSCT00000025622	ENSSSCG00000025196	ENSSSCG00000025196	-0.934307558	5.126613204	15.2881991	9.23E-05	1.79E-03
XLOC_019303	33970637	33970669	1	ENSSSCT00000024016	ENSSSCG00000022945	UCHL1	-0.933006547	0.723938948	8.897143271	2.86E-03	2.75E-02
XLOC_013187	119030264	119031256	1	ENSSSCT00000009362	ENSSSCG00000008557	EMILIN1	-0.932985664	6.999186834	17.94758019	2.27E-05	5.60E-04
XLOC_007309	82588672	82590157	1	ENSSSCT00000017333	ENSSSCG00000015917	LIMA1	-0.932920235	1.387716657	11.91240277	5.58E-04	7.60E-03
XLOC_016655	285352	285711	1	ENSSSCT00000002924	ENSSSCG00000002635	SPIRE2	-0.932860631	5.164151568	11.05323178	8.85E-04	1.10E-02
XLOC_002155	313809243	313809888	1	ENSSSCT00000006410	ENSSSCG00000005832	MAMDC4	-0.932243638	7.627283728	7.994921279	4.69E-03	4.04E-02
XLOC_010056	50699985	50700230	1	ENSSSCT00000014641	ENSSSCG00000013401	DKK3	-0.931656328	4.629941811	14.94331337	1.11E-04	2.08E-03
XLOC_006377	132403894	132405246	1	ENSSSCT00000011625	ENSSSCG00000010629	ADRA2A	-0.930832942	1.197101972	9.12874757	2.52E-03	2.51E-02
XLOC_015147	6966163	6968036	1	ENSSSCT00000028972	ENSSSCG00000030165	MAFF	-0.930706473	5.162175497	10.75642647	1.04E-03	1.25E-02
XLOC_021834	3721	4323	1	ENSSSCT00000022632	ENSSSCG00000028108	ASAP3	-0.93060567	2.073755672	12.49318748	4.08E-04	5.99E-03
XLOC_019017	98861961	98864601	1	ENSSSCT00000029512	ENSSSCG00000020703	ACTN1	-0.928789119	6.989014837	22.66523198	1.93E-06	6.97E-05
XLOC_004351	28849390	28849974	1	ENSSSCT00000027090	ENSSSCG00000030065	ZBTB47	-0.927444937	4.774285848	14.3034498	1.56E-04	2.77E-03
XLOC_009585	24665364	24666718	1	ENSSSCT00000018072	ENSSSCG00000016599	GPR37	-0.926146547	0.359371131	9.512400941	2.04E-03	2.12E-02
XLOC_000701	229662567	229662728	1	ENSSSCT00000031467	ENSSSCG00000025613	BNC2	-0.92610599	1.820978211	9.060428663	2.61E-03	2.59E-02
XLOC_017640	14013388	14013548	1	ENSSSCT00000001163	ENSSSCG00000001068	CAP2	-0.925648883	3.211415612	8.385995002	3.78E-03	3.40E-02
XLOC_012811	40659339	40661220	1	ENSSSCT00000030725	ENSSSCG00000028381	ENSSSCG00000028381	-0.925616566	2.753493847	12.82689033	3.42E-04	5.19E-03
XLOC_023470	58762	58953	1	ENSSSCT00000028619	ENSSSCG00000023367	IL22RA1	-0.92441025	5.431218412	12.53694905	3.99E-04	5.90E-03
XLOC_000219	82935422	82935454	1	ENSSSCT00000004840	ENSSSCG00000004379	SOBP	-0.923048496	0.489963025	8.011321943	4.65E-03	4.01E-02
XLOC_015106	3145792	3146201	1	ENSSSCT00000000035	ENSSSCG00000000033	BZRP	-0.922951353	6.281965383	10.31000359	1.32E-03	1.52E-02
XLOC_017580	157395569	157395781	1	ENSSSCT00000004397	ENSSSCG00000003975	KCNQ4	-0.922230642	1.277155251	9.692085284	1.85E-03	1.98E-02
XLOC_009002	37961461	37961771	1	ENSSSCT00000027106	ENSSSCG00000028461	ENSSSCG00000028461	-0.922035313	1.592534056	10.256824	1.36E-03	1.56E-02
XLOC_008883	5450598	5451988	1	ENSSSCT00000007650	ENSSSCG00000006985	MTMR7	-0.921713733	2.970126463	13.20022524	2.80E-04	4.43E-03
XLOC_021181	71086952	71087160	1	ENSSSCT00000016646	ENSSSCG00000015277	SOX13	-0.920046468	3.908742727	13.81810633	2.01E-04	3.41E-03
XLOC_003903	23931586	23931694	1	ENSSSCT00000019072	ENSSSCG00000017518	OSBPL7	-0.919930006	4.981042315	19.9182794	8.08E-06	2.37E-04
XLOC_011479	78314795	78314833	1	ENSSSCT00000014669	ENSSSCG00000013425	C19ORF21	-0.919506321	8.35461312	12.46944596	4.14E-04	6.04E-03
XLOC_012851	42282099	42283637	1	ENSSSCT00000008812	ENSSSCG00000008041	PKD1	-0.918983822	6.830129945	16.76877896	4.22E-05	9.24E-04
XLOC_013140	109204163	109204927	1	ENSSSCT00000009292	ENSSSCG00000008490	CDC42EP3	-0.917548318	2.725127802	13.68691633	2.16E-04	3.58E-03
XLOC_017913	48248958	48249038	1	CUFF.386.2	NA	MEP1A	-0.917362099	9.26093432	8.477626844	3.60E-03	3.28E-02
XLOC_016687	5213122	5214305	1	ENSSSCT00000002977	ENSSSCG00000002684	CDH13	-0.917310399	2.210316269	10.61841134	1.12E-03	1.33E-02
XLOC_017546	153608552	153611368	1	ENSSSCT00000031091	ENSSSCG00000023019	ENSSSCG00000023019	-0.917124084	0.706732657	9.457546683	2.10E-03	2.18E-02
XLOC_013243	137582368	137582520	1	ENSSSCT00000009459	ENSSSCG00000008646	RNF144A	-0.916915304	2.353767589	15.60098909	7.82E-05	1.55E-03
XLOC_019229	2256597	2256648	1	ENSSSCT00000030859	ENSSSCG00000029906	ENSSSCG00000029906	-0.916323124	0.22503614	7.915631642	4.90E-03	4.19E-02
XLOC_019595	140193310	140193512	1	ENSSSCT00000010088	ENSSSCG00000009213	ABCG2	-0.916272672	7.197700176	14.82980181	1.18E-04	2.18E-03
XLOC_007758	63426230	63430898	1	ENSSSCT00000026451	ENSSSCG00000022797	PPP1R3B	-0.916095805	4.864184421	18.97317471	1.33E-05	3.56E-04
XLOC_006714	53243675	53244107	1	ENSSSCT00000011025	ENSSSCG00000010064	GSTT1	-0.915934979	1.629386722	10.51026036	1.19E-03	1.40E-02
XLOC_003168	5129880	5129967	1	ENSSSCT00000018711	ENSSSCG00000017186	RNF157	-0.915893657	3.640678906	19.04824088	1.27E-05	3.45E-04
XLOC_015715	12027190	12028377	1	ENSSSCT00000003003	ENSSSCG00000002709	ENSSSCG00000002709	-0.915432511	0.484706522	8.606843468	3.35E-03	3.12E-02
XLOC_003935	26412517	26412903	1	ENSSSCT00000032157	ENSSSCG00000027593	ENSSSCG00000027593	-0.914657205	2.959208679	8.434652172	3.68E-03	3.33E-02
XLOC_005825	12546463	12546779	1	ENSSSCT00000025007	ENSSSCG00000020846	SCARA3	-0.913795998	3.374593739	17.02954083	3.68E-05	8.28E-04
XLOC_010844	5541055	5541663	1	ENSSSCT00000014175	ENSSSCG00000012968	CCDC85B	-0.911509568	3.152260561	15.03498272	1.06E-04	2.00E-03
XLOC_013824	122938281	122939129	1	ENSSSCT00000028041	ENSSSCG00000023187	ENSSSCG00000023187	-0.911201053	3.949519024	18.95186943	1.34E-05	3.59E-04
XLOC_011906	7918398	7918605	1	ENSSSCT00000029137	ENSSSCG00000027466	PCOLCE	-0.911116444	6.306516221	17.04986984	3.64E-05	8.20E-04
XLOC_009768	5146889	5149543	1	ENSSSCT00000031835	ENSSSCG00000029949	CD248	-0.910884388	3.525336207	12.93732881	3.22E-04	4.94E-03
XLOC_021180	70784156	70788743	1	ENSSSCT00000024637	ENSSSCG00000028069	ENSSSCG00000028069	-0.910277139	6.467952901	11.62146662	6.52E-04	8.68E-03
XLOC_008081	157512036	157512182	1	ENSSSCT00000017858	ENSSSCG00000016401	KIF1A	-0.910118158	1.159458724	10.20244371	1.40E-03	1.60E-02
XLOC_016025	49919339	49919650	1	ENSSSCT00000003504	ENSSSCG00000003155	PPP1R15A	-0.908695682	5.909226767	10.80227128	1.01E-03	1.23E-02
XLOC_008831	61049420	61052491	1	ENSSSCT00000008190	ENSSSCG00000007482	TSHZ2	-0.908294089	1.061504594	10.75279055	1.04E-03	1.26E-02
XLOC_012967	61264821	61267959	1	ENSSSCT00000029906	ENSSSCG00000023710	REEP1	-0.908271698	3.9175862	12.68697433	3.68E-04	5.53E-03
XLOC_024698	78329158	78329282	1	ENSSSCT00000013628	ENSSSCG00000012462	POF1B	-0.907295308	4.912153062	10.65909719	1.10E-03	1.30E-02
XLOC_009544	15075829	15078238	1	ENSSSCT00000018005	ENSSSCG00000016535	CALD1	-0.905736181	8.44979432	8.672630662	3.23E-03	3.04E-02
XLOC_001020	308064163	308064410	1	ENSSSCT00000006323	ENSSSCG00000005751	COL5A1	-0.905476532	7.285926238	14.11983664	1.72E-04	3.00E-03
XLOC_018203	99860648	99860837	1	ENSSSCT00000002576	ENSSSCG00000002314	SMOC1	-0.904027175	1.827574648	11.30451699	7.73E-04	9.87E-03
XLOC_006478	3602843	3605349	1	ENSSSCT00000010515	ENSSSCG00000009593	ROR2	-0.903309472	3.434909677	14.47842799	1.42E-04	2.56E-03
XLOC_018682	42165259	42166385	1	CUFF.383.2	NA	TFEB	-0.902760233	5.142452819	19.12303469	1.23E-05	3.36E-04
XLOC_024418	141883505	141883712	1	ENSSSCT00000013959	ENSSSCG00000012769	ATP2B3	-0.90258475	0.649567412	7.86569526	5.04E-03	4.28E-02
XLOC_018547	26987521	26988463	1	ENSSSCT00000031071	ENSSSCG00000027607	IER3	-0.900016815	3.056815459	13.99618972	1.83E-04	3.15E-03
XLOC_016980	49754258	49754619	1	ENSSSCT00000003491	ENSSSCG00000003146	NTN5	-0.899687367	4.131682324	11.09280564	8.67E-04	1.08E-02
XLOC_008639	35851523	35852901	1	ENSSSCT00000007811	ENSSSCG00000007139	ADRA1D	-0.899106526	0.441845025	7.900028251	4.94E-03	4.22E-02
XLOC_021474	21	56	1	ENSSSCT00000029565	ENSSSCG00000028326	NR4A1	-0.898021938	1.940223794	10.08309696	1.50E-03	1.68E-02
XLOC_009147	57474335	57478181	1	ENSSSCT00000008167	ENSSSCG00000007463	PTGIS	-0.89635877	4.52543701	10.16402901	1.43E-03	1.62E-02
XLOC_019427	76177908	76178847	1	ENSSSCT00000009839	ENSSSCG00000008982	STBD1	-0.895066229	4.656769684	16.14608382	5.86E-05	1.22E-03
XLOC_022996	1873	1985	1	ENSSSCT00000030568	ENSSSCG00000030700	ENSSSCG00000030700	-0.893688127	1.852624037	12.73977814	3.58E-04	5.39E-03
XLOC_010943	10490769	10491986	1	ENSSSCT00000014326	ENSSSCG00000013106	GPR44	-0.892864289	2.662982406	11.95801675	5.44E-04	7.45E-03
XLOC_006709	53116080	53119461	1	ENSSSCT00000023162	ENSSSCG00000025393	SUSD2	-0.891015361	7.552331579	12.05938099	5.15E-04	7.16E-03
XLOC_016292	73850685	73850820	1	ENSSSCT00000023916	ENSSSCG00000025146	ENSSSCG00000025146	-0.890909462	6.553295617	14.0568093	1.77E-04	3.08E-03
XLOC_021977	66796	66957	1	ENSSSCT00000031136	ENSSSCG00000027667	ENSSSCG00000027667	-0.889672772	2.818441501	11.97084474	5.40E-04	7.42E-03
XLOC_008091	4329880	4329900	1	ENSSSCT00000018269	ENSSSCG00000016782	FAM105A	-0.888317075	3.746767823	9.300255238	2.29E-03	2.32E-02
XLOC_013523	89134707	89135166	1	ENSSSCT00000006894	ENSSSCG00000006290	NP_001136139.1	-0.887446053	4.149464622	17.1776852	3.40E-05	7.78E-04
XLOC_006508	10117158	10119261	1	ENSSSCT00000010576	ENSSSCG00000009648	NEFM	-0.884201474	2.164752669	13.45084801	2.45E-04	3.98E-03
XLOC_007492	133116446	133116757	1	ENSSSCT00000024321	ENSSSCG00000026805	ENSSSCG00000026805	-0.883190616	2.753140309	9.940049151	1.62E-03	1.79E-02
XLOC_001338	85867147	85868599	1	ENSSSCT00000004864	ENSSSCG00000004401	DDO	-0.88267284	0.430397198	8.075053505	4.49E-03	3.90E-02
XLOC_011747	155076269	155076481	1	ENSSSCT00000015759	ENSSSCG00000027868	DPYSL3	-0.881631101	2.687600452	9.38449437	2.19E-03	2.24E-02
XLOC_004319	24826388	24826599	1	ENSSSCT00000024067	ENSSSCG00000027550	PLCD1	-0.881505429	4.770653032	16.00586903	6.31E-05	1.29E-03
XLOC_011715	148291970	148293201	1	ENSSSCT00000015699	ENSSSCG00000014369	CD14	-0.881272263	2.855311473	14.56637401	1.35E-04	2.45E-03
XLOC_009003	37987174	37987484	1	ENSSSCT00000029239	ENSSSCG00000029021	ENSSSCG00000029021	-0.881183392	2.780759748	9.418239638	2.15E-03	2.21E-02
XLOC_019423	75809805	75809920	1	ENSSSCT00000009831	ENSSSCG00000008976	ART3	-0.880878905	0.225948506	7.511830086	6.13E-03	4.95E-02
XLOC_019594	140152539	140152605	1	ENSSSCT00000010090	ENSSSCG00000009215	ENSSSCG00000009215	-0.880708641	6.066706844	14.84578208	1.17E-04	2.17E-03
XLOC_005382	98233243	98233340	1	ENSSSCT00000025236	ENSSSCG00000030260	PFN2	-0.880420039	1.744114338	8.863007458	2.91E-03	2.80E-02
XLOC_016856	42798072	42798189	1	ENSSSCT00000003280	ENSSSCG00000002957	GGN	-0.879477984	1.27421766	10.38858788	1.27E-03	1.47E-02
XLOC_012150	42590747	42590800	1	ENSSSCT00000030051	ENSSSCG00000027813	ENSSSCG00000027813	-0.879292341	2.945666063	11.63809006	6.46E-04	8.61E-03
XLOC_022231	26817	26871	1	ENSSSCT00000025524	ENSSSCG00000022364	CPT1B	-0.878708992	4.705234152	17.42951658	2.98E-05	6.96E-04
XLOC_014597	15172903	15172947	1	ENSSSCT00000000185	ENSSSCG00000000176	CACNB3	-0.876311777	3.827242821	16.33385099	5.31E-05	1.12E-03
XLOC_008671	39142053	39142109	1	ENSSSCT00000007878	ENSSSCG00000007199	C20ORF54	-0.876201529	3.759595651	7.700489205	5.52E-03	4.58E-02
XLOC_015159	7642317	7642515	1	ENSSSCT00000000131	ENSSSCG00000000125	LGALS1	-0.873936011	6.602326854	15.97264968	6.43E-05	1.31E-03
XLOC_000656	216775633	216775715	1	ENSSSCT00000025810	ENSSSCG00000022804	RHOJ	-0.871518727	4.46849044	13.82273514	2.01E-04	3.40E-03
XLOC_008717	43155401	43156038	1	ENSSSCT00000007966	ENSSSCG00000007281	MAP1LC3A	-0.87144482	5.128180705	15.27423525	9.30E-05	1.80E-03
XLOC_021646	24931	26817	1	ENSSSCT00000022281	ENSSSCG00000026503	mars-09	-0.871232102	2.802237764	15.65059029	7.62E-05	1.52E-03
XLOC_019696	15355493	15356401	1	ENSSSCT00000009572	ENSSSCG00000008749	SLIT2	-0.871063734	2.016198351	9.883270812	1.67E-03	1.84E-02
XLOC_008207	55768410	55769045	1	ENSSSCT00000018501	ENSSSCG00000016991	DUSP1	-0.870779131	6.520300893	11.35189455	7.54E-04	9.71E-03
XLOC_015900	42804352	42804570	1	ENSSSCT00000026246	ENSSSCG00000024751	SPRED3	-0.870167893	1.972043267	12.44305497	4.20E-04	6.11E-03
XLOC_006521	13007011	13008440	1	ENSSSCT00000010606	ENSSSCG00000009673	C8ORF80	-0.870006127	7.418337064	12.52222049	4.02E-04	5.94E-03
XLOC_013208	122136104	122138803	1	ENSSSCT00000009404	ENSSSCG00000008593	KLHL29	-0.869781263	1.829731277	11.44519997	7.17E-04	9.37E-03
XLOC_003130	554562	554949	1	ENSSSCT00000018656	ENSSSCG00000017137	METRNL	-0.86895955	5.362882228	13.42258817	2.49E-04	4.03E-03
XLOC_015542	71756585	71756736	1	ENSSSCT00000030429	ENSSSCG00000027725	CACNA1C	-0.868191566	1.796523771	11.95510222	5.45E-04	7.46E-03
XLOC_023565	32595	32627	1	ENSSSCT00000030408	ENSSSCG00000026936	ENSSSCG00000026936	-0.86748101	1.865566973	9.685678785	1.86E-03	1.98E-02
XLOC_004838	156787577	156788316	1	ENSSSCT00000013052	ENSSSCG00000011928	CCDC80	-0.866972652	5.491851731	10.72825	1.06E-03	1.27E-02
XLOC_005887	31116986	31117294	1	ENSSSCT00000010715	ENSSSCG00000009773	RILPL1	-0.866594146	2.386424314	13.58458483	2.28E-04	3.75E-03
XLOC_003138	1479054	1479230	1	ENSSSCT00000018660	ENSSSCG00000017141	AATK	-0.86573994	0.31175744	7.737655545	5.41E-03	4.50E-02
XLOC_019716	30533247	30534496	1	ENSSSCT00000009597	ENSSSCG00000008772	RELL1	-0.865214411	4.51339904	15.4389809	8.52E-05	1.67E-03
XLOC_003549	49214934	49214972	1	ENSSSCT00000022331	ENSSSCG00000028720	NXN	-0.863821782	4.263005376	16.34704414	5.27E-05	1.11E-03
XLOC_008529	469380	470015	1	ENSSSCT00000027113	ENSSSCG00000023851	ENSSSCG00000023851	-0.86246673	2.998953914	10.63254048	1.11E-03	1.32E-02
XLOC_018684	42310893	42311351	1	ENSSSCT00000001808	ENSSSCG00000001626	ENSSSCG00000001626	-0.861320987	1.067583509	8.91396476	2.83E-03	2.74E-02
XLOC_002157	313854923	313855735	1	ENSSSCT00000006416	ENSSSCG00000005837	FAM69B	-0.860774453	2.403154934	12.0415604	5.20E-04	7.20E-03
XLOC_013501	83968215	83968730	1	ENSSSCT00000006855	ENSSSCG00000006256	SOX17	-0.85911675	0.943448161	8.700268309	3.18E-03	2.99E-02
XLOC_001113	9838859	9839667	1	ENSSSCT00000004480	ENSSSCG00000004052	FNDC1	-0.858819647	3.917324448	8.350622126	3.86E-03	3.46E-02
XLOC_000886	285841738	285841865	1	ENSSSCT00000029470	ENSSSCG00000023475	ENSSSCG00000023475	-0.858287603	2.197698451	11.08972787	8.68E-04	1.08E-02
XLOC_003149	2591047	2591378	1	ENSSSCT00000018684	ENSSSCG00000017160	CBX4	-0.858227887	5.803293063	14.82432809	1.18E-04	2.19E-03
XLOC_008984	36285534	36286195	1	ENSSSCT00000007820	ENSSSCG00000007147	HSPA12B	-0.8578843	2.078562649	11.14486618	8.43E-04	1.05E-02
XLOC_008604	29448866	29449181	1	ENSSSCT00000007757	ENSSSCG00000007085	DSTN	-0.855923016	8.072681025	17.22552087	3.32E-05	7.66E-04
XLOC_001314	80638829	80638953	1	ENSSSCT00000004825	ENSSSCG00000004366	BVES	-0.854906227	1.021465623	7.649311346	5.68E-03	4.68E-02
XLOC_011057	19002630	19002833	1	ENSSSCT00000014502	ENSSSCG00000013278	TSPAN18	-0.853545117	1.402131294	8.270501545	4.03E-03	3.58E-02
XLOC_007399	106832342	106832440	1	ENSSSCT00000017481	ENSSSCG00000016056	GLS	-0.853276132	7.846805558	16.78912607	4.18E-05	9.17E-04
XLOC_000885	285795979	285796046	1	ENSSSCT00000006033	ENSSSCG00000005487	ENSSSCG00000005487	-0.85247017	3.290759885	11.97770921	5.38E-04	7.40E-03
XLOC_016714	13507302	13508419	1	ENSSSCT00000003020	ENSSSCG00000002726	MTSS1L	-0.851692187	3.618787938	13.16139398	2.86E-04	4.48E-03
XLOC_011162	53845171	53846469	1	ENSSSCT00000015280	ENSSSCG00000013989	GJC2	-0.851182757	0.432152741	8.537745259	3.48E-03	3.20E-02
XLOC_011433	75812097	75812793	1	ENSSSCT00000014717	ENSSSCG00000013472	ENSSSCG00000013472	-0.851122471	1.739482941	9.326785229	2.26E-03	2.30E-02
XLOC_024786	113758574	113760350	1	ENSSSCT00000013803	ENSSSCG00000012624	SLC25A43	-0.850295978	3.809422572	17.16220462	3.43E-05	7.83E-04
XLOC_011233	61567647	61567759	1	ENSSSCT00000022764	ENSSSCG00000025560	PGLYRP2	-0.848404685	2.59077554	8.80300049	3.01E-03	2.87E-02
XLOC_013248	139824616	139825571	1	ENSSSCT00000031364	ENSSSCG00000024285	DLG4	-0.848203167	3.578031859	14.80615033	1.19E-04	2.20E-03
XLOC_022462	7380	7554	1	ENSSSCT00000024261	ENSSSCG00000026551	ENSSSCG00000026551	-0.847481837	2.619858871	8.289351219	3.99E-03	3.56E-02
XLOC_015753	17304113	17304355	1	ENSSSCT00000023148	ENSSSCG00000024759	CX3CL1	-0.845814127	1.388233832	9.716918623	1.83E-03	1.96E-02
XLOC_011400	73642380	73643465	1	ENSSSCT00000014777	ENSSSCG00000013530	FUT3	-0.843233603	3.645564969	7.637651459	5.72E-03	4.70E-02
XLOC_018653	36937623	36937658	1	ENSSSCT00000001739	ENSSSCG00000001560	C6ORF222	-0.842150592	4.326346221	8.057959541	4.53E-03	3.93E-02
XLOC_024861	140071621	140073640	1	ENSSSCT00000013933	ENSSSCG00000012744	CD99L2	-0.840821707	3.37761351	11.41844865	7.27E-04	9.45E-03
XLOC_010791	550279	550417	1	ENSSSCT00000014058	ENSSSCG00000012862	OSBPL5	-0.840105538	3.738116875	10.72967481	1.05E-03	1.27E-02
XLOC_004670	108941014	108941118	1	ENSSSCT00000024938	ENSSSCG00000023434	PPM1L	-0.839792479	1.489691126	9.793255893	1.75E-03	1.90E-02
XLOC_012273	62399406	62399487	1	CUFF.275.2	NA	SH2D6	-0.838625133	2.386304181	9.366114185	2.21E-03	2.26E-02
XLOC_005579	155885416	155887482	1	ENSSSCT00000031666	ENSSSCG00000024429	SIDT1	-0.837418718	2.568734067	12.96444723	3.17E-04	4.90E-03
XLOC_006332	121661738	121662005	1	ENSSSCT00000026339	ENSSSCG00000029533	SEMA4G	-0.836961683	6.591352988	9.893624281	1.66E-03	1.83E-02
XLOC_023125	4933	5175	1	ENSSSCT00000026995	ENSSSCG00000021943	ENSSSCG00000021943	-0.835336774	6.033572629	11.30909591	7.71E-04	9.86E-03
XLOC_004274	4373099	4373131	1	ENSSSCT00000031920	ENSSSCG00000029811	PLCL2	-0.832983871	5.195240688	16.64961488	4.50E-05	9.77E-04
XLOC_014639	18768002	18768610	1	ENSSSCT00000000280	ENSSSCG00000000261	IGFBP6	-0.830579962	2.143545174	10.95503107	9.33E-04	1.15E-02
XLOC_024417	141854443	141854692	1	ENSSSCT00000013956	ENSSSCG00000012766	BGN	-0.828843973	4.923407421	13.52759341	2.35E-04	3.84E-03
XLOC_003937	26469602	26469688	1	ENSSSCT00000019139	ENSSSCG00000017581	COL1A1	-0.828666711	5.213766048	9.715467821	1.83E-03	1.96E-02
XLOC_018790	60093441	60093556	1	ENSSSCT00000002062	ENSSSCG00000001840	ENSSSCG00000001840	-0.82822725	3.090234702	14.07069828	1.76E-04	3.07E-03
XLOC_015174	9957810	9958047	1	ENSSSCT00000000161	ENSSSCG00000000153	ISX	-0.827955119	4.228791233	8.546805334	3.46E-03	3.20E-02
XLOC_007824	87284185	87284874	1	ENSSSCT00000017366	ENSSSCG00000015949	SLC25A12	-0.827766067	4.969471729	18.26360072	1.92E-05	4.86E-04
XLOC_011411	74545286	74546598	1	ENSSSCT00000025001	ENSSSCG00000028034	ENSSSCG00000028034	-0.827587953	3.848937261	15.17127753	9.82E-05	1.89E-03
XLOC_000990	304346787	304346971	1	ENSSSCT00000006268	ENSSSCG00000005699	ENSSSCG00000005699	-0.827496325	5.846577865	16.88628803	3.97E-05	8.80E-04
XLOC_015975	47198331	47198397	1	ENSSSCT00000028783	ENSSSCG00000020657	BCAM	-0.826729861	5.358972462	13.21405897	2.78E-04	4.40E-03
XLOC_002271	29514379	29514569	1	ENSSSCT00000011966	ENSSSCG00000010934	HABP4	-0.826219824	2.325921029	13.50784751	2.38E-04	3.88E-03
XLOC_000481	158275359	158276999	1	ENSSSCT00000005336	ENSSSCG00000004834	ENSSSCG00000004834	-0.824721954	2.74880868	12.99212426	3.13E-04	4.83E-03
XLOC_011375	71710923	71713920	1	ENSSSCT00000014838	ENSSSCG00000013586	LRRC8E	-0.822198611	2.004118726	11.15369555	8.39E-04	1.05E-02
XLOC_016556	145620012	145620885	1	ENSSSCT00000004254	ENSSSCG00000003842	TTC22	-0.821541154	5.792770674	8.813153125	2.99E-03	2.86E-02
XLOC_016488	110933228	110933258	1	ENSSSCT00000032134	ENSSSCG00000029762	ENSSSCG00000029762	-0.820314995	3.393116237	8.996098253	2.71E-03	2.65E-02
XLOC_017330	85628892	85630642	1	ENSSSCT00000004033	ENSSSCG00000003637	MAP7D1	-0.819940298	6.411778838	18.54949055	1.66E-05	4.27E-04
XLOC_020175	8561507	8564710	1	ENSSSCT00000016174	ENSSSCG00000014822	ARHGEF17	-0.819761164	4.822640457	13.33741577	2.60E-04	4.16E-03
XLOC_016918	45775123	45775272	1	ENSSSCT00000003374	ENSSSCG00000003038	GRIK5	-0.818649565	1.555333566	8.949511033	2.78E-03	2.70E-02
XLOC_014733	24099870	24100243	1	ENSSSCT00000000448	ENSSSCG00000000414	ENSSSCG00000000414	-0.81803347	1.827935564	10.48687254	1.20E-03	1.41E-02
XLOC_006657	44154008	44154923	1	ENSSSCT00000010889	ENSSSCG00000009937	ACACB	-0.817039447	3.257949244	11.21449718	8.12E-04	1.03E-02
XLOC_017788	27834565	27834847	1	ENSSSCT00000001556	ENSSSCG00000001419	SLC44A4	-0.816281071	9.376713855	12.00073062	5.32E-04	7.32E-03
XLOC_011861	4569383	4569547	1	ENSSSCT00000025381	ENSSSCG00000022553	TNRC18	-0.814931405	4.253045747	10.27357458	1.35E-03	1.55E-02
XLOC_011457	77403296	77403712	1	ENSSSCT00000014684	ENSSSCG00000013440	ATP8B3	-0.814380331	1.350412438	8.57742934	3.40E-03	3.15E-02
XLOC_001472	128545591	128545748	1	ENSSSCT00000024384	ENSSSCG00000023413	NEDD4	-0.81284651	1.899587266	9.433596249	2.13E-03	2.20E-02
XLOC_000354	132632471	132632596	1	ENSSSCT00000005105	ENSSSCG00000004622	GNB5	-0.811559322	4.036777187	10.43390798	1.24E-03	1.44E-02
XLOC_018794	60240145	60240735	1	ENSSSCT00000002072	ENSSSCG00000001849	ANPEP	-0.81151033	12.68130356	9.723792396	1.82E-03	1.95E-02
XLOC_012087	39969677	39969908	1	ENSSSCT00000008717	ENSSSCG00000007954	SLX4	-0.811350421	5.285860785	15.0667071	1.04E-04	1.97E-03
XLOC_022529	52268	52367	1	ENSSSCT00000032467	ENSSSCG00000022284	DUSP6	-0.809933295	4.434130304	9.699483516	1.84E-03	1.97E-02
XLOC_007434	117063378	117065102	1	ENSSSCT00000017542	ENSSSCG00000016111	FZD7	-0.80889448	2.012141139	7.657600805	5.65E-03	4.66E-02
XLOC_016341	78332771	78337582	1	ENSSSCT00000003974	ENSSSCG00000003579	AHDC1	-0.807190908	3.789439763	13.27960497	2.68E-04	4.28E-03
XLOC_024423	142088727	142088817	1	ENSSSCT00000029367	ENSSSCG00000024676	SRPK3	-0.806913889	2.092078239	9.788040748	1.76E-03	1.91E-02
XLOC_024464	8472815	8474861	1	ENSSSCT00000013247	ENSSSCG00000012112	ARHGAP6	-0.80640512	3.246776054	12.39339648	4.31E-04	6.24E-03
XLOC_012859	42433372	42434807	1	ENSSSCT00000008823	ENSSSCG00000008051	ABCA3	-0.804285334	6.181405671	10.34573772	1.30E-03	1.50E-02
XLOC_018286	122012985	122013190	1	ENSSSCT00000002739	ENSSSCG00000002467	ASB2	-0.802924129	3.914828987	15.74516116	7.25E-05	1.45E-03
XLOC_024569	47372566	47372865	1	ENSSSCT00000013426	ENSSSCG00000012277	TIMP1	-0.801636712	4.572648964	12.12353537	4.98E-04	6.97E-03
XLOC_008240	68539048	68539084	1	ENSSSCT00000018548	ENSSSCG00000017035	C1QTNF2	-0.801547622	2.336278131	12.06788981	5.13E-04	7.14E-03
XLOC_019456	85312046	85312079	1	ENSSSCT00000031880	ENSSSCG00000023405	ENSSSCG00000023405	-0.801131413	1.469818208	8.041981367	4.57E-03	3.96E-02
XLOC_002060	302277902	302278595	1	ENSSSCT00000006187	ENSSSCG00000005627	AK1	-0.800831534	3.154589465	10.86919558	9.78E-04	1.19E-02
XLOC_021347	120686270	120690944	1	ENSSSCT00000026150	ENSSSCG00000022338	ENSSSCG00000022338	-0.800668798	3.490211931	9.530169213	2.02E-03	2.11E-02
XLOC_003822	19086261	19087186	1	ENSSSCT00000030923	ENSSSCG00000029838	ENSSSCG00000029838	-0.797793711	1.387976336	7.879393792	5.00E-03	4.25E-02
XLOC_018074	80840643	80841192	1	ENSSSCT00000002253	ENSSSCG00000002014	JPH4	-0.79774103	1.549687566	10.38312548	1.27E-03	1.47E-02
XLOC_019092	120031685	120032648	1	ENSSSCT00000002714	ENSSSCG00000002444	FBLN5	-0.797740783	2.945294213	8.609744494	3.34E-03	3.12E-02
XLOC_012151	42686749	42687077	1	ENSSSCT00000031486	ENSSSCG00000027098	ENSSSCG00000027098	-0.796562304	5.056360387	14.37064735	1.50E-04	2.69E-03
XLOC_016804	38108058	38108223	1	ENSSSCT00000027536	ENSSSCG00000022948	SLC7A9	-0.795453004	7.691147765	12.7209155	3.62E-04	5.44E-03
XLOC_008663	38229907	38230062	1	ENSSSCT00000026498	ENSSSCG00000021795	ENSSSCG00000021795	-0.794018276	2.446907975	7.650607095	5.68E-03	4.68E-02
XLOC_010057	51311827	51312040	1	ENSSSCT00000014643	ENSSSCG00000013403	GALNTL4	-0.793760585	2.297700317	10.79741329	1.02E-03	1.23E-02
XLOC_006897	95292833	95293218	1	ENSSSCT00000011346	ENSSSCG00000024048	ENSSSCG00000024048	-0.79318799	2.104219174	8.532323279	3.49E-03	3.20E-02
XLOC_009409	53511905	53511918	1	ENSSSCT00000018204	ENSSSCG00000016723	URGCP	-0.791770854	5.60692886	10.52172159	1.18E-03	1.39E-02
XLOC_007717	53434185	53434202	1	ENSSSCT00000017201	ENSSSCG00000015797	SORBS2	-0.790998193	2.134402412	9.00124308	2.70E-03	2.64E-02
XLOC_015247	18846917	18848237	1	ENSSSCT00000000277	ENSSSCG00000000258	RARG	-0.790415919	3.819576763	12.65734405	3.74E-04	5.59E-03
XLOC_005246	60422702	60425155	1	ENSSSCT00000012609	ENSSSCG00000011521	PDZRN3	-0.789641815	3.982993162	12.32185682	4.48E-04	6.43E-03
XLOC_015267	20441494	20443232	1	ENSSSCT00000000314	ENSSSCG00000000293	ITGA5	-0.789197399	7.152876	15.41375753	8.64E-05	1.69E-03
XLOC_019596	140599657	140599914	1	ENSSSCT00000010101	ENSSSCG00000009222	SPARCL1	-0.78906406	7.921972821	10.16837003	1.43E-03	1.62E-02
XLOC_019400	71840474	71841177	1	ENSSSCT00000009797	ENSSSCG00000008943	SLC4A4	-0.788553881	7.578611369	13.38157118	2.54E-04	4.10E-03
XLOC_003909	24277885	24278251	1	ENSSSCT00000019080	ENSSSCG00000017526	COPZ2	-0.787169537	3.393318169	11.42778367	7.24E-04	9.42E-03
XLOC_011917	8491985	8492161	1	ENSSSCT00000008420	ENSSSCG00000007679	RABL5	-0.785261719	2.020467769	9.702798073	1.84E-03	1.97E-02
XLOC_005776	883130	883334	1	ENSSSCT00000010501	ENSSSCG00000009580	S1PR3	-0.78510106	2.906709933	7.86478153	5.04E-03	4.28E-02
XLOC_019671	4509862	4510265	1	ENSSSCT00000032047	ENSSSCG00000024014	ENSSSCG00000024014	-0.783602604	3.909748759	8.751246426	3.09E-03	2.93E-02
XLOC_020167	7547319	7547390	1	ENSSSCT00000016163	ENSSSCG00000014812	FOLR2	-0.783221796	2.7416016	11.00009163	9.11E-04	1.13E-02
XLOC_014955	75804960	75805219	1	ENSSSCT00000000857	ENSSSCG00000000791	PDZRN4	-0.782111856	1.56372952	7.752199946	5.36E-03	4.47E-02
XLOC_004545	76027910	76028470	1	ENSSSCT00000012675	ENSSSCG00000011582	CAND2	-0.781058723	2.799970227	10.87221062	9.76E-04	1.19E-02
XLOC_017116	57851225	57852594	1	ENSSSCT00000026215	ENSSSCG00000022204	ENSSSCG00000022204	-0.780310124	7.738232356	9.133706464	2.51E-03	2.50E-02
XLOC_016277	71494050	71494197	1	ENSSSCT00000022352	ENSSSCG00000024752	ALDH4A1	-0.779674979	4.210947911	13.9579671	1.87E-04	3.19E-03
XLOC_014609	16146375	16146836	1	ENSSSCT00000000219	ENSSSCG00000000206	FAIM2	-0.779644417	2.932612579	9.677329502	1.87E-03	1.99E-02
XLOC_008748	46592113	46592217	1	ENSSSCT00000031001	ENSSSCG00000023522	TGM2	-0.77923949	5.399103048	12.954524	3.19E-04	4.91E-03
XLOC_011331	69377718	69379369	1	ENSSSCT00000014922	ENSSSCG00000013658	S1PR2	-0.777565776	5.096757089	9.014728923	2.68E-03	2.63E-02
XLOC_009477	6444843	6446230	1	CUFF.213.4	NA	AGAP3	-0.776810449	4.537618066	11.0670516	8.79E-04	1.09E-02
XLOC_016976	49711176	49712002	1	ENSSSCT00000032098	ENSSSCG00000025975	FAM83E	-0.775959309	5.374022538	8.966256296	2.75E-03	2.68E-02
XLOC_017175	65773242	65777698	1	ENSSSCT00000003805	ENSSSCG00000003428	MTHFR	-0.775803322	4.024319983	12.19820229	4.78E-04	6.77E-03
XLOC_012458	117543880	117544880	1	ENSSSCT00000024737	ENSSSCG00000024812	ENSSSCG00000024812	-0.775796297	3.369598638	8.74222654	3.11E-03	2.94E-02
XLOC_012081	38983198	38983375	1	ENSSSCT00000008707	ENSSSCG00000007944	CORO7	-0.774747529	7.118482274	12.55251572	3.96E-04	5.86E-03
XLOC_021780	2146	2168	1	ENSSSCT00000028530	ENSSSCG00000021519	CPNE2	-0.774665914	3.479458084	7.919652204	4.89E-03	4.19E-02
XLOC_000046	14406886	14406926	1	ENSSSCT00000004500	ENSSSCG00000004071	CNKSR3	-0.773563744	4.198006536	13.42550193	2.48E-04	4.03E-03
XLOC_016281	72138793	72138960	1	ENSSSCT00000032404	ENSSSCG00000024669	NBL1	-0.773020443	4.603669902	8.880480004	2.88E-03	2.78E-02
XLOC_004095	49785576	49786827	1	ENSSSCT00000027674	ENSSSCG00000021821	MYO1C	-0.772948286	6.50822321	15.11088227	1.01E-04	1.94E-03
XLOC_003686	221675	221916	1	ENSSSCT00000018647	ENSSSCG00000017129	ENSSSCG00000017129	-0.772883508	1.938964929	8.778789204	3.05E-03	2.90E-02
XLOC_003840	20231727	20231880	1	ENSSSCT00000018922	ENSSSCG00000017383	AOC3	-0.769080591	4.65323766	10.27314261	1.35E-03	1.55E-02
XLOC_004520	73092172	73092296	1	ENSSSCT00000012640	ENSSSCG00000011550	CAMK1	-0.767519029	3.099254658	12.74899434	3.56E-04	5.37E-03
XLOC_002533	28233388	28234084	1	ENSSSCT00000024538	ENSSSCG00000029359	PHLDA3	-0.765293731	3.839412972	12.6360009	3.78E-04	5.63E-03
XLOC_004568	79998364	79998458	1	ENSSSCT00000030864	ENSSSCG00000024134	MGLL	-0.765037277	5.617246861	13.31465344	2.63E-04	4.21E-03
XLOC_001618	161403213	161404526	1	ENSSSCT00000005361	ENSSSCG00000029557	NFATC1	-0.763955506	2.434441842	8.587236631	3.39E-03	3.14E-02
XLOC_003914	24762106	24762721	1	ENSSSCT00000019088	ENSSSCG00000017534	HOXB3	-0.761395567	2.076358504	10.61466107	1.12E-03	1.33E-02
XLOC_000784	263990421	263990982	1	ENSSSCT00000005846	ENSSSCG00000005308	RUSC2	-0.761195954	5.029293287	12.04737272	5.19E-04	7.18E-03
XLOC_018897	80999611	81000400	1	ENSSSCT00000002265	ENSSSCG00000002025	SLC22A17	-0.760755572	4.809787564	13.58911332	2.28E-04	3.74E-03
XLOC_002303	36360344	36360480	1	ENSSSCT00000012011	ENSSSCG00000010974	CNTFR	-0.759862512	2.232760284	10.1179798	1.47E-03	1.66E-02
XLOC_008617	31588820	31589300	1	ENSSSCT00000023356	ENSSSCG00000028257	ENSSSCG00000028257	-0.758475999	1.913304861	8.857783158	2.92E-03	2.80E-02
XLOC_023905	86211	89384	1	ENSSSCT00000026681	ENSSSCG00000023989	ENSSSCG00000023989	-0.753898143	4.293556383	14.60486476	1.33E-04	2.41E-03
XLOC_007973	134280965	134281234	1	ENSSSCT00000017651	ENSSSCG00000016210	ABCB6	-0.753420679	6.66871586	7.55001314	6.00E-03	4.87E-02
XLOC_003836	19893847	19894736	1	ENSSSCT00000018918	ENSSSCG00000017379	ETV4	-0.753158876	2.564201561	10.44272314	1.23E-03	1.44E-02
XLOC_018199	99153545	99153718	1	ENSSSCT00000002568	ENSSSCG00000002306	GALNTL1	-0.752948019	1.750430588	9.207716443	2.41E-03	2.42E-02
XLOC_024884	142160253	142161506	1	ENSSSCT00000013979	ENSSSCG00000012787	L1CAM	-0.752793523	4.058203891	9.585649928	1.96E-03	2.07E-02
XLOC_006412	142972347	142974041	1	ENSSSCT00000027768	ENSSSCG00000028063	TACC2	-0.752432254	5.857703556	9.697482829	1.85E-03	1.97E-02
XLOC_000012	3575169	3575282	1	ENSSSCT00000004447	ENSSSCG00000004022	RPS6KA2	-0.75224427	4.087187668	8.829630612	2.96E-03	2.84E-02
XLOC_023887	6726	6778	1	CUFF.512.3	NA	ENSSSCG00000026664	-0.751429406	2.720895759	10.2876604	1.34E-03	1.54E-02
XLOC_011748	155127628	155127813	1	ENSSSCT00000010592	ENSSSCG00000021111	ENSSSCG00000021111	-0.749730781	3.28474412	7.692998532	5.54E-03	4.59E-02
XLOC_005841	16133828	16133986	1	ENSSSCT00000023064	ENSSSCG00000028699	NEIL2	-0.749617287	1.810306655	8.290516379	3.99E-03	3.56E-02
XLOC_017981	60232196	60233041	1	ENSSSCT00000002071	ENSSSCG00000001848	MESP2	-0.747397611	1.825580157	7.509234981	6.14E-03	4.96E-02
XLOC_022929	73280	73427	1	ENSSSCT00000023306	ENSSSCG00000027173	ENSSSCG00000027173	-0.746838399	5.016422899	7.81122012	5.19E-03	4.36E-02
XLOC_006745	54778678	54779334	1	ENSSSCT00000011084	ENSSSCG00000010123	CLDN5	-0.746802587	2.497283524	8.421381882	3.71E-03	3.35E-02
XLOC_002606	45876739	45877793	1	CUFF.53.3	NA	SVIL	-0.746113531	6.991162129	12.37451998	4.35E-04	6.28E-03
XLOC_001731	202790215	202791498	1	ENSSSCT00000005557	ENSSSCG00000005041	FERMT2	-0.745079005	5.573795195	7.554793078	5.99E-03	4.86E-02
XLOC_009481	6579251	6579809	1	ENSSSCT00000017913	ENSSSCG00000016450	ENOS	-0.745051058	2.973506477	9.823468146	1.72E-03	1.89E-02
XLOC_024794	115091104	115091590	1	ENSSSCT00000013818	ENSSSCG00000012637	ENSSSCG00000012637	-0.744980137	3.181924334	11.72354488	6.17E-04	8.32E-03
XLOC_011287	66328926	66328937	1	ENSSSCT00000015016	ENSSSCG00000013742	NFIX	-0.744533447	2.500797189	10.16593261	1.43E-03	1.62E-02
XLOC_017812	33091878	33092801	1	ENSSSCT00000026804	ENSSSCG00000029539	RAB23	-0.744274164	5.019113811	9.010193542	2.68E-03	2.63E-02
XLOC_005820	11593926	11594279	1	ENSSSCT00000031898	ENSSSCG00000030130	DPYSL2	-0.743227536	5.849029732	16.38256436	5.18E-05	1.10E-03
XLOC_015809	30853493	30856497	1	ENSSSCT00000003139	ENSSSCG00000002838	ZNF423	-0.742420357	2.154357933	8.899837157	2.85E-03	2.75E-02
XLOC_021443	143468209	143470938	1	ENSSSCT00000016983	ENSSSCG00000015590	FLVCR1	-0.740664528	7.010932557	11.37428987	7.45E-04	9.60E-03
XLOC_008198	52391816	52392206	1	ENSSSCT00000018484	ENSSSCG00000016974	MAP1B	-0.740465415	4.05160101	9.981696863	1.58E-03	1.76E-02
XLOC_016931	46440881	46441431	1	ENSSSCT00000003406	ENSSSCG00000003069	KCNN4	-0.738722567	4.887337504	9.0432898	2.64E-03	2.61E-02
XLOC_003695	1516513	1516582	1	ENSSSCT00000018662	ENSSSCG00000017142	BAIAP2	-0.738693966	2.315569021	9.027579515	2.66E-03	2.62E-02
XLOC_001970	285739269	285739408	1	ENSSSCT00000006032	ENSSSCG00000005486	KIF12	-0.737959345	1.966931623	7.546205761	6.01E-03	4.87E-02
XLOC_017799	29205458	29205515	1	ENSSSCT00000001618	ENSSSCG00000001458	ENSSSCG00000001458	-0.73660717	2.233274257	7.499310112	6.17E-03	4.98E-02
XLOC_015683	2037172	2037573	1	ENSSSCT00000002945	ENSSSCG00000002654	FBXO31	-0.736235896	4.445461012	11.38608908	7.40E-04	9.56E-03
XLOC_017153	62274254	62275071	1	ENSSSCT00000003746	ENSSSCG00000003376	PLEKHG5	-0.733981808	3.74665198	11.37930128	7.43E-04	9.58E-03
XLOC_005892	31417997	31418393	1	ENSSSCT00000010723	ENSSSCG00000009781	PITPNM2	-0.733891691	6.353571533	11.8441158	5.78E-04	7.82E-03
XLOC_015450	60302944	60304283	1	ENSSSCT00000000645	ENSSSCG00000000600	EPS8	-0.733598163	5.813756503	11.31519248	7.69E-04	9.86E-03
XLOC_024040	36740731	36740922	1	ENSSSCT00000028670	ENSSSCG00000027777	PRRG1	-0.733525164	2.186191509	8.507038689	3.54E-03	3.24E-02
XLOC_019982	122315432	122319109	1	ENSSSCT00000010022	ENSSSCG00000009152	SGMS2	-0.733048961	5.089009286	8.738567036	3.12E-03	2.95E-02
XLOC_020172	8478994	8479193	1	ENSSSCT00000030432	ENSSSCG00000023659	ENSSSCG00000023659	-0.732981032	2.538004044	8.735065158	3.12E-03	2.95E-02
XLOC_015097	1294484	1294500	1	ENSSSCT00000000015	ENSSSCG00000000014	FAM118A	-0.732908413	3.096585559	11.31029331	7.71E-04	9.86E-03
XLOC_017003	50409604	50409955	1	ENSSSCT00000003535	ENSSSCG00000003183	RRAS	-0.731276559	5.37103588	8.876713113	2.89E-03	2.78E-02
XLOC_003310	21195504	21195851	1	ENSSSCT00000018968	ENSSSCG00000017422	FKBP10	-0.73118539	2.299403592	8.125039664	4.37E-03	3.81E-02
XLOC_000082	28295773	28296594	1	ENSSSCT00000004577	ENSSSCG00000004142	CITED2	-0.730098511	4.163966483	9.53952976	2.01E-03	2.11E-02
XLOC_013738	109687807	109687900	1	ENSSSCT00000007335	ENSSSCG00000006696	GJA5	-0.726862327	3.181547625	10.48688886	1.20E-03	1.41E-02
XLOC_021199	72609607	72611396	1	ENSSSCT00000027543	ENSSSCG00000026547	SLC45A3	-0.724227787	4.48365339	10.07149882	1.51E-03	1.69E-02
XLOC_010336	74357680	74357770	1	CUFF.250.2	NA	PTPRS	-0.722782407	4.804602157	9.767800296	1.78E-03	1.92E-02
XLOC_006967	116528970	116532282	1	ENSSSCT00000011482	ENSSSCG00000010494	SORBS1	-0.722150558	6.810640096	7.889895644	4.97E-03	4.24E-02
XLOC_002297	36233214	36233388	1	ENSSSCT00000012002	ENSSSCG00000010965	CCL21	-0.720777656	4.543231712	12.50750038	4.05E-04	5.97E-03
XLOC_022876	17984	18092	1	ENSSSCT00000031489	ENSSSCG00000027269	ENSSSCG00000027269	-0.71901489	5.638834873	9.793174736	1.75E-03	1.90E-02
XLOC_008504	77576865	77577001	1	ENSSSCT00000018598	ENSSSCG00000017082	ENSSSCG00000017082	-0.718923507	6.133968208	8.748721536	3.10E-03	2.94E-02
XLOC_009606	31745664	31747878	1	ENSSSCT00000018112	ENSSSCG00000016634	CAV1	-0.718302893	6.313704193	7.860532632	5.05E-03	4.29E-02
XLOC_004977	218600762	218601039	1	ENSSSCT00000023788	ENSSSCG00000028022	COL6A2	-0.718017154	7.621914331	9.796954003	1.75E-03	1.90E-02
XLOC_012815	40869648	40870067	1	ENSSSCT00000008731	ENSSSCG00000007968	RHBDF1	-0.717880979	5.563354052	7.554321144	5.99E-03	4.86E-02
XLOC_007445	117639721	117640570	1	ENSSSCT00000017545	ENSSSCG00000016114	FAM117B	-0.715919342	4.500330172	10.5792365	1.14E-03	1.35E-02
XLOC_008173	45789518	45789659	1	ENSSSCT00000018449	ENSSSCG00000016941	RNF180	-0.714644946	2.572639201	7.541392967	6.03E-03	4.88E-02
XLOC_007863	104122882	104123626	1	ENSSSCT00000017460	ENSSSCG00000016035	COL5A2	-0.714046549	6.798889843	10.04648238	1.53E-03	1.70E-02
XLOC_016122	54318796	54319242	1	ENSSSCT00000031255	ENSSSCG00000027189	PPP1R12C	-0.713421775	6.551862471	11.44048722	7.19E-04	9.38E-03
XLOC_013190	119084107	119084175	1	ENSSSCT00000027657	ENSSSCG00000029185	MAPRE3	-0.712728314	1.76389989	8.946999125	2.78E-03	2.70E-02
XLOC_020085	3770126	3772082	1	ENSSSCT00000025039	ENSSSCG00000029189	DCHS1	-0.7107409	4.66400883	10.71968537	1.06E-03	1.27E-02
XLOC_018040	70667589	70668336	1	ENSSSCT00000002196	ENSSSCG00000001963	EGLN3	-0.709057332	6.280612262	10.94518126	9.38E-04	1.15E-02
XLOC_002891	84613773	84613910	1	ENSSSCT00000010463	ENSSSCG00000009545	COL4A2	-0.708064424	8.743864063	9.535170667	2.02E-03	2.11E-02
XLOC_022400	16474	16539	1	ENSSSCT00000022751	ENSSSCG00000029411	CAPN2	-0.706939992	5.075503387	12.77631068	3.51E-04	5.31E-03
XLOC_020421	57752750	57753139	1	ENSSSCT00000026244	ENSSSCG00000022536	SLC37A2	-0.706838969	7.809005293	9.741196804	1.80E-03	1.94E-02
XLOC_011914	8140290	8140398	1	ENSSSCT00000028933	ENSSSCG00000027486	TRIP6	-0.706513357	3.035286879	9.757281434	1.79E-03	1.93E-02
XLOC_016373	81806755	81806862	1	ENSSSCT00000003995	ENSSSCG00000003600	TINAGL1	-0.70627623	6.085081223	8.415857277	3.72E-03	3.36E-02
XLOC_012058	33284419	33284496	1	ENSSSCT00000008660	ENSSSCG00000007903	EMP2	-0.706148898	1.491842071	8.248163044	4.08E-03	3.62E-02
XLOC_008530	477175	478695	1	ENSSSCT00000025785	ENSSSCG00000020727	ENSSSCG00000020727	-0.705517857	4.393403502	9.214989869	2.40E-03	2.41E-02
XLOC_000615	204956631	204956721	1	ENSSSCT00000005572	ENSSSCG00000005055	LGALS3	-0.704153582	9.096334214	9.727084933	1.82E-03	1.95E-02
XLOC_004217	56123373	56125135	1	ENSSSCT00000019573	ENSSSCG00000017987	MYH10	-0.702784557	4.923787138	9.340992258	2.24E-03	2.28E-02
XLOC_006088	55140117	55140339	1	ENSSSCT00000011099	ENSSSCG00000010138	ZDHHC8	-0.70176276	3.591968307	10.90553713	9.59E-04	1.17E-02
XLOC_015396	42877526	42878692	1	ENSSSCT00000000563	ENSSSCG00000000521	PHLDA1	-0.701544381	2.040720185	9.965156565	1.60E-03	1.77E-02
XLOC_002765	16006494	16006977	1	ENSSSCT00000010274	ENSSSCG00000009377	THSD1	-0.701184836	1.536121825	7.528181069	6.07E-03	4.92E-02
XLOC_023248	8758	9010	1	ENSSSCT00000024347	ENSSSCG00000022506	COL6A1	-0.700904954	6.699523348	9.664682924	1.88E-03	2.00E-02
XLOC_008062	154436055	154437738	1	ENSSSCT00000017819	ENSSSCG00000016364	GPC1	-0.70055797	3.844095369	10.08343551	1.50E-03	1.68E-02
XLOC_018877	80189872	80190307	1	ENSSSCT00000002222	ENSSSCG00000001986	NFATC4	-0.700413451	3.974376766	11.0413748	8.91E-04	1.10E-02
XLOC_009229	6650912	6651369	1	ENSSSCT00000017906	ENSSSCG00000016444	TMEM176B	-0.700042036	7.702864431	8.98945776	2.72E-03	2.65E-02
XLOC_003276	19569932	19570160	1	ENSSSCT00000024088	ENSSSCG00000020744	DUSP3	-0.699051418	5.920247698	8.163848881	4.27E-03	3.74E-02
XLOC_002340	48227005	48227711	1	ENSSSCT00000012075	ENSSSCG00000011033	VIM	-0.697910885	8.192421456	13.94262946	1.88E-04	3.21E-03
XLOC_005813	10087370	10088632	1	ENSSSCT00000010578	ENSSSCG00000009649	NEFL	-0.697659193	3.525029671	9.611071433	1.93E-03	2.05E-02
XLOC_009043	42101648	42101882	1	ENSSSCT00000027481	ENSSSCG00000029626	NECAB3	-0.697427557	2.028354586	7.87301265	5.02E-03	4.27E-02
XLOC_024907	143587511	143587735	1	ENSSSCT00000024845	ENSSSCG00000023483	PLXNA3	-0.697034111	4.864986716	10.2176189	1.39E-03	1.59E-02
XLOC_016090	52972544	52972604	1	ENSSSCT00000003613	ENSSSCG00000003253	MYADM	-0.696942607	5.964389157	13.79581654	2.04E-04	3.43E-03
XLOC_006719	53349978	53350837	1	ENSSSCT00000011032	ENSSSCG00000010071	MMP11	-0.696716953	5.924333256	10.95105729	9.36E-04	1.15E-02
XLOC_019922	91990976	91991674	1	ENSSSCT00000009921	ENSSSCG00000009057	TBC1D9	-0.696569102	2.576038002	7.672797468	5.61E-03	4.64E-02
XLOC_009960	17939949	17940019	1	ENSSSCT00000014493	ENSSSCG00000013269	MAPK8IP1	-0.696233122	3.970687762	10.5219357	1.18E-03	1.39E-02
XLOC_006383	134586336	134587020	1	ENSSSCT00000011635	ENSSSCG00000010638	TCF7L2	-0.694206827	4.562170643	8.22333715	4.14E-03	3.65E-02
XLOC_006170	80113947	80114028	1	ENSSSCT00000011249	ENSSSCG00000010277	SLC29A3	-0.690618415	3.878761769	11.44918727	7.15E-04	9.36E-03
XLOC_019777	45557528	45558596	1	ENSSSCT00000009697	ENSSSCG00000008857	SC4MOL	-0.690375552	7.913566344	10.41243762	1.25E-03	1.46E-02
XLOC_021165	63159460	63159621	1	ENSSSCT00000016615	ENSSSCG00000015246	ST14	-0.690228258	8.073201083	8.898406839	2.85E-03	2.75E-02
XLOC_008972	34950891	34951067	1	ENSSSCT00000007805	ENSSSCG00000007133	ACSS1	-0.689033496	7.358664392	10.40263297	1.26E-03	1.46E-02
XLOC_009804	6557414	6557530	1	ENSSSCT00000014236	ENSSSCG00000013023	RASGRP2	-0.688013186	5.500307273	10.13288765	1.46E-03	1.65E-02
XLOC_010289	71305328	71305515	1	ENSSSCT00000014852	ENSSSCG00000013598	KANK3	-0.687781201	3.753095428	9.315553475	2.27E-03	2.31E-02
XLOC_003913	24754685	24755361	1	ENSSSCT00000019087	ENSSSCG00000017533	HOXB2	-0.687482483	1.67665748	7.774779761	5.30E-03	4.43E-02
XLOC_012369	91012766	91013955	1	ENSSSCT00000009207	ENSSSCG00000008409	RTN4	-0.687428005	4.057561062	9.534515031	2.02E-03	2.11E-02
XLOC_021094	51549586	51550638	1	ENSSSCT00000016482	ENSSSCG00000015116	MCAM	-0.686903394	6.175171584	9.043358308	2.64E-03	2.61E-02
XLOC_003886	22357386	22357603	1	ENSSSCT00000019026	ENSSSCG00000017475	RARA	-0.686358671	5.115165379	9.938853651	1.62E-03	1.79E-02
XLOC_007853	97838123	97839434	1	ENSSSCT00000017441	ENSSSCG00000016018	FRZB	-0.684735933	3.745109974	8.826970808	2.97E-03	2.84E-02
XLOC_002723	5113709	5114249	1	ENSSSCT00000010207	ENSSSCG00000009317	CDX2	-0.68418974	7.784302005	8.095249809	4.44E-03	3.87E-02
XLOC_000276	107666405	107666721	1	ENSSSCT00000004978	ENSSSCG00000004506	CTIF	-0.683719947	4.904156691	8.787340594	3.03E-03	2.89E-02
XLOC_000090	30388405	30388888	1	ENSSSCT00000004594	ENSSSCG00000004156	IFNGR1	-0.683010695	7.674205252	13.67700131	2.17E-04	3.60E-03
XLOC_016043	50329075	50329291	1	ENSSSCT00000026102	ENSSSCG00000024823	RCN3	-0.682914684	5.117259016	8.521133216	3.51E-03	3.22E-02
XLOC_017401	101001949	101002494	1	ENSSSCT00000004106	ENSSSCG00000003707	NPC1	-0.682664368	6.240292182	9.805279813	1.74E-03	1.90E-02
XLOC_023529	45686	45829	1	ENSSSCT00000032492	ENSSSCG00000024149	ELOVL5	-0.680911713	3.631360092	9.908817074	1.64E-03	1.81E-02
XLOC_023037	23649	24881	1	ENSSSCT00000031425	ENSSSCG00000026140	S100B	-0.680281225	4.126667142	10.26767677	1.35E-03	1.55E-02
XLOC_003907	24003235	24003537	1	ENSSSCT00000026445	ENSSSCG00000024743	PRR15L	-0.679364892	4.197518656	9.02862345	2.66E-03	2.62E-02
XLOC_021690	17990	18041	1	ENSSSCT00000027905	ENSSSCG00000026118	ENSSSCG00000026118	-0.678619427	4.986126706	8.987281457	2.72E-03	2.65E-02
XLOC_003830	19364145	19364184	1	ENSSSCT00000018905	ENSSSCG00000017366	HDAC5	-0.678600475	6.145416618	11.63778902	6.46E-04	8.61E-03
XLOC_003348	23491239	23491322	1	ENSSSCT00000019063	ENSSSCG00000017510	CACNB1	-0.677750159	1.922267216	7.748494468	5.38E-03	4.48E-02
XLOC_011365	71228594	71229413	1	ENSSSCT00000014855	ENSSSCG00000013601	mars-02	-0.677042703	4.706681479	10.93252584	9.45E-04	1.16E-02
XLOC_005623	168935761	168939078	1	ENSSSCT00000013100	ENSSSCG00000011972	FILIP1L	-0.676732561	5.506982804	8.385790183	3.78E-03	3.40E-02
XLOC_010279	70410141	70410874	1	ENSSSCT00000014875	ENSSSCG00000013620	ENSSSCG00000013620	-0.676495971	2.338307539	8.604532803	3.35E-03	3.12E-02
XLOC_004510	67832083	67832253	1	ENSSSCT00000012624	ENSSSCG00000011534	BHLHE40	-0.675234528	6.361773742	10.74685513	1.04E-03	1.26E-02
XLOC_007028	125224090	125225745	1	ENSSSCT00000011609	ENSSSCG00000010613	ITPRIP	-0.674552049	3.042976156	8.24671536	4.08E-03	3.62E-02
XLOC_013255	139910604	139910973	1	ENSSSCT00000022529	ENSSSCG00000030357	ENSSSCG00000030357	-0.674547511	5.109672561	7.589238028	5.87E-03	4.79E-02
XLOC_013700	107086235	107086327	1	ENSSSCT00000007258	ENSSSCG00000006624	SELENBP1	-0.67131339	6.446076158	9.895270476	1.66E-03	1.83E-02
XLOC_005480	132122082	132122984	1	ENSSSCT00000028438	ENSSSCG00000030202	ENSSSCG00000030202	-0.67031465	2.939373392	8.432194433	3.69E-03	3.33E-02
XLOC_023246	35446	35565	1	ENSSSCT00000029119	ENSSSCG00000023114	PDP2	-0.669426722	4.43348935	7.816858701	5.18E-03	4.35E-02
XLOC_011944	11113491	11113617	1	ENSSSCT00000008462	ENSSSCG00000007719	CLIP2	-0.669146766	2.82048358	9.674870309	1.87E-03	1.99E-02
XLOC_015691	4412902	4413072	1	ENSSSCT00000002960	ENSSSCG00000002669	CRISPLD2	-0.668210836	2.927922448	7.885413526	4.98E-03	4.24E-02
XLOC_006555	24875186	24876923	1	ENSSSCT00000010681	ENSSSCG00000009742	ULK1	-0.666719999	5.887566353	10.01974158	1.55E-03	1.73E-02
XLOC_022313	439	639	1	ENSSSCT00000023268	ENSSSCG00000026092	SREBP-2	-0.665966527	7.632331406	12.16429064	4.87E-04	6.85E-03
XLOC_019085	118837315	118838294	1	ENSSSCT00000002706	ENSSSCG00000002436	TTC7B	-0.665550486	3.238714358	9.919932926	1.63E-03	1.81E-02
XLOC_009567	20519920	20521835	1	ENSSSCT00000018039	ENSSSCG00000016569	SMO	-0.664396966	3.916759312	9.681475651	1.86E-03	1.98E-02
XLOC_007679	35267703	35271609	1	ENSSSCT00000017133	ENSSSCG00000015733	GLI2	-0.664281379	2.578453819	8.282377156	4.00E-03	3.56E-02
XLOC_010469	87348805	87349080	1	ENSSSCT00000015392	ENSSSCG00000014091	F2RL1	-0.662379069	6.915738339	7.690792513	5.55E-03	4.59E-02
XLOC_008909	12812508	12815206	1	ENSSSCT00000024340	ENSSSCG00000029270	C8ORF40	-0.662015606	5.235283925	11.75585892	6.07E-04	8.19E-03
XLOC_022273	48146	48413	1	ENSSSCT00000018599	ENSSSCG00000017083	SPARC	-0.661552591	6.804156238	8.58007754	3.40E-03	3.15E-02
XLOC_001139	17317257	17317462	1	ENSSSCT00000004522	ENSSSCG00000004091	AKAP12	-0.659062104	5.342099993	8.560715281	3.43E-03	3.18E-02
XLOC_022784	1937	2137	1	ENSSSCT00000028984	ENSSSCG00000030293	ENSSSCG00000030293	-0.657296774	4.077448077	8.603848692	3.35E-03	3.12E-02
XLOC_004983	2433541	2433749	1	ENSSSCT00000032548	ENSSSCG00000024938	SH3BP5	-0.657093139	4.35861965	9.011342251	2.68E-03	2.63E-02
XLOC_010853	5840778	5844423	1	ENSSSCT00000014195	ENSSSCG00000012985	LTBP3	-0.655576544	5.811828404	11.47409283	7.06E-04	9.26E-03
XLOC_018668	39704035	39707046	1	ENSSSCT00000029770	ENSSSCG00000025423	KCNK5	-0.65546005	7.130553059	9.808396748	1.74E-03	1.90E-02
XLOC_014272	104855492	104856555	1	ENSSSCT00000007200	ENSSSCG00000006572	NPR1	-0.653283953	3.019763056	8.602123141	3.36E-03	3.12E-02
XLOC_004055	46807767	46808280	1	ENSSSCT00000019331	ENSSSCG00000017759	ALDOA	-0.652773823	3.706326145	8.44435356	3.66E-03	3.32E-02
XLOC_010795	851768	852232	1	ENSSSCT00000029497	ENSSSCG00000021181	DHCR7	-0.652287866	5.605484867	7.816927694	5.18E-03	4.35E-02
XLOC_010914	8471016	8471486	1	ENSSSCT00000029011	ENSSSCG00000022685	ROM1	-0.649552763	2.561087611	7.491148874	6.20E-03	5.00E-02
XLOC_020798	3964669	3965256	1	ENSSSCT00000015979	ENSSSCG00000014628	APBB1	-0.649416372	3.850800606	9.931681433	1.62E-03	1.80E-02
XLOC_017120	58048101	58049600	1	ENSSSCT00000003696	ENSSSCG00000003329	ACAP3	-0.649329473	4.88408889	9.187175266	2.44E-03	2.44E-02
XLOC_012925	51610400	51610429	1	ENSSSCT00000008924	ENSSSCG00000008147	FHL2	-0.646355745	4.425681916	7.772876881	5.30E-03	4.43E-02
XLOC_010862	6129549	6130314	1	ENSSSCT00000014210	ENSSSCG00000012999	CAPN1	-0.645673872	8.784653306	10.08686331	1.49E-03	1.68E-02
XLOC_004452	38176170	38176246	1	ENSSSCT00000012533	ENSSSCG00000011452	TMEM110	-0.64505472	3.939719936	8.364881346	3.83E-03	3.43E-02
XLOC_014708	22811683	22812037	1	ENSSSCT00000000393	ENSSSCG00000000370	DGKA	-0.64473661	6.364322223	8.770545462	3.06E-03	2.91E-02
XLOC_003125	86038	86148	1	ENSSSCT00000018644	ENSSSCG00000017126	NARF	-0.644644837	6.42698262	8.690216578	3.20E-03	3.01E-02
XLOC_006333	121737039	121737476	1	ENSSSCT00000028927	ENSSSCG00000021798	LZTS2	-0.643637503	4.184208085	8.932176118	2.80E-03	2.71E-02
XLOC_005516	142247554	142249716	1	ENSSSCT00000023845	ENSSSCG00000024109	ENSSSCG00000024109	-0.643316729	5.292530566	12.26658823	4.61E-04	6.59E-03
XLOC_013484	77278490	77279468	1	ENSSSCT00000006823	ENSSSCG00000006227	GGH	-0.642852144	5.356695835	9.507998763	2.05E-03	2.13E-02
XLOC_014859	61054166	61054340	1	ENSSSCT00000000652	ENSSSCG00000000606	MGP	-0.642607302	6.394626073	8.20809868	4.17E-03	3.67E-02
XLOC_020579	102544383	102544421	1	ENSSSCT00000016765	ENSSSCG00000015390	PGP3	-0.636540863	8.718567486	8.900387701	2.85E-03	2.75E-02
XLOC_001980	286604311	286605043	1	ENSSSCT00000006040	ENSSSCG00000026492	ENSSSCG00000026492	-0.635973784	5.170730952	7.66271018	5.64E-03	4.66E-02
XLOC_008637	35161185	35161442	1	ENSSSCT00000007807	ENSSSCG00000007135	NINL	-0.635266918	2.040157302	7.705384553	5.51E-03	4.57E-02
XLOC_003394	26802625	26802759	1	ENSSSCT00000019121	ENSSSCG00000017566	ACSF2	-0.630586555	7.808948123	11.05334609	8.85E-04	1.10E-02
XLOC_013240	135649121	135653540	1	ENSSSCT00000026647	ENSSSCG00000023539	MBOAT2	-0.630213911	5.157917014	7.568572209	5.94E-03	4.83E-02
XLOC_002395	69769232	69769321	1	ENSSSCT00000012181	ENSSSCG00000011129	ITIH5	-0.629801044	6.479706702	9.498067337	2.06E-03	2.14E-02
XLOC_019668	4098117	4102541	1	ENSSSCT00000032392	ENSSSCG00000023907	AFAP1	-0.629266235	3.968174135	9.374019653	2.20E-03	2.25E-02
XLOC_010922	9186048	9187302	1	ENSSSCT00000014291	ENSSSCG00000013074	RAB3IL1	-0.628134935	2.834452137	9.117156095	2.53E-03	2.52E-02
XLOC_024074	46325399	46326025	1	ENSSSCT00000024745	ENSSSCG00000027701	RP2	-0.627623737	3.510805987	7.600524546	5.84E-03	4.77E-02
XLOC_008549	9984617	9984685	1	ENSSSCT00000007673	ENSSSCG00000007005	CSGALNACT1	-0.626796977	2.358297006	7.607803639	5.81E-03	4.76E-02
XLOC_001325	84358199	84358285	1	ENSSSCT00000004853	ENSSSCG00000004390	SESN1	-0.625681731	4.835529946	10.80843177	1.01E-03	1.23E-02
XLOC_005801	7282749	7282852	1	ENSSSCT00000010552	ENSSSCG00000009626	SORBS3	-0.62484011	5.501717022	11.31169208	7.70E-04	9.86E-03
XLOC_005019	19793481	19796073	1	ENSSSCT00000012297	ENSSSCG00000011230	OSBPL10	-0.624346372	4.750113477	9.012809789	2.68E-03	2.63E-02
XLOC_020367	52413411	52414069	1	ENSSSCT00000022621	ENSSSCG00000026647	OAF	-0.623659845	6.958389042	8.713295918	3.16E-03	2.98E-02
XLOC_023112	1923	2024	1	ENSSSCT00000032276	ENSSSCG00000026418	ENSSSCG00000026418	-0.622831853	5.28328302	10.10975878	1.47E-03	1.66E-02
XLOC_007236	55252295	55252598	1	ENSSSCT00000017223	ENSSSCG00000015815	FGFR1IIIC	-0.622791045	4.754194865	8.618067814	3.33E-03	3.11E-02
XLOC_011382	72178532	72178686	1	ENSSSCT00000014820	ENSSSCG00000013568	ARHGEF18	-0.62249997	6.302160507	8.570955332	3.42E-03	3.16E-02
XLOC_015931	44724678	44724786	1	ENSSSCT00000025554	ENSSSCG00000023228	NUMBL	-0.622020596	2.885652163	7.755619552	5.35E-03	4.47E-02
XLOC_009845	9119389	9119725	1	ENSSSCT00000014289	ENSSSCG00000013072	FADS2	-0.621238955	4.051746712	8.466052311	3.62E-03	3.29E-02
XLOC_011056	18926231	18926364	1	CUFF.227.2	NA	TP53I11	-0.616017636	3.755885852	9.526458889	2.03E-03	2.11E-02
XLOC_013417	45876686	45876752	1	ENSSSCT00000006697	ENSSSCG00000006105	GEM	-0.611730671	4.698913124	8.048212075	4.55E-03	3.95E-02
XLOC_006717	53288658	53288858	1	ENSSSCT00000011029	ENSSSCG00000010068	SLC2A11	-0.609646469	4.037230728	8.701882357	3.18E-03	2.99E-02
XLOC_010801	2828172	2828183	1	ENSSSCT00000014080	ENSSSCG00000012881	CPT1A	-0.609480578	3.607220982	8.797342991	3.02E-03	2.88E-02
XLOC_024402	139901756	139901868	1	ENSSSCT00000013931	ENSSSCG00000012742	MTM1	-0.604735854	5.086853721	11.15249882	8.39E-04	1.05E-02
XLOC_014611	16216606	16216722	1	ENSSSCT00000000223	ENSSSCG00000000209	NCKAP5L	-0.599144037	4.044674763	9.006598287	2.69E-03	2.64E-02
XLOC_024121	50886356	50886607	1	ENSSSCT00000013470	ENSSSCG00000012319	ENSSSCG00000012319	-0.597926667	3.922074149	8.5494615	3.46E-03	3.19E-02
XLOC_021087	51178780	51184826	1	ENSSSCT00000016465	ENSSSCG00000015099	BCL9L	-0.596515137	6.444722791	9.791620877	1.75E-03	1.90E-02
XLOC_009908	13392979	13393190	1	ENSSSCT00000025903	ENSSSCG00000028527	TNKS1BP1	-0.59309435	6.600591585	7.843011281	5.10E-03	4.31E-02
XLOC_002741	8635383	8635397	1	ENSSSCT00000032040	ENSSSCG00000024888	ENSSSCG00000024888	-0.591828542	3.567063606	8.73651807	3.12E-03	2.95E-02
XLOC_022069	2385	2501	1	ENSSSCT00000028038	ENSSSCG00000026181	AKTIP	-0.591415205	4.577452835	9.577723719	1.97E-03	2.08E-02
XLOC_004600	86781114	86781385	1	ENSSSCT00000026073	ENSSSCG00000027443	MRAS	-0.587889837	3.335877387	7.828640797	5.14E-03	4.34E-02
XLOC_009778	5558977	5559697	1	ENSSSCT00000014178	ENSSSCG00000012971	EFEMP2	-0.585373054	4.710485338	8.634643096	3.30E-03	3.09E-02
XLOC_014829	50292335	50292674	1	ENSSSCT00000000596	ENSSSCG00000000553	TM7SF3	-0.583793063	6.505602363	8.536385309	3.48E-03	3.20E-02
XLOC_015896	42723885	42723906	1	ENSSSCT00000003275	ENSSSCG00000002953	C19ORF33	-0.583406184	5.32500784	7.779254627	5.28E-03	4.42E-02
XLOC_017884	43714054	43714578	1	ENSSSCT00000001852	ENSSSCG00000001661	SRF	-0.58222659	6.195610722	10.12136365	1.47E-03	1.66E-02
XLOC_008113	21425596	21425947	1	CUFF.193.3	NA	DNAJC21	-0.581233798	5.601311005	9.779869083	1.76E-03	1.91E-02
XLOC_008506	78094269	78094337	1	ENSSSCT00000018606	ENSSSCG00000017089	ANXA6	-0.579802298	6.183967021	8.890448376	2.87E-03	2.76E-02
XLOC_021202	72739714	72742301	1	ENSSSCT00000028316	ENSSSCG00000020783	SLC41A1	-0.579311703	4.022184757	7.703769631	5.51E-03	4.57E-02
XLOC_003624	54986635	54986889	1	ENSSSCT00000022345	ENSSSCG00000026636	ZBTB4	-0.579168705	4.281842854	7.588377342	5.87E-03	4.79E-02
XLOC_010944	10736891	10737328	1	ENSSSCT00000026893	ENSSSCG00000027387	MS4A12	-0.576322455	9.01847396	9.140201373	2.50E-03	2.50E-02
XLOC_004331	26291237	26291665	1	ENSSSCT00000029630	ENSSSCG00000029708	SLC25A38	-0.575520996	5.153484583	9.191205951	2.43E-03	2.44E-02
XLOC_005865	24054519	24055005	1	ENSSSCT00000010670	ENSSSCG00000009732	CHFR	-0.575456354	5.981117687	9.960193311	1.60E-03	1.78E-02
XLOC_008758	47358161	47358351	1	ENSSSCT00000008043	ENSSSCG00000007351	FAM83D	-0.573505375	4.212148389	7.969590754	4.76E-03	4.09E-02
XLOC_000477	157470911	157470996	1	ENSSSCT00000005332	ENSSSCG00000004830	ATP10A	-0.566991102	3.219563146	8.02756965	4.61E-03	3.98E-02
XLOC_000560	184978721	184978941	1	ENSSSCT00000022924	ENSSSCG00000026078	GLCE	-0.562595967	6.198111075	8.857997119	2.92E-03	2.80E-02
XLOC_017193	69396243	69397266	1	ENSSSCT00000003854	ENSSSCG00000003468	PLEKHM2	-0.561696627	6.945964246	8.19615765	4.20E-03	3.69E-02
XLOC_000661	218577846	218577940	1	ENSSSCT00000005650	ENSSSCG00000005125	LRRC19	-0.560673076	6.089022949	8.234987577	4.11E-03	3.63E-02
XLOC_013490	80758283	80758384	1	ENSSSCT00000006832	ENSSSCG00000006235	TOX	-0.55980242	4.624321263	7.857432684	5.06E-03	4.29E-02
XLOC_009188	69173975	69176111	1	ENSSSCT00000008272	ENSSSCG00000007540	CABLES2	-0.558880362	4.980422915	7.764962765	5.33E-03	4.45E-02
XLOC_002073	302890305	302891317	1	ENSSSCT00000006212	ENSSSCG00000005650	CERCAM	-0.558522155	4.578836189	7.633240356	5.73E-03	4.70E-02
XLOC_008821	57826767	57827025	1	ENSSSCT00000026441	ENSSSCG00000027287	TMEM189	-0.558494253	6.933394628	9.522111758	2.03E-03	2.12E-02
XLOC_016771	25355171	25357888	1	ENSSSCT00000003074	ENSSSCG00000002776	ATP6V0D1	-0.557327472	6.962198475	8.196500373	4.20E-03	3.69E-02
XLOC_006118	64073652	64074035	1	ENSSSCT00000011146	ENSSSCG00000010180	TTC13	-0.556418148	5.185394299	9.318622827	2.27E-03	2.31E-02
XLOC_016586	148923988	148924091	1	ENSSSCT00000004289	ENSSSCG00000003877	FAF1	-0.554881627	5.471451774	9.434971857	2.13E-03	2.20E-02
XLOC_011521	83647645	83649894	1	ENSSSCT00000015362	ENSSSCG00000014063	SFXN1	-0.550678593	6.941161146	7.643039485	5.70E-03	4.69E-02
XLOC_005714	207934802	207936594	1	ENSSSCT00000013182	ENSSSCG00000012050	RCAN1	-0.550618912	4.577124388	7.790168148	5.25E-03	4.40E-02
XLOC_008618	31726347	31726533	1	ENSSSCT00000031435	ENSSSCG00000028004	RIN2	-0.549026078	5.177208378	8.451632703	3.65E-03	3.31E-02
XLOC_009491	7099521	7099625	1	ENSSSCT00000017924	ENSSSCG00000016461	ENSSSCG00000016461	-0.548780291	6.631777042	7.782299109	5.28E-03	4.42E-02
XLOC_017845	37742829	37743076	1	ENSSSCT00000001756	ENSSSCG00000001577	ENSSSCG00000001577	-0.543473989	5.468943335	8.459406277	3.63E-03	3.30E-02
XLOC_014188	98615629	98616451	1	ENSSSCT00000007008	ENSSSCG00000006395	TAGLN2	-0.540122444	8.48816759	8.260545838	4.05E-03	3.60E-02
XLOC_002492	16758185	16761572	1	ENSSSCT00000028613	ENSSSCG00000022888	ITPKB	-0.53960607	5.596621905	7.601292093	5.83E-03	4.77E-02
XLOC_008269	78138221	78138393	1	ENSSSCT00000018607	ENSSSCG00000017090	ANXA10	-0.535678325	4.833161568	8.60831716	3.35E-03	3.12E-02
XLOC_009951	17185709	17185769	1	ENSSSCT00000014480	ENSSSCG00000013256	ARHGAP1	-0.528972466	6.740817693	8.17819647	4.24E-03	3.72E-02
XLOC_001551	145978732	145981677	1	ENSSSCT00000005273	ENSSSCG00000004774	IVD	-0.520460837	6.352143172	9.098654233	2.56E-03	2.54E-02
XLOC_012596	6434372	6434915	1	ENSSSCT00000008349	ENSSSCG00000007609	ARPC1A	-0.512685849	7.945396351	7.995048766	4.69E-03	4.04E-02
XLOC_010976	12138086	12138596	1	ENSSSCT00000014375	ENSSSCG00000013155	ZFP91	0.51450516	5.208892455	7.737662641	5.41E-03	4.50E-02
XLOC_019980	122212876	122213682	1	ENSSSCT00000010020	ENSSSCG00000009150	HADH	0.524653136	7.766771965	7.914097855	4.91E-03	4.19E-02
XLOC_003732	5468062	5472472	1	ENSSSCT00000018723	ENSSSCG00000017198	ACOX1	0.533535926	8.307055984	8.537282184	3.48E-03	3.20E-02
XLOC_008203	53235306	53235459	1	ENSSSCT00000026046	ENSSSCG00000027293	TNPO1	0.533568724	5.673739171	7.556814384	5.98E-03	4.86E-02
XLOC_014351	110846858	110850601	1	ENSSSCT00000030252	ENSSSCG00000020964	ENSSSCG00000020964	0.534688838	5.850086667	7.795136338	5.24E-03	4.39E-02
XLOC_021544	55590	55601	1	ENSSSCT00000007467	ENSSSCG00000006816	NP_001188310.1	0.537555034	8.457241379	8.412032716	3.73E-03	3.36E-02
XLOC_013408	41807820	41808203	1	ENSSSCT00000006670	ENSSSCG00000006079	HRSP12	0.54284159	6.19224035	7.889163934	4.97E-03	4.24E-02
XLOC_011538	87305238	87306194	1	ENSSSCT00000031424	ENSSSCG00000025645	ENSSSCG00000025645	0.548286349	7.036394201	8.250208551	4.07E-03	3.61E-02
XLOC_021989	72008	72324	1	ENSSSCT00000026973	ENSSSCG00000021049	ENSSSCG00000021049	0.549727939	5.985052681	8.368700087	3.82E-03	3.43E-02
XLOC_005648	176765927	176766426	1	ENSSSCT00000013122	ENSSSCG00000011993	PROS1	0.550935759	5.204767456	8.449947488	3.65E-03	3.31E-02
XLOC_012344	82295597	82295804	1	ENSSSCT00000009163	ENSSSCG00000008369	ENSSSCG00000008369	0.55199394	4.868382239	7.581976694	5.90E-03	4.80E-02
XLOC_008457	59959169	59959394	1	ENSSSCT00000018527	ENSSSCG00000017015	RARS	0.558492901	5.921017567	9.447086987	2.11E-03	2.19E-02
XLOC_014830	50375620	50376202	1	ENSSSCT00000031326	ENSSSCG00000030443	C5H12orf11	0.558672161	4.776708845	8.011188094	4.65E-03	4.01E-02
XLOC_002564	31963682	31966132	1	ENSSSCT00000011984	ENSSSCG00000010949	DAPK1	0.562789865	4.538900511	7.843643871	5.10E-03	4.31E-02
XLOC_014341	109493951	109495027	1	ENSSSCT00000007333	ENSSSCG00000006694	GPR89C	0.566598824	3.988759432	8.481367511	3.59E-03	3.27E-02
XLOC_001178	32265811	32267146	1	ENSSSCT00000004606	ENSSSCG00000004167	MYB	0.567473277	5.814076328	7.583122453	5.89E-03	4.80E-02
XLOC_012350	84252665	84252670	1	ENSSSCT00000009178	ENSSSCG00000008382	USP34	0.567927177	5.52031832	7.585862524	5.88E-03	4.79E-02
XLOC_004230	58067861	58070460	1	ENSSSCT00000026509	ENSSSCG00000029448	TMEM220	0.570849469	4.462072431	8.212676633	4.16E-03	3.66E-02
XLOC_024003	21170378	21170788	1	ENSSSCT00000013313	ENSSSCG00000012171	PRDX4	0.572974159	6.63607911	8.705562412	3.17E-03	2.99E-02
XLOC_019619	146048654	146048963	1	ENSSSCT00000010130	ENSSSCG00000009250	PRKG2	0.574952059	8.161621877	8.121086343	4.38E-03	3.82E-02
XLOC_024009	21997286	21997391	1	ENSSSCT00000013325	ENSSSCG00000012181	PDK3	0.575876021	5.344626245	10.39868199	1.26E-03	1.46E-02
XLOC_009760	4867366	4867404	1	ENSSSCT00000014139	ENSSSCG00000012934	CCS	0.576763756	3.700044706	8.142411176	4.32E-03	3.78E-02
XLOC_015587	84016446	84016475	1	ENSSSCT00000000926	ENSSSCG00000000849	HSP90B1	0.578603693	9.93542354	7.955528321	4.79E-03	4.12E-02
XLOC_010651	147857842	147858015	1	ENSSSCT00000015690	ENSSSCG00000014361	C5ORF32	0.580680841	6.49779092	8.076950408	4.48E-03	3.90E-02
XLOC_008348	25736189	25736254	1	ENSSSCT00000018358	ENSSSCG00000016857	DAB2	0.583751804	5.724907974	9.758589915	1.78E-03	1.93E-02
XLOC_004924	205620986	205621141	1	ENSSSCT00000029514	ENSSSCG00000021355	SOD1	0.583957407	8.218825877	9.355662016	2.22E-03	2.27E-02
XLOC_022571	26662	26721	1	ENSSSCT00000030814	ENSSSCG00000024355	AK2	0.587982021	6.629712338	11.06693384	8.79E-04	1.09E-02
XLOC_006157	78054376	78055061	1	ENSSSCT00000011217	ENSSSCG00000010247	DDX21	0.590044277	7.155898319	7.898670182	4.95E-03	4.22E-02
XLOC_006833	79052525	79052889	1	ENSSSCT00000011231	ENSSSCG00000010261	PPA1	0.591344093	7.432154347	8.471488746	3.61E-03	3.28E-02
XLOC_017654	20501783	20502243	1	ENSSSCT00000001186	ENSSSCG00000001090	ALDH5A1	0.591841004	5.974038333	8.036897391	4.58E-03	3.97E-02
XLOC_003069	74889142	74890532	1	ENSSSCT00000010430	ENSSSCG00000009513	SLC15A1	0.59234271	9.21602156	8.944416391	2.78E-03	2.70E-02
XLOC_024685	71339754	71340216	1	ENSSSCT00000013604	ENSSSCG00000012440	PGK1	0.592468681	8.189258569	11.67104692	6.35E-04	8.51E-03
XLOC_018893	80512359	80512767	1	ENSSSCT00000002252	ENSSSCG00000002013	DHRS4	0.596375233	5.465419782	8.779051965	3.05E-03	2.90E-02
XLOC_005832	13933473	13933753	1	CUFF.128.2	NA	HMBOX1	0.596840776	3.866628615	9.552053824	2.00E-03	2.10E-02
XLOC_006679	49658212	49659648	1	ENSSSCT00000010945	ENSSSCG00000009988	NIPSNAP1	0.600335558	5.612750903	10.86268369	9.81E-04	1.20E-02
XLOC_014795	38393190	38393898	1	ENSSSCT00000000549	ENSSSCG00000000510	TMEM19	0.601459994	6.418888826	8.93114234	2.80E-03	2.71E-02
XLOC_010008	41963507	41963721	1	ENSSSCT00000014578	ENSSSCG00000013349	HTATIP2	0.601584328	7.527040108	11.22516245	8.07E-04	1.02E-02
XLOC_023547	114109	118838	1	ENSSSCT00000026913	ENSSSCG00000028470	ENSSSCG00000028470	0.602388946	4.556880891	8.05581903	4.54E-03	3.94E-02
XLOC_002042	299672840	299673146	1	ENSSSCT00000006157	ENSSSCG00000005599	RABEPK	0.60361062	4.113423362	9.219930968	2.39E-03	2.41E-02
XLOC_006253	107777595	107777721	1	ENSSSCT00000011416	ENSSSCG00000010431	A1CF	0.604106023	5.154400954	7.71925163	5.46E-03	4.54E-02
XLOC_020600	110558084	110558174	1	ENSSSCT00000016782	ENSSSCG00000015407	GNAI1	0.604884053	4.557066963	7.771941385	5.31E-03	4.43E-02
XLOC_002043	299754095	299754610	1	ENSSSCT00000006159	ENSSSCG00000005601	HSPA5	0.606364019	9.958563023	8.664128435	3.25E-03	3.05E-02
XLOC_020517	78631028	78631307	1	CUFF.426.2	NA	AKAP9	0.60661366	6.269117674	9.160306404	2.47E-03	2.47E-02
XLOC_005889	31250592	31250914	1	ENSSSCT00000010718	ENSSSCG00000009776	SBNO1	0.606926025	4.778524039	7.665257717	5.63E-03	4.65E-02
XLOC_012364	90413973	90414272	1	ENSSSCT00000009196	ENSSSCG00000008399	PNPT1	0.609131992	3.7077491	8.532005643	3.49E-03	3.20E-02
XLOC_005584	156835760	156839836	1	ENSSSCT00000013053	ENSSSCG00000011929	SLC35A5	0.611767249	5.744538934	8.491696418	3.57E-03	3.26E-02
XLOC_004256	63554280	63554421	1	ENSSSCT00000019652	ENSSSCG00000018057	SOCS7	0.611869508	2.400068786	7.597905489	5.84E-03	4.78E-02
XLOC_008901	11790234	11793660	1	ENSSSCT00000027647	ENSSSCG00000025822	SFRP1	0.614718085	4.995804864	8.175122787	4.25E-03	3.73E-02
XLOC_010609	140662965	140663046	1	ENSSSCT00000015613	ENSSSCG00000014290	LEAP2	0.616875331	5.541782132	10.90630317	9.58E-04	1.17E-02
XLOC_002428	76997766	76997903	1	ENSSSCT00000012233	ENSSSCG00000011171	CTSL1	0.617199923	7.149479511	11.68777536	6.29E-04	8.45E-03
XLOC_020665	127744482	127744690	1	ENSSSCT00000016876	ENSSSCG00000015492	DARS2	0.620183872	4.058394519	9.637707838	1.91E-03	2.02E-02
XLOC_020195	11119062	11119217	1	ENSSSCT00000016214	ENSSSCG00000014861	MOGAT2	0.625893895	6.811016931	8.136708727	4.34E-03	3.79E-02
XLOC_005530	145114836	145115008	1	ENSSSCT00000012978	ENSSSCG00000011864	UMPS	0.625967888	4.738543299	9.744424095	1.80E-03	1.94E-02
XLOC_000502	165902018	165902275	1	ENSSSCT00000005381	ENSSSCG00000004875	CYB5A	0.626630559	8.518913823	8.72492788	3.14E-03	2.96E-02
XLOC_000768	256783358	256783457	1	ENSSSCT00000005817	ENSSSCG00000005282	VPS13A	0.628313872	6.112700769	9.256916098	2.35E-03	2.37E-02
XLOC_024421	142049626	142050964	1	ENSSSCT00000013971	ENSSSCG00000012779	ABCD1	0.629003625	6.666333282	8.382950466	3.79E-03	3.40E-02
XLOC_007649	9609578	9614145	1	ENSSSCT00000017072	ENSSSCG00000015673	KYNU	0.629511516	5.298579138	8.024549837	4.61E-03	3.98E-02
XLOC_019536	120669698	120669734	1	ENSSSCT00000010008	ENSSSCG00000009140	CASP6	0.632575648	7.188144385	13.00043276	3.11E-04	4.82E-03
XLOC_014449	130763759	130764070	1	ENSSSCT00000007531	ENSSSCG00000006877	SNX7	0.634751828	4.350657989	9.612002183	1.93E-03	2.05E-02
XLOC_000069	21856692	21856797	1	ENSSSCT00000004555	ENSSSCG00000004120	SHPRH	0.636039585	3.677180514	8.126832164	4.36E-03	3.81E-02
XLOC_013120	104143457	104143930	1	ENSSSCT00000009269	ENSSSCG00000008467	EML4	0.636808997	5.346882147	9.42274115	2.14E-03	2.21E-02
XLOC_013127	107569582	107569922	1	ENSSSCT00000009281	ENSSSCG00000008479	DHX57	0.638320142	3.185658356	8.026269085	4.61E-03	3.98E-02
XLOC_011043	16981002	16981790	1	ENSSSCT00000014468	ENSSSCG00000013248	LRP4	0.638943526	5.925344277	7.634584099	5.73E-03	4.70E-02
XLOC_013152	113834930	113835066	1	ENSSSCT00000009315	ENSSSCG00000008512	TTC27	0.639468223	2.863970615	7.539854064	6.03E-03	4.89E-02
XLOC_021920	19053	19638	1	ENSSSCT00000026605	ENSSSCG00000024902	ENSSSCG00000024902	0.639798363	6.46197406	8.478629111	3.59E-03	3.28E-02
XLOC_006569	29888167	29888588	1	ENSSSCT00000010697	ENSSSCG00000009757	BRI3BP	0.642146721	3.909111262	7.671118547	5.61E-03	4.64E-02
XLOC_019597	140714678	140715105	1	ENSSSCT00000028706	ENSSSCG00000024493	HSD17B11	0.643259123	6.404079421	8.946845213	2.78E-03	2.70E-02
XLOC_007413	112548610	112548612	1	ENSSSCT00000017506	ENSSSCG00000016078	HSPE1	0.647988444	7.755339249	11.60101787	6.59E-04	8.76E-03
XLOC_015650	109489689	109492299	1	ENSSSCT00000001041	ENSSSCG00000000952	ZDHHC17	0.648255369	3.163712077	8.613712716	3.34E-03	3.11E-02
XLOC_004890	176779017	176779212	1	ENSSSCT00000027202	ENSSSCG00000025392	ENSSSCG00000025392	0.651925483	3.573783527	8.713633613	3.16E-03	2.98E-02
XLOC_018185	95851228	95851325	1	ENSSSCT00000002542	ENSSSCG00000002283	FUT8	0.652130886	6.728522559	12.30604408	4.51E-04	6.47E-03
XLOC_007748	61331276	61331395	1	ENSSSCT00000017248	ENSSSCG00000015840	WRN	0.65276553	3.71320889	7.707946483	5.50E-03	4.57E-02
XLOC_014150	96537111	96537319	1	ENSSSCT00000006954	ENSSSCG00000006346	ATF6	0.655056166	3.872762654	7.504860026	6.15E-03	4.97E-02
XLOC_012196	49025324	49025541	1	ENSSSCT00000008903	ENSSSCG00000008127	SNRNP200	0.657108021	5.362959244	8.210923819	4.16E-03	3.67E-02
XLOC_019255	10659177	10659978	1	CUFF.403.3	NA	BST1	0.657508473	6.476839436	8.154722499	4.29E-03	3.76E-02
XLOC_020456	67389926	67390129	1	ENSSSCT00000031872	ENSSSCG00000022192	NCAPD3	0.659737296	4.182977395	11.02661525	8.98E-04	1.11E-02
XLOC_013870	139275577	139275827	1	ENSSSCT00000007579	ENSSSCG00000006919	GBP6	0.661427324	7.808985802	9.756683097	1.79E-03	1.93E-02
XLOC_009931	16088719	16089001	1	ENSSSCT00000027995	ENSSSCG00000023418	ENSSSCG00000023418	0.661983506	3.939329035	10.06536117	1.51E-03	1.69E-02
XLOC_018193	97650616	97650944	1	ENSSSCT00000002555	ENSSSCG00000002294	ARG2	0.663125388	3.369726327	9.724001485	1.82E-03	1.95E-02
XLOC_009079	45642978	45643148	1	ENSSSCT00000008022	ENSSSCG00000007331	RBL1	0.663393437	4.787661418	8.551724004	3.45E-03	3.19E-02
XLOC_015030	91688949	91689284	1	ENSSSCT00000000975	ENSSSCG00000000891	AMPT	0.665092231	7.274262359	13.18455216	2.82E-04	4.45E-03
XLOC_014406	120827506	120827763	1	ENSSSCT00000007472	ENSSSCG00000006821	GSTM3	0.666931611	4.003432707	9.634093434	1.91E-03	2.03E-02
XLOC_017463	128715728	128717184	1	ENSSSCT00000004186	ENSSSCG00000003783	FPGT	0.666956869	3.471617537	7.98686372	4.71E-03	4.05E-02
XLOC_022139	47303	47418	1	ENSSSCT00000026163	ENSSSCG00000027078	ENSSSCG00000027078	0.667786304	2.115686039	7.515361649	6.12E-03	4.95E-02
XLOC_005549	148057108	148058022	1	ENSSSCT00000012991	ENSSSCG00000011877	CD86	0.667797582	5.198518265	9.254668225	2.35E-03	2.37E-02
XLOC_013034	75476749	75480648	1	ENSSSCT00000022340	ENSSSCG00000029790	PCYOX1	0.668304885	7.021980013	12.25577408	4.64E-04	6.61E-03
XLOC_005037	25100244	25100408	1	ENSSSCT00000012319	ENSSSCG00000011252	OXSR1	0.669688512	2.080240408	7.586438388	5.88E-03	4.79E-02
XLOC_007107	149170562	149170615	1	CUFF.167.2	NA	MKI67	0.669888198	7.793336642	9.472272119	2.09E-03	2.16E-02
XLOC_010065	52869125	52869154	1	ENSSSCT00000014649	ENSSSCG00000013409	SBF2	0.671807696	4.191159108	10.45244774	1.22E-03	1.43E-02
XLOC_023659	41148	41297	1	ENSSSCT00000023786	ENSSSCG00000021274	ENSSSCG00000021274	0.671874587	3.304955861	9.037639622	2.64E-03	2.61E-02
XLOC_017826	35474279	35475004	1	ENSSSCT00000001707	ENSSSCG00000001532	UHRF1BP1	0.671955355	2.682804734	7.69299674	5.54E-03	4.59E-02
XLOC_011029	15888944	15889332	1	ENSSSCT00000014442	ENSSSCG00000013222	FNBP4	0.67586692	3.514292899	10.9066417	9.58E-04	1.17E-02
XLOC_006685	50308018	50308878	1	ENSSSCT00000010956	ENSSSCG00000009999	ENSSSCG00000009999	0.676304782	5.87221895	8.238234166	4.10E-03	3.62E-02
XLOC_014959	77646347	77646874	1	ENSSSCT00000000866	ENSSSCG00000000799	IRAK4	0.676731509	4.762294298	9.53463711	2.02E-03	2.11E-02
XLOC_005940	37909954	37910260	1	ENSSSCT00000010811	ENSSSCG00000009863	C12ORF49	0.677844844	4.597508591	12.20354009	4.77E-04	6.77E-03
XLOC_001297	72729327	72729779	1	ENSSSCT00000004800	ENSSSCG00000004344	ENSSSCG00000004344	0.678184824	3.352499487	9.043042439	2.64E-03	2.61E-02
XLOC_001362	92328266	92328441	1	ENSSSCT00000004909	ENSSSCG00000004444	FAM26F	0.678700397	3.546422607	8.330523449	3.90E-03	3.49E-02
XLOC_014877	64280244	64280277	1	ENSSSCT00000000687	ENSSSCG00000000638	ENSSSCG00000000638	0.679016876	4.20556013	8.625665747	3.31E-03	3.10E-02
XLOC_022347	4913	5287	1	ENSSSCT00000032466	ENSSSCG00000023670	MDH1	0.679400366	7.277146489	14.02504319	1.80E-04	3.12E-03
XLOC_000311	120104405	120104907	1	ENSSSCT00000027612	ENSSSCG00000023158	RPS27L	0.679558702	6.556238126	13.23156372	2.75E-04	4.37E-03
XLOC_004068	47450617	47452593	1	ENSSSCT00000019357	ENSSSCG00000017785	NUFIP2	0.679575737	4.508359946	11.08730028	8.69E-04	1.08E-02
XLOC_004992	4512653	4512934	1	ENSSSCT00000012264	ENSSSCG00000011199	TBC1D5	0.681611261	3.232517597	10.08262926	1.50E-03	1.68E-02
XLOC_007887	112534190	112534815	1	ENSSSCT00000017505	ENSSSCG00000016077	HSPD1	0.681969126	8.984039059	13.06343768	3.01E-04	4.68E-03
XLOC_004852	159846561	159846688	1	ENSSSCT00000013064	ENSSSCG00000011939	RETNLB	0.686132433	4.880621501	8.852195885	2.93E-03	2.81E-02
XLOC_000874	284234458	284234954	1	ENSSSCT00000006017	ENSSSCG00000005471	SNX30	0.687147932	2.570601419	7.799189795	5.23E-03	4.38E-02
XLOC_005296	78904159	78904785	1	ENSSSCT00000032304	ENSSSCG00000020690	ENSSSCG00000020690	0.68977705	2.867125358	9.978655782	1.58E-03	1.76E-02
XLOC_003453	37114404	37114815	1	ENSSSCT00000019212	ENSSSCG00000017648	ENSSSCG00000017648	0.690791279	3.511121756	9.082881479	2.58E-03	2.56E-02
XLOC_004566	79722128	79722382	1	ENSSSCT00000026822	ENSSSCG00000021063	ENSSSCG00000021063	0.691586902	3.837410334	8.462191778	3.63E-03	3.29E-02
XLOC_001302	75042519	75042802	1	ENSSSCT00000004807	ENSSSCG00000004350	SFRS18	0.691987671	4.37232757	10.4324946	1.24E-03	1.44E-02
XLOC_006395	138114392	138114535	1	ENSSSCT00000011660	ENSSSCG00000010660	PNLIPRP2	0.692088579	6.244081228	9.786056797	1.76E-03	1.91E-02
XLOC_019074	110402805	110402833	1	ENSSSCT00000002683	ENSSSCG00000002414	SEL1L	0.692455716	4.139827601	7.914441766	4.90E-03	4.19E-02
XLOC_000344	129070233	129070425	1	ENSSSCT00000005093	ENSSSCG00000004612	RAB27A	0.692938019	5.531034097	9.479339047	2.08E-03	2.15E-02
XLOC_011028	15885304	15885594	1	ENSSSCT00000029530	ENSSSCG00000027481	ENSSSCG00000027481	0.69395893	3.466196975	9.014611416	2.68E-03	2.63E-02
XLOC_018071	80425840	80425992	1	ENSSSCT00000002242	ENSSSCG00000002004	PSME2	0.694054165	8.292096899	12.16451862	4.87E-04	6.85E-03
XLOC_019618	145847327	145847503	1	ENSSSCT00000026377	ENSSSCG00000029507	RASGEF1B	0.694317795	4.525270778	11.86570686	5.72E-04	7.75E-03
XLOC_020500	74096099	74096282	1	ENSSSCT00000017059	ENSSSCG00000015661	C4BPB	0.696397145	6.287135833	8.65154165	3.27E-03	3.06E-02
XLOC_009016	39529696	39532012	1	ENSSSCT00000007887	ENSSSCG00000007208	TRIB3	0.696443572	5.269259833	9.25631192	2.35E-03	2.37E-02
XLOC_008420	51183110	51183319	1	ENSSSCT00000029407	ENSSSCG00000022430	SLC30A5	0.696503024	5.506563323	11.65291295	6.41E-04	8.58E-03
XLOC_003391	26716457	26716684	1	ENSSSCT00000019133	ENSSSCG00000017576	ENSSSCG00000017576	0.697310428	2.794822218	8.793094536	3.02E-03	2.88E-02
XLOC_011618	121372093	121372260	1	ENSSSCT00000015522	ENSSSCG00000014204	DCP2	0.697465156	3.774849785	9.794722721	1.75E-03	1.90E-02
XLOC_015408	45982550	45983823	1	ENSSSCT00000024435	ENSSSCG00000026593	ENSSSCG00000026593	0.697592685	3.166800268	9.909062325	1.64E-03	1.81E-02
XLOC_002216	15042349	15042747	1	ENSSSCT00000025010	ENSSSCG00000024484	DEGS1	0.698291686	6.336004618	13.65243568	2.20E-04	3.63E-03
XLOC_007410	111897542	111897714	1	ENSSSCT00000017500	ENSSSCG00000016073	PGAP1	0.698439891	2.927182087	9.388226776	2.18E-03	2.24E-02
XLOC_003601	54265516	54265591	1	ENSSSCT00000019503	ENSSSCG00000017920	CXCL16	0.698961933	7.003918087	10.4376087	1.23E-03	1.44E-02
XLOC_005576	155584614	155586281	1	ENSSSCT00000013038	ENSSSCG00000011915	GRAMD1C	0.699842896	6.41053256	9.787025365	1.76E-03	1.91E-02
XLOC_019468	88518946	88519794	1	ENSSSCT00000009902	ENSSSCG00000009042	OTUD4	0.699999669	4.357219895	10.95525695	9.33E-04	1.15E-02
XLOC_019371	57849570	57849874	1	CUFF.407.3	NA	PPAT	0.701211888	2.139535607	7.849677502	5.08E-03	4.30E-02
XLOC_007403	107658457	107659044	1	ENSSSCT00000017487	ENSSSCG00000016062	OBFC2A	0.701346532	5.326515121	11.25143538	7.96E-04	1.01E-02
XLOC_018722	47260620	47260984	1	ENSSSCT00000001913	ENSSSCG00000025788	ENPP4	0.701402368	3.662234564	9.189674164	2.43E-03	2.44E-02
XLOC_024203	71117451	71117660	1	ENSSSCT00000013603	ENSSSCG00000012439	PGK1	0.701592654	3.430379748	8.942362311	2.79E-03	2.70E-02
XLOC_012421	108108201	108108247	1	ENSSSCT00000009289	ENSSSCG00000008487	ATL2	0.701716245	6.760791771	11.27738942	7.85E-04	9.99E-03
XLOC_000545	182175684	182175887	1	ENSSSCT00000023493	ENSSSCG00000029873	ENSSSCG00000029873	0.70176478	3.226825388	8.172604203	4.25E-03	3.73E-02
XLOC_002914	109854	110140	1	ENSSSCT00000010151	ENSSSCG00000009270	IFT88	0.701912472	1.874180614	8.591222907	3.38E-03	3.14E-02
XLOC_007221	52922448	52922728	1	ENSSSCT00000017193	ENSSSCG00000015790	SLC25A4	0.702350951	7.019750683	9.437034241	2.13E-03	2.19E-02
XLOC_020730	144670898	144671168	1	ENSSSCT00000024989	ENSSSCG00000024509	SLC30A1	0.703532202	3.989800129	9.026856241	2.66E-03	2.62E-02
XLOC_018792	60145316	60147746	1	ENSSSCT00000022362	ENSSSCG00000027052	PEX11A	0.703589356	5.175368998	13.80233194	2.03E-04	3.43E-03
XLOC_000077	24188821	24189002	1	ENSSSCT00000004570	ENSSSCG00000004135	ADAT2	0.704080628	3.680585117	12.50619513	4.06E-04	5.97E-03
XLOC_007386	104503599	104503735	1	ENSSSCT00000017461	ENSSSCG00000016036	WDR75	0.704345703	5.164373319	10.17664962	1.42E-03	1.62E-02
XLOC_002574	35416363	35417573	1	ENSSSCT00000025680	ENSSSCG00000022077	C9orf103	0.706234971	4.724523064	13.56624051	2.30E-04	3.77E-03
XLOC_013852	135017070	135017442	1	ENSSSCT00000007546	ENSSSCG00000006891	GCLM	0.706355267	3.758758828	8.534584592	3.48E-03	3.20E-02
XLOC_006268	110499118	110499179	1	ENSSSCT00000011443	ENSSSCG00000010457	KIF20B	0.706719699	5.21007834	7.646675632	5.69E-03	4.68E-02
XLOC_008185	51056134	51056289	1	ENSSSCT00000030176	ENSSSCG00000024880	ENSSSCG00000024880	0.708171525	3.496796261	8.165040056	4.27E-03	3.74E-02
XLOC_018410	14204837	14205671	1	CUFF.375.2	NA	ENSSSCG00000020858	0.708456739	4.969630884	8.987711307	2.72E-03	2.65E-02
XLOC_008349	25800221	25800413	1	ENSSSCT00000018356	ENSSSCG00000016856	C9	0.710168414	8.532179611	11.42026183	7.26E-04	9.45E-03
XLOC_023677	43717	43939	1	ENSSSCT00000032241	ENSSSCG00000024992	ENSSSCG00000024992	0.710182829	3.116912124	9.728905859	1.81E-03	1.95E-02
XLOC_011128	44840131	44840253	1	ENSSSCT00000014614	ENSSSCG00000013380	NUCB2	0.71069238	5.194412421	8.173509598	4.25E-03	3.73E-02
XLOC_024312	112689763	112689918	1	ENSSSCT00000013782	ENSSSCG00000012603	CUL4B	0.710915396	3.723312227	7.563652337	5.96E-03	4.84E-02
XLOC_001815	242115104	242117713	1	ENSSSCT00000005740	ENSSSCG00000005208	KIAA1432	0.711761145	5.430788439	13.85419653	1.98E-04	3.35E-03
XLOC_002778	18971010	18971329	1	ENSSSCT00000026092	ENSSSCG00000022159	FNDC3A	0.712066961	4.658549957	7.978717336	4.73E-03	4.07E-02
XLOC_017378	94749953	94750144	1	ENSSSCT00000004085	ENSSSCG00000003687	EPB41L3	0.712421199	6.957884997	9.295149722	2.30E-03	2.33E-02
XLOC_019604	144298649	144298735	1	ENSSSCT00000010113	ENSSSCG00000009234	FAM175A	0.712583887	2.058971079	8.455910675	3.64E-03	3.30E-02
XLOC_001640	176672082	176672202	1	ENSSSCT00000005405	ENSSSCG00000004899	KIAA1468	0.712825356	5.383820296	11.17833161	8.28E-04	1.04E-02
XLOC_007038	133473306	133477035	1	ENSSSCT00000011627	ENSSSCG00000010631	GPAT	0.712971878	6.270426484	12.92637452	3.24E-04	4.96E-03
XLOC_002457	11741455	11742432	1	ENSSSCT00000011840	ENSSSCG00000010822	BPNT1	0.713255472	7.821202765	16.84396284	4.06E-05	8.96E-04
XLOC_013064	82274612	82274786	1	ENSSSCT00000009164	ENSSSCG00000025751	ENSSSCG00000025751	0.714808512	5.775132267	12.16268813	4.88E-04	6.85E-03
XLOC_003837	20002991	20004652	1	ENSSSCT00000025302	ENSSSCG00000024059	VAT1	0.715221466	7.204138042	12.24793487	4.66E-04	6.62E-03
XLOC_006632	42052807	42053695	1	ENSSSCT00000010836	ENSSSCG00000009886	TRAFD1	0.717236623	5.850761174	13.80730944	2.03E-04	3.42E-03
XLOC_024331	116234268	116235181	1	ENSSSCT00000029211	ENSSSCG00000025028	XIAP	0.718294536	5.577052661	8.815982975	2.99E-03	2.85E-02
XLOC_007799	79683636	79684102	1	ENSSSCT00000017315	ENSSSCG00000015902	ENSSSCG00000015902	0.720783918	2.633964941	8.337840465	3.88E-03	3.48E-02
XLOC_005799	7073530	7073689	1	ENSSSCT00000010549	ENSSSCG00000009623	SLC39A14	0.721708591	6.343537969	9.260188199	2.34E-03	2.37E-02
XLOC_008128	27945946	27946101	1	ENSSSCT00000018367	ENSSSCG00000016864	C5ORF51	0.7218056	2.244448036	8.294974256	3.98E-03	3.55E-02
XLOC_003998	37666521	37666792	1	CUFF.78.3	NA	MED13	0.722732075	3.384366211	8.094602089	4.44E-03	3.87E-02
XLOC_001692	188218328	188218983	1	ENSSSCT00000005496	ENSSSCG00000004983	ENSSSCG00000004983	0.723052248	6.051119479	9.943742064	1.61E-03	1.79E-02
XLOC_004610	89609655	89609698	1	ENSSSCT00000012774	ENSSSCG00000011669	SLC25A36	0.723551217	4.300855632	11.93830036	5.50E-04	7.51E-03
XLOC_019841	70910821	70911100	1	ENSSSCT00000024161	ENSSSCG00000024160	ENSSSCG00000024160	0.723699789	7.742237023	11.11219299	8.58E-04	1.07E-02
XLOC_020208	13216669	13217933	1	ENSSSCT00000016234	ENSSSCG00000014880	AQP11	0.724140056	5.914206599	12.63663316	3.78E-04	5.63E-03
XLOC_011580	100768674	100771523	1	ENSSSCT00000028243	ENSSSCG00000024193	ENSSSCG00000024193	0.724673403	6.064729616	10.61101086	1.12E-03	1.33E-02
XLOC_015012	87851010	87851039	1	CUFF.330.2	NA	GAS2L3	0.724729707	3.924192662	10.13839239	1.45E-03	1.64E-02
XLOC_019392	71105942	71106076	1	ENSSSCT00000026437	ENSSSCG00000026944	ENSSSCG00000026944	0.724741091	7.706386228	12.90375622	3.28E-04	5.01E-03
XLOC_017424	111620067	111620620	1	ENSSSCT00000027716	ENSSSCG00000023276	ZNF24	0.725760156	4.000463989	9.538087975	2.01E-03	2.11E-02
XLOC_019489	103564272	103564714	1	ENSSSCT00000009937	ENSSSCG00000009072	PGRMC2	0.72742239	6.189638922	10.40463908	1.26E-03	1.46E-02
XLOC_001917	271726903	271729749	1	ENSSSCT00000005937	ENSSSCG00000005394	ALDOB	0.728749111	10.60655448	9.309725993	2.28E-03	2.31E-02
XLOC_017465	132027412	132027498	1	ENSSSCT00000004193	ENSSSCG00000003789	CTH	0.728814371	6.0968858	13.6193728	2.24E-04	3.69E-03
XLOC_014479	139413791	139413972	1	ENSSSCT00000007585	ENSSSCG00000024973	GBP5	0.729952754	4.579253521	8.614320225	3.34E-03	3.11E-02
XLOC_019305	34667109	34667140	1	ENSSSCT00000009627	ENSSSCG00000008800	TMEM33	0.730272898	5.971211541	11.55225318	6.77E-04	8.95E-03
XLOC_015383	36347221	36348172	1	ENSSSCT00000000531	ENSSSCG00000000493	FRS2	0.73163309	2.099754773	9.450847599	2.11E-03	2.18E-02
XLOC_007393	105424453	105424604	1	ENSSSCT00000017470	ENSSSCG00000016045	PMS1	0.731911575	3.888266563	8.790348718	3.03E-03	2.88E-02
XLOC_009995	34827412	34827513	1	ENSSSCT00000014560	ENSSSCG00000013332	KIF18A	0.732511764	3.479576188	7.864347023	5.04E-03	4.28E-02
XLOC_005973	43069402	43069814	1	ENSSSCT00000010864	ENSSSCG00000009914	MLEC	0.732630415	5.715441589	13.36236168	2.57E-04	4.13E-03
XLOC_019464	87915052	87915680	1	ENSSSCT00000009897	ENSSSCG00000009037	ZNF827	0.7326401	3.042600508	9.797946506	1.75E-03	1.90E-02
XLOC_022459	21	177	1	ENSSSCT00000024825	ENSSSCG00000028727	HERPUD1	0.733445031	3.94065357	9.546099848	2.00E-03	2.10E-02
XLOC_009259	10087542	10087857	1	ENSSSCT00000017965	ENSSSCG00000016501	JHDM1D	0.733605323	2.485183621	8.26720618	4.04E-03	3.59E-02
XLOC_006286	115066294	115066716	1	ENSSSCT00000030830	ENSSSCG00000027230	SLC35G1	0.733628199	7.324508868	11.96396334	5.42E-04	7.44E-03
XLOC_005745	216071494	216071700	1	ENSSSCT00000027977	ENSSSCG00000024320	TFF2	0.734403223	6.028159222	7.879201593	5.00E-03	4.25E-02
XLOC_007568	147163961	147164104	1	ENSSSCT00000025634	ENSSSCG00000025038	KCNJ13	0.735949077	6.875684926	9.200931115	2.42E-03	2.43E-02
XLOC_013070	84138133	84139310	1	ENSSSCT00000031751	ENSSSCG00000028100	XPO1	0.737932347	3.269408901	9.519339452	2.03E-03	2.12E-02
XLOC_006826	77622927	77623150	1	ENSSSCT00000011207	ENSSSCG00000010240	DNA2	0.739963223	1.096228594	7.818720153	5.17E-03	4.35E-02
XLOC_011735	151055280	151055969	1	ENSSSCT00000015739	ENSSSCG00000014401	NR3C1	0.740352998	4.940089262	9.677224189	1.87E-03	1.99E-02
XLOC_007022	124404354	124406327	1	ENSSSCT00000011600	ENSSSCG00000010604	SH3PXD2A	0.740722885	3.011700406	9.141484016	2.50E-03	2.50E-02
XLOC_000250	95104353	95104587	1	ENSSSCT00000004931	ENSSSCG00000004464	FAM46A	0.742443296	5.873266476	10.22422836	1.39E-03	1.58E-02
XLOC_000414	143205207	143205374	1	ENSSSCT00000005209	ENSSSCG00000004717	UBR1	0.745091161	6.36621731	13.95952717	1.87E-04	3.19E-03
XLOC_011063	20061566	20062297	1	ENSSSCT00000027104	ENSSSCG00000021739	HSD17B12	0.745635245	7.106372355	14.76804693	1.22E-04	2.24E-03
XLOC_008225	59888335	59888896	1	ENSSSCT00000025926	ENSSSCG00000026810	ENSSSCG00000026810	0.745787653	2.672693489	9.278350912	2.32E-03	2.35E-02
XLOC_022551	185	330	1	ENSSSCT00000030838	ENSSSCG00000027787	ENSSSCG00000027787	0.747503241	3.56453519	8.836642913	2.95E-03	2.83E-02
XLOC_021030	40859434	40859574	1	ENSSSCT00000031637	ENSSSCG00000027597	ENSSSCG00000027597	0.749396776	1.950569498	7.92956252	4.86E-03	4.17E-02
XLOC_005816	10683961	10684021	1	ENSSSCT00000010583	ENSSSCG00000009653	CDCA2	0.752630945	3.405188077	7.606284976	5.82E-03	4.76E-02
XLOC_013144	109622373	109622426	1	ENSSSCT00000028150	ENSSSCG00000025181	EIF2AK2	0.754344651	1.275773632	7.589345546	5.87E-03	4.79E-02
XLOC_022497	77841	77909	1	ENSSSCT00000022501	ENSSSCG00000021415	CLDN15	0.754642551	6.042269502	8.07616476	4.49E-03	3.90E-02
XLOC_006662	44806678	44809389	1	ENSSSCT00000010897	ENSSSCG00000009945	FICD	0.755701319	4.689751996	11.53939938	6.81E-04	8.98E-03
XLOC_019956	112778221	112779108	1	ENSSSCT00000032140	ENSSSCG00000030024	SEC24D	0.759124077	5.590288178	12.25870908	4.63E-04	6.60E-03
XLOC_022421	8049	8367	1	ENSSSCT00000005431	ENSSSCG00000004921	ATP8B1	0.759987877	7.350330734	11.21053003	8.13E-04	1.03E-02
XLOC_013083	90359457	90359491	1	ENSSSCT00000024635	ENSSSCG00000022880	ENSSSCG00000022880	0.761883577	2.16438175	9.402227598	2.17E-03	2.23E-02
XLOC_015548	73380996	73381089	1	ENSSSCT00000000843	ENSSSCG00000000779	KIF21A	0.763375546	4.504185479	7.904030551	4.93E-03	4.21E-02
XLOC_003823	19125548	19128379	1	ENSSSCT00000026388	ENSSSCG00000027042	ENSSSCG00000027042	0.7653818	1.666960419	7.643278419	5.70E-03	4.69E-02
XLOC_002122	310088015	310088165	1	ENSSSCT00000006352	ENSSSCG00000005776	ENSSSCG00000005776	0.768053708	5.289407776	10.61506962	1.12E-03	1.33E-02
XLOC_020354	51265491	51265648	1	ENSSSCT00000016468	ENSSSCG00000015102	CCDC84	0.76809509	3.867964262	12.0768833	5.11E-04	7.12E-03
XLOC_012401	102777467	102777694	1	ENSSSCT00000009256	ENSSSCG00000008454	ABCG5	0.770596621	2.989568123	8.943999151	2.78E-03	2.70E-02
XLOC_015630	97776303	97779572	1	ENSSSCT00000001005	ENSSSCG00000000921	ATP2B1	0.771726453	8.182600692	16.58623649	4.65E-05	1.00E-03
XLOC_019517	112598496	112598772	1	ENSSSCT00000009979	ENSSSCG00000009112	SEC24D	0.773044674	5.784946652	10.90910321	9.57E-04	1.17E-02
XLOC_012514	130602696	130602833	1	ENSSSCT00000009431	ENSSSCG00000008620	NBAS	0.773448054	1.861821638	8.291551137	3.98E-03	3.56E-02
XLOC_007841	92433776	92434846	1	ENSSSCT00000017408	ENSSSCG00000015987	NFE2L2	0.773514777	7.569571854	18.06559806	2.13E-05	5.35E-04
XLOC_018818	63239381	63242064	1	ENSSSCT00000002113	ENSSSCG00000001887	SCAMP5	0.773912794	4.604467258	12.6819793	3.69E-04	5.53E-03
XLOC_001787	225622810	225622917	1	ENSSSCT00000030778	ENSSSCG00000026274	ENSSSCG00000026274	0.773983301	1.64314996	8.247208312	4.08E-03	3.62E-02
XLOC_018567	27771025	27771878	1	ENSSSCT00000001564	ENSSSCG00000024914	SBAB-707F1.3	0.774405154	9.512767001	7.619801481	5.77E-03	4.74E-02
XLOC_019309	36876645	36876756	1	ENSSSCT00000009637	ENSSSCG00000008807	GUF1	0.775705711	3.736694093	12.02525013	5.25E-04	7.24E-03
XLOC_007524	138074695	138074944	1	ENSSSCT00000017667	ENSSSCG00000016225	MOGAT1	0.775872642	4.418910545	12.51404112	4.04E-04	5.96E-03
XLOC_014987	83018171	83018725	1	ENSSSCT00000000911	ENSSSCG00000000838	SLC41A2	0.777329562	3.977140261	10.2989744	1.33E-03	1.53E-02
XLOC_000759	252793170	252793277	1	ENSSSCT00000027607	ENSSSCG00000028996	ALDH1A1	0.778902141	7.808714038	10.10394658	1.48E-03	1.67E-02
XLOC_005119	34582659	34583176	1	ENSSSCT00000012438	ENSSSCG00000011361	SLC26A6	0.780173274	6.897181527	13.74763359	2.09E-04	3.49E-03
XLOC_019082	117530994	117532837	1	ENSSSCT00000002698	ENSSSCG00000002429	FOXN3	0.780503938	2.990892142	10.07063934	1.51E-03	1.69E-02
XLOC_022990	70991	71148	1	ENSSSCT00000031759	ENSSSCG00000022025	CCS	0.78384324	4.129713788	14.7450579	1.23E-04	2.26E-03
XLOC_008284	85855452	85855737	1	ENSSSCT00000018639	ENSSSCG00000017121	SLC6A3	0.784222429	2.414596851	9.638741698	1.91E-03	2.02E-02
XLOC_004579	82291027	82291205	1	ENSSSCT00000023415	ENSSSCG00000028605	ENSSSCG00000028605	0.785647166	4.466489945	8.28298254	4.00E-03	3.56E-02
XLOC_003497	42456735	42456999	1	ENSSSCT00000019288	ENSSSCG00000017721	CCL8	0.786154604	2.385172921	8.639779885	3.29E-03	3.08E-02
XLOC_004100	50273000	50273144	1	ENSSSCT00000019407	ENSSSCG00000017832	ENSSSCG00000017832	0.78627509	1.92828827	8.72389235	3.14E-03	2.96E-02
XLOC_010027	43898277	43898359	1	ENSSSCT00000014597	ENSSSCG00000013366	LDHA	0.787415262	10.25441139	13.87784558	1.95E-04	3.32E-03
XLOC_014831	50595618	50595695	1	ENSSSCT00000000598	ENSSSCG00000000555	ITPR2	0.787662126	4.576066521	13.26506357	2.70E-04	4.30E-03
XLOC_001994	293077418	293077942	1	ENSSSCT00000006062	ENSSSCG00000005512	C5	0.787882905	8.44182916	13.1466729	2.88E-04	4.51E-03
XLOC_018859	72211400	72211568	1	ENSSSCT00000002199	ENSSSCG00000001966	ENSSSCG00000001966	0.788269704	5.151292013	7.849425161	5.08E-03	4.30E-02
XLOC_000413	143187620	143188013	1	ENSSSCT00000005208	ENSSSCG00000004716	TMEM62	0.788359388	2.401417558	10.77581727	1.03E-03	1.24E-02
XLOC_001484	134977466	134977943	1	ENSSSCT00000005127	ENSSSCG00000004642	SLC27A5	0.791199071	3.032440948	11.68457109	6.30E-04	8.46E-03
XLOC_023597	38396	38604	1	ENSSSCT00000030991	ENSSSCG00000026785	ENSSSCG00000026785	0.79138993	2.015901023	8.271166201	4.03E-03	3.58E-02
XLOC_007169	28766306	28766820	1	CUFF.169.2	NA	MAP3K2	0.793062017	3.545217965	10.82675335	1.00E-03	1.22E-02
XLOC_024247	95526193	95526717	1	ENSSSCT00000027660	ENSSSCG00000020695	ENSSSCG00000020695	0.793556819	1.657887421	8.2395717	4.10E-03	3.62E-02
XLOC_012415	107380952	107381003	1	ENSSSCT00000009280	ENSSSCG00000008478	ENSSSCG00000008478	0.794911728	4.436279652	14.28846407	1.57E-04	2.78E-03
XLOC_017657	21468020	21468094	1	ENSSSCT00000001196	ENSSSCG00000001100	LRRC16A	0.795307876	6.186364041	14.36244384	1.51E-04	2.70E-03
XLOC_005289	76824102	76827264	1	ENSSSCT00000012690	ENSSSCG00000011594	NR2C2	0.796546919	4.500475115	16.26910582	5.50E-05	1.15E-03
XLOC_018063	80263101	80263322	1	ENSSSCT00000002229	ENSSSCG00000001991	DHRS1	0.797032294	8.146141648	12.26676013	4.61E-04	6.59E-03
XLOC_004613	90030554	90034138	1	ENSSSCT00000025924	ENSSSCG00000022073	ZBTB38	0.798826349	3.745093191	13.2945048	2.66E-04	4.25E-03
XLOC_011468	77897990	77902992	1	ENSSSCT00000022673	ENSSSCG00000023329	APC2	0.798922291	2.421437196	9.394322071	2.18E-03	2.23E-02
XLOC_001657	181325531	181325657	1	ENSSSCT00000005449	ENSSSCG00000004938	DENND4A	0.800040058	4.86048288	10.46302628	1.22E-03	1.43E-02
XLOC_000376	136701249	136701346	1	ENSSSCT00000005142	ENSSSCG00000004657	CEP152	0.803348146	3.552431556	8.224269308	4.13E-03	3.65E-02
XLOC_021438	141697204	141699957	1	ENSSSCT00000016974	ENSSSCG00000015581	CENPF	0.805112476	5.194046083	12.41970447	4.25E-04	6.17E-03
XLOC_011662	140670244	140670371	1	CUFF.261.2	NA	AFF4	0.806142439	3.74291001	9.725102915	1.82E-03	1.95E-02
XLOC_010615	142498900	142499321	1	ENSSSCT00000015628	ENSSSCG00000014304	SEC24A	0.806761679	6.057712534	11.69497566	6.27E-04	8.43E-03
XLOC_001435	119998092	120002414	1	ENSSSCT00000026677	ENSSSCG00000026571	RAB8B	0.808440721	7.865803092	13.46164903	2.43E-04	3.97E-03
XLOC_012668	17136054	17136549	1	ENSSSCT00000008495	ENSSSCG00000007748	PSPH	0.808462877	4.280198211	10.6627521	1.09E-03	1.30E-02
XLOC_000064	18600335	18600996	1	ENSSSCT00000004541	ENSSSCG00000004106	LATS1	0.808652343	3.365090605	12.33104228	4.45E-04	6.41E-03
XLOC_018780	58392583	58392798	1	ENSSSCT00000002034	ENSSSCG00000001815	BLM	0.809339168	2.252919423	7.855650253	5.07E-03	4.29E-02
XLOC_013216	128215324	128215348	1	ENSSSCT00000009424	ENSSSCG00000008613	GEN1	0.810604321	3.517997866	10.734252	1.05E-03	1.27E-02
XLOC_020921	9676557	9677535	1	ENSSSCT00000030806	ENSSSCG00000024060	ENSSSCG00000024060	0.811073955	1.600536558	9.756576575	1.79E-03	1.93E-02
XLOC_009369	42650213	42650238	1	ENSSSCT00000028124	ENSSSCG00000027063	DPY19L1	0.812927378	3.397296029	12.55818531	3.94E-04	5.86E-03
XLOC_011561	91785978	91786129	1	ENSSSCT00000030767	ENSSSCG00000023566	ACOT11	0.812943329	1.077482786	8.490851294	3.57E-03	3.26E-02
XLOC_016492	111925506	111925644	1	ENSSSCT00000004144	ENSSSCG00000003743	GALNT1	0.81357973	5.568403479	17.3430519	3.12E-05	7.23E-04
XLOC_011111	41837698	41837827	1	ENSSSCT00000014576	ENSSSCG00000013347	PRMT3	0.814171695	2.176441353	12.1738395	4.85E-04	6.83E-03
XLOC_007958	133512791	133512878	1	ENSSSCT00000017635	ENSSSCG00000016194	USP37	0.815583251	2.433920623	8.300724857	3.96E-03	3.55E-02
XLOC_024733	97964013	97964366	1	ENSSSCT00000013692	ENSSSCG00000012523	TCEAL8	0.817828893	3.194470117	14.69620758	1.26E-04	2.31E-03
XLOC_004511	68054341	68055157	1	ENSSSCT00000012626	ENSSSCG00000011536	EDEM1	0.818794478	2.765251063	8.840598306	2.95E-03	2.82E-02
XLOC_024049	38182205	38182443	1	ENSSSCT00000013382	ENSSSCG00000012236	OTC	0.818886663	7.976547116	15.39166004	8.74E-05	1.71E-03
XLOC_005258	68147561	68149633	1	ENSSSCT00000028756	ENSSSCG00000020679	EDEM1	0.8192641	3.925000439	8.031638445	4.60E-03	3.98E-02
XLOC_021704	116376	116900	1	ENSSSCT00000022704	ENSSSCG00000021674	ENSSSCG00000021674	0.819450911	3.786713144	13.97713019	1.85E-04	3.17E-03
XLOC_010932	9705515	9706072	1	ENSSSCT00000014305	ENSSSCG00000013087	DAK	0.819729372	8.47419047	13.16854898	2.85E-04	4.47E-03
XLOC_019119	123692885	123694869	1	ENSSSCT00000002772	ENSSSCG00000002494	CLMN	0.820531485	3.148905002	10.66518559	1.09E-03	1.30E-02
XLOC_017810	31702763	31703368	1	ENSSSCT00000001660	ENSSSCG00000001488	GCLC	0.821231587	6.815589268	16.37859806	5.19E-05	1.10E-03
XLOC_002641	55702104	55704335	1	ENSSSCT00000012115	ENSSSCG00000011071	THNSL1	0.822414613	2.735088706	11.64963318	6.42E-04	8.58E-03
XLOC_005866	24096687	24096804	1	ENSSSCT00000010671	ENSSSCG00000009733	GOLGA3	0.823048078	4.40270356	12.04881965	5.18E-04	7.18E-03
XLOC_023297	15939	15970	1	ENSSSCT00000032456	ENSSSCG00000027115	ENSSSCG00000027115	0.823869595	5.445984808	17.66465356	2.63E-05	6.24E-04
XLOC_001820	242393678	242396841	1	ENSSSCT00000005744	ENSSSCG00000005211	PDL1	0.8239657	3.689598421	7.811045668	5.19E-03	4.36E-02
XLOC_014660	19983104	19983309	1	ENSSSCT00000000303	ENSSSCG00000000282	CBX5	0.824920744	3.114469163	9.604726082	1.94E-03	2.05E-02
XLOC_005484	132842028	132842155	1	ENSSSCT00000023420	ENSSSCG00000021723	ENSSSCG00000021723	0.826345121	1.518672088	8.042676184	4.57E-03	3.96E-02
XLOC_020003	130036414	130037820	1	ENSSSCT00000010052	ENSSSCG00000009179	MTP	0.826892059	9.520084763	14.91956113	1.12E-04	2.10E-03
XLOC_004831	155815450	155815709	1	CUFF.115.4	NA	KIAA2018	0.827999904	1.541331295	7.857191587	5.06E-03	4.29E-02
XLOC_004944	210781584	210781727	1	ENSSSCT00000013194	ENSSSCG00000012062	TTC3	0.829151783	4.231940412	11.8833489	5.66E-04	7.69E-03
XLOC_015430	54719247	54720499	1	ENSSSCT00000000615	ENSSSCG00000000572	CMAS	0.830621547	6.369862379	20.13712205	7.21E-06	2.17E-04
XLOC_001987	292597607	292597824	1	ENSSSCT00000025473	ENSSSCG00000028117	ENSSSCG00000028117	0.835362446	1.89508424	9.369604259	2.21E-03	2.26E-02
XLOC_004618	90496249	90496378	1	ENSSSCT00000012782	ENSSSCG00000011676	ENSSSCG00000011676	0.836587993	5.767700833	11.89046634	5.64E-04	7.67E-03
XLOC_001556	146236241	146236398	1	ENSSSCT00000005281	ENSSSCG00000004782	BUB1B	0.838410473	3.612093146	9.861882332	1.69E-03	1.85E-02
XLOC_009537	14510650	14510758	1	ENSSSCT00000028454	ENSSSCG00000028914	ENSSSCG00000028914	0.841254972	1.09750065	7.833758649	5.13E-03	4.33E-02
XLOC_009664	50993767	50995643	1	ENSSSCT00000027225	ENSSSCG00000026894	NFE2L3	0.842593679	3.015065202	11.50357394	6.95E-04	9.12E-03
XLOC_001284	64591453	64591641	1	ENSSSCT00000004784	ENSSSCG00000004328	ENSSSCG00000004328	0.846028759	4.888293569	17.72618868	2.55E-05	6.10E-04
XLOC_002455	11651048	11651278	1	ENSSSCT00000011837	ENSSSCG00000010820	ORF	0.84611901	1.775469913	7.830938503	5.14E-03	4.33E-02
XLOC_017496	139902194	139902854	1	ENSSSCT00000024666	ENSSSCG00000023035	CYP2J34	0.846760501	6.906813897	11.17452949	8.29E-04	1.04E-02
XLOC_005444	118535743	118536169	1	ENSSSCT00000027703	ENSSSCG00000020927	SLC2A2	0.8496746	6.096377362	9.402202922	2.17E-03	2.23E-02
XLOC_019472	90608437	90608496	1	ENSSSCT00000009911	ENSSSCG00000009050	INPP4B	0.851808161	2.601244614	13.60488975	2.26E-04	3.72E-03
XLOC_012234	58112127	58112291	1	ENSSSCT00000008967	ENSSSCG00000008188	MGAT4A	0.852364659	5.116190531	9.507726025	2.05E-03	2.13E-02
XLOC_000501	165565458	165565481	1	ENSSSCT00000005375	ENSSSCG00000004869	CNDP1	0.853107666	4.02131461	10.66892767	1.09E-03	1.30E-02
XLOC_004785	143409743	143409824	1	ENSSSCT00000012960	ENSSSCG00000011848	TFRC	0.853816833	7.131917282	18.1784799	2.01E-05	5.06E-04
XLOC_022471	10961	11124	1	ENSSSCT00000025056	ENSSSCG00000026887	ENSSSCG00000026887	0.853829679	1.005607179	8.53941349	3.48E-03	3.20E-02
XLOC_009266	11074253	11074779	1	ENSSSCT00000029414	ENSSSCG00000028088	ZC3HAV1L	0.85475097	2.307786343	11.29436747	7.77E-04	9.91E-03
XLOC_016447	96957249	96957525	1	ENSSSCT00000024634	ENSSSCG00000029030	ENSSSCG00000029030	0.855352808	2.539584968	8.28300502	4.00E-03	3.56E-02
XLOC_023373	12585	13242	1	ENSSSCT00000029274	ENSSSCG00000029288	ZBTB43	0.855971304	2.986686229	15.11083206	1.01E-04	1.94E-03
XLOC_007219	52291090	52291142	1	ENSSSCT00000017185	ENSSSCG00000015783	CASP3	0.857307425	6.529246667	12.20274812	4.77E-04	6.77E-03
XLOC_014360	113099056	113100981	1	ENSSSCT00000007371	ENSSSCG00000006729	FAM46C	0.857580868	3.905026666	9.62479263	1.92E-03	2.04E-02
XLOC_006426	144174274	144174475	1	ENSSSCT00000011734	ENSSSCG00000010723	ACADSB	0.859056155	6.788949113	13.72334675	2.12E-04	3.53E-03
XLOC_001309	76202377	76202549	1	ENSSSCT00000004816	ENSSSCG00000004359	ENSSSCG00000004359	0.859485967	2.714553703	10.39076923	1.27E-03	1.47E-02
XLOC_005357	90755731	90755880	1	ENSSSCT00000012783	ENSSSCG00000011677	GK5	0.863406317	2.947398073	13.37775844	2.55E-04	4.10E-03
XLOC_004542	75578055	75578254	1	ENSSSCT00000012672	ENSSSCG00000011579	PPARG	0.864598348	3.837472877	12.32830096	4.46E-04	6.41E-03
XLOC_007430	116127712	116127871	1	ENSSSCT00000025501	ENSSSCG00000026940	CASP10	0.865178669	3.763767071	11.54547118	6.79E-04	8.96E-03
XLOC_013058	80747565	80749186	1	ENSSSCT00000024583	ENSSSCG00000027527	ENSSSCG00000027527	0.86746397	3.621158879	10.08026049	1.50E-03	1.68E-02
XLOC_002026	297242041	297242236	1	ENSSSCT00000006128	ENSSSCG00000005575	RC3H2	0.867907753	2.236756669	12.46491179	4.15E-04	6.05E-03
XLOC_007870	105397159	105398709	1	ENSSSCT00000017469	ENSSSCG00000016044	ORMDL1	0.869998118	5.793285866	15.59054793	7.86E-05	1.56E-03
XLOC_020201	12137833	12137968	1	ENSSSCT00000016226	ENSSSCG00000014873	ACER3	0.870509012	2.04370091	11.16926267	8.32E-04	1.04E-02
XLOC_006188	83805791	83806046	1	ENSSSCT00000011296	ENSSSCG00000010319	SAMD8	0.871899244	5.513803178	13.67388145	2.17E-04	3.60E-03
XLOC_022120	18183	18387	1	ENSSSCT00000027654	ENSSSCG00000025079	ENSSSCG00000025079	0.875563764	1.471699396	11.52052014	6.88E-04	9.05E-03
XLOC_014904	66174538	66174571	1	ENSSSCT00000030030	ENSSSCG00000027205	LPCAT3	0.8763466	6.347162752	21.98147079	2.75E-06	9.49E-05
XLOC_008433	54813538	54813765	1	ENSSSCT00000018491	ENSSSCG00000016981	CPEB4	0.877281127	3.160723186	12.27104958	4.60E-04	6.59E-03
XLOC_001788	225691185	225691371	1	ENSSSCT00000028872	ENSSSCG00000028406	ENSSSCG00000028406	0.878435717	2.491970513	10.21044023	1.40E-03	1.59E-02
XLOC_015556	77616374	77618696	1	ENSSSCT00000000867	ENSSSCG00000000800	PUS7L	0.880230697	4.436486983	13.38438361	2.54E-04	4.10E-03
XLOC_018025	68179437	68179541	1	ENSSSCT00000002174	ENSSSCG00000001942	SLC25A21	0.88029002	0.849035909	8.418000219	3.72E-03	3.35E-02
XLOC_007963	133828770	133828894	1	ENSSSCT00000017640	ENSSSCG00000016199	CYP27A1	0.881522249	3.016356787	10.37200943	1.28E-03	1.48E-02
XLOC_000256	97888855	97888894	1	ENSSSCT00000004941	ENSSSCG00000004473	PHIP	0.881950085	3.050055143	11.54592002	6.79E-04	8.96E-03
XLOC_012476	119991708	119992109	1	ENSSSCT00000009382	ENSSSCG00000008575	ASXL2	0.883236615	3.606074789	12.3730964	4.36E-04	6.28E-03
XLOC_006827	77648560	77650358	1	ENSSSCT00000026289	ENSSSCG00000022303	SLC25A16	0.884849947	4.43477377	16.1189446	5.95E-05	1.23E-03
XLOC_023020	80994	81246	1	ENSSSCT00000029031	ENSSSCG00000028350	LCAT	0.885425262	5.857989785	19.89566474	8.18E-06	2.39E-04
XLOC_005556	149282932	149283140	1	ENSSSCT00000013004	ENSSSCG00000011887	LRRC58	0.886123833	1.350149325	9.045016778	2.63E-03	2.61E-02
XLOC_013281	464087	464959	1	ENSSSCT00000006485	ENSSSCG00000005905	SLC39A4	0.88662501	8.493555284	13.40180467	2.51E-04	4.07E-03
XLOC_006110	62643160	62643233	1	ENSSSCT00000024390	ENSSSCG00000027536	ENSSSCG00000027536	0.886913165	3.122892294	12.66904087	3.72E-04	5.57E-03
XLOC_023058	4578	4599	1	ENSSSCT00000030894	ENSSSCG00000028437	ENSSSCG00000028437	0.887020356	2.582612937	17.19685413	3.37E-05	7.75E-04
XLOC_005163	37107431	37108993	1	ENSSSCT00000012505	ENSSSCG00000011425	RAD54L2	0.887151374	2.871337947	16.17077482	5.79E-05	1.20E-03
XLOC_006089	55361402	55363169	1	ENSSSCT00000022419	ENSSSCG00000026176	ENSSSCG00000026176	0.887498089	1.571166565	11.72995637	6.15E-04	8.29E-03
XLOC_019924	93131210	93135515	1	ENSSSCT00000023019	ENSSSCG00000030396	SETD7	0.887976755	6.06602638	14.02581125	1.80E-04	3.12E-03
XLOC_013330	11095052	11095581	1	ENSSSCT00000006545	ENSSSCG00000005962	GSDMC	0.890808388	4.987753699	14.61636613	1.32E-04	2.40E-03
XLOC_018753	53039434	53039544	1	ENSSSCT00000001962	ENSSSCG00000001756	ENSSSCG00000001756	0.891245375	3.226657604	11.97002203	5.41E-04	7.42E-03
XLOC_007154	22098597	22098753	1	ENSSSCT00000017106	ENSSSCG00000015706	LYPD1	0.891539656	3.059685257	17.42118834	2.99E-05	6.98E-04
XLOC_010543	121534758	121534865	1	ENSSSCT00000015525	ENSSSCG00000014207	APC1	0.893016303	3.816345375	13.7637892	2.07E-04	3.47E-03
XLOC_019703	19353962	19354480	1	ENSSSCT00000032520	ENSSSCG00000025315	ENSSSCG00000025315	0.89332208	1.425627268	9.613603464	1.93E-03	2.05E-02
XLOC_021008	37358377	37358959	1	ENSSSCT00000016348	ENSSSCG00000014985	MMP1	0.897377947	8.481341653	12.20068739	4.78E-04	6.77E-03
XLOC_023922	29768	29974	1	ENSSSCT00000024199	ENSSSCG00000027880	ENSSSCG00000027880	0.900630952	1.14154436	8.967176032	2.75E-03	2.68E-02
XLOC_002078	303188689	303189209	1	ENSSSCT00000006226	ENSSSCG00000005663	CCBL1	0.90193881	4.899513943	13.08922606	2.97E-04	4.63E-03
XLOC_022878	12482	12824	1	ENSSSCT00000029515	ENSSSCG00000030713	ENSSSCG00000030713	0.903034069	1.776827686	9.079803075	2.58E-03	2.57E-02
XLOC_000699	227367650	227368116	1	ENSSSCT00000005703	ENSSSCG00000005173	HAUS6	0.903432834	3.912747125	13.0594636	3.02E-04	4.68E-03
XLOC_015557	77679417	77683249	1	ENSSSCT00000000865	ENSSSCG00000000798	TWF1	0.904677607	7.61722979	17.844442	2.40E-05	5.78E-04
XLOC_007663	22412343	22413236	1	ENSSSCT00000017107	ENSSSCG00000015707	GPR39	0.905674069	2.177549768	13.35370727	2.58E-04	4.14E-03
XLOC_023304	12986	13100	1	ENSSSCT00000026311	ENSSSCG00000029160	ENSSSCG00000029160	0.907680445	2.092751932	11.83222194	5.82E-04	7.87E-03
XLOC_005039	25302795	25302872	1	ENSSSCT00000012321	ENSSSCG00000011254	XYLB	0.907966867	4.042890884	17.18912971	3.38E-05	7.76E-04
XLOC_017793	28097311	28097334	1	ENSSSCT00000001595	ENSSSCG00000001441	ENSSSCG00000001441	0.910363715	6.624660617	9.874055986	1.68E-03	1.84E-02
XLOC_015459	62805979	62806512	1	ENSSSCT00000000666	ENSSSCG00000000620	HEBP1	0.911866217	2.994590878	14.91655549	1.12E-04	2.10E-03
XLOC_000719	242045513	242045973	1	ENSSSCT00000005739	ENSSSCG00000005207	ERMP1	0.91358728	3.677299839	17.1936061	3.38E-05	7.75E-04
XLOC_012363	90333168	90333491	1	ENSSSCT00000031155	ENSSSCG00000025233	ENSSSCG00000025233	0.915299191	1.513135376	9.712712901	1.83E-03	1.96E-02
XLOC_001436	120133372	120134190	1	ENSSSCT00000005048	ENSSSCG00000004569	LACTB	0.916053195	4.664928518	24.29267104	8.28E-07	3.28E-05
XLOC_007320	85315335	85315487	1	ENSSSCT00000017355	ENSSSCG00000015939	UBR3	0.916082807	2.290691974	10.89618234	9.64E-04	1.18E-02
XLOC_019041	103028636	103028722	1	ENSSSCT00000002619	ENSSSCG00000002355	ENTPD5	0.918665178	6.231251459	11.45893236	7.12E-04	9.32E-03
XLOC_019296	32268563	32269363	1	ENSSSCT00000028090	ENSSSCG00000026297	KLB	0.919330342	3.005728497	18.73083914	1.51E-05	3.97E-04
XLOC_020210	13640801	13640954	1	ENSSSCT00000016237	ENSSSCG00000014883	C11ORF67	0.920285104	3.156739745	17.87282679	2.36E-05	5.73E-04
XLOC_001143	18476457	18478561	1	ENSSSCT00000004536	ENSSSCG00000004101	LRP11	0.921152037	4.520532263	15.37474933	8.82E-05	1.72E-03
XLOC_013132	107762107	107763286	1	ENSSSCT00000009288	ENSSSCG00000008486	GALM	0.921182635	7.876797306	20.01739652	7.67E-06	2.28E-04
XLOC_014938	70490239	70490506	1	ENSSSCT00000000819	ENSSSCG00000000755	ERC1	0.923498039	2.361269972	10.36249563	1.29E-03	1.48E-02
XLOC_000410	143086579	143086622	1	ENSSSCT00000023322	ENSSSCG00000028721	ENSSSCG00000028721	0.923604121	2.895805802	18.70303506	1.53E-05	4.01E-04
XLOC_015633	99022903	99023155	1	ENSSSCT00000001012	ENSSSCG00000000927	TMTC3	0.923782083	1.937356406	12.31357325	4.50E-04	6.45E-03
XLOC_003991	36561026	36561277	1	ENSSSCT00000027653	ENSSSCG00000022659	ENSSSCG00000022659	0.925287078	6.247424245	9.568285022	1.98E-03	2.09E-02
XLOC_015801	27325086	27325251	1	ENSSSCT00000003126	ENSSSCG00000002825	APLE	0.926140505	8.362979178	14.17050306	1.67E-04	2.93E-03
XLOC_008366	29677851	29678179	1	ENSSSCT00000028237	ENSSSCG00000030304	ENSSSCG00000030304	0.927398537	2.894387905	12.91950776	3.25E-04	4.97E-03
XLOC_017404	101663951	101665187	1	ENSSSCT00000004111	ENSSSCG00000003712	OSBPL1A	0.928927937	5.806814462	19.45661603	1.03E-05	2.89E-04
XLOC_013029	74752605	74752665	1	ENSSSCT00000026994	ENSSSCG00000022708	ENSSSCG00000022708	0.929569915	3.054131188	10.30504954	1.33E-03	1.53E-02
XLOC_019557	126944220	126944397	1	ENSSSCT00000024244	ENSSSCG00000022282	BDH2	0.930393733	6.637394186	24.21428596	8.62E-07	3.39E-05
XLOC_011079	28860746	28861587	1	ENSSSCT00000014528	ENSSSCG00000013302	CAT	0.930668385	8.140557625	17.99455019	2.22E-05	5.52E-04
XLOC_017472	134374824	134374970	1	ENSSSCT00000004207	ENSSSCG00000003802	SLC35D1	0.933932424	2.494653159	12.0540063	5.17E-04	7.17E-03
XLOC_019599	141000201	141000574	1	ENSSSCT00000010103	ENSSSCG00000009224	AFF1	0.934379685	1.142902839	12.02585672	5.25E-04	7.24E-03
XLOC_014361	113184591	113184723	1	ENSSSCT00000007372	ENSSSCG00000006730	MAN1A2	0.934488641	1.995464768	12.46980266	4.14E-04	6.04E-03
XLOC_011536	87128324	87128615	1	ENSSSCT00000015389	ENSSSCG00000014088	IQGAP2	0.935689697	6.545343359	12.48867893	4.09E-04	5.99E-03
XLOC_000353	132514137	132514162	1	ENSSSCT00000005104	ENSSSCG00000004621	MYO5C	0.936346139	2.800065883	13.18584004	2.82E-04	4.45E-03
XLOC_008522	85936668	85936963	1	ENSSSCT00000018635	ENSSSCG00000017117	SLC6A18	0.93805128	0.262805987	9.064420399	2.61E-03	2.59E-02
XLOC_002283	31981661	31981759	1	ENSSSCT00000011985	ENSSSCG00000010950	ENSSSCG00000010950	0.938609509	2.414323675	15.41947024	8.61E-05	1.69E-03
XLOC_023149	98600	98623	1	ENSSSCT00000023046	ENSSSCG00000026162	ENSSSCG00000026162	0.93955307	3.090729859	17.00670076	3.72E-05	8.35E-04
XLOC_006363	125160574	125160798	1	ENSSSCT00000011606	ENSSSCG00000010610	ENSSSCG00000010610	0.940876835	3.619805493	15.97180743	6.43E-05	1.31E-03
XLOC_016732	15060487	15062168	1	ENSSSCT00000003049	ENSSSCG00000002752	ZFHX3	0.94100736	2.4616292	15.49755519	8.26E-05	1.63E-03
XLOC_019738	35180992	35181180	1	ENSSSCT00000009632	ENSSSCG00000008803	ATP8A1	0.942040155	2.632670201	12.44611532	4.19E-04	6.10E-03
XLOC_004597	86525137	86525571	1	ENSSSCT00000025162	ENSSSCG00000022473	A4GNT	0.942253182	5.625990887	13.70763186	2.14E-04	3.55E-03
XLOC_022522	11561	11782	1	ENSSSCT00000028626	ENSSSCG00000026809	TFDP2	0.943390043	3.832616406	20.74743068	5.24E-06	1.63E-04
XLOC_021249	82304258	82306290	1	ENSSSCT00000025679	ENSSSCG00000023547	ENSSSCG00000023547	0.946453619	0.482105604	8.967949354	2.75E-03	2.68E-02
XLOC_020083	3718554	3723426	1	ENSSSCT00000015968	ENSSSCG00000014618	ENSSSCG00000014618	0.947695082	6.431846153	15.2939333	9.20E-05	1.79E-03
XLOC_010489	91722721	91722767	1	ENSSSCT00000015434	ENSSSCG00000014130	ACOT12	0.948898263	1.218866767	11.19520981	8.20E-04	1.03E-02
XLOC_001451	124393189	124394511	1	ENSSSCT00000005063	ENSSSCG00000004584	GCNT3	0.950774455	6.019903839	12.77385708	3.51E-04	5.31E-03
XLOC_019993	126933649	126933735	1	ENSSSCT00000010035	ENSSSCG00000009163	ENSSSCG00000009163	0.95208356	3.34417805	19.86911596	8.29E-06	2.41E-04
XLOC_002675	71153909	71154352	1	ENSSSCT00000029511	ENSSSCG00000022849	IL2RA	0.952188599	0.904456606	9.929882058	1.63E-03	1.80E-02
XLOC_013195	119570474	119570572	1	ENSSSCT00000023702	ENSSSCG00000030643	EPT1	0.953030166	3.965155276	9.750590504	1.79E-03	1.93E-02
XLOC_008650	36883239	36883465	1	ENSSSCT00000007834	ENSSSCG00000007161	ENSSSCG00000007161	0.954666503	6.478110058	16.00821506	6.31E-05	1.29E-03
XLOC_009140	55891485	55891702	1	ENSSSCT00000008161	ENSSSCG00000007457	SULF2	0.955172518	4.580532455	11.04500894	8.89E-04	1.10E-02
XLOC_022140	80293	80530	1	ENSSSCT00000026031	ENSSSCG00000025954	ENSSSCG00000025954	0.956812619	2.923748421	14.18529726	1.66E-04	2.92E-03
XLOC_017873	43111914	43111991	1	ENSSSCT00000001825	ENSSSCG00000001641	UBR2	0.957483102	4.133647226	16.54746213	4.74E-05	1.02E-03
XLOC_001240	49889477	49889601	1	ENSSSCT00000004705	ENSSSCG00000004256	ENSSSCG00000004256	0.959300432	2.033942909	13.77710926	2.06E-04	3.45E-03
XLOC_008768	51634482	51635060	1	ENSSSCT00000023818	ENSSSCG00000024325	SGK2	0.960717346	3.961734549	8.669145955	3.24E-03	3.04E-02
XLOC_024013	22257419	22257626	1	ENSSSCT00000027046	ENSSSCG00000022240	ENSSSCG00000022240	0.962281944	1.1019965	8.477131369	3.60E-03	3.28E-02
XLOC_019989	125011420	125012820	1	ENSSSCT00000010028	ENSSSCG00000009157	TET2	0.962839661	3.78896258	16.25785855	5.53E-05	1.15E-03
XLOC_023445	53523	54021	1	ENSSSCT00000027531	ENSSSCG00000028876	ENSSSCG00000028876	0.963383121	1.704767643	14.11118993	1.72E-04	3.01E-03
XLOC_014211	100355649	100356887	1	ENSSSCT00000007064	ENSSSCG00000006450	CD1E	0.964596806	1.862346892	10.39060826	1.27E-03	1.47E-02
XLOC_001516	142693776	142694847	1	ENSSSCT00000031038	ENSSSCG00000021981	TP53BP1	0.965869391	0.948785895	9.545823003	2.00E-03	2.10E-02
XLOC_005468	130478533	130481331	1	ENSSSCT00000030536	ENSSSCG00000024393	B3GNT5	0.965975875	5.517110702	21.41101306	3.71E-06	1.24E-04
XLOC_022700	314	404	1	ENSSSCT00000023328	ENSSSCG00000022271	ENSSSCG00000022271	0.969809712	-0.033949024	9.176634842	2.45E-03	2.46E-02
XLOC_000524	176781392	176781692	1	ENSSSCT00000005407	ENSSSCG00000004901	PIGN	0.970135113	4.05642481	18.53666402	1.67E-05	4.28E-04
XLOC_016213	63643157	63643317	1	ENSSSCT00000003761	ENSSSCG00000003390	SLC2A7	0.972301144	6.233080619	23.06543002	1.57E-06	5.79E-05
XLOC_001485	135172999	135173175	1	ENSSSCT00000005128	ENSSSCG00000004643	SLC27A5	0.972537307	4.88767544	16.0513097	6.16E-05	1.27E-03
XLOC_005662	190062821	190066291	1	ENSSSCT00000028007	ENSSSCG00000021038	NRIP1	0.973352982	4.339331303	12.80401774	3.46E-04	5.25E-03
XLOC_002985	19056603	19057026	1	ENSSSCT00000028831	ENSSSCG00000029933	ENSSSCG00000029933	0.973992267	1.815543451	11.27842095	7.84E-04	9.99E-03
XLOC_001215	40780718	40782952	1	ENSSSCT00000004666	ENSSSCG00000004221	HINT3	0.973992799	5.006478372	21.09231947	4.38E-06	1.42E-04
XLOC_007175	34740914	34741475	1	ENSSSCT00000024092	ENSSSCG00000027791	ENSSSCG00000027791	0.974295611	2.921447704	11.06851753	8.78E-04	1.09E-02
XLOC_019516	112120809	112121025	1	ENSSSCT00000030658	ENSSSCG00000025543	FABP2	0.97494041	10.60197189	19.10730199	1.24E-05	3.37E-04
XLOC_010499	95686364	95686477	1	ENSSSCT00000015445	ENSSSCG00000014141	RFESD	0.975281114	3.523761881	22.40555409	2.21E-06	7.83E-05
XLOC_008221	58704578	58704736	1	ENSSSCT00000018523	ENSSSCG00000017011	CCDC99	0.975782904	0.642552017	8.519620865	3.51E-03	3.22E-02
XLOC_017103	56812059	56813824	1	ENSSSCT00000004407	ENSSSCG00000003985	ENSSSCG00000003985	0.977786677	2.709293585	13.26792289	2.70E-04	4.30E-03
XLOC_005551	148265682	148266124	1	ENSSSCT00000012996	ENSSSCG00000011880	EAF2	0.978376968	5.174720499	8.535181636	3.48E-03	3.20E-02
XLOC_006192	88334131	88334428	1	ENSSSCT00000011308	ENSSSCG00000010330	PPIF	0.980831121	3.678676265	19.82653656	8.48E-06	2.45E-04
XLOC_021801	152430	152498	1	ENSSSCT00000006668	ENSSSCG00000006077	ENSSSCG00000006077	0.982010979	0.497908728	8.952318957	2.77E-03	2.70E-02
XLOC_005550	148222430	148224280	1	ENSSSCT00000022765	ENSSSCG00000030305	SLC15A2	0.982899398	6.439109569	9.799731382	1.75E-03	1.90E-02
XLOC_010314	72761363	72761404	1	ENSSSCT00000014800	ENSSSCG00000013551	ENSSSCG00000013551	0.983875704	11.15455366	13.79872107	2.03E-04	3.43E-03
XLOC_005268	73216901	73217582	1	ENSSSCT00000012648	ENSSSCG00000011557	CIDE-C	0.985230629	5.639112525	17.60089331	2.72E-05	6.44E-04
XLOC_023487	2354	2570	1	ENSSSCT00000028116	ENSSSCG00000022970	CYP27A1	0.986825714	3.782094635	13.10006437	2.95E-04	4.61E-03
XLOC_023209	81094	81271	1	ENSSSCT00000029336	ENSSSCG00000020816	ENSSSCG00000020816	0.987177552	0.08639494	7.613886513	5.79E-03	4.75E-02
XLOC_002049	300757551	300757719	1	ENSSSCT00000006163	ENSSSCG00000005605	ENSSSCG00000005605	0.987608281	0.137923324	7.727448974	5.44E-03	4.52E-02
XLOC_013336	15725526	15725814	1	ENSSSCT00000006560	ENSSSCG00000005977	TMEM65	0.987623362	3.825174191	11.67597678	6.33E-04	8.49E-03
XLOC_006122	65132848	65133085	1	ENSSSCT00000011154	ENSSSCG00000010188	ABCB10	0.990498699	7.27302341	16.54450731	4.75E-05	1.02E-03
XLOC_009605	31473079	31475259	1	ENSSSCT00000018111	ENSSSCG00000024351	MET	0.991817313	3.094604384	15.76305603	7.18E-05	1.44E-03
XLOC_022314	753	1385	1	CUFF.460.2	NA	ENSSSCG00000025835	0.991821111	3.497488423	8.529487231	3.49E-03	3.21E-02
XLOC_004400	34666304	34666480	1	ENSSSCT00000012439	ENSSSCG00000024870	ENSSSCG00000024870	0.994473433	-0.167570645	10.45391728	1.22E-03	1.43E-02
XLOC_019937	103901031	103901222	1	ENSSSCT00000009943	ENSSSCG00000009077	HSPA4L	0.994716425	2.204932558	13.75682079	2.08E-04	3.48E-03
XLOC_013871	139503597	139503655	1	CUFF.311.2	NA	ENSSSCG00000027014	0.999969884	7.430193652	17.15135285	3.45E-05	7.84E-04
XLOC_008089	4081522	4081737	1	ENSSSCT00000023897	ENSSSCG00000027199	ENSSSCG00000027199	1.003741984	0.462396197	11.34171321	7.58E-04	9.75E-03
XLOC_021725	153642	154106	1	ENSSSCT00000025203	ENSSSCG00000023578	ANG1	1.004591837	2.671967471	18.50342661	1.70E-05	4.34E-04
XLOC_020565	98323811	98323928	1	ENSSSCT00000025990	ENSSSCG00000024802	MACC1	1.006023458	3.772808269	16.44468174	5.01E-05	1.07E-03
XLOC_002562	31867740	31867879	1	ENSSSCT00000026142	ENSSSCG00000026279	DAPK1	1.006140412	1.966745392	12.21839989	4.73E-04	6.72E-03
XLOC_010541	121330468	121330717	1	ENSSSCT00000031945	ENSSSCG00000028164	ENSSSCG00000028164	1.006895712	-0.134821104	8.194101782	4.20E-03	3.69E-02
XLOC_008813	55754008	55754179	1	ENSSSCT00000008160	ENSSSCG00000007456	ENSSSCG00000007456	1.007806618	5.205173397	14.96955112	1.09E-04	2.06E-03
XLOC_000331	126092062	126092191	1	ENSSSCT00000027950	ENSSSCG00000025578	ALDH1A2	1.008207088	3.145541315	8.588488662	3.38E-03	3.14E-02
XLOC_006364	125175435	125175735	1	ENSSSCT00000011607	ENSSSCG00000022351	GSTO1	1.010725456	8.68877439	24.92211953	5.97E-07	2.51E-05
XLOC_014866	62800573	62800583	1	ENSSSCT00000022318	ENSSSCG00000030611	ENSSSCG00000030611	1.01179534	3.909643424	22.57666241	2.02E-06	7.25E-05
XLOC_000953	301835733	301835842	1	ENSSSCT00000006169	ENSSSCG00000005610	SLC2A8	1.017246303	4.057282365	19.21698115	1.17E-05	3.24E-04
XLOC_017475	134537789	134537892	1	ENSSSCT00000029531	ENSSSCG00000023741	ENSSSCG00000023741	1.017516792	0.387610295	7.940049031	4.84E-03	4.15E-02
XLOC_021549	33602	35148	1	ENSSSCT00000030370	ENSSSCG00000021371	ZNF300	1.017742792	3.723127901	20.33528412	6.50E-06	1.97E-04
XLOC_020728	144465289	144465435	1	ENSSSCT00000016996	ENSSSCG00000015603	LPGAT1	1.020072897	3.606505784	10.96119581	9.30E-04	1.15E-02
XLOC_007529	138663706	138663767	1	ENSSSCT00000017665	ENSSSCG00000016223	ACSL3	1.020566932	8.455796811	13.33937886	2.60E-04	4.16E-03
XLOC_002555	30361798	30362006	1	ENSSSCT00000011974	ENSSSCG00000010941	C9orf102	1.021283869	2.492731442	14.22781975	1.62E-04	2.86E-03
XLOC_024620	53709557	53709877	1	ENSSSCT00000013499	ENSSSCG00000012345	PFKFB1	1.026740062	1.020888951	14.51927358	1.39E-04	2.51E-03
XLOC_004647	103030841	103031000	1	ENSSSCT00000012833	ENSSSCG00000011723	MME	1.027175536	8.214514056	14.19054025	1.65E-04	2.91E-03
XLOC_015723	12976321	12976871	1	ENSSSCT00000030720	ENSSSCG00000030420	GLG1	1.028506355	5.246092455	17.54331887	2.81E-05	6.61E-04
XLOC_021187	71349534	71349595	1	ENSSSCT00000025713	ENSSSCG00000026643	ENSSSCG00000026643	1.030157837	-0.050068423	9.172821686	2.46E-03	2.46E-02
XLOC_009375	44753174	44753509	1	ENSSSCT00000029825	ENSSSCG00000023445	AVL9	1.030377574	3.327890923	22.00508051	2.72E-06	9.40E-05
XLOC_008247	71377423	71377431	1	ENSSSCT00000018560	ENSSSCG00000017047	CLINT1	1.034130746	7.66018523	21.42029456	3.69E-06	1.23E-04
XLOC_012249	60553156	60553928	1	ENSSSCT00000027274	ENSSSCG00000023294	ENSSSCG00000023294	1.035708094	4.104734162	24.6456064	6.89E-07	2.80E-05
XLOC_003215	13502757	13502777	1	ENSSSCT00000018798	ENSSSCG00000017268	PRKCA	1.038135291	4.039745068	19.95164106	7.94E-06	2.33E-04
XLOC_004614	90125134	90125236	1	ENSSSCT00000012777	ENSSSCG00000011672	RASA2	1.043902378	3.181602172	17.80819845	2.44E-05	5.87E-04
XLOC_006597	33279211	33283165	1	ENSSSCT00000010760	ENSSSCG00000009817	P2X7R	1.044185292	5.459526012	9.936780492	1.62E-03	1.79E-02
XLOC_016505	119296618	119296826	1	ENSSSCT00000004158	ENSSSCG00000003756	EDG7	1.046648851	1.826455488	12.86367342	3.35E-04	5.11E-03
XLOC_021651	2844	3033	1	CUFF.435.3	NA	RALGAPA1	1.04728143	0.202611771	7.585033839	5.89E-03	4.79E-02
XLOC_007762	65889037	65889062	1	ENSSSCT00000017266	ENSSSCG00000015857	ENSSSCG00000015857	1.048665488	4.31090519	19.1376465	1.22E-05	3.34E-04
XLOC_020501	74110909	74111201	1	ENSSSCT00000017060	ENSSSCG00000015662	C4BPA	1.048684583	10.11218667	26.7742831	2.29E-07	1.09E-05
XLOC_011738	153598273	153598437	1	ENSSSCT00000015744	ENSSSCG00000014406	PRELID2	1.048695556	2.518248075	19.41427764	1.05E-05	2.94E-04
XLOC_009452	33258	34884	1	ENSSSCT00000027410	ENSSSCG00000022033	SLC46A1	1.04900567	6.791204973	14.67669171	1.28E-04	2.33E-03
XLOC_016571	147179703	147179880	1	ENSSSCT00000027130	ENSSSCG00000024670	ENSSSCG00000024670	1.049063499	-0.057309004	7.605664624	5.82E-03	4.76E-02
XLOC_017321	85026747	85026922	1	ENSSSCT00000004023	ENSSSCG00000003627	ZMYM4	1.050584665	2.89842013	16.03282863	6.23E-05	1.28E-03
XLOC_009962	18596996	18597331	1	ENSSSCT00000014499	ENSSSCG00000013275	SYT13	1.053133676	4.513505535	18.56815366	1.64E-05	4.24E-04
XLOC_006037	52258926	52259009	1	ENSSSCT00000010999	ENSSSCG00000010041	ENSSSCG00000010041	1.055196154	10.65063178	8.28839477	3.99E-03	3.56E-02
XLOC_008330	21539826	21540859	1	ENSSSCT00000018325	ENSSSCG00000016830	PRLR	1.056042935	3.391123177	18.78512596	1.46E-05	3.87E-04
XLOC_000711	239134396	239134686	1	ENSSSCT00000005727	ENSSSCG00000005195	ENSSSCG00000005195	1.056522678	1.277195091	7.85734161	5.06E-03	4.29E-02
XLOC_011467	77876953	77876985	1	ENSSSCT00000022339	ENSSSCG00000026387	REEP6	1.056616516	6.492567742	20.01093576	7.70E-06	2.29E-04
XLOC_005028	23780210	23782036	1	ENSSSCT00000032126	ENSSSCG00000030247	EPM2AIP1	1.056913826	2.454118637	17.6718514	2.62E-05	6.23E-04
XLOC_006389	136281426	136281824	1	ENSSSCT00000011651	ENSSSCG00000010652	FAM160B1	1.058662769	3.991157686	16.0413445	6.20E-05	1.27E-03
XLOC_011527	85441368	85441916	1	ENSSSCT00000015377	ENSSSCG00000014076	FAM169A	1.060374424	1.524442883	16.77665714	4.20E-05	9.22E-04
XLOC_005949	40882875	40882974	1	ENSSSCT00000010818	ENSSSCG00000009870	SDSL	1.062582208	7.135378298	19.77396195	8.72E-06	2.51E-04
XLOC_000806	266502565	266503208	1	ENSSSCT00000005896	ENSSSCG00000005356	DCAF10	1.06419383	2.81699087	19.6208961	9.44E-06	2.68E-04
XLOC_010490	92433788	92433842	1	ENSSSCT00000024808	ENSSSCG00000025210	ATG10	1.064346543	0.514855501	11.54637888	6.79E-04	8.96E-03
XLOC_024768	106950604	106950701	1	ENSSSCT00000013770	ENSSSCG00000012591	AMOT	1.066818041	3.283099624	12.38014299	4.34E-04	6.28E-03
XLOC_010557	128752210	128752410	1	ENSSSCT00000025027	ENSSSCG00000028431	HSD17B4	1.068249237	6.122317799	17.8714549	2.36E-05	5.73E-04
XLOC_006325	120400796	120400974	1	ENSSSCT00000011534	ENSSSCG00000010543	ABCC2	1.068397527	6.57002379	10.46813451	1.21E-03	1.43E-02
XLOC_000149	49755480	49755602	1	ENSSSCT00000029401	ENSSSCG00000026978	ROS1	1.070220178	5.733660425	17.93478201	2.29E-05	5.63E-04
XLOC_000318	121487810	121487942	1	ENSSSCT00000032472	ENSSSCG00000026189	ENSSSCG00000026189	1.071167433	2.21228917	16.24219974	5.57E-05	1.16E-03
XLOC_021945	24948	25192	1	ENSSSCT00000011612	ENSSSCG00000028909	GSTO1	1.076854399	5.305714096	22.85250225	1.75E-06	6.39E-05
XLOC_005391	99784679	99785695	1	ENSSSCT00000012826	ENSSSCG00000011716	P2RY13	1.077927254	0.879401817	11.27521056	7.85E-04	9.99E-03
XLOC_008256	74279152	74279330	1	ENSSSCT00000018583	ENSSSCG00000017068	ORF	1.077930785	6.183130601	11.57816038	6.67E-04	8.83E-03
XLOC_008182	47778107	47778112	1	ENSSSCT00000018461	ENSSSCG00000016953	ERBB2IP	1.081892204	4.090311428	12.49321878	4.08E-04	5.99E-03
XLOC_024126	52247404	52247568	1	ENSSSCT00000031381	ENSSSCG00000028564	ENSSSCG00000028564	1.085147197	0.342686468	9.459010906	2.10E-03	2.18E-02
XLOC_011757	156451710	156451800	1	ENSSSCT00000015770	ENSSSCG00000014428	5-HT4R	1.085275362	2.75817532	17.06407549	3.61E-05	8.16E-04
XLOC_023987	13603861	13604674	1	ENSSSCT00000013283	ENSSSCG00000012144	GRPR	1.087256312	0.98006831	10.82380593	1.00E-03	1.22E-02
XLOC_017385	96898367	96898612	1	ENSSSCT00000024545	ENSSSCG00000027264	ENSSSCG00000027264	1.09031861	0.954913478	9.321434051	2.26E-03	2.30E-02
XLOC_018061	80227590	80227760	1	ENSSSCT00000002224	ENSSSCG00000001988	ADCY4	1.092440947	4.256329958	13.17320562	2.84E-04	4.46E-03
XLOC_006321	119925345	119926919	1	ENSSSCT00000011526	ENSSSCG00000010536	CNNM1	1.096152716	5.238310613	15.02013059	1.06E-04	2.01E-03
XLOC_010952	11135994	11136052	1	ENSSSCT00000014336	ENSSSCG00000013116	ENSSSCG00000013116	1.100352604	2.723223579	10.36601434	1.28E-03	1.48E-02
XLOC_001955	283777345	283777730	1	ENSSSCT00000006012	ENSSSCG00000005466	ROD1	1.101302713	4.417682947	13.56850868	2.30E-04	3.77E-03
XLOC_000846	275474265	275474346	1	ENSSSCT00000027427	ENSSSCG00000026173	ENSSSCG00000026173	1.104799767	5.005149895	15.09514122	1.02E-04	1.94E-03
XLOC_015734	14197069	14197099	1	ENSSSCT00000003035	ENSSSCG00000002739	PHLPP2	1.106160292	2.75512918	14.01554836	1.81E-04	3.12E-03
XLOC_013989	37565056	37565394	1	ENSSSCT00000028021	ENSSSCG00000024504	ENSSSCG00000024504	1.109597712	0.09175345	8.654382414	3.26E-03	3.06E-02
XLOC_013092	92197981	92198149	1	ENSSSCT00000029581	ENSSSCG00000026974	ENSSSCG00000026974	1.11045225	-0.031486763	8.936999156	2.79E-03	2.71E-02
XLOC_005175	37565170	37566431	1	ENSSSCT00000012512	ENSSSCG00000011432	GLYCTK	1.111461236	5.36962443	15.70028058	7.42E-05	1.48E-03
XLOC_008297	4003965	4004115	1	ENSSSCT00000031572	ENSSSCG00000028803	ENSSSCG00000028803	1.112213328	1.787504903	13.78723582	2.05E-04	3.44E-03
XLOC_018880	80250316	80251392	1	ENSSSCT00000022546	ENSSSCG00000020941	LTB4R2	1.112649433	0.554431153	9.385200008	2.19E-03	2.24E-02
XLOC_005325	82312067	82312367	1	ENSSSCT00000023340	ENSSSCG00000030540	ENSSSCG00000030540	1.114153884	3.625774955	12.44694711	4.19E-04	6.10E-03
XLOC_001343	86680011	86681251	1	ENSSSCT00000004882	ENSSSCG00000004419	KIAA1919	1.11488727	2.508476832	22.79860764	1.80E-06	6.55E-05
XLOC_002953	8911211	8911458	1	ENSSSCT00000032298	ENSSSCG00000021725	ENSSSCG00000021725	1.118738176	0.034427529	9.542698346	2.01E-03	2.11E-02
XLOC_004155	54258634	54258805	1	ENSSSCT00000019504	ENSSSCG00000017921	ZMYND15	1.119267999	1.191353313	15.715956	7.36E-05	1.47E-03
XLOC_000756	251538434	251538544	1	ENSSSCT00000005795	ENSSSCG00000005260	ENSSSCG00000005260	1.120713708	2.657596874	10.10472685	1.48E-03	1.67E-02
XLOC_008005	142948415	142949683	1	ENSSSCT00000026594	ENSSSCG00000021968	SLC19A3	1.121586507	5.632849315	24.11714751	9.06E-07	3.54E-05
XLOC_014776	33919784	33920034	1	ENSSSCT00000000515	ENSSSCG00000000477	HELB	1.124993868	0.460277338	10.44519364	1.23E-03	1.44E-02
XLOC_021029	40746503	40746744	1	ENSSSCT00000028051	ENSSSCG00000025606	ATM	1.127697942	2.07198232	14.46216654	1.43E-04	2.57E-03
XLOC_019004	95193213	95196379	1	ENSSSCT00000002535	ENSSSCG00000002277	SPTB	1.127806776	1.09135287	13.23675821	2.75E-04	4.36E-03
XLOC_018843	68231659	68236406	1	ENSSSCT00000002175	ENSSSCG00000001943	PAX9	1.128909911	2.126009904	15.0971046	1.02E-04	1.94E-03
XLOC_005219	50099800	50100674	1	ENSSSCT00000012578	ENSSSCG00000011495	PRICKLE2	1.12914683	0.646062804	12.93761568	3.22E-04	4.94E-03
XLOC_003345	23294149	23294364	1	ENSSSCT00000019058	ENSSSCG00000017505	MED1	1.129615935	4.989605997	24.75788092	6.50E-07	2.69E-05
XLOC_012774	34642449	34642627	1	ENSSSCT00000008668	ENSSSCG00000007909	ABAT	1.130347052	5.969730453	20.50024611	5.96E-06	1.83E-04
XLOC_014962	78210492	78210506	1	ENSSSCT00000000868	ENSSSCG00000000801	TMEM117	1.130917092	1.725756246	14.25835564	1.59E-04	2.82E-03
XLOC_005599	160759311	160759398	1	ENSSSCT00000013069	ENSSSCG00000011943	BBX	1.131388755	1.748571119	14.45095357	1.44E-04	2.58E-03
XLOC_009651	47596367	47596538	1	ENSSSCT00000018168	ENSSSCG00000016687	CHN2	1.131764226	3.554946538	22.41300262	2.20E-06	7.83E-05
XLOC_001746	208541140	208541265	1	ENSSSCT00000023827	ENSSSCG00000027383	ENSSSCG00000027383	1.131814124	-0.096071323	10.55236355	1.16E-03	1.37E-02
XLOC_024637	57268903	57272229	1	ENSSSCT00000013518	ENSSSCG00000012361	FAM123B	1.132265129	1.591826836	16.69162457	4.40E-05	9.57E-04
XLOC_008162	40115255	40115716	1	ENSSSCT00000018433	ENSSSCG00000016926	GAPT	1.132940108	-0.578271679	8.755223423	3.09E-03	2.93E-02
XLOC_014480	139458145	139458204	1	ENSSSCT00000007577	ENSSSCG00000022397	GBP6	1.134962029	2.001637495	20.41942606	6.22E-06	1.90E-04
XLOC_008399	40878752	40878848	1	ENSSSCT00000029920	ENSSSCG00000029695	ENSSSCG00000029695	1.136691728	-0.060996367	9.337070751	2.25E-03	2.29E-02
XLOC_021411	134231962	134232959	1	ENSSSCT00000016926	ENSSSCG00000015537	XPR1	1.136708851	3.621382807	23.58131028	1.20E-06	4.58E-05
XLOC_011869	5470550	5471104	1	ENSSSCT00000008340	ENSSSCG00000007600	BHLHA15	1.140567843	1.549547067	10.15880087	1.44E-03	1.63E-02
XLOC_008144	34164830	34165011	1	ENSSSCT00000018391	ENSSSCG00000016887	ITGA2	1.141604747	4.367094647	23.28052773	1.40E-06	5.24E-05
XLOC_007269	66699447	66700010	1	CUFF.175.4	NA	FMNL2	1.142008815	4.071680867	23.56187884	1.21E-06	4.62E-05
XLOC_008566	13944226	13944470	1	ENSSSCT00000028117	ENSSSCG00000022028	ENSSSCG00000022028	1.149200031	-0.558673626	7.811953704	5.19E-03	4.36E-02
XLOC_014462	135542393	135542518	1	ENSSSCT00000030921	ENSSSCG00000021670	ENSSSCG00000021670	1.152000639	-0.271737251	8.616433346	3.33E-03	3.11E-02
XLOC_009250	8049183	8049268	1	ENSSSCT00000017951	ENSSSCG00000016487	ENSSSCG00000016487	1.159323263	5.224773877	16.58793884	4.64E-05	1.00E-03
XLOC_018118	83521189	83521311	1	ENSSSCT00000002395	ENSSSCG00000002141	ENSSSCG00000002141	1.161741695	1.892315838	13.12165948	2.92E-04	4.57E-03
XLOC_022022	14953	15191	1	ENSSSCT00000026028	ENSSSCG00000025285	AGPAT3	1.165146217	2.137947635	21.72976104	3.14E-06	1.07E-04
XLOC_013638	102907914	102908033	1	ENSSSCT00000028079	ENSSSCG00000023703	ENSSSCG00000023703	1.165421185	0.80464424	11.29744307	7.76E-04	9.90E-03
XLOC_008237	68293282	68293626	1	ENSSSCT00000018543	ENSSSCG00000017031	ENSSSCG00000017031	1.165663618	3.977807746	18.54770977	1.66E-05	4.27E-04
XLOC_016404	85325555	85325891	1	ENSSSCT00000004026	ENSSSCG00000003630	EIF2C1	1.166405902	3.418742291	19.04048948	1.28E-05	3.46E-04
XLOC_001241	49899152	49899273	1	ENSSSCT00000004706	ENSSSCG00000004257	ENSSSCG00000004257	1.173021553	1.233099885	14.06626963	1.76E-04	3.07E-03
XLOC_004360	30608378	30608806	1	CUFF.93.3	NA	ZNF445	1.174113337	2.8795896	20.79998306	5.10E-06	1.60E-04
XLOC_007199	43013894	43014116	1	ENSSSCT00000017156	ENSSSCG00000015755	AGPAT5	1.176882511	4.045772637	28.53558219	9.20E-08	4.79E-06
XLOC_001559	146448917	146449487	1	ENSSSCT00000024247	ENSSSCG00000027069	EIF2AK4	1.178169573	1.281277877	15.6244269	7.73E-05	1.53E-03
XLOC_006770	62424716	62424869	1	ENSSSCT00000011135	ENSSSCG00000010169	SIPA1L2	1.178970542	3.947096978	20.05458553	7.53E-06	2.25E-04
XLOC_002463	12259545	12259668	1	ENSSSCT00000011844	ENSSSCG00000010826	MOSC2	1.182462931	5.330719102	35.63310246	2.38E-09	1.74E-07
XLOC_018423	20444077	20444163	1	ENSSSCT00000001185	ENSSSCG00000001089	GPLD1	1.186294857	-0.218099555	8.540119592	3.47E-03	3.20E-02
XLOC_019838	70754972	70756131	1	ENSSSCT00000009784	ENSSSCG00000025786	ENSSSCG00000025786	1.188182006	4.716139963	12.33590096	4.44E-04	6.40E-03
XLOC_014379	117506415	117506694	1	ENSSSCT00000007414	ENSSSCG00000006768	LRIG2	1.192629831	0.99555217	14.98588987	1.08E-04	2.04E-03
XLOC_006039	52287691	52287736	1	ENSSSCT00000011001	ENSSSCG00000023089	ENSSSCG00000023089	1.192933118	8.537262724	9.032805734	2.65E-03	2.61E-02
XLOC_012045	32126075	32126433	1	ENSSSCT00000008643	ENSSSCG00000007888	TNFRSF17	1.19478044	4.221929459	20.78641932	5.13E-06	1.60E-04
XLOC_022918	554	742	1	ENSSSCT00000032512	ENSSSCG00000024620	ENSSSCG00000024620	1.195158349	3.141560528	15.3384487	8.99E-05	1.75E-03
XLOC_000295	116786056	116786294	1	ENSSSCT00000005012	ENSSSCG00000004538	WDR7	1.199554332	2.335741283	15.32692112	9.04E-05	1.76E-03
XLOC_023472	40490	40667	1	ENSSSCT00000031025	ENSSSCG00000023030	ENSSSCG00000023030	1.200001702	1.269566026	11.14593344	8.42E-04	1.05E-02
XLOC_021428	138371896	138372109	1	ENSSSCT00000016956	ENSSSCG00000015566	EDEM3	1.200156041	4.247458738	16.06973044	6.11E-05	1.26E-03
XLOC_010827	4864531	4867104	1	ENSSSCT00000014138	ENSSSCG00000012933	CCDC87	1.200434771	0.446508209	14.1212595	1.71E-04	3.00E-03
XLOC_015051	97596830	97597238	1	ENSSSCT00000001006	ENSSSCG00000027898	ATP2B1	1.202244479	7.355228017	22.21957495	2.43E-06	8.54E-05
XLOC_018218	102928581	102928944	1	ENSSSCT00000002615	ENSSSCG00000002351	PTGR2	1.202863717	6.37802816	41.23004717	1.35E-10	1.21E-08
XLOC_001387	105706329	105706485	1	ENSSSCT00000027237	ENSSSCG00000021072	ENSSSCG00000021072	1.205770047	0.469672452	13.74241051	2.10E-04	3.50E-03
XLOC_019881	78710098	78712207	1	ENSSSCT00000009852	ENSSSCG00000008995	LRAT	1.208683452	6.650934881	27.55726969	1.53E-07	7.54E-06
XLOC_002513	23896560	23898836	1	ENSSSCT00000011916	ENSSSCG00000010892	KCNT2	1.212226541	2.978461763	20.07618323	7.44E-06	2.23E-04
XLOC_019700	17243383	17243672	1	ENSSSCT00000009578	ENSSSCG00000008754	ENSSSCG00000008754	1.21369012	6.409110227	27.65693609	1.45E-07	7.21E-06
XLOC_012465	118796212	118796271	1	ENSSSCT00000023781	ENSSSCG00000028672	GCKR	1.219322103	1.221915126	13.94487474	1.88E-04	3.21E-03
XLOC_003847	20376688	20377755	1	ENSSSCT00000018932	ENSSSCG00000017392	CCR10	1.222478439	2.691677606	10.48292929	1.20E-03	1.42E-02
XLOC_021590	24230	24734	1	ENSSSCT00000029338	ENSSSCG00000025740	ENSSSCG00000025740	1.224683187	1.856183514	16.73902562	4.29E-05	9.35E-04
XLOC_001623	163273808	163273986	1	ENSSSCT00000025136	ENSSSCG00000023533	ENSSSCG00000023533	1.224700702	1.364070915	16.29106368	5.43E-05	1.14E-03
XLOC_016540	138042658	138042801	1	ENSSSCT00000004225	ENSSSCG00000003818	DOCK7	1.226762249	3.401571277	17.67203253	2.62E-05	6.23E-04
XLOC_022448	46	154	1	ENSSSCT00000025780	ENSSSCG00000029039	BRCA2	1.232709368	1.372903858	13.97650082	1.85E-04	3.17E-03
XLOC_013463	70705770	70705953	1	ENSSSCT00000006788	ENSSSCG00000006194	TIF2	1.23299705	3.359916012	21.28567136	3.96E-06	1.31E-04
XLOC_021084	50880742	50881017	1	ENSSSCT00000030447	ENSSSCG00000023324	MLL	1.235221979	4.00071936	19.270882	1.13E-05	3.16E-04
XLOC_009103	52502092	52502422	1	ENSSSCT00000030066	ENSSSCG00000021255	ADA	1.23655832	9.166535516	28.64616736	8.69E-08	4.57E-06
XLOC_001310	76229688	76230572	1	ENSSSCT00000025204	ENSSSCG00000028744	ENSSSCG00000028744	1.237100803	0.746461252	11.3864983	7.40E-04	9.56E-03
XLOC_003460	37871327	37871405	1	ENSSSCT00000025154	ENSSSCG00000021384	BRIP1	1.240191709	1.010136725	14.01883625	1.81E-04	3.12E-03
XLOC_020363	51452067	51452587	1	ENSSSCT00000016481	ENSSSCG00000015115	CBL	1.242119064	0.834868081	13.8305201	2.00E-04	3.39E-03
XLOC_019515	111948592	111949187	1	ENSSSCT00000009973	ENSSSCG00000009106	PDE5A	1.242322025	3.106269625	18.85673064	1.41E-05	3.74E-04
XLOC_006038	52274481	52274526	1	ENSSSCT00000011000	ENSSSCG00000027500	ENSSSCG00000027500	1.244841524	8.880601166	11.17649727	8.28E-04	1.04E-02
XLOC_013639	102935692	102935868	1	ENSSSCT00000029745	ENSSSCG00000027966	ENSSSCG00000027966	1.256506879	1.591568602	17.87742927	2.36E-05	5.73E-04
XLOC_006295	116204589	116204875	1	ENSSSCT00000011476	ENSSSCG00000010488	CYP2C49	1.257223573	5.372096111	10.08284263	1.50E-03	1.68E-02
XLOC_024276	101648190	101648419	1	ENSSSCT00000013724	ENSSSCG00000012552	ENSSSCG00000012552	1.257802316	0.563711579	14.05298982	1.78E-04	3.08E-03
XLOC_013339	16450289	16450412	1	ENSSSCT00000006562	ENSSSCG00000005979	ANXA13	1.259114584	8.118570609	26.51803677	2.61E-07	1.22E-05
XLOC_019966	120119600	120119752	1	ENSSSCT00000024189	ENSSSCG00000025541	ELOVL6	1.263393597	1.343715794	18.97093177	1.33E-05	3.56E-04
XLOC_017699	23919648	23919820	1	ENSSSCT00000001299	ENSSSCG00000001201	ZNF192	1.266953388	1.022521564	13.85517254	1.97E-04	3.35E-03
XLOC_010501	95752220	95752968	1	ENSSSCT00000023129	ENSSSCG00000029382	ENSSSCG00000029382	1.270588816	0.671578838	14.6711976	1.28E-04	2.33E-03
XLOC_020496	73889648	73890313	1	ENSSSCT00000017048	ENSSSCG00000015651	PIGR	1.274147974	10.69752356	31.34950262	2.16E-08	1.35E-06
XLOC_017436	119537764	119537941	1	ENSSSCT00000004159	ENSSSCG00000003757	SSX2IP	1.274959866	4.079043633	27.33546063	1.71E-07	8.38E-06
XLOC_006365	125187426	125187501	1	ENSSSCT00000011608	ENSSSCG00000030271	ENSSSCG00000030271	1.276299993	1.89670032	13.65145036	2.20E-04	3.63E-03
XLOC_007864	104665231	104668259	1	ENSSSCT00000027582	ENSSSCG00000026081	ENSSSCG00000026081	1.279729151	6.311445297	19.04804314	1.27E-05	3.45E-04
XLOC_002563	31907424	31907799	1	ENSSSCT00000011983	ENSSSCG00000010948	CTSL1	1.280513453	5.815024484	30.47789463	3.38E-08	2.02E-06
XLOC_002743	8859998	8860146	1	ENSSSCT00000027715	ENSSSCG00000028932	ENSSSCG00000028932	1.284045767	1.014355842	11.94732592	5.47E-04	7.48E-03
XLOC_012357	87936628	87936696	1	ENSSSCT00000009191	ENSSSCG00000008394	FANCL	1.288208991	1.207091433	17.96414185	2.25E-05	5.58E-04
XLOC_023533	4974	5797	1	ENSSSCT00000028314	ENSSSCG00000022718	ENSSSCG00000022718	1.289862601	-0.462479709	8.874677618	2.89E-03	2.78E-02
XLOC_001200	36035295	36035377	1	ENSSSCT00000004641	ENSSSCG00000004200	ENSSSCG00000004200	1.294340588	2.036656898	23.80410959	1.07E-06	4.15E-05
XLOC_013977	35756714	35759596	1	ENSSSCT00000006634	ENSSSCG00000006045	RIMS2	1.299436682	0.485962596	16.42973513	5.05E-05	1.08E-03
XLOC_007214	51228282	51228813	1	ENSSSCT00000028500	ENSSSCG00000021731	WWC2	1.300863454	4.055231868	36.93201373	1.22E-09	9.51E-08
XLOC_019264	17164813	17165064	1	ENSSSCT00000009579	ENSSSCG00000008755	ENSSSCG00000008755	1.30245794	5.602079605	29.08780421	6.92E-08	3.80E-06
XLOC_012513	130558674	130558875	1	ENSSSCT00000028310	ENSSSCG00000029729	ENSSSCG00000029729	1.309391589	0.519727118	12.79330331	3.48E-04	5.27E-03
XLOC_005958	41904559	41904727	1	ENSSSCT00000023139	ENSSSCG00000025579	ENSSSCG00000025579	1.316076367	-0.337809214	9.385479323	2.19E-03	2.24E-02
XLOC_014405	120751436	120751522	1	ENSSSCT00000007473	ENSSSCG00000006822	ENSSSCG00000006822	1.319950882	3.807915296	37.08571638	1.13E-09	8.93E-08
XLOC_000527	179185031	179185268	1	ENSSSCT00000005415	ENSSSCG00000004908	LMAN1	1.324813396	5.115469424	24.50441504	7.41E-07	2.98E-05
XLOC_005864	24027866	24027986	1	ENSSSCT00000010669	ENSSSCG00000009731	ENSSSCG00000009731	1.326494136	1.421504189	19.12063526	1.23E-05	3.36E-04
XLOC_023498	311818	311969	1	ENSSSCT00000015772	ENSSSCG00000022030	HTR4	1.332711507	1.259138674	22.24474651	2.40E-06	8.45E-05
XLOC_021067	49288615	49289382	1	ENSSSCT00000016436	ENSSSCG00000015070	APOA1	1.334088599	12.6126007	30.30619465	3.69E-08	2.18E-06
XLOC_001988	292733749	292738172	1	ENSSSCT00000006055	ENSSSCG00000005506	MEGF9	1.334817987	4.627147888	28.91161047	7.58E-08	4.05E-06
XLOC_011700	147107912	147108504	1	ENSSSCT00000030384	ENSSSCG00000029239	ENSSSCG00000029239	1.339872566	6.211653766	14.81965811	1.18E-04	2.19E-03
XLOC_003431	35849615	35849639	1	CUFF.76.3	NA	TEX14	1.343252065	2.018148019	15.76042398	7.19E-05	1.44E-03
XLOC_013071	84642030	84642198	1	ENSSSCT00000027075	ENSSSCG00000028831	ENSSSCG00000028831	1.344203986	0.220890396	14.18022392	1.66E-04	2.92E-03
XLOC_000192	64694705	64695725	1	ENSSSCT00000004783	ENSSSCG00000004327	ENSSSCG00000004327	1.349507925	3.080494215	10.79994851	1.02E-03	1.23E-02
XLOC_005727	212955467	212955616	1	ENSSSCT00000025047	ENSSSCG00000026915	ENSSSCG00000026915	1.350257833	1.124039672	12.54539754	3.97E-04	5.88E-03
XLOC_008584	19691509	19691670	1	ENSSSCT00000007727	ENSSSCG00000007056	PLCB1	1.351923931	2.593367254	23.69149754	1.13E-06	4.38E-05
XLOC_018807	61961070	61962230	1	ENSSSCT00000002094	ENSSSCG00000001869	PEAK1	1.358419622	3.056249445	25.93795103	3.53E-07	1.60E-05
XLOC_020473	70869462	70872407	1	ENSSSCT00000016643	ENSSSCG00000015274	ZBED6	1.359412456	0.509378002	13.00051156	3.11E-04	4.82E-03
XLOC_021251	82625086	82627325	1	ENSSSCT00000016707	ENSSSCG00000015334	PDK4	1.360389197	5.384626463	14.47736982	1.42E-04	2.56E-03
XLOC_000053	16316574	16316651	1	ENSSSCT00000031249	ENSSSCG00000021273	ENSSSCG00000021273	1.360792145	0.431256428	15.79092646	7.07E-05	1.42E-03
XLOC_023374	50757	50790	1	CUFF.493.2	NA	ZBTB34	1.361967602	2.205529966	28.48431592	9.45E-08	4.88E-06
XLOC_000754	250150181	250150462	1	ENSSSCT00000030411	ENSSSCG00000027959	ENSSSCG00000027959	1.362321561	1.240380511	14.69521613	1.26E-04	2.31E-03
XLOC_011570	95586260	95586468	1	ENSSSCT00000024624	ENSSSCG00000030317	ENSSSCG00000030317	1.362450873	0.2977189	12.55695761	3.95E-04	5.86E-03
XLOC_011473	78106737	78107038	1	ENSSSCT00000014677	ENSSSCG00000013433	ADAMTSL5	1.362695871	1.650119195	19.98186313	7.82E-06	2.31E-04
XLOC_000937	299074850	299074907	1	ENSSSCT00000006145	ENSSSCG00000005589	NR6A1	1.367234978	0.546947397	18.41270659	1.78E-05	4.54E-04
XLOC_022267	10782	10842	1	ENSSSCT00000025677	ENSSSCG00000025570	ENSSSCG00000025570	1.368060809	-0.615436104	11.59762991	6.60E-04	8.77E-03
XLOC_007293	76510742	76510756	1	ENSSSCT00000031337	ENSSSCG00000027472	GCA	1.371906921	5.58350776	33.67992644	6.50E-09	4.41E-07
XLOC_015465	64257105	64257129	1	ENSSSCT00000000686	ENSSSCG00000000637	ENSSSCG00000000637	1.372009324	1.703516197	17.10241159	3.54E-05	8.04E-04
XLOC_020497	73959148	73959249	1	ENSSSCT00000017054	ENSSSCG00000015657	PIGR	1.372746388	10.89038473	34.2136164	4.94E-09	3.43E-07
XLOC_012243	59648030	59648078	1	ENSSSCT00000027145	ENSSSCG00000020750	ENSSSCG00000020750	1.376923508	4.39976724	11.18715441	8.24E-04	1.04E-02
XLOC_008320	19031852	19033033	1	ENSSSCT00000018302	ENSSSCG00000016810	PDZD2	1.37929169	2.922346295	22.40875478	2.20E-06	7.83E-05
XLOC_004425	36981665	36982324	1	ENSSSCT00000012502	ENSSSCG00000011422	ENSSSCG00000011422	1.392375482	0.556854667	17.19713947	3.37E-05	7.75E-04
XLOC_022293	7794	7884	1	ENSSSCT00000024626	ENSSSCG00000022763	ENSSSCG00000022763	1.393705927	-0.150819698	15.63186677	7.69E-05	1.53E-03
XLOC_010467	86916824	86917214	1	ENSSSCT00000015388	ENSSSCG00000014087	ENSSSCG00000014087	1.397372267	3.983970142	18.27889535	1.91E-05	4.84E-04
XLOC_007868	105176051	105179132	1	ENSSSCT00000029842	ENSSSCG00000027221	ENSSSCG00000027221	1.402497553	6.729872037	24.68190132	6.76E-07	2.77E-05
XLOC_022268	21785	21895	1	ENSSSCT00000029562	ENSSSCG00000022152	ENSSSCG00000022152	1.405366829	0.457758331	17.62748508	2.69E-05	6.36E-04
XLOC_003213	12324000	12324360	1	ENSSSCT00000018791	ENSSSCG00000017262	ENSSSCG00000017262	1.409984413	1.512997885	13.19840869	2.80E-04	4.43E-03
XLOC_010915	8619966	8620119	1	ENSSSCT00000014276	ENSSSCG00000013060	SCGB1A1	1.411407456	-0.069267732	9.268881836	2.33E-03	2.36E-02
XLOC_019905	82853006	82853139	1	ENSSSCT00000025566	ENSSSCG00000021491	ENSSSCG00000021491	1.412066203	-0.785006833	8.93958802	2.79E-03	2.71E-02
XLOC_007388	104872679	104872721	1	ENSSSCT00000025430	ENSSSCG00000027157	ENSSSCG00000027157	1.415853183	7.050419143	24.238906	8.51E-07	3.35E-05
XLOC_004062	46946245	46946628	1	ENSSSCT00000019339	ENSSSCG00000017767	TLCD1	1.421519944	-0.409036074	12.50315697	4.06E-04	5.97E-03
XLOC_016446	96693516	96693690	1	ENSSSCT00000029309	ENSSSCG00000025215	ENSSSCG00000025215	1.423776176	1.42062695	18.78848594	1.46E-05	3.87E-04
XLOC_012244	59662815	59662863	1	ENSSSCT00000032222	ENSSSCG00000027332	IGKC	1.424117963	9.085464153	17.8435764	2.40E-05	5.78E-04
XLOC_011042	16912029	16912262	1	ENSSSCT00000030061	ENSSSCG00000028351	CKAP5	1.427928624	3.319741745	22.38103808	2.24E-06	7.91E-05
XLOC_006168	79591564	79591593	1	ENSSSCT00000011246	ENSSSCG00000010274	SGPL1	1.429595269	7.178902562	54.06322038	1.94E-13	2.54E-11
XLOC_015022	89512496	89512666	1	ENSSSCT00000023204	ENSSSCG00000021098	ENSSSCG00000021098	1.429803274	-0.224489673	11.52045229	6.88E-04	9.05E-03
XLOC_012446	115216130	115216224	1	ENSSSCT00000022762	ENSSSCG00000029739	ENSSSCG00000029739	1.430261927	1.742908888	12.08750751	5.08E-04	7.10E-03
XLOC_008357	28693711	28694690	1	ENSSSCT00000018369	ENSSSCG00000016866	GHR	1.430282435	3.553194634	39.92142603	2.64E-10	2.29E-08
XLOC_008985	36381690	36386062	1	ENSSSCT00000007826	ENSSSCG00000007153	ATRN	1.438182612	6.281627005	48.66051906	3.04E-12	3.34E-10
XLOC_001851	254710737	254710879	1	ENSSSCT00000005804	ENSSSCG00000005269	TRPM6	1.4427182	3.971039014	35.07355041	3.17E-09	2.25E-07
XLOC_002720	4961177	4961762	1	ENSSSCT00000010200	ENSSSCG00000009312	PDX-1	1.444326963	5.208582226	18.90529945	1.37E-05	3.66E-04
XLOC_020592	108068516	108068631	1	ENSSSCT00000016777	ENSSSCG00000015402	CACNA2D1	1.448322638	2.925186089	30.81712122	2.84E-08	1.74E-06
XLOC_016125	54419747	54419830	1	ENSSSCT00000003666	ENSSSCG00000003302	TMEM86B	1.450374184	5.692675035	28.97123943	7.35E-08	3.99E-06
XLOC_019840	70852457	70852968	1	ENSSSCT00000028002	ENSSSCG00000020969	ENSSSCG00000020969	1.453690841	0.039082698	10.74703523	1.04E-03	1.26E-02
XLOC_011888	7175429	7175549	1	ENSSSCT00000008383	ENSSSCG00000007643	ZKSCAN1	1.457306536	2.519351173	20.88499278	4.88E-06	1.55E-04
XLOC_024559	46081599	46081850	1	ENSSSCT00000013413	ENSSSCG00000012266	SLC9A7	1.458370373	0.571838849	13.08677708	2.97E-04	4.63E-03
XLOC_001952	283170864	283171035	1	ENSSSCT00000028358	ENSSSCG00000021386	PTGR1	1.45909565	4.639689011	43.49026035	4.26E-11	3.98E-09
XLOC_012956	59749609	59749901	1	ENSSSCT00000030107	ENSSSCG00000029057	ENSSSCG00000029057	1.467670815	4.193783045	14.26992637	1.58E-04	2.80E-03
XLOC_022777	3659	4117	1	ENSSSCT00000030949	ENSSSCG00000024896	PPARA	1.468699126	1.845955799	30.01231605	4.29E-08	2.48E-06
XLOC_002365	54077874	54078336	1	ENSSSCT00000012111	ENSSSCG00000011067	ENSSSCG00000011067	1.476025721	-0.525595548	11.39743697	7.35E-04	9.52E-03
XLOC_004005	39298344	39298636	1	ENSSSCT00000026661	ENSSSCG00000028044	ENSSSCG00000028044	1.477120116	1.029240543	21.0647682	4.44E-06	1.44E-04
XLOC_018174	94486898	94487033	1	ENSSSCT00000031293	ENSSSCG00000022453	ENSSSCG00000022453	1.483156178	1.000433101	21.16518004	4.21E-06	1.38E-04
XLOC_018754	53156332	53156613	1	ENSSSCT00000025681	ENSSSCG00000021873	NP_001121964.1	1.48369649	-0.279021441	10.79987951	1.02E-03	1.23E-02
XLOC_024630	55463473	55464423	1	ENSSSCT00000022735	ENSSSCG00000021882	ENSSSCG00000021882	1.48645559	-0.249384178	14.89625419	1.14E-04	2.11E-03
XLOC_024632	55631322	55632272	1	ENSSSCT00000024221	ENSSSCG00000030226	ENSSSCG00000030226	1.48645559	-0.249384178	14.89625419	1.14E-04	2.11E-03
XLOC_024633	55642789	55643739	1	ENSSSCT00000022594	ENSSSCG00000026490	ENSSSCG00000026490	1.48645559	-0.249384178	14.89625419	1.14E-04	2.11E-03
XLOC_024634	55792999	55793949	1	ENSSSCT00000025021	ENSSSCG00000030135	ENSSSCG00000030135	1.48645559	-0.249384178	14.89625419	1.14E-04	2.11E-03
XLOC_021944	1792	2087	1	ENSSSCT00000011611	ENSSSCG00000025781	ENSSSCG00000025781	1.487268196	1.181443425	14.40011788	1.48E-04	2.65E-03
XLOC_005881	30050781	30051064	1	ENSSSCT00000010699	ENSSSCG00000009759	SCARB1	1.489409958	6.682992978	33.78183877	6.17E-09	4.22E-07
XLOC_012959	59880797	59881322	1	ENSSSCT00000008984	ENSSSCG00000008203	ENSSSCG00000008203	1.510559231	10.21296271	22.08035042	2.61E-06	9.08E-05
XLOC_020304	43174648	43174814	1	CUFF.419.2	NA	ARHGAP20	1.511536566	-0.642574742	10.2145649	1.39E-03	1.59E-02
XLOC_023234	1698	1733	1	ENSSSCT00000029761	ENSSSCG00000021006	ENSSSCG00000021006	1.523477542	12.14807474	16.58840766	4.64E-05	1.00E-03
XLOC_015389	38344644	38345039	1	ENSSSCT00000000548	ENSSSCG00000000509	ENSSSCG00000000509	1.527410945	4.236613572	35.84105919	2.14E-09	1.58E-07
XLOC_018393	7533348	7535294	1	ENSSSCT00000001129	ENSSSCG00000001036	TFAP2A	1.527735823	0.355508186	18.28428996	1.90E-05	4.83E-04
XLOC_006155	77943106	77943415	1	ENSSSCT00000011215	ENSSSCG00000010245	STOX1	1.529340166	0.18363591	21.26627404	4.00E-06	1.32E-04
XLOC_003543	47804246	47804392	1	ENSSSCT00000019363	ENSSSCG00000017791	SSH2	1.530693929	3.062202883	24.64321303	6.90E-07	2.80E-05
XLOC_004441	37680291	37680660	1	ENSSSCT00000025398	ENSSSCG00000028184	DNAH1	1.535544824	0.652911257	20.30687563	6.60E-06	2.00E-04
XLOC_002253	24337266	24337655	1	ENSSSCT00000011918	ENSSSCG00000010893	FH	1.53842525	8.981687692	36.14822	1.83E-09	1.38E-07
XLOC_006704	52423076	52423532	1	ENSSSCT00000011005	ENSSSCG00000010044	LAC_PIG	1.539389574	11.18336109	10.73117396	1.05E-03	1.27E-02
XLOC_007661	20029046	20029244	1	ENSSSCT00000017101	ENSSSCG00000015701	MGAT5	1.540428927	2.88435582	21.53453258	3.48E-06	1.17E-04
XLOC_000317	121481569	121481966	1	ENSSSCT00000023521	ENSSSCG00000023100	ENSSSCG00000023100	1.545424256	0.75648888	16.20312796	5.69E-05	1.18E-03
XLOC_012207	49819921	49820130	1	ENSSSCT00000031443	ENSSSCG00000023884	ENSSSCG00000023884	1.554683945	0.340798283	12.06470533	5.14E-04	7.14E-03
XLOC_011987	18235943	18237502	1	ENSSSCT00000025954	ENSSSCG00000024303	ENSSSCG00000024303	1.55548865	0.495136956	18.70773787	1.52E-05	4.01E-04
XLOC_004896	186520074	186520128	1	ENSSSCT00000013132	ENSSSCG00000012001	ROBO1	1.576145435	4.233786477	53.9236037	2.08E-13	2.71E-11
XLOC_007311	84270149	84270202	1	ENSSSCT00000017338	ENSSSCG00000015922	CERS6	1.580950683	0.262345928	17.56308925	2.78E-05	6.56E-04
XLOC_001442	120570377	120570558	1	ENSSSCT00000005050	ENSSSCG00000004571	ENSSSCG00000004571	1.587532415	0.840511116	21.74534	3.11E-06	1.07E-04
XLOC_017960	58374610	58374822	1	ENSSSCT00000022280	ENSSSCG00000030323	ENSSSCG00000030323	1.591729764	0.662119765	15.50229466	8.24E-05	1.62E-03
XLOC_019389	70584971	70585778	1	ENSSSCT00000009783	ENSSSCG00000008935	ENSSSCG00000008935	1.594045588	5.174979039	16.76012921	4.24E-05	9.27E-04
XLOC_012242	59628612	59628731	1	ENSSSCT00000030345	ENSSSCG00000027295	ENSSSCG00000027295	1.596684566	2.084445811	17.51695623	2.85E-05	6.70E-04
XLOC_000293	114693709	114694018	1	ENSSSCT00000005007	ENSSSCG00000004533	RAB27B	1.597652379	3.366514245	44.95317736	2.02E-11	2.02E-09
XLOC_015553	74820465	74828888	1	ENSSSCT00000022698	ENSSSCG00000027998	NP_001106757.1	1.59875612	0.541263661	20.82625725	5.03E-06	1.58E-04
XLOC_003803	16799291	16799319	1	ENSSSCT00000018843	ENSSSCG00000017307	MYL4	1.604543993	1.036798519	19.66104219	9.25E-06	2.63E-04
XLOC_019960	115058036	115058119	1	CUFF.413.2	NA	C4ORF21	1.606252231	0.937941044	19.62957863	9.40E-06	2.67E-04
XLOC_008088	3836231	3836932	1	ENSSSCT00000024898	ENSSSCG00000029792	ENSSSCG00000029792	1.607502865	0.358063117	23.0350406	1.59E-06	5.86E-05
XLOC_007257	63775197	63775422	1	ENSSSCT00000017261	ENSSSCG00000015853	HERC2	1.608120138	1.467271539	29.0582358	7.02E-08	3.83E-06
XLOC_013386	37647206	37647372	1	ENSSSCT00000029978	ENSSSCG00000024200	ENSSSCG00000024200	1.612312497	-0.061888955	12.93796521	3.22E-04	4.94E-03
XLOC_007775	71386273	71386613	1	ENSSSCT00000017284	ENSSSCG00000015873	ACVR1C	1.620744167	0.333549659	15.27328543	9.30E-05	1.80E-03
XLOC_019391	70690433	70691182	1	ENSSSCT00000026797	ENSSSCG00000030074	UGT2B31	1.626732715	4.154917339	20.5803442	5.72E-06	1.77E-04
XLOC_010064	52589663	52589938	1	ENSSSCT00000024151	ENSSSCG00000028260	ENSSSCG00000028260	1.628284289	0.59798879	17.18589711	3.39E-05	7.76E-04
XLOC_023029	4809	6953	1	ENSSSCT00000028020	ENSSSCG00000026290	BBS12	1.629891494	-0.358362127	12.55497513	3.95E-04	5.86E-03
XLOC_016087	52784755	52785037	1	ENSSSCT00000003607	ENSSSCG00000003247	ENSSSCG00000003247	1.635045183	2.631814574	12.14701234	4.92E-04	6.90E-03
XLOC_008957	31927137	31927346	1	ENSSSCT00000031545	ENSSSCG00000026506	ENSSSCG00000026506	1.643659294	1.969202665	33.60524733	6.75E-09	4.56E-07
XLOC_007538	143050337	143050449	1	ENSSSCT00000017699	ENSSSCG00000016254	CCL20	1.643737715	2.498381209	10.78369262	1.02E-03	1.24E-02
XLOC_014493	424929	425344	1	ENSSSCT00000000007	ENSSSCG00000000006	PPARA	1.650407383	3.083875411	36.30195357	1.69E-09	1.29E-07
XLOC_006305	118037121	118037538	1	ENSSSCT00000011501	ENSSSCG00000010511	LCOR	1.651344796	0.325098571	18.51297238	1.69E-05	4.33E-04
XLOC_014742	24531523	24531731	1	ENSSSCT00000032331	ENSSSCG00000021357	ENSSSCG00000021357	1.653144107	3.313030836	34.00770557	5.49E-09	3.79E-07
XLOC_023847	59037	59182	1	ENSSSCT00000026756	ENSSSCG00000021432	ENSSSCG00000021432	1.656519913	0.641420332	14.96410066	1.10E-04	2.06E-03
XLOC_013423	51177232	51177568	1	ENSSSCT00000006717	ENSSSCG00000006125	CALB1	1.657857791	1.996706995	8.243245859	4.09E-03	3.62E-02
XLOC_007389	104976732	104976774	1	ENSSSCT00000017465	ENSSSCG00000016040	ENSSSCG00000016040	1.662025766	6.11887331	21.02381628	4.54E-06	1.46E-04
XLOC_004313	23924271	23926645	1	ENSSSCT00000031166	ENSSSCG00000028912	ENSSSCG00000028912	1.667103608	3.424540604	31.04217174	2.52E-08	1.57E-06
XLOC_011751	155635125	155635170	1	ENSSSCT00000026654	ENSSSCG00000027244	SPINK1	1.688896785	8.926017606	45.02325943	1.95E-11	1.98E-09
XLOC_019589	139330555	139332882	1	ENSSSCT00000010080	ENSSSCG00000009206	GPRIN3	1.692386246	2.572980294	46.65292581	8.47E-12	8.91E-10
XLOC_024610	52506475	52507334	1	ENSSSCT00000013483	ENSSSCG00000012330	FAM120C	1.692566129	-0.458107447	15.01693248	1.07E-04	2.01E-03
XLOC_011682	145357374	145358241	1	ENSSSCT00000015647	ENSSSCG00000014321	KLHL3	1.70550775	1.91886983	25.41894294	4.61E-07	2.02E-05
XLOC_000268	104402849	104406306	1	ENSSSCT00000004961	ENSSSCG00000004490	SETBP1	1.708320476	0.621914167	24.38074956	7.91E-07	3.16E-05
XLOC_012957	59753693	59753988	1	ENSSSCT00000008986	ENSSSCG00000008205	ENSSSCG00000008205	1.708507939	5.102855108	30.88846355	2.73E-08	1.69E-06
XLOC_020040	144210507	144211762	1	ENSSSCT00000010112	ENSSSCG00000009233	AGPAT9	1.713112417	6.25372558	71.21133163	3.21E-17	6.22E-15
XLOC_024274	101559009	101559501	1	ENSSSCT00000013723	ENSSSCG00000012551	RNF128	1.713886553	4.424940364	37.05215279	1.15E-09	9.04E-08
XLOC_010031	44078431	44078484	1	ENSSSCT00000014604	ENSSSCG00000028525	SAA4	1.718568654	4.91452727	7.658693546	5.65E-03	4.66E-02
XLOC_012184	46400419	46400770	1	ENSSSCT00000008881	ENSSSCG00000008107	ENSSSCG00000008107	1.725379338	1.139661686	25.65716632	4.08E-07	1.82E-05
XLOC_000316	121477119	121477315	1	ENSSSCT00000023310	ENSSSCG00000023568	ENSSSCG00000023568	1.733139749	0.491300102	17.70915465	2.57E-05	6.15E-04
XLOC_006296	116299374	116299541	1	ENSSSCT00000022686	ENSSSCG00000026798	CYP2C42	1.735039432	6.555228788	61.47273419	4.49E-15	7.06E-13
XLOC_021836	18786	18794	1	ENSSSCT00000022649	ENSSSCG00000028798	ENSSSCG00000028798	1.73801721	2.045100891	37.92543207	7.35E-10	5.90E-08
XLOC_002166	314147913	314148574	1	ENSSSCT00000006436	ENSSSCG00000005857	C9ORF169	1.740294867	1.86963839	28.78039945	8.11E-08	4.32E-06
XLOC_007791	76684594	76685385	1	ENSSSCT00000017312	ENSSSCG00000015899	ENSSSCG00000015899	1.744231752	2.695845882	40.24759175	2.24E-10	1.96E-08
XLOC_001806	238795293	238795489	1	ENSSSCT00000005726	ENSSSCG00000005194	PTPRD	1.745330843	1.637919562	23.55823672	1.21E-06	4.62E-05
XLOC_008469	68124450	68124458	1	ENSSSCT00000030114	ENSSSCG00000021527	ENSSSCG00000021527	1.746153334	5.13189897	24.91920793	5.98E-07	2.51E-05
XLOC_006270	112021942	112022045	1	ENSSSCT00000011449	ENSSSCG00000010462	PCGF5	1.75308414	-0.248432071	20.42735664	6.19E-06	1.89E-04
XLOC_007783	74181045	74181936	1	ENSSSCT00000017298	ENSSSCG00000015886	ITGB6	1.753819274	1.60489181	23.15106618	1.50E-06	5.56E-05
XLOC_015112	3810426	3810677	1	ENSSSCT00000000051	ENSSSCG00000000046	CYP2D6	1.754196734	7.074350529	42.23470037	8.10E-11	7.37E-09
XLOC_003603	54329874	54330088	1	ENSSSCT00000019497	ENSSSCG00000017915	VMO1	1.765516577	-0.038667663	21.55959056	3.43E-06	1.16E-04
XLOC_001179	32594806	32595583	1	ENSSSCT00000004609	ENSSSCG00000004170	ENSSSCG00000004170	1.769807936	0.880306759	28.04507825	1.19E-07	5.94E-06
XLOC_006608	34836041	34836257	1	ENSSSCT00000010781	ENSSSCG00000009837	ENSSSCG00000009837	1.77232494	0.478777411	25.92257228	3.55E-07	1.60E-05
XLOC_021758	17638	17868	1	CUFF.438.3	NA	CAPN13	1.772709768	3.170676096	17.76344203	2.50E-05	5.99E-04
XLOC_003701	2102369	2102595	1	ENSSSCT00000018668	ENSSSCG00000017148	RNF213	1.781366186	2.870224724	30.57764755	3.21E-08	1.93E-06
XLOC_014148	95987540	95987759	1	ENSSSCT00000006950	ENSSSCG00000006342	UHMK1	1.789843512	0.606120354	23.31464892	1.38E-06	5.16E-05
XLOC_000755	251516498	251516759	1	ENSSSCT00000030892	ENSSSCG00000020904	ENSSSCG00000020904	1.789998796	-0.254752426	19.15672578	1.20E-05	3.32E-04
XLOC_022526	6618	6727	1	CUFF.464.2	NA	ENSSSCG00000021622	1.794728534	0.973500099	18.5885818	1.62E-05	4.22E-04
XLOC_012494	125342866	125345042	1	ENSSSCT00000009407	ENSSSCG00000008596	ENSSSCG00000008596	1.802488866	9.385964587	41.76202866	1.03E-10	9.27E-09
XLOC_021407	133324843	133325209	1	ENSSSCT00000016919	ENSSSCG00000015531	ENSSSCG00000015531	1.803502478	0.454883721	24.07882443	9.25E-07	3.60E-05
XLOC_004160	54324904	54326151	1	ENSSSCT00000019496	ENSSSCG00000017914	GLTPD2	1.811970408	2.557904444	26.73733971	2.33E-07	1.10E-05
XLOC_017215	72164391	72165505	1	ENSSSCT00000025515	ENSSSCG00000027489	TMCO4	1.81690245	5.25952294	55.0908114	1.15E-13	1.58E-11
XLOC_008886	6198799	6199307	1	ENSSSCT00000007658	ENSSSCG00000006993	ENSSSCG00000006993	1.819474604	0.958143221	26.71828679	2.35E-07	1.11E-05
XLOC_023907	52094	54270	1	ENSSSCT00000026570	ENSSSCG00000028330	ENSSSCG00000028330	1.821207224	9.785017491	48.24013789	3.77E-12	4.11E-10
XLOC_013988	37534092	37534271	1	ENSSSCT00000022974	ENSSSCG00000025427	ENSSSCG00000025427	1.826416406	0.71708474	22.25942997	2.38E-06	8.41E-05
XLOC_019845	71347053	71348173	1	ENSSSCT00000009792	ENSSSCG00000008939	IGJ	1.832375861	11.38366745	26.21975445	3.05E-07	1.40E-05
XLOC_015735	14241722	14241917	1	ENSSSCT00000032306	ENSSSCG00000021806	ENSSSCG00000021806	1.834596277	0.69233884	30.07712831	4.15E-08	2.41E-06
XLOC_009274	12205295	12205848	1	ENSSSCT00000017988	ENSSSCG00000016520	CREB3L2	1.838167885	4.115778081	49.32955417	2.16E-12	2.39E-10
XLOC_017502	145266837	145266920	1	ENSSSCT00000022968	ENSSSCG00000024345	ENSSSCG00000024345	1.839228251	-0.192374689	19.68078535	9.15E-06	2.62E-04
XLOC_002697	77152282	77152330	1	ENSSSCT00000029810	ENSSSCG00000029023	ARL5B	1.841388596	0.764687485	22.69655919	1.90E-06	6.87E-05
XLOC_000120	35443502	35443682	1	ENSSSCT00000023146	ENSSSCG00000023740	ENSSSCG00000023740	1.841621956	5.230155346	29.36259082	6.00E-08	3.36E-06
XLOC_001521	143140490	143140874	1	ENSSSCT00000022268	ENSSSCG00000023179	ENSSSCG00000023179	1.854314348	0.691337461	25.34920789	4.78E-07	2.08E-05
XLOC_001194	35386784	35386965	1	ENSSSCT00000004634	ENSSSCG00000004194	ENSSSCG00000004194	1.878796557	5.262231734	68.00274392	1.63E-16	3.01E-14
XLOC_000389	141476599	141476791	1	ENSSSCT00000005172	ENSSSCG00000004684	ENSSSCG00000004684	1.8853791	1.846102299	36.33466766	1.66E-09	1.28E-07
XLOC_005263	72993513	72993970	1	ENSSSCT00000012635	ENSSSCG00000011545	ENSSSCG00000011545	1.886178489	0.178841585	25.44669824	4.55E-07	2.00E-05
XLOC_019362	54512171	54512872	1	ENSSSCT00000026389	ENSSSCG00000021600	ENSSSCG00000021600	1.893238257	2.940337946	50.82491152	1.01E-12	1.18E-10
XLOC_004127	51935166	51935302	1	ENSSSCT00000029150	ENSSSCG00000026275	ZZEF1	1.897970524	1.493215078	22.56997961	2.03E-06	7.25E-05
XLOC_023846	42885	43247	1	ENSSSCT00000032192	ENSSSCG00000025611	ENSSSCG00000025611	1.898812222	0.661327498	25.87302667	3.65E-07	1.63E-05
XLOC_023611	673	799	1	ENSSSCT00000023799	ENSSSCG00000025992	ENSSSCG00000025992	1.906430477	6.933615841	56.09495467	6.91E-14	9.64E-12
XLOC_013014	72080815	72082604	1	ENSSSCT00000009081	ENSSSCG00000008292	TET3	1.92362544	4.382404952	40.26469867	2.22E-10	1.96E-08
XLOC_003410	28497771	28499345	1	ENSSSCT00000024448	ENSSSCG00000022818	ENSSSCG00000022818	1.94799112	4.512592021	53.43862385	2.67E-13	3.38E-11
XLOC_001195	35401576	35401680	1	ENSSSCT00000028186	ENSSSCG00000023950	ENSSSCG00000023950	1.958519985	1.81469879	44.59180554	2.43E-11	2.37E-09
XLOC_013854	135199623	135199950	1	ENSSSCT00000029710	ENSSSCG00000024097	ENSSSCG00000024097	1.96683954	0.169447721	22.60946367	1.99E-06	7.16E-05
XLOC_008749	46797709	46797925	1	ENSSSCT00000025172	ENSSSCG00000026605	BPI	1.971049131	8.521188845	35.10174858	3.13E-09	2.22E-07
XLOC_020751	150112869	150113020	1	ENSSSCT00000017024	ENSSSCG00000015630	DDC	1.983728605	4.504363964	56.70410691	5.07E-14	7.27E-12
XLOC_001193	35364978	35365154	1	ENSSSCT00000004635	ENSSSCG00000028817	ENSSSCG00000028817	1.986274596	5.36128952	90.36424032	1.98E-21	5.58E-19
XLOC_008958	31966547	31966718	1	ENSSSCT00000031633	ENSSSCG00000024395	ENSSSCG00000024395	2.000390241	0.372535396	31.95399889	1.58E-08	1.02E-06
XLOC_004049	46576547	46578176	1	ENSSSCT00000032258	ENSSSCG00000023478	ENSSSCG00000023478	2.001732984	4.650988912	23.34329454	1.36E-06	5.10E-05
XLOC_016877	43728928	43729469	1	ENSSSCT00000003311	ENSSSCG00000002981	CUZD1	2.005394997	10.77830186	25.078493	5.50E-07	2.34E-05
XLOC_021468	150076905	150077291	1	ENSSSCT00000025860	ENSSSCG00000022009	AADC	2.006373548	6.898594909	66.71619469	3.14E-16	5.38E-14
XLOC_023906	36901	37189	1	ENSSSCT00000030117	ENSSSCG00000024093	ENSSSCG00000024093	2.008454356	-0.895223547	18.27564208	1.91E-05	4.84E-04
XLOC_003147	2375903	2376190	1	ENSSSCT00000026345	ENSSSCG00000022843	ENSSSCG00000022843	2.008539221	0.481730148	30.67177518	3.06E-08	1.85E-06
XLOC_010011	42072835	42073225	1	ENSSSCT00000031900	ENSSSCG00000028503	ENSSSCG00000028503	2.054552061	-0.419554628	29.28137397	6.26E-08	3.47E-06
XLOC_011422	75072172	75073143	1	ENSSSCT00000014747	ENSSSCG00000013501	CREB3L3	2.103498888	8.39751181	51.04275864	9.04E-13	1.06E-10
XLOC_023059	14253	15656	1	ENSSSCT00000032009	ENSSSCG00000021260	ENSSSCG00000021260	2.107676691	-0.323872968	25.26955836	4.99E-07	2.15E-05
XLOC_017315	83827898	83829156	1	ENSSSCT00000004017	ENSSSCG00000003621	ZSCAN20	2.127600688	1.79680685	47.88827881	4.51E-12	4.85E-10
XLOC_022785	4800	4947	1	ENSSSCT00000022939	ENSSSCG00000022422	ENSSSCG00000022422	2.132508165	0.272048855	11.92992281	5.52E-04	7.54E-03
XLOC_006973	117454645	117454779	1	ENSSSCT00000011497	ENSSSCG00000010507	TLL2	2.1387322	-0.222899516	17.30218337	3.19E-05	7.37E-04
XLOC_020441	62607366	62607706	1	ENSSSCT00000016608	ENSSSCG00000015239	BARX2	2.144158336	0.070140971	29.06962781	6.98E-08	3.82E-06
XLOC_022702	2793	2968	1	ENSSSCT00000027547	ENSSSCG00000025931	ENSSSCG00000025931	2.151519704	7.141089205	18.58660997	1.62E-05	4.22E-04
XLOC_013397	39853813	39853942	1	ENSSSCT00000006660	ENSSSCG00000006069	RGS22	2.16299796	0.331978041	36.04195686	1.93E-09	1.44E-07
XLOC_002487	16016584	16017065	1	ENSSSCT00000011875	ENSSSCG00000010853	EPHX1	2.165375943	8.807666324	56.18408359	6.60E-14	9.30E-12
XLOC_018060	80222625	80222713	1	ENSSSCT00000002223	ENSSSCG00000001987	RIPK3	2.167755427	6.810401609	107.0633021	4.31E-25	1.57E-22
XLOC_001928	275740052	275740134	1	ENSSSCT00000005966	ENSSSCG00000005423	ABCA1	2.168035329	0.361050492	28.91178587	7.58E-08	4.05E-06
XLOC_009344	31617220	31617856	1	ENSSSCT00000018110	ENSSSCG00000016633	MET	2.169556889	1.208670479	38.27489708	6.14E-10	5.04E-08
XLOC_018730	48466209	48466423	1	ENSSSCT00000001930	ENSSSCG00000001726	GPR110	2.174002752	2.195390448	51.60597589	6.78E-13	8.30E-11
XLOC_019201	134316101	134316220	1	ENSSSCT00000002914	ENSSSCG00000002626	ENSSSCG00000002626	2.179257786	5.515535978	28.18770471	1.10E-07	5.53E-06
XLOC_018249	106527387	106527492	1	ENSSSCT00000002663	ENSSSCG00000002395	TMED8	2.180144703	0.122801917	29.42266656	5.82E-08	3.27E-06
XLOC_020859	5632674	5633233	1	ENSSSCT00000016076	ENSSSCG00000014725	HBB	2.183116772	6.788405841	8.427013842	3.70E-03	3.34E-02
XLOC_006018	50455153	50455410	1	ENSSSCT00000010963	ENSSSCG00000010006	SEC14L2	2.186047655	5.906386913	86.52618844	1.38E-20	3.61E-18
XLOC_011592	106310503	106310723	1	ENSSSCT00000015476	ENSSSCG00000014167	GLRX	2.208075286	7.236326594	89.22352983	3.53E-21	9.75E-19
XLOC_007829	89587688	89590466	1	ENSSSCT00000017384	ENSSSCG00000015965	GPR155	2.213903923	7.063554704	67.15746229	2.51E-16	4.46E-14
XLOC_010045	45928602	45928729	1	ENSSSCT00000014618	ENSSSCG00000013384	SOX6	2.222300037	-0.57047533	28.42285801	9.75E-08	5.02E-06
XLOC_022622	9733	9851	1	ENSSSCT00000022824	ENSSSCG00000023301	F13B	2.22890068	0.787173814	44.86930385	2.11E-11	2.10E-09
XLOC_003920	25126663	25126807	1	ENSSSCT00000030856	ENSSSCG00000026330	GIP	2.239115027	5.759597253	42.1307142	8.54E-11	7.72E-09
XLOC_010394	77882026	77882220	1	ENSSSCT00000028148	ENSSSCG00000024379	PCSK4	2.248432965	2.781411818	54.49983437	1.55E-13	2.09E-11
XLOC_008729	44151022	44151093	1	ENSSSCT00000007987	ENSSSCG00000007301	ENSSSCG00000007301	2.258910923	0.381467915	37.42033487	9.52E-10	7.56E-08
XLOC_007262	65785414	65785539	1	ENSSSCT00000031396	ENSSSCG00000029138	ENSSSCG00000029138	2.270755757	0.964713787	44.67785424	2.32E-11	2.28E-09
XLOC_012962	60492723	60495431	1	ENSSSCT00000025817	ENSSSCG00000025106	THNSL2	2.275584321	3.941696576	82.0524195	1.33E-19	3.00E-17
XLOC_003797	15381587	15381816	1	ENSSSCT00000018828	ENSSSCG00000017296	TACE	2.279435	9.790171662	77.60403118	1.26E-18	2.65E-16
XLOC_022611	177281	178872	1	ENSSSCT00000026986	ENSSSCG00000026891	ENSSSCG00000026891	2.285727198	5.287072556	88.43711922	5.25E-21	1.40E-18
XLOC_019843	70986093	70986115	1	ENSSSCT00000009785	ENSSSCG00000025226	UGT2A3	2.287608984	6.094440135	59.6829018	1.11E-14	1.73E-12
XLOC_001443	120624099	120624231	1	ENSSSCT00000022839	ENSSSCG00000025668	ENSSSCG00000025668	2.307072081	0.204514472	38.97300143	4.30E-10	3.58E-08
XLOC_012104	40948175	40948266	1	ENSSSCT00000008740	ENSSSCG00000007977	HBM	2.329746559	-0.763333386	10.13168623	1.46E-03	1.65E-02
XLOC_002889	83014605	83014796	1	ENSSSCT00000010460	ENSSSCG00000009542	TNFSF13B	2.338627464	4.595849351	67.85376245	1.76E-16	3.21E-14
XLOC_018084	81241895	81242121	1	ENSSSCT00000002274	ENSSSCG00000002032	SLC7A8	2.351584432	5.43934634	40.95058738	1.56E-10	1.39E-08
XLOC_006036	52075318	52075419	1	ENSSSCT00000010996	ENSSSCG00000010037	ENSSSCG00000010037	2.357651353	4.31503064	51.12423496	8.67E-13	1.03E-10
XLOC_009213	5538430	5538563	1	ENSSSCT00000025866	ENSSSCG00000020663	ENSSSCG00000020663	2.387422128	2.179098799	55.73502755	8.29E-14	1.15E-11
XLOC_002407	71747464	71747782	1	ENSSSCT00000028251	ENSSSCG00000028982	AKR	2.416676498	4.642969627	62.53957608	2.61E-15	4.19E-13
XLOC_002414	72009227	72009545	1	ENSSSCT00000026329	ENSSSCG00000025277	AKR	2.416791144	4.642494496	62.65188865	2.47E-15	4.00E-13
XLOC_019200	134289617	134289987	1	ENSSSCT00000002910	ENSSSCG00000002623	GSTA1_PIG	2.450412945	9.523759302	93.01113676	5.20E-22	1.55E-19
XLOC_006702	52153413	52153672	1	ENSSSCT00000010997	ENSSSCG00000010039	SLC5A4	2.466196045	7.005695633	86.32534762	1.53E-20	3.93E-18
XLOC_004824	151278156	151278428	1	ENSSSCT00000013031	ENSSSCG00000011908	ENSSSCG00000011908	2.471612241	-0.704840848	25.70356924	3.98E-07	1.78E-05
XLOC_006294	116112794	116112961	1	ENSSSCT00000011475	ENSSSCG00000010487	ENSSSCG00000010487	2.497703462	2.135872816	14.46380276	1.43E-04	2.57E-03
XLOC_000570	187774212	187774732	1	CUFF.30.3	NA	THSD4	2.498921896	0.146284236	50.40128108	1.25E-12	1.44E-10
XLOC_019199	134263914	134264058	1	ENSSSCT00000002911	ENSSSCG00000002624	ENSSSCG00000002624	2.500384289	7.059373701	74.22867684	6.96E-18	1.37E-15
XLOC_012253	60654129	60654414	1	ENSSSCT00000008992	ENSSSCG00000008211	ENSSSCG00000008211	2.513580842	2.533631338	79.55813894	4.68E-19	1.03E-16
XLOC_018278	120438867	120439713	1	ENSSSCT00000002720	ENSSSCG00000002450	SLC24A4	2.523277134	3.03311761	70.36422508	4.93E-17	9.44E-15
XLOC_019839	70822154	70822433	1	ENSSSCT00000009787	ENSSSCG00000022724	ENSSSCG00000022724	2.525309025	6.683445461	70.27285829	5.16E-17	9.76E-15
XLOC_019744	38744279	38747169	1	ENSSSCT00000031430	ENSSSCG00000030515	GABRA4	2.542247369	1.48520377	32.47774955	1.21E-08	7.89E-07
XLOC_021066	49273815	49274965	1	ENSSSCT00000016434	ENSSSCG00000015068	APOA4	2.550355847	10.32275009	115.4091003	6.40E-27	2.52E-24
XLOC_019390	70635236	70635383	1	ENSSSCT00000026645	ENSSSCG00000023553	ENSSSCG00000023553	2.558145075	2.270307265	39.29415401	3.65E-10	3.07E-08
XLOC_015343	24288663	24288921	1	ENSSSCT00000027203	ENSSSCG00000027501	ENSSSCG00000027501	2.626628957	2.444364741	38.61901976	5.15E-10	4.25E-08
XLOC_013553	97083417	97083599	1	ENSSSCT00000006962	ENSSSCG00000006353	CAR	2.6798139	3.763531482	84.39163207	4.06E-20	9.47E-18
XLOC_012493	125228051	125228120	1	CUFF.285.3	NA	APOB	2.681407752	2.252402347	50.77886586	1.03E-12	1.20E-10
XLOC_021828	115016	115224	1	ENSSSCT00000025830	ENSSSCG00000028756	ENSSSCG00000028756	2.718667167	-0.743646203	22.20213286	2.45E-06	8.56E-05
XLOC_010046	46168198	46168326	1	ENSSSCT00000014619	ENSSSCG00000030418	SOX6	2.723626919	0.522377348	65.14747149	6.95E-16	1.17E-13
XLOC_020031	140533324	140533911	1	ENSSSCT00000010099	ENSSSCG00000009221	DSPP	2.74607857	-0.415281596	32.21919941	1.38E-08	8.98E-07
XLOC_024621	53807790	53807953	1	ENSSSCT00000013502	ENSSSCG00000012347	ALAS2	2.754687798	2.040786141	13.21951331	2.77E-04	4.39E-03
XLOC_012247	59985883	59985931	1	ENSSSCT00000027499	ENSSSCG00000022682	ENSSSCG00000022682	2.766794153	3.069747861	35.49496115	2.56E-09	1.86E-07
XLOC_011606	113068978	113069077	1	ENSSSCT00000015499	ENSSSCG00000014186	ENSSSCG00000014186	2.770415573	-0.465110954	48.00672997	4.25E-12	4.60E-10
XLOC_013221	130348996	130349036	1	ENSSSCT00000022524	ENSSSCG00000027247	ENSSSCG00000027247	2.774491507	-0.055255448	43.6256164	3.98E-11	3.76E-09
XLOC_004767	137315798	137315845	1	ENSSSCT00000028024	ENSSSCG00000021206	IL1RAP	2.825283084	0.128287648	50.24496008	1.36E-12	1.53E-10
XLOC_015304	22835974	22836121	1	ENSSSCT00000000394	ENSSSCG00000000371	PMEL	2.826689733	1.696187066	36.24182601	1.74E-09	1.32E-07
XLOC_008896	10829552	10830521	1	ENSSSCT00000028092	ENSSSCG00000025016	ENSSSCG00000025016	2.849406265	-0.083291081	16.85449666	4.04E-05	8.93E-04
XLOC_016334	77795875	77796476	1	ENSSSCT00000003959	ENSSSCG00000003565	NR0B2	2.927050051	4.21830866	104.6954804	1.42E-24	4.83E-22
XLOC_017413	107663227	107663424	1	ENSSSCT00000004126	ENSSSCG00000003726	ENSSSCG00000003726	2.939440823	-0.035787671	54.71580981	1.39E-13	1.89E-11
XLOC_017210	71614914	71615080	1	ENSSSCT00000032267	ENSSSCG00000022408	ENSSSCG00000022408	2.948575356	2.199986619	66.92545256	2.82E-16	4.90E-14
XLOC_020334	49283446	49283510	1	ENSSSCT00000016435	ENSSSCG00000015069	APOC3	2.951227378	8.424847434	99.43790953	2.02E-23	6.30E-21
XLOC_023989	14053077	14053145	1	ENSSSCT00000013286	ENSSSCG00000012147	S100G	2.975937009	12.26797545	50.37355123	1.27E-12	1.45E-10
XLOC_003922	25384751	25385629	1	ENSSSCT00000028456	ENSSSCG00000026701	PHOSPHO1	2.988258599	2.423776097	99.89393509	1.61E-23	5.11E-21
XLOC_005058	28610211	28610614	1	ENSSSCT00000012346	ENSSSCG00000011277	CCK	3.017574825	4.890373662	85.80655788	1.98E-20	4.94E-18
XLOC_007777	72235699	72236341	1	ENSSSCT00000028912	ENSSSCG00000021938	UPP2	3.031478258	3.994290744	78.25656551	9.05E-19	1.93E-16
XLOC_004580	82342695	82342836	1	ENSSSCT00000027958	ENSSSCG00000028203	ICA	3.043735024	2.520142809	108.2679203	2.35E-25	8.76E-23
XLOC_020238	25630149	25630408	1	ENSSSCT00000024828	ENSSSCG00000027093	FOLH1	3.110558743	6.39519153	68.262223	1.43E-16	2.67E-14
XLOC_016902	45002828	45002983	1	ENSSSCT00000028303	ENSSSCG00000024627	ENSSSCG00000024627	3.159253126	1.569936093	20.1366933	7.21E-06	2.17E-04
XLOC_022444	49590	49678	1	ENSSSCT00000002818	ENSSSCG00000002538	DYNC1H1	3.166673565	2.862097956	53.63461048	2.41E-13	3.11E-11
XLOC_005426	114708594	114708860	1	ENSSSCT00000023640	ENSSSCG00000023393	ZBBX	3.177737136	1.669521103	33.99827371	5.52E-09	3.80E-07
XLOC_015933	44929854	44929911	1	ENSSSCT00000003339	ENSSSCG00000003006	CYP2B22	3.18391549	5.192591071	19.15775782	1.20E-05	3.32E-04
XLOC_017512	146076209	146077272	1	ENSSSCT00000026326	ENSSSCG00000028896	DIO1	3.191016737	4.204219078	75.26759964	4.11E-18	8.29E-16
XLOC_015382	36179190	36180015	1	ENSSSCT00000000530	ENSSSCG00000000492	LYSC2_PIG	3.330638545	12.38341154	28.39342886	9.90E-08	5.08E-06
XLOC_018006	63491454	63491582	1	ENSSSCT00000002135	ENSSSCG00000001906	CYP1A1	3.406535506	5.339416568	76.83701522	1.86E-18	3.80E-16
XLOC_004531	73475662	73475784	1	ENSSSCT00000012660	ENSSSCG00000011568	GHRL	3.542200424	2.088865211	49.38621638	2.10E-12	2.34E-10
XLOC_004161	54332090	54332107	1	ENSSSCT00000019498	ENSSSCG00000017916	TM4SF5	3.574293808	6.512007895	118.5614593	1.31E-27	5.27E-25
XLOC_005352	87988026	87988298	1	ENSSSCT00000012768	ENSSSCG00000011663	RBP2	3.73378552	8.853132541	249.3019595	3.69E-56	4.59E-53
XLOC_002410	71833306	71833419	1	ENSSSCT00000012199	ENSSSCG00000011147	AKR1C1	3.756711852	6.326441072	92.83215322	5.69E-22	1.67E-19
XLOC_018634	34663313	34663469	1	ENSSSCT00000001694	ENSSSCG00000001521	MLN	3.761591423	3.694538122	45.8836454	1.25E-11	1.30E-09
XLOC_002158	313868763	313868797	1	ENSSSCT00000006422	ENSSSCG00000005843	LCN15	3.823331381	1.638427216	12.86126829	3.35E-04	5.11E-03
XLOC_003795	15341289	15341573	1	ENSSSCT00000018827	ENSSSCG00000017295	KCNH6	3.975176272	2.519097507	106.9998038	4.45E-25	1.58E-22
XLOC_011099	35864281	35864778	1	ENSSSCT00000014565	ENSSSCG00000013337	BBOX1	4.127811026	3.716016489	121.2075645	3.44E-28	1.47E-25
XLOC_011690	145962126	145962848	1	ENSSSCT00000015654	ENSSSCG00000014328	GFRA3	4.169082874	6.130356613	248.309396	6.07E-56	6.97E-53
XLOC_017508	145721149	145721393	1	ENSSSCT00000004257	ENSSSCG00000003845	HEATR8	4.187622187	0.922584028	75.13845772	4.39E-18	8.74E-16
XLOC_006255	108754022	108754048	1	ENSSSCT00000011422	ENSSSCG00000010437	PAPSS2	4.193759623	6.593920899	374.0935749	2.40E-83	7.18E-80
XLOC_005665	192997371	192997891	1	ENSSSCT00000013150	ENSSSCG00000012019	TMPRSS15	4.270568321	6.138463917	241.757233	1.63E-54	1.74E-51
XLOC_021854	6918	7294	1	ENSSSCT00000031064	ENSSSCG00000021556	BBOX1	4.402514914	2.977058078	85.39337588	2.45E-20	5.89E-18
XLOC_012963	60622626	60622761	1	ENSSSCT00000008995	ENSSSCG00000008214	FABP	4.444590383	10.45864303	104.1104073	1.91E-24	6.21E-22
XLOC_016193	59558203	59558242	1	ENSSSCT00000025435	ENSSSCG00000021490	PRDM16	4.796680695	3.91399163	142.5839415	7.25E-33	3.73E-30
XLOC_003796	15364444	15364616	1	ENSSSCT00000027986	ENSSSCG00000023612	ENSSSCG00000023612	5.09122987	2.182608862	133.6038579	6.67E-31	3.02E-28
XLOC_016900	44951366	44951517	1	ENSSSCT00000029652	ENSSSCG00000028298	ENSSSCG00000028298	5.186834529	0.417097592	24.7938011	6.38E-07	2.66E-05
XLOC_007143	18441731	18442379	1	ENSSSCT00000017091	ENSSSCG00000015691	ENSSSCG00000015691	5.339779002	8.510080778	157.5028014	3.97E-36	2.37E-33
XLOC_007144	18486694	18487333	1	ENSSSCT00000023810	ENSSSCG00000030013	LCT	5.405752527	10.80292364	174.8368338	6.50E-40	4.41E-37
XLOC_001419	117245446	117246352	1	ENSSSCT00000005015	ENSSSCG00000004540	ONECUT2	5.469846581	0.236507966	44.47178797	2.58E-11	2.50E-09
XLOC_004324	25291518	25291895	1	ENSSSCT00000027693	ENSSSCG00000022578	ENSSSCG00000022578	6.230646638	1.635245455	172.0765444	2.60E-39	1.62E-36
XLOC_023632	77449	77966	1	ENSSSCT00000027134	ENSSSCG00000023508	BCMO1	6.29966974	3.486757992	291.4207075	2.44E-65	4.55E-62
XLOC_003709	2682236	2682318	1	ENSSSCT00000018687	ENSSSCG00000017163	ENPP7	6.395528587	7.030438161	134.0466066	5.34E-31	2.49E-28
XLOC_005041	25397310	25397394	1	ENSSSCT00000012323	ENSSSCG00000011256	SLC22A13	6.553671354	2.773961942	231.1119974	3.41E-52	3.39E-49
XLOC_005840	16073218	16073457	1	ENSSSCT00000031727	ENSSSCG00000022383	GATA4	6.69061286	5.087331032	202.4006007	6.25E-46	5.19E-43
XLOC_021861	11595	11730	1	ENSSSCT00000027144	ENSSSCG00000023939	ENSSSCG00000023939	6.869666249	3.766372294	201.635624	9.18E-46	7.21E-43
XLOC_020350	50918843	50919201	1	ENSSSCT00000027894	ENSSSCG00000028204	ENSSSCG00000028204	7.938235536	6.335650166	261.5320518	7.95E-59	1.08E-55
XLOC_014263	104328862	104329060	1	ENSSSCT00000007176	ENSSSCG00000006551	AQP10	8.72897318	3.686673419	173.992545	9.94E-40	6.45E-37
XLOC_006934	107865223	107867915	1	ENSSSCT00000011417	ENSSSCG00000010432	ASAH2	8.768396706	6.214660079	509.9240037	6.59E-113	4.92E-109
XLOC_014840	54677571	54677715	1	ENSSSCT00000031314	ENSSSCG00000026594	SULT6B1	9.866628008	4.746996112	595.848152	1.34E-131	2.00E-127
