# Supplementary material for: Extensive Expression Differences along Porcine Small Intestine Evidenced by Transcriptome Sequencing
Source: PLoS One. 2014 Feb 12;9(2):e88515. doi: 10.1371/journal.pone.0088515 (PMC3922923; doi:10.1371/journal.pone.0088515)
Supplement: Table S7 — Differentially expressed genes (FDR<0.05) between duodenum and ileal Peyer's patches. (TXT) [file pone.0088515.s013.txt]

Id	Begin_exon	finish_exon	exon_number	transcript	gene_ENSEMBL	gene_HUGO	logFC	logCPM	LR	PValue	FDR
XLOC_000001	280458	280898	1	ENSSSCT00000024788	ENSSSCG00000027726	DLL1	0.624118597	4.299333377	8.982319583	2.73E-03	7.88E-03
XLOC_000007	1979288	1979325	1	ENSSSCT00000004438	ENSSSCG00000027112	ENSSSCG00000027112	0.951222768	3.464819746	11.04037263	8.91E-04	2.99E-03
XLOC_000009	2657897	2658138	1	CUFF.2.2	NA	FRMD1	0.940467043	5.502003451	6.405292675	1.14E-02	2.70E-02
XLOC_000010	3101177	3101459	1	ENSSSCT00000023133	ENSSSCG00000027404	UNC93A	0.831593447	4.197106296	6.306031542	1.20E-02	2.83E-02
XLOC_000011	3289751	3289852	1	ENSSSCT00000004450	ENSSSCG00000004024	RNASET2	0.668079327	5.441616687	10.66985728	1.09E-03	3.56E-03
XLOC_000027	9093103	9093258	1	ENSSSCT00000004471	ENSSSCG00000004043	ENSSSCG00000004043	2.372427969	0.488082485	32.76236107	1.04E-08	9.13E-08
XLOC_000033	10042142	10042367	1	ENSSSCT00000004481	ENSSSCG00000004053	TAGAP	-0.693811785	3.883978233	10.60874463	1.13E-03	3.66E-03
XLOC_000036	10372368	10372469	1	ENSSSCT00000026720	ENSSSCG00000024876	ENSSSCG00000024876	1.069388497	2.225199399	16.7531664	4.26E-05	1.97E-04
XLOC_000043	11849147	11849294	1	ENSSSCT00000004493	ENSSSCG00000004064	ARID1B	-0.763007733	6.19552062	15.43274391	8.55E-05	3.71E-04
XLOC_000045	13879769	13880938	1	ENSSSCT00000023199	ENSSSCG00000026474	ENSSSCG00000026474	1.021950684	2.396296544	10.52482745	1.18E-03	3.82E-03
XLOC_000047	14507765	14507853	1	ENSSSCT00000031877	ENSSSCG00000025154	ENSSSCG00000025154	1.001244438	5.891371393	11.80432843	5.91E-04	2.08E-03
XLOC_000050	15717419	15717812	1	ENSSSCT00000004506	ENSSSCG00000004077	FBXO5	-1.69205376	4.439054497	31.73930348	1.76E-08	1.50E-07
XLOC_000053	16316574	16316651	1	ENSSSCT00000031249	ENSSSCG00000021273	ENSSSCG00000021273	1.077142824	0.431256428	10.18524234	1.42E-03	4.47E-03
XLOC_000054	16390684	16390764	1	ENSSSCT00000004511	ENSSSCG00000004082	ENSSSCG00000004082	-0.491336046	5.074423782	6.703926608	9.62E-03	2.33E-02
XLOC_000056	17207038	17207131	1	ENSSSCT00000004520	ENSSSCG00000004089	RMND1	0.484142089	4.580767497	6.251461128	1.24E-02	2.90E-02
XLOC_000057	17296719	17296936	1	ENSSSCT00000004521	ENSSSCG00000004090	ZBTB2	-1.149143274	4.322108542	31.90607848	1.62E-08	1.39E-07
XLOC_000063	18577606	18577765	1	ENSSSCT00000004540	ENSSSCG00000004105	NUP43	-1.181434049	3.845525045	20.32626333	6.53E-06	3.59E-05
XLOC_000065	18652923	18653350	1	ENSSSCT00000023948	ENSSSCG00000021892	ENSSSCG00000021892	-0.615972334	2.87216668	6.310556686	1.20E-02	2.82E-02
XLOC_000066	18675026	18675493	1	ENSSSCT00000024741	ENSSSCG00000028867	PPIL4	-0.625555594	4.821468144	8.515764458	3.52E-03	9.82E-03
XLOC_000067	18690551	18690778	1	ENSSSCT00000004543	ENSSSCG00000004108	C6ORF72	1.001784978	4.37556718	23.90517186	1.01E-06	6.48E-06
XLOC_000068	18783705	18784003	1	ENSSSCT00000004544	ENSSSCG00000004109	ZC3H12D	-2.607706002	4.867734715	103.4216047	2.71E-24	1.13E-22
XLOC_000069	21856692	21856797	1	ENSSSCT00000004555	ENSSSCG00000004120	SHPRH	0.925538479	3.677180514	17.47802493	2.91E-05	1.40E-04
XLOC_000072	23687363	23687416	1	ENSSSCT00000004562	ENSSSCG00000004127	PLAGL1	0.535282557	3.825215168	6.421356447	1.13E-02	2.67E-02
XLOC_000076	24129147	24129723	1	ENSSSCT00000004568	ENSSSCG00000004133	FUCA2	0.80614688	6.29409153	18.38865058	1.80E-05	9.03E-05
XLOC_000077	24188821	24189002	1	ENSSSCT00000004570	ENSSSCG00000004135	ADAT2	0.623685675	3.680585117	9.740759175	1.80E-03	5.52E-03
XLOC_000084	28641678	28642196	1	ENSSSCT00000004582	ENSSSCG00000004146	REPS1	-0.929137768	5.521078198	23.00944045	1.61E-06	9.93E-06
XLOC_000085	28871320	28872296	1	ENSSSCT00000004585	ENSSSCG00000004149	NHSL1	1.372397647	6.604816262	30.7374623	2.95E-08	2.40E-07
XLOC_000090	30388405	30388888	1	ENSSSCT00000004594	ENSSSCG00000004156	IFNGR1	-0.787370543	7.674205252	18.05374389	2.15E-05	1.06E-04
XLOC_000092	30549184	30549401	1	ENSSSCT00000004596	ENSSSCG00000004157	IL20RA	3.440234376	0.673472297	60.40487155	7.72E-15	1.45E-13
XLOC_000097	32049106	32049199	1	ENSSSCT00000004605	ENSSSCG00000004166	AHI1	-2.41318737	3.627425556	81.74259529	1.55E-19	4.57E-18
XLOC_000104	34453175	34453217	1	ENSSSCT00000004617	ENSSSCG00000004178	C6ORF192	0.607055967	4.608952151	8.969735366	2.74E-03	7.92E-03
XLOC_000105	34481248	34481316	1	ENSSSCT00000004618	ENSSSCG00000004179	VNN2	1.781941493	1.16387425	36.15935038	1.82E-09	1.77E-08
XLOC_000107	34523098	34523329	1	ENSSSCT00000004620	ENSSSCG00000004181	VNN1	-1.356610754	4.812969567	12.23773358	4.68E-04	1.70E-03
XLOC_000116	34705599	34705755	1	ENSSSCT00000004629	ENSSSCG00000004190	STX7	-1.699989701	6.516076609	44.33317823	2.77E-11	3.43E-10
XLOC_000127	38212863	38213206	1	ENSSSCT00000004650	ENSSSCG00000004209	PTPRK	0.580390733	6.286146821	9.825600786	1.72E-03	5.30E-03
XLOC_000141	45615048	45615202	1	ENSSSCT00000004689	ENSSSCG00000004242	C6ORF170	0.830199689	1.097053673	8.143302247	4.32E-03	1.17E-02
XLOC_000143	48197140	48197275	1	ENSSSCT00000004692	ENSSSCG00000004245	FAM184A	-2.29251779	0.058230908	40.67287981	1.80E-10	2.01E-09
XLOC_000144	48325949	48326252	1	ENSSSCT00000004693	ENSSSCG00000004246	MCM9	-1.315133622	2.256009706	33.06892503	8.89E-09	7.89E-08
XLOC_000145	48488864	48489063	1	ENSSSCT00000029903	ENSSSCG00000030488	ENSSSCG00000030488	-1.808534166	4.072382283	55.57425261	9.00E-14	1.52E-12
XLOC_000146	48621907	48622412	1	ENSSSCT00000004696	ENSSSCG00000004249	C6ORF204	-1.446298434	1.747998296	17.33036619	3.14E-05	1.50E-04
XLOC_000149	49755480	49755602	1	ENSSSCT00000029401	ENSSSCG00000026978	ROS1	1.537721485	5.733660425	34.79460596	3.66E-09	3.40E-08
XLOC_000152	50163018	50163643	1	ENSSSCT00000004709	ENSSSCG00000004260	FAM162B	-2.837136086	1.62711702	101.1847457	8.38E-24	3.42E-22
XLOC_000154	50213031	50213411	1	ENSSSCT00000004712	ENSSSCG00000004263	ZUFSP	-0.839180062	3.33527563	13.65546927	2.20E-04	8.65E-04
XLOC_000165	56918208	56918387	1	ENSSSCT00000004725	ENSSSCG00000004275	FAM135A	0.78545427	6.604098592	14.52881679	1.38E-04	5.73E-04
XLOC_000170	58326935	58326965	1	ENSSSCT00000004730	ENSSSCG00000004280	RIMS1	-1.114502815	3.149292205	15.48739478	8.31E-05	3.62E-04
XLOC_000171	59101858	59101967	1	CUFF.9.2	NA	KCNQ5	-1.83424876	2.455836336	50.86193994	9.91E-13	1.50E-11
XLOC_000175	59586283	59586664	1	ENSSSCT00000025979	ENSSSCG00000026943	MRAP2	-1.497571883	-0.34398102	13.94694824	1.88E-04	7.54E-04
XLOC_000179	62311691	62311858	1	ENSSSCT00000029112	ENSSSCG00000025140	ZNF292	-0.634109386	4.305374449	8.397207404	3.76E-03	1.04E-02
XLOC_000189	63966008	63966622	1	ENSSSCT00000004769	ENSSSCG00000004314	PM20D2	1.046425941	4.195042227	21.62419151	3.32E-06	1.94E-05
XLOC_000191	64482243	64482426	1	ENSSSCT00000004778	ENSSSCG00000004322	ANKRD6	2.129705551	2.822108942	40.55194205	1.91E-10	2.12E-09
XLOC_000193	64791825	64791879	1	ENSSSCT00000004787	ENSSSCG00000004331	ENSSSCG00000004331	-0.601342347	4.128472926	6.100050849	1.35E-02	3.12E-02
XLOC_000195	71027087	71027254	1	ENSSSCT00000004793	ENSSSCG00000004337	MANEA	1.177138966	3.691497862	23.46526952	1.27E-06	8.00E-06
XLOC_000198	72074768	72074930	1	ENSSSCT00000004796	ENSSSCG00000004340	FHL5	1.650280651	0.245933406	17.7424567	2.53E-05	1.23E-04
XLOC_000206	74964826	74964914	1	ENSSSCT00000004806	ENSSSCG00000004349	COQ3	-0.565654037	3.695070601	6.693321194	9.68E-03	2.34E-02
XLOC_000217	81996299	81997862	1	ENSSSCT00000004832	ENSSSCG00000004371	AIM1	0.7631306	7.136445003	17.23583356	3.30E-05	1.56E-04
XLOC_000219	82935422	82935454	1	ENSSSCT00000004840	ENSSSCG00000004379	SOBP	-0.944886656	0.489963025	8.279140211	4.01E-03	1.10E-02
XLOC_000220	83109165	83109411	1	ENSSSCT00000004841	ENSSSCG00000004380	ENSSSCG00000004380	2.043548487	3.551660712	64.5047465	9.63E-16	1.97E-14
XLOC_000222	83635062	83635436	1	ENSSSCT00000022746	ENSSSCG00000024176	ENSSSCG00000024176	1.000641888	0.689712251	10.9702331	9.26E-04	3.09E-03
XLOC_000223	83698855	83698905	1	ENSSSCT00000004848	ENSSSCG00000004386	ENSSSCG00000004386	1.108134896	0.785826396	12.51399922	4.04E-04	1.48E-03
XLOC_000224	83886632	83886917	1	ENSSSCT00000004849	ENSSSCG00000004387	FOXO3	0.683067386	3.89620314	5.913673196	1.50E-02	3.41E-02
XLOC_000226	84502215	84502377	1	ENSSSCT00000004854	ENSSSCG00000004391	CEP57L1	-1.522277597	2.207634056	39.03952794	4.15E-10	4.36E-09
XLOC_000228	84644862	84644885	1	ENSSSCT00000004878	ENSSSCG00000004415	ENSSSCG00000004415	-2.329043985	2.033203057	81.88397683	1.44E-19	4.29E-18
XLOC_000234	86210911	86210947	1	ENSSSCT00000004858	ENSSSCG00000004395	CDK19	-1.206938412	0.02320397	11.90216264	5.61E-04	1.99E-03
XLOC_000240	89851192	89851802	1	ENSSSCT00000032353	ENSSSCG00000023610	MARCKS	-0.531300374	7.316784139	6.50833635	1.07E-02	2.57E-02
XLOC_000241	91861519	91861741	1	ENSSSCT00000004900	ENSSSCG00000004435	NT5DC1	0.490171378	6.257314832	7.055867467	7.90E-03	1.97E-02
XLOC_000245	92839196	92839360	1	ENSSSCT00000004918	ENSSSCG00000004453	SNAP91	-3.725006217	0.650608419	74.43840354	6.26E-18	1.56E-16
XLOC_000247	93255137	93255266	1	ENSSSCT00000004922	ENSSSCG00000004456	PGM3	0.849063898	5.520776204	17.67682794	2.62E-05	1.27E-04
XLOC_000248	93443037	93443215	1	ENSSSCT00000032416	ENSSSCG00000026346	ENSSSCG00000026346	0.702404931	0.372255011	5.337319922	2.09E-02	4.51E-02
XLOC_000250	95104353	95104587	1	ENSSSCT00000004931	ENSSSCG00000004464	FAM46A	1.732564855	5.873266476	52.75100943	3.79E-13	5.92E-12
XLOC_000253	96888321	96888578	1	ENSSSCT00000028339	ENSSSCG00000028080	ELOVL4	-1.288172575	1.142824541	18.62582208	1.59E-05	8.08E-05
XLOC_000255	97745079	97745090	1	ENSSSCT00000004938	ENSSSCG00000004470	HMGN3	-0.670382403	4.877593449	8.734925251	3.12E-03	8.87E-03
XLOC_000264	101726688	101726824	1	ENSSSCT00000004955	ENSSSCG00000004484	ENSSSCG00000004484	0.718911213	4.952180387	9.304326465	2.29E-03	6.78E-03
XLOC_000267	103535849	103536856	1	ENSSSCT00000030573	ENSSSCG00000021383	MB21D1	-0.877695309	3.74979844	15.86834024	6.79E-05	3.01E-04
XLOC_000268	104402849	104406306	1	ENSSSCT00000004961	ENSSSCG00000004490	SETBP1	1.191257112	0.621914167	13.94388822	1.88E-04	7.55E-04
XLOC_000273	105944301	105944384	1	ENSSSCT00000004971	ENSSSCG00000004499	ATP5A1	0.467924774	10.21372159	7.327985574	6.79E-03	1.73E-02
XLOC_000279	108638412	108638853	1	CUFF.16.5	NA	LIPG	-1.919379933	3.760147282	20.42156209	6.21E-06	3.43E-05
XLOC_000283	109665472	109665657	1	ENSSSCT00000004990	ENSSSCG00000004518	SKA1	-1.597058222	3.357415174	29.46648741	5.69E-08	4.44E-07
XLOC_000284	110083202	110083747	1	ENSSSCT00000004992	ENSSSCG00000004520	MAPK4	-4.725397996	4.401999035	96.64554617	8.29E-23	3.17E-21
XLOC_000285	110332948	110333341	1	ENSSSCT00000004994	ENSSSCG00000004522	ME2	0.744324109	7.285335197	8.571445373	3.41E-03	9.57E-03
XLOC_000291	114168862	114168915	1	ENSSSCT00000005005	ENSSSCG00000004531	C18orf54	-1.027815555	1.35114362	12.17018416	4.86E-04	1.75E-03
XLOC_000293	114693709	114694018	1	ENSSSCT00000005007	ENSSSCG00000004533	RAB27B	2.394496397	3.366514245	85.41583726	2.42E-20	7.70E-19
XLOC_000295	116786056	116786294	1	ENSSSCT00000005012	ENSSSCG00000004538	WDR7	0.692238766	2.335741283	5.397906257	2.02E-02	4.38E-02
XLOC_000298	117675767	117676043	1	ENSSSCT00000005019	ENSSSCG00000004544	SPG21	0.639283997	5.392312578	10.17345835	1.42E-03	4.50E-03
XLOC_000300	118044144	118044312	1	ENSSSCT00000030481	ENSSSCG00000020916	ENSSSCG00000020916	-1.034951731	0.780074434	12.64053018	3.77E-04	1.40E-03
XLOC_000302	118156746	118156962	1	ENSSSCT00000005026	ENSSSCG00000004550	OAZ2	-0.66858107	5.819993129	11.91937239	5.56E-04	1.97E-03
XLOC_000303	118623388	118623534	1	ENSSSCT00000005032	ENSSSCG00000004555	ENSSSCG00000004555	-2.209719708	3.295012709	49.22715447	2.28E-12	3.29E-11
XLOC_000305	118800888	118801083	1	ENSSSCT00000005034	ENSSSCG00000004557	PPIB	0.917384131	7.596128568	20.87826865	4.89E-06	2.76E-05
XLOC_000310	119861130	119861310	1	ENSSSCT00000005044	ENSSSCG00000004565	CA12	-1.768788158	3.040597196	22.46604489	2.14E-06	1.29E-05
XLOC_000311	120104405	120104907	1	ENSSSCT00000027612	ENSSSCG00000023158	RPS27L	0.438255857	6.556238126	5.545194822	1.85E-02	4.08E-02
XLOC_000320	123140555	123140766	1	ENSSSCT00000005055	ENSSSCG00000004576	RORA	0.748568055	1.463447764	8.600697173	3.36E-03	9.44E-03
XLOC_000322	123368554	123368610	1	ENSSSCT00000005057	ENSSSCG00000004578	ANXA2	0.566842347	9.445638373	7.305858356	6.87E-03	1.75E-02
XLOC_000323	124261171	124261386	1	ENSSSCT00000005061	ENSSSCG00000004582	ENSSSCG00000004582	-0.576160987	2.4214242	5.193903719	2.27E-02	4.84E-02
XLOC_000325	124676343	124676760	1	ENSSSCT00000005066	ENSSSCG00000004587	MYO1E	-1.407900819	6.611946372	52.45825229	4.39E-13	6.83E-12
XLOC_000328	125355481	125355548	1	CUFF.18.2	NA	ADAM10	1.075876996	1.604069169	11.37044249	7.46E-04	2.55E-03
XLOC_000330	125443231	125443349	1	ENSSSCT00000023034	ENSSSCG00000021143	ENSSSCG00000021143	4.482994657	1.152634488	143.2091538	5.29E-33	3.95E-31
XLOC_000331	126092062	126092191	1	ENSSSCT00000027950	ENSSSCG00000025578	ALDH1A2	-0.715088428	3.145541315	5.656913301	1.74E-02	3.87E-02
XLOC_000332	126609775	126610573	1	ENSSSCT00000031109	ENSSSCG00000026445	ENSSSCG00000026445	1.965123365	0.211438102	32.339522	1.29E-08	1.12E-07
XLOC_000333	127597935	127598157	1	ENSSSCT00000028724	ENSSSCG00000026960	ZNF280D	-0.570105573	3.659003535	6.435375488	1.12E-02	2.66E-02
XLOC_000334	127767312	127767533	1	ENSSSCT00000005082	ENSSSCG00000004601	MNS1	-1.050655539	1.065611656	10.04804779	1.53E-03	4.78E-03
XLOC_000339	128359700	128359844	1	ENSSSCT00000023283	ENSSSCG00000029459	ENSSSCG00000029459	-1.508680592	0.460933364	18.7953081	1.46E-05	7.46E-05
XLOC_000342	129010221	129010483	1	ENSSSCT00000005091	ENSSSCG00000004610	DYX1C1-CCPG1	0.787922573	2.6671392	8.899538576	2.85E-03	8.20E-03
XLOC_000351	132202980	132203174	1	ENSSSCT00000005100	ENSSSCG00000004618	ARPP19	-0.683254044	5.839743577	11.62658242	6.50E-04	2.26E-03
XLOC_000352	132314370	132314396	1	ENSSSCT00000005103	ENSSSCG00000004620	MYO5A	-1.440392163	4.451837747	40.47926079	1.99E-10	2.19E-09
XLOC_000353	132514137	132514162	1	ENSSSCT00000005104	ENSSSCG00000004621	MYO5C	1.126691063	2.800065883	18.19915048	1.99E-05	9.88E-05
XLOC_000356	132895033	132895566	1	ENSSSCT00000005108	ENSSSCG00000004625	LEO1	-0.496986095	5.216107444	6.433365154	1.12E-02	2.66E-02
XLOC_000362	134599618	134599697	1	ENSSSCT00000005121	ENSSSCG00000004636	TRPM7	-0.602550748	6.793188462	9.223563353	2.39E-03	7.03E-03
XLOC_000366	134986625	134987480	1	ENSSSCT00000005130	ENSSSCG00000004645	GABPB1	-0.786125179	4.445466801	11.92727845	5.53E-04	1.97E-03
XLOC_000367	135147967	135148097	1	ENSSSCT00000005129	ENSSSCG00000004644	HDC	1.605429314	1.808400741	31.48412776	2.01E-08	1.69E-07
XLOC_000368	135295131	135295300	1	ENSSSCT00000005131	ENSSSCG00000004646	ATP8B4	1.127710112	-0.554890294	6.51436254	1.07E-02	2.56E-02
XLOC_000369	135810194	135810263	1	ENSSSCT00000005133	ENSSSCG00000004648	C15ORF33	1.17711936	1.522437861	21.30710156	3.91E-06	2.25E-05
XLOC_000376	136701249	136701346	1	ENSSSCT00000005142	ENSSSCG00000004657	CEP152	-1.049232584	3.552431556	13.78755302	2.05E-04	8.13E-04
XLOC_000377	137103320	137103521	1	ENSSSCT00000005143	ENSSSCG00000004658	FBN1	0.910243726	4.326883768	7.752278895	5.36E-03	1.41E-02
XLOC_000378	137635281	137635491	1	ENSSSCT00000005147	ENSSSCG00000004661	MYEF2	-2.387867377	2.652416947	49.78688552	1.71E-12	2.51E-11
XLOC_000381	140423061	140423308	1	ENSSSCT00000005151	ENSSSCG00000004665	ENSSSCG00000004665	-0.43316999	5.725177706	5.337250766	2.09E-02	4.51E-02
XLOC_000385	140915692	140915985	1	ENSSSCT00000005156	ENSSSCG00000004670	C15ORF48	0.479829002	8.911249739	5.86864489	1.54E-02	3.49E-02
XLOC_000386	141148747	141148770	1	ENSSSCT00000005160	ENSSSCG00000004674	SHF	-0.777115542	1.224930664	6.585993419	1.03E-02	2.47E-02
XLOC_000387	141201516	141201913	1	ENSSSCT00000005162	ENSSSCG00000004676	DUOXA2	0.84626764	1.117445201	6.490372417	1.08E-02	2.59E-02
XLOC_000388	141221493	141221565	1	ENSSSCT00000005164	ENSSSCG00000004678	DUOX2	1.054014915	4.866218329	16.63307036	4.54E-05	2.09E-04
XLOC_000393	141717295	141717938	1	ENSSSCT00000022579	ENSSSCG00000028089	ENSSSCG00000028089	-0.68519956	4.90069208	12.73206902	3.59E-04	1.34E-03
XLOC_000394	141951650	141952320	1	ENSSSCT00000005183	ENSSSCG00000004693	CASC4	0.859564218	3.583908501	14.33801242	1.53E-04	6.25E-04
XLOC_000397	142589884	142589985	1	CUFF.21.2	NA	SERINC4	-2.282070947	3.227377416	84.01146028	4.92E-20	1.54E-18
XLOC_000399	142610892	142611111	1	ENSSSCT00000005189	ENSSSCG00000004699	ELL3	-7.36579517	6.471799789	275.4240689	7.46E-62	2.10E-59
XLOC_000403	142717637	142717783	1	ENSSSCT00000005195	ENSSSCG00000004704	PPIP5K1	0.555422611	5.226153307	7.941606886	4.83E-03	1.29E-02
XLOC_000410	143086579	143086622	1	ENSSSCT00000023322	ENSSSCG00000028721	ENSSSCG00000028721	1.406112863	2.895805802	41.87905832	9.71E-11	1.12E-09
XLOC_000413	143187620	143188013	1	ENSSSCT00000005208	ENSSSCG00000004716	TMEM62	2.039647817	2.401417558	63.41837427	1.67E-15	3.33E-14
XLOC_000417	143731521	143732044	1	ENSSSCT00000005219	ENSSSCG00000004726	LRRC57	-0.526114157	4.638420683	6.932209441	8.47E-03	2.09E-02
XLOC_000421	144142459	144142569	1	ENSSSCT00000005228	ENSSSCG00000004732	PLA2G4F	2.494334547	3.509686667	63.63070322	1.50E-15	3.00E-14
XLOC_000424	144360847	144361227	1	ENSSSCT00000005231	ENSSSCG00000004735	ENSSSCG00000004735	1.006051903	1.819088056	12.79580366	3.47E-04	1.30E-03
XLOC_000426	144458091	144458225	1	ENSSSCT00000005235	ENSSSCG00000027182	ENSSSCG00000027182	-1.007466728	5.777632915	22.41796773	2.19E-06	1.32E-05
XLOC_000435	145057617	145057960	1	ENSSSCT00000005249	ENSSSCG00000004750	OIP5	-0.904472146	0.933278927	10.58583076	1.14E-03	3.71E-03
XLOC_000442	145601506	145601863	1	ENSSSCT00000005257	ENSSSCG00000004758	RHOV	1.152963094	2.682352892	20.64880969	5.52E-06	3.08E-05
XLOC_000443	145643559	145643901	1	ENSSSCT00000005259	ENSSSCG00000004760	PPP1R14D	0.732656258	6.447436983	12.90797603	3.27E-04	1.24E-03
XLOC_000445	145732753	145733003	1	ENSSSCT00000005264	ENSSSCG00000004765	FAM82A2	0.858766192	5.017203917	16.88527362	3.97E-05	1.85E-04
XLOC_000448	146145932	146146449	1	ENSSSCT00000005280	ENSSSCG00000004781	PAK6	-0.845185648	2.718163807	14.70826557	1.25E-04	5.25E-04
XLOC_000450	146304943	146305124	1	ENSSSCT00000031444	ENSSSCG00000030580	BUB1B	-2.005733811	4.545881109	53.66204398	2.38E-13	3.86E-12
XLOC_000453	147292891	147294855	1	ENSSSCT00000032071	ENSSSCG00000030198	ENV	-0.559778813	4.757273167	5.134499003	2.35E-02	4.99E-02
XLOC_000454	148187752	148187786	1	ENSSSCT00000005290	ENSSSCG00000004791	RASGRP1	-2.734910646	5.889078511	122.4544796	1.84E-28	1.02E-26
XLOC_000461	152625878	152626006	1	ENSSSCT00000005305	ENSSSCG00000004806	ARHGAP11A	-1.393029384	5.492914384	29.32321403	6.13E-08	4.76E-07
XLOC_000462	152695780	152695981	1	ENSSSCT00000005306	ENSSSCG00000004807	SCG5	-1.771319365	2.669841215	44.33476308	2.77E-11	3.43E-10
XLOC_000463	152745851	152746405	1	ENSSSCT00000005307	ENSSSCG00000004808	GREM1	-1.489455461	2.329396467	9.251373715	2.35E-03	6.94E-03
XLOC_000467	154223679	154223816	1	ENSSSCT00000005314	ENSSSCG00000004814	LRRC28	0.601398009	3.458795921	7.486978077	6.21E-03	1.60E-02
XLOC_000473	155679743	155680386	1	ENSSSCT00000028916	ENSSSCG00000026298	ALDH1A3	1.294765462	2.012333617	14.38036697	1.49E-04	6.13E-04
XLOC_000477	157470911	157470996	1	ENSSSCT00000005332	ENSSSCG00000004830	ATP10A	-0.469914118	3.219563146	5.214931896	2.24E-02	4.79E-02
XLOC_000481	158275359	158276999	1	ENSSSCT00000005336	ENSSSCG00000004834	ENSSSCG00000004834	-1.002437709	2.74880868	17.8184724	2.43E-05	1.19E-04
XLOC_000489	159938592	159939290	1	ENSSSCT00000005348	ENSSSCG00000004846	MCEE	1.090237035	4.838627547	26.55530896	2.56E-07	1.81E-06
XLOC_000493	161036719	161037018	1	ENSSSCT00000005359	ENSSSCG00000004854	ZO1	-0.483640592	6.81984891	6.996032008	8.17E-03	2.03E-02
XLOC_000495	163898659	163900405	1	ENSSSCT00000005365	ENSSSCG00000004859	ZNF516	1.105286458	2.684282308	20.23390008	6.85E-06	3.76E-05
XLOC_000497	164783051	164783988	1	ENSSSCT00000005368	ENSSSCG00000004862	ENSSSCG00000004862	0.621555731	5.726759095	9.669109677	1.87E-03	5.71E-03
XLOC_000498	164832382	164832418	1	ENSSSCT00000005367	ENSSSCG00000004861	TSHZ1	0.825922289	4.396334425	9.588382258	1.96E-03	5.93E-03
XLOC_000501	165565458	165565481	1	ENSSSCT00000005375	ENSSSCG00000004869	CNDP1	0.743607875	4.02131461	7.964693651	4.77E-03	1.28E-02
XLOC_000502	165902018	165902275	1	ENSSSCT00000005381	ENSSSCG00000004875	CYB5A	2.092089845	8.518913823	89.18032656	3.60E-21	1.21E-19
XLOC_000508	169149958	169150200	1	ENSSSCT00000030782	ENSSSCG00000026815	ENSSSCG00000026815	-0.896564795	1.352039198	12.92260586	3.25E-04	1.23E-03
XLOC_000520	175775174	175775573	1	ENSSSCT00000031522	ENSSSCG00000025744	KDSR	-0.672959421	6.610658805	12.59259667	3.87E-04	1.43E-03
XLOC_000522	176374032	176374440	1	ENSSSCT00000005403	ENSSSCG00000004897	ZCCHC2	0.53277176	3.870265006	6.426360788	1.12E-02	2.67E-02
XLOC_000524	176781392	176781692	1	ENSSSCT00000005407	ENSSSCG00000004901	PIGN	1.096823612	4.05642481	23.51120911	1.24E-06	7.81E-06
XLOC_000527	179185031	179185268	1	ENSSSCT00000005415	ENSSSCG00000004908	LMAN1	1.712809246	5.115469424	38.81026492	4.67E-10	4.87E-09
XLOC_000531	179382897	179383408	1	ENSSSCT00000005420	ENSSSCG00000004912	SEC11C	1.02294305	6.561107666	24.07670013	9.26E-07	5.95E-06
XLOC_000533	179658938	179658978	1	ENSSSCT00000005425	ENSSSCG00000004917	MALT1	-0.802818786	3.252676512	13.04758718	3.04E-04	1.15E-03
XLOC_000534	179772067	179772175	1	ENSSSCT00000005427	ENSSSCG00000004918	ALPK2	-1.327873579	1.146531413	20.89463635	4.85E-06	2.74E-05
XLOC_000545	182175684	182175887	1	ENSSSCT00000023493	ENSSSCG00000029873	ENSSSCG00000029873	0.759673963	3.226825388	9.357693837	2.22E-03	6.62E-03
XLOC_000547	182248014	182248153	1	ENSSSCT00000005458	ENSSSCG00000004946	ZWILCH	-1.048120134	3.45189919	18.56136309	1.65E-05	8.32E-05
XLOC_000548	182400508	182401321	1	ENSSSCT00000005460	ENSSSCG00000004948	SMAD6	1.126809956	3.255343391	19.33377747	1.10E-05	5.77E-05
XLOC_000561	185180452	185180618	1	ENSSSCT00000005480	ENSSSCG00000004968	PAQR5	-1.036319502	2.061237952	11.12408126	8.52E-04	2.87E-03
XLOC_000562	185212193	185212368	1	ENSSSCT00000005481	ENSSSCG00000004969	KIF23	-1.609731886	5.759287612	46.64827396	8.49E-12	1.13E-10
XLOC_000570	187774212	187774732	1	CUFF.30.3	NA	THSD4	1.781100478	0.146284236	20.40245818	6.27E-06	3.46E-05
XLOC_000571	187939927	187940076	1	ENSSSCT00000026271	ENSSSCG00000020940	MYO9A	-0.64830351	4.412263039	9.52706044	2.02E-03	6.11E-03
XLOC_000574	188512957	188513078	1	ENSSSCT00000005502	ENSSSCG00000004988	CTAGE5	0.815254598	6.148504109	18.3244234	1.86E-05	9.30E-05
XLOC_000580	194910845	194911219	1	ENSSSCT00000005509	ENSSSCG00000030679	ENSSSCG00000030679	-1.035663827	0.845707443	12.54810321	3.97E-04	1.46E-03
XLOC_000581	194948369	194948892	1	ENSSSCT00000005507	ENSSSCG00000021709	ENSSSCG00000021709	-0.767837573	1.316550977	7.484768977	6.22E-03	1.60E-02
XLOC_000583	194996881	194999895	1	ENSSSCT00000025268	ENSSSCG00000027765	FAM179B	-0.52925753	4.976267159	5.805412713	1.60E-02	3.60E-02
XLOC_000586	195196671	195196816	1	ENSSSCT00000005514	ENSSSCG00000004999	MIS18BP1	-1.53591934	4.998401792	27.47166753	1.59E-07	1.16E-06
XLOC_000587	195288066	195288251	1	ENSSSCT00000026628	ENSSSCG00000021217	ENSSSCG00000021217	-0.989535244	4.088737443	15.7449974	7.25E-05	3.19E-04
XLOC_000590	199852535	199852633	1	ENSSSCT00000005520	ENSSSCG00000005004	LRR1	-0.951001027	2.987942756	15.43747744	8.53E-05	3.71E-04
XLOC_000591	199864396	199866221	1	ENSSSCT00000005522	ENSSSCG00000005006	MGAT2	0.682460936	6.781498206	14.45374283	1.44E-04	5.95E-04
XLOC_000592	199945901	199946317	1	ENSSSCT00000005525	ENSSSCG00000005009	KLHDC2	0.576385982	5.818489917	10.38387702	1.27E-03	4.08E-03
XLOC_000603	202398706	202398909	1	ENSSSCT00000032248	ENSSSCG00000029703	ENSSSCG00000029703	-1.953030251	1.77168247	48.44228639	3.40E-12	4.82E-11
XLOC_000609	204289994	204290160	1	ENSSSCT00000005564	ENSSSCG00000005047	CDKN3	-1.165742905	3.500013512	25.0220773	5.67E-07	3.78E-06
XLOC_000621	207004004	207004846	1	ENSSSCT00000005582	ENSSSCG00000005065	MUDENG	-0.448623713	4.818400505	5.294266845	2.14E-02	4.60E-02
XLOC_000628	208288849	208289165	1	ENSSSCT00000005590	ENSSSCG00000005073	ARID4A	-0.739901767	5.670447652	12.53683467	3.99E-04	1.47E-03
XLOC_000632	208474582	208474764	1	ENSSSCT00000026022	ENSSSCG00000023917	ENSSSCG00000023917	-0.73344834	1.345464793	7.071289706	7.83E-03	1.96E-02
XLOC_000633	208488017	208488150	1	ENSSSCT00000005594	ENSSSCG00000005076	KIAA0586	-0.708026911	3.324718977	12.3442924	4.42E-04	1.61E-03
XLOC_000636	210243302	210244046	1	ENSSSCT00000005601	ENSSSCG00000005082	C14ORF135	-0.583134484	4.882408471	6.358535681	1.17E-02	2.76E-02
XLOC_000639	210846415	210846566	1	ENSSSCT00000005610	ENSSSCG00000005090	MAT1	-0.885842938	2.503393472	7.58125636	5.90E-03	1.53E-02
XLOC_000640	211205468	211205837	1	ENSSSCT00000005612	ENSSSCG00000005092	SLC38A6	-0.859491415	3.880958698	11.06824177	8.78E-04	2.95E-03
XLOC_000643	212130958	212131139	1	ENSSSCT00000005618	ENSSSCG00000005096	HIF1A	-0.678685202	6.084222955	7.763827006	5.33E-03	1.40E-02
XLOC_000650	212938361	212938445	1	ENSSSCT00000005628	ENSSSCG00000005106	NTRK3	-3.677974933	0.125390124	94.49199559	2.46E-22	9.09E-21
XLOC_000656	216775633	216775715	1	ENSSSCT00000025810	ENSSSCG00000022804	RHOJ	-0.626349646	4.46849044	6.957857829	8.35E-03	2.07E-02
XLOC_000663	218678023	218678458	1	ENSSSCT00000005652	ENSSSCG00000005127	C9ORF82	-0.582224549	4.519071853	7.054990036	7.90E-03	1.97E-02
XLOC_000670	223956057	223956219	1	ENSSSCT00000005658	ENSSSCG00000005132	CDKN2B	2.463788725	3.114251817	53.37100228	2.76E-13	4.44E-12
XLOC_000671	224421238	224421819	1	ENSSSCT00000005664	ENSSSCG00000005136	IFNE	0.654152724	1.042335585	5.256005684	2.19E-02	4.69E-02
XLOC_000694	225900122	225900422	1	ENSSSCT00000005694	ENSSSCG00000005166	MLLT3	0.725280558	4.395263543	12.64785551	3.76E-04	1.40E-03
XLOC_000697	227334093	227334145	1	ENSSSCT00000005701	ENSSSCG00000005171	ADFP	-1.120351755	4.784097944	28.08257424	1.16E-07	8.64E-07
XLOC_000699	227367650	227368116	1	ENSSSCT00000005703	ENSSSCG00000005173	HAUS6	-0.631049439	3.912747125	6.518690098	1.07E-02	2.56E-02
XLOC_000701	229662567	229662728	1	ENSSSCT00000031467	ENSSSCG00000025613	BNC2	-0.977562367	1.820978211	9.35657386	2.22E-03	6.62E-03
XLOC_000702	230981734	230981914	1	ENSSSCT00000005714	ENSSSCG00000005183	PSIP1	-1.995325672	4.970222214	55.0801984	1.16E-13	1.93E-12
XLOC_000705	233121454	233121474	1	ENSSSCT00000005723	ENSSSCG00000005191	MPDZ	-0.888498308	4.129854939	14.85396489	1.16E-04	4.90E-04
XLOC_000711	239134396	239134686	1	ENSSSCT00000005727	ENSSSCG00000005195	ENSSSCG00000005195	2.745187813	1.277195091	61.29157954	4.92E-15	9.42E-14
XLOC_000715	241060724	241060911	1	ENSSSCT00000005731	ENSSSCG00000005199	GLDC	-6.547721388	0.626387909	198.4918376	4.46E-45	5.99E-43
XLOC_000717	241783024	241786341	1	ENSSSCT00000005736	ENSSSCG00000005204	RANBP6	-0.554313712	5.042297234	6.746415697	9.39E-03	2.29E-02
XLOC_000719	242045513	242045973	1	ENSSSCT00000005739	ENSSSCG00000005207	ERMP1	1.389081099	3.677299839	38.57972652	5.26E-10	5.46E-09
XLOC_000720	242425744	242425824	1	ENSSSCT00000005745	ENSSSCG00000005212	C9ORF46	1.334185066	7.10373871	44.62498187	2.39E-11	2.98E-10
XLOC_000725	243072943	243073288	1	ENSSSCT00000027088	ENSSSCG00000023595	AK3	0.7795752	7.703620481	16.07168542	6.10E-05	2.73E-04
XLOC_000744	247961314	247961476	1	ENSSSCT00000005777	ENSSSCG00000005243	PGM5	-1.008837642	7.045365123	11.53451143	6.83E-04	2.36E-03
XLOC_000749	248714681	248715112	1	ENSSSCT00000005781	ENSSSCG00000005247	TJP2	0.823360889	7.058037159	15.77198187	7.15E-05	3.15E-04
XLOC_000752	249859988	249860156	1	ENSSSCT00000024819	ENSSSCG00000026693	MAMDC2	-1.510620857	-0.223555204	13.7466842	2.09E-04	8.30E-04
XLOC_000753	250030153	250031223	1	ENSSSCT00000029337	ENSSSCG00000021646	KLF9	0.742175278	5.651269906	13.87602484	1.95E-04	7.80E-04
XLOC_000755	251516498	251516759	1	ENSSSCT00000030892	ENSSSCG00000020904	ENSSSCG00000020904	1.750770174	-0.254752426	19.02124264	1.29E-05	6.69E-05
XLOC_000756	251538434	251538544	1	ENSSSCT00000005795	ENSSSCG00000005260	ENSSSCG00000005260	2.02488664	2.657596874	30.30189618	3.70E-08	2.95E-07
XLOC_000757	251759569	251759792	1	ENSSSCT00000026837	ENSSSCG00000021531	C9orf85	-0.578150337	2.745083953	6.571999974	1.04E-02	2.49E-02
XLOC_000759	252793170	252793277	1	ENSSSCT00000027607	ENSSSCG00000028996	ALDH1A1	2.936263009	7.808714038	122.1530428	2.14E-28	1.18E-26
XLOC_000764	255618171	255618866	1	ENSSSCT00000024731	ENSSSCG00000023520	PCSK5	0.838643891	2.852403951	8.588338004	3.38E-03	9.49E-03
XLOC_000768	256783358	256783457	1	ENSSSCT00000005817	ENSSSCG00000005282	VPS13A	0.849439643	6.112700769	16.98229216	3.77E-05	1.77E-04
XLOC_000771	257749460	257749712	1	ENSSSCT00000005823	ENSSSCG00000005286	CEP78	-1.617582785	4.105871187	40.65358776	1.82E-10	2.02E-09
XLOC_000772	257809815	257810069	1	ENSSSCT00000005824	ENSSSCG00000005287	PSAT1	-2.397390525	1.581659484	53.78817629	2.23E-13	3.62E-12
XLOC_000773	259252402	259252446	1	ENSSSCT00000005825	ENSSSCG00000005288	TLE4	-1.546644138	6.996102382	67.37140506	2.25E-16	4.82E-15
XLOC_000778	263316067	263317188	1	ENSSSCT00000005834	ENSSSCG00000005297	DNAJB5	-0.797790236	4.186601823	10.32785591	1.31E-03	4.19E-03
XLOC_000781	263540243	263540259	1	ENSSSCT00000032186	ENSSSCG00000025750	ENSSSCG00000025750	0.66452096	2.482567957	6.5069316	1.07E-02	2.57E-02
XLOC_000782	263840377	263840426	1	ENSSSCT00000005843	ENSSSCG00000005305	UNC13B	1.088177551	5.564838276	26.88783539	2.16E-07	1.54E-06
XLOC_000783	263917346	263917405	1	ENSSSCT00000005845	ENSSSCG00000005307	ENSSSCG00000005307	1.566590226	-0.173696542	8.917562513	2.82E-03	8.12E-03
XLOC_000786	264105680	264105785	1	ENSSSCT00000005851	ENSSSCG00000005313	CCDC107	0.746075224	3.613923265	10.28823778	1.34E-03	4.27E-03
XLOC_000787	264119361	264119706	1	ENSSSCT00000005853	ENSSSCG00000005315	CA9	3.01725347	5.035662818	149.3303272	2.43E-34	1.93E-32
XLOC_000788	264176184	264176429	1	ENSSSCT00000005857	ENSSSCG00000005318	CREB3	0.792810843	6.952513666	18.81901867	1.44E-05	7.37E-05
XLOC_000790	264233932	264235483	1	ENSSSCT00000005861	ENSSSCG00000005322	NPR2	-0.435736426	4.652479363	5.239769051	2.21E-02	4.73E-02
XLOC_000799	265175024	265175299	1	ENSSSCT00000005883	ENSSSCG00000005344	MELK	-1.342117716	4.52466252	27.53085832	1.55E-07	1.13E-06
XLOC_000800	265851531	265852140	1	ENSSSCT00000005885	ENSSSCG00000005346	ZCCHC7	-1.101298	4.659396264	25.0992784	5.45E-07	3.64E-06
XLOC_000802	266104601	266104617	1	CUFF.39.2	NA	POLR1E	-0.503232958	4.833629912	6.950535938	8.38E-03	2.07E-02
XLOC_000803	266336186	266336664	1	ENSSSCT00000005892	ENSSSCG00000005352	FRMPD1	-2.262072886	0.247986228	45.26834783	1.72E-11	2.20E-10
XLOC_000808	267166211	267167764	1	ENSSSCT00000005901	ENSSSCG00000005361	ALDH1B1	0.693372646	6.78577913	8.552084241	3.45E-03	9.65E-03
XLOC_000811	267342110	267342340	1	ENSSSCT00000005904	ENSSSCG00000005364	TDRD7	0.633824151	6.964693499	10.63940963	1.11E-03	3.61E-03
XLOC_000813	267580548	267580737	1	ENSSSCT00000005906	ENSSSCG00000005366	NCBP1	-0.58655908	5.267302472	9.275420404	2.32E-03	6.87E-03
XLOC_000816	268013289	268013561	1	ENSSSCT00000005912	ENSSSCG00000005372	ANP32B	-1.39756831	6.823266018	41.5049267	1.18E-10	1.34E-09
XLOC_000819	268840563	268841031	1	ENSSSCT00000005919	ENSSSCG00000005379	GALNT12	-2.882371213	4.03478688	90.50641806	1.84E-21	6.40E-20
XLOC_000821	269048171	269048310	1	ENSSSCT00000005920	ENSSSCG00000005380	COL15A1	0.652230601	3.823050232	6.311145748	1.20E-02	2.82E-02
XLOC_000826	270188253	270188454	1	ENSSSCT00000005931	ENSSSCG00000005388	INVS	-1.187677761	4.255597405	28.80038976	8.02E-08	6.12E-07
XLOC_000831	271617978	271617993	1	ENSSSCT00000005939	ENSSSCG00000005396	C9ORF125	1.890757327	1.778115334	45.62240784	1.43E-11	1.86E-10
XLOC_000832	271709170	271709313	1	ENSSSCT00000005938	ENSSSCG00000005395	ALDOB	1.625301513	8.263460048	35.13714374	3.07E-09	2.88E-08
XLOC_000837	274584790	274584957	1	ENSSSCT00000005946	ENSSSCG00000005403	ENSSSCG00000005403	-1.513152228	5.639335234	29.73533014	4.95E-08	3.88E-07
XLOC_000853	276477079	276477093	1	ENSSSCT00000005969	ENSSSCG00000005426	FSD1L	1.248025967	2.466464708	22.00203962	2.72E-06	1.61E-05
XLOC_000854	276557752	276557961	1	ENSSSCT00000005970	ENSSSCG00000005427	FKTN	0.961718308	4.827742153	22.44834738	2.16E-06	1.30E-05
XLOC_000855	276767826	276767985	1	ENSSSCT00000005973	ENSSSCG00000005429	TMEM38B	0.957475404	2.520364053	15.72890109	7.31E-05	3.22E-04
XLOC_000857	278058494	278058650	1	ENSSSCT00000005975	ENSSSCG00000005431	ENSSSCG00000005431	-2.741841522	3.73853947	63.08392192	1.98E-15	3.90E-14
XLOC_000861	278643318	278643500	1	ENSSSCT00000025908	ENSSSCG00000026467	ZNF462	-2.23154416	0.424493043	25.08594435	5.48E-07	3.66E-06
XLOC_000867	281917465	281919779	1	ENSSSCT00000005996	ENSSSCG00000005451	ENSSSCG00000005451	0.643223769	2.64478081	5.663752413	1.73E-02	3.86E-02
XLOC_000872	283908773	283908861	1	ENSSSCT00000006013	ENSSSCG00000005467	HSDL2	0.77917648	5.440049028	18.65250126	1.57E-05	7.98E-05
XLOC_000873	283985016	283985153	1	ENSSSCT00000006015	ENSSSCG00000005469	KIAA1958	1.265039704	0.320645305	14.66619787	1.28E-04	5.35E-04
XLOC_000874	284234458	284234954	1	ENSSSCT00000006017	ENSSSCG00000005471	SNX30	0.571747056	2.570601419	5.698534534	1.70E-02	3.80E-02
XLOC_000877	284642844	284642932	1	ENSSSCT00000025051	ENSSSCG00000028992	ENSSSCG00000028992	0.956573434	4.345668138	11.35399454	7.53E-04	2.57E-03
XLOC_000878	284659951	284659982	1	ENSSSCT00000032454	ENSSSCG00000024648	PRPF4	-0.418560351	5.676825495	5.593286652	1.80E-02	3.99E-02
XLOC_000879	284727821	284727908	1	ENSSSCT00000023248	ENSSSCG00000029221	SLC31A1	1.052810414	5.747119195	13.22931293	2.76E-04	1.06E-03
XLOC_000880	284757652	284757926	1	ENSSSCT00000022931	ENSSSCG00000021173	ENSSSCG00000021173	1.120401186	3.438878726	16.41933067	5.08E-05	2.31E-04
XLOC_000884	285628676	285629021	1	ENSSSCT00000006030	ENSSSCG00000005484	ZNF618	1.256077791	2.012473228	21.37820871	3.77E-06	2.18E-05
XLOC_000890	286640943	286641272	1	ENSSSCT00000026819	ENSSSCG00000025956	ENSSSCG00000025956	0.952120666	1.758175062	5.877993379	1.53E-02	3.47E-02
XLOC_000895	292326416	292326603	1	ENSSSCT00000006054	ENSSSCG00000005505	CDK5RAP2	-1.171960127	4.709663624	32.13357134	1.44E-08	1.24E-07
XLOC_000897	292587267	292587417	1	ENSSSCT00000030563	ENSSSCG00000028006	ENSSSCG00000028006	-0.84088575	-0.316534278	5.794394908	1.61E-02	3.62E-02
XLOC_000898	292950895	292951135	1	ENSSSCT00000006057	ENSSSCG00000005507	ENSSSCG00000005507	0.534908583	3.847929981	5.895511566	1.52E-02	3.44E-02
XLOC_000899	292975896	292976018	1	ENSSSCT00000006058	ENSSSCG00000005508	ENSSSCG00000005508	-0.904701921	2.35935514	13.70968604	2.13E-04	8.43E-04
XLOC_000932	297444746	297445171	1	ENSSSCT00000023452	ENSSSCG00000023197	ENSSSCG00000023197	-0.691318043	5.298573723	13.81766779	2.01E-04	8.02E-04
XLOC_000937	299074850	299074907	1	ENSSSCT00000006145	ENSSSCG00000005589	NR6A1	2.089233184	0.546947397	36.30753624	1.69E-09	1.64E-08
XLOC_000944	299470824	299470974	1	ENSSSCT00000006154	ENSSSCG00000005596	ARPC5L	-1.657202048	5.970723489	57.09559848	4.15E-14	7.22E-13
XLOC_000946	299771698	299771885	1	ENSSSCT00000006160	ENSSSCG00000005602	GAPVD1	-0.755997237	5.778569733	16.03217175	6.23E-05	2.78E-04
XLOC_000948	300987667	300987988	1	ENSSSCT00000031815	ENSSSCG00000027126	ENSSSCG00000027126	1.980264203	-0.199853745	24.51472748	7.37E-07	4.82E-06
XLOC_000951	301441560	301441724	1	ENSSSCT00000006165	ENSSSCG00000005607	RALGPS1	0.712553807	4.257886606	11.59904935	6.60E-04	2.29E-03
XLOC_000952	301701194	301701376	1	ENSSSCT00000006168	ENSSSCG00000005609	GARNL3	0.850969475	4.556821135	14.21575216	1.63E-04	6.64E-04
XLOC_000953	301835733	301835842	1	ENSSSCT00000006169	ENSSSCG00000005610	SLC2A8	2.597438837	4.057282365	127.6044287	1.37E-29	8.42E-28
XLOC_000955	301878107	301878178	1	ENSSSCT00000006172	ENSSSCG00000005613	LRSAM1	0.531847385	3.357380263	5.657267004	1.74E-02	3.87E-02
XLOC_000956	302057983	302058018	1	ENSSSCT00000006177	ENSSSCG00000005617	STXBP1	1.024867094	2.598759234	17.03623932	3.67E-05	1.72E-04
XLOC_000961	302224597	302224805	1	ENSSSCT00000006186	ENSSSCG00000005626	FPGS	-1.329532507	2.760334802	30.66632284	3.06E-08	2.49E-07
XLOC_000968	302764484	302764815	1	ENSSSCT00000006210	ENSSSCG00000005648	SLC27A4	0.68933089	9.360459048	7.754884538	5.36E-03	1.41E-02
XLOC_000971	302880019	302880201	1	ENSSSCT00000006213	ENSSSCG00000005651	ODF2	-1.199133016	6.192673504	37.42846502	9.48E-10	9.53E-09
XLOC_000974	303074195	303074407	1	ENSSSCT00000006219	ENSSSCG00000005656	SET	-1.35480451	8.998146281	32.06228529	1.49E-08	1.29E-07
XLOC_000978	303225709	303225869	1	ENSSSCT00000006227	ENSSSCG00000005664	LRRC8A	0.581530913	6.32090107	7.69530257	5.54E-03	1.45E-02
XLOC_000980	303275683	303275714	1	ENSSSCT00000006230	ENSSSCG00000005667	NUP188	-0.49252963	6.710309614	7.224509223	7.19E-03	1.82E-02
XLOC_000981	303351066	303351175	1	ENSSSCT00000006232	ENSSSCG00000005669	FAM73B	0.533201581	5.917476304	5.536152284	1.86E-02	4.10E-02
XLOC_000982	303391083	303391209	1	ENSSSCT00000006233	ENSSSCG00000005670	DOLPP1	0.737886758	5.670592624	14.12516698	1.71E-04	6.93E-04
XLOC_000989	304186077	304186214	1	ENSSSCT00000006267	ENSSSCG00000005698	NCS1	-0.911175707	0.964141591	6.601735738	1.02E-02	2.45E-02
XLOC_000991	304454129	304454228	1	ENSSSCT00000006270	ENSSSCG00000005701	ASS1	-1.749132561	10.07726186	24.7333993	6.58E-07	4.34E-06
XLOC_000994	304671176	304671342	1	ENSSSCT00000006273	ENSSSCG00000005704	EXOSC2	-0.971337535	3.834726082	19.16263712	1.20E-05	6.25E-05
XLOC_000995	304685889	304686024	1	ENSSSCT00000006275	ENSSSCG00000005706	ABL1	0.583553275	6.752809947	8.241822851	4.09E-03	1.12E-02
XLOC_000999	305377245	305377446	1	ENSSSCT00000006285	ENSSSCG00000005715	PRRC2B	-0.522958605	7.924148801	8.184992533	4.22E-03	1.15E-02
XLOC_001011	306700486	306700802	1	ENSSSCT00000006309	ENSSSCG00000005738	RALGDS	-1.246520682	5.454898898	41.15806656	1.40E-10	1.59E-09
XLOC_001016	307030425	307030545	1	ENSSSCT00000028084	ENSSSCG00000021113	CACFD1	0.715553325	3.808761408	7.298779189	6.90E-03	1.75E-02
XLOC_001021	308197101	308197456	1	ENSSSCT00000032543	ENSSSCG00000023333	FCN2	1.761189909	9.761437536	41.67224914	1.08E-10	1.23E-09
XLOC_001028	308751422	308751641	1	ENSSSCT00000006338	ENSSSCG00000005762	KCNT1	0.853062247	1.036808334	8.336560367	3.89E-03	1.07E-02
XLOC_001034	309569686	309569902	1	ENSSSCT00000006344	ENSSSCG00000005768	IER3IP1	0.561761356	6.260121638	6.484538867	1.09E-02	2.60E-02
XLOC_001036	309824502	309824776	1	ENSSSCT00000026587	ENSSSCG00000023376	PARD6G	-3.216892504	3.088061273	149.4722882	2.26E-34	1.81E-32
XLOC_001039	310285335	310285555	1	ENSSSCT00000006355	ENSSSCG00000005779	ENSSSCG00000005779	1.280618215	0.295332175	14.58272083	1.34E-04	5.58E-04
XLOC_001066	313727477	313727673	1	ENSSSCT00000006406	ENSSSCG00000005828	EGFL7	0.742300505	7.528252138	8.27196469	4.03E-03	1.10E-02
XLOC_001069	313804888	313805191	1	ENSSSCT00000006411	ENSSSCG00000005833	MBF1	0.640386027	7.382202319	7.730276088	5.43E-03	1.42E-02
XLOC_001076	313876995	313877157	1	ENSSSCT00000006421	ENSSSCG00000005842	TMEM141	1.265691801	5.245184506	18.90769673	1.37E-05	7.07E-05
XLOC_001079	314032464	314032589	1	ENSSSCT00000006434	ENSSSCG00000005855	EXD3	0.589306535	3.839490178	5.493942708	1.91E-02	4.18E-02
XLOC_001090	1068214	1070548	1	ENSSSCT00000004434	ENSSSCG00000004010	C6ORF70	-0.700420854	5.331045869	13.20360416	2.79E-04	1.07E-03
XLOC_001094	2230520	2230572	1	ENSSSCT00000004437	ENSSSCG00000004013	ENSSSCG00000004013	1.227651916	5.317442076	20.68229391	5.42E-06	3.03E-05
XLOC_001097	2720188	2721970	1	ENSSSCT00000004443	ENSSSCG00000004018	MLLT4	0.821351147	7.896217553	10.81348895	1.01E-03	3.32E-03
XLOC_001098	3234135	3238897	1	ENSSSCT00000004448	ENSSSCG00000004023	FGFR1OP	-0.678271161	4.327877246	11.44372783	7.17E-04	2.46E-03
XLOC_001107	9168321	9168727	1	ENSSSCT00000004472	ENSSSCG00000004044	M6P/IGF2R	1.12756742	6.58473958	19.42378465	1.05E-05	5.53E-05
XLOC_001112	9420559	9421154	1	ENSSSCT00000004478	ENSSSCG00000004050	WTAP	-0.612429444	5.797952622	10.68887524	1.08E-03	3.53E-03
XLOC_001113	9838859	9839667	1	ENSSSCT00000004480	ENSSSCG00000004052	FNDC1	-0.977936418	3.917324448	10.09285694	1.49E-03	4.68E-03
XLOC_001116	10552432	10552580	1	ENSSSCT00000032513	ENSSSCG00000021348	TMEM181	0.780334765	1.238119744	6.984821331	8.22E-03	2.04E-02
XLOC_001120	11005328	11005535	1	ENSSSCT00000025119	ENSSSCG00000021649	ENSSSCG00000021649	1.41274673	2.526206324	28.60067237	8.90E-08	6.72E-07
XLOC_001121	11137154	11137873	1	CUFF.5.2	NA	SYNJ2	1.07212404	4.264580453	18.89674521	1.38E-05	7.11E-05
XLOC_001122	11253580	11254029	1	ENSSSCT00000030285	ENSSSCG00000030535	SNX9	0.803391875	6.969868968	17.91314618	2.31E-05	1.13E-04
XLOC_001128	14015976	14017155	1	ENSSSCT00000004499	ENSSSCG00000004070	SCAF8	-0.527480643	5.666690439	7.423792269	6.44E-03	1.65E-02
XLOC_001143	18476457	18478561	1	ENSSSCT00000004536	ENSSSCG00000004101	LRP11	1.571164486	4.520532263	43.06826508	5.29E-11	6.35E-10
XLOC_001145	18657400	18657796	1	ENSSSCT00000004539	ENSSSCG00000004104	ENSSSCG00000004104	-0.845075027	4.782876833	15.31787943	9.09E-05	3.92E-04
XLOC_001146	18745774	18746694	1	ENSSSCT00000031837	ENSSSCG00000030067	C6orf72	0.721645926	5.395168133	11.49097601	6.99E-04	2.41E-03
XLOC_001151	20542866	20543928	1	ENSSSCT00000004548	ENSSSCG00000004113	ENSSSCG00000004113	0.615849998	3.471175016	8.434820406	3.68E-03	1.02E-02
XLOC_001152	21065219	21065457	1	CUFF.6.3	NA	ADGB	-1.406139857	0.100938015	19.27930057	1.13E-05	5.92E-05
XLOC_001153	21319300	21320498	1	ENSSSCT00000004552	ENSSSCG00000004117	RAB32	-0.914672286	4.196490744	14.89361503	1.14E-04	4.81E-04
XLOC_001155	22999275	23001405	1	ENSSSCT00000004558	ENSSSCG00000004123	UTRN	0.479275144	5.880726302	6.107029612	1.35E-02	3.11E-02
XLOC_001157	23480022	23481617	1	ENSSSCT00000004560	ENSSSCG00000004125	STX11	-0.916746905	3.023610309	17.71885793	2.56E-05	1.24E-04
XLOC_001162	24154149	24154986	1	ENSSSCT00000004569	ENSSSCG00000004134	PEX3	0.575037221	4.532625257	7.943536196	4.83E-03	1.29E-02
XLOC_001163	24300316	24301106	1	ENSSSCT00000004571	ENSSSCG00000004136	AIG1	1.050333958	4.925663049	27.03862662	1.99E-07	1.43E-06
XLOC_001168	28570438	28571017	1	ENSSSCT00000004581	ENSSSCG00000004145	C6ORF115	-0.88603176	6.100906447	18.12672213	2.07E-05	1.02E-04
XLOC_001172	29825730	29828123	1	ENSSSCT00000004592	ENSSSCG00000004154	TNFAIP3	-0.420570264	5.516066414	5.520756456	1.88E-02	4.13E-02
XLOC_001173	30684874	30685024	1	ENSSSCT00000004599	ENSSSCG00000004160	PEX7	1.010408483	3.292488989	20.93832325	4.74E-06	2.68E-05
XLOC_001175	31470187	31470484	1	ENSSSCT00000004603	ENSSSCG00000004164	FAM54A	-1.227683091	3.208219303	18.41005911	1.78E-05	8.94E-05
XLOC_001178	32265811	32267146	1	ENSSSCT00000004606	ENSSSCG00000004167	MYB	0.800205076	5.814076328	14.81247685	1.19E-04	5.00E-04
XLOC_001179	32594806	32595583	1	ENSSSCT00000004609	ENSSSCG00000004170	ENSSSCG00000004170	0.889458418	0.880306759	7.596452469	5.85E-03	1.52E-02
XLOC_001182	33400395	33404706	1	ENSSSCT00000030224	ENSSSCG00000022387	TBPL1	-0.693855995	5.009674477	11.83642043	5.81E-04	2.05E-03
XLOC_001183	33477167	33477170	1	ENSSSCT00000004613	ENSSSCG00000004174	TCF21	1.098287326	3.017486768	21.1500029	4.25E-06	2.42E-05
XLOC_001199	35795801	35796949	1	ENSSSCT00000030088	ENSSSCG00000022533	ENSSSCG00000022533	0.462453573	4.662932802	5.338577213	2.09E-02	4.51E-02
XLOC_001200	36035295	36035377	1	ENSSSCT00000004641	ENSSSCG00000004200	ENSSSCG00000004200	2.372872793	2.036656898	76.89380667	1.80E-18	4.74E-17
XLOC_001212	39635369	39635566	1	ENSSSCT00000004661	ENSSSCG00000004218	RSPO3	-1.183507142	0.359728368	8.172304187	4.25E-03	1.15E-02
XLOC_001213	40459699	40459725	1	ENSSSCT00000004664	ENSSSCG00000004219	CENPW	-1.37779243	2.038014993	21.7101704	3.17E-06	1.85E-05
XLOC_001215	40780718	40782952	1	ENSSSCT00000004666	ENSSSCG00000004221	HINT3	1.473584898	5.006478372	46.95262657	7.27E-12	9.79E-11
XLOC_001216	40815279	40817501	1	CUFF.8.3	NA	NCOA7	0.627060144	5.760439401	6.982913388	8.23E-03	2.04E-02
XLOC_001219	41673748	41676980	1	ENSSSCT00000022320	ENSSSCG00000021149	RNF217	0.593670318	1.483129096	5.451600844	1.96E-02	4.27E-02
XLOC_001223	43908784	43913320	1	ENSSSCT00000004677	ENSSSCG00000004232	CLVS2	-7.922584896	2.682839514	304.6713813	3.16E-68	1.35E-65
XLOC_001224	44076429	44076783	1	ENSSSCT00000004678	ENSSSCG00000004233	SMPDL3A	1.281978969	3.236903712	23.46060165	1.27E-06	8.00E-06
XLOC_001227	44452327	44453525	1	ENSSSCT00000004683	ENSSSCG00000004238	HSF2	-0.729207516	4.154420911	11.02531272	8.99E-04	3.01E-03
XLOC_001232	48348376	48352512	1	ENSSSCT00000004694	ENSSSCG00000004247	ASF1A	-1.530102921	4.92098059	44.99417714	1.98E-11	2.50E-10
XLOC_001233	48678936	48679595	1	ENSSSCT00000004695	ENSSSCG00000004248	PLN	-0.851345206	3.751829136	5.332828648	2.09E-02	4.52E-02
XLOC_001237	49552151	49552598	1	ENSSSCT00000004699	ENSSSCG00000004252	ENSSSCG00000004252	1.781157717	0.737219507	28.66918821	8.59E-08	6.50E-07
XLOC_001238	49645872	49647946	1	ENSSSCT00000004702	ENSSSCG00000004254	DCBLD1	0.682768769	5.927736012	12.98023576	3.15E-04	1.19E-03
XLOC_001240	49889477	49889601	1	ENSSSCT00000004705	ENSSSCG00000004256	ENSSSCG00000004256	1.47655543	2.033942909	27.10763606	1.92E-07	1.38E-06
XLOC_001241	49899152	49899273	1	ENSSSCT00000004706	ENSSSCG00000004257	ENSSSCG00000004257	1.642350332	1.233099885	23.45080419	1.28E-06	8.04E-06
XLOC_001242	50174010	50177467	1	ENSSSCT00000004711	ENSSSCG00000004262	KPNA5	-1.286848816	3.649514294	19.63449143	9.38E-06	5.00E-05
XLOC_001258	59281602	59281791	1	ENSSSCT00000004733	ENSSSCG00000004282	ENSSSCG00000004282	-3.991663976	-0.138851988	95.98649515	1.16E-22	4.38E-21
XLOC_001261	59360910	59361340	1	ENSSSCT00000023321	ENSSSCG00000022994	CYB5R4	-0.548071432	2.958853731	5.131777769	2.35E-02	4.99E-02
XLOC_001262	59662883	59664388	1	ENSSSCT00000004742	ENSSSCG00000004289	KIAA1009	-0.586580121	3.938315669	6.726579243	9.50E-03	2.31E-02
XLOC_001272	62788624	62791211	1	ENSSSCT00000004762	ENSSSCG00000004307	AKIRIN2	-0.752834815	5.953486702	14.72529446	1.24E-04	5.21E-04
XLOC_001278	63871814	63872242	1	ENSSSCT00000027965	ENSSSCG00000026249	PNRC1	-0.740056722	5.070850599	11.08597223	8.70E-04	2.92E-03
XLOC_001287	64904130	64904339	1	CUFF.10.2	NA	BACH2	-3.186194839	2.051531508	76.34378193	2.38E-18	6.21E-17
XLOC_001297	72729327	72729779	1	ENSSSCT00000004800	ENSSSCG00000004344	ENSSSCG00000004344	-0.552639278	3.352499487	6.32272362	1.19E-02	2.81E-02
XLOC_001300	74422359	74422949	1	ENSSSCT00000004804	ENSSSCG00000004347	FBXL4	-1.266788524	4.85431019	27.61675551	1.48E-07	1.08E-06
XLOC_001309	76202377	76202549	1	ENSSSCT00000004816	ENSSSCG00000004359	ENSSSCG00000004359	0.752774713	2.714553703	7.940359766	4.83E-03	1.29E-02
XLOC_001310	76229688	76230572	1	ENSSSCT00000025204	ENSSSCG00000028744	ENSSSCG00000028744	0.990666809	0.746461252	8.40757022	3.74E-03	1.03E-02
XLOC_001327	84446264	84447507	1	ENSSSCT00000025151	ENSSSCG00000020883	ENSSSCG00000020883	-0.870429731	2.328952026	11.53381253	6.83E-04	2.36E-03
XLOC_001335	85452458	85452801	1	ENSSSCT00000004868	ENSSSCG00000004405	FIG4	-0.545151451	3.81863591	7.859750513	5.05E-03	1.34E-02
XLOC_001338	85867147	85868599	1	ENSSSCT00000004864	ENSSSCG00000004401	DDO	-1.841498055	0.430397198	23.88374074	1.02E-06	6.54E-06
XLOC_001340	86305689	86305883	1	ENSSSCT00000004857	ENSSSCG00000004394	RPF2	-0.715136825	3.447445258	9.141050095	2.50E-03	7.31E-03
XLOC_001341	86353065	86354766	1	CUFF.12.2	NA	GTF3C6	-0.631158647	4.909632853	8.669690026	3.24E-03	9.14E-03
XLOC_001343	86680011	86681251	1	ENSSSCT00000004882	ENSSSCG00000004419	KIAA1919	0.965571482	2.508476832	14.90681372	1.13E-04	4.78E-04
XLOC_001344	86715107	86715339	1	ENSSSCT00000004880	ENSSSCG00000004417	SLC16A10	-0.822706383	2.820474833	11.22078434	8.09E-04	2.74E-03
XLOC_001348	87047276	87048517	1	ENSSSCT00000004883	ENSSSCG00000004420	TRAF3IP2	1.118625863	5.053507981	28.6283178	8.77E-08	6.63E-07
XLOC_001350	87688371	87688551	1	ENSSSCT00000004888	ENSSSCG00000004423	TUBE1	-1.177019757	2.204833203	23.56039922	1.21E-06	7.64E-06
XLOC_001355	89928273	89929581	1	ENSSSCT00000004897	ENSSSCG00000004432	HDAC2	-0.55079591	6.398756369	5.916845758	1.50E-02	3.41E-02
XLOC_001357	91721730	91723918	1	ENSSSCT00000004899	ENSSSCG00000004434	FRK	1.625085859	7.313669394	60.60233925	6.99E-15	1.32E-13
XLOC_001362	92328266	92328441	1	ENSSSCT00000004909	ENSSSCG00000004444	FAM26F	0.685815374	3.546422607	8.240790452	4.10E-03	1.12E-02
XLOC_001367	93281655	93281960	1	ENSSSCT00000004923	ENSSSCG00000004457	DOPEY1	0.480506368	5.400272226	6.308430659	1.20E-02	2.82E-02
XLOC_001369	94386961	94388220	1	ENSSSCT00000004924	ENSSSCG00000004458	TPBG	-1.262179471	0.707998688	16.91312883	3.91E-05	1.82E-04
XLOC_001374	96792805	96792970	1	ENSSSCT00000004933	ENSSSCG00000004466	TTK	-1.211402185	3.618637298	17.35480363	3.10E-05	1.48E-04
XLOC_001375	97174854	97174895	1	ENSSSCT00000004935	ENSSSCG00000004468	SH3BGRL2	0.915012149	1.427941075	9.384819333	2.19E-03	6.54E-03
XLOC_001378	100972507	100974346	1	ENSSSCT00000004948	ENSSSCG00000004478	MYO6	0.487132745	7.614029484	5.44612927	1.96E-02	4.28E-02
XLOC_001383	103136948	103137273	1	ENSSSCT00000004956	ENSSSCG00000004485	CD109	0.803807249	1.119621887	6.782105516	9.21E-03	2.25E-02
XLOC_001390	105919750	105920019	1	ENSSSCT00000004969	ENSSSCG00000004498	HAUS1	-1.148595604	3.908078401	23.77261798	1.08E-06	6.89E-06
XLOC_001394	106901465	106901588	1	ENSSSCT00000004977	ENSSSCG00000004505	SMAD3	-0.453984909	4.125733299	5.703003955	1.69E-02	3.79E-02
XLOC_001403	108842620	108843034	1	ENSSSCT00000004982	ENSSSCG00000004510	ACAA2	1.304986329	6.036507977	40.37403775	2.10E-10	2.30E-09
XLOC_001404	109020804	109021935	1	ENSSSCT00000004983	ENSSSCG00000004511	MYO5B	1.135630563	7.579193524	24.02485117	9.51E-07	6.10E-06
XLOC_001405	109053017	109053180	1	ENSSSCT00000029369	ENSSSCG00000025161	ENSSSCG00000025161	1.38428262	1.803919836	25.34348302	4.80E-07	3.24E-06
XLOC_001407	109541776	109541905	1	ENSSSCT00000004987	ENSSSCG00000004515	ENSSSCG00000004515	-1.812116353	0.209495936	24.70334529	6.69E-07	4.40E-06
XLOC_001408	109565105	109565754	1	ENSSSCT00000027358	ENSSSCG00000027690	CCDC11	-0.803986352	3.90866019	14.7075524	1.26E-04	5.25E-04
XLOC_001410	109623474	109623938	1	ENSSSCT00000004989	ENSSSCG00000004517	CXXC1	-0.870254739	6.817308528	18.25530874	1.93E-05	9.60E-05
XLOC_001412	110613613	110613847	1	ENSSSCT00000004999	ENSSSCG00000004525	MEX3C	0.734478467	4.274502041	11.22988259	8.05E-04	2.73E-03
XLOC_001413	113952131	113952260	1	ENSSSCT00000005002	ENSSSCG00000004528	MBD2	-1.506662452	5.845470417	50.80512048	1.02E-12	1.54E-11
XLOC_001415	114766540	114766597	1	ENSSSCT00000005008	ENSSSCG00000004534	CCDC68	0.568131468	3.319520321	5.78834952	1.61E-02	3.63E-02
XLOC_001416	115117719	115117921	1	ENSSSCT00000005009	ENSSSCG00000004535	TCF4	-0.843101558	2.962992682	8.713666228	3.16E-03	8.95E-03
XLOC_001419	117245446	117246352	1	ENSSSCT00000005015	ENSSSCG00000004540	ONECUT2	7.564880854	0.236507966	129.9320064	4.24E-30	2.64E-28
XLOC_001423	117911154	117911836	1	ENSSSCT00000025583	ENSSSCG00000026645	ENSSSCG00000026645	0.594845374	4.599714655	8.215798144	4.15E-03	1.13E-02
XLOC_001424	118018185	118019201	1	ENSSSCT00000005022	ENSSSCG00000004547	PLEKHO2	-0.950990312	3.866419206	22.37649564	2.24E-06	1.34E-05
XLOC_001425	118029532	118029777	1	ENSSSCT00000005023	ENSSSCG00000004548	PIF1	-2.219296153	3.062663433	79.25277009	5.47E-19	1.53E-17
XLOC_001428	118495353	118496605	1	ENSSSCT00000005031	ENSSSCG00000004554	ENSSSCG00000004554	-2.291805441	7.053287679	57.64261953	3.14E-14	5.56E-13
XLOC_001430	118904573	118904830	1	ENSSSCT00000005037	ENSSSCG00000004560	ENSSSCG00000004560	0.981479519	-0.040510056	7.232141058	7.16E-03	1.81E-02
XLOC_001431	118993358	118994092	1	ENSSSCT00000028843	ENSSSCG00000021588	DAPK2	0.746484193	2.47874744	9.765007662	1.78E-03	5.46E-03
XLOC_001436	120133372	120134190	1	ENSSSCT00000005048	ENSSSCG00000004569	LACTB	1.121393793	4.664928518	35.80337706	2.18E-09	2.10E-08
XLOC_001437	120217106	120217302	1	ENSSSCT00000005049	ENSSSCG00000004570	TPM1	-1.067149662	7.993873754	9.862592015	1.69E-03	5.21E-03
XLOC_001441	120488822	120489178	1	ENSSSCT00000028013	ENSSSCG00000029795	ENSSSCG00000029795	0.712904008	1.548604812	6.708869838	9.59E-03	2.33E-02
XLOC_001442	120570377	120570558	1	ENSSSCT00000005050	ENSSSCG00000004571	ENSSSCG00000004571	1.763372621	0.840511116	24.34512579	8.05E-07	5.23E-06
XLOC_001443	120624099	120624231	1	ENSSSCT00000022839	ENSSSCG00000025668	ENSSSCG00000025668	2.248341691	0.204514472	30.57158428	3.22E-08	2.60E-07
XLOC_001445	121351487	121352446	1	ENSSSCT00000005052	ENSSSCG00000004573	ENSSSCG00000004573	3.221360727	0.720920448	46.37904741	9.75E-12	1.28E-10
XLOC_001451	124393189	124394511	1	ENSSSCT00000005063	ENSSSCG00000004584	GCNT3	2.031934315	6.019903839	54.56182525	1.51E-13	2.50E-12
XLOC_001452	124473577	124473628	1	ENSSSCT00000005064	ENSSSCG00000004585	ENSSSCG00000004585	-1.053914463	1.797025702	17.28891571	3.21E-05	1.52E-04
XLOC_001453	124546382	124548998	1	ENSSSCT00000005065	ENSSSCG00000004586	FAM81A	-4.293305223	2.532379424	160.2194584	1.01E-36	8.95E-35
XLOC_001455	124907274	124907384	1	ENSSSCT00000005069	ENSSSCG00000004588	CCNB2	-1.772213395	4.19851742	44.26505393	2.87E-11	3.55E-10
XLOC_001461	125538028	125538290	1	ENSSSCT00000005077	ENSSSCG00000004596	LIPC	4.899565268	2.401490282	245.2560673	2.81E-55	5.59E-53
XLOC_001464	126147027	126147266	1	ENSSSCT00000024465	ENSSSCG00000023356	ENSSSCG00000023356	-0.781203406	0.375627449	7.540970047	6.03E-03	1.56E-02
XLOC_001466	126414879	126415607	1	ENSSSCT00000005079	ENSSSCG00000004598	GCOM1	-0.982819573	2.886974337	10.65959323	1.10E-03	3.58E-03
XLOC_001472	128545591	128545748	1	ENSSSCT00000024384	ENSSSCG00000023413	NEDD4	-1.287377548	1.899587266	20.25338092	6.78E-06	3.72E-05
XLOC_001477	132815458	132817828	1	ENSSSCT00000005107	ENSSSCG00000004624	MAPK6	-0.512026203	7.950106296	5.180208213	2.28E-02	4.87E-02
XLOC_001479	133183233	133183790	1	ENSSSCT00000005112	ENSSSCG00000004629	LYSMD2	-1.437703536	1.329553306	24.58571857	7.11E-07	4.66E-06
XLOC_001484	134977466	134977943	1	ENSSSCT00000005127	ENSSSCG00000004642	SLC27A5	2.490444252	3.032440948	100.3869218	1.25E-23	5.02E-22
XLOC_001485	135172999	135173175	1	ENSSSCT00000005128	ENSSSCG00000004643	SLC27A5	2.89980945	4.88767544	121.5847092	2.85E-28	1.57E-26
XLOC_001486	135790463	135792442	1	ENSSSCT00000005132	ENSSSCG00000004647	DTWD1	1.121728807	4.336643066	29.23332458	6.42E-08	4.97E-07
XLOC_001489	136636481	136637056	1	ENSSSCT00000005141	ENSSSCG00000004656	EID1	-1.187603827	2.093468267	21.3743997	3.78E-06	2.18E-05
XLOC_001490	137480812	137481029	1	ENSSSCT00000028351	ENSSSCG00000026096	DUT	-2.325619877	4.664671629	76.3325834	2.40E-18	6.23E-17
XLOC_001492	137663537	137663859	1	ENSSSCT00000005148	ENSSSCG00000004662	SLC24A5	-2.189509975	0.266976541	40.17627514	2.32E-10	2.52E-09
XLOC_001493	138044833	138046121	1	CUFF.19.2	NA	SEMA6D	-0.714050711	5.323639328	9.695713213	1.85E-03	5.63E-03
XLOC_001497	141171519	141171883	1	ENSSSCT00000005161	ENSSSCG00000004675	DUOX1	0.813540631	1.804377413	11.19538862	8.20E-04	2.77E-03
XLOC_001500	141257112	141259424	1	ENSSSCT00000005166	ENSSSCG00000004679	SORD	1.614211675	7.567158081	46.40808205	9.60E-12	1.26E-10
XLOC_001507	141722059	141723148	1	ENSSSCT00000005181	ENSSSCG00000004691	EIF3J	-0.473976048	6.362037527	5.464088583	1.94E-02	4.24E-02
XLOC_001510	142483492	142483504	1	ENSSSCT00000005185	ENSSSCG00000004695	WDR76	-2.1114696	5.025272979	74.61310246	5.73E-18	1.44E-16
XLOC_001515	142682191	142682429	1	ENSSSCT00000005194	ENSSSCG00000004703	CKMT1	1.074402867	9.96352818	24.4413231	7.66E-07	4.99E-06
XLOC_001521	143140490	143140874	1	ENSSSCT00000022268	ENSSSCG00000023179	ENSSSCG00000023179	0.969820555	0.691337461	8.854747968	2.92E-03	8.38E-03
XLOC_001522	143551556	143552937	1	CUFF.22.3	NA	STARD9	-0.519833943	3.520179426	6.239884993	1.25E-02	2.92E-02
XLOC_001524	143712273	143713626	1	ENSSSCT00000005217	ENSSSCG00000004724	HAUS2	-0.766126519	3.878522219	11.67118094	6.35E-04	2.22E-03
XLOC_001530	144568555	144568602	1	ENSSSCT00000005232	ENSSSCG00000004736	SPTBN5	1.001276862	1.435936419	10.24003114	1.37E-03	4.36E-03
XLOC_001531	144621556	144625494	1	ENSSSCT00000022785	ENSSSCG00000020666	EHD4	0.500616095	6.56511233	7.333536366	6.77E-03	1.72E-02
XLOC_001534	144883343	144884850	1	ENSSSCT00000005243	ENSSSCG00000004744	TYRO3	1.233710335	4.115630768	30.61594244	3.14E-08	2.54E-07
XLOC_001535	144939062	144939673	1	ENSSSCT00000005245	ENSSSCG00000004746	ITPKA	1.225934536	4.999953422	20.96935666	4.67E-06	2.65E-05
XLOC_001541	145569525	145571918	1	ENSSSCT00000005256	ENSSSCG00000004757	VPS18	0.625042853	5.79077669	8.424900698	3.70E-03	1.03E-02
XLOC_001542	145616937	145617841	1	ENSSSCT00000005258	ENSSSCG00000004759	SPINT1	0.656394522	8.77752383	6.484697922	1.09E-02	2.60E-02
XLOC_001545	145717590	145718320	1	ENSSSCT00000005263	ENSSSCG00000004764	GCHFR	0.544032157	5.710171141	7.534355697	6.05E-03	1.56E-02
XLOC_001546	145751284	145751804	1	ENSSSCT00000005265	ENSSSCG00000004766	PIGRAD51	-1.257613049	3.688041311	29.08440226	6.93E-08	5.34E-07
XLOC_001551	145978732	145981677	1	ENSSSCT00000005273	ENSSSCG00000004774	IVD	-0.398929474	6.352143172	5.329813039	2.10E-02	4.53E-02
XLOC_001552	146003035	146003163	1	ENSSSCT00000005274	ENSSSCG00000004775	C15ORF23	-1.402513551	3.759484904	35.63852427	2.38E-09	2.27E-08
XLOC_001554	146138910	146139000	1	ENSSSCT00000024985	ENSSSCG00000025031	ENSSSCG00000025031	-1.76162789	0.786198251	33.95351754	5.64E-09	5.13E-08
XLOC_001555	146214579	146214820	1	ENSSSCT00000032164	ENSSSCG00000029381	ENSSSCG00000029381	-1.495325955	2.804435008	27.82995287	1.32E-07	9.76E-07
XLOC_001556	146236241	146236398	1	ENSSSCT00000005281	ENSSSCG00000004782	BUB1B	-1.549810404	3.612093146	33.59510802	6.79E-09	6.11E-08
XLOC_001558	146283055	146287741	1	ENSSSCT00000005278	ENSSSCG00000004779	PLCB2	-2.029460267	5.261276023	76.65510197	2.04E-18	5.34E-17
XLOC_001566	148442730	148443380	1	ENSSSCT00000005292	ENSSSCG00000004793	SPRED1	0.855095871	1.59107769	7.925199708	4.88E-03	1.30E-02
XLOC_001570	149706724	149706843	1	ENSSSCT00000005294	ENSSSCG00000004795	ENSSSCG00000004795	2.64103381	1.186069586	75.62739805	3.43E-18	8.79E-17
XLOC_001571	149907906	149911595	1	ENSSSCT00000025555	ENSSSCG00000022680	MEIS2	2.285651201	0.697437443	50.30792049	1.31E-12	1.97E-11
XLOC_001579	153523942	153524426	1	ENSSSCT00000005311	ENSSSCG00000004812	IGF1R	0.637523665	2.804193557	8.188930795	4.21E-03	1.15E-02
XLOC_001580	154058346	154058400	1	ENSSSCT00000005313	ENSSSCG00000004813	TTC23	0.991806019	1.287575917	12.73827058	3.58E-04	1.34E-03
XLOC_001587	155732315	155734234	1	ENSSSCT00000005324	ENSSSCG00000004822	ENSSSCG00000004822	0.74443615	5.404229772	7.851930742	5.08E-03	1.35E-02
XLOC_001589	155959954	155962991	1	ENSSSCT00000005327	ENSSSCG00000004825	CHSY1	-1.388349405	4.57874648	32.93101994	9.55E-09	8.42E-08
XLOC_001590	156057763	156058507	1	ENSSSCT00000005328	ENSSSCG00000004826	SELS	0.957523391	5.904776972	29.07628525	6.96E-08	5.36E-07
XLOC_001610	159396562	159401009	1	ENSSSCT00000032440	ENSSSCG00000026006	KLF13	0.606139414	6.127747707	8.985141906	2.72E-03	7.87E-03
XLOC_001617	161175468	161175723	1	ENSSSCT00000024292	ENSSSCG00000030470	ENSSSCG00000030470	0.616182981	4.198162781	5.363233298	2.06E-02	4.46E-02
XLOC_001618	161403213	161404526	1	ENSSSCT00000005361	ENSSSCG00000029557	NFATC1	-2.798836067	2.434441842	125.0431451	4.98E-29	2.93E-27
XLOC_001619	161527669	161527715	1	ENSSSCT00000005362	ENSSSCG00000004856	NFATC1	-2.35136419	3.684032396	105.1656625	1.12E-24	4.78E-23
XLOC_001620	161579993	161580049	1	ENSSSCT00000005360	ENSSSCG00000004857	ATP9B	0.47485087	4.076593077	5.690185333	1.71E-02	3.81E-02
XLOC_001626	166037946	166038449	1	ENSSSCT00000005378	ENSSSCG00000004872	C18ORF55	0.473164055	4.143381605	5.691640547	1.70E-02	3.81E-02
XLOC_001629	168992150	168993757	1	ENSSSCT00000005384	ENSSSCG00000004878	SOCS6	0.796754038	4.095874667	13.68576644	2.16E-04	8.53E-04
XLOC_001636	175646720	175648713	1	ENSSSCT00000005400	ENSSSCG00000004894	SERPINB5	1.228655339	1.131891023	17.76801499	2.50E-05	1.22E-04
XLOC_001640	176672082	176672202	1	ENSSSCT00000005405	ENSSSCG00000004899	KIAA1468	1.278558576	5.383820296	34.81883115	3.62E-09	3.36E-08
XLOC_001649	180681323	180682486	1	ENSSSCT00000005436	ENSSSCG00000004926	PDCD7	-0.585267468	4.99428387	9.008952265	2.69E-03	7.78E-03
XLOC_001652	180819221	180819362	1	ENSSSCT00000005439	ENSSSCG00000004929	PARP16	1.314750075	2.817111792	30.43510715	3.45E-08	2.76E-07
XLOC_001654	180970155	180973138	1	CUFF.28.3	NA	IGDCC4	-2.028397188	2.600508898	58.71991445	1.82E-14	3.30E-13
XLOC_001656	181142702	181143548	1	ENSSSCT00000005447	ENSSSCG00000004936	C15ORF44	-0.429115747	4.728966745	5.322583784	2.11E-02	4.54E-02
XLOC_001661	182108936	182110929	1	ENSSSCT00000005454	ENSSSCG00000004942	TIPIN	-1.434966521	3.719290937	32.96529054	9.38E-09	8.29E-08
XLOC_001664	182188551	182188664	1	ENSSSCT00000005455	ENSSSCG00000004943	MAP2K1	0.740201858	4.26430791	11.30786232	7.72E-04	2.62E-03
XLOC_001673	182898590	182903398	1	ENSSSCT00000005464	ENSSSCG00000004952	SMAD3	0.817562366	5.948555781	15.19149926	9.71E-05	4.16E-04
XLOC_001678	183958749	183958845	1	ENSSSCT00000005473	ENSSSCG00000004961	ITGA11	1.172538711	2.879455632	15.72751505	7.32E-05	3.22E-04
XLOC_001679	184592890	184594130	1	CUFF.29.3	NA	ENSSSCG00000004963	-1.240968055	7.075799788	32.53723654	1.17E-08	1.02E-07
XLOC_001684	186637613	186637831	1	ENSSSCT00000005485	ENSSSCG00000004973	UACA	0.51810591	6.034967605	7.360114562	6.67E-03	1.70E-02
XLOC_001686	186790156	186791759	1	ENSSSCT00000005486	ENSSSCG00000004974	LARP6	-0.627881628	1.611461403	5.708477486	1.69E-02	3.78E-02
XLOC_001692	188218328	188218983	1	ENSSSCT00000005496	ENSSSCG00000004983	ENSSSCG00000004983	1.015359432	6.051119479	19.10507748	1.24E-05	6.43E-05
XLOC_001700	195186155	195186209	1	ENSSSCT00000005513	ENSSSCG00000004998	FKBP3	-1.045281161	4.544690832	18.27984836	1.91E-05	9.49E-05
XLOC_001701	195220255	195220393	1	ENSSSCT00000005515	ENSSSCG00000005000	FANCM	-1.364094415	3.35525654	25.52948117	4.36E-07	2.97E-06
XLOC_001710	199881762	199881780	1	ENSSSCT00000005524	ENSSSCG00000005008	POLE2	-0.828317242	3.249945693	10.88226181	9.71E-04	3.22E-03
XLOC_001720	200774577	200774770	1	ENSSSCT00000005538	ENSSSCG00000005022	NIN	-1.4841176	3.373944172	31.32115055	2.19E-08	1.82E-07
XLOC_001721	200948636	200948645	1	ENSSSCT00000005540	ENSSSCG00000005024	PYGL	0.787860779	6.679976625	17.83747913	2.41E-05	1.18E-04
XLOC_001723	201891055	201894360	1	ENSSSCT00000029733	ENSSSCG00000028092	GNG2	-1.072325266	5.529890386	19.11932318	1.23E-05	6.39E-05
XLOC_001736	204780489	204781297	1	ENSSSCT00000005569	ENSSSCG00000005052	WDHD1	-1.554325094	4.636368021	39.0431007	4.15E-10	4.36E-09
XLOC_001737	204978764	204979277	1	ENSSSCT00000005573	ENSSSCG00000005056	DLGAP5	-1.845700148	5.700740116	43.79828938	3.64E-11	4.46E-10
XLOC_001744	208386691	208389978	1	ENSSSCT00000026365	ENSSSCG00000027270	TIMM9	-0.558958671	4.493731458	6.640657599	9.97E-03	2.41E-02
XLOC_001749	209727828	209728702	1	ENSSSCT00000022854	ENSSSCG00000025013	RTN1	-0.6348516	1.712704433	5.475044116	1.93E-02	4.22E-02
XLOC_001750	210274464	210276207	1	ENSSSCT00000005603	ENSSSCG00000005083	DHRS7	-0.705125102	3.454961078	8.583905373	3.39E-03	9.51E-03
XLOC_001753	210783238	210784759	1	ENSSSCT00000005609	ENSSSCG00000005089	SIX4	-5.778668893	-0.580517569	117.4369373	2.30E-27	1.19E-25
XLOC_001754	210944875	210944994	1	ENSSSCT00000032563	ENSSSCG00000023440	ENSSSCG00000023440	-1.174567103	-0.554882017	7.658839406	5.65E-03	1.48E-02
XLOC_001755	211196363	211197131	1	ENSSSCT00000027040	ENSSSCG00000024529	TRMT5	-0.755787266	3.888455233	10.1457472	1.45E-03	4.56E-03
XLOC_001757	211526244	211527305	1	ENSSSCT00000005615	ENSSSCG00000005094	TMEM30B	1.413932091	4.721432382	22.01418478	2.71E-06	1.60E-05
XLOC_001765	215794612	215796865	1	CUFF.32.3	NA	SYNE2	0.49398844	6.456425492	6.109294127	1.34E-02	3.10E-02
XLOC_001770	218222502	218225180	1	ENSSSCT00000005647	ENSSSCG00000005122	TEK	0.553151515	4.571162352	6.935461272	8.45E-03	2.09E-02
XLOC_001774	224075140	224077080	1	ENSSSCT00000005663	ENSSSCG00000005135	MTAP	-0.819930726	5.09877466	11.28895591	7.80E-04	2.65E-03
XLOC_001788	225691185	225691371	1	ENSSSCT00000028872	ENSSSCG00000028406	ENSSSCG00000028406	0.711035575	2.491970513	6.706646068	9.61E-03	2.33E-02
XLOC_001792	227101767	227101903	1	ENSSSCT00000005700	ENSSSCG00000005170	DENND4C	1.128778314	4.773481609	24.25033521	8.46E-07	5.47E-06
XLOC_001795	228802214	228803808	1	ENSSSCT00000005707	ENSSSCG00000005177	SH3GL2	0.499808347	5.099703589	6.635200205	1.00E-02	2.41E-02
XLOC_001806	238795293	238795489	1	ENSSSCT00000005726	ENSSSCG00000005194	PTPRD	2.940228911	1.637919562	69.87617702	6.31E-17	1.43E-15
XLOC_001809	240665778	240665954	1	ENSSSCT00000005730	ENSSSCG00000005198	ENSSSCG00000005198	-0.853446378	4.076795937	16.56413335	4.70E-05	2.16E-04
XLOC_001820	242393678	242396841	1	ENSSSCT00000005744	ENSSSCG00000005211	PDL1	0.71052863	3.689598421	5.554725485	1.84E-02	4.06E-02
XLOC_001822	242978574	242979406	1	ENSSSCT00000005750	ENSSSCG00000005217	RCL1	0.474507035	4.706538803	6.918729457	8.53E-03	2.10E-02
XLOC_001824	243098771	243100425	1	ENSSSCT00000005752	ENSSSCG00000005219	CDC37L1	0.537240496	5.33054924	7.272659283	7.00E-03	1.78E-02
XLOC_001826	243229381	243232951	1	ENSSSCT00000005755	ENSSSCG00000005222	SLC1A1	-4.052241503	8.889866847	188.3531742	7.27E-43	8.98E-41
XLOC_001832	247300633	247303169	1	ENSSSCT00000005769	ENSSSCG00000005235	ENSSSCG00000005235	0.754062938	3.239637604	7.284828562	6.95E-03	1.77E-02
XLOC_001833	247517833	247517893	1	ENSSSCT00000005774	ENSSSCG00000005240	DOCK8	-0.550690596	5.625167285	7.017841454	8.07E-03	2.01E-02
XLOC_001834	248148192	248150977	1	ENSSSCT00000023581	ENSSSCG00000029363	C9ORF71	-5.234746528	4.610224557	323.476548	2.53E-72	1.18E-69
XLOC_001836	248523793	248524782	1	ENSSSCT00000005779	ENSSSCG00000005245	FAM122A	-0.558606494	3.546133511	7.863098873	5.05E-03	1.34E-02
XLOC_001843	250124995	250127385	1	ENSSSCT00000005790	ENSSSCG00000005255	SMC5	-1.117997995	5.553719168	15.08505762	1.03E-04	4.39E-04
XLOC_001847	251419444	251421239	1	ENSSSCT00000029766	ENSSSCG00000024257	ENSSSCG00000024257	1.074368109	6.567985211	27.76422065	1.37E-07	1.01E-06
XLOC_001851	254710737	254710879	1	ENSSSCT00000005804	ENSSSCG00000005269	TRPM6	-0.620899916	3.971039014	5.950900412	1.47E-02	3.35E-02
XLOC_001853	254954110	254956799	1	ENSSSCT00000005806	ENSSSCG00000005271	C9ORF41	-0.710522735	6.471984335	10.00846947	1.56E-03	4.87E-03
XLOC_001858	257106371	257106720	1	ENSSSCT00000005819	ENSSSCG00000005284	GNA14	1.750900584	1.655013333	44.6700966	2.33E-11	2.92E-10
XLOC_001861	261797375	261797976	1	ENSSSCT00000005828	ENSSSCG00000005291	TLE1	1.247829098	4.193148917	29.7441216	4.93E-08	3.86E-07
XLOC_001867	263420974	263422242	1	ENSSSCT00000005839	ENSSSCG00000005301	KIAA1539	1.187090108	5.357308865	33.00049841	9.21E-09	8.15E-08
XLOC_001868	263617614	263617683	1	ENSSSCT00000029098	ENSSSCG00000026487	ENSSSCG00000026487	2.070645648	0.75147671	37.63368155	8.54E-10	8.63E-09
XLOC_001869	263728098	263728343	1	ENSSSCT00000026971	ENSSSCG00000029319	ENSSSCG00000029319	2.110474188	-0.158516182	26.2165417	3.05E-07	2.13E-06
XLOC_001872	264070947	264071279	1	ENSSSCT00000005849	ENSSSCG00000005311	CD72	-2.887785132	3.854394186	109.6875949	1.15E-25	5.29E-24
XLOC_001873	264096731	264097557	1	ENSSSCT00000005850	ENSSSCG00000005312	SIT1	-2.001518039	4.986915526	75.6385606	3.41E-18	8.75E-17
XLOC_001875	264109482	264109532	1	ENSSSCT00000005852	ENSSSCG00000005314	C9ORF100	-0.734201025	4.029721828	11.60148974	6.59E-04	2.29E-03
XLOC_001876	264127281	264127432	1	ENSSSCT00000005854	ENSSSCG00000005316	TPM2	-1.416334979	8.973241569	16.0182648	6.27E-05	2.80E-04
XLOC_001891	264874645	264878080	1	ENSSSCT00000005882	ENSSSCG00000005343	RNF38	-0.826345288	6.361825737	14.93136668	1.11E-04	4.72E-04
XLOC_001892	265438442	265438518	1	ENSSSCT00000005884	ENSSSCG00000005345	PAX5	-7.147478287	2.584230674	355.7645098	2.35E-79	1.60E-76
XLOC_001895	266170974	266171187	1	ENSSSCT00000005889	ENSSSCG00000005350	FBXO10	-0.531450313	4.956235264	5.800114255	1.60E-02	3.61E-02
XLOC_001896	266469327	266471771	1	ENSSSCT00000005895	ENSSSCG00000005355	EXOSC3	-0.540020695	4.336660972	6.567162253	1.04E-02	2.50E-02
XLOC_001898	267175371	267176312	1	ENSSSCT00000005900	ENSSSCG00000005360	IGFBPL1	-6.359078053	2.616885063	324.9250617	1.23E-72	6.10E-70
XLOC_001902	267875444	267876379	1	ENSSSCT00000005910	ENSSSCG00000005370	C9ORF156	-0.978048661	4.263543255	22.24994654	2.39E-06	1.43E-05
XLOC_001903	268088241	268088776	1	ENSSSCT00000005914	ENSSSCG00000005374	TRIM14	1.395814219	3.260498869	37.31994235	1.00E-09	1.00E-08
XLOC_001905	268175610	268175814	1	ENSSSCT00000005916	ENSSSCG00000005376	TBC1D2	0.872151013	3.824247362	12.61480485	3.83E-04	1.42E-03
XLOC_001908	268772801	268772905	1	ENSSSCT00000005918	ENSSSCG00000005378	ANKS6	-0.880815559	0.415316957	6.577822775	1.03E-02	2.48E-02
XLOC_001909	268964060	268964162	1	ENSSSCT00000029937	ENSSSCG00000029421	ENSSSCG00000029421	0.875938244	3.29748731	8.61651388	3.33E-03	9.37E-03
XLOC_001910	269000348	269000556	1	ENSSSCT00000023611	ENSSSCG00000027204	ENSSSCG00000027204	0.767364794	3.43082132	6.84180435	8.90E-03	2.18E-02
XLOC_001911	269209809	269212103	1	ENSSSCT00000005923	ENSSSCG00000005383	ALG2	0.559551808	4.821814627	8.482443135	3.59E-03	9.97E-03
XLOC_001912	270074279	270078101	1	ENSSSCT00000005930	ENSSSCG00000005387	TXNDC4	0.554007751	7.14218657	8.552436017	3.45E-03	9.65E-03
XLOC_001913	270442973	270443127	1	ENSSSCT00000005932	ENSSSCG00000005389	TEX10	-0.746270493	3.505549682	10.25611736	1.36E-03	4.33E-03
XLOC_001917	271726903	271729749	1	ENSSSCT00000005937	ENSSSCG00000005394	ALDOB	1.653452211	10.60655448	44.76898927	2.22E-11	2.78E-10
XLOC_001918	271787028	271788872	1	ENSSSCT00000028138	ENSSSCG00000029687	ENSSSCG00000029687	1.516221553	3.952053041	37.4661573	9.30E-10	9.36E-09
XLOC_001925	275535138	275535214	1	ENSSSCT00000005965	ENSSSCG00000005422	NIPSNAP3A	0.74431728	4.365056729	12.48588208	4.10E-04	1.51E-03
XLOC_001928	275740052	275740134	1	ENSSSCT00000005966	ENSSSCG00000005423	ABCA1	1.124747631	0.361050492	8.484882236	3.58E-03	9.96E-03
XLOC_001938	280616530	280616575	1	ENSSSCT00000005988	ENSSSCG00000005444	C9ORF5	0.912254023	4.792952995	22.10207991	2.59E-06	1.54E-05
XLOC_001941	280758467	280758536	1	ENSSSCT00000005990	ENSSSCG00000005446	EPB41L4B	1.052989954	5.607618878	21.19685824	4.14E-06	2.37E-05
XLOC_001942	280913487	280913561	1	ENSSSCT00000005991	ENSSSCG00000005447	PTPN3	0.943842586	2.843403641	15.71563251	7.36E-05	3.24E-04
XLOC_001943	281053536	281053613	1	ENSSSCT00000005994	ENSSSCG00000005449	PTPN3	1.117270994	3.988533931	25.16509629	5.26E-07	3.53E-06
XLOC_001944	281973738	281975731	1	ENSSSCT00000005997	ENSSSCG00000005452	C9ORF152	1.204232188	2.380621397	24.43464477	7.69E-07	5.01E-06
XLOC_001945	282027082	282027185	1	ENSSSCT00000005998	ENSSSCG00000005453	TXN	-0.715627086	7.883401923	6.930557341	8.47E-03	2.09E-02
XLOC_001949	282666496	282667267	1	ENSSSCT00000006002	ENSSSCG00000005457	LPAR1	0.941525973	2.441944526	16.45152135	4.99E-05	2.28E-04
XLOC_001951	283049933	283053138	1	ENSSSCT00000006004	ENSSSCG00000005459	KIAA0368	-0.531923414	7.113987628	8.601879903	3.36E-03	9.43E-03
XLOC_001952	283170864	283171035	1	ENSSSCT00000028358	ENSSSCG00000021386	PTGR1	2.979427571	4.639689011	162.87432	2.66E-37	2.41E-35
XLOC_001954	283606227	283610759	1	ENSSSCT00000006011	ENSSSCG00000005465	SUSD1	0.789132251	2.383744482	12.83689444	3.40E-04	1.28E-03
XLOC_001955	283777345	283777730	1	ENSSSCT00000006012	ENSSSCG00000005466	ROD1	0.919075127	4.417682947	9.283273679	2.31E-03	6.84E-03
XLOC_001965	284828751	284830287	1	ENSSSCT00000006024	ENSSSCG00000005478	POLE3	-0.673078056	6.241031775	11.280175	7.83E-04	2.66E-03
XLOC_001966	284993315	284994298	1	ENSSSCT00000006027	ENSSSCG00000005481	RGS3	-0.496044525	5.168851196	6.475039522	1.09E-02	2.61E-02
XLOC_001973	285919071	285922177	1	ENSSSCT00000028192	ENSSSCG00000023894	ENSSSCG00000023894	-0.542030998	5.451956199	5.896560129	1.52E-02	3.44E-02
XLOC_001975	286195553	286196788	1	ENSSSCT00000006035	ENSSSCG00000005489	ENSSSCG00000005489	-0.736638138	4.904251435	7.392937082	6.55E-03	1.67E-02
XLOC_001977	286250323	286251127	1	ENSSSCT00000006037	ENSSSCG00000005491	ATP6V1G1	-0.440705237	6.256787387	5.516373069	1.88E-02	4.14E-02
XLOC_001978	286440638	286441583	1	ENSSSCT00000024202	ENSSSCG00000020784	TNFSF15	1.149856126	1.956172594	7.924936891	4.88E-03	1.30E-02
XLOC_001979	286544943	286548608	1	ENSSSCT00000024636	ENSSSCG00000026633	TNFRSF8	-0.741862627	0.895298793	7.898260913	4.95E-03	1.32E-02
XLOC_001987	292597607	292597824	1	ENSSSCT00000025473	ENSSSCG00000028117	ENSSSCG00000028117	-0.591696031	1.89508424	5.183082981	2.28E-02	4.87E-02
XLOC_001988	292733749	292738172	1	ENSSSCT00000006055	ENSSSCG00000005506	MEGF9	1.727798523	4.627147888	45.29176752	1.70E-11	2.17E-10
XLOC_001990	292888635	292892176	1	ENSSSCT00000029304	ENSSSCG00000021318	FBXW2	-0.677808281	5.738128828	8.727597232	3.13E-03	8.90E-03
XLOC_001992	293001771	293002016	1	ENSSSCT00000006060	ENSSSCG00000005510	PHF19	-2.487216771	2.685092287	101.2760146	8.00E-24	3.28E-22
XLOC_001993	293035956	293036174	1	ENSSSCT00000006061	ENSSSCG00000005511	ENSSSCG00000005511	-0.705128354	2.69928549	9.391385809	2.18E-03	6.52E-03
XLOC_001994	293077418	293077942	1	ENSSSCT00000006062	ENSSSCG00000005512	C5	1.671961286	8.44182916	56.7245407	5.01E-14	8.64E-13
XLOC_001996	293510864	293511635	1	ENSSSCT00000006067	ENSSSCG00000005516	STOM	0.693050037	5.350728878	8.421224231	3.71E-03	1.03E-02
XLOC_001998	293629345	293631933	1	ENSSSCT00000006069	ENSSSCG00000005518	GGTA1	-0.636733719	5.529072713	8.064513306	4.51E-03	1.22E-02
XLOC_001999	294001795	294001962	1	ENSSSCT00000006075	ENSSSCG00000005524	DAB2IP	1.38687027	5.751661437	23.34814861	1.35E-06	8.45E-06
XLOC_002000	294544843	294545146	1	ENSSSCT00000006079	ENSSSCG00000005528	NDUFA8	0.481844148	6.076447869	6.077418018	1.37E-02	3.15E-02
XLOC_002026	297242041	297242236	1	ENSSSCT00000006128	ENSSSCG00000005575	RC3H2	0.56468617	2.236756669	5.62990202	1.77E-02	3.92E-02
XLOC_002031	297497643	297497719	1	ENSSSCT00000006135	ENSSSCG00000005582	STRBP	-0.434703612	5.72812071	5.168052388	2.30E-02	4.90E-02
XLOC_002034	298098085	298098315	1	ENSSSCT00000006139	ENSSSCG00000026555	DENND1A	0.562332261	2.684409004	5.39884422	2.02E-02	4.38E-02
XLOC_002040	299482379	299482459	1	ENSSSCT00000006155	ENSSSCG00000005597	ENSSSCG00000005597	0.749667594	4.422781734	13.90308821	1.92E-04	7.71E-04
XLOC_002049	300757551	300757719	1	ENSSSCT00000006163	ENSSSCG00000005605	ENSSSCG00000005605	1.972491604	0.137923324	27.36453548	1.68E-07	1.22E-06
XLOC_002058	302129555	302130216	1	ENSSSCT00000006180	ENSSSCG00000005620	SH2D3C	-1.283832761	4.971292242	38.29256822	6.09E-10	6.27E-09
XLOC_002059	302232065	302232875	1	ENSSSCT00000006185	ENSSSCG00000005625	ENG	0.573647606	6.186440169	7.139272494	7.54E-03	1.89E-02
XLOC_002060	302277902	302278595	1	ENSSSCT00000006187	ENSSSCG00000005627	AK1	1.170960721	3.154589465	22.3774818	2.24E-06	1.34E-05
XLOC_002061	302295186	302295350	1	ENSSSCT00000006183	ENSSSCG00000005623	ST6GALNAC6	1.100305096	4.04473085	22.54995079	2.05E-06	1.24E-05
XLOC_002062	302314206	302314919	1	ENSSSCT00000006188	ENSSSCG00000005628	SIAT7B	0.609305562	6.934028816	8.02601239	4.61E-03	1.24E-02
XLOC_002065	302349222	302352186	1	ENSSSCT00000006192	ENSSSCG00000005631	FAM102A	0.721196682	7.687066655	11.63964981	6.46E-04	2.25E-03
XLOC_002066	302448778	302449250	1	ENSSSCT00000006191	ENSSSCG00000005630	NAIF1	1.055342448	2.043634971	16.07243103	6.10E-05	2.73E-04
XLOC_002067	302576514	302576529	1	ENSSSCT00000006195	ENSSSCG00000022655	PTGES2	0.819144933	4.616352592	12.67883513	3.70E-04	1.38E-03
XLOC_002070	302693900	302694117	1	CUFF.45.3	NA	GOLGA2	0.438956378	6.327924305	6.378009367	1.16E-02	2.73E-02
XLOC_002073	302890305	302891317	1	ENSSSCT00000006212	ENSSSCG00000005650	CERCAM	0.614040204	4.578836189	9.101032549	2.55E-03	7.45E-03
XLOC_002074	303025978	303026328	1	ENSSSCT00000006218	ENSSSCG00000005655	WDR34	-0.709324153	4.056840697	8.884521976	2.88E-03	8.25E-03
XLOC_002075	303105455	303105785	1	ENSSSCT00000006221	ENSSSCG00000005658	ZDHHC12	0.652256211	5.118500473	6.554921253	1.05E-02	2.51E-02
XLOC_002076	303110520	303110577	1	ENSSSCT00000006222	ENSSSCG00000005659	ZER1	0.698810798	5.225420176	11.39101341	7.38E-04	2.52E-03
XLOC_002078	303188689	303189209	1	ENSSSCT00000006226	ENSSSCG00000005663	CCBL1	2.219521552	4.899513943	70.94952197	3.66E-17	8.47E-16
XLOC_002080	303273660	303275276	1	ENSSSCT00000006229	ENSSSCG00000005666	DOLK	0.723635108	3.533019495	10.19625686	1.41E-03	4.45E-03
XLOC_002081	303329913	303330696	1	ENSSSCT00000006231	ENSSSCG00000005668	SH3GLB2	0.850655284	6.345000688	12.42457578	4.24E-04	1.55E-03
XLOC_002082	303403630	303404447	1	ENSSSCT00000006234	ENSSSCG00000005671	CRAT	1.316795704	7.604040963	35.43342805	2.64E-09	2.50E-08
XLOC_002085	303779651	303780523	1	ENSSSCT00000006255	ENSSSCG00000005688	PTGES	1.366739795	5.026107652	24.58530811	7.11E-07	4.66E-06
XLOC_002088	303945075	303947980	1	ENSSSCT00000006256	ENSSSCG00000005689	FNBP1	-1.606552692	6.53572878	52.80688555	3.68E-13	5.77E-12
XLOC_002091	305269556	305272661	1	ENSSSCT00000023759	ENSSSCG00000028172	FAM78A	-1.714906713	4.38503491	58.81738784	1.73E-14	3.15E-13
XLOC_002094	305471374	305471727	1	ENSSSCT00000023930	ENSSSCG00000027241	ENSSSCG00000027241	-2.672708111	1.790837086	105.9074097	7.73E-25	3.33E-23
XLOC_002095	305502184	305504537	1	ENSSSCT00000006289	ENSSSCG00000005719	RAPGEF1	-0.657680257	7.026989453	13.13101857	2.90E-04	1.11E-03
XLOC_002096	305733695	305734238	1	ENSSSCT00000006290	ENSSSCG00000005720	MED27	-0.955377547	4.042149049	22.47841134	2.13E-06	1.28E-05
XLOC_002098	306231645	306232001	1	ENSSSCT00000006295	ENSSSCG00000005725	TTF1	-0.894627213	3.54902992	19.51864331	9.96E-06	5.29E-05
XLOC_002103	306794635	306796074	1	ENSSSCT00000006304	ENSSSCG00000005733	TSC1	-0.819476413	4.7721526	17.39147882	3.04E-05	1.45E-04
XLOC_002104	306853465	306853643	1	ENSSSCT00000006308	ENSSSCG00000005737	GFI1B	-3.234476935	0.973037986	100.2096627	1.37E-23	5.46E-22
XLOC_002106	307041086	307041840	1	ENSSSCT00000025107	ENSSSCG00000024166	SLC2A6	-1.038289977	5.119878086	9.27392187	2.32E-03	6.87E-03
XLOC_002110	307276016	307278216	1	ENSSSCT00000006315	ENSSSCG00000005743	VAV2	-1.27344184	6.721343641	41.9450502	9.39E-11	1.08E-09
XLOC_002111	307475101	307478640	1	ENSSSCT00000006321	ENSSSCG00000005749	BRD3	-1.013952482	6.7598057	27.50768343	1.56E-07	1.14E-06
XLOC_002114	308216807	308217254	1	ENSSSCT00000027887	ENSSSCG00000029414	FCN1	1.964337587	3.843962763	45.44605661	1.57E-11	2.01E-10
XLOC_002122	310088015	310088165	1	ENSSSCT00000006352	ENSSSCG00000005776	ENSSSCG00000005776	1.620567877	5.289407776	43.631438	3.96E-11	4.84E-10
XLOC_002128	311252851	311253535	1	ENSSSCT00000027710	ENSSSCG00000022203	PCSK6	2.266892956	0.638934404	42.09842796	8.68E-11	1.00E-09
XLOC_002130	311422002	311422107	1	ENSSSCT00000006361	ENSSSCG00000005785	ENSSSCG00000005785	1.934677613	2.236743234	33.60240888	6.76E-09	6.09E-08
XLOC_002131	311461749	311461846	1	ENSSSCT00000006360	ENSSSCG00000005784	ENSSSCG00000005784	1.980864921	1.289950705	43.94266247	3.38E-11	4.15E-10
XLOC_002132	311632782	311633216	1	ENSSSCT00000006362	ENSSSCG00000005786	SNRPA1	-0.600207196	5.708429654	10.06948215	1.51E-03	4.73E-03
XLOC_002151	313737208	313737383	1	ENSSSCT00000006407	ENSSSCG00000005829	AGPAT2	0.875442522	7.498631056	12.20870942	4.76E-04	1.72E-03
XLOC_002155	313809243	313809888	1	ENSSSCT00000006410	ENSSSCG00000005832	MAMDC4	1.125951026	7.627283728	11.33056607	7.62E-04	2.59E-03
XLOC_002156	313819454	313819546	1	ENSSSCT00000006403	ENSSSCG00000005826	PHPT1	0.728900111	4.468763147	8.372863344	3.81E-03	1.05E-02
XLOC_002158	313868763	313868797	1	ENSSSCT00000006422	ENSSSCG00000005843	LCN15	8.242084639	1.638427216	185.4913612	3.07E-42	3.58E-40
XLOC_002160	314012835	314012923	1	ENSSSCT00000006432	ENSSSCG00000005853	NOXA1	0.632198989	4.64206289	5.287893402	2.15E-02	4.62E-02
XLOC_002161	314112197	314113599	1	ENSSSCT00000006424	ENSSSCG00000005845	C9ORF167	-0.674472236	4.242934457	6.694653516	9.67E-03	2.34E-02
XLOC_002166	314147913	314148574	1	ENSSSCT00000006436	ENSSSCG00000005857	C9ORF169	2.383721967	1.86963839	47.94509841	4.38E-12	6.09E-11
XLOC_002181	17295	17525	1	ENSSSCT00000011810	ENSSSCG00000010794	PALB2	-0.895517306	3.928228534	16.07937703	6.07E-05	2.72E-04
XLOC_002182	50589	50833	1	ENSSSCT00000011811	ENSSSCG00000010795	NDUFAB1	0.526107289	6.334634622	8.660088541	3.25E-03	9.18E-03
XLOC_002184	135679	135699	1	ENSSSCT00000011814	ENSSSCG00000010798	GGA2	-0.994912462	5.713439184	27.71360967	1.41E-07	1.03E-06
XLOC_002185	171589	171996	1	ENSSSCT00000011815	ENSSSCG00000010799	COG7	0.523663175	4.891858676	7.408377427	6.49E-03	1.66E-02
XLOC_002198	9818047	9818271	1	ENSSSCT00000031110	ENSSSCG00000029417	ENSSSCG00000029417	1.29253112	-0.162817416	13.7254323	2.12E-04	8.38E-04
XLOC_002200	10300918	10301112	1	ENSSSCT00000024386	ENSSSCG00000027846	RRP15	-0.500511005	4.615031174	5.328599778	2.10E-02	4.53E-02
XLOC_002214	14889942	14890171	1	ENSSSCT00000032127	ENSSSCG00000025686	KMO	0.644493794	5.18102169	9.108896415	2.54E-03	7.42E-03
XLOC_002215	15003501	15003645	1	ENSSSCT00000027577	ENSSSCG00000026705	NVL	-0.673094202	2.228871657	7.365609149	6.65E-03	1.70E-02
XLOC_002216	15042349	15042747	1	ENSSSCT00000025010	ENSSSCG00000024484	DEGS1	1.311260884	6.336004618	46.79642661	7.88E-12	1.05E-10
XLOC_002218	15304507	15304843	1	ENSSSCT00000027767	ENSSSCG00000028881	CNIH3	1.011856204	0.929676822	11.92629264	5.53E-04	1.97E-03
XLOC_002220	15631374	15631517	1	ENSSSCT00000024654	ENSSSCG00000021310	ENSSSCG00000021310	-0.882385872	3.449376758	14.43158668	1.45E-04	6.00E-04
XLOC_002225	15943228	15943606	1	ENSSSCT00000011877	ENSSSCG00000010855	PYCR2	-1.503856392	4.507213742	45.37579979	1.63E-11	2.08E-10
XLOC_002230	17094876	17095052	1	ENSSSCT00000011883	ENSSSCG00000010861	ADCK3	0.667670269	4.866683901	11.0936895	8.66E-04	2.91E-03
XLOC_002232	17632831	17632934	1	ENSSSCT00000011887	ENSSSCG00000010865	EXO1	-2.016363061	3.30335848	58.04296856	2.56E-14	4.59E-13
XLOC_002236	18525259	18525811	1	ENSSSCT00000029631	ENSSSCG00000023278	ENSSSCG00000023278	-0.648413404	0.608200302	5.151935503	2.32E-02	4.94E-02
XLOC_002237	18692867	18693340	1	ENSSSCT00000027065	ENSSSCG00000030502	ENSSSCG00000030502	-1.648130377	4.106646436	32.96569493	9.38E-09	8.29E-08
XLOC_002238	19356002	19357570	1	ENSSSCT00000031963	ENSSSCG00000030070	ZNF238	-1.587001794	4.807659088	60.48967236	7.40E-15	1.39E-13
XLOC_002240	19853364	19853546	1	ENSSSCT00000032313	ENSSSCG00000030220	ENSSSCG00000030220	0.766319888	2.772719803	8.299043541	3.97E-03	1.09E-02
XLOC_002241	19918406	19919271	1	ENSSSCT00000011900	ENSSSCG00000010877	HNRNPU	-0.801907531	8.668439432	15.13924641	9.99E-05	4.27E-04
XLOC_002242	20040917	20041515	1	ENSSSCT00000011901	ENSSSCG00000010878	EFCAB2	-1.631257027	-0.144618116	18.41999855	1.77E-05	8.89E-05
XLOC_002243	20398643	20399202	1	CUFF.50.3	NA	KIF26B	0.703635874	1.70679379	5.568620207	1.83E-02	4.04E-02
XLOC_002253	24337266	24337655	1	ENSSSCT00000011918	ENSSSCG00000010893	FH	2.858164719	8.981687692	112.2051728	3.22E-26	1.55E-24
XLOC_002258	25341843	25342709	1	ENSSSCT00000011929	ENSSSCG00000010902	C1orf53	0.737531502	3.040267577	7.410257584	6.49E-03	1.66E-02
XLOC_002261	26313638	26313695	1	ENSSSCT00000011937	ENSSSCG00000010908	PTPRC	-2.391654591	7.839928321	90.05578163	2.32E-21	7.95E-20
XLOC_002263	28377349	28377676	1	ENSSSCT00000026397	ENSSSCG00000020976	CSRP1	-1.146887295	7.847903138	16.30868401	5.38E-05	2.43E-04
XLOC_002264	28516672	28516836	1	ENSSSCT00000011946	ENSSSCG00000010915	ENSSSCG00000010915	1.10888742	2.395221454	19.71379731	8.99E-06	4.82E-05
XLOC_002272	29892307	29892508	1	ENSSSCT00000011967	ENSSSCG00000010935	SLC35D2	1.22646262	3.407607288	35.20423612	2.97E-09	2.79E-08
XLOC_002275	30034590	30034711	1	ENSSSCT00000029185	ENSSSCG00000028981	ENSSSCG00000028981	-1.805498796	3.950363523	41.25343861	1.34E-10	1.52E-09
XLOC_002278	31309424	31309593	1	ENSSSCT00000024425	ENSSSCG00000023464	FANCC	-0.943083636	0.549686226	9.522683946	2.03E-03	6.12E-03
XLOC_002281	31712488	31712821	1	ENSSSCT00000011979	ENSSSCG00000010944	FBP1	1.888520368	6.710660521	52.90353929	3.50E-13	5.52E-12
XLOC_002282	31837905	31838196	1	ENSSSCT00000011982	ENSSSCG00000010947	FBP2	1.007103194	6.166562217	18.57452693	1.63E-05	8.28E-05
XLOC_002283	31981661	31981759	1	ENSSSCT00000011985	ENSSSCG00000010950	ENSSSCG00000010950	1.292057907	2.414323675	30.54099159	3.27E-08	2.63E-07
XLOC_002287	33164075	33164193	1	ENSSSCT00000011991	ENSSSCG00000010955	GOLM1	1.179798674	6.402551986	27.5011115	1.57E-07	1.14E-06
XLOC_002290	34734230	34734334	1	ENSSSCT00000011997	ENSSSCG00000010960	SLC28A3	3.65084048	2.122697873	106.8355731	4.84E-25	2.11E-23
XLOC_002291	35105049	35105064	1	ENSSSCT00000025854	ENSSSCG00000022760	HNRNPK	-0.523635334	8.979488379	7.221041738	7.21E-03	1.82E-02
XLOC_002296	36103404	36104162	1	ENSSSCT00000012001	ENSSSCG00000010964	ENSSSCG00000010964	2.011621232	2.214014652	43.71508507	3.80E-11	4.64E-10
XLOC_002298	36249855	36250069	1	ENSSSCT00000012003	ENSSSCG00000010966	CCL19	-1.070982759	5.317785504	14.2143909	1.63E-04	6.65E-04
XLOC_002300	36313982	36314305	1	ENSSSCT00000012008	ENSSSCG00000010971	ARID3C	1.736351607	1.363912446	37.53066477	9.00E-10	9.07E-09
XLOC_002306	36654640	36654782	1	ENSSSCT00000012022	ENSSSCG00000010984	KIF24	-1.404501421	3.174327014	38.21038019	6.35E-10	6.50E-09
XLOC_002313	37484539	37485085	1	ENSSSCT00000012037	ENSSSCG00000010996	BAG1	0.913288054	7.18598383	23.20719362	1.45E-06	9.02E-06
XLOC_002314	37574130	37574805	1	ENSSSCT00000012040	ENSSSCG00000010998	B4GALT1	0.579006374	6.003964586	7.779437565	5.28E-03	1.39E-02
XLOC_002319	38145074	38145394	1	ENSSSCT00000026775	ENSSSCG00000030408	DDX58	0.633429156	6.722480269	8.541518388	3.47E-03	9.70E-03
XLOC_002327	43532131	43532425	1	ENSSSCT00000012052	ENSSSCG00000011010	C9ORF72	0.845593659	5.054850978	19.64861741	9.31E-06	4.97E-05
XLOC_002339	48033387	48033772	1	ENSSSCT00000028490	ENSSSCG00000028835	ENSSSCG00000028835	-10.07127991	1.776900197	100.6389763	1.10E-23	4.44E-22
XLOC_002340	48227005	48227711	1	ENSSSCT00000012075	ENSSSCG00000011033	VIM	-0.807950322	8.192421456	18.6154959	1.60E-05	8.12E-05
XLOC_002342	48738286	48738666	1	ENSSSCT00000012080	ENSSSCG00000011037	ENSSSCG00000011037	0.786227713	7.519039256	13.90246397	1.93E-04	7.71E-04
XLOC_002346	49568428	49568439	1	ENSSSCT00000012084	ENSSSCG00000011040	CACNB2	-0.682415896	2.449469132	5.696332957	1.70E-02	3.80E-02
XLOC_002349	50676094	50676418	1	ENSSSCT00000012089	ENSSSCG00000011045	FAM188A	0.554780554	4.935310079	8.209588044	4.17E-03	1.14E-02
XLOC_002351	51148107	51148525	1	ENSSSCT00000012091	ENSSSCG00000011047	FAM171A1	0.882887045	4.423787208	18.53877902	1.66E-05	8.41E-05
XLOC_002352	51413891	51414039	1	ENSSSCT00000022429	ENSSSCG00000026499	NMT2	0.795539836	1.906830878	10.25827447	1.36E-03	4.32E-03
XLOC_002358	52848714	52848885	1	ENSSSCT00000024330	ENSSSCG00000026354	PRPF18	-0.51868916	4.912399981	6.191260622	1.28E-02	2.98E-02
XLOC_002366	54162371	54162618	1	ENSSSCT00000012109	ENSSSCG00000011065	MASTL	-1.680008753	2.56908395	42.76953129	6.16E-11	7.31E-10
XLOC_002368	54365914	54365987	1	ENSSSCT00000028862	ENSSSCG00000030156	APBB1IP	-1.944280154	3.974946061	58.22556189	2.34E-14	4.19E-13
XLOC_002369	54434824	54434958	1	ENSSSCT00000012105	ENSSSCG00000011061	PDSS1	0.677413599	4.471152839	13.28134153	2.68E-04	1.03E-03
XLOC_002370	55787491	55788005	1	ENSSSCT00000012116	ENSSSCG00000011072	PRTFDC1	0.805235788	2.414999949	10.60333884	1.13E-03	3.67E-03
XLOC_002372	56044599	56044610	1	CUFF.55.3	NA	ARHGAP21	1.09483885	6.359171724	22.87028235	1.73E-06	1.06E-05
XLOC_002376	57880200	57880474	1	ENSSSCT00000012125	ENSSSCG00000011079	PIP4K2A	-0.947871524	5.767334266	22.55741845	2.04E-06	1.23E-05
XLOC_002383	63438375	63438596	1	ENSSSCT00000012153	ENSSSCG00000011106	CREB	-1.469345669	4.856128257	47.99405032	4.28E-12	5.95E-11
XLOC_002386	64772795	64773408	1	ENSSSCT00000012159	ENSSSCG00000011110	CCDC3	-1.17993382	0.506716381	14.42561337	1.46E-04	6.02E-04
XLOC_002387	65552490	65552632	1	ENSSSCT00000012162	ENSSSCG00000011113	NUDT5	0.575718098	5.107955179	9.074366761	2.59E-03	7.54E-03
XLOC_002390	65789348	65789853	1	ENSSSCT00000012169	ENSSSCG00000011119	ECHDC3	1.616238866	4.640331209	42.10577797	8.65E-11	1.00E-09
XLOC_002391	66137769	66137846	1	ENSSSCT00000012170	ENSSSCG00000011120	USP6NL	-1.491128955	4.975107859	64.07085868	1.20E-15	2.42E-14
XLOC_002399	70509346	70509453	1	ENSSSCT00000012183	ENSSSCG00000011131	PRKCQ	-1.027748389	2.145563827	19.66204335	9.24E-06	4.94E-05
XLOC_002403	71403808	71403850	1	ENSSSCT00000012197	ENSSSCG00000011145	ASB13	0.741434923	7.436832091	10.21088823	1.40E-03	4.42E-03
XLOC_002405	71589379	71589876	1	ENSSSCT00000012195	ENSSSCG00000011143	UCN3	1.68999183	-0.025946755	20.36052542	6.41E-06	3.54E-05
XLOC_002406	71663491	71663590	1	ENSSSCT00000031213	ENSSSCG00000029077	TUBAL3	0.844936214	5.750766582	13.79947503	2.03E-04	8.09E-04
XLOC_002407	71747464	71747782	1	ENSSSCT00000028251	ENSSSCG00000028982	AKR	4.818733833	4.642969627	214.2601667	1.62E-48	2.46E-46
XLOC_002410	71833306	71833419	1	ENSSSCT00000012199	ENSSSCG00000011147	AKR1C1	9.397770843	6.326441072	562.451433	2.46E-124	9.19E-121
XLOC_002414	72009227	72009545	1	ENSSSCT00000026329	ENSSSCG00000025277	AKR	4.817917159	4.642494496	214.6121898	1.35E-48	2.08E-46
XLOC_002419	73694036	73694185	1	ENSSSCT00000012219	ENSSSCG00000011157	PITRM1	0.924554246	5.409963598	21.60803313	3.34E-06	1.95E-05
XLOC_002420	75201376	75201409	1	ENSSSCT00000012222	ENSSSCG00000011160	ADARB2	-2.9093183	3.999639773	49.54451945	1.94E-12	2.82E-11
XLOC_002424	76033073	76033126	1	ENSSSCT00000012225	ENSSSCG00000011163	ENSSSCG00000011163	1.267119929	1.019918152	13.08332019	2.98E-04	1.13E-03
XLOC_002428	76997766	76997903	1	ENSSSCT00000012233	ENSSSCG00000011171	CTSL1	1.948970031	7.149479511	108.8385726	1.76E-25	8.01E-24
XLOC_002436	74434	74832	1	ENSSSCT00000011812	ENSSSCG00000010796	UBFD1	-0.551208438	4.893368316	8.464273733	3.62E-03	1.01E-02
XLOC_002439	2543423	2544289	1	ENSSSCT00000011822	ENSSSCG00000010806	RGS2	-0.84953577	5.428077203	16.91709828	3.90E-05	1.82E-04
XLOC_002440	2731389	2732199	1	ENSSSCT00000028974	ENSSSCG00000022427	RGS1	-0.918608313	5.359829119	18.93936803	1.35E-05	6.97E-05
XLOC_002443	3286932	3288375	1	ENSSSCT00000011824	ENSSSCG00000010808	RGS18	0.996216525	3.863815573	20.25424957	6.78E-06	3.72E-05
XLOC_002450	9647962	9651898	1	ENSSSCT00000025633	ENSSSCG00000027207	GPATCH2	-0.462136778	4.273911767	5.30355323	2.13E-02	4.58E-02
XLOC_002454	11615850	11616349	1	ENSSSCT00000011836	ENSSSCG00000010819	SLC30A10	2.450864511	6.415833054	87.50822424	8.39E-21	2.77E-19
XLOC_002455	11651048	11651278	1	ENSSSCT00000011837	ENSSSCG00000010820	ORF	2.975184096	1.775469913	78.61308264	7.55E-19	2.07E-17
XLOC_002457	11741455	11742432	1	ENSSSCT00000011840	ENSSSCG00000010822	BPNT1	0.981062531	7.821202765	31.44990092	2.05E-08	1.72E-07
XLOC_002463	12259545	12259668	1	ENSSSCT00000011844	ENSSSCG00000010826	MOSC2	1.464632845	5.330719102	53.75947321	2.27E-13	3.67E-12
XLOC_002467	12977461	12978637	1	ENSSSCT00000011849	ENSSSCG00000010831	DUSP10	-1.888057864	3.839911414	63.38699244	1.70E-15	3.38E-14
XLOC_002472	13763841	13763978	1	ENSSSCT00000011856	ENSSSCG00000010837	FAM177B	1.858517212	-0.038220443	21.7670815	3.08E-06	1.80E-05
XLOC_002479	14169374	14170096	1	ENSSSCT00000011860	ENSSSCG00000010840	RGS7	0.908819371	3.493513172	18.29821667	1.89E-05	9.41E-05
XLOC_002487	16016584	16017065	1	ENSSSCT00000011875	ENSSSCG00000010853	EPHX1	4.797529842	8.807666324	212.8793159	3.23E-48	4.88E-46
XLOC_002489	16218456	16218613	1	ENSSSCT00000011872	ENSSSCG00000010850	ENAH	1.344166628	4.38895059	29.18512799	6.58E-08	5.09E-07
XLOC_002491	16598158	16598734	1	ENSSSCT00000028077	ENSSSCG00000023660	PARP1	-2.062218734	6.406178996	84.3969391	4.05E-20	1.28E-18
XLOC_002492	16758185	16761572	1	ENSSSCT00000028613	ENSSSCG00000022888	ITPKB	-1.390414399	5.596621905	49.15902981	2.36E-12	3.39E-11
XLOC_002498	18268773	18268802	1	ENSSSCT00000028157	ENSSSCG00000028096	ENSSSCG00000028096	-1.624454938	1.957197803	39.18910729	3.85E-10	4.06E-09
XLOC_002501	18607442	18607477	1	ENSSSCT00000011893	ENSSSCG00000010871	SDCCAG8	-1.366796429	1.365058728	23.3539806	1.35E-06	8.44E-06
XLOC_002508	21886309	21888884	1	ENSSSCT00000011909	ENSSSCG00000010885	TLR5	0.548790868	3.096591545	5.349880852	2.07E-02	4.48E-02
XLOC_002509	21915004	21916391	1	ENSSSCT00000011910	ENSSSCG00000010886	SUSD4	-2.511183914	1.141388969	56.1204748	6.82E-14	1.16E-12
XLOC_002513	23896560	23898836	1	ENSSSCT00000011916	ENSSSCG00000010892	KCNT2	0.75640606	2.978461763	7.663027888	5.64E-03	1.47E-02
XLOC_002514	24461166	24462213	1	ENSSSCT00000011919	ENSSSCG00000010894	TP53BP2	0.649605824	5.609297415	9.129438279	2.52E-03	7.35E-03
XLOC_002515	24612857	24613109	1	ENSSSCT00000011921	ENSSSCG00000010896	ASPM	-1.512228302	5.181906832	33.57111392	6.87E-09	6.18E-08
XLOC_002518	26249079	26249093	1	ENSSSCT00000011934	ENSSSCG00000010907	CD45	-2.158906126	5.444889986	69.07132004	9.50E-17	2.11E-15
XLOC_002522	27513283	27515895	1	ENSSSCT00000011941	ENSSSCG00000010911	ZNF281	-0.65387985	4.016030428	8.818219335	2.98E-03	8.52E-03
XLOC_002523	27602118	27602335	1	ENSSSCT00000011942	ENSSSCG00000010912	KIF22	-2.04890245	3.344306319	70.42112175	4.79E-17	1.10E-15
XLOC_002525	27675580	27676105	1	ENSSSCT00000031167	ENSSSCG00000024444	DDX59	-0.950433629	4.72261946	22.75622586	1.84E-06	1.12E-05
XLOC_002526	27745697	27747662	1	ENSSSCT00000030669	ENSSSCG00000027314	CAMSAP2	-0.51466724	5.450875815	7.526496974	6.08E-03	1.57E-02
XLOC_002529	28017151	28018987	1	ENSSSCT00000030452	ENSSSCG00000027928	TMEM9	-1.270213525	3.079004663	25.61178029	4.17E-07	2.86E-06
XLOC_002533	28233388	28234084	1	ENSSSCT00000024538	ENSSSCG00000029359	PHLDA3	-0.884289515	3.839412972	16.27440582	5.48E-05	2.47E-04
XLOC_002534	28240394	28240568	1	ENSSSCT00000029374	ENSSSCG00000030694	PKP1	-3.562370968	0.633961528	52.21968328	4.96E-13	7.69E-12
XLOC_002537	28557926	28558651	1	ENSSSCT00000011943	ENSSSCG00000010913	ENSSSCG00000010913	1.502643403	-0.465717683	11.75472785	6.07E-04	2.13E-03
XLOC_002541	28721405	28721552	1	ENSSSCT00000026320	ENSSSCG00000023403	ENSSSCG00000023403	-1.997214851	-0.070622662	39.09136148	4.04E-10	4.26E-09
XLOC_002542	28745536	28745629	1	ENSSSCT00000027971	ENSSSCG00000027760	PTPN7	-0.880090923	1.932292287	11.49106831	6.99E-04	2.41E-03
XLOC_002543	28850285	28850659	1	ENSSSCT00000011955	ENSSSCG00000010924	UBE2T	-2.675862931	4.78345095	97.09356251	6.61E-23	2.54E-21
XLOC_002544	29084688	29088949	1	ENSSSCT00000011958	ENSSSCG00000010926	SYT2	-1.380924449	3.886220334	24.3081234	8.21E-07	5.32E-06
XLOC_002551	29547695	29551895	1	ENSSSCT00000030381	ENSSSCG00000027557	CDC14B	1.402322991	5.685631528	44.98072921	1.99E-11	2.51E-10
XLOC_002552	29749077	29750709	1	ENSSSCT00000030779	ENSSSCG00000026002	ENSSSCG00000026002	1.721376638	1.198655711	37.7019615	8.24E-10	8.34E-09
XLOC_002553	29786489	29786654	1	ENSSSCT00000011965	ENSSSCG00000010933	ZNF367	-1.765239709	0.331484495	23.57990319	1.20E-06	7.56E-06
XLOC_002555	30361798	30362006	1	ENSSSCT00000011974	ENSSSCG00000010941	C9orf102	0.733307579	2.492731442	7.478903723	6.24E-03	1.61E-02
XLOC_002560	31343003	31343143	1	ENSSSCT00000023985	ENSSSCG00000024719	ENSSSCG00000024719	0.690768222	2.961398141	8.688408421	3.20E-03	9.06E-03
XLOC_002562	31867740	31867879	1	ENSSSCT00000026142	ENSSSCG00000026279	DAPK1	1.452518893	1.966745392	24.55013861	7.24E-07	4.74E-06
XLOC_002563	31907424	31907799	1	ENSSSCT00000011983	ENSSSCG00000010948	CTSL1	3.529995379	5.815024484	199.5867918	2.57E-45	3.52E-43
XLOC_002564	31963682	31966132	1	ENSSSCT00000011984	ENSSSCG00000010949	DAPK1	0.797801276	4.538900511	15.83515666	6.91E-05	3.06E-04
XLOC_002570	34985618	34987489	1	ENSSSCT00000011998	ENSSSCG00000025378	RMI1	-1.065591051	2.923033841	19.17809676	1.19E-05	6.20E-05
XLOC_002572	35064166	35067365	1	ENSSSCT00000030955	ENSSSCG00000026291	C9orf64	-0.463766963	4.542579066	5.654462351	1.74E-02	3.87E-02
XLOC_002573	35157521	35159392	1	ENSSSCT00000029811	ENSSSCG00000023095	ENSSSCG00000023095	-1.02685555	3.160194638	17.72846241	2.55E-05	1.24E-04
XLOC_002574	35416363	35417573	1	ENSSSCT00000025680	ENSSSCG00000022077	C9orf103	0.978496272	4.724523064	25.43990292	4.56E-07	3.10E-06
XLOC_002576	36278905	36279298	1	ENSSSCT00000012005	ENSSSCG00000010968	IL11RA	0.979423449	4.510121684	22.0538869	2.65E-06	1.57E-05
XLOC_002577	36290950	36291201	1	ENSSSCT00000012006	ENSSSCG00000010969	GALT	0.937936646	5.300673848	21.84726316	2.95E-06	1.73E-05
XLOC_002578	36301000	36304142	1	ENSSSCT00000025552	ENSSSCG00000029899	SIGMAR1	0.897643983	6.296969238	19.51080866	1.00E-05	5.31E-05
XLOC_002582	37073416	37075667	1	ENSSSCT00000027910	ENSSSCG00000024384	ENSSSCG00000024384	-0.445725741	6.281518529	5.851684754	1.56E-02	3.52E-02
XLOC_002587	37388286	37389327	1	ENSSSCT00000012034	ENSSSCG00000010993	ENSSSCG00000010993	-0.999707897	4.569072656	25.33308322	4.82E-07	3.25E-06
XLOC_002590	37503380	37503506	1	ENSSSCT00000012039	ENSSSCG00000010997	SPINK4	1.972399748	6.890204463	53.31320169	2.84E-13	4.56E-12
XLOC_002591	37686862	37688102	1	ENSSSCT00000012042	ENSSSCG00000011000	DNAJA1	-0.607265804	8.384366636	7.786121614	5.26E-03	1.39E-02
XLOC_002593	38194852	38195861	1	ENSSSCT00000023699	ENSSSCG00000023807	ACO1	0.927617996	7.716011109	21.76710656	3.08E-06	1.80E-05
XLOC_002608	46823772	46826331	1	ENSSSCT00000026811	ENSSSCG00000020757	ENSSSCG00000020757	-1.156337268	4.874634473	21.96899236	2.77E-06	1.63E-05
XLOC_002614	47746354	47746861	1	ENSSSCT00000012072	ENSSSCG00000011030	CUBN	-8.502669793	8.379127002	194.0203493	4.22E-44	5.57E-42
XLOC_002615	48148987	48149235	1	ENSSSCT00000012074	ENSSSCG00000011032	TRDMT1	-1.185830192	1.685431292	16.95713377	3.82E-05	1.79E-04
XLOC_002620	50075975	50076844	1	ENSSSCT00000026176	ENSSSCG00000022953	PTER	2.199964698	3.716655181	78.79249024	6.90E-19	1.91E-17
XLOC_002630	51661506	51662029	1	ENSSSCT00000012096	ENSSSCG00000011052	ENSSSCG00000011052	1.493341273	2.940283752	41.9660927	9.29E-11	1.07E-09
XLOC_002635	54199178	54199187	1	ENSSSCT00000012108	ENSSSCG00000011064	ENSSSCG00000011064	1.390554389	5.316722966	26.22443667	3.04E-07	2.13E-06
XLOC_002636	54485028	54487432	1	ENSSSCT00000031809	ENSSSCG00000024127	ENSSSCG00000024127	-0.646855567	6.374542923	9.388000432	2.18E-03	6.53E-03
XLOC_002641	55702104	55704335	1	ENSSSCT00000012115	ENSSSCG00000011071	THNSL1	0.871402063	2.735088706	12.44389552	4.19E-04	1.54E-03
XLOC_002642	56159320	56159814	1	ENSSSCT00000012119	ENSSSCG00000011075	KIAA1217	0.756443955	5.580170676	11.19942591	8.18E-04	2.77E-03
XLOC_002651	58240662	58243004	1	ENSSSCT00000012128	ENSSSCG00000011081	BMI1	-0.900512792	5.017394977	13.2457973	2.73E-04	1.05E-03
XLOC_002652	58251968	58252270	1	ENSSSCT00000012129	ENSSSCG00000011082	COMMD3	-0.700824307	5.861202383	12.94821063	3.20E-04	1.21E-03
XLOC_002655	60305028	60305098	1	ENSSSCT00000024374	ENSSSCG00000029563	ENSSSCG00000029563	2.000767531	0.864242949	40.59332606	1.87E-10	2.08E-09
XLOC_002656	60696036	60696119	1	ENSSSCT00000025599	ENSSSCG00000028365	ENSSSCG00000028365	-1.540502248	2.852701644	13.6782587	2.17E-04	8.55E-04
XLOC_002658	61654577	61654866	1	ENSSSCT00000012149	ENSSSCG00000011102	NRP1	0.989781874	3.879246597	11.56385057	6.72E-04	2.33E-03
XLOC_002662	64910411	64913391	1	ENSSSCT00000026201	ENSSSCG00000027955	CAMK1D	-2.085106764	2.108743325	60.23315472	8.43E-15	1.58E-13
XLOC_002666	65735078	65738307	1	ENSSSCT00000029994	ENSSSCG00000022247	C10orf47	0.721841838	4.738616432	13.4983728	2.39E-04	9.31E-04
XLOC_002667	66363852	66363979	1	ENSSSCT00000012171	ENSSSCG00000011121	CELF2	-1.673367659	2.526514932	46.59650366	8.72E-12	1.16E-10
XLOC_002669	69631729	69633644	1	ENSSSCT00000012178	ENSSSCG00000011127	TAF3	-0.726343698	4.078688365	12.78806243	3.49E-04	1.31E-03
XLOC_002673	70943162	70943702	1	ENSSSCT00000012186	ENSSSCG00000011134	RBM17	-0.677685367	5.748156715	14.2070355	1.64E-04	6.67E-04
XLOC_002674	71094382	71095213	1	ENSSSCT00000032534	ENSSSCG00000021815	IL15RA	0.631233606	4.63910906	8.805925332	3.00E-03	8.57E-03
XLOC_002680	71596160	71597104	1	ENSSSCT00000012196	ENSSSCG00000011144	TUBAL3	1.54049469	3.122033502	10.78391396	1.02E-03	3.37E-03
XLOC_002682	71933255	71933676	1	ENSSSCT00000012204	ENSSSCG00000026214	AKR1E2	0.789404679	6.892496363	12.60897038	3.84E-04	1.42E-03
XLOC_002683	72108981	72109402	1	ENSSSCT00000012214	ENSSSCG00000029699	AKR1E2	0.789101255	6.893032229	12.60140066	3.85E-04	1.42E-03
XLOC_002684	73581212	73581364	1	CUFF.57.2	NA	PFKP	1.206802351	7.776475901	31.66288556	1.83E-08	1.56E-07
XLOC_002687	75380312	75380464	1	ENSSSCT00000030118	ENSSSCG00000029922	ENSSSCG00000029922	-0.542115735	3.871081848	6.890149882	8.67E-03	2.13E-02
XLOC_002689	75547614	75547766	1	ENSSSCT00000023947	ENSSSCG00000028602	ENSSSCG00000028602	-0.525158438	5.230511663	7.291742043	6.93E-03	1.76E-02
XLOC_002692	76231748	76232666	1	ENSSSCT00000012228	ENSSSCG00000011166	ZMYND11	0.81943479	5.874401409	16.13561531	5.90E-05	2.65E-04
XLOC_002693	76568591	76571057	1	ENSSSCT00000012231	ENSSSCG00000011169	C9ORF21	1.031691116	4.101955486	24.38204552	7.90E-07	5.14E-06
XLOC_002697	77152282	77152330	1	ENSSSCT00000029810	ENSSSCG00000029023	ARL5B	1.293520136	0.764687485	12.6071344	3.84E-04	1.42E-03
XLOC_002709	3530444	3530556	1	ENSSSCT00000010186	ENSSSCG00000009298	CDK8	0.578596398	2.517468534	6.748069041	9.38E-03	2.28E-02
XLOC_002718	4705300	4705400	1	ENSSSCT00000010197	ENSSSCG00000009309	ENSSSCG00000009309	-0.588606089	3.458477981	7.623098826	5.76E-03	1.50E-02
XLOC_002720	4961177	4961762	1	ENSSSCT00000010200	ENSSSCG00000009312	PDX-1	9.078681598	5.208582226	690.1389682	4.17E-152	6.22E-148
XLOC_002724	5173861	5174366	1	ENSSSCT00000010210	ENSSSCG00000009319	PAN3	-0.913586323	6.87234887	20.03390016	7.61E-06	4.14E-05
XLOC_002725	5678755	5679109	1	ENSSSCT00000010214	ENSSSCG00000009322	SLC46A3	0.7421064	6.8579617	14.7406513	1.23E-04	5.17E-04
XLOC_002728	6317524	6317649	1	ENSSSCT00000010217	ENSSSCG00000009324	SLC7A1	-0.750340245	2.724540354	10.0707759	1.51E-03	4.72E-03
XLOC_002729	7125533	7125869	1	ENSSSCT00000010221	ENSSSCG00000009327	HMGB1	-1.658283458	9.750918299	41.85842343	9.81E-11	1.13E-09
XLOC_002730	7207278	7207467	1	ENSSSCT00000027994	ENSSSCG00000028065	ENSSSCG00000028065	-0.666873112	4.377868793	9.332803786	2.25E-03	6.69E-03
XLOC_002732	7396534	7397236	1	ENSSSCT00000010225	ENSSSCG00000009331	C13ORF33	-1.072644173	1.786578822	14.63046283	1.31E-04	5.45E-04
XLOC_002738	7775851	7775922	1	ENSSSCT00000010230	ENSSSCG00000009335	B3GALTL	-0.756539425	2.882675821	11.0066087	9.08E-04	3.04E-03
XLOC_002744	9020844	9021086	1	ENSSSCT00000010242	ENSSSCG00000009345	PDS5B	-1.059481606	5.546243536	18.90103261	1.38E-05	7.09E-05
XLOC_002745	9345005	9345261	1	ENSSSCT00000010244	ENSSSCG00000009347	KL	0.75322866	1.995608624	8.412249881	3.73E-03	1.03E-02
XLOC_002746	10050846	10051027	1	ENSSSCT00000010246	ENSSSCG00000009349	RFC3	-1.910305881	4.503729771	65.00913442	7.46E-16	1.53E-14
XLOC_002758	12636923	12637650	1	ENSSSCT00000010253	ENSSSCG00000009356	RFXAP	-0.861134605	3.945248505	16.94776154	3.84E-05	1.80E-04
XLOC_002759	12785056	12785208	1	ENSSSCT00000010257	ENSSSCG00000009360	ALG5	0.646853145	4.40360902	9.840883382	1.71E-03	5.27E-03
XLOC_002763	15797583	15797845	1	ENSSSCT00000010270	ENSSSCG00000009373	SLC25A15	0.947291801	6.750384968	15.67180997	7.53E-05	3.31E-04
XLOC_002766	16075401	16075594	1	ENSSSCT00000010275	ENSSSCG00000009378	CKAP2	-1.363007593	5.391218809	27.68923157	1.42E-07	1.04E-06
XLOC_002767	16100090	16100267	1	ENSSSCT00000010276	ENSSSCG00000009379	NEK3	0.484939232	4.142769993	5.466162717	1.94E-02	4.24E-02
XLOC_002771	16913374	16913407	1	ENSSSCT00000028001	ENSSSCG00000029598	FAM124A	-1.995854197	1.163546551	25.6284707	4.14E-07	2.84E-06
XLOC_002775	18297590	18297763	1	ENSSSCT00000010292	ENSSSCG00000009393	EBPL	1.241232178	3.411179065	31.67863004	1.82E-08	1.55E-07
XLOC_002776	18464851	18464916	1	ENSSSCT00000023143	ENSSSCG00000021060	RCBTB1	-0.455051817	6.134683327	5.679788723	1.72E-02	3.83E-02
XLOC_002778	18971010	18971329	1	ENSSSCT00000026092	ENSSSCG00000022159	FNDC3A	1.391304565	4.658549957	29.02116044	7.16E-08	5.50E-07
XLOC_002779	19465520	19465605	1	ENSSSCT00000010298	ENSSSCG00000009399	CYSLTR2	0.715578986	2.418051249	6.023255674	1.41E-02	3.23E-02
XLOC_002782	19681033	19681560	1	ENSSSCT00000010301	ENSSSCG00000009402	LPAR6	1.229329705	4.55002168	39.46522816	3.34E-10	3.56E-09
XLOC_002783	20009931	20010068	1	ENSSSCT00000010303	ENSSSCG00000009404	MED4	-0.512765481	5.185028372	6.958359151	8.34E-03	2.07E-02
XLOC_002787	21427647	21427868	1	ENSSSCT00000010311	ENSSSCG00000009410	KIAA0226L	-0.790839043	3.411335159	13.1218151	2.92E-04	1.11E-03
XLOC_002788	21569933	21570243	1	ENSSSCT00000010313	ENSSSCG00000009412	LCP1	-1.885829163	8.199911945	68.90979237	1.03E-16	2.28E-15
XLOC_002790	21758294	21758637	1	ENSSSCT00000010315	ENSSSCG00000009414	ZC3H13	-0.887532877	5.996271926	21.73207456	3.14E-06	1.83E-05
XLOC_002794	22822397	22825299	1	ENSSSCT00000010324	ENSSSCG00000009422	ENSSSCG00000009422	1.50350796	6.909492995	44.63812202	2.37E-11	2.96E-10
XLOC_002796	24163874	24164057	1	ENSSSCT00000022928	ENSSSCG00000021818	ENOX1	1.013939549	1.722253131	13.23356242	2.75E-04	1.06E-03
XLOC_002798	25821487	25821801	1	ENSSSCT00000026550	ENSSSCG00000029837	ENSSSCG00000029837	1.403559265	2.78353592	29.24630913	6.37E-08	4.94E-07
XLOC_002799	26002053	26002210	1	ENSSSCT00000024592	ENSSSCG00000024244	ENSSSCG00000024244	1.247223259	2.650263257	29.42202192	5.82E-08	4.53E-07
XLOC_002801	26327366	26327427	1	ENSSSCT00000010347	ENSSSCG00000009440	ELF1	-0.593639246	7.093107547	11.03010567	8.96E-04	3.00E-03
XLOC_002802	26394101	26394220	1	ENSSSCT00000010348	ENSSSCG00000009441	SUGT1	-0.633247385	5.346278931	9.012696565	2.68E-03	7.77E-03
XLOC_002805	27026367	27026755	1	ENSSSCT00000010352	ENSSSCG00000009444	OLFM4	1.784236139	11.38654164	47.51396736	5.46E-12	7.49E-11
XLOC_002808	34293180	34293367	1	ENSSSCT00000025779	ENSSSCG00000021189	ENSSSCG00000021189	-2.479107328	0.441505288	45.13043887	1.84E-11	2.34E-10
XLOC_002809	34543349	34543610	1	ENSSSCT00000024210	ENSSSCG00000021058	ENSSSCG00000021058	-2.707246395	0.695066425	50.587371	1.14E-12	1.71E-11
XLOC_002810	34600373	34600503	1	ENSSSCT00000010357	ENSSSCG00000009448	DIAPH3	-1.693946321	1.347706158	27.83098362	1.32E-07	9.76E-07
XLOC_002821	49565676	49565773	1	ENSSSCT00000029882	ENSSSCG00000025120	BORA	-0.812023818	4.433829234	13.05362591	3.03E-04	1.15E-03
XLOC_002824	49869696	49870148	1	ENSSSCT00000010372	ENSSSCG00000028760	ENSSSCG00000028760	0.805252323	4.674197664	9.505375349	2.05E-03	6.18E-03
XLOC_002830	53743973	53744238	1	ENSSSCT00000010384	ENSSSCG00000009471	CLN5	-0.652528872	3.888794543	6.58473249	1.03E-02	2.47E-02
XLOC_002833	54497917	54498390	1	ENSSSCT00000010388	ENSSSCG00000009475	ENSSSCG00000009475	-1.426633751	1.698839866	25.59591625	4.21E-07	2.88E-06
XLOC_002855	70792529	70792647	1	ENSSSCT00000010411	ENSSSCG00000009496	ENSSSCG00000009496	0.928329199	2.449026324	8.125536365	4.36E-03	1.18E-02
XLOC_002856	71066907	71067058	1	ENSSSCT00000027268	ENSSSCG00000026286	ENSSSCG00000026286	1.237366799	1.226204059	10.21586003	1.39E-03	4.41E-03
XLOC_002857	71084180	71084471	1	ENSSSCT00000022652	ENSSSCG00000022549	ENSSSCG00000022549	0.989902477	2.386814409	10.01561701	1.55E-03	4.85E-03
XLOC_002861	71737765	71737861	1	ENSSSCT00000026561	ENSSSCG00000023598	ENSSSCG00000023598	1.315567863	3.579629967	18.20013374	1.99E-05	9.87E-05
XLOC_002862	71983268	71983565	1	ENSSSCT00000010417	ENSSSCG00000009500	CLDN10	-1.306040668	1.712436037	12.61765585	3.82E-04	1.42E-03
XLOC_002863	72092330	72092510	1	ENSSSCT00000026790	ENSSSCG00000026082	DNAJC3	1.249524433	5.917402336	33.31945188	7.82E-09	6.97E-08
XLOC_002864	72187022	72187124	1	ENSSSCT00000031401	ENSSSCG00000030146	ENSSSCG00000030146	-0.95850038	-0.253783162	5.511559689	1.89E-02	4.15E-02
XLOC_002868	73512513	73512686	1	ENSSSCT00000010422	ENSSSCG00000009505	MBNL2	1.417706481	2.562435338	25.97975627	3.45E-07	2.39E-06
XLOC_002870	74138129	74138259	1	ENSSSCT00000010426	ENSSSCG00000009509	IPO5	-0.69259255	7.19661239	11.8854929	5.66E-04	2.00E-03
XLOC_002872	74553905	74554021	1	ENSSSCT00000026699	ENSSSCG00000026863	FARP1	0.840203846	5.436835422	18.12043172	2.07E-05	1.03E-04
XLOC_002877	75703402	75703604	1	ENSSSCT00000028439	ENSSSCG00000029996	TM9SF2	0.826462768	5.67514038	12.61072102	3.84E-04	1.42E-03
XLOC_002879	75995343	75995393	1	ENSSSCT00000010437	ENSSSCG00000009519	CLYBL	0.55120374	2.610976835	5.592739159	1.80E-02	3.99E-02
XLOC_002882	76339127	76339294	1	ENSSSCT00000010440	ENSSSCG00000009522	ENSSSCG00000009522	0.78672967	1.312702299	7.363864909	6.65E-03	1.70E-02
XLOC_002884	76533056	76533321	1	ENSSSCT00000031843	ENSSSCG00000027231	ENSSSCG00000027231	0.704121519	0.829559929	6.137720933	1.32E-02	3.06E-02
XLOC_002888	82962703	82962849	1	ENSSSCT00000010459	ENSSSCG00000009541	ABHD13	0.5867484	4.099759518	7.971467424	4.75E-03	1.27E-02
XLOC_002889	83014605	83014796	1	ENSSSCT00000010460	ENSSSCG00000009542	TNFSF13B	3.021575342	4.595849351	114.0016546	1.30E-26	6.52E-25
XLOC_002892	84724791	84725048	1	ENSSSCT00000023556	ENSSSCG00000029502	CARKD	0.629604015	6.818841054	8.272150896	4.03E-03	1.10E-02
XLOC_002899	86245391	86245539	1	ENSSSCT00000027599	ENSSSCG00000023218	ENSSSCG00000023218	1.298280678	3.454770196	28.73141804	8.31E-08	6.32E-07
XLOC_002900	86377301	86377514	1	CUFF.66.3	NA	ENSSSCG00000024103	0.863936781	4.552562529	12.2568837	4.64E-04	1.68E-03
XLOC_002902	86495533	86495614	1	ENSSSCT00000010480	ENSSSCG00000009560	ENSSSCG00000009560	-0.573471241	5.350171343	8.28087476	4.01E-03	1.10E-02
XLOC_002904	86550146	86550326	1	ENSSSCT00000010485	ENSSSCG00000009564	FAM70B	-5.411069161	3.654568962	319.8998747	1.52E-71	6.69E-69
XLOC_002905	86717325	86717379	1	ENSSSCT00000010488	ENSSSCG00000009567	RASA3	-0.613987641	4.984364282	9.987971305	1.58E-03	4.92E-03
XLOC_002908	86858326	86858718	1	ENSSSCT00000010491	ENSSSCG00000009570	MPHOSPH8	-0.654880735	6.74808684	13.37751015	2.55E-04	9.87E-04
XLOC_002909	87137861	87138078	1	ENSSSCT00000010495	ENSSSCG00000009574	PARP4	0.916853874	3.079055191	17.62111878	2.70E-05	1.30E-04
XLOC_002913	5725	6307	1	ENSSSCT00000010149	ENSSSCG00000009268	CRYL1	1.044692925	6.924556225	13.59933443	2.26E-04	8.89E-04
XLOC_002914	109854	110140	1	ENSSSCT00000010151	ENSSSCG00000009270	IFT88	0.769481417	1.874180614	9.718291545	1.82E-03	5.57E-03
XLOC_002916	308713	308883	1	ENSSSCT00000031907	ENSSSCG00000029465	ENSSSCG00000029465	0.588579805	2.052228289	5.723926319	1.67E-02	3.75E-02
XLOC_002917	440693	440818	1	ENSSSCT00000024746	ENSSSCG00000028249	SKA3	-1.014682038	2.822781884	20.73982118	5.26E-06	2.95E-05
XLOC_002919	533138	533242	1	ENSSSCT00000025191	ENSSSCG00000024667	EFHA1	0.486016685	4.73477244	6.92571727	8.50E-03	2.10E-02
XLOC_002920	693461	694284	1	ENSSSCT00000010161	ENSSSCG00000009278	FGF9	1.219821352	0.468213571	14.51698202	1.39E-04	5.76E-04
XLOC_002921	1538495	1543290	1	ENSSSCT00000024826	ENSSSCG00000021976	SACS	-0.67471701	2.548377482	7.140136093	7.54E-03	1.89E-02
XLOC_002923	1653679	1655595	1	ENSSSCT00000010163	ENSSSCG00000009280	SACS	-1.705263735	1.995551767	48.18147907	3.89E-12	5.45E-11
XLOC_002926	2125997	2126080	1	ENSSSCT00000022711	ENSSSCG00000025544	ENSSSCG00000025544	0.692879902	2.849894126	9.838178877	1.71E-03	5.27E-03
XLOC_002928	2163384	2163512	1	ENSSSCT00000010181	ENSSSCG00000009293	SPATA13	0.578568485	4.251370591	6.014772148	1.42E-02	3.25E-02
XLOC_002931	3039199	3041333	1	ENSSSCT00000028975	ENSSSCG00000030113	SHISA2	-1.233139838	1.317594858	20.60154461	5.66E-06	3.15E-05
XLOC_002938	4498754	4498889	1	ENSSSCT00000010196	ENSSSCG00000009308	LNX2	0.944019476	4.955754582	13.44918202	2.45E-04	9.53E-04
XLOC_002940	5083286	5083729	1	ENSSSCT00000010205	ENSSSCG00000009315	ENSSSCG00000009315	8.864601284	1.260917964	259.472316	2.24E-58	5.47E-56
XLOC_002941	5316370	5316435	1	ENSSSCT00000010212	ENSSSCG00000009320	FLT-1	1.309032146	3.553746212	18.95333553	1.34E-05	6.92E-05
XLOC_002945	6181362	6183730	1	ENSSSCT00000022568	ENSSSCG00000029456	SLC7A1	-1.118685958	4.103883923	26.6175851	2.48E-07	1.75E-06
XLOC_002946	6284506	6284558	1	ENSSSCT00000027393	ENSSSCG00000022344	UBL3	-0.703825463	2.828852148	9.720472412	1.82E-03	5.57E-03
XLOC_002947	6456359	6456411	1	ENSSSCT00000026872	ENSSSCG00000023265	UBL3	-0.703825463	2.828852148	9.720472412	1.82E-03	5.57E-03
XLOC_002952	8441468	8441701	1	ENSSSCT00000010234	ENSSSCG00000009338	ENSSSCG00000009338	1.207945537	2.307227218	21.17545746	4.19E-06	2.39E-05
XLOC_002953	8911211	8911458	1	ENSSSCT00000032298	ENSSSCG00000021725	ENSSSCG00000021725	-0.879437761	0.034427529	6.933325022	8.46E-03	2.09E-02
XLOC_002955	9429665	9432059	1	ENSSSCT00000010245	ENSSSCG00000009348	STARD13	0.654991871	4.923089127	13.28502334	2.68E-04	1.03E-03
XLOC_002962	12231552	12231650	1	ENSSSCT00000010250	ENSSSCG00000009353	SPG20	1.123145861	2.48468186	19.04082133	1.28E-05	6.63E-05
XLOC_002964	12724510	12724736	1	ENSSSCT00000030854	ENSSSCG00000025521	ENSSSCG00000025521	0.518055003	3.80009812	6.947001108	8.40E-03	2.08E-02
XLOC_002966	12778571	12778674	1	ENSSSCT00000010255	ENSSSCG00000009358	EXOSC8	-0.757983449	2.574639453	6.852071397	8.85E-03	2.17E-02
XLOC_002970	14239521	14240794	1	ENSSSCT00000010263	ENSSSCG00000009366	STOML3	-0.739684806	4.119693586	11.37151972	7.46E-04	2.55E-03
XLOC_002973	15544860	15548418	1	ENSSSCT00000010267	ENSSSCG00000009370	FOXO1A	-1.867505386	6.169148046	81.05217186	2.20E-19	6.45E-18
XLOC_002977	16183285	16184134	1	ENSSSCT00000010279	ENSSSCG00000009381	ALG11	0.523164488	3.320693445	5.595406696	1.80E-02	3.99E-02
XLOC_002983	18866090	18870517	1	ENSSSCT00000023584	ENSSSCG00000022623	CDADC1	0.485103424	5.778735213	6.794927629	9.14E-03	2.23E-02
XLOC_002985	19056603	19057026	1	ENSSSCT00000028831	ENSSSCG00000029933	ENSSSCG00000029933	1.541893779	1.815543451	27.47926818	1.59E-07	1.15E-06
XLOC_002989	20025119	20026215	1	ENSSSCT00000023371	ENSSSCG00000027551	NUDT15	-0.799998436	4.895362627	13.61065729	2.25E-04	8.84E-04
XLOC_002990	21040036	21040242	1	ENSSSCT00000010309	ENSSSCG00000009408	LRCH1	-0.585903556	3.784864191	8.91780615	2.82E-03	8.12E-03
XLOC_002995	22237795	22237927	1	ENSSSCT00000027352	ENSSSCG00000023738	ENSSSCG00000023738	1.009260843	2.650804368	18.11208406	2.08E-05	1.03E-04
XLOC_003003	25117905	25118842	1	ENSSSCT00000010336	ENSSSCG00000009429	TNFSF11	-3.443360886	0.922722464	112.4561094	2.84E-26	1.38E-24
XLOC_003004	25404591	25408463	1	ENSSSCT00000010337	ENSSSCG00000009430	AKAP11	-1.009063565	6.06567689	26.6850214	2.39E-07	1.70E-06
XLOC_003006	26045888	26045984	1	ENSSSCT00000023920	ENSSSCG00000024683	ENSSSCG00000024683	1.330886498	0.869798174	18.25938943	1.93E-05	9.58E-05
XLOC_003007	26091563	26091726	1	ENSSSCT00000031457	ENSSSCG00000024707	ENSSSCG00000024707	1.217533237	1.661603215	22.97257669	1.64E-06	1.01E-05
XLOC_003008	26204988	26205038	1	ENSSSCT00000010341	ENSSSCG00000009434	RGC32	-2.040646683	2.373996595	56.33360553	6.12E-14	1.05E-12
XLOC_003009	26247798	26248013	1	ENSSSCT00000010342	ENSSSCG00000009435	NAA16	-0.623536456	3.846889567	7.170953667	7.41E-03	1.86E-02
XLOC_003011	26572065	26574107	1	ENSSSCT00000010344	ENSSSCG00000009437	KBTBD7	-1.283086	2.914715577	30.96473374	2.63E-08	2.16E-07
XLOC_003026	48302561	48302743	1	ENSSSCT00000010367	ENSSSCG00000009457	DACH1	0.946366359	2.073015779	13.06558435	3.01E-04	1.14E-03
XLOC_003029	49487404	49487579	1	ENSSSCT00000026633	ENSSSCG00000024722	ENSSSCG00000024722	-1.26477179	2.143010919	20.14531788	7.18E-06	3.93E-05
XLOC_003031	49590875	49594956	1	ENSSSCT00000010370	ENSSSCG00000009460	DIS3	-0.854498331	5.102104882	16.37637477	5.19E-05	2.36E-04
XLOC_003032	49690331	49690471	1	ENSSSCT00000025113	ENSSSCG00000022078	ENSSSCG00000022078	-0.861576813	1.006577545	7.924605562	4.88E-03	1.30E-02
XLOC_003033	50017839	50018017	1	ENSSSCT00000010373	ENSSSCG00000009462	KLF5	0.786299098	5.923292939	9.051150962	2.63E-03	7.63E-03
XLOC_003034	52159564	52162213	1	ENSSSCT00000010376	ENSSSCG00000009465	ENSSSCG00000009465	-0.907675988	3.671649475	14.78809744	1.20E-04	5.06E-04
XLOC_003036	53668524	53669504	1	ENSSSCT00000010381	ENSSSCG00000009468	KCTD12	0.855753816	1.632920862	8.74909079	3.10E-03	8.82E-03
XLOC_003039	53771440	53772083	1	ENSSSCT00000010385	ENSSSCG00000009472	FBXL3	-0.53339305	4.232844042	5.580415853	1.82E-02	4.01E-02
XLOC_003042	54691900	54692438	1	ENSSSCT00000010390	ENSSSCG00000009477	EDNRB	0.846411585	2.06137643	6.114127487	1.34E-02	3.10E-02
XLOC_003048	56943821	56944768	1	ENSSSCT00000010397	ENSSSCG00000009482	SPRY2	0.88314894	3.975912829	11.02658206	8.98E-04	3.01E-03
XLOC_003051	62018183	62020711	1	ENSSSCT00000010401	ENSSSCG00000009486	SLITRK6	0.980773068	3.952129141	8.318560635	3.92E-03	1.08E-02
XLOC_003053	69660260	69663290	1	ENSSSCT00000010405	ENSSSCG00000009490	DCT	-1.931517337	1.247090381	45.50658248	1.52E-11	1.96E-10
XLOC_003056	70393979	70394122	1	ENSSSCT00000010412	ENSSSCG00000009495	ENSSSCG00000009495	0.747620071	1.481272583	6.240737432	1.25E-02	2.92E-02
XLOC_003058	71572954	71573109	1	ENSSSCT00000010416	ENSSSCG00000009499	ENSSSCG00000009499	0.582857551	5.797927965	6.23709564	1.25E-02	2.92E-02
XLOC_003059	71618817	71618919	1	ENSSSCT00000028935	ENSSSCG00000028848	ENSSSCG00000028848	0.947531436	4.009805835	13.21459841	2.78E-04	1.07E-03
XLOC_003060	71820276	71820425	1	ENSSSCT00000010413	ENSSSCG00000027851	ENSSSCG00000027851	1.140032279	4.407611828	11.8435461	5.79E-04	2.04E-03
XLOC_003065	73765040	73765354	1	ENSSSCT00000010423	ENSSSCG00000009506	RAP2A	1.15276774	0.599426226	9.8698142	1.68E-03	5.20E-03
XLOC_003072	75421544	75422697	1	ENSSSCT00000029705	ENSSSCG00000027914	GPR18	-1.893525148	2.700586818	50.20110994	1.39E-12	2.07E-11
XLOC_003073	75447575	75448728	1	ENSSSCT00000025944	ENSSSCG00000020890	GPR18	-1.893525148	2.700586818	50.20110994	1.39E-12	2.07E-11
XLOC_003074	75527990	75529878	1	ENSSSCT00000010435	ENSSSCG00000009517	GPR183	-0.978089619	3.241727105	14.82234968	1.18E-04	4.98E-04
XLOC_003077	76549455	76549907	1	ENSSSCT00000010441	ENSSSCG00000009523	A2LD1	2.216698669	4.438251468	51.88570809	5.88E-13	9.06E-12
XLOC_003078	76624584	76624732	1	ENSSSCT00000010442	ENSSSCG00000009524	TMTC4	1.256550637	4.707938999	31.64378051	1.85E-08	1.57E-07
XLOC_003084	77549750	77551745	1	ENSSSCT00000010445	ENSSSCG00000009527	FGF14	-1.347372015	-0.208086367	10.9135658	9.55E-04	3.17E-03
XLOC_003086	78361372	78363771	1	ENSSSCT00000010448	ENSSSCG00000009530	CCDC168	-2.472277673	0.528837399	46.96662619	7.22E-12	9.73E-11
XLOC_003087	78369216	78369669	1	ENSSSCT00000010449	ENSSSCG00000009531	ENSSSCG00000009531	-0.959745822	2.059789073	14.00386984	1.82E-04	7.35E-04
XLOC_003092	78622653	78622799	1	ENSSSCT00000026660	ENSSSCG00000026317	ENSSSCG00000026317	-9.527556993	3.208466541	283.1437345	1.55E-63	5.03E-61
XLOC_003093	81565082	81565470	1	ENSSSCT00000010453	ENSSSCG00000009535	EFNB2	0.829725247	3.382688014	11.8997764	5.61E-04	1.99E-03
XLOC_003094	81616020	81618664	1	ENSSSCT00000010454	ENSSSCG00000009536	ARGLU1	-0.510526455	7.129090524	6.83584021	8.93E-03	2.19E-02
XLOC_003100	82953471	82956203	1	ENSSSCT00000010458	ENSSSCG00000009540	LIG4	0.671004474	4.038038078	11.0364268	8.93E-04	2.99E-03
XLOC_003107	86117963	86118806	1	ENSSSCT00000010474	ENSSSCG00000009555	LAMP1	0.70971071	8.741038997	9.923168928	1.63E-03	5.07E-03
XLOC_003109	86197298	86198241	1	ENSSSCT00000010477	ENSSSCG00000009558	F10	3.406499848	2.15292179	90.96033964	1.47E-21	5.13E-20
XLOC_003110	86217112	86217773	1	ENSSSCT00000010478	ENSSSCG00000029503	F7	4.303830474	1.776469061	124.0230133	8.33E-29	4.75E-27
XLOC_003111	86230208	86231803	1	ENSSSCT00000025592	ENSSSCG00000021158	MCF2L	0.633273306	5.749496479	8.142369362	4.32E-03	1.17E-02
XLOC_003114	86582119	86582667	1	ENSSSCT00000010486	ENSSSCG00000009565	GAS6	-0.850200301	4.267137574	13.72182967	2.12E-04	8.39E-04
XLOC_003116	86976089	86977431	1	ENSSSCT00000010489	ENSSSCG00000009568	ZMYM5	0.639527158	5.525147892	11.47232624	7.06E-04	2.43E-03
XLOC_003117	87072253	87072272	1	ENSSSCT00000029020	ENSSSCG00000022957	ENSSSCG00000022957	0.584189061	6.754646676	6.730394509	9.48E-03	2.31E-02
XLOC_003119	87284460	87284807	1	ENSSSCT00000026789	ENSSSCG00000029393	CENPJ	-0.912118683	3.644068237	17.29091851	3.21E-05	1.52E-04
XLOC_003125	86038	86148	1	ENSSSCT00000018644	ENSSSCG00000017126	NARF	-0.747489083	6.42698262	11.53508632	6.83E-04	2.36E-03
XLOC_003134	1163225	1163311	1	ENSSSCT00000025260	ENSSSCG00000028355	BETA-ACTIN	-0.82410147	11.31106411	18.52218313	1.68E-05	8.48E-05
XLOC_003140	1724728	1724940	1	ENSSSCT00000030018	ENSSSCG00000025624	ENSSSCG00000025624	0.696031534	1.905811096	6.93311861	8.46E-03	2.09E-02
XLOC_003145	2267508	2267680	1	ENSSSCT00000018679	ENSSSCG00000017155	EIF4A3	-0.428551635	6.291915038	5.501147348	1.90E-02	4.17E-02
XLOC_003147	2375903	2376190	1	ENSSSCT00000026345	ENSSSCG00000022843	ENSSSCG00000022843	1.200658647	0.481730148	8.684068621	3.21E-03	9.08E-03
XLOC_003148	2454308	2454419	1	ENSSSCT00000018683	ENSSSCG00000017159	TBC1D16	1.70928249	2.044217417	45.82351927	1.29E-11	1.69E-10
XLOC_003149	2591047	2591378	1	ENSSSCT00000018684	ENSSSCG00000017160	CBX4	-1.053847466	5.803293063	21.99343579	2.74E-06	1.62E-05
XLOC_003159	4652783	4653095	1	ENSSSCT00000025710	ENSSSCG00000023148	SRSF2	-0.424121073	9.055558703	5.264133519	2.18E-02	4.67E-02
XLOC_003163	4829969	4830530	1	ENSSSCT00000018706	ENSSSCG00000017181	CYGB	0.711974762	4.420419138	9.905724018	1.65E-03	5.11E-03
XLOC_003172	5364942	5365039	1	ENSSSCT00000018717	ENSSSCG00000017192	EVPL	0.769004589	3.565035299	5.315287796	2.11E-02	4.56E-02
XLOC_003173	5491999	5492760	1	ENSSSCT00000018724	ENSSSCG00000017199	TRIM47	-0.76406872	4.396475144	12.53127046	4.00E-04	1.47E-03
XLOC_003175	5520558	5520826	1	ENSSSCT00000018725	ENSSSCG00000017200	UNC13D	-0.548944125	5.597151018	6.510850176	1.07E-02	2.57E-02
XLOC_003177	5578732	5578853	1	ENSSSCT00000018727	ENSSSCG00000017202	H3F3A	-0.630041354	8.75078336	8.741182425	3.11E-03	8.85E-03
XLOC_003178	5588392	5588640	1	ENSSSCT00000018728	ENSSSCG00000017203	GALK1	1.358542942	5.991358171	32.74222495	1.05E-08	9.21E-08
XLOC_003179	5678724	5679699	1	ENSSSCT00000025315	ENSSSCG00000023978	RECQL5	-0.801999165	3.74836506	15.24990009	9.42E-05	4.05E-04
XLOC_003182	6079093	6079248	1	ENSSSCT00000018737	ENSSSCG00000017212	SUMO2	-1.113535996	7.38822757	25.81089668	3.77E-07	2.60E-06
XLOC_003183	6101880	6102049	1	ENSSSCT00000018738	ENSSSCG00000017213	HN1	-0.732036208	7.018405324	11.19483243	8.20E-04	2.77E-03
XLOC_003186	6275966	6276189	1	ENSSSCT00000018744	ENSSSCG00000017219	C17ORF28	1.333708616	5.156848076	35.45973298	2.60E-09	2.47E-08
XLOC_003187	6307212	6307524	1	ENSSSCT00000018748	ENSSSCG00000017222	OTOP2	-5.443505153	4.802963359	183.1236175	1.01E-41	1.15E-39
XLOC_003191	6362554	6362881	1	ENSSSCT00000018754	ENSSSCG00000017227	FDXR	0.635379275	4.181245481	8.065877394	4.51E-03	1.22E-02
XLOC_003200	7746111	7746322	1	ENSSSCT00000018773	ENSSSCG00000017244	SDK2	0.915616863	3.011694737	10.27064272	1.35E-03	4.30E-03
XLOC_003201	7918389	7918519	1	ENSSSCT00000018774	ENSSSCG00000017245	CDC42EP4	0.972379533	5.967355477	15.97894173	6.41E-05	2.85E-04
XLOC_003202	8008187	8008485	1	ENSSSCT00000018776	ENSSSCG00000017247	FAM104A	0.63967251	3.232980936	6.644207585	9.95E-03	2.40E-02
XLOC_003203	8119513	8119658	1	ENSSSCT00000018779	ENSSSCG00000017250	SLC39A11	2.35851668	3.399483197	67.97143652	1.66E-16	3.62E-15
XLOC_003211	12110020	12110228	1	ENSSSCT00000018787	ENSSSCG00000017258	FAM20A	-1.28781058	1.579986227	21.39995658	3.73E-06	2.16E-05
XLOC_003212	12181684	12181816	1	ENSSSCT00000018789	ENSSSCG00000017260	WIPI1	1.097905045	4.325666477	27.29384641	1.75E-07	1.26E-06
XLOC_003213	12324000	12324360	1	ENSSSCT00000018791	ENSSSCG00000017262	ENSSSCG00000017262	2.16846322	1.512997885	32.25346557	1.35E-08	1.17E-07
XLOC_003220	14104697	14105098	1	ENSSSCT00000018804	ENSSSCG00000017274	PITPNC1	-2.340185381	2.856126948	64.8370306	8.14E-16	1.67E-14
XLOC_003223	14801043	14802730	1	ENSSSCT00000018810	ENSSSCG00000017278	TEX2	1.395875467	6.073500861	31.87343859	1.65E-08	1.41E-07
XLOC_003224	14918934	14918987	1	ENSSSCT00000018811	ENSSSCG00000017279	ERN1	1.267010392	5.644562088	45.66637122	1.40E-11	1.82E-10
XLOC_003225	14963914	14964213	1	ENSSSCT00000018812	ENSSSCG00000017280	ICAM2	-0.519135288	3.516706256	5.939834662	1.48E-02	3.37E-02
XLOC_003226	15008606	15008878	1	ENSSSCT00000018814	ENSSSCG00000017282	SCN4A	-4.078161996	1.175935877	93.86296126	3.38E-22	1.23E-20
XLOC_003227	15044352	15044525	1	ENSSSCT00000018815	ENSSSCG00000017283	CD79B	-5.060180069	6.751588683	131.4499673	1.97E-30	1.26E-28
XLOC_003229	15083307	15083598	1	ENSSSCT00000018818	ENSSSCG00000017286	SMARCD2	-0.651677279	5.925433654	12.02844697	5.24E-04	1.87E-03
XLOC_003231	15155060	15155381	1	ENSSSCT00000030857	ENSSSCG00000028698	CCDC47	0.62475403	6.024709728	11.6748506	6.34E-04	2.21E-03
XLOC_003232	15201986	15202037	1	ENSSSCT00000018822	ENSSSCG00000017290	STRADA	-1.199864009	2.622746979	31.63963308	1.86E-08	1.57E-07
XLOC_003233	15212869	15212966	1	ENSSSCT00000018823	ENSSSCG00000017291	LIMD2	-2.564337405	6.536747163	125.6667788	3.64E-29	2.15E-27
XLOC_003237	16181509	16181660	1	ENSSSCT00000018839	ENSSSCG00000017303	ENSSSCG00000017303	-0.872670604	4.15986416	16.79444534	4.17E-05	1.93E-04
XLOC_003238	16844509	16844521	1	ENSSSCT00000018844	ENSSSCG00000017308	CDC27	-0.907868619	6.331084243	15.34479629	8.96E-05	3.88E-04
XLOC_003241	17524224	17524235	1	ENSSSCT00000018852	ENSSSCG00000017316	NSF	0.608863629	4.592010366	9.397495041	2.17E-03	6.50E-03
XLOC_003242	17854253	17854393	1	ENSSSCT00000026860	ENSSSCG00000030183	GOSR2	0.433850479	6.767184141	6.201589668	1.28E-02	2.97E-02
XLOC_003245	18117296	18117366	1	ENSSSCT00000019134	ENSSSCG00000017577	ENSSSCG00000017577	-0.792387194	0.621946088	6.541194296	1.05E-02	2.53E-02
XLOC_003249	18391607	18391721	1	ENSSSCT00000018866	ENSSSCG00000017330	MAP3K14	-0.450582423	4.703640404	5.69719884	1.70E-02	3.80E-02
XLOC_003252	18530591	18530741	1	ENSSSCT00000018874	ENSSSCG00000017338	PLCD3	-0.689589109	2.951953468	7.672841919	5.61E-03	1.47E-02
XLOC_003253	18585034	18585256	1	ENSSSCT00000018876	ENSSSCG00000017340	DCAKD	0.963340112	4.580789683	18.7873301	1.46E-05	7.48E-05
XLOC_003255	18681057	18681400	1	ENSSSCT00000018878	ENSSSCG00000017342	KIF18B	-2.093896546	4.709236082	69.75480973	6.72E-17	1.52E-15
XLOC_003257	18722492	18722600	1	ENSSSCT00000018882	ENSSSCG00000017346	EFTUD2	-0.451355715	7.221855261	6.529797222	1.06E-02	2.54E-02
XLOC_003262	18972142	18972363	1	ENSSSCT00000032204	ENSSSCG00000027878	DBF4B	-2.222988735	-0.011638319	42.29184028	7.86E-11	9.17E-10
XLOC_003263	18987720	18987858	1	ENSSSCT00000027590	ENSSSCG00000026355	ENSSSCG00000026355	-3.189014803	-0.366894967	65.52766824	5.73E-16	1.18E-14
XLOC_003266	19212206	19212562	1	ENSSSCT00000018893	ENSSSCG00000017355	GRN	0.846634075	8.150568604	16.87687	3.99E-05	1.86E-04
XLOC_003267	19265064	19265432	1	ENSSSCT00000018898	ENSSSCG00000017359	RUNDC3A	-1.607554699	0.968579294	31.61858335	1.88E-08	1.59E-07
XLOC_003268	19291766	19292606	1	ENSSSCT00000018899	ENSSSCG00000017360	UBTF	-0.684090191	6.211214905	14.36386509	1.51E-04	6.18E-04
XLOC_003273	19442755	19442824	1	ENSSSCT00000030078	ENSSSCG00000025414	PYY	-1.551898651	4.35411063	30.22870189	3.84E-08	3.05E-07
XLOC_003283	19999639	19999758	1	ENSSSCT00000022593	ENSSSCG00000029763	IFI35	0.488070477	5.520678256	5.739723864	1.66E-02	3.72E-02
XLOC_003284	20012161	20012425	1	ENSSSCT00000023925	ENSSSCG00000029460	RND2	1.497424928	1.556467843	29.872871	4.61E-08	3.63E-07
XLOC_003285	20093145	20094056	1	ENSSSCT00000027389	ENSSSCG00000030211	NBR1	0.397364317	7.708341032	5.176410673	2.29E-02	4.88E-02
XLOC_003286	20126594	20126669	1	ENSSSCT00000023596	ENSSSCG00000025856	TMEM106A	-0.592946555	4.530104893	9.376693087	2.20E-03	6.56E-03
XLOC_003290	20256869	20257033	1	ENSSSCT00000018925	ENSSSCG00000017386	BECN1	-0.684372609	6.432675481	13.19606675	2.81E-04	1.08E-03
XLOC_003294	20380178	20380441	1	ENSSSCT00000018933	ENSSSCG00000017393	ENSSSCG00000017393	2.72098189	1.987767289	97.9909063	4.20E-23	1.63E-21
XLOC_003296	20457021	20457054	1	ENSSSCT00000018936	ENSSSCG00000017396	PSMC3IP	-1.508870101	2.102048057	35.88154096	2.10E-09	2.02E-08
XLOC_003302	20904087	20904274	1	ENSSSCT00000018954	ENSSSCG00000017412	RAB5C	0.616639674	7.837888567	9.829703636	1.72E-03	5.29E-03
XLOC_003304	20937839	20938152	1	ENSSSCT00000018960	ENSSSCG00000017416	DHX58	0.672818873	6.065756041	5.817564527	1.59E-02	3.58E-02
XLOC_003308	21082917	21083076	1	ENSSSCT00000018965	ENSSSCG00000017421	ACLY	0.543613009	5.062821756	6.435035473	1.12E-02	2.66E-02
XLOC_003314	21508848	21509039	1	ENSSSCT00000018992	ENSSSCG00000017446	ENSSSCG00000017446	-1.051796407	1.494158331	13.41691062	2.49E-04	9.68E-04
XLOC_003321	22140214	22140275	1	ENSSSCT00000019014	ENSSSCG00000017466	CCR7	-2.437694726	2.396685906	71.99839556	2.15E-17	5.10E-16
XLOC_003322	22164769	22165163	1	ENSSSCT00000019017	ENSSSCG00000017468	SMARCE1	-0.541140403	5.041841332	7.201251086	7.29E-03	1.84E-02
XLOC_003324	22310214	22310370	1	ENSSSCT00000019023	ENSSSCG00000017473	TOP2A	-1.854048024	8.21751028	48.07349765	4.11E-12	5.74E-11
XLOC_003326	22410674	22410851	1	ENSSSCT00000019020	ENSSSCG00000017471	CDC6	-2.560901035	4.239581411	83.94224447	5.09E-20	1.59E-18
XLOC_003338	22924803	22924954	1	ENSSSCT00000019047	ENSSSCG00000017494	IKZF3	-1.104633849	2.748439841	14.22697099	1.62E-04	6.61E-04
XLOC_003340	23071450	23071511	1	ENSSSCT00000019051	ENSSSCG00000017498	PPP1R1B	0.899852117	8.198878054	17.77170215	2.49E-05	1.21E-04
XLOC_003347	23457943	23458032	1	ENSSSCT00000019061	ENSSSCG00000017508	STAC2	-1.604166605	1.646895285	30.61738657	3.14E-08	2.54E-07
XLOC_003348	23491239	23491322	1	ENSSSCT00000019063	ENSSSCG00000017510	CACNB1	-1.069817278	1.922267216	18.08115031	2.12E-05	1.05E-04
XLOC_003351	23785575	23786165	1	ENSSSCT00000019068	ENSSSCG00000017514	KPNB1	-0.692775599	8.175327586	11.10639356	8.60E-04	2.89E-03
XLOC_003355	23993278	23993405	1	ENSSSCT00000019077	ENSSSCG00000017523	PNPO	0.766212164	4.803388328	12.906145	3.28E-04	1.24E-03
XLOC_003361	24300468	24300614	1	ENSSSCT00000019079	ENSSSCG00000017525	NFE2L1	0.50424109	6.161101001	5.315257681	2.11E-02	4.56E-02
XLOC_003364	24578874	24578906	1	ENSSSCT00000018950	ENSSSCG00000017408	STAT5A	-0.601997299	1.83881663	6.147181225	1.32E-02	3.05E-02
XLOC_003367	24843037	24843553	1	ENSSSCT00000019090	ENSSSCG00000017536	HOXB9	-3.324997976	3.284332082	28.76300131	8.18E-08	6.23E-07
XLOC_003368	24854758	24855226	1	ENSSSCT00000019091	ENSSSCG00000017537	HOXB8	-2.159518319	0.512653718	32.13990386	1.43E-08	1.24E-07
XLOC_003369	24858586	24859054	1	ENSSSCT00000019092	ENSSSCG00000017538	HOXB7	-2.573052757	2.880745027	62.25420155	3.02E-15	5.84E-14
XLOC_003370	24871089	24871503	1	ENSSSCT00000019093	ENSSSCG00000017539	HOXB6	-3.101049978	3.826591233	50.00615548	1.53E-12	2.26E-11
XLOC_003374	25066819	25066911	1	ENSSSCT00000019098	ENSSSCG00000017544	ATP5G1	0.61566191	8.16272325	9.474780955	2.08E-03	6.27E-03
XLOC_003378	25368698	25368826	1	ENSSSCT00000024337	ENSSSCG00000027677	ABI3	-2.45023862	5.935439931	110.8020007	6.54E-26	3.08E-24
XLOC_003380	25770382	25770438	1	ENSSSCT00000025332	ENSSSCG00000020796	ENSSSCG00000020796	-0.655450304	5.78587421	10.1953143	1.41E-03	4.45E-03
XLOC_003383	25975192	25975413	1	ENSSSCT00000019107	ENSSSCG00000017553	MYST2	-0.586568811	5.625023025	10.63118409	1.11E-03	3.62E-03
XLOC_003385	26250679	26250884	1	ENSSSCT00000019136	ENSSSCG00000017578	ITGA3	0.577227976	6.583331868	6.245574459	1.25E-02	2.91E-02
XLOC_003386	26313938	26314163	1	ENSSSCT00000030056	ENSSSCG00000027198	PDK2	0.663721131	4.031011149	8.727361692	3.13E-03	8.90E-03
XLOC_003387	26395302	26395404	1	ENSSSCT00000019141	ENSSSCG00000017583	SGCA	-1.130769082	1.821682817	10.03335874	1.54E-03	4.81E-03
XLOC_003388	26587660	26587971	1	ENSSSCT00000023663	ENSSSCG00000028019	LRRC59	0.470482957	7.463415123	6.334370258	1.18E-02	2.79E-02
XLOC_003390	26640169	26640239	1	ENSSSCT00000022259	ENSSSCG00000028962	ENSSSCG00000028962	-1.070655947	5.412497798	25.09422192	5.46E-07	3.65E-06
XLOC_003391	26716457	26716684	1	ENSSSCT00000019133	ENSSSCG00000017576	ENSSSCG00000017576	-0.821939372	2.794822218	12.71781034	3.62E-04	1.35E-03
XLOC_003394	26802625	26802759	1	ENSSSCT00000019121	ENSSSCG00000017566	ACSF2	-0.705703191	7.808948123	13.79489825	2.04E-04	8.10E-04
XLOC_003398	26932627	26932861	1	ENSSSCT00000019118	ENSSSCG00000017563	MYCBPAP	-2.642809583	0.004867814	59.01248368	1.57E-14	2.86E-13
XLOC_003399	26958093	26958642	1	ENSSSCT00000031454	ENSSSCG00000027226	EPN3	0.784881957	1.591711083	8.490936305	3.57E-03	9.93E-03
XLOC_003402	27060902	27061073	1	ENSSSCT00000019116	ENSSSCG00000017561	ABCC3	2.089507579	6.220178257	60.33782292	7.99E-15	1.50E-13
XLOC_003403	27142942	27143176	1	ENSSSCT00000019110	ENSSSCG00000017555	LUC7L3	-0.641800523	7.340471571	9.428196931	2.14E-03	6.40E-03
XLOC_003408	27594683	27595489	1	ENSSSCT00000019154	ENSSSCG00000017593	UTP18	-0.691813558	4.529343773	9.851344266	1.70E-03	5.24E-03
XLOC_003410	28497771	28499345	1	ENSSSCT00000024448	ENSSSCG00000022818	ENSSSCG00000022818	2.394520643	4.512592021	78.70364245	7.22E-19	1.99E-17
XLOC_003413	31684057	31684473	1	CUFF.75.3	NA	TOM1L1	1.824244828	4.868854477	66.87818651	2.89E-16	6.13E-15
XLOC_003416	31996514	31996907	1	ENSSSCT00000019164	ENSSSCG00000025237	ENSSSCG00000025237	0.570241603	4.551108554	7.90933518	4.92E-03	1.31E-02
XLOC_003420	34081009	34081611	1	ENSSSCT00000019176	ENSSSCG00000017614	TRIM25	0.684679837	4.029553864	6.32553213	1.19E-02	2.80E-02
XLOC_003423	35065719	35066046	1	ENSSSCT00000019185	ENSSSCG00000017623	VEZF1	-0.574804335	5.051977386	7.556649333	5.98E-03	1.55E-02
XLOC_003424	35280155	35280438	1	ENSSSCT00000019188	ENSSSCG00000017626	SRSF1	-0.815022861	8.414975723	13.06490684	3.01E-04	1.14E-03
XLOC_003425	35302088	35302297	1	ENSSSCT00000024902	ENSSSCG00000025930	VEZF1	-0.626531935	5.228585951	9.877102192	1.67E-03	5.18E-03
XLOC_003426	35497810	35497934	1	ENSSSCT00000023145	ENSSSCG00000023955	ENSSSCG00000023955	-1.281978474	2.021204699	24.32347234	8.14E-07	5.28E-06
XLOC_003428	35750049	35750297	1	ENSSSCT00000019210	ENSSSCG00000017646	RAD51C	-1.223979022	1.913778001	21.89338061	2.88E-06	1.70E-05
XLOC_003440	36033636	36033828	1	ENSSSCT00000019205	ENSSSCG00000017643	sep-04	-0.615908552	4.468318661	8.733016628	3.12E-03	8.88E-03
XLOC_003443	36122313	36122944	1	ENSSSCT00000019202	ENSSSCG00000017640	RNF43	2.773333759	5.624709302	72.554044	1.63E-17	3.91E-16
XLOC_003444	36183734	36183813	1	ENSSSCT00000019201	ENSSSCG00000017639	SUPT4H1	-0.438428849	5.132924903	5.434212441	1.97E-02	4.30E-02
XLOC_003446	36206786	36208023	1	ENSSSCT00000019200	ENSSSCG00000017638	BZRAP1	-2.932419348	3.409501754	108.6948529	1.89E-25	8.54E-24
XLOC_003452	37094024	37094110	1	ENSSSCT00000019213	ENSSSCG00000017649	ENSSSCG00000017649	-1.033086448	3.04472327	15.03221037	1.06E-04	4.50E-04
XLOC_003453	37114404	37114815	1	ENSSSCT00000019212	ENSSSCG00000017648	ENSSSCG00000017648	-0.519286486	3.511121756	5.30361333	2.13E-02	4.58E-02
XLOC_003454	37171797	37171809	1	ENSSSCT00000019230	ENSSSCG00000017666	CLTC	0.454952226	8.83409341	5.911046858	1.50E-02	3.42E-02
XLOC_003457	37534660	37534715	1	ENSSSCT00000019235	ENSSSCG00000017671	RNFT1	0.626921722	5.035266969	8.12098222	4.38E-03	1.18E-02
XLOC_003459	37757017	37757305	1	ENSSSCT00000019237	ENSSSCG00000017673	INTS2	-0.734794276	4.956146478	8.929010556	2.81E-03	8.08E-03
XLOC_003460	37871327	37871405	1	ENSSSCT00000025154	ENSSSCG00000021384	BRIP1	-1.141837343	1.010136725	13.98435632	1.84E-04	7.41E-04
XLOC_003465	39526044	39526624	1	ENSSSCT00000019249	ENSSSCG00000017685	USP6	1.552225184	4.710919213	56.80562047	4.81E-14	8.32E-13
XLOC_003466	39554707	39554876	1	ENSSSCT00000019246	ENSSSCG00000017682	MYO19	0.707444131	4.970149885	9.374346629	2.20E-03	6.57E-03
XLOC_003467	39632792	39632907	1	ENSSSCT00000032087	ENSSSCG00000023186	CA4	-4.91285817	4.151481678	169.8156257	8.12E-39	8.30E-37
XLOC_003469	39732508	39732773	1	ENSSSCT00000019254	ENSSSCG00000017690	DHRS11	0.891941776	10.01353984	15.6531261	7.61E-05	3.34E-04
XLOC_003476	40507755	40507770	1	ENSSSCT00000019262	ENSSSCG00000017697	TADA2A	-0.575806522	2.229378924	6.085038623	1.36E-02	3.14E-02
XLOC_003477	40562530	40562596	1	ENSSSCT00000029194	ENSSSCG00000029874	DUSP14	-0.845442942	2.544355044	14.06947186	1.76E-04	7.12E-04
XLOC_003488	41461519	41462385	1	ENSSSCT00000026767	ENSSSCG00000024115	ENSSSCG00000024115	-0.586680478	5.061614816	5.807837045	1.60E-02	3.60E-02
XLOC_003493	41732712	41734148	1	ENSSSCT00000032358	ENSSSCG00000030491	ZNF830	-0.526160504	4.616056718	7.857503777	5.06E-03	1.34E-02
XLOC_003496	42424410	42424533	1	ENSSSCT00000019289	ENSSSCG00000017722	CCL11	2.475992168	1.455705739	42.7468598	6.23E-11	7.39E-10
XLOC_003502	43936628	43936683	1	ENSSSCT00000019295	ENSSSCG00000017728	MYO1D	0.830566462	7.142566035	9.681292979	1.86E-03	5.68E-03
XLOC_003509	44722200	44722397	1	ENSSSCT00000019311	ENSSSCG00000017743	CRLF3	-1.628211789	6.273202591	59.36197608	1.31E-14	2.41E-13
XLOC_003510	44850355	44850589	1	ENSSSCT00000019313	ENSSSCG00000017745	UTP6	-0.624561577	5.181880525	7.941677609	4.83E-03	1.29E-02
XLOC_003511	44879933	44880174	1	ENSSSCT00000019314	ENSSSCG00000017746	C17ORF79	-0.778743529	2.377780466	11.88011925	5.67E-04	2.01E-03
XLOC_003517	46002258	46002324	1	ENSSSCT00000019323	ENSSSCG00000017754	LGALS9	0.812954902	8.831231307	10.44649952	1.23E-03	3.97E-03
XLOC_003518	46250835	46251292	1	ENSSSCT00000030105	ENSSSCG00000027663	NLK	-1.265308595	2.872904115	29.80684722	4.77E-08	3.75E-07
XLOC_003519	46427850	46428048	1	ENSSSCT00000019328	ENSSSCG00000017757	ENSSSCG00000017757	-1.198881028	0.914534583	19.44172693	1.04E-05	5.48E-05
XLOC_003535	47153569	47153651	1	ENSSSCT00000019349	ENSSSCG00000017777	FLOT2	-0.48706531	4.157162036	5.938533159	1.48E-02	3.37E-02
XLOC_003539	47212212	47212340	1	ENSSSCT00000019355	ENSSSCG00000017783	MYO18A	1.012496949	7.172431893	20.82536185	5.03E-06	2.83E-05
XLOC_003540	47243167	47243868	1	ENSSSCT00000023408	ENSSSCG00000021779	TIAF1	0.654302782	5.051451028	10.56718271	1.15E-03	3.74E-03
XLOC_003543	47804246	47804392	1	ENSSSCT00000019363	ENSSSCG00000017791	SSH2	1.42349269	3.062202883	21.98585414	2.75E-06	1.62E-05
XLOC_003545	48149926	48150113	1	ENSSSCT00000019368	ENSSSCG00000017796	BLMH	-0.483552565	5.679876463	7.388632575	6.56E-03	1.68E-02
XLOC_003551	49276143	49279320	1	ENSSSCT00000019382	ENSSSCG00000017809	ENSSSCG00000017809	-0.484558121	4.690160792	6.142636468	1.32E-02	3.06E-02
XLOC_003554	49503228	49503490	1	ENSSSCT00000019388	ENSSSCG00000017814	C17ORF97	-2.182350591	0.095968289	31.26351628	2.25E-08	1.87E-07
XLOC_003564	50833049	50833220	1	ENSSSCT00000019412	ENSSSCG00000017837	RAP1GAP2	1.553645946	5.206202367	44.23308748	2.92E-11	3.60E-10
XLOC_003578	51468686	51469090	1	ENSSSCT00000019437	ENSSSCG00000017861	ASPA	1.413888993	2.717387268	26.00008872	3.41E-07	2.37E-06
XLOC_003579	51592436	51592525	1	ENSSSCT00000019441	ENSSSCG00000017865	CTNS	0.737876712	3.824337777	12.30132101	4.53E-04	1.64E-03
XLOC_003581	52010790	52010877	1	ENSSSCT00000024123	ENSSSCG00000026507	ENSSSCG00000026507	-0.919658803	4.776327597	25.08250612	5.49E-07	3.67E-06
XLOC_003584	52253239	52253282	1	ENSSSCT00000019455	ENSSSCG00000017878	UBE2G1	-0.593309238	5.844084391	7.90050799	4.94E-03	1.32E-02
XLOC_003587	52453741	52454409	1	ENSSSCT00000019456	ENSSSCG00000017879	SPNS2	0.814462047	4.301520551	9.309541182	2.28E-03	6.76E-03
XLOC_003590	52741875	52742034	1	ENSSSCT00000019467	ENSSSCG00000017890	KIAA0753	-0.480178175	4.690188151	6.878912602	8.72E-03	2.14E-02
XLOC_003593	53661077	53661334	1	ENSSSCT00000019473	ENSSSCG00000017895	RABEP1	-0.818643823	3.900290012	13.50141419	2.38E-04	9.30E-04
XLOC_003599	54039543	54039768	1	ENSSSCT00000019487	ENSSSCG00000017907	OMC	0.635448917	6.841469012	10.84430103	9.91E-04	3.28E-03
XLOC_003601	54265516	54265591	1	ENSSSCT00000019503	ENSSSCG00000017920	CXCL16	1.553227548	7.003918087	49.79256708	1.71E-12	2.50E-11
XLOC_003603	54329874	54330088	1	ENSSSCT00000019497	ENSSSCG00000017915	VMO1	2.059634296	-0.038667663	30.40301874	3.51E-08	2.81E-07
XLOC_003605	54426340	54426800	1	ENSSSCT00000019505	ENSSSCG00000017922	ENSSSCG00000017922	-0.670492055	1.173898803	5.306315934	2.12E-02	4.58E-02
XLOC_003606	54501965	54502221	1	ENSSSCT00000019506	ENSSSCG00000017923	ALOX15	-2.461128439	3.196804304	32.84869294	9.96E-09	8.76E-08
XLOC_003615	54845282	54845314	1	ENSSSCT00000019521	ENSSSCG00000017937	PHF23	-0.578893846	4.967048626	9.764312408	1.78E-03	5.46E-03
XLOC_003620	54904770	54904928	1	ENSSSCT00000019527	ENSSSCG00000017943	ACAP1	-1.269423245	5.925265445	39.02142864	4.19E-10	4.39E-09
XLOC_003621	54916989	54919775	1	ENSSSCT00000029870	ENSSSCG00000028073	KCTD11	-1.221946059	4.512476396	38.60541486	5.19E-10	5.39E-09
XLOC_003623	54932090	54932252	1	ENSSSCT00000024389	ENSSSCG00000026142	TNK1	0.711138164	4.648251338	7.654808636	5.66E-03	1.48E-02
XLOC_003624	54986635	54986889	1	ENSSSCT00000022345	ENSSSCG00000026636	ZBTB4	-1.28707887	4.281842854	37.97850918	7.15E-10	7.28E-09
XLOC_003625	55031530	55032199	1	ENSSSCT00000030016	ENSSSCG00000027897	ENSSSCG00000027897	-0.850507408	6.427884941	16.44733596	5.00E-05	2.28E-04
XLOC_003626	55063314	55063331	1	ENSSSCT00000025738	ENSSSCG00000024740	NLGN2	-0.762985808	0.351758731	5.222017674	2.23E-02	4.77E-02
XLOC_003627	55220418	55220656	1	ENSSSCT00000019534	ENSSSCG00000017950	TP53	-0.74365905	6.489257954	14.95882952	1.10E-04	4.66E-04
XLOC_003628	55260976	55261283	1	ENSSSCT00000019536	ENSSSCG00000017952	SAT2	-0.696639412	3.930517911	11.63576524	6.47E-04	2.25E-03
XLOC_003632	55438911	55438942	1	ENSSSCT00000019547	ENSSSCG00000017963	DNAH2	2.021275615	0.005652188	30.00188183	4.32E-08	3.41E-07
XLOC_003636	55506216	55506315	1	ENSSSCT00000019548	ENSSSCG00000021363	CHD3	-0.927533809	7.900129129	25.40612205	4.64E-07	3.14E-06
XLOC_003638	55548339	55548611	1	ENSSSCT00000019553	ENSSSCG00000017968	CNTROB	-0.96442614	4.690550246	24.70448508	6.68E-07	4.40E-06
XLOC_003643	55960748	55960971	1	ENSSSCT00000032461	ENSSSCG00000030431	RANGRF	-1.091558646	3.466138295	25.99262209	3.43E-07	2.38E-06
XLOC_003652	57438490	57438678	1	ENSSSCT00000019587	ENSSSCG00000017998	GLP2R	1.468592117	1.906964392	15.88645024	6.73E-05	2.98E-04
XLOC_003663	61048730	61048803	1	ENSSSCT00000019618	ENSSSCG00000018023	COX10	0.84645885	2.821421842	11.90663939	5.59E-04	1.98E-03
XLOC_003665	61243376	61243416	1	ENSSSCT00000019620	ENSSSCG00000018025	ENSSSCG00000018025	0.635721931	2.268485372	6.204389045	1.27E-02	2.96E-02
XLOC_003666	61886697	61887105	1	ENSSSCT00000019621	ENSSSCG00000018026	ENSSSCG00000018026	2.271365601	3.211599639	73.17404538	1.19E-17	2.89E-16
XLOC_003670	62113307	62113405	1	ENSSSCT00000029252	ENSSSCG00000025254	ZNF624	-0.938691159	2.98638271	15.27425918	9.30E-05	4.00E-04
XLOC_003671	62165538	62165808	1	ENSSSCT00000019626	ENSSSCG00000018031	ZNF287	-0.999566683	2.634758207	19.40164379	1.06E-05	5.58E-05
XLOC_003673	62326863	62326888	1	ENSSSCT00000019629	ENSSSCG00000018034	CENPV	0.74263726	4.116267944	10.98037072	9.21E-04	3.07E-03
XLOC_003675	62591994	62592032	1	ENSSSCT00000019636	ENSSSCG00000018041	ALDH3A2	1.376342212	7.217538882	34.97003116	3.35E-09	3.12E-08
XLOC_003676	62686585	62686740	1	ENSSSCT00000019641	ENSSSCG00000018046	SLC47A1	1.458775067	1.748309557	26.07707967	3.28E-07	2.28E-06
XLOC_003677	62817470	62817657	1	ENSSSCT00000019645	ENSSSCG00000018050	GRAPL	-2.318622586	2.642755014	52.81882941	3.66E-13	5.74E-12
XLOC_003678	62850793	62850946	1	ENSSSCT00000019644	ENSSSCG00000018049	ENSSSCG00000018049	-0.5129704	4.591429175	5.863845646	1.55E-02	3.50E-02
XLOC_003680	63063872	63064441	1	ENSSSCT00000019647	ENSSSCG00000018052	NT5M	-0.979120089	0.932446659	9.158404028	2.48E-03	7.25E-03
XLOC_003682	63386243	63386521	1	ENSSSCT00000019651	ENSSSCG00000018056	SRCIN1	-1.120889387	0.9648824	12.40414323	4.28E-04	1.56E-03
XLOC_003683	32843	33056	1	ENSSSCT00000029468	ENSSSCG00000028156	C17orf101	1.297233646	5.330500368	24.89139562	6.07E-07	4.02E-06
XLOC_003684	75313	76198	1	ENSSSCT00000018645	ENSSSCG00000017127	C17ORF62	-0.808199721	6.455537992	12.4166251	4.26E-04	1.56E-03
XLOC_003686	221675	221916	1	ENSSSCT00000018647	ENSSSCG00000017129	ENSSSCG00000017129	1.611558459	1.938964929	37.90968959	7.41E-10	7.53E-09
XLOC_003694	1196639	1196845	1	ENSSSCT00000023942	ENSSSCG00000023045	BAHCC1	1.17379915	4.725259146	18.01860882	2.19E-05	1.08E-04
XLOC_003698	1811664	1811791	1	ENSSSCT00000030055	ENSSSCG00000021150	ENSSSCG00000021150	0.724616523	3.196390283	10.91302466	9.55E-04	3.17E-03
XLOC_003701	2102369	2102595	1	ENSSSCT00000018668	ENSSSCG00000017148	RNF213	0.833216643	2.870224724	6.487251367	1.09E-02	2.59E-02
XLOC_003708	2640102	2643713	1	ENSSSCT00000022995	ENSSSCG00000024261	CBX2	-1.831051355	4.923106545	82.19755673	1.23E-19	3.70E-18
XLOC_003709	2682236	2682318	1	ENSSSCT00000018687	ENSSSCG00000017163	ENPP7	1.939968125	7.030438161	16.95014502	3.84E-05	1.79E-04
XLOC_003732	5468062	5472472	1	ENSSSCT00000018723	ENSSSCG00000017198	ACOX1	0.853515984	8.307055984	21.52863467	3.49E-06	2.03E-05
XLOC_003733	5540533	5540688	1	ENSSSCT00000018726	ENSSSCG00000017201	UNK	-0.522204122	4.75362842	7.966176095	4.77E-03	1.28E-02
XLOC_003735	5641609	5643265	1	ENSSSCT00000018730	ENSSSCG00000017205	SAP30BP	-0.551060854	5.776915398	8.153883266	4.30E-03	1.16E-02
XLOC_003739	5860464	5860801	1	ENSSSCT00000018731	ENSSSCG00000017206	GRB2	-0.607451189	6.595752337	10.99188688	9.15E-04	3.06E-03
XLOC_003740	6035178	6035361	1	ENSSSCT00000018732	ENSSSCG00000017207	NUP85	-0.926946778	5.184898815	23.05449513	1.57E-06	9.70E-06
XLOC_003742	6146936	6149377	1	ENSSSCT00000018740	ENSSSCG00000017215	SLC16A5	1.397521283	6.569619788	33.41148222	7.46E-09	6.66E-08
XLOC_003746	6296147	6296838	1	ENSSSCT00000018745	ENSSSCG00000017220	OTOP3	7.736123489	5.947995076	464.1796951	5.92E-103	8.04E-100
XLOC_003747	6321636	6322335	1	ENSSSCT00000025573	ENSSSCG00000020670	ENSSSCG00000020670	-8.191974714	0.719408554	86.97190321	1.10E-20	3.60E-19
XLOC_003759	8026416	8026553	1	ENSSSCT00000018777	ENSSSCG00000017248	COG1	0.468710937	6.814718537	5.578509681	1.82E-02	4.02E-02
XLOC_003765	11150185	11150539	1	ENSSSCT00000018783	ENSSSCG00000017254	MAP2K6	0.604880691	2.48722516	7.099392135	7.71E-03	1.93E-02
XLOC_003767	11441875	11441986	1	ENSSSCT00000018784	ENSSSCG00000017255	ABCA5	1.49736547	5.244511053	37.34203644	9.91E-10	9.94E-09
XLOC_003773	11732391	11732486	1	ENSSSCT00000018786	ENSSSCG00000017257	ABCA9	1.504016752	2.14018946	28.17575188	1.11E-07	8.26E-07
XLOC_003774	11806256	11806357	1	ENSSSCT00000018785	ENSSSCG00000017256	ENSSSCG00000017256	0.907761304	1.461358087	10.30575532	1.33E-03	4.23E-03
XLOC_003775	12130797	12131185	1	ENSSSCT00000018788	ENSSSCG00000017259	PRKAR1A	-0.427006098	7.245676097	5.319015505	2.11E-02	4.55E-02
XLOC_003776	12219743	12220017	1	ENSSSCT00000018790	ENSSSCG00000017261	ARSG	1.170666922	1.562618091	19.58450525	9.62E-06	5.12E-05
XLOC_003779	12660556	12661377	1	ENSSSCT00000018794	ENSSSCG00000017265	AXIN2	0.913431237	2.307672838	13.92787965	1.90E-04	7.61E-04
XLOC_003788	15065867	15066073	1	ENSSSCT00000018817	ENSSSCG00000017285	ENSSSCG00000017285	-2.065697937	-0.7946575	25.60568301	4.19E-07	2.87E-06
XLOC_003790	15101186	15106057	1	ENSSSCT00000018821	ENSSSCG00000017289	DDX42	-0.427739469	7.049386094	5.775750976	1.62E-02	3.65E-02
XLOC_003795	15341289	15341573	1	ENSSSCT00000018827	ENSSSCG00000017295	KCNH6	2.385263136	2.519097507	31.19652072	2.33E-08	1.93E-07
XLOC_003796	15364444	15364616	1	ENSSSCT00000027986	ENSSSCG00000023612	ENSSSCG00000023612	1.55408587	2.182608862	8.77887696	3.05E-03	8.69E-03
XLOC_003799	15952808	15953034	1	ENSSSCT00000018836	ENSSSCG00000017300	MRC2	0.606376873	5.392960378	8.386701233	3.78E-03	1.04E-02
XLOC_003803	16799291	16799319	1	ENSSSCT00000018843	ENSSSCG00000017307	MYL4	3.336949289	1.036798519	72.49977018	1.67E-17	4.00E-16
XLOC_003804	17123471	17127515	1	ENSSSCT00000018847	ENSSSCG00000017311	MAPT	-0.645183778	4.194142086	8.262212256	4.05E-03	1.11E-02
XLOC_003807	17474636	17474803	1	ENSSSCT00000018851	ENSSSCG00000017315	ARL17A	-0.81876344	0.900909235	6.332408645	1.19E-02	2.80E-02
XLOC_003812	18447825	18447928	1	ENSSSCT00000018869	ENSSSCG00000017333	FMNL1	-1.367696911	5.442489372	45.49272401	1.53E-11	1.97E-10
XLOC_003816	18552053	18555500	1	ENSSSCT00000018875	ENSSSCG00000017339	NMT1	0.652142162	7.392108367	13.85867144	1.97E-04	7.86E-04
XLOC_003820	18813060	18813075	1	ENSSSCT00000018885	ENSSSCG00000017349	ADAM11	-1.43620892	-0.366742639	12.97211534	3.16E-04	1.20E-03
XLOC_003821	18945280	18946022	1	ENSSSCT00000018890	ENSSSCG00000017352	ENSSSCG00000017352	-0.461557041	3.455206726	5.149123024	2.33E-02	4.95E-02
XLOC_003823	19125548	19128379	1	ENSSSCT00000026388	ENSSSCG00000027042	ENSSSCG00000027042	0.731987186	1.666960419	6.931815338	8.47E-03	2.09E-02
XLOC_003828	19330718	19333095	1	ENSSSCT00000018901	ENSSSCG00000017362	ATXN7L3	-0.548720267	6.287769014	9.584333943	1.96E-03	5.95E-03
XLOC_003829	19339643	19339743	1	ENSSSCT00000018903	ENSSSCG00000017364	C17orf53	-1.315353867	1.562892824	26.42508333	2.74E-07	1.93E-06
XLOC_003830	19364145	19364184	1	ENSSSCT00000018905	ENSSSCG00000017366	HDAC5	-0.641466173	6.145416618	10.38714747	1.27E-03	4.08E-03
XLOC_003831	19402214	19407196	1	ENSSSCT00000025040	ENSSSCG00000024179	NAGS	1.311435586	6.950482432	22.77599815	1.82E-06	1.11E-05
XLOC_003833	19498889	19501407	1	ENSSSCT00000018906	ENSSSCG00000017367	MPP2	-0.940333346	1.607291667	10.68175192	1.08E-03	3.54E-03
XLOC_003836	19893847	19894736	1	ENSSSCT00000018918	ENSSSCG00000017379	ETV4	-0.561091282	2.564201561	5.602298394	1.79E-02	3.97E-02
XLOC_003837	20002991	20004652	1	ENSSSCT00000025302	ENSSSCG00000024059	VAT1	1.870135413	7.204138042	78.42405784	8.31E-19	2.26E-17
XLOC_003838	20029801	20030122	1	ENSSSCT00000025436	ENSSSCG00000022101	BRCA1	-1.111980241	4.544837106	21.43867037	3.65E-06	2.12E-05
XLOC_003841	20236896	20237311	1	ENSSSCT00000018923	ENSSSCG00000017384	AOC2	-0.769661589	2.184590771	9.157452861	2.48E-03	7.25E-03
XLOC_003846	20365602	20365778	1	ENSSSCT00000018931	ENSSSCG00000017391	PLEKHH3	0.720136745	3.803502193	10.36278429	1.29E-03	4.12E-03
XLOC_003847	20376688	20377755	1	ENSSSCT00000018932	ENSSSCG00000017392	CCR10	2.773540196	2.691677606	57.21913224	3.90E-14	6.81E-13
XLOC_003848	20427179	20427585	1	ENSSSCT00000018934	ENSSSCG00000017394	TUBG1	-0.505622516	5.705058241	6.918963536	8.53E-03	2.10E-02
XLOC_003851	20482054	20482621	1	ENSSSCT00000018939	ENSSSCG00000017399	HSD17B1	-0.925362392	2.270289379	15.08279822	1.03E-04	4.39E-04
XLOC_003853	20501211	20502882	1	ENSSSCT00000018941	ENSSSCG00000017401	ENSSSCG00000017401	0.747932396	5.030393853	15.03517068	1.06E-04	4.49E-04
XLOC_003854	20711742	20711824	1	ENSSSCT00000018944	ENSSSCG00000017403	STAT3	0.629196663	7.466861422	7.653402539	5.67E-03	1.48E-02
XLOC_003857	21047673	21049786	1	ENSSSCT00000018964	ENSSSCG00000017420	CNP	-0.547335563	6.728432912	6.532836629	1.06E-02	2.54E-02
XLOC_003859	21128488	21128929	1	ENSSSCT00000018973	ENSSSCG00000017427	HAP1	-4.301420112	-0.975106166	69.28918787	8.50E-17	1.90E-15
XLOC_003861	21185691	21186107	1	ENSSSCT00000018975	ENSSSCG00000017429	LEPREL4	0.495156872	3.728789033	5.653142562	1.74E-02	3.88E-02
XLOC_003880	21864632	21864647	1	ENSSSCT00000019007	ENSSSCG00000017459	KRT20	0.52582973	11.16285278	7.956413318	4.79E-03	1.28E-02
XLOC_003891	22792286	22792450	1	ENSSSCT00000019041	ENSSSCG00000017488	CSF3	-1.497793098	-0.753409403	14.4179638	1.46E-04	6.03E-04
XLOC_003895	22913243	22913697	1	ENSSSCT00000019046	ENSSSCG00000017493	ZPBP2	-2.072447956	0.804155773	42.25828884	8.00E-11	9.31E-10
XLOC_003898	23049768	23050123	1	ENSSSCT00000019050	ENSSSCG00000017497	ERBB2	0.734234415	7.626453745	6.200835927	1.28E-02	2.97E-02
XLOC_003899	23112454	23114427	1	ENSSSCT00000019055	ENSSSCG00000017502	PGAP3	0.563630321	4.721223906	7.238090348	7.14E-03	1.80E-02
XLOC_003901	23427948	23428388	1	ENSSSCT00000019060	ENSSSCG00000017507	ENSSSCG00000017507	2.113187563	3.657048189	51.19846307	8.35E-13	1.27E-11
XLOC_003903	23931586	23931694	1	ENSSSCT00000019072	ENSSSCG00000017518	OSBPL7	-0.792251899	4.981042315	15.02152537	1.06E-04	4.52E-04
XLOC_003904	23954339	23955314	1	ENSSSCT00000019073	ENSSSCG00000017519	MRPL10	-0.494697391	5.347211046	6.496596639	1.08E-02	2.58E-02
XLOC_003905	23968530	23968859	1	ENSSSCT00000019075	ENSSSCG00000017521	SCRN2	0.752091154	5.25451793	7.421431241	6.45E-03	1.65E-02
XLOC_003907	24003235	24003537	1	ENSSSCT00000026445	ENSSSCG00000024743	PRR15L	0.748222429	4.197518656	10.85651481	9.84E-04	3.26E-03
XLOC_003918	24942732	24942958	1	ENSSSCT00000019096	ENSSSCG00000017542	TTLL6	-1.056510569	0.07460959	7.902558552	4.94E-03	1.31E-02
XLOC_003920	25126663	25126807	1	ENSSSCT00000030856	ENSSSCG00000026330	GIP	4.202068546	5.759597253	121.2023308	3.45E-28	1.88E-26
XLOC_003922	25384751	25385629	1	ENSSSCT00000028456	ENSSSCG00000026701	PHOSPHO1	4.505115642	2.423776097	164.7261003	1.05E-37	9.92E-36
XLOC_003927	25888580	25888845	1	ENSSSCT00000019104	ENSSSCG00000017550	SLC35B1	0.78093917	5.95469273	16.7309672	4.31E-05	1.99E-04
XLOC_003933	26359839	26359892	1	ENSSSCT00000019143	ENSSSCG00000017584	ENSSSCG00000017584	-2.230806228	6.240398428	119.2491451	9.24E-28	4.96E-26
XLOC_003935	26412517	26412903	1	ENSSSCT00000032157	ENSSSCG00000027593	ENSSSCG00000027593	0.797022048	2.959208679	6.092536868	1.36E-02	3.13E-02
XLOC_003936	26417119	26417335	1	ENSSSCT00000029554	ENSSSCG00000021015	ENSSSCG00000021015	0.652444892	4.293488785	5.52898699	1.87E-02	4.11E-02
XLOC_003940	26603999	26604175	1	ENSSSCT00000019127	ENSSSCG00000017571	EME1	-1.055265598	3.540131613	18.14866076	2.04E-05	1.01E-04
XLOC_003941	26624835	26624867	1	ENSSSCT00000019129	ENSSSCG00000017573	XYLT2	0.606443513	5.15463504	7.173333729	7.40E-03	1.86E-02
XLOC_003943	26771409	26771440	1	ENSSSCT00000019125	ENSSSCG00000017570	ENSSSCG00000017570	0.645184201	3.888720669	8.388246236	3.78E-03	1.04E-02
XLOC_003946	27177048	27177191	1	ENSSSCT00000019111	ENSSSCG00000017556	ENSSSCG00000017556	1.125336064	4.888931451	21.40861768	3.71E-06	2.15E-05
XLOC_003948	27397294	27397310	1	ENSSSCT00000025669	ENSSSCG00000023205	SPAG9	1.166422572	0.441373028	10.25437602	1.36E-03	4.33E-03
XLOC_003950	27519100	27522332	1	ENSSSCT00000019153	ENSSSCG00000017592	MBTD1	-0.826194314	5.768276541	11.69053374	6.28E-04	2.20E-03
XLOC_003953	31742402	31744730	1	ENSSSCT00000019161	ENSSSCG00000021000	ENSSSCG00000021000	0.585662853	4.670065602	8.438489181	3.67E-03	1.02E-02
XLOC_003956	32362124	32363246	1	ENSSSCT00000019166	ENSSSCG00000017605	MMD	-0.916578754	3.650219022	11.80543481	5.91E-04	2.08E-03
XLOC_003958	32760394	32760459	1	ENSSSCT00000019169	ENSSSCG00000017608	ENSSSCG00000017608	1.708361146	0.519845445	27.65133113	1.45E-07	1.06E-06
XLOC_003963	34136167	34136188	1	ENSSSCT00000028418	ENSSSCG00000029475	ENSSSCG00000029475	0.526797638	4.290458617	6.043330011	1.40E-02	3.20E-02
XLOC_003964	34609433	34609555	1	ENSSSCT00000019181	ENSSSCG00000017619	ENSSSCG00000017619	-1.817751302	-0.158413199	27.36973935	1.68E-07	1.22E-06
XLOC_003968	34965261	34965613	1	ENSSSCT00000019186	ENSSSCG00000017624	CUEDC1	1.559918767	3.720520391	43.49147622	4.26E-11	5.16E-10
XLOC_003970	35196535	35198208	1	ENSSSCT00000019184	ENSSSCG00000017622	CUEDC1	1.176939208	5.250706207	24.14648637	8.93E-07	5.75E-06
XLOC_003971	35383129	35385263	1	ENSSSCT00000027876	ENSSSCG00000020962	DYNLL2	-0.493244267	7.831330164	5.421657986	1.99E-02	4.33E-02
XLOC_003973	35655784	35655956	1	ENSSSCT00000024680	ENSSSCG00000027259	ENSSSCG00000027259	-1.146791676	0.450338927	14.3243686	1.54E-04	6.30E-04
XLOC_003990	36476301	36479190	1	ENSSSCT00000024586	ENSSSCG00000023727	TRIM37	-1.026769859	4.930754837	19.63034093	9.40E-06	5.01E-05
XLOC_003991	36561026	36561277	1	ENSSSCT00000027653	ENSSSCG00000022659	ENSSSCG00000022659	1.572135716	6.247424245	25.93694959	3.53E-07	2.44E-06
XLOC_003995	37044932	37044997	1	ENSSSCT00000026532	ENSSSCG00000024145	PRR11	-1.481772494	2.714055166	31.65372445	1.84E-08	1.56E-07
XLOC_003998	37666521	37666792	1	CUFF.78.3	NA	MED13	0.839015495	3.384366211	11.20423826	8.16E-04	2.76E-03
XLOC_003999	38017410	38018015	1	ENSSSCT00000019239	ENSSSCG00000017675	ENSSSCG00000017675	-1.7131432	0.770875933	32.02025777	1.53E-08	1.31E-07
XLOC_004000	38328615	38330038	1	ENSSSCT00000031698	ENSSSCG00000027060	TBX2	0.681620964	4.389587346	7.21968501	7.21E-03	1.82E-02
XLOC_004005	39298344	39298636	1	ENSSSCT00000026661	ENSSSCG00000028044	ENSSSCG00000028044	2.161111136	1.029240543	45.70718023	1.37E-11	1.78E-10
XLOC_004008	40200509	40200632	1	ENSSSCT00000019259	ENSSSCG00000017694	ACACA	0.58905272	4.672313271	9.629685045	1.91E-03	5.82E-03
XLOC_004015	41256359	41256710	1	ENSSSCT00000019273	ENSSSCG00000017707	TAF15	-1.224966342	6.887539995	24.44908665	7.63E-07	4.97E-06
XLOC_004018	41508324	41508596	1	ENSSSCT00000019284	ENSSSCG00000017717	UNC45B	3.120666194	-0.708584788	46.63199881	8.57E-12	1.14E-10
XLOC_004020	41714010	41715281	1	ENSSSCT00000023206	ENSSSCG00000024770	ENSSSCG00000024770	0.500521624	5.129753636	6.581733611	1.03E-02	2.48E-02
XLOC_004023	41762728	41762947	1	ENSSSCT00000026782	ENSSSCG00000021313	LIG3	0.759826646	4.520840719	15.80159199	7.03E-05	3.11E-04
XLOC_004029	43758792	43759377	1	ENSSSCT00000019294	ENSSSCG00000017727	TMEM98	1.381779009	6.649341623	33.75213608	6.26E-09	5.66E-08
XLOC_004032	44345121	44345868	1	ENSSSCT00000019299	ENSSSCG00000017732	ZNF207	-0.463717831	7.260898833	6.05890688	1.38E-02	3.18E-02
XLOC_004033	44387557	44391118	1	ENSSSCT00000023363	ENSSSCG00000022850	RHBDL3	-2.870224181	0.267978932	65.77066948	5.07E-16	1.05E-14
XLOC_004035	44774782	44775127	1	ENSSSCT00000019312	ENSSSCG00000017744	SUZ12	-0.645393004	4.801594214	5.657678279	1.74E-02	3.87E-02
XLOC_004039	45193862	45195486	1	ENSSSCT00000019316	ENSSSCG00000017747	RAB11FIP4	0.6116091	3.038635666	8.208644032	4.17E-03	1.14E-02
XLOC_004043	46022454	46023057	1	ENSSSCT00000019325	ENSSSCG00000017755	NOS2A	-1.280037402	7.341103631	7.751944565	5.37E-03	1.41E-02
XLOC_004044	46483936	46483979	1	ENSSSCT00000019327	ENSSSCG00000017756	ENSSSCG00000017756	-1.301503514	1.578180275	28.01984888	1.20E-07	8.89E-07
XLOC_004049	46576547	46578176	1	ENSSSCT00000032258	ENSSSCG00000023478	ENSSSCG00000023478	5.675475568	4.650988912	146.1337901	1.21E-33	9.39E-32
XLOC_004050	46617996	46618061	1	ENSSSCT00000019335	ENSSSCG00000017763	ENSSSCG00000017763	2.09973409	5.959711687	53.29895421	2.86E-13	4.59E-12
XLOC_004051	46669533	46670262	1	ENSSSCT00000019333	ENSSSCG00000017761	ENSSSCG00000017761	-1.481249608	4.053881343	41.69946429	1.06E-10	1.22E-09
XLOC_004053	46786245	46786357	1	ENSSSCT00000030470	ENSSSCG00000022855	UNC119	-1.704461778	3.248586811	45.47935937	1.54E-11	1.98E-10
XLOC_004055	46807767	46808280	1	ENSSSCT00000019331	ENSSSCG00000017759	ALDOA	-1.614672222	3.706326145	50.63844466	1.11E-12	1.67E-11
XLOC_004056	46812355	46812551	1	ENSSSCT00000019329	ENSSSCG00000017758	SPAG5	-1.637748393	5.54121649	47.45584285	5.63E-12	7.68E-11
XLOC_004065	47257295	47257952	1	ENSSSCT00000019353	ENSSSCG00000017781	PIPOX	0.65248146	4.593152202	9.607475465	1.94E-03	5.88E-03
XLOC_004066	47357130	47357146	1	ENSSSCT00000031055	ENSSSCG00000030110	MYO18A	1.415678789	4.785023276	21.68509358	3.21E-06	1.88E-05
XLOC_004068	47450617	47452593	1	ENSSSCT00000019357	ENSSSCG00000017785	NUFIP2	0.489585856	4.508359946	5.810643556	1.59E-02	3.59E-02
XLOC_004070	47708133	47709771	1	ENSSSCT00000019361	ENSSSCG00000017789	ABHD15	-0.57709225	1.993702672	5.538440923	1.86E-02	4.09E-02
XLOC_004071	47720409	47720619	1	ENSSSCT00000019359	ENSSSCG00000017787	GIT1	0.670700007	6.093774971	7.941756584	4.83E-03	1.29E-02
XLOC_004073	48106436	48108707	1	ENSSSCT00000019369	ENSSSCG00000017797	SLC6A4	1.291446335	6.62402488	15.43759862	8.53E-05	3.71E-04
XLOC_004075	48228532	48230303	1	ENSSSCT00000019367	ENSSSCG00000017795	NSRP1	-0.512042016	5.099871825	5.560252122	1.84E-02	4.05E-02
XLOC_004077	48294195	48294382	1	ENSSSCT00000019366	ENSSSCG00000017794	EFCAB5	0.787391509	1.515395603	8.726459957	3.14E-03	8.90E-03
XLOC_004078	48510033	48510331	1	ENSSSCT00000019370	ENSSSCG00000017798	TMIGD1	-8.917397136	8.235604771	256.2917982	1.10E-57	2.54E-55
XLOC_004084	49243794	49246055	1	ENSSSCT00000019379	ENSSSCG00000017806	RNMTL1	-0.544929093	4.074709624	6.606236769	1.02E-02	2.45E-02
XLOC_004089	49626507	49626919	1	ENSSSCT00000022886	ENSSSCG00000025248	ENSSSCG00000025248	0.561881782	6.510871521	9.386472235	2.19E-03	6.53E-03
XLOC_004091	49681830	49681991	1	ENSSSCT00000024216	ENSSSCG00000024108	SLC43A2	0.565088633	7.117962709	6.427503161	1.12E-02	2.67E-02
XLOC_004095	49785576	49786827	1	ENSSSCT00000027674	ENSSSCG00000021821	MYO1C	-0.730083613	6.50822321	13.46755216	2.43E-04	9.44E-04
XLOC_004099	50027384	50027514	1	ENSSSCT00000019401	ENSSSCG00000017826	SMG6	-0.53398673	3.800947273	7.811350761	5.19E-03	1.37E-02
XLOC_004101	50510792	50510978	1	ENSSSCT00000019410	ENSSSCG00000017835	KIAA0664	0.815349983	7.004682426	13.4185555	2.49E-04	9.67E-04
XLOC_004119	51572871	51574481	1	ENSSSCT00000019440	ENSSSCG00000017864	SHPK	1.305294576	4.365227702	32.48521084	1.20E-08	1.05E-07
XLOC_004121	51642373	51642504	1	ENSSSCT00000019444	ENSSSCG00000017868	ENSSSCG00000017868	-0.943668078	2.991162955	18.47096316	1.73E-05	8.68E-05
XLOC_004123	51738491	51738563	1	ENSSSCT00000019449	ENSSSCG00000017873	CAMKK1	0.510151577	2.524935284	5.337103288	2.09E-02	4.51E-02
XLOC_004124	51819597	51819832	1	ENSSSCT00000019446	ENSSSCG00000017870	C17ORF85	-0.427635576	4.821367011	5.150247641	2.32E-02	4.95E-02
XLOC_004127	51935166	51935302	1	ENSSSCT00000029150	ENSSSCG00000026275	ZZEF1	1.330831381	1.493215078	10.7397063	1.05E-03	3.44E-03
XLOC_004128	52031785	52033197	1	ENSSSCT00000019450	ENSSSCG00000017874	ATP2A3	-1.44619537	7.564808926	45.74253681	1.35E-11	1.75E-10
XLOC_004136	52643901	52644055	1	ENSSSCT00000019464	ENSSSCG00000017887	XAF1	0.639664959	5.334533578	5.610409921	1.79E-02	3.96E-02
XLOC_004137	52733770	52733951	1	ENSSSCT00000019468	ENSSSCG00000017891	TXNDC17	0.739427341	6.306710971	14.58308698	1.34E-04	5.58E-04
XLOC_004139	52896988	52897566	1	ENSSSCT00000019470	ENSSSCG00000017893	FAM64A	-2.654524004	2.42503377	90.68985564	1.68E-21	5.85E-20
XLOC_004144	53805701	53807372	1	ENSSSCT00000019475	ENSSSCG00000017896	C17ORF87	-2.540233836	3.030137839	91.17147243	1.32E-21	4.63E-20
XLOC_004146	53914094	53917501	1	ENSSSCT00000030882	ENSSSCG00000025235	ZFP3	0.613231579	3.013531027	6.87650302	8.73E-03	2.15E-02
XLOC_004147	53966168	53969573	1	ENSSSCT00000019480	ENSSSCG00000017900	KIF1C	0.834691033	8.091105599	12.58849845	3.88E-04	1.43E-03
XLOC_004155	54258634	54258805	1	ENSSSCT00000019504	ENSSSCG00000017921	ZMYND15	2.326895145	1.191353313	46.99956598	7.10E-12	9.58E-11
XLOC_004157	54281399	54281498	1	ENSSSCT00000019500	ENSSSCG00000017918	ARRB2	-0.644528422	5.007222815	11.14142168	8.44E-04	2.84E-03
XLOC_004160	54324904	54326151	1	ENSSSCT00000019496	ENSSSCG00000017914	GLTPD2	2.373488933	2.557904444	42.1975342	8.25E-11	9.59E-10
XLOC_004161	54332090	54332107	1	ENSSSCT00000019498	ENSSSCG00000017916	TM4SF5	5.226680109	6.512007895	211.9131068	5.25E-48	7.77E-46
XLOC_004162	54447617	54448053	1	ENSSSCT00000019507	ENSSSCG00000017924	ENSSSCG00000017924	-0.521634851	5.602091631	5.776370324	1.62E-02	3.65E-02
XLOC_004164	54699426	54700248	1	ENSSSCT00000019509	ENSSSCG00000017926	SLC16A13	-0.61414277	4.737150665	7.880555192	5.00E-03	1.33E-02
XLOC_004166	54717498	54717762	1	ENSSSCT00000019511	ENSSSCG00000017928	C17ORF49	-0.660488389	4.349537928	11.38175497	7.42E-04	2.53E-03
XLOC_004170	54769355	54769760	1	ENSSSCT00000019515	ENSSSCG00000017932	ASGR2	1.01401874	-0.120130437	6.371170788	1.16E-02	2.74E-02
XLOC_004171	54811260	54811463	1	ENSSSCT00000026401	ENSSSCG00000023915	Q9XT10	-0.934707613	2.234819159	5.878932537	1.53E-02	3.47E-02
XLOC_004173	54859685	54859844	1	ENSSSCT00000019531	ENSSSCG00000017947	ACADVL	0.720836773	5.806345514	14.44803343	1.44E-04	5.96E-04
XLOC_004179	54994927	54995067	1	ENSSSCT00000029953	ENSSSCG00000030263	CHRNB1	-1.772887478	2.167671679	54.18226302	1.83E-13	3.00E-12
XLOC_004180	55005481	55005551	1	ENSSSCT00000028175	ENSSSCG00000024862	FGF11	-0.778050756	0.788619446	6.839046264	8.92E-03	2.19E-02
XLOC_004181	55011104	55012459	1	ENSSSCT00000023758	ENSSSCG00000028725	TMEM102	0.829971865	5.221300098	12.18395169	4.82E-04	1.74E-03
XLOC_004184	55198057	55200309	1	ENSSSCT00000019532	ENSSSCG00000017948	EFNB3	-2.51422144	1.623970628	79.60044254	4.58E-19	1.29E-17
XLOC_004185	55205942	55206221	1	ENSSSCT00000019533	ENSSSCG00000017949	WRAP53	-0.508990647	4.62468647	7.090069345	7.75E-03	1.94E-02
XLOC_004187	55291369	55292069	1	ENSSSCT00000019539	ENSSSCG00000017955	NP_001038084.1	0.560150695	5.528795155	9.078235551	2.59E-03	7.53E-03
XLOC_004198	55530186	55531964	1	ENSSSCT00000023461	ENSSSCG00000023166	ENSSSCG00000023166	-1.045807743	2.852247666	23.5790649	1.20E-06	7.57E-06
XLOC_004199	55536758	55538685	1	ENSSSCT00000026438	ENSSSCG00000029940	KCNAB3	-0.890512307	1.574435112	11.26979412	7.88E-04	2.67E-03
XLOC_004200	55545614	55546037	1	ENSSSCT00000031070	ENSSSCG00000029679	TRAPPC1	-0.560100223	5.585586645	8.156741183	4.29E-03	1.16E-02
XLOC_004206	55836902	55837773	1	ENSSSCT00000019569	ENSSSCG00000017983	PER1	0.655641068	7.636622481	6.001611212	1.43E-02	3.27E-02
XLOC_004208	55867071	55870548	1	ENSSSCT00000024863	ENSSSCG00000027528	TMEM107	-1.161707933	3.337543087	27.72848286	1.40E-07	1.02E-06
XLOC_004210	55886067	55886376	1	ENSSSCT00000025604	ENSSSCG00000028924	AURKB	-1.810120466	5.395542931	55.51191135	9.29E-14	1.56E-12
XLOC_004211	55903975	55904114	1	ENSSSCT00000027166	ENSSSCG00000026818	CTC1	-0.960504972	4.033011072	21.83293599	2.97E-06	1.75E-05
XLOC_004214	56024032	56024208	1	ENSSSCT00000024076	ENSSSCG00000028850	RPL26	-0.517460823	9.115410416	5.504987362	1.90E-02	4.16E-02
XLOC_004221	56657167	56658939	1	ENSSSCT00000019580	ENSSSCG00000017992	MFSD6L	1.196936135	4.610053642	26.16377512	3.14E-07	2.18E-06
XLOC_004230	58067861	58070460	1	ENSSSCT00000026509	ENSSSCG00000029448	TMEM220	1.422249614	4.462072431	48.32957643	3.60E-12	5.09E-11
XLOC_004233	59248381	59250682	1	ENSSSCT00000019609	ENSSSCG00000018014	ZNF18	-0.705008855	4.392833019	13.35948424	2.57E-04	9.96E-04
XLOC_004238	60937010	60937382	1	ENSSSCT00000025240	ENSSSCG00000025046	ENSSSCG00000025046	0.861832168	3.265163328	15.40733004	8.67E-05	3.76E-04
XLOC_004242	62262038	62262800	1	ENSSSCT00000019627	ENSSSCG00000018032	TRPV2	-2.827202538	6.403390524	149.6300808	2.09E-34	1.68E-32
XLOC_004245	62387143	62387495	1	ENSSSCT00000019634	ENSSSCG00000018039	NCOR1	0.480975001	7.086320786	6.405543638	1.14E-02	2.70E-02
XLOC_004247	62513049	62513235	1	ENSSSCT00000032387	ENSSSCG00000023407	ENSSSCG00000023407	1.03041137	1.734459501	14.21720772	1.63E-04	6.64E-04
XLOC_004251	62944497	62945448	1	ENSSSCT00000019642	ENSSSCG00000018047	FAM83G	0.662275574	5.437229194	6.105951524	1.35E-02	3.11E-02
XLOC_004254	63139391	63139640	1	ENSSSCT00000019650	ENSSSCG00000018055	PEMT	0.840264278	3.87803708	10.11769598	1.47E-03	4.62E-03
XLOC_004255	63443656	63443724	1	ENSSSCT00000019653	ENSSSCG00000018058	ARHGAP23	-0.797300269	2.349647953	10.79158023	1.02E-03	3.36E-03
XLOC_004264	1939710	1940087	1	ENSSSCT00000029588	ENSSSCG00000028021	ENSSSCG00000028021	0.816781924	1.242253009	5.621655692	1.77E-02	3.94E-02
XLOC_004268	2810131	2810612	1	ENSSSCT00000012257	ENSSSCG00000011192	ENSSSCG00000011192	1.391074741	3.020448459	29.59597136	5.32E-08	4.16E-07
XLOC_004269	3046853	3046937	1	ENSSSCT00000027697	ENSSSCG00000020687	ENSSSCG00000020687	0.513326478	2.850431506	5.680661205	1.72E-02	3.83E-02
XLOC_004270	3520516	3521575	1	ENSSSCT00000012260	ENSSSCG00000011195	GALNTL2	1.62427976	0.669366288	24.25127327	8.46E-07	5.47E-06
XLOC_004271	3593708	3593742	1	ENSSSCT00000012262	ENSSSCG00000011197	OXNAD1	0.440895656	4.860124695	5.430001669	1.98E-02	4.31E-02
XLOC_004272	3715201	3715734	1	ENSSSCT00000012263	ENSSSCG00000011198	ENSSSCG00000011198	-2.034373418	3.413746542	90.18546891	2.17E-21	7.49E-20
XLOC_004274	4373099	4373131	1	ENSSSCT00000031920	ENSSSCG00000029811	PLCL2	-1.07632946	5.195240688	26.94474664	2.09E-07	1.49E-06
XLOC_004284	11688026	11688185	1	ENSSSCT00000012275	ENSSSCG00000011209	UBE2E1	-0.630844836	3.162209949	7.338316026	6.75E-03	1.72E-02
XLOC_004286	12058534	12058663	1	ENSSSCT00000026012	ENSSSCG00000026488	NP_001072140.1	-0.792392063	5.78170807	11.3984538	7.35E-04	2.52E-03
XLOC_004298	18743778	18743947	1	ENSSSCT00000012294	ENSSSCG00000011227	TGFBR2	0.697462325	2.324986319	8.57459483	3.41E-03	9.55E-03
XLOC_004300	19678183	19678493	1	ENSSSCT00000012296	ENSSSCG00000011229	STT3B	0.696027433	8.061115608	11.52553447	6.86E-04	2.37E-03
XLOC_004304	21193215	21193366	1	ENSSSCT00000012304	ENSSSCG00000011237	PDCD6IP	0.493084283	7.664039374	7.775205527	5.30E-03	1.39E-02
XLOC_004309	23613451	23613549	1	ENSSSCT00000027443	ENSSSCG00000024222	MLH1	-1.880525294	4.103771353	66.95460642	2.78E-16	5.93E-15
XLOC_004313	23924271	23926645	1	ENSSSCT00000031166	ENSSSCG00000028912	ENSSSCG00000028912	1.499497319	3.424540604	25.14830923	5.31E-07	3.55E-06
XLOC_004315	24019462	24019855	1	CUFF.90.3	NA	GOLGA4	0.68017882	7.050785706	12.47125015	4.13E-04	1.52E-03
XLOC_004324	25291518	25291895	1	ENSSSCT00000027693	ENSSSCG00000022578	ENSSSCG00000022578	6.924357094	1.635245455	94.49825051	2.45E-22	9.09E-21
XLOC_004332	26306729	26307291	1	ENSSSCT00000026535	ENSSSCG00000022773	NP_001032224.1	-1.483282066	1.345465657	32.80009065	1.02E-08	8.97E-08
XLOC_004337	26929961	26930281	1	ENSSSCT00000012338	ENSSSCG00000011270	EIF1B	-0.713679992	5.62110431	12.0153087	5.28E-04	1.89E-03
XLOC_004338	26979074	26979288	1	ENSSSCT00000028217	ENSSSCG00000025783	ENTPD3	-0.734421059	3.453388589	11.67283232	6.34E-04	2.21E-03
XLOC_004340	27108445	27108823	1	ENSSSCT00000012339	ENSSSCG00000011271	ZNF619	0.834022334	0.9348767	8.161123563	4.28E-03	1.16E-02
XLOC_004342	27623128	27623365	1	ENSSSCT00000012342	ENSSSCG00000011274	CTNNB1	0.795297774	8.875508866	18.0224375	2.18E-05	1.08E-04
XLOC_004348	28704207	28704444	1	ENSSSCT00000012349	ENSSSCG00000011280	VPAC1	-0.81918913	6.687220611	11.34477007	7.57E-04	2.58E-03
XLOC_004356	29833568	29834271	1	ENSSSCT00000012367	ENSSSCG00000011297	ABHD5	1.122666834	5.844674451	24.62388328	6.97E-07	4.57E-06
XLOC_004359	30548057	30549520	1	ENSSSCT00000030301	ENSSSCG00000022462	ENSSSCG00000022462	1.168935142	2.484060628	23.03048372	1.59E-06	9.82E-06
XLOC_004360	30608378	30608806	1	CUFF.93.3	NA	ZNF445	1.109570245	2.8795896	19.89959654	8.16E-06	4.42E-05
XLOC_004364	30784485	30786050	1	ENSSSCT00000012377	ENSSSCG00000011306	ZNF502	-0.830680027	1.513729361	8.985719007	2.72E-03	7.87E-03
XLOC_004366	30822259	30822273	1	ENSSSCT00000012380	ENSSSCG00000011309	KIF15	-1.328346723	5.391572633	28.07995831	1.16E-07	8.65E-07
XLOC_004372	31530313	31530499	1	ENSSSCT00000012384	ENSSSCG00000011312	LARS2	0.428465061	4.875103727	5.260955226	2.18E-02	4.68E-02
XLOC_004373	31679126	31681330	1	ENSSSCT00000012385	ENSSSCG00000011313	LIMD1	0.907331047	2.83459414	10.28353227	1.34E-03	4.28E-03
XLOC_004374	31782109	31782397	1	ENSSSCT00000026370	ENSSSCG00000026885	ENSSSCG00000026885	0.703194267	2.140099682	5.954464731	1.47E-02	3.34E-02
XLOC_004378	32130027	32130136	1	ENSSSCT00000012388	ENSSSCG00000011316	CCR9	0.778029453	2.921632596	7.050219185	7.93E-03	1.98E-02
XLOC_004381	32532565	32532890	1	ENSSSCT00000028261	ENSSSCG00000024311	CCR2	0.991763867	1.472053148	6.88555986	8.69E-03	2.14E-02
XLOC_004387	32998084	32998180	1	ENSSSCT00000012401	ENSSSCG00000011326	PTH1R	-0.720737127	2.042542241	9.184203683	2.44E-03	7.15E-03
XLOC_004388	33129256	33129424	1	ENSSSCT00000012407	ENSSSCG00000011331	ENSSSCG00000011331	1.365237891	2.674896793	27.14789292	1.88E-07	1.35E-06
XLOC_004393	33355858	33355973	1	ENSSSCT00000027575	ENSSSCG00000024513	KLHL18	-0.421318982	5.249429208	5.597899796	1.80E-02	3.98E-02
XLOC_004394	33720883	33721196	1	ENSSSCT00000023426	ENSSSCG00000023036	SMARCC1	-0.56537775	3.550912695	6.058772616	1.38E-02	3.18E-02
XLOC_004396	33924858	33925241	1	ENSSSCT00000012421	ENSSSCG00000011344	ENSSSCG00000011344	1.065165241	-0.294385724	6.963315505	8.32E-03	2.06E-02
XLOC_004397	34418062	34418189	1	ENSSSCT00000012428	ENSSSCG00000011351	CCDC72	-0.845649075	6.907494699	15.17575077	9.80E-05	4.19E-04
XLOC_004400	34666304	34666480	1	ENSSSCT00000012439	ENSSSCG00000024870	ENSSSCG00000024870	-3.609027209	-0.167570645	20.60892329	5.63E-06	3.14E-05
XLOC_004403	34876989	34877368	1	CUFF.97.2	NA	P4HTM	-0.916463494	6.046419775	24.14891288	8.92E-07	5.75E-06
XLOC_004405	35007412	35007787	1	ENSSSCT00000012457	ENSSSCG00000011379	KLHDC8B	-0.800516143	3.223544468	10.36464334	1.28E-03	4.12E-03
XLOC_004409	35385003	35385087	1	ENSSSCT00000012463	ENSSSCG00000011385	APEH	0.612165352	6.013119213	9.553696719	2.00E-03	6.04E-03
XLOC_004411	35509777	35509827	1	ENSSSCT00000012470	ENSSSCG00000011392	C3ORF54	-1.402379916	2.156831249	34.25296177	4.84E-09	4.42E-08
XLOC_004417	35891302	35891593	1	ENSSSCT00000012477	ENSSSCG00000011399	GBI1	-1.208527641	7.741773163	41.95465822	9.34E-11	1.08E-09
XLOC_004418	35921157	35921265	1	ENSSSCT00000012478	ENSSSCG00000011400	SEMA3B	1.346170304	7.511968123	25.79590499	3.79E-07	2.62E-06
XLOC_004425	36981665	36982324	1	ENSSSCT00000012502	ENSSSCG00000011422	ENSSSCG00000011422	0.707075968	0.556854667	5.307088488	2.12E-02	4.58E-02
XLOC_004426	37079522	37079669	1	ENSSSCT00000012504	ENSSSCG00000011424	TEX264	1.095251104	4.566306357	22.42873555	2.18E-06	1.31E-05
XLOC_004431	37272323	37272697	1	ENSSSCT00000025840	ENSSSCG00000023033	PARP3	1.094031751	7.988205965	24.80708979	6.34E-07	4.19E-06
XLOC_004433	37302372	37302507	1	ENSSSCT00000026406	ENSSSCG00000030229	ABHD14A	0.494501567	5.292141306	6.360442123	1.17E-02	2.76E-02
XLOC_004434	37310853	37310934	1	ENSSSCT00000027267	ENSSSCG00000023325	ACY1	0.995918845	6.888710661	19.32179835	1.10E-05	5.80E-05
XLOC_004435	37422409	37422701	1	ENSSSCT00000012509	ENSSSCG00000011429	ENSSSCG00000011429	-0.919500698	3.586820154	14.2085808	1.64E-04	6.66E-04
XLOC_004439	37634247	37634540	1	ENSSSCT00000012515	ENSSSCG00000011435	ENSSSCG00000011435	-0.928555022	5.575749853	20.89923675	4.84E-06	2.73E-05
XLOC_004440	37647792	37647870	1	ENSSSCT00000012516	ENSSSCG00000011436	TLR9	-2.947330425	3.283257132	110.0451545	9.58E-26	4.47E-24
XLOC_004441	37680291	37680660	1	ENSSSCT00000025398	ENSSSCG00000028184	DNAH1	2.448377033	0.652911257	47.60596417	5.21E-12	7.17E-11
XLOC_004445	38020617	38020746	1	ENSSSCT00000012529	ENSSSCG00000011449	GNL3	0.738712659	5.60784331	12.73988978	3.58E-04	1.34E-03
XLOC_004449	38039440	38040070	1	ENSSSCT00000012527	ENSSSCG00000011447	SPCS1	0.441574823	7.216751405	5.411540487	2.00E-02	4.35E-02
XLOC_004453	38197433	38197602	1	ENSSSCT00000012534	ENSSSCG00000011453	ITIH4	1.014498631	0.5015683	10.3399034	1.30E-03	4.17E-03
XLOC_004465	42284163	42284253	1	ENSSSCT00000026637	ENSSSCG00000021439	CCDC66	-1.077164659	5.321620118	18.36227327	1.83E-05	9.13E-05
XLOC_004469	43854445	43854673	1	ENSSSCT00000012552	ENSSSCG00000011470	ABHD6	1.214719543	5.882050143	32.40322923	1.25E-08	1.09E-07
XLOC_004473	44039516	44040138	1	ENSSSCT00000012556	ENSSSCG00000011474	PXK	-0.589603014	6.049448152	10.4070572	1.26E-03	4.04E-03
XLOC_004487	53322709	53323705	1	ENSSSCT00000012585	ENSSSCG00000011500	KBTBD8	-1.918941067	4.693345824	42.49446754	7.09E-11	8.33E-10
XLOC_004488	53507652	53509392	1	ENSSSCT00000022456	ENSSSCG00000020842	TAF13	-0.588241986	4.550462356	7.193474029	7.32E-03	1.84E-02
XLOC_004490	55590553	55590767	1	ENSSSCT00000012593	ENSSSCG00000011507	ARL6IP5	-1.351276518	4.550337276	40.47929375	1.99E-10	2.19E-09
XLOC_004492	57974186	57974323	1	ENSSSCT00000012602	ENSSSCG00000011515	FOXP1	-0.912241916	1.388003549	12.05505372	5.17E-04	1.85E-03
XLOC_004497	62800355	62800387	1	CUFF.104.2	NA	CHL1	1.046537946	1.412623459	13.53559127	2.34E-04	9.15E-04
XLOC_004509	67693317	67693607	1	ENSSSCT00000012623	ENSSSCG00000011533	ENSSSCG00000011533	-1.074138426	3.515846882	19.08436815	1.25E-05	6.49E-05
XLOC_004511	68054341	68055157	1	ENSSSCT00000012626	ENSSSCG00000011536	EDEM1	1.678267712	2.765251063	37.08910962	1.13E-09	1.12E-08
XLOC_004519	73071411	73071670	1	ENSSSCT00000012641	ENSSSCG00000011551	TADA3	-0.423062522	5.687893247	5.69243134	1.70E-02	3.81E-02
XLOC_004521	73159045	73159170	1	ENSSSCT00000012642	ENSSSCG00000011552	ARPC4	-0.599223304	6.534379576	8.393993991	3.76E-03	1.04E-02
XLOC_004526	73271290	73271463	1	ENSSSCT00000012651	ENSSSCG00000011560	CRELD1	0.47406201	4.84598632	5.958753788	1.46E-02	3.34E-02
XLOC_004527	73314067	73314142	1	ENSSSCT00000012655	ENSSSCG00000011563	FANCD2	-1.486450475	4.730032723	36.74766809	1.34E-09	1.33E-08
XLOC_004531	73475662	73475784	1	ENSSSCT00000012660	ENSSSCG00000011568	GHRL	5.47979005	2.088865211	164.7122346	1.06E-37	9.93E-36
XLOC_004532	73524440	73525353	1	ENSSSCT00000025690	ENSSSCG00000023808	ENSSSCG00000023808	1.144375917	0.91159486	15.7260908	7.32E-05	3.22E-04
XLOC_004533	73534352	73534515	1	ENSSSCT00000026042	ENSSSCG00000020719	ENSSSCG00000020719	1.156734012	1.330642297	19.28697339	1.12E-05	5.90E-05
XLOC_004541	75395664	75395720	1	ENSSSCT00000026118	ENSSSCG00000023225	ENSSSCG00000023225	-0.976045376	0.544747448	8.382107911	3.79E-03	1.05E-02
XLOC_004542	75578055	75578254	1	ENSSSCT00000012672	ENSSSCG00000011579	PPARG	3.985449016	3.837472877	232.8362559	1.43E-52	2.55E-50
XLOC_004545	76027910	76028470	1	ENSSSCT00000012675	ENSSSCG00000011582	CAND2	-1.574110067	2.799970227	47.10186473	6.74E-12	9.11E-11
XLOC_004546	76112280	76112311	1	ENSSSCT00000012685	ENSSSCG00000011589	IFT122	-1.471305674	3.07252183	36.63826353	1.42E-09	1.40E-08
XLOC_004555	77875439	77876093	1	ENSSSCT00000012701	ENSSSCG00000011604	CHCHD4	0.440755706	4.910267135	5.840743677	1.57E-02	3.54E-02
XLOC_004560	78614180	78614535	1	ENSSSCT00000012707	ENSSSCG00000011610	NUP210	-1.172143238	7.029253197	35.76185676	2.23E-09	2.14E-08
XLOC_004561	79004139	79004225	1	ENSSSCT00000023990	ENSSSCG00000023354	ACAD9	0.973946608	5.193537416	23.71125674	1.12E-06	7.10E-06
XLOC_004562	79102780	79103903	1	ENSSSCT00000028006	ENSSSCG00000024000	CCDC48	0.762525987	1.476223079	7.164083774	7.44E-03	1.87E-02
XLOC_004566	79722128	79722382	1	ENSSSCT00000026822	ENSSSCG00000021063	ENSSSCG00000021063	0.664981569	3.837410334	7.932241952	4.86E-03	1.30E-02
XLOC_004568	79998364	79998458	1	ENSSSCT00000030864	ENSSSCG00000024134	MGLL	-0.651852731	5.617246861	9.488350315	2.07E-03	6.23E-03
XLOC_004572	81344117	81344348	1	ENSSSCT00000012727	ENSSSCG00000011630	CCRL1	0.704284002	5.681176389	14.18641977	1.66E-04	6.73E-04
XLOC_004577	82202790	82202876	1	ENSSSCT00000026732	ENSSSCG00000021966	ENSSSCG00000021966	-2.077484208	6.55207886	70.89501314	3.77E-17	8.68E-16
XLOC_004579	82291027	82291205	1	ENSSSCT00000023415	ENSSSCG00000028605	ENSSSCG00000028605	-1.464382814	4.466489945	27.7335542	1.39E-07	1.02E-06
XLOC_004580	82342695	82342836	1	ENSSSCT00000027958	ENSSSCG00000028203	ICA	2.208509942	2.520142809	66.14148745	4.20E-16	8.75E-15
XLOC_004581	82429036	82429129	1	ENSSSCT00000012740	ENSSSCG00000011640	TF	4.904986963	1.206535826	164.4027099	1.24E-37	1.15E-35
XLOC_004582	82474461	82474668	1	ENSSSCT00000012739	ENSSSCG00000011639	SRPRB	0.515573206	4.103910724	5.491256036	1.91E-02	4.19E-02
XLOC_004583	82615610	82615709	1	ENSSSCT00000012742	ENSSSCG00000011641	SLCO2A1	1.664650949	3.449644217	34.6520123	3.94E-09	3.65E-08
XLOC_004587	84483091	84483416	1	ENSSSCT00000012750	ENSSSCG00000011648	ENSSSCG00000011648	0.959083971	1.982212588	11.51945922	6.89E-04	2.37E-03
XLOC_004588	84587407	84587674	1	ENSSSCT00000012757	ENSSSCG00000011653	PCCB	1.718980432	6.100386383	70.94032882	3.68E-17	8.50E-16
XLOC_004589	84797006	84797129	1	ENSSSCT00000023120	ENSSSCG00000022885	ENSSSCG00000022885	-0.683412632	1.718496314	6.178158539	1.29E-02	3.00E-02
XLOC_004597	86525137	86525571	1	ENSSSCT00000025162	ENSSSCG00000022473	A4GNT	2.388036378	5.625990887	78.93240647	6.43E-19	1.79E-17
XLOC_004600	86781114	86781385	1	ENSSSCT00000026073	ENSSSCG00000027443	MRAS	-0.624843646	3.335877387	8.524413432	3.50E-03	9.78E-03
XLOC_004610	89609655	89609698	1	ENSSSCT00000012774	ENSSSCG00000011669	SLC25A36	0.897199505	4.300855632	18.70973572	1.52E-05	7.76E-05
XLOC_004612	89869621	89869840	1	ENSSSCT00000012775	ENSSSCG00000011670	ACPL2	-1.622133218	4.981038947	49.35519208	2.14E-12	3.10E-11
XLOC_004613	90030554	90034138	1	ENSSSCT00000025924	ENSSSCG00000022073	ZBTB38	0.92449151	3.745093191	17.97707758	2.24E-05	1.10E-04
XLOC_004616	90378310	90378643	1	ENSSSCT00000027810	ENSSSCG00000029774	RNF7	0.671277611	5.702723581	11.87563304	5.69E-04	2.01E-03
XLOC_004617	90410081	90410796	1	ENSSSCT00000012780	ENSSSCG00000011675	GRK7	-0.890003728	-0.333311989	6.623626027	1.01E-02	2.43E-02
XLOC_004618	90496249	90496378	1	ENSSSCT00000012782	ENSSSCG00000011676	ENSSSCG00000011676	1.695476722	5.767700833	47.65004851	5.10E-12	7.02E-11
XLOC_004622	91478493	91478652	1	ENSSSCT00000012792	ENSSSCG00000011684	U2SURP	-0.459086974	7.428899732	5.298230783	2.13E-02	4.60E-02
XLOC_004624	91594733	91596334	1	ENSSSCT00000023649	ENSSSCG00000022031	CHST2	-1.960068735	3.589183311	79.76395905	4.22E-19	1.20E-17
XLOC_004628	96976483	96977562	1	ENSSSCT00000012803	ENSSSCG00000011695	AGTR1	0.9897154	0.654718856	9.220180333	2.39E-03	7.04E-03
XLOC_004630	97219128	97219265	1	ENSSSCT00000012806	ENSSSCG00000011698	GYG1	-1.28628829	5.492749728	34.93571287	3.41E-09	3.17E-08
XLOC_004631	97352874	97353119	1	ENSSSCT00000012808	ENSSSCG00000011699	HPS3	-1.022574354	4.543523266	22.728442	1.87E-06	1.14E-05
XLOC_004632	97705019	97705449	1	ENSSSCT00000012813	ENSSSCG00000011703	TM4SF4	1.2673849	9.205154576	22.21373234	2.44E-06	1.45E-05
XLOC_004641	100593724	100594727	1	ENSSSCT00000012830	ENSSSCG00000011720	MBNL1	-1.237887463	7.97541972	25.42702617	4.59E-07	3.11E-06
XLOC_004642	101032112	101034164	1	ENSSSCT00000012831	ENSSSCG00000011721	P2RY1	1.402030792	2.556358395	19.96041234	7.91E-06	4.29E-05
XLOC_004659	106704016	106704257	1	ENSSSCT00000028063	ENSSSCG00000025651	GFM1	0.445125427	5.939288047	5.612451374	1.78E-02	3.95E-02
XLOC_004662	107835948	107835968	1	ENSSSCT00000012839	ENSSSCG00000011729	IQCJ-SCHIP1	-1.138526511	3.5829857	14.51230746	1.39E-04	5.77E-04
XLOC_004664	108091639	108091738	1	ENSSSCT00000026892	ENSSSCG00000022287	ENSSSCG00000022287	-0.522375317	3.290854121	5.677068734	1.72E-02	3.84E-02
XLOC_004665	108383191	108383319	1	ENSSSCT00000012842	ENSSSCG00000011731	SMC4	-1.567409886	7.27314235	33.45260881	7.30E-09	6.53E-08
XLOC_004668	108473989	108474217	1	ENSSSCT00000012844	ENSSSCG00000011733	IFT80	-0.828356458	2.81738295	11.16115564	8.35E-04	2.82E-03
XLOC_004670	108941014	108941118	1	ENSSSCT00000024938	ENSSSCG00000023434	PPM1L	-0.947198237	1.489691126	10.03692965	1.53E-03	4.80E-03
XLOC_004676	112769213	112769309	1	ENSSSCT00000025214	ENSSSCG00000030453	ENSSSCG00000030453	-1.004766957	9.161726501	5.246760376	2.20E-02	4.71E-02
XLOC_004677	115121493	115121651	1	ENSSSCT00000012851	ENSSSCG00000011740	SERPINI1	-0.95760354	4.051938737	15.56035854	7.99E-05	3.49E-04
XLOC_004680	117521810	117522187	1	ENSSSCT00000028095	ENSSSCG00000026357	GPR160	1.171483898	3.846179245	21.36506592	3.80E-06	2.19E-05
XLOC_004681	117695855	117695969	1	ENSSSCT00000012856	ENSSSCG00000011745	PRKCI	1.937292995	4.431227916	56.91433152	4.55E-14	7.89E-13
XLOC_004686	119874407	119874424	1	ENSSSCT00000025711	ENSSSCG00000020906	TNFSF10	0.769247087	8.376137739	13.59646982	2.27E-04	8.90E-04
XLOC_004694	122422785	122422914	1	ENSSSCT00000026159	ENSSSCG00000023871	NAALADL2	1.218899619	1.301424685	18.34166119	1.85E-05	9.23E-05
XLOC_004702	126700983	126700999	1	ENSSSCT00000012873	ENSSSCG00000011762	ACTL6A	-0.538524498	5.162063581	5.969221572	1.46E-02	3.32E-02
XLOC_004703	126750844	126751088	1	ENSSSCT00000012875	ENSSSCG00000011764	NDUFB5	0.537670777	6.070725222	8.306204104	3.95E-03	1.08E-02
XLOC_004708	128089447	128089584	1	CUFF.111.4	NA	FXR1	-0.500408671	6.817904427	6.121802366	1.34E-02	3.09E-02
XLOC_004716	130594772	130594997	1	ENSSSCT00000022300	ENSSSCG00000026097	LAMP3	-5.090527694	3.288027905	185.3900237	3.23E-42	3.73E-40
XLOC_004720	131013295	131014214	1	ENSSSCT00000012887	ENSSSCG00000011775	KLHL24	-1.563250363	4.643453875	45.13940639	1.83E-11	2.34E-10
XLOC_004721	131074737	131074912	1	ENSSSCT00000012888	ENSSSCG00000011776	YEATS2	-0.918929497	4.613771328	18.03974559	2.16E-05	1.07E-04
XLOC_004722	131300281	131300358	1	ENSSSCT00000012893	ENSSSCG00000011781	ENSSSCG00000011781	1.004471794	1.554118881	12.99547088	3.12E-04	1.19E-03
XLOC_004725	131521546	131521657	1	ENSSSCT00000024478	ENSSSCG00000025374	DVL3	0.496247366	6.617344919	6.544478182	1.05E-02	2.52E-02
XLOC_004726	131534147	131534276	1	ENSSSCT00000030395	ENSSSCG00000024437	AP2M1	0.426833536	8.610783003	5.256019506	2.19E-02	4.69E-02
XLOC_004728	131569101	131569285	1	ENSSSCT00000027265	ENSSSCG00000026185	VWA5B2	1.4907614	2.422262248	28.01491814	1.20E-07	8.91E-07
XLOC_004732	131643278	131643429	1	ENSSSCT00000026490	ENSSSCG00000030255	EIF4G1	0.469925539	9.238683056	7.259959618	7.05E-03	1.79E-02
XLOC_004738	132225048	132225195	1	ENSSSCT00000012900	ENSSSCG00000011788	VPS8	0.593937947	2.953937939	7.046330143	7.94E-03	1.98E-02
XLOC_004740	132865692	132865898	1	ENSSSCT00000012903	ENSSSCG00000011791	MAP3K13	0.936035725	2.203025025	14.18109901	1.66E-04	6.74E-04
XLOC_004742	133290284	133290428	1	ENSSSCT00000027000	ENSSSCG00000029935	ENSSSCG00000029935	-0.780421015	1.271057683	6.025279549	1.41E-02	3.23E-02
XLOC_004745	133782313	133782738	1	ENSSSCT00000012910	ENSSSCG00000011798	DNAJB11	0.647963682	6.914282587	9.410206175	2.16E-03	6.46E-03
XLOC_004747	133870134	133870177	1	ENSSSCT00000012912	ENSSSCG00000011800	FETUB	9.84467584	0.755430476	190.7477973	2.18E-43	2.83E-41
XLOC_004749	133911187	133911659	1	ENSSSCT00000012914	ENSSSCG00000011802	KNG1	2.199338763	-0.58921574	23.72511981	1.11E-06	7.05E-06
XLOC_004767	137315798	137315845	1	ENSSSCT00000028024	ENSSSCG00000021206	IL1RAP	2.95413217	0.128287648	47.80513296	4.71E-12	6.53E-11
XLOC_004769	138043701	138043812	1	ENSSSCT00000012929	ENSSSCG00000011817	CCDC50	-0.825896487	4.708857744	12.45768754	4.16E-04	1.53E-03
XLOC_004775	141266873	141269495	1	ENSSSCT00000012940	ENSSSCG00000011828	FAM43A	-2.002177709	3.818771473	72.83738471	1.41E-17	3.41E-16
XLOC_004778	142336267	142336774	1	ENSSSCT00000012945	ENSSSCG00000011833	DLG1	0.670291592	5.235473728	9.959496722	1.60E-03	4.98E-03
XLOC_004781	142805249	142805375	1	ENSSSCT00000012953	ENSSSCG00000011841	SENP5	-0.653009549	5.144511743	9.864529654	1.68E-03	5.21E-03
XLOC_004783	143238518	143238760	1	ENSSSCT00000012957	ENSSSCG00000011845	PCYT1A	0.722352731	7.666675102	13.55939586	2.31E-04	9.05E-04
XLOC_004785	143409743	143409824	1	ENSSSCT00000012960	ENSSSCG00000011848	TFRC	1.249571209	7.131917282	38.3465218	5.92E-10	6.11E-09
XLOC_004787	143647198	143647378	1	CUFF.113.3	NA	TNK2	-0.980107235	4.850759365	24.62423956	6.97E-07	4.57E-06
XLOC_004788	143786443	143786568	1	ENSSSCT00000012962	ENSSSCG00000011850	MUC4	-1.464248173	1.219221352	18.42523774	1.77E-05	8.87E-05
XLOC_004797	144631187	144631376	1	ENSSSCT00000012973	ENSSSCG00000011860	SLC12A8	1.579720002	1.169798804	25.08265884	5.49E-07	3.67E-06
XLOC_004798	144698721	144698821	1	ENSSSCT00000022398	ENSSSCG00000026935	ENSSSCG00000026935	0.721268027	3.624344508	6.15970179	1.31E-02	3.03E-02
XLOC_004800	145063935	145064185	1	ENSSSCT00000022383	ENSSSCG00000024844	ITGB5	1.747153179	3.230588742	42.16279631	8.40E-11	9.74E-10
XLOC_004801	145203730	145203885	1	ENSSSCT00000023701	ENSSSCG00000030362	ENSSSCG00000030362	1.542930457	2.512153367	26.5481153	2.57E-07	1.82E-06
XLOC_004802	145971197	145971747	1	ENSSSCT00000029688	ENSSSCG00000025349	CCDC14	-1.131289004	3.190222598	22.19980835	2.46E-06	1.46E-05
XLOC_004804	147189059	147189195	1	ENSSSCT00000012985	ENSSSCG00000011871	DIRC2	0.564214776	4.64913158	6.709498511	9.59E-03	2.33E-02
XLOC_004806	147586921	147586935	1	ENSSSCT00000024474	ENSSSCG00000027709	PARP9	0.608525458	7.331205183	11.57546127	6.68E-04	2.32E-03
XLOC_004808	147721374	147722366	1	ENSSSCT00000030357	ENSSSCG00000029716	WDR5B	-0.678605431	2.22622538	7.209508667	7.25E-03	1.83E-02
XLOC_004811	148157364	148157654	1	ENSSSCT00000026283	ENSSSCG00000025436	ILDR1	1.984734637	0.524530919	31.50820154	1.99E-08	1.67E-07
XLOC_004812	148308764	148308873	1	ENSSSCT00000012997	ENSSSCG00000011881	IQCB1	-1.311654985	1.934599187	29.3189975	6.14E-08	4.76E-07
XLOC_004814	148480008	148480136	1	ENSSSCT00000013000	ENSSSCG00000011884	HCLS1	-1.790716835	6.710512677	74.60894542	5.74E-18	1.44E-16
XLOC_004817	149301801	149301896	1	ENSSSCT00000013005	ENSSSCG00000011888	GPR156	2.592030363	0.744314022	57.79986132	2.90E-14	5.17E-13
XLOC_004818	149430809	149431279	1	ENSSSCT00000013006	ENSSSCG00000011889	GSK3B	0.520778845	5.54485913	8.690068373	3.20E-03	9.05E-03
XLOC_004819	149914818	149915032	1	ENSSSCT00000013014	ENSSSCG00000011893	COX17	-0.664747351	6.626584689	8.721521842	3.14E-03	8.92E-03
XLOC_004820	149932130	149933025	1	ENSSSCT00000013015	ENSSSCG00000011894	POPDC2	-1.335904054	2.221569584	13.22811459	2.76E-04	1.06E-03
XLOC_004821	150096807	150097213	1	ENSSSCT00000013023	ENSSSCG00000011901	TMEM39A	0.651778812	4.574508893	11.7499821	6.08E-04	2.14E-03
XLOC_004822	150184890	150185609	1	ENSSSCT00000013026	ENSSSCG00000011903	ENSSSCG00000011903	-0.784651973	0.930002738	7.059389146	7.89E-03	1.97E-02
XLOC_004824	151278156	151278428	1	ENSSSCT00000013031	ENSSSCG00000011908	ENSSSCG00000011908	1.557063915	-0.704840848	14.19706369	1.65E-04	6.69E-04
XLOC_004825	153563024	153563173	1	ENSSSCT00000030211	ENSSSCG00000027941	LSAMP	1.131777963	2.774130753	22.68648261	1.91E-06	1.16E-05
XLOC_004842	157376015	157376219	1	ENSSSCT00000030905	ENSSSCG00000025803	ENSSSCG00000025803	0.855215866	2.438353795	11.2931029	7.78E-04	2.64E-03
XLOC_004843	157394414	157394564	1	ENSSSCT00000030237	ENSSSCG00000021511	GCET2	-4.72341603	5.47954612	252.8352565	6.26E-57	1.39E-54
XLOC_004845	158524401	158524531	1	CUFF.117.2	NA	PVRL3	0.669005546	5.95874954	11.31220784	7.70E-04	2.62E-03
XLOC_004846	158884947	158885269	1	ENSSSCT00000013060	ENSSSCG00000011936	ZBED2	0.718062572	2.034321953	7.136871996	7.55E-03	1.89E-02
XLOC_004852	159846561	159846688	1	ENSSSCT00000013064	ENSSSCG00000011939	RETNLB	2.539942072	4.880621501	108.3536078	2.25E-25	1.01E-23
XLOC_004854	160336836	160337160	1	ENSSSCT00000013066	ENSSSCG00000011941	IFT57	-0.911158515	2.74760201	15.01207283	1.07E-04	4.54E-04
XLOC_004856	162677245	162677447	1	ENSSSCT00000023448	ENSSSCG00000022486	CBLB	-1.032040748	5.706082839	25.81001766	3.77E-07	2.60E-06
XLOC_004870	168425736	168425831	1	ENSSSCT00000013096	ENSSSCG00000011968	NIT2	0.577043	4.490217897	9.338981909	2.24E-03	6.67E-03
XLOC_004871	169086152	169086479	1	ENSSSCT00000013101	ENSSSCG00000011973	COL8A1	-2.17429653	3.103704768	43.58405647	4.06E-11	4.95E-10
XLOC_004890	176779017	176779212	1	ENSSSCT00000027202	ENSSSCG00000025392	ENSSSCG00000025392	1.463019553	3.573783527	40.30501727	2.17E-10	2.37E-09
XLOC_004895	184018402	184018699	1	ENSSSCT00000013131	ENSSSCG00000012000	GBE1	1.123460431	2.761432456	17.77620613	2.48E-05	1.21E-04
XLOC_004896	186520074	186520128	1	ENSSSCT00000013132	ENSSSCG00000012001	ROBO1	0.510234206	4.233786477	5.634761534	1.76E-02	3.91E-02
XLOC_004900	189414690	189414939	1	ENSSSCT00000013137	ENSSSCG00000012006	ENSSSCG00000012006	-1.840443301	4.124145729	48.66541038	3.04E-12	4.32E-11
XLOC_004908	192971759	192972252	1	ENSSSCT00000013149	ENSSSCG00000012018	CHODL	0.781967732	0.009520235	5.588311252	1.81E-02	4.00E-02
XLOC_004914	199172158	199172245	1	ENSSSCT00000032188	ENSSSCG00000022632	ENSSSCG00000022632	-0.878905665	0.899991628	8.731291781	3.13E-03	8.88E-03
XLOC_004915	200326440	200326738	1	ENSSSCT00000031950	ENSSSCG00000029488	ENSSSCG00000029488	0.87519173	1.575272735	7.252066597	7.08E-03	1.79E-02
XLOC_004924	205620986	205621141	1	ENSSSCT00000029514	ENSSSCG00000021355	SOD1	1.065316852	8.218825877	30.83430011	2.81E-08	2.30E-07
XLOC_004937	209752044	209752572	1	ENSSSCT00000027272	ENSSSCG00000020706	ENSSSCG00000020706	1.993014191	7.176567919	98.4140006	3.39E-23	1.32E-21
XLOC_004939	209860177	209860381	1	ENSSSCT00000013186	ENSSSCG00000012054	DOPEY2	0.581734193	5.116711975	5.769560004	1.63E-02	3.67E-02
XLOC_004941	210075873	210076085	1	ENSSSCT00000013188	ENSSSCG00000012056	CHAF1B	-1.510332422	4.205627026	48.79054088	2.85E-12	4.06E-11
XLOC_004944	210781584	210781727	1	ENSSSCT00000013194	ENSSSCG00000012062	TTC3	0.713137731	4.231940412	8.650571966	3.27E-03	9.22E-03
XLOC_004946	211098174	211098411	1	ENSSSCT00000028889	ENSSSCG00000030480	DYRK1A	-0.932409181	6.661171027	23.4645004	1.27E-06	8.00E-06
XLOC_004952	214758853	214759604	1	ENSSSCT00000013206	ENSSSCG00000012074	BACE2	1.257035897	4.26279116	40.47198111	1.99E-10	2.19E-09
XLOC_004953	214947225	214947449	1	ENSSSCT00000013207	ENSSSCG00000030285	FAM3B	0.88083683	5.635828742	14.55812494	1.36E-04	5.65E-04
XLOC_004961	216523110	216523212	1	ENSSSCT00000028961	ENSSSCG00000025997	ENSSSCG00000025997	0.71666228	4.17989072	13.21647344	2.77E-04	1.07E-03
XLOC_004963	216759345	216759431	1	ENSSSCT00000031598	ENSSSCG00000028137	SIK1	2.321657869	2.377523919	56.79580044	4.83E-14	8.35E-13
XLOC_004964	216898157	216898544	1	ENSSSCT00000028839	ENSSSCG00000029627	PWP2	-0.504308955	5.161259369	6.246589193	1.24E-02	2.91E-02
XLOC_004967	217047199	217047415	1	ENSSSCT00000025356	ENSSSCG00000028197	PFKL	0.754189479	6.763172294	9.299468719	2.29E-03	6.80E-03
XLOC_004975	218086392	218086686	1	ENSSSCT00000027402	ENSSSCG00000028846	COL18A1	0.710359287	6.07278657	8.484014077	3.58E-03	9.97E-03
XLOC_004983	2433541	2433749	1	ENSSSCT00000032548	ENSSSCG00000024938	SH3BP5	-1.626491787	4.35861965	55.51433691	9.28E-14	1.56E-12
XLOC_004985	2605150	2605443	1	ENSSSCT00000024153	ENSSSCG00000028911	COLQ	-3.654407244	-1.048265582	56.3352299	6.11E-14	1.05E-12
XLOC_004986	2714463	2714586	1	ENSSSCT00000030048	ENSSSCG00000026677	HACL1	1.172827926	3.381983296	32.17049837	1.41E-08	1.22E-07
XLOC_004988	2931070	2932242	1	ENSSSCT00000012258	ENSSSCG00000011193	ENSSSCG00000011193	0.621176488	3.044138844	8.168160132	4.26E-03	1.16E-02
XLOC_004989	3071720	3074975	1	ENSSSCT00000012259	ENSSSCG00000011194	ANKRD28	0.706099635	5.822037353	14.18686024	1.66E-04	6.73E-04
XLOC_004994	6017144	6021601	1	ENSSSCT00000012267	ENSSSCG00000011201	SATB1	-1.1051263	4.129699576	26.71705862	2.36E-07	1.67E-06
XLOC_004998	8092439	8092556	1	ENSSSCT00000012273	ENSSSCG00000011207	SGOL1	-1.914415985	3.452756998	48.02241946	4.21E-12	5.87E-11
XLOC_004999	9483097	9486118	1	ENSSSCT00000012274	ENSSSCG00000011208	ZNF385D	-1.021528097	1.111895635	7.213046727	7.24E-03	1.83E-02
XLOC_005003	12134512	12135043	1	ENSSSCT00000032227	ENSSSCG00000024296	NKIRAS1	-1.276492755	2.621906272	29.55151611	5.45E-08	4.25E-07
XLOC_005005	12255892	12256051	1	ENSSSCT00000024835	ENSSSCG00000030310	ENSSSCG00000030310	-0.898499452	6.675408211	14.93993969	1.11E-04	4.70E-04
XLOC_005006	12399955	12404809	1	ENSSSCT00000012277	ENSSSCG00000011211	THRB	0.79221255	4.143326675	14.19497742	1.65E-04	6.70E-04
XLOC_005007	14120032	14120199	1	ENSSSCT00000012279	ENSSSCG00000011213	TOP2B	-0.733365591	7.556968914	10.10899931	1.48E-03	4.64E-03
XLOC_005010	15480082	15483259	1	ENSSSCT00000012285	ENSSSCG00000011218	SLC4A7	1.80230202	6.833629519	55.87760745	7.71E-14	1.31E-12
XLOC_005015	18707605	18707981	1	ENSSSCT00000012293	ENSSSCG00000011226	TGFBR2	0.691406593	4.592296386	8.304121029	3.96E-03	1.09E-02
XLOC_005019	19793481	19796073	1	ENSSSCT00000012297	ENSSSCG00000011230	OSBPL10	-1.011740808	4.750113477	23.25746966	1.42E-06	8.81E-06
XLOC_005023	20444836	20444886	1	ENSSSCT00000026794	ENSSSCG00000022618	CMTM8	1.471816777	0.560847897	25.70681222	3.97E-07	2.73E-06
XLOC_005024	20616343	20619212	1	ENSSSCT00000025190	ENSSSCG00000021977	GPD1L	1.473852567	8.041782435	69.30104747	8.45E-17	1.89E-15
XLOC_005027	23693327	23694605	1	CUFF.89.3	NA	LRRFIP2	-0.490998382	5.73852225	6.810444042	9.06E-03	2.21E-02
XLOC_005028	23780210	23782036	1	ENSSSCT00000032126	ENSSSCG00000030247	EPM2AIP1	0.8063482	2.454118637	11.26884295	7.88E-04	2.67E-03
XLOC_005034	24848154	24848419	1	ENSSSCT00000012313	ENSSSCG00000011246	VILL	1.488489878	4.172701871	42.15005619	8.45E-11	9.80E-10
XLOC_005038	25168719	25169252	1	ENSSSCT00000012317	ENSSSCG00000011250	ACAA	1.314258838	6.687001609	38.21575502	6.33E-10	6.49E-09
XLOC_005039	25302795	25302872	1	ENSSSCT00000012321	ENSSSCG00000011254	XYLB	2.220582292	4.042890884	92.10833874	8.21E-22	2.91E-20
XLOC_005041	25397310	25397394	1	ENSSSCT00000012323	ENSSSCG00000011256	SLC22A13	5.429620751	2.773961942	124.7163257	5.87E-29	3.40E-27
XLOC_005045	26092997	26095159	1	ENSSSCT00000012332	ENSSSCG00000011264	CSRNP1	-0.669747711	5.471542368	10.92980216	9.46E-04	3.15E-03
XLOC_005058	28610211	28610614	1	ENSSSCT00000012346	ENSSSCG00000011277	CCK	3.614740662	4.890373662	125.9772822	3.11E-29	1.85E-27
XLOC_005063	28946260	28947341	1	ENSSSCT00000012360	ENSSSCG00000011290	HIGD1A	0.605351423	7.998629454	10.28862527	1.34E-03	4.27E-03
XLOC_005065	29168963	29169468	1	ENSSSCT00000012364	ENSSSCG00000011294	FAM198A	0.718576053	0.885367851	5.239195836	2.21E-02	4.73E-02
XLOC_005066	29629877	29630081	1	ENSSSCT00000012366	ENSSSCG00000011296	ANO10	0.593959708	5.803873684	7.209875991	7.25E-03	1.83E-02
XLOC_005068	30802226	30803428	1	ENSSSCT00000012379	ENSSSCG00000011308	KIAA1143	-0.921392438	3.281288667	13.63500148	2.22E-04	8.73E-04
XLOC_005069	30992609	30992767	1	ENSSSCT00000012372	ENSSSCG00000011301	ZDHHC3	1.05816538	5.184953867	27.86435842	1.30E-07	9.60E-07
XLOC_005070	31138040	31138469	1	ENSSSCT00000012368	ENSSSCG00000011298	CDCP1	1.372556196	4.820690019	24.10967875	9.10E-07	5.85E-06
XLOC_005071	31259094	31259238	1	ENSSSCT00000024122	ENSSSCG00000026521	ENSSSCG00000026521	0.79383648	2.164448897	12.45717421	4.16E-04	1.53E-03
XLOC_005079	32200269	32200374	1	ENSSSCT00000012390	ENSSSCG00000011317	FYCO1	1.416776021	4.410130901	28.71773589	8.37E-08	6.36E-07
XLOC_005080	32247996	32251604	1	ENSSSCT00000023382	ENSSSCG00000026707	XCR1	0.841189311	3.194318367	8.198273288	4.19E-03	1.14E-02
XLOC_005084	32364951	32366855	1	ENSSSCT00000028592	ENSSSCG00000024270	CCR2	1.138792711	1.215048317	7.183928705	7.36E-03	1.85E-02
XLOC_005085	32577739	32577953	1	ENSSSCT00000030564	ENSSSCG00000029879	LTF	4.199918072	2.007579313	31.38271788	2.12E-08	1.77E-07
XLOC_005088	32835251	32835433	1	ENSSSCT00000030929	ENSSSCG00000023664	ENSSSCG00000023664	0.843719994	4.954266609	8.051346641	4.55E-03	1.22E-02
XLOC_005095	33143399	33144261	1	ENSSSCT00000012409	ENSSSCG00000011332	SETD2	-0.540899266	6.787565027	9.023211678	2.67E-03	7.73E-03
XLOC_005098	33483932	33484360	1	ENSSSCT00000028855	ENSSSCG00000026281	SCAP	-0.515855921	6.459428752	7.232244747	7.16E-03	1.81E-02
XLOC_005106	34164821	34165015	1	ENSSSCT00000025526	ENSSSCG00000021494	ENSSSCG00000021494	-0.517362625	2.69681846	5.581465869	1.82E-02	4.01E-02
XLOC_005109	34290453	34290534	1	ENSSSCT00000012423	ENSSSCG00000011346	PLXNA1	1.621527202	3.390523334	39.67566982	3.00E-10	3.22E-09
XLOC_005110	34294969	34295547	1	ENSSSCT00000012424	ENSSSCG00000011347	NME6	0.485752887	5.325174346	6.532600562	1.06E-02	2.54E-02
XLOC_005117	34563963	34564036	1	ENSSSCT00000012436	ENSSSCG00000011359	ENSSSCG00000011359	-0.736788578	3.218681379	12.27432587	4.59E-04	1.67E-03
XLOC_005119	34582659	34583176	1	ENSSSCT00000012438	ENSSSCG00000011361	SLC26A6	-2.995746733	6.897181527	168.3644273	1.68E-38	1.67E-36
XLOC_005121	34688004	34688166	1	ENSSSCT00000012441	ENSSSCG00000011363	PRKAR2A	0.990864946	4.50943254	12.33184229	4.45E-04	1.62E-03
XLOC_005122	34777399	34778219	1	ENSSSCT00000012444	ENSSSCG00000011366	SLC25A20	0.897808478	5.347330725	23.51976587	1.24E-06	7.79E-06
XLOC_005134	35149494	35150770	1	ENSSSCT00000022584	ENSSSCG00000022080	RHOA	-0.473553028	8.491789249	6.38113437	1.15E-02	2.73E-02
XLOC_005135	35394207	35394368	1	ENSSSCT00000012464	ENSSSCG00000011386	MST1	0.870612681	3.316809742	12.04085975	5.20E-04	1.86E-03
XLOC_005136	35426661	35428187	1	ENSSSCT00000012466	ENSSSCG00000011388	AMIGO3	0.533925309	4.37304058	6.408895578	1.14E-02	2.69E-02
XLOC_005137	35429913	35430297	1	ENSSSCT00000012467	ENSSSCG00000011389	GMPPB	1.043101269	5.250464579	26.82131236	2.23E-07	1.59E-06
XLOC_005141	35543752	35543901	1	ENSSSCT00000023852	ENSSSCG00000026977	TRAIP	-1.356553064	2.678602677	23.61088944	1.18E-06	7.45E-06
XLOC_005143	35576965	35578646	1	ENSSSCT00000032178	ENSSSCG00000024930	ENSSSCG00000024930	1.030701538	1.706650312	10.6382954	1.11E-03	3.61E-03
XLOC_005144	35590568	35590814	1	ENSSSCT00000024818	ENSSSCG00000027992	MST1R	0.949734583	6.866258208	13.56601622	2.30E-04	9.03E-04
XLOC_005145	35607318	35607751	1	ENSSSCT00000028812	ENSSSCG00000025791	MON1A	0.828053365	5.168142851	12.91811842	3.25E-04	1.23E-03
XLOC_005147	35969382	35970075	1	ENSSSCT00000012481	ENSSSCG00000011402	HYAL3	1.155680484	6.668415119	26.34862801	2.85E-07	2.00E-06
XLOC_005148	35976670	35977236	1	ENSSSCT00000012484	ENSSSCG00000011404	HYAL1	1.69094009	6.986349195	43.73808062	3.75E-11	4.59E-10
XLOC_005149	35983756	35984467	1	ENSSSCT00000012485	ENSSSCG00000011405	HYAL2	0.707450622	6.540808933	9.404357106	2.16E-03	6.48E-03
XLOC_005155	36023303	36025396	1	ENSSSCT00000012492	ENSSSCG00000011412	CACNA2D2	1.096621493	1.140832609	15.42210854	8.60E-05	3.73E-04
XLOC_005160	36895068	36895763	1	ENSSSCT00000012501	ENSSSCG00000011421	MANF	0.510490463	6.926359966	6.027632277	1.41E-02	3.23E-02
XLOC_005169	37296619	37298728	1	ENSSSCT00000027042	ENSSSCG00000026847	ABHD14B	0.7006806	7.191354466	10.6164991	1.12E-03	3.65E-03
XLOC_005173	37485392	37485418	1	ENSSSCT00000012506	ENSSSCG00000011426	POC1A	-1.016269231	3.602775453	16.42993214	5.05E-05	2.30E-04
XLOC_005175	37565170	37566431	1	ENSSSCT00000012512	ENSSSCG00000011432	GLYCTK	3.867571033	5.36962443	155.0064192	1.40E-35	1.17E-33
XLOC_005176	37619537	37620621	1	ENSSSCT00000012514	ENSSSCG00000011434	PPM1M	-1.624900563	4.930953665	57.04264527	4.26E-14	7.41E-13
XLOC_005181	37868518	37872346	1	ENSSSCT00000012524	ENSSSCG00000011444	NT5DC2	-1.43448419	5.320827099	42.61883941	6.65E-11	7.86E-10
XLOC_005184	38212236	38213957	1	ENSSSCT00000012535	ENSSSCG00000011454	SFMBT1	-0.915254551	3.616368981	18.99745034	1.31E-05	6.77E-05
XLOC_005185	38418428	38418702	1	ENSSSCT00000025213	ENSSSCG00000021408	TKT	0.614807572	8.317045664	9.974160007	1.59E-03	4.95E-03
XLOC_005192	40871933	40876058	1	ENSSSCT00000027852	ENSSSCG00000029852	WNT5A	1.038007947	3.284194903	9.970953322	1.59E-03	4.95E-03
XLOC_005197	42339285	42339781	1	ENSSSCT00000028725	ENSSSCG00000024201	FAM208A	-0.777155367	5.492829793	11.58139179	6.66E-04	2.31E-03
XLOC_005198	42429444	42431669	1	ENSSSCT00000022976	ENSSSCG00000030359	ARHGEF3	-0.681643064	4.548372448	10.40706346	1.26E-03	4.04E-03
XLOC_005202	43455340	43455582	1	ENSSSCT00000012550	ENSSSCG00000011468	SLMAP	0.864351451	3.202522439	14.0490598	1.78E-04	7.19E-04
XLOC_005205	43928154	43928257	1	ENSSSCT00000012554	ENSSSCG00000011472	DNASE1L3	-0.556308521	4.160087827	6.525828992	1.06E-02	2.55E-02
XLOC_005207	44232258	44232594	1	ENSSSCT00000012559	ENSSSCG00000011477	ACOX2	1.789119805	5.404002992	53.9091042	2.10E-13	3.42E-12
XLOC_005208	44287542	44288207	1	ENSSSCT00000012560	ENSSSCG00000011478	FAM107A	1.43565402	1.412561503	26.04330831	3.34E-07	2.32E-06
XLOC_005209	44467148	44467237	1	ENSSSCT00000029156	ENSSSCG00000025529	FAM3D	1.177335224	2.969439566	20.87819068	4.89E-06	2.76E-05
XLOC_005210	44581185	44581619	1	ENSSSCT00000012564	ENSSSCG00000011482	C3orf67	-1.090120664	1.743382042	19.46293303	1.03E-05	5.43E-05
XLOC_005216	49908408	49911060	1	ENSSSCT00000012576	ENSSSCG00000011493	ATXN7	-0.563628016	5.619300374	8.320759916	3.92E-03	1.08E-02
XLOC_005222	51684590	51688177	1	ENSSSCT00000012581	ENSSSCG00000011497	BAIAP1	0.631107312	5.034336588	9.936106205	1.62E-03	5.03E-03
XLOC_005227	53672062	53673201	1	ENSSSCT00000012586	ENSSSCG00000011501	SUCLG2	0.434733499	8.158940255	5.409960944	2.00E-02	4.35E-02
XLOC_005238	57861430	57866534	1	ENSSSCT00000022793	ENSSSCG00000027675	FOXP1	-1.52829219	5.730482256	37.65807971	8.43E-10	8.53E-09
XLOC_005244	59745951	59747406	1	ENSSSCT00000012605	ENSSSCG00000011518	SHQ1	-0.738408735	3.502847957	13.10548441	2.94E-04	1.12E-03
XLOC_005256	67255361	67256469	1	ENSSSCT00000012622	ENSSSCG00000011532	SUMF1	0.539373419	6.138549063	9.497293817	2.06E-03	6.20E-03
XLOC_005258	68147561	68149633	1	ENSSSCT00000028756	ENSSSCG00000020679	EDEM1	1.560978347	3.925000439	27.85951925	1.30E-07	9.62E-07
XLOC_005262	72811828	72815574	1	ENSSSCT00000024764	ENSSSCG00000030273	ENSSSCG00000030273	-0.587124636	5.96985971	7.10611082	7.68E-03	1.92E-02
XLOC_005263	72993513	72993970	1	ENSSSCT00000012635	ENSSSCG00000011545	ENSSSCG00000011545	1.371566772	0.178841585	14.36012895	1.51E-04	6.19E-04
XLOC_005264	73102874	73102963	1	ENSSSCT00000012639	ENSSSCG00000011549	OGG1	-1.011992234	3.448775064	20.6235604	5.59E-06	3.12E-05
XLOC_005265	73110017	73110865	1	ENSSSCT00000012638	ENSSSCG00000011548	BRPF1	-0.770223215	5.954835614	17.65282277	2.65E-05	1.28E-04
XLOC_005266	73136411	73136569	1	ENSSSCT00000012637	ENSSSCG00000011547	CPNE9	-2.325854632	0.900104995	49.84733759	1.66E-12	2.44E-11
XLOC_005267	73202082	73202668	1	ENSSSCT00000012645	ENSSSCG00000011555	RPUSD3	-0.659638662	4.407028149	10.29006687	1.34E-03	4.27E-03
XLOC_005268	73216901	73217582	1	ENSSSCT00000012648	ENSSSCG00000011557	CIDE-C	2.546885401	5.639112525	104.6002404	1.49E-24	6.28E-23
XLOC_005270	73293302	73294478	1	ENSSSCT00000012654	ENSSSCG00000011562	TMEM111	0.503861848	6.903837943	8.750653161	3.09E-03	8.81E-03
XLOC_005271	73484189	73486085	1	ENSSSCT00000012661	ENSSSCG00000011569	TATDN2	-0.548136461	5.575724238	8.525709853	3.50E-03	9.77E-03
XLOC_005272	73509330	73510515	1	ENSSSCT00000012662	ENSSSCG00000011570	IRAK2	0.926041491	3.953958568	18.71606017	1.52E-05	7.74E-05
XLOC_005273	73561594	73561842	1	ENSSSCT00000012664	ENSSSCG00000011572	SEC13	0.667677003	5.623799424	13.18591247	2.82E-04	1.08E-03
XLOC_005276	74919168	74919439	1	ENSSSCT00000025271	ENSSSCG00000030581	VGLL4	1.019546221	2.689902569	17.34791023	3.11E-05	1.48E-04
XLOC_005278	75371790	75371912	1	ENSSSCT00000030891	ENSSSCG00000029587	TIMP4	2.203872219	0.214431112	35.69863552	2.30E-09	2.21E-08
XLOC_005279	75741484	75741824	1	ENSSSCT00000012674	ENSSSCG00000011581	MKRN2-AS1	1.147268928	3.51400251	18.38097136	1.81E-05	9.06E-05
XLOC_005296	78904159	78904785	1	ENSSSCT00000032304	ENSSSCG00000020690	ENSSSCG00000020690	1.160989253	2.867125358	28.73390231	8.30E-08	6.31E-07
XLOC_005297	78944341	78948481	1	ENSSSCT00000031104	ENSSSCG00000027812	IQSEC1	-1.036390046	5.42336131	27.81140082	1.34E-07	9.84E-07
XLOC_005303	79273134	79273713	1	ENSSSCT00000012709	ENSSSCG00000011612	RPN1	0.840946398	8.33662097	21.25565763	4.02E-06	2.30E-05
XLOC_005304	79390523	79390759	1	ENSSSCT00000012708	ENSSSCG00000011611	C3orf37	-2.873194499	5.771983569	130.948516	2.54E-30	1.61E-28
XLOC_005306	79433536	79434180	1	ENSSSCT00000012710	ENSSSCG00000011613	H1FX	-1.243264241	5.897897588	22.82424072	1.78E-06	1.09E-05
XLOC_005308	79606188	79608100	1	ENSSSCT00000012715	ENSSSCG00000011618	GATA2	1.28308893	2.484713861	24.57973397	7.13E-07	4.67E-06
XLOC_005309	79737140	79737760	1	ENSSSCT00000012718	ENSSSCG00000011621	SEC61A1	1.158291329	6.514772748	33.45223959	7.30E-09	6.53E-08
XLOC_005313	80097426	80097639	1	ENSSSCT00000024591	ENSSSCG00000021397	PODXL2	0.606141564	1.245658884	5.153204669	2.32E-02	4.94E-02
XLOC_005314	80148532	80149310	1	ENSSSCT00000012721	ENSSSCG00000011624	MCM2	-1.41770531	6.504904279	47.67784441	5.02E-12	6.93E-11
XLOC_005316	80507851	80508305	1	ENSSSCT00000027049	ENSSSCG00000026804	ENSSSCG00000026804	0.909918142	3.107102407	13.97400071	1.85E-04	7.44E-04
XLOC_005317	80518366	80518543	1	ENSSSCT00000031942	ENSSSCG00000024001	PLXNA1	1.2024848	3.703627855	25.58633991	4.23E-07	2.89E-06
XLOC_005318	80680406	80680567	1	ENSSSCT00000027349	ENSSSCG00000023929	TXNRD3	0.529273793	4.080273032	6.960407087	8.33E-03	2.07E-02
XLOC_005321	81305209	81305660	1	ENSSSCT00000012726	ENSSSCG00000011629	ACAD11	0.92199874	5.461807206	16.37100758	5.21E-05	2.36E-04
XLOC_005322	81417222	81417416	1	ENSSSCT00000012730	ENSSSCG00000011632	ENSSSCG00000011632	0.985567172	2.415287491	19.89045426	8.20E-06	4.44E-05
XLOC_005325	82312067	82312367	1	ENSSSCT00000023340	ENSSSCG00000030540	ENSSSCG00000030540	-0.967430263	3.625774955	9.316499976	2.27E-03	6.74E-03
XLOC_005335	84409959	84410057	1	ENSSSCT00000026109	ENSSSCG00000025212	ENSSSCG00000025212	1.118700689	0.167259918	9.251030147	2.35E-03	6.94E-03
XLOC_005336	84435242	84435953	1	ENSSSCT00000012751	ENSSSCG00000011649	PPP2R3A	0.781012443	1.239127999	6.723208964	9.52E-03	2.31E-02
XLOC_005337	84520140	84521731	1	ENSSSCT00000012752	ENSSSCG00000011650	MSL2	-0.48057305	4.534022963	5.302273537	2.13E-02	4.59E-02
XLOC_005338	84691732	84693756	1	ENSSSCT00000012756	ENSSSCG00000011652	STAG1	-1.077643415	5.048186375	23.52063745	1.24E-06	7.79E-06
XLOC_005343	86477518	86477978	1	ENSSSCT00000031784	ENSSSCG00000029190	ENSSSCG00000029190	0.702236102	1.385034602	5.895099994	1.52E-02	3.44E-02
XLOC_005346	86756009	86756542	1	ENSSSCT00000023265	ENSSSCG00000026746	CEP70	-1.291045268	4.139127713	26.80506517	2.25E-07	1.60E-06
XLOC_005347	87082123	87082572	1	ENSSSCT00000026585	ENSSSCG00000023814	FAIM1	0.55972196	2.616991637	5.723324314	1.67E-02	3.75E-02
XLOC_005348	87095136	87095992	1	ENSSSCT00000024030	ENSSSCG00000021203	PIK3CB	0.561739459	2.856405063	5.468270256	1.94E-02	4.23E-02
XLOC_005351	87895226	87895321	1	ENSSSCT00000012767	ENSSSCG00000011662	COPB2	0.563725019	7.469121202	9.273261017	2.33E-03	6.87E-03
XLOC_005352	87988026	87988298	1	ENSSSCT00000012768	ENSSSCG00000011663	RBP2	4.378976177	8.853132541	321.6795748	6.24E-72	2.82E-69
XLOC_005357	90755731	90755880	1	ENSSSCT00000012783	ENSSSCG00000011677	GK5	1.926748874	2.947398073	61.93304479	3.55E-15	6.85E-14
XLOC_005359	90978674	90979017	1	ENSSSCT00000012786	ENSSSCG00000011679	ATR	-1.037894021	4.966393599	21.4692844	3.60E-06	2.09E-05
XLOC_005360	91282140	91282752	1	ENSSSCT00000012791	ENSSSCG00000011683	PCOLCE2	-1.690417621	2.292685944	21.98754005	2.74E-06	1.62E-05
XLOC_005370	94320965	94322875	1	ENSSSCT00000012798	ENSSSCG00000011690	PLSCR4	-1.97970695	4.69483205	68.53086651	1.25E-16	2.75E-15
XLOC_005380	98017331	98017968	1	ENSSSCT00000012815	ENSSSCG00000011705	COMMD2	-0.605829675	4.485390328	9.076964151	2.59E-03	7.53E-03
XLOC_005382	98233243	98233340	1	ENSSSCT00000025236	ENSSSCG00000030260	PFN2	-0.732794662	1.744114338	5.598965291	1.80E-02	3.98E-02
XLOC_005383	98827874	98827914	1	ENSSSCT00000028119	ENSSSCG00000028477	SERP1	0.718400998	3.997894756	12.10905722	5.02E-04	1.80E-03
XLOC_005385	99019276	99023340	1	ENSSSCT00000027016	ENSSSCG00000027598	SELT	0.47288391	7.374266806	6.053647224	1.39E-02	3.19E-02
XLOC_005386	99072410	99077082	1	ENSSSCT00000027338	ENSSSCG00000024295	SIAH2	0.496284228	4.555029243	6.837119788	8.93E-03	2.19E-02
XLOC_005388	99455568	99456818	1	ENSSSCT00000012822	ENSSSCG00000011712	P2RY14	1.011640685	2.243369525	16.76237475	4.24E-05	1.96E-04
XLOC_005391	99784679	99785695	1	ENSSSCT00000012826	ENSSSCG00000011716	P2RY13	0.939234319	0.879401817	8.028696197	4.60E-03	1.24E-02
XLOC_005392	99846480	99847381	1	ENSSSCT00000012827	ENSSSCG00000011717	IGSF10	-1.319409484	-0.118167916	12.70428453	3.65E-04	1.36E-03
XLOC_005397	103430464	103432538	1	ENSSSCT00000027658	ENSSSCG00000026718	PLCH1	2.042504637	4.305963044	65.15010687	6.94E-16	1.43E-14
XLOC_005399	103717654	103719504	1	ENSSSCT00000027200	ENSSSCG00000025316	SLC33A1	0.695777796	6.314361777	13.32307698	2.62E-04	1.01E-03
XLOC_005402	104483992	104484604	1	ENSSSCT00000032102	ENSSSCG00000030567	SSR3	0.503277957	7.099341803	7.322215669	6.81E-03	1.73E-02
XLOC_005410	106755175	106755612	1	ENSSSCT00000023744	ENSSSCG00000028623	RARRES1	-0.819496499	4.510587422	9.454450994	2.11E-03	6.32E-03
XLOC_005414	108078842	108080492	1	ENSSSCT00000032569	ENSSSCG00000027790	ENSSSCG00000027790	-0.935436409	5.480270705	16.96188572	3.81E-05	1.78E-04
XLOC_005415	108339825	108340067	1	ENSSSCT00000024496	ENSSSCG00000030666	ENSSSCG00000030666	-0.976461685	1.586351235	12.33613515	4.44E-04	1.62E-03
XLOC_005416	108425883	108427353	1	ENSSSCT00000012843	ENSSSCG00000011732	TRIM59	-1.335733577	3.249431001	28.76721501	8.16E-08	6.22E-07
XLOC_005419	109170833	109172666	1	ENSSSCT00000026210	ENSSSCG00000021774	B3GALNT1	-0.634475109	2.800986877	6.711874518	9.58E-03	2.32E-02
XLOC_005423	112716748	112717071	1	ENSSSCT00000012846	ENSSSCG00000011735	SI	-1.22651787	10.86692157	13.81321453	2.02E-04	8.03E-04
XLOC_005424	112884585	112887524	1	ENSSSCT00000012847	ENSSSCG00000011736	SLITRK3	-1.589450501	1.755730442	16.78719163	4.18E-05	1.94E-04
XLOC_005425	113411283	113412786	1	ENSSSCT00000026297	ENSSSCG00000021503	BCHE	2.287202669	6.991839108	107.6025401	3.28E-25	1.46E-23
XLOC_005426	114708594	114708860	1	ENSSSCT00000023640	ENSSSCG00000023393	ZBBX	4.777786434	1.669521103	126.6204741	2.25E-29	1.35E-27
XLOC_005430	115375496	115377236	1	ENSSSCT00000012852	ENSSSCG00000011741	GOLIM4	0.682390404	6.415019516	9.658430816	1.88E-03	5.74E-03
XLOC_005431	116467997	116468597	1	CUFF.109.2	NA	MECOM	2.624414005	3.78738603	116.0210169	4.70E-27	2.40E-25
XLOC_005444	118535743	118536169	1	ENSSSCT00000027703	ENSSSCG00000020927	SLC2A2	1.355632443	6.096377362	23.0958658	1.54E-06	9.51E-06
XLOC_005446	118591225	118591308	1	ENSSSCT00000024139	ENSSSCG00000028905	TNIK	0.908328554	4.617223244	11.91420569	5.57E-04	1.98E-03
XLOC_005447	118705586	118705824	1	ENSSSCT00000030826	ENSSSCG00000020763	ENSSSCG00000020763	1.163329239	3.329272523	15.08401415	1.03E-04	4.39E-04
XLOC_005448	119143381	119143605	1	ENSSSCT00000012861	ENSSSCG00000011750	PLD1	0.723630239	4.637351085	7.885153936	4.98E-03	1.33E-02
XLOC_005449	119779314	119783038	1	ENSSSCT00000012863	ENSSSCG00000011752	FNDC3B	0.837013989	5.341755452	14.75686801	1.22E-04	5.13E-04
XLOC_005458	126399747	126402197	1	ENSSSCT00000029004	ENSSSCG00000030413	PIK3CA	-1.479390523	5.142840234	33.56461341	6.89E-09	6.20E-08
XLOC_005459	126721106	126722305	1	ENSSSCT00000012874	ENSSSCG00000011763	MRPL47	-0.506670092	4.958331246	5.974302857	1.45E-02	3.31E-02
XLOC_005468	130478533	130481331	1	ENSSSCT00000030536	ENSSSCG00000024393	B3GNT5	1.464266779	5.517110702	47.47538169	5.57E-12	7.62E-11
XLOC_005469	130828813	130832921	1	ENSSSCT00000031712	ENSSSCG00000022729	KLHL6	-4.64293862	7.143904951	211.9687528	5.11E-48	7.63E-46
XLOC_005472	131309017	131309074	1	ENSSSCT00000012894	ENSSSCG00000011782	ENSSSCG00000011782	1.365469429	4.840757768	35.2566945	2.89E-09	2.72E-08
XLOC_005474	131581813	131582061	1	ENSSSCT00000025814	ENSSSCG00000021319	ALG3	0.711966903	4.083589866	11.63106348	6.49E-04	2.26E-03
XLOC_005483	132648184	132648314	1	ENSSSCT00000024873	ENSSSCG00000028398	ENSSSCG00000028398	2.348403055	2.709924833	42.68237896	6.44E-11	7.62E-10
XLOC_005484	132842028	132842155	1	ENSSSCT00000023420	ENSSSCG00000021723	ENSSSCG00000021723	2.112221333	1.518672088	44.02948599	3.23E-11	3.98E-10
XLOC_005488	133022540	133024415	1	ENSSSCT00000012907	ENSSSCG00000011795	IGF2BP2	0.641007409	6.070118643	8.591372024	3.38E-03	9.48E-03
XLOC_005494	133979655	133979826	1	ENSSSCT00000012916	ENSSSCG00000011804	RFC4	-1.592044624	5.208707798	48.03220729	4.19E-12	5.85E-11
XLOC_005496	134620966	134621331	1	ENSSSCT00000012920	ENSSSCG00000011808	SST	1.135313373	5.384861671	21.92753433	2.83E-06	1.67E-05
XLOC_005498	134660903	134662114	1	ENSSSCT00000012922	ENSSSCG00000011810	BCL6	-3.649081656	6.360079588	188.5236047	6.68E-43	8.31E-41
XLOC_005505	139375008	139376294	1	ENSSSCT00000012931	ENSSSCG00000011819	MB21D2	0.80264354	3.065915965	9.049608914	2.63E-03	7.63E-03
XLOC_005514	141934255	141938954	1	ENSSSCT00000028570	ENSSSCG00000027209	ENSSSCG00000027209	-0.607729215	6.821596815	8.816534138	2.99E-03	8.53E-03
XLOC_005522	143289637	143290019	1	ENSSSCT00000012958	ENSSSCG00000011846	NP_001231195.1	-1.866062865	7.977183828	79.79442474	4.15E-19	1.18E-17
XLOC_005524	143848842	143849283	1	ENSSSCT00000012963	ENSSSCG00000011851	MUC20	0.848613937	3.56554183	6.993995193	8.18E-03	2.03E-02
XLOC_005529	144767536	144767682	1	CUFF.114.2	NA	HEG1	1.562879531	2.152147964	16.67358635	4.44E-05	2.05E-04
XLOC_005531	145164317	145164861	1	ENSSSCT00000023434	ENSSSCG00000021656	KALRN	1.066762209	1.683091011	16.9382521	3.86E-05	1.80E-04
XLOC_005534	146236920	146240253	1	ENSSSCT00000030879	ENSSSCG00000020935	PTPLB	1.187826412	2.418582493	24.97793251	5.80E-07	3.86E-06
XLOC_005535	146718997	146721526	1	ENSSSCT00000023567	ENSSSCG00000024904	SEC22A	0.478692264	4.096457533	5.686466606	1.71E-02	3.82E-02
XLOC_005536	146843104	146843710	1	ENSSSCT00000012984	ENSSSCG00000011870	PDIA5	1.369098396	5.40564215	47.81798464	4.68E-12	6.49E-11
XLOC_005539	147351811	147351927	1	ENSSSCT00000026709	ENSSSCG00000028575	DIRC2	0.736168847	2.942638724	7.577172876	5.91E-03	1.53E-02
XLOC_005543	147573124	147573193	1	ENSSSCT00000012990	ENSSSCG00000011876	DTX3L	0.520261127	5.439942165	6.486919501	1.09E-02	2.59E-02
XLOC_005545	147854304	147854509	1	ENSSSCT00000023416	ENSSSCG00000027867	CYTA8_PIG	-0.760053043	3.709957651	10.07618003	1.50E-03	4.71E-03
XLOC_005547	147907932	147909439	1	ENSSSCT00000012993	ENSSSCG00000011878	CASR	-5.588814546	-0.086528353	136.7106966	1.39E-31	9.60E-30
XLOC_005550	148222430	148224280	1	ENSSSCT00000022765	ENSSSCG00000030305	SLC15A2	-2.212689594	6.439109569	47.59035272	5.25E-12	7.22E-11
XLOC_005551	148265682	148266124	1	ENSSSCT00000012996	ENSSSCG00000011880	EAF2	-1.860792024	5.174720499	30.72024009	2.98E-08	2.42E-07
XLOC_005552	148511700	148512535	1	ENSSSCT00000013002	ENSSSCG00000011885	FBXO40	-2.635155217	0.814554355	60.46623804	7.49E-15	1.41E-13
XLOC_005556	149282932	149283140	1	ENSSSCT00000013004	ENSSSCG00000011887	LRRC58	1.177529598	1.350149325	17.47064837	2.92E-05	1.40E-04
XLOC_005557	149710896	149712435	1	ENSSSCT00000013009	ENSSSCG00000011890	PXR	1.131372818	8.639789876	26.24443149	3.01E-07	2.11E-06
XLOC_005564	150088607	150090070	1	ENSSSCT00000025065	ENSSSCG00000027064	ENSSSCG00000027064	0.992710802	1.031693044	11.63870591	6.46E-04	2.25E-03
XLOC_005566	150294290	150295196	1	ENSSSCT00000013027	ENSSSCG00000011904	UPK1B	-4.292415554	1.184636007	151.182294	9.56E-35	7.72E-33
XLOC_005576	155584614	155586281	1	ENSSSCT00000013038	ENSSSCG00000011915	GRAMD1C	0.903531565	6.41053256	15.86510636	6.80E-05	3.01E-04
XLOC_005582	156315861	156317843	1	ENSSSCT00000030863	ENSSSCG00000021965	ENV	4.345935293	4.857289397	45.6799901	1.39E-11	1.81E-10
XLOC_005585	157180878	157181017	1	ENSSSCT00000024809	ENSSSCG00000027820	CD200	-1.815532167	1.860363441	50.08165756	1.47E-12	2.19E-11
XLOC_005586	157419578	157421038	1	ENSSSCT00000022609	ENSSSCG00000028279	ENSSSCG00000028279	0.49536148	4.984426505	5.609105078	1.79E-02	3.96E-02
XLOC_005597	160195017	160198102	1	ENSSSCT00000024843	ENSSSCG00000027275	HHLA2	0.887079642	8.042649918	22.68587133	1.91E-06	1.16E-05
XLOC_005599	160759311	160759398	1	ENSSSCT00000013069	ENSSSCG00000011943	BBX	0.842115555	1.748571119	8.894387781	2.86E-03	8.22E-03
XLOC_005601	162991981	162992068	1	ENSSSCT00000013072	ENSSSCG00000011946	ALCAM	1.303618755	4.108580453	32.33388914	1.30E-08	1.13E-07
XLOC_005606	166744850	166744903	1	ENSSSCT00000013077	ENSSSCG00000011951	NFKBIZ	1.014168389	5.582129699	21.67912253	3.22E-06	1.88E-05
XLOC_005607	166780450	166782629	1	ENSSSCT00000013076	ENSSSCG00000011950	FAM55C	-0.903386354	4.020097702	17.41768765	3.00E-05	1.44E-04
XLOC_005609	166955322	166955448	1	ENSSSCT00000013081	ENSSSCG00000011955	PCNP	-0.71636458	5.46942211	9.599505301	1.95E-03	5.90E-03
XLOC_005614	167905645	167906024	1	ENSSSCT00000013087	ENSSSCG00000011961	TFG	0.764209515	6.004051942	17.85936681	2.38E-05	1.17E-04
XLOC_005618	168192932	168194043	1	ENSSSCT00000013090	ENSSSCG00000011963	TOMM70A	0.501399748	4.032095643	6.671567115	9.80E-03	2.37E-02
XLOC_005619	168397784	168397908	1	ENSSSCT00000030794	ENSSSCG00000030486	ENSSSCG00000030486	0.666440196	3.571820462	8.244024459	4.09E-03	1.12E-02
XLOC_005622	168488952	168489276	1	ENSSSCT00000013098	ENSSSCG00000011970	C3ORF26	-0.68095005	3.602016757	9.372144302	2.20E-03	6.57E-03
XLOC_005623	168935761	168939078	1	ENSSSCT00000013100	ENSSSCG00000011972	FILIP1L	-0.920415615	5.506982804	15.23922717	9.47E-05	4.07E-04
XLOC_005627	170577770	170578846	1	ENSSSCT00000013108	ENSSSCG00000011979	GPR15	-2.131967323	-0.38937707	29.71833118	5.00E-08	3.91E-07
XLOC_005643	172665111	172665146	1	CUFF.122.2	NA	CRYBG3	1.214867158	1.363588976	14.43376087	1.45E-04	6.00E-04
XLOC_005648	176765927	176766426	1	ENSSSCT00000013122	ENSSSCG00000011993	PROS1	1.097114893	5.204767456	32.38714237	1.26E-08	1.10E-07
XLOC_005656	183834656	183834874	1	ENSSSCT00000024901	ENSSSCG00000022789	ENSSSCG00000022789	1.239732672	1.099767175	19.50666135	1.00E-05	5.32E-05
XLOC_005657	184210770	184211172	1	ENSSSCT00000031865	ENSSSCG00000029384	ENSSSCG00000029384	1.063324155	2.34540845	20.70787377	5.35E-06	3.00E-05
XLOC_005658	187691228	187691400	1	ENSSSCT00000013133	ENSSSCG00000012002	ROBO2	1.249190179	0.421110243	11.60358755	6.58E-04	2.29E-03
XLOC_005661	189683758	189683949	1	ENSSSCT00000013139	ENSSSCG00000012008	SAMSN1	-0.648332937	1.87164462	5.862313628	1.55E-02	3.50E-02
XLOC_005662	190062821	190066291	1	ENSSSCT00000028007	ENSSSCG00000021038	NRIP1	1.305982991	4.339331303	22.53059314	2.07E-06	1.25E-05
XLOC_005665	192997371	192997891	1	ENSSSCT00000013150	ENSSSCG00000012019	TMPRSS15	8.169325919	6.138463917	622.3570155	2.30E-137	1.71E-133
XLOC_005673	199291020	199291814	1	ENSSSCT00000013153	ENSSSCG00000012022	APP	1.194755371	8.810116812	36.18791581	1.79E-09	1.74E-08
XLOC_005677	200405037	200405604	1	ENSSSCT00000013159	ENSSSCG00000012027	ADAMTS5	1.134977738	-0.268531335	7.881001152	5.00E-03	1.33E-02
XLOC_005685	202665421	202669234	1	ENSSSCT00000022733	ENSSSCG00000026581	RWDD2B	0.666910176	3.985795201	10.74172841	1.05E-03	3.44E-03
XLOC_005686	202710194	202710574	1	ENSSSCT00000023076	ENSSSCG00000026761	CCT8	-0.490223659	7.462093432	6.389420405	1.15E-02	2.72E-02
XLOC_005696	205172409	205174971	1	CUFF.124.2	NA	TIAM1	-0.897963648	2.918100224	10.90540031	9.59E-04	3.19E-03
XLOC_005697	205632459	205633414	1	ENSSSCT00000030551	ENSSSCG00000021023	SCAF4	-0.437657774	6.164153635	6.151920005	1.31E-02	3.04E-02
XLOC_005706	206922280	206922298	1	ENSSSCT00000024359	ENSSSCG00000028192	DNAJC28	0.815946312	2.165023388	8.262053353	4.05E-03	1.11E-02
XLOC_005708	207005112	207005249	1	ENSSSCT00000029073	ENSSSCG00000027089	DONSON	-0.732461891	5.221613188	15.52117901	8.16E-05	3.56E-04
XLOC_005709	207015271	207015821	1	ENSSSCT00000030581	ENSSSCG00000028377	CRYZL1	-0.528793494	4.59597887	6.103303009	1.35E-02	3.11E-02
XLOC_005711	207336286	207336472	1	ENSSSCT00000013174	ENSSSCG00000012042	ATP5O	0.440577056	8.227701915	6.320822524	1.19E-02	2.81E-02
XLOC_005713	207880013	207880402	1	ENSSSCT00000013181	ENSSSCG00000012049	KCNE1	8.433905166	3.242511709	281.6123185	3.34E-63	1.04E-60
XLOC_005720	210760407	210760622	1	ENSSSCT00000013193	ENSSSCG00000012061	PIGP	0.594206076	3.805998483	8.362983116	3.83E-03	1.06E-02
XLOC_005726	212929580	212930742	1	ENSSSCT00000025909	ENSSSCG00000021042	ENSSSCG00000021042	-1.596335166	5.055511058	47.46660494	5.59E-12	7.64E-11
XLOC_005730	212995837	212996108	1	ENSSSCT00000032478	ENSSSCG00000028428	ENSSSCG00000028428	-1.046424388	1.119466109	15.15046304	9.93E-05	4.25E-04
XLOC_005732	213286140	213286538	1	ENSSSCT00000029140	ENSSSCG00000029219	SH3BGR	-1.548664484	3.772643888	26.95923802	2.08E-07	1.48E-06
XLOC_005734	213581135	213582070	1	ENSSSCT00000013202	ENSSSCG00000012070	B3GALT5	1.42834064	3.273921073	20.08356333	7.41E-06	4.04E-05
XLOC_005738	215061946	215062225	1	ENSSSCT00000013208	ENSSSCG00000012075	FAM3B	0.805832181	6.190720831	13.73396019	2.11E-04	8.34E-04
XLOC_005739	215141470	215141534	1	ENSSSCT00000013212	ENSSSCG00000012078	TMPRSS2	0.715455903	5.388797274	6.857948888	8.82E-03	2.17E-02
XLOC_005740	215452667	215455098	1	ENSSSCT00000013217	ENSSSCG00000012083	RIPK4	0.953631899	5.296008095	12.61192332	3.83E-04	1.42E-03
XLOC_005744	216044021	216044034	1	ENSSSCT00000025513	ENSSSCG00000022857	TFF3	2.007559482	7.580076031	54.0938001	1.91E-13	3.13E-12
XLOC_005745	216071494	216071700	1	ENSSSCT00000027977	ENSSSCG00000024320	TFF2	2.690910408	6.028159222	94.24837362	2.78E-22	1.02E-20
XLOC_005751	216628848	216631387	1	ENSSSCT00000028037	ENSSSCG00000021698	RRP1B	-0.835776847	5.671690534	18.33358948	1.85E-05	9.26E-05
XLOC_005753	216984861	216986278	1	ENSSSCT00000023021	ENSSSCG00000022246	ICOSLG	-0.816709248	5.447270553	12.02944573	5.24E-04	1.87E-03
XLOC_005757	217096222	217096698	1	ENSSSCT00000025886	ENSSSCG00000023762	TRPM2	-2.906791596	0.617069769	83.04215439	8.03E-20	2.46E-18
XLOC_005765	217446028	217446599	1	ENSSSCT00000029647	ENSSSCG00000025133	ITGB2	-1.639414537	6.181811469	56.29570329	6.24E-14	1.07E-12
XLOC_005767	217835234	217835412	1	ENSSSCT00000027870	ENSSSCG00000030160	ENSSSCG00000030160	1.147036124	4.404301071	15.41596918	8.63E-05	3.74E-04
XLOC_005768	218092026	218092824	1	ENSSSCT00000022901	ENSSSCG00000030696	SLC19A1	1.112161833	6.563303006	16.9438391	3.85E-05	1.80E-04
XLOC_005769	218430206	218430357	1	ENSSSCT00000031494	ENSSSCG00000028960	ENSSSCG00000028960	0.68762328	5.3929873	9.006484109	2.69E-03	7.79E-03
XLOC_005776	883130	883334	1	ENSSSCT00000010501	ENSSSCG00000009580	S1PR3	-3.871883048	2.906709933	176.6861963	2.56E-40	2.84E-38
XLOC_005778	1421040	1421297	1	ENSSSCT00000010506	ENSSSCG00000009585	GADD45G	-1.495629578	3.585461757	33.53000895	7.02E-09	6.30E-08
XLOC_005782	2849307	2849486	1	ENSSSCT00000031967	ENSSSCG00000021967	ENSSSCG00000021967	-3.838247068	1.957394317	153.0848641	3.67E-35	3.04E-33
XLOC_005790	6629338	6629387	1	ENSSSCT00000010534	ENSSSCG00000009611	XPO7	-0.527869454	6.359120028	8.412424331	3.73E-03	1.03E-02
XLOC_005791	6731581	6731670	1	ENSSSCT00000010533	ENSSSCG00000009610	NPM2	-3.127545447	2.047014651	102.2761267	4.83E-24	2.00E-22
XLOC_005796	6881426	6881570	1	ENSSSCT00000010546	ENSSSCG00000009620	BMP1	0.765343507	5.995645161	14.41059766	1.47E-04	6.06E-04
XLOC_005799	7073530	7073689	1	ENSSSCT00000010549	ENSSSCG00000009623	SLC39A14	2.941498092	6.343537969	132.4395634	1.20E-30	7.78E-29
XLOC_005800	7176195	7176336	1	ENSSSCT00000010550	ENSSSCG00000009624	PPP3CC	-0.587673956	3.673994406	7.438096293	6.39E-03	1.64E-02
XLOC_005801	7282749	7282852	1	ENSSSCT00000010552	ENSSSCG00000009626	SORBS3	-0.576596844	5.501717022	9.543212264	2.01E-03	6.06E-03
XLOC_005803	7332462	7333277	1	ENSSSCT00000010553	ENSSSCG00000009627	ENSSSCG00000009627	0.91821768	4.4641868	17.85994473	2.38E-05	1.17E-04
XLOC_005809	8517483	8517836	1	ENSSSCT00000010569	ENSSSCG00000009641	SLC25A37	1.225257424	6.130465769	34.4459141	4.38E-09	4.03E-08
XLOC_005810	9426169	9426192	1	ENSSSCT00000010572	ENSSSCG00000009644	ADAM28	1.370463868	2.125120692	30.67181774	3.06E-08	2.48E-07
XLOC_005816	10683961	10684021	1	ENSSSCT00000010583	ENSSSCG00000009653	CDCA2	-1.558042229	3.405188077	32.0041941	1.54E-08	1.32E-07
XLOC_005819	11483860	11484008	1	ENSSSCT00000010590	ENSSSCG00000009658	BNIP3L	-0.547618474	6.121179909	6.970862257	8.28E-03	2.06E-02
XLOC_005820	11593926	11594279	1	ENSSSCT00000031898	ENSSSCG00000030130	DPYSL2	-0.792712166	5.849029732	18.36845825	1.82E-05	9.11E-05
XLOC_005823	12397750	12397881	1	ENSSSCT00000010599	ENSSSCG00000009666	EPHX2	0.866943248	6.206510112	8.103647231	4.42E-03	1.19E-02
XLOC_005826	12674865	12675307	1	ENSSSCT00000010603	ENSSSCG00000009670	ESCO2	-1.754673605	4.030244947	36.58649183	1.46E-09	1.43E-08
XLOC_005829	13445405	13445931	1	ENSSSCT00000010613	ENSSSCG00000009679	FZD3	1.112590621	1.94967913	21.38691579	3.75E-06	2.17E-05
XLOC_005832	13933473	13933753	1	CUFF.128.2	NA	HMBOX1	1.001996597	3.866628615	26.23552661	3.02E-07	2.12E-06
XLOC_005837	15692477	15692500	1	ENSSSCT00000010629	ENSSSCG00000009694	ENSSSCG00000009694	0.972836416	0.103799611	7.590600802	5.87E-03	1.52E-02
XLOC_005839	15915885	15916042	1	ENSSSCT00000025629	ENSSSCG00000027568	BLK	-5.575640502	3.850800601	201.9708706	7.76E-46	1.08E-43
XLOC_005840	16073218	16073457	1	ENSSSCT00000031727	ENSSSCG00000022383	GATA4	7.87005156	5.087331032	248.2819231	6.15E-56	1.29E-53
XLOC_005848	17859679	17859815	1	ENSSSCT00000010639	ENSSSCG00000009704	HMGB2	-2.329732219	7.286452098	80.76500508	2.54E-19	7.41E-18
XLOC_005854	21313204	21313251	1	ENSSSCT00000010647	ENSSSCG00000009711	C4orf27	-0.840708502	4.955254178	15.06612812	1.04E-04	4.43E-04
XLOC_005855	21439165	21439693	1	ENSSSCT00000010650	ENSSSCG00000009714	NEK1	-0.93719996	4.536503684	17.39430428	3.04E-05	1.45E-04
XLOC_005856	21716192	21716584	1	ENSSSCT00000010652	ENSSSCG00000009716	SH3RF1	0.856513329	4.457676556	11.45553224	7.13E-04	2.45E-03
XLOC_005860	22604226	22604319	1	ENSSSCT00000028014	ENSSSCG00000030058	ANXA10	10.16377809	1.174041205	224.4482635	9.69E-51	1.59E-48
XLOC_005865	24054519	24055005	1	ENSSSCT00000010670	ENSSSCG00000009732	CHFR	-0.415098148	5.981117687	5.165002697	2.30E-02	4.91E-02
XLOC_005866	24096687	24096804	1	ENSSSCT00000010671	ENSSSCG00000009733	GOLGA3	1.00920619	4.40270356	17.82446264	2.42E-05	1.18E-04
XLOC_005871	24730045	24730422	1	ENSSSCT00000028056	ENSSSCG00000028735	ENSSSCG00000028735	-0.799715395	2.171331863	8.676844178	3.22E-03	9.11E-03
XLOC_005872	24882042	24882093	1	ENSSSCT00000010682	ENSSSCG00000009743	EP400	-0.820707478	3.90142637	12.26348367	4.62E-04	1.68E-03
XLOC_005873	25899503	25899544	1	ENSSSCT00000010686	ENSSSCG00000009747	STX2	-0.763398024	0.856627692	5.665989059	1.73E-02	3.85E-02
XLOC_005877	27770800	27771431	1	ENSSSCT00000031300	ENSSSCG00000025820	SLC15A4	-1.158199868	5.566023963	34.3102185	4.70E-09	4.30E-08
XLOC_005880	29959863	29961464	1	ENSSSCT00000031057	ENSSSCG00000029226	UBC	0.552321456	10.5540565	6.190534864	1.28E-02	2.98E-02
XLOC_005881	30050781	30051064	1	ENSSSCT00000010699	ENSSSCG00000009759	SCARB1	2.247427186	6.682992978	74.22637918	6.97E-18	1.74E-16
XLOC_005888	31187805	31188197	1	ENSSSCT00000010720	ENSSSCG00000009778	RILPL2	-0.675092166	4.746889582	12.98236941	3.14E-04	1.19E-03
XLOC_005891	31362377	31362791	1	ENSSSCT00000010721	ENSSSCG00000009779	MPHOSPH9	-1.04660505	5.533466393	19.865776	8.31E-06	4.49E-05
XLOC_005897	31859246	31859362	1	ENSSSCT00000010733	ENSSSCG00000009791	RSRC2	-0.578362694	6.675916938	8.334125361	3.89E-03	1.07E-02
XLOC_005898	31881649	31881869	1	ENSSSCT00000010734	ENSSSCG00000009792	ZCCHC8	-0.604816984	5.079545013	10.12024731	1.47E-03	4.62E-03
XLOC_005911	32912336	32912655	1	ENSSSCT00000010754	ENSSSCG00000009811	ENSSSCG00000009811	0.842747031	0.502068562	6.925329969	8.50E-03	2.10E-02
XLOC_005912	32935062	32935301	1	ENSSSCT00000010755	ENSSSCG00000009812	ENSSSCG00000009812	-0.555288204	4.080278184	7.769332638	5.31E-03	1.40E-02
XLOC_005913	33121467	33121794	1	ENSSSCT00000010757	ENSSSCG00000009814	ANAPC5	-0.614984728	4.726909488	10.01438859	1.55E-03	4.85E-03
XLOC_005915	33384172	33384266	1	ENSSSCT00000010761	ENSSSCG00000009818	IFT81	-0.781035792	1.476944084	8.019252568	4.63E-03	1.24E-02
XLOC_005916	33642793	33642991	1	ENSSSCT00000022277	ENSSSCG00000027344	ENSSSCG00000027344	0.91494534	3.924461305	11.97782643	5.38E-04	1.92E-03
XLOC_005917	33733117	33733176	1	ENSSSCT00000010764	ENSSSCG00000009821	ARPC3	-0.50308898	8.070067974	6.36240477	1.17E-02	2.75E-02
XLOC_005920	33898493	33898738	1	ENSSSCT00000010769	ENSSSCG00000009826	TCTN1	-0.58165004	2.633887814	6.803990908	9.10E-03	2.22E-02
XLOC_005923	34535264	34535399	1	ENSSSCT00000010775	ENSSSCG00000009831	CUX2	0.622869968	5.463335113	10.05119254	1.52E-03	4.77E-03
XLOC_005924	34618777	34619195	1	ENSSSCT00000010777	ENSSSCG00000009833	SH2B3	-0.616895162	5.814641616	11.89313558	5.63E-04	2.00E-03
XLOC_005927	35029513	35029697	1	CUFF.134.2	NA	CIT	-1.404359451	5.338411238	42.41980964	7.36E-11	8.61E-10
XLOC_005930	36452240	36452473	1	ENSSSCT00000010796	ENSSSCG00000009850	TAOK3	0.424156093	6.76010877	5.458856029	1.95E-02	4.25E-02
XLOC_005937	37533335	37533573	1	ENSSSCT00000010806	ENSSSCG00000009858	FBXO21	0.540917976	6.275716372	7.936363971	4.85E-03	1.29E-02
XLOC_005939	37601574	37601789	1	ENSSSCT00000010807	ENSSSCG00000009859	TESC	-1.598609144	2.312863299	44.88479358	2.09E-11	2.63E-10
XLOC_005940	37909954	37910260	1	ENSSSCT00000010811	ENSSSCG00000009863	C12ORF49	1.159518741	4.597508591	35.14114986	3.07E-09	2.88E-08
XLOC_005943	38641864	38641956	1	ENSSSCT00000010812	ENSSSCG00000009864	MED13L	-0.476092233	3.504308191	5.518569752	1.88E-02	4.13E-02
XLOC_005948	40832763	40832921	1	ENSSSCT00000010820	ENSSSCG00000009872	PLBD2	0.805234318	4.897331021	16.33640566	5.30E-05	2.40E-04
XLOC_005949	40882875	40882974	1	ENSSSCT00000010818	ENSSSCG00000009870	SDSL	2.38392136	7.135378298	89.57245279	2.96E-21	1.00E-19
XLOC_005950	41019599	41019830	1	ENSSSCT00000010821	ENSSSCG00000009873	DTX1	-1.772628863	4.183184793	80.53624586	2.85E-19	8.24E-18
XLOC_005952	41123972	41124050	1	ENSSSCT00000010827	ENSSSCG00000009878	C12ORF52	-0.667274663	4.570079367	11.86813977	5.71E-04	2.02E-03
XLOC_005956	41260566	41260897	1	ENSSSCT00000010832	ENSSSCG00000009882	OAS1	1.037512889	8.840095737	24.31707547	8.17E-07	5.30E-06
XLOC_005963	42566601	42567346	1	ENSSSCT00000010846	ENSSSCG00000009896	CCDC64	-1.722953049	2.835542154	56.41333923	5.87E-14	1.01E-12
XLOC_005965	42788918	42789379	1	ENSSSCT00000027694	ENSSSCG00000029365	MSI1	1.602320789	1.47634689	30.49789356	3.34E-08	2.69E-07
XLOC_005967	42876217	42876455	1	ENSSSCT00000010859	ENSSSCG00000009909	COX6A1	0.477046023	8.437714138	6.327005532	1.19E-02	2.80E-02
XLOC_005973	43069402	43069814	1	ENSSSCT00000010864	ENSSSCG00000009914	MLEC	1.304507163	5.715441589	40.82668733	1.66E-10	1.86E-09
XLOC_005974	43091928	43092231	1	ENSSSCT00000028269	ENSSSCG00000020716	UNC119B	-0.702672773	6.004043225	14.22108119	1.63E-04	6.63E-04
XLOC_005975	43110575	43110713	1	ENSSSCT00000010866	ENSSSCG00000009916	ACADS	0.525505736	6.932798398	6.427909621	1.12E-02	2.67E-02
XLOC_005976	43382537	43383681	1	ENSSSCT00000010869	ENSSSCG00000009919	HNF1A	1.489048549	5.375514535	24.36650035	7.96E-07	5.18E-06
XLOC_005978	43511547	43511771	1	ENSSSCT00000010876	ENSSSCG00000009925	ENSSSCG00000009925	-0.648135961	4.214656918	10.23461579	1.38E-03	4.37E-03
XLOC_005979	43607373	43607475	1	ENSSSCT00000010882	ENSSSCG00000009930	GLTP	0.535672978	6.708751717	7.882617878	4.99E-03	1.33E-02
XLOC_005980	43658713	43659098	1	ENSSSCT00000010881	ENSSSCG00000009929	TRPV4	0.869763701	0.168687254	5.99644082	1.43E-02	3.27E-02
XLOC_005984	44326211	44326333	1	ENSSSCT00000031570	ENSSSCG00000026053	ALKBH2	-0.997377423	0.8041341	12.26582704	4.61E-04	1.67E-03
XLOC_005987	44506786	44507073	1	ENSSSCT00000010895	ENSSSCG00000009943	SSH1	0.675823552	3.998339437	7.612473345	5.80E-03	1.51E-02
XLOC_005988	44639268	44639416	1	ENSSSCT00000010896	ENSSSCG00000009944	CORO1C	-0.677006415	5.678282781	11.98917247	5.35E-04	1.91E-03
XLOC_005989	44718076	44718606	1	ENSSSCT00000027398	ENSSSCG00000024495	SELPLG	-1.095004269	3.012438371	21.3866386	3.75E-06	2.17E-05
XLOC_005992	44964240	44964364	1	ENSSSCT00000010899	ENSSSCG00000009947	CMLKR1	1.320620123	0.713865424	15.51273928	8.20E-05	3.57E-04
XLOC_005994	45641754	45641816	1	ENSSSCT00000010903	ENSSSCG00000009951	SGSM1	0.786914677	3.285692983	12.44305617	4.20E-04	1.54E-03
XLOC_005995	45824560	45826109	1	ENSSSCT00000010906	ENSSSCG00000009953	KIAA1671	0.593521886	6.151978093	5.714966935	1.68E-02	3.77E-02
XLOC_006000	46801323	46801380	1	ENSSSCT00000010913	ENSSSCG00000009958	SEZ6L	1.094529286	-0.602681507	6.769921414	9.27E-03	2.26E-02
XLOC_006001	46910253	46910479	1	ENSSSCT00000010914	ENSSSCG00000009959	ASPHD2	-1.368399452	3.415107424	31.81466851	1.70E-08	1.45E-07
XLOC_006006	49192215	49192310	1	ENSSSCT00000010927	ENSSSCG00000009971	ZNRF3	0.733328221	1.288639743	6.051130274	1.39E-02	3.19E-02
XLOC_006007	49218205	49218398	1	ENSSSCT00000010928	ENSSSCG00000009972	KREMEN1	1.352924254	3.425564595	24.86804451	6.14E-07	4.06E-06
XLOC_006009	49373501	49373577	1	ENSSSCT00000010930	ENSSSCG00000009974	EWSR1	-0.653599051	8.029538406	12.55531691	3.95E-04	1.46E-03
XLOC_006012	49688038	49688677	1	ENSSSCT00000010943	ENSSSCG00000028707	NF2	1.042688799	5.297337883	27.60871559	1.49E-07	1.09E-06
XLOC_006018	50455153	50455410	1	ENSSSCT00000010963	ENSSSCG00000010006	SEC14L2	2.114959466	5.906386913	78.68280054	7.29E-19	2.01E-17
XLOC_006019	50477198	50477354	1	ENSSSCT00000010964	ENSSSCG00000010007	MTFP1	0.832164018	6.379388249	13.13784742	2.89E-04	1.11E-03
XLOC_006026	50990976	50991136	1	ENSSSCT00000010974	ENSSSCG00000010017	SMTN	-0.641357728	7.631393894	6.680872252	9.75E-03	2.36E-02
XLOC_006027	51025169	51025273	1	ENSSSCT00000024173	ENSSSCG00000030345	INPP5J	1.011861157	4.793173386	14.76926172	1.22E-04	5.11E-04
XLOC_006031	51417270	51417330	1	ENSSSCT00000010989	ENSSSCG00000010032	PISD	0.497505181	5.85864674	7.474384579	6.26E-03	1.61E-02
XLOC_006032	51687086	51687148	1	ENSSSCT00000010991	ENSSSCG00000010034	DEPDC5	-0.944764489	4.450606149	24.22028025	8.59E-07	5.55E-06
XLOC_006035	51945530	51945672	1	ENSSSCT00000010993	ENSSSCG00000010036	SLC5A1	-1.139332631	11.68370666	23.85577323	1.04E-06	6.62E-06
XLOC_006036	52075318	52075419	1	ENSSSCT00000010996	ENSSSCG00000010037	ENSSSCG00000010037	2.566212414	4.31503064	55.17555543	1.10E-13	1.84E-12
XLOC_006037	52258926	52259009	1	ENSSSCT00000010999	ENSSSCG00000010041	ENSSSCG00000010041	2.191205663	10.65063178	35.34329018	2.76E-09	2.61E-08
XLOC_006038	52274481	52274526	1	ENSSSCT00000011000	ENSSSCG00000027500	ENSSSCG00000027500	2.606118154	8.880601166	48.86643014	2.74E-12	3.91E-11
XLOC_006039	52287691	52287736	1	ENSSSCT00000011001	ENSSSCG00000023089	ENSSSCG00000023089	2.587487787	8.537262724	43.56298542	4.11E-11	5.00E-10
XLOC_006045	52782655	52782827	1	ENSSSCT00000011014	ENSSSCG00000010053	SPECC1L	-0.596362099	4.835335746	10.32779378	1.31E-03	4.19E-03
XLOC_006049	53069773	53069937	1	ENSSSCT00000011017	ENSSSCG00000010056	GGT1	1.452429924	6.691614014	17.7067914	2.58E-05	1.25E-04
XLOC_006051	53313340	53313599	1	ENSSSCT00000011030	ENSSSCG00000010069	DERL3	-0.544880362	4.534413347	5.146173914	2.33E-02	4.96E-02
XLOC_006052	53363490	53364075	1	ENSSSCT00000011034	ENSSSCG00000010073	CHCHD10	0.713373145	6.913193811	6.884687369	8.69E-03	2.14E-02
XLOC_006053	53368927	53368964	1	ENSSSCT00000011036	ENSSSCG00000010075	VPREB3	-7.348234218	4.632612031	516.8514634	2.05E-114	3.82E-111
XLOC_006054	53376581	53377927	1	ENSSSCT00000011037	ENSSSCG00000010076	ZNF70	-3.913041732	0.842087338	123.0650813	1.35E-28	7.60E-27
XLOC_006055	53462932	53463033	1	ENSSSCT00000011039	ENSSSCG00000010078	TOP3B	-0.523531656	5.305038648	6.740434772	9.43E-03	2.29E-02
XLOC_006056	53483140	53483252	1	ENSSSCT00000011040	ENSSSCG00000010079	PPM1F	-1.470135611	3.727588965	46.57237017	8.83E-12	1.17E-10
XLOC_006058	53652872	53652988	1	ENSSSCT00000026982	ENSSSCG00000030379	YPEL1	-1.078967183	-0.366580479	7.846406184	5.09E-03	1.35E-02
XLOC_006059	53711336	53711510	1	ENSSSCT00000011048	ENSSSCG00000010087	YDJC	0.863474568	2.456764504	8.73884307	3.12E-03	8.86E-03
XLOC_006075	54455011	54455183	1	ENSSSCT00000011070	ENSSSCG00000010109	SCARF2	0.620023768	2.790694501	5.446608387	1.96E-02	4.28E-02
XLOC_006077	54670169	54670308	1	ENSSSCT00000029183	ENSSSCG00000022749	MRPL40	0.478480156	5.989989294	6.37463668	1.16E-02	2.74E-02
XLOC_006078	54750140	54750630	1	ENSSSCT00000011083	ENSSSCG00000010122	CDC45	-1.512490363	5.476123112	53.59464684	2.46E-13	3.98E-12
XLOC_006085	55110363	55111576	1	ENSSSCT00000011096	ENSSSCG00000010135	DGCR8	-0.487684141	6.724242042	7.257047906	7.06E-03	1.79E-02
XLOC_006086	55131300	55131577	1	ENSSSCT00000011098	ENSSSCG00000010137	RANBP1	-0.724165214	6.841609224	10.55294221	1.16E-03	3.77E-03
XLOC_006089	55361402	55363169	1	ENSSSCT00000022419	ENSSSCG00000026176	ENSSSCG00000026176	1.855997866	1.571166565	44.34220239	2.76E-11	3.42E-10
XLOC_006096	58794722	58794827	1	ENSSSCT00000011107	ENSSSCG00000010145	HEATR1	-0.493927831	5.568965369	5.617107025	1.78E-02	3.95E-02
XLOC_006098	59336243	59336518	1	ENSSSCT00000028752	ENSSSCG00000026819	ENSSSCG00000026819	1.083730872	4.035991205	12.19653608	4.79E-04	1.73E-03
XLOC_006099	59423747	59423994	1	ENSSSCT00000030922	ENSSSCG00000021913	ENSSSCG00000021913	1.151788607	2.404764368	13.75790785	2.08E-04	8.25E-04
XLOC_006100	59535112	59535303	1	ENSSSCT00000011115	ENSSSCG00000010151	LYST	-0.980883548	5.166322376	21.11796209	4.32E-06	2.46E-05
XLOC_006101	59874800	59874968	1	ENSSSCT00000011117	ENSSSCG00000010153	B3GALNT2	0.869167484	1.422901559	10.04759209	1.53E-03	4.78E-03
XLOC_006103	60193222	60193401	1	ENSSSCT00000011121	ENSSSCG00000010157	RBM34	-0.740157001	4.825802669	13.28009884	2.68E-04	1.04E-03
XLOC_006107	60721718	60722641	1	ENSSSCT00000011124	ENSSSCG00000010160	TARBP1	0.537034007	4.968750032	8.010463157	4.65E-03	1.25E-02
XLOC_006110	62643160	62643233	1	ENSSSCT00000024390	ENSSSCG00000027536	ENSSSCG00000027536	1.447270465	3.122892294	31.11508624	2.43E-08	2.01E-07
XLOC_006116	63904112	63904630	1	ENSSSCT00000011142	ENSSSCG00000010176	C1ORF131	-0.537484763	3.687514168	5.359992866	2.06E-02	4.46E-02
XLOC_006117	64032151	64032527	1	ENSSSCT00000031203	ENSSSCG00000023404	FAM89A	-2.963716186	2.73440117	112.3065414	3.06E-26	1.48E-24
XLOC_006118	64073652	64074035	1	ENSSSCT00000011146	ENSSSCG00000010180	TTC13	-0.602011582	5.185394299	10.75053315	1.04E-03	3.43E-03
XLOC_006121	65082202	65082207	1	ENSSSCT00000011153	ENSSSCG00000010187	TAF5L	-0.649657795	5.32568792	11.54350401	6.80E-04	2.35E-03
XLOC_006123	65175873	65176185	1	ENSSSCT00000011155	ENSSSCG00000010189	NUP133	-0.783938451	5.408708821	15.90592516	6.66E-05	2.95E-04
XLOC_006124	65236451	65236544	1	ENSSSCT00000011156	ENSSSCG00000010190	ACTA1	-2.849870307	1.614752027	61.8669586	3.67E-15	7.07E-14
XLOC_006128	66161716	66162073	1	ENSSSCT00000011165	ENSSSCG00000010199	RET	-1.120522026	2.563080627	20.10049222	7.35E-06	4.01E-05
XLOC_006129	66203097	66203268	1	ENSSSCT00000011166	ENSSSCG00000010200	CSGALNACT2	-0.825571721	5.080364754	11.61091366	6.56E-04	2.28E-03
XLOC_006134	67475914	67476132	1	ENSSSCT00000011171	ENSSSCG00000010205	PHYHIPL	4.078382074	1.567185519	130.0385226	4.02E-30	2.51E-28
XLOC_006136	69262319	69262412	1	ENSSSCT00000011180	ENSSSCG00000010214	CDC2	-1.098193225	6.107231522	21.38115354	3.76E-06	2.17E-05
XLOC_006143	72331769	72331845	1	CUFF.148.3	NA	REEP3	0.792021376	4.211049444	13.664377	2.19E-04	8.61E-04
XLOC_006147	77054006	77054417	1	ENSSSCT00000011202	ENSSSCG00000010235	SIRT1	-0.777911364	2.931829395	12.00311853	5.31E-04	1.90E-03
XLOC_006148	77093706	77093918	1	ENSSSCT00000011203	ENSSSCG00000010236	HERC4	-0.681001741	4.702663689	9.468336168	2.09E-03	6.28E-03
XLOC_006150	77555411	77556138	1	ENSSSCT00000011205	ENSSSCG00000010238	ENSSSCG00000010238	-0.546660113	6.592796884	7.792267103	5.25E-03	1.38E-02
XLOC_006154	77889105	77889355	1	ENSSSCT00000011212	ENSSSCG00000010243	CCAR1	-0.831543344	5.365168996	11.59417847	6.62E-04	2.30E-03
XLOC_006156	78004639	78005053	1	ENSSSCT00000011216	ENSSSCG00000010246	DDX50	-1.29747591	4.597833121	33.50411477	7.11E-09	6.37E-08
XLOC_006162	78302417	78302440	1	ENSSSCT00000011222	ENSSSCG00000010252	HKDC1	0.771599819	7.803885653	13.99639981	1.83E-04	7.37E-04
XLOC_006166	79241138	79241623	1	ENSSSCT00000011239	ENSSSCG00000010268	EIF4EBP2	0.928768935	4.170814635	16.18752403	5.74E-05	2.58E-04
XLOC_006169	80010893	80011477	1	ENSSSCT00000011248	ENSSSCG00000010276	UNC5B	1.856121684	4.719673297	32.889129	9.76E-09	8.59E-08
XLOC_006171	80299987	80300130	1	ENSSSCT00000011250	ENSSSCG00000010278	CDH23	-1.063052437	1.88339069	17.67673542	2.62E-05	1.27E-04
XLOC_006172	80771966	80772190	1	CUFF.149.3	NA	CHST3	-0.776937458	3.918100586	11.9783946	5.38E-04	1.92E-03
XLOC_006173	81089430	81089571	1	ENSSSCT00000011258	ENSSSCG00000010286	ANAPC16	-0.696954275	6.097604636	12.13771014	4.94E-04	1.78E-03
XLOC_006174	81147619	81147844	1	ENSSSCT00000011257	ENSSSCG00000010285	ENSSSCG00000010285	-0.904795179	1.15979223	10.09247374	1.49E-03	4.68E-03
XLOC_006175	81767398	81767426	1	ENSSSCT00000011262	ENSSSCG00000010290	MCU	1.19960228	5.040480388	25.09535471	5.46E-07	3.65E-06
XLOC_006179	82602490	82602661	1	ENSSSCT00000011279	ENSSSCG00000010306	SEC24C	0.837518125	7.63745447	19.1902486	1.18E-05	6.17E-05
XLOC_006185	82962337	82962474	1	ENSSSCT00000011292	ENSSSCG00000010315	ADK	0.653509653	4.487248686	8.820764222	2.98E-03	8.51E-03
XLOC_006188	83805791	83806046	1	ENSSSCT00000011296	ENSSSCG00000010319	SAMD8	-0.998967616	5.513803178	17.96619617	2.25E-05	1.11E-04
XLOC_006194	88660304	88660342	1	ENSSSCT00000011312	ENSSSCG00000010334	SFTPD	2.404600503	4.954169893	40.53581812	1.93E-10	2.13E-09
XLOC_006203	92190363	92190580	1	ENSSSCT00000011325	ENSSSCG00000010345	GHITM	0.520218983	7.461133791	8.701012522	3.18E-03	9.01E-03
XLOC_006204	92208927	92208970	1	ENSSSCT00000027651	ENSSSCG00000024634	C14H10orf99	-6.646728384	5.78908451	268.7874817	2.09E-60	5.37E-58
XLOC_006206	92234659	92235122	1	ENSSSCT00000011329	ENSSSCG00000010348	CDHR1	-2.737208692	1.192534729	57.67970512	3.08E-14	5.48E-13
XLOC_006215	95245458	95245531	1	ENSSSCT00000011342	ENSSSCG00000010360	BMPR1A	1.206852788	3.992494669	26.65085032	2.44E-07	1.73E-06
XLOC_006217	95320883	95321043	1	ENSSSCT00000029040	ENSSSCG00000026923	C10ORF116	-1.062878214	0.925044179	10.32132645	1.32E-03	4.21E-03
XLOC_006224	97166335	97166568	1	CUFF.153.2	NA	WDFY4	-2.117471322	5.805864313	86.08225848	1.73E-20	5.55E-19
XLOC_006242	99990237	99990363	1	ENSSSCT00000011398	ENSSSCG00000010414	CXCL12	-0.857179629	4.800826645	12.66837589	3.72E-04	1.38E-03
XLOC_006246	102560761	102560900	1	ENSSSCT00000028498	ENSSSCG00000027984	ZWINT	-2.216322885	3.668727301	67.74847832	1.86E-16	4.04E-15
XLOC_006247	104401815	104401976	1	ENSSSCT00000011410	ENSSSCG00000010426	PCDH15	-1.157584121	0.033068803	8.373913454	3.81E-03	1.05E-02
XLOC_006253	107777595	107777721	1	ENSSSCT00000011416	ENSSSCG00000010431	A1CF	0.549697404	5.154400954	6.073427522	1.37E-02	3.16E-02
XLOC_006255	108754022	108754048	1	ENSSSCT00000011422	ENSSSCG00000010437	PAPSS2	-0.947674589	6.593920899	21.24203825	4.05E-06	2.32E-05
XLOC_006262	109782799	109783170	1	ENSSSCT00000011431	ENSSSCG00000010446	STAMBPL1	-1.099448959	4.525124706	24.52185083	7.35E-07	4.80E-06
XLOC_006263	109911728	109912044	1	ENSSSCT00000011433	ENSSSCG00000010448	FAS	-1.363688623	4.745442049	33.26242579	8.05E-09	7.16E-08
XLOC_006268	110499118	110499179	1	ENSSSCT00000011443	ENSSSCG00000010457	KIF20B	-1.35329958	5.21007834	26.93276988	2.11E-07	1.50E-06
XLOC_006275	113726041	113726117	1	ENSSSCT00000011459	ENSSSCG00000010471	KIF11	-1.751262557	6.119913021	38.84861444	4.58E-10	4.78E-09
XLOC_006276	113794196	113794740	1	ENSSSCT00000011460	ENSSSCG00000010472	HHEX	-1.57133317	3.475162374	34.84369957	3.57E-09	3.32E-08
XLOC_006282	114687972	114688281	1	ENSSSCT00000011465	ENSSSCG00000010477	CEP55	-1.803270962	4.393790388	35.6490908	2.36E-09	2.26E-08
XLOC_006283	114743575	114744148	1	ENSSSCT00000011466	ENSSSCG00000010478	GPR120	1.27585376	0.390307628	9.278142644	2.32E-03	6.86E-03
XLOC_006285	114951195	114951764	1	ENSSSCT00000011469	ENSSSCG00000010481	LGI1	1.655959351	1.794868212	30.63020194	3.12E-08	2.52E-07
XLOC_006286	115066294	115066716	1	ENSSSCT00000030830	ENSSSCG00000027230	SLC35G1	1.684945872	7.324508868	59.73060237	1.09E-14	2.01E-13
XLOC_006287	115287649	115288851	1	ENSSSCT00000011471	ENSSSCG00000010483	PLCE1	-0.929503664	2.459802213	15.43415693	8.54E-05	3.71E-04
XLOC_006294	116112794	116112961	1	ENSSSCT00000011475	ENSSSCG00000010487	ENSSSCG00000010487	7.366828478	2.135872816	241.9490836	1.48E-54	2.87E-52
XLOC_006295	116204589	116204875	1	ENSSSCT00000011476	ENSSSCG00000010488	CYP2C49	6.727157602	5.372096111	216.5411996	5.14E-49	8.08E-47
XLOC_006296	116299374	116299541	1	ENSSSCT00000022686	ENSSSCG00000026798	CYP2C42	4.109915228	6.555228788	282.3066405	2.36E-63	7.50E-61
XLOC_006305	118037121	118037538	1	ENSSSCT00000011501	ENSSSCG00000010511	LCOR	0.979155779	0.325098571	9.00602221	2.69E-03	7.79E-03
XLOC_006306	118065019	118068750	1	ENSSSCT00000011503	ENSSSCG00000010513	C10ORF12	-0.724263011	0.613743125	6.04613215	1.39E-02	3.20E-02
XLOC_006309	118326882	118327020	1	ENSSSCT00000011507	ENSSSCG00000010517	PGAM1	0.55408392	7.703019232	8.709546002	3.17E-03	8.97E-03
XLOC_006311	118390694	118391417	1	ENSSSCT00000011511	ENSSSCG00000010521	UBTD1	1.145653492	4.911157092	24.79920989	6.36E-07	4.20E-06
XLOC_006313	118462772	118463343	1	ENSSSCT00000011513	ENSSSCG00000010523	DHDPSL	0.666021638	4.220570445	11.5559998	6.75E-04	2.34E-03
XLOC_006314	118512131	118512693	1	ENSSSCT00000011515	ENSSSCG00000010525	ENSSSCG00000010525	-0.759551896	5.685060395	17.42200046	2.99E-05	1.43E-04
XLOC_006318	118887670	118887728	1	ENSSSCT00000011521	ENSSSCG00000010531	C10ORF28	-0.631506846	4.819601366	10.39272512	1.27E-03	4.07E-03
XLOC_006321	119925345	119926919	1	ENSSSCT00000011526	ENSSSCG00000010536	CNNM1	1.801682341	5.238310613	36.67824229	1.39E-09	1.37E-08
XLOC_006323	120274038	120274202	1	ENSSSCT00000011531	ENSSSCG00000010540	ENTPD7	0.658603907	4.603749158	7.647569474	5.68E-03	1.48E-02
XLOC_006325	120400796	120400974	1	ENSSSCT00000011534	ENSSSCG00000010543	ABCC2	3.1192506	6.57002379	80.22402581	3.34E-19	9.63E-18
XLOC_006334	121755345	121756782	1	ENSSSCT00000027642	ENSSSCG00000030428	C10orf2	-0.489746098	4.651580453	5.933503183	1.49E-02	3.38E-02
XLOC_006339	122141902	122142089	1	ENSSSCT00000011555	ENSSSCG00000010563	BTRC	0.593655797	5.74904448	9.543346656	2.01E-03	6.06E-03
XLOC_006344	123007503	123007800	1	ENSSSCT00000011569	ENSSSCG00000010576	NOLC1	-0.53253841	6.881182272	7.270091397	7.01E-03	1.78E-02
XLOC_006347	123262121	123262218	1	ENSSSCT00000011573	ENSSSCG00000010580	NFKB2	-0.71833202	5.940469981	15.6141431	7.77E-05	3.40E-04
XLOC_006349	123319551	123319633	1	ENSSSCT00000011577	ENSSSCG00000010584	TMEM180	0.774345607	3.410730917	10.7317138	1.05E-03	3.45E-03
XLOC_006352	123537372	123537445	1	ENSSSCT00000011583	ENSSSCG00000010589	ENSSSCG00000010589	0.717750049	1.435509492	7.657977887	5.65E-03	1.48E-02
XLOC_006357	123816085	123816575	1	ENSSSCT00000011586	ENSSSCG00000010592	AS3MT	1.023101852	6.470470871	19.8491116	8.38E-06	4.53E-05
XLOC_006362	124982709	124982799	1	ENSSSCT00000011604	ENSSSCG00000010608	SFR1	-1.522660261	1.916268579	23.24052821	1.43E-06	8.88E-06
XLOC_006363	125160574	125160798	1	ENSSSCT00000011606	ENSSSCG00000010610	ENSSSCG00000010610	2.969598764	3.619805493	139.4456089	3.52E-32	2.51E-30
XLOC_006364	125175435	125175735	1	ENSSSCT00000011607	ENSSSCG00000022351	GSTO1	2.872062679	8.68877439	177.4567549	1.74E-40	1.94E-38
XLOC_006365	125187426	125187501	1	ENSSSCT00000011608	ENSSSCG00000030271	ENSSSCG00000030271	2.498667747	1.89670032	55.83331343	7.89E-14	1.34E-12
XLOC_006369	131288632	131288818	1	ENSSSCT00000011617	ENSSSCG00000010621	ADD3	0.677973979	5.919804609	7.852325714	5.08E-03	1.35E-02
XLOC_006373	131854802	131854975	1	ENSSSCT00000011621	ENSSSCG00000010625	SMC3	-0.932303092	7.265945496	17.09630042	3.55E-05	1.68E-04
XLOC_006375	132232408	132232539	1	ENSSSCT00000011623	ENSSSCG00000010627	PDCD4	1.047777225	6.232306984	28.67712508	8.55E-08	6.48E-07
XLOC_006376	132275870	132275982	1	ENSSSCT00000011624	ENSSSCG00000010628	SHOC2	-0.605727697	6.149069005	7.005989035	8.12E-03	2.02E-02
XLOC_006377	132403894	132405246	1	ENSSSCT00000011625	ENSSSCG00000010629	ADRA2A	-0.91440136	1.197101972	10.03851089	1.53E-03	4.80E-03
XLOC_006379	133693391	133693717	1	ENSSSCT00000029660	ENSSSCG00000030645	ACSL5	0.936200108	7.826061043	27.8236513	1.33E-07	9.78E-07
XLOC_006395	138114392	138114535	1	ENSSSCT00000011660	ENSSSCG00000010660	PNLIPRP2	1.274366922	6.244081228	32.25911881	1.35E-08	1.17E-07
XLOC_006402	140493296	140495078	1	ENSSSCT00000011679	ENSSSCG00000010678	NANOS1	2.833535927	1.89654989	76.5855429	2.11E-18	5.52E-17
XLOC_006406	141034618	141035122	1	ENSSSCT00000011687	ENSSSCG00000010686	BAG3	0.844195305	5.789512866	10.66115189	1.09E-03	3.58E-03
XLOC_006411	142235175	142235344	1	ENSSSCT00000011693	ENSSSCG00000010692	WDR11	0.450587043	4.887524645	5.942752728	1.48E-02	3.36E-02
XLOC_006414	143414802	143414971	1	ENSSSCT00000011708	ENSSSCG00000010702	PLEKHA1	0.805304435	3.957531793	12.2425499	4.67E-04	1.69E-03
XLOC_006419	143745490	143745523	1	ENSSSCT00000011711	ENSSSCG00000010705	GMFG	-1.954967032	4.459150785	48.11654459	4.02E-12	5.62E-11
XLOC_006421	143767001	143767040	1	ENSSSCT00000011710	ENSSSCG00000010704	LRFN1	-0.913892531	-0.170018155	6.536001849	1.06E-02	2.53E-02
XLOC_006425	144118544	144118792	1	ENSSSCT00000011732	ENSSSCG00000010721	PSTK	0.804113024	2.495945395	10.21557428	1.39E-03	4.41E-03
XLOC_006426	144174274	144174475	1	ENSSSCT00000011734	ENSSSCG00000010723	ACADSB	1.847347421	6.788949113	60.13862914	8.84E-15	1.65E-13
XLOC_006429	144290016	144290131	1	ENSSSCT00000011737	ENSSSCG00000010726	BUB3	-0.745195434	6.922869218	13.12214648	2.92E-04	1.11E-03
XLOC_006435	145709827	145709942	1	ENSSSCT00000011749	ENSSSCG00000010737	FAM175B	-0.666536878	5.182263424	12.38960666	4.32E-04	1.57E-03
XLOC_006444	149003756	149003923	1	ENSSSCT00000011767	ENSSSCG00000010755	PTPRE	0.732168241	5.079199111	13.70172989	2.14E-04	8.46E-04
XLOC_006446	150607123	150607300	1	ENSSSCT00000011768	ENSSSCG00000010756	MGMT	-1.371361461	4.390610453	33.1549801	8.51E-09	7.56E-08
XLOC_006470	957429	959414	1	ENSSSCT00000025596	ENSSSCG00000021161	CKS2	-1.193953432	6.298008184	26.78949895	2.27E-07	1.61E-06
XLOC_006475	2866252	2866593	1	ENSSSCT00000010510	ENSSSCG00000009589	ENSSSCG00000009589	-3.591601367	2.803077863	161.4379402	5.49E-37	4.91E-35
XLOC_006481	4279273	4279386	1	ENSSSCT00000010524	ENSSSCG00000009601	SLC18A1	1.19421615	0.514070397	14.98823344	1.08E-04	4.60E-04
XLOC_006485	6064459	6065820	1	ENSSSCT00000010528	ENSSSCG00000009605	GFRA2	-0.887842198	1.211484294	7.54459927	6.02E-03	1.56E-02
XLOC_006487	6618168	6618788	1	ENSSSCT00000010535	ENSSSCG00000009612	DOK2	-0.712226257	4.337727962	11.67855297	6.32E-04	2.21E-03
XLOC_006489	6822068	6823296	1	ENSSSCT00000010539	ENSSSCG00000009616	HR	-0.522447737	4.20419776	5.955578183	1.47E-02	3.34E-02
XLOC_006496	7426276	7427285	1	ENSSSCT00000010557	ENSSSCG00000009630	EGR3	-1.964322557	0.072867689	32.1458833	1.43E-08	1.24E-07
XLOC_006499	7872814	7872879	1	CUFF.127.2	NA	ENSSSCG00000025094	-1.520416057	1.028568067	24.0076153	9.60E-07	6.16E-06
XLOC_006501	7996225	7996393	1	ENSSSCT00000010565	ENSSSCG00000009637	ENSSSCG00000009637	-0.641459133	1.166991574	5.320720533	2.11E-02	4.55E-02
XLOC_006502	8076243	8076556	1	ENSSSCT00000010564	ENSSSCG00000009636	ENSSSCG00000009636	-1.257239476	2.883672552	23.28315287	1.40E-06	8.71E-06
XLOC_006503	8111572	8111867	1	ENSSSCT00000027107	ENSSSCG00000030644	ENSSSCG00000030644	-1.430826748	1.842471865	33.70513207	6.41E-09	5.78E-08
XLOC_006505	8625545	8628543	1	ENSSSCT00000026225	ENSSSCG00000028216	NKX3-1	1.341042228	3.432792022	37.95707151	7.23E-10	7.36E-09
XLOC_006508	10117158	10119261	1	ENSSSCT00000010576	ENSSSCG00000009648	NEFM	-1.110506726	2.164752669	17.9464556	2.27E-05	1.12E-04
XLOC_006517	12516644	12516900	1	ENSSSCT00000010601	ENSSSCG00000009668	CLU	-3.12218066	7.361825202	137.7522366	8.26E-32	5.84E-30
XLOC_006519	12722902	12723852	1	ENSSSCT00000010604	ENSSSCG00000009671	PBK	-1.713608799	5.301078187	43.23557699	4.85E-11	5.84E-10
XLOC_006520	12845867	12847993	1	ENSSSCT00000010605	ENSSSCG00000009672	SCARA5	2.055415649	4.089445634	71.59256167	2.65E-17	6.21E-16
XLOC_006521	13007011	13008440	1	ENSSSCT00000010606	ENSSSCG00000009673	C8ORF80	-5.91542302	7.418337064	381.3361155	6.37E-85	4.75E-82
XLOC_006522	13293542	13294096	1	ENSSSCT00000010610	ENSSSCG00000009676	ZNF395	-0.916604361	3.803245841	19.19378953	1.18E-05	6.16E-05
XLOC_006526	14139334	14142357	1	ENSSSCT00000010618	ENSSSCG00000009683	KIF13B	0.751126294	6.647328737	14.54097385	1.37E-04	5.69E-04
XLOC_006531	15315525	15316423	1	ENSSSCT00000010627	ENSSSCG00000009692	PINX1	-0.755783373	3.777402961	13.87934362	1.95E-04	7.79E-04
XLOC_006539	17528447	17529320	1	ENSSSCT00000010638	ENSSSCG00000009703	HAND2	-1.233332675	2.697461817	14.33570486	1.53E-04	6.26E-04
XLOC_006546	22292407	22292530	1	ENSSSCT00000010657	ENSSSCG00000009720	DDX60	1.254395443	7.235577908	26.98275071	2.05E-07	1.47E-06
XLOC_006548	23956674	23961437	1	ENSSSCT00000010667	ENSSSCG00000009729	ENSSSCG00000009729	0.555106706	2.94653809	5.794789437	1.61E-02	3.62E-02
XLOC_006549	23993466	23993497	1	ENSSSCT00000010668	ENSSSCG00000009730	ENSSSCG00000009730	-0.614673054	2.669192853	6.403805842	1.14E-02	2.70E-02
XLOC_006551	24724492	24725931	1	ENSSSCT00000010678	ENSSSCG00000009739	NOC4L	-0.68005489	4.583500838	11.7168617	6.19E-04	2.17E-03
XLOC_006557	24981764	24982121	1	ENSSSCT00000010683	ENSSSCG00000009744	SFSWAP	-0.440903764	5.491065595	5.69187855	1.70E-02	3.81E-02
XLOC_006558	25517652	25519921	1	ENSSSCT00000010684	ENSSSCG00000009745	GPR133	-0.78342666	5.014365918	10.44407137	1.23E-03	3.97E-03
XLOC_006559	25860207	25862348	1	ENSSSCT00000010685	ENSSSCG00000009746	RAN	-0.717346344	8.238809509	12.77259754	3.52E-04	1.31E-03
XLOC_006561	26230794	26230841	1	ENSSSCT00000010687	ENSSSCG00000009748	RIMBP2	-0.820781939	0.009233445	5.241613852	2.21E-02	4.73E-02
XLOC_006562	26522399	26524144	1	ENSSSCT00000010690	ENSSSCG00000009751	FZD10	-2.593304984	-1.037129402	29.543752	5.47E-08	4.26E-07
XLOC_006569	29888167	29888588	1	ENSSSCT00000010697	ENSSSCG00000009757	BRI3BP	1.218260049	3.909111262	26.16483066	3.13E-07	2.18E-06
XLOC_006570	30518903	30520514	1	ENSSSCT00000022364	ENSSSCG00000020756	FAM101A	1.222909473	1.861873469	15.31846086	9.08E-05	3.92E-04
XLOC_006572	30793247	30793393	1	ENSSSCT00000010707	ENSSSCG00000009765	DNAH10	-1.290002144	1.365903025	21.0567902	4.46E-06	2.53E-05
XLOC_006575	31027769	31030154	1	ENSSSCT00000010711	ENSSSCG00000009769	GTF2H3	-0.523461914	5.593828227	6.305881041	1.20E-02	2.83E-02
XLOC_006577	31082626	31084120	1	ENSSSCT00000010714	ENSSSCG00000009772	TMED2	0.546223288	8.359184048	6.64586558	9.94E-03	2.40E-02
XLOC_006578	31164863	31167363	1	ENSSSCT00000023937	ENSSSCG00000022212	SNRNP35	-0.479570212	4.610457946	5.746058154	1.65E-02	3.71E-02
XLOC_006580	31335693	31336019	1	ENSSSCT00000010716	ENSSSCG00000009774	C12ORF65	-0.974511991	2.30434705	15.1488453	9.94E-05	4.25E-04
XLOC_006581	31574586	31574877	1	ENSSSCT00000010724	ENSSSCG00000009782	ARL6IP4	-0.544162745	5.407429227	7.650948081	5.67E-03	1.48E-02
XLOC_006583	31685025	31686348	1	ENSSSCT00000010728	ENSSSCG00000009786	HIP1R	-1.593827313	7.529270401	62.90173839	2.17E-15	4.26E-14
XLOC_006584	31718478	31719251	1	CUFF.130.2	NA	CCDC62	-1.595016541	3.32342937	42.59242243	6.74E-11	7.95E-10
XLOC_006587	32288282	32288931	1	ENSSSCT00000010736	ENSSSCG00000009794	MLXIP	1.034710873	5.729623133	22.23438383	2.41E-06	1.44E-05
XLOC_006589	32472535	32472606	1	ENSSSCT00000010743	ENSSSCG00000009801	BCL7A	-2.986271615	2.595336551	117.433139	2.31E-27	1.19E-25
XLOC_006592	32669800	32669973	1	ENSSSCT00000010749	ENSSSCG00000009806	SETD1B	0.896282015	5.654975822	16.67596058	4.43E-05	2.04E-04
XLOC_006596	33232345	33232371	1	ENSSSCT00000010759	ENSSSCG00000009816	P2RX4	1.378423577	3.964858627	49.51584727	1.97E-12	2.86E-11
XLOC_006597	33279211	33283165	1	ENSSSCT00000010760	ENSSSCG00000009817	P2X7R	1.444683309	5.459526012	19.18431909	1.19E-05	6.19E-05
XLOC_006600	33759996	33760610	1	ENSSSCT00000010763	ENSSSCG00000009820	GPN3	-1.044880884	4.968572991	19.79330278	8.63E-06	4.65E-05
XLOC_006603	33928782	33930871	1	ENSSSCT00000010770	ENSSSCG00000009827	HVCN1	-2.88035345	5.413378529	117.9238581	1.80E-27	9.44E-26
XLOC_006604	33994353	33994442	1	ENSSSCT00000010772	ENSSSCG00000009828	PPP1CC	-0.557192389	7.226469705	6.119418399	1.34E-02	3.09E-02
XLOC_006606	34591296	34591955	1	ENSSSCT00000010776	ENSSSCG00000009832	FAM109A	1.51311923	2.04728338	21.86910237	2.92E-06	1.72E-05
XLOC_006610	34979217	34979410	1	ENSSSCT00000024053	ENSSSCG00000029751	ENSSSCG00000029751	0.838741043	1.639762896	11.16864087	8.32E-04	2.81E-03
XLOC_006614	35688333	35689342	1	ENSSSCT00000010790	ENSSSCG00000009844	HSPB8	-1.056644747	5.217999519	14.23666218	1.61E-04	6.58E-04
XLOC_006619	37664700	37665883	1	ENSSSCT00000010808	ENSSSCG00000009860	FBXW8	2.382132363	2.593998439	83.68221113	5.81E-20	1.80E-18
XLOC_006624	41057257	41060542	1	ENSSSCT00000010822	ENSSSCG00000009874	RASAL1	-2.549210186	5.069686255	130.7441318	2.82E-30	1.77E-28
XLOC_006625	41108205	41110715	1	ENSSSCT00000010825	ENSSSCG00000009876	DDX54	-0.502441933	6.570085092	6.385707213	1.15E-02	2.72E-02
XLOC_006633	42178737	42179604	1	ENSSSCT00000010838	ENSSSCG00000009888	ERP29	0.962235076	7.414826946	29.82283806	4.73E-08	3.72E-07
XLOC_006637	42378891	42379327	1	ENSSSCT00000010839	ENSSSCG00000009889	ALDH2	0.667527835	8.123493802	12.46012389	4.16E-04	1.53E-03
XLOC_006638	42531334	42531491	1	ENSSSCT00000010845	ENSSSCG00000009895	ENSSSCG00000009895	-1.599467812	-0.063382866	18.52312868	1.68E-05	8.48E-05
XLOC_006639	42688761	42688889	1	ENSSSCT00000010847	ENSSSCG00000009897	RAB35	-0.902442355	5.157072356	22.56009291	2.04E-06	1.23E-05
XLOC_006647	42990144	42991130	1	ENSSSCT00000010862	ENSSSCG00000009912	POP5	-0.650305775	5.036799981	8.548109302	3.46E-03	9.67E-03
XLOC_006649	43399821	43403983	1	ENSSSCT00000028422	ENSSSCG00000024329	C12ORF43	0.586806402	6.041613142	7.655071661	5.66E-03	1.48E-02
XLOC_006650	43414434	43414676	1	ENSSSCT00000010872	ENSSSCG00000009921	OASL	1.272215214	5.408566572	5.41724424	1.99E-02	4.34E-02
XLOC_006652	43577628	43579020	1	ENSSSCT00000010877	ENSSSCG00000009926	TCHP	-0.72374327	4.254239283	11.9685519	5.41E-04	1.93E-03
XLOC_006653	43693025	43695630	1	ENSSSCT00000010878	ENSSSCG00000009927	C12ORF34	-0.684554444	1.629230527	6.184342222	1.29E-02	2.99E-02
XLOC_006657	44154008	44154923	1	ENSSSCT00000010889	ENSSSCG00000009937	ACACB	-0.659118938	3.257949244	6.719459935	9.54E-03	2.32E-02
XLOC_006658	44311705	44313045	1	ENSSSCT00000010890	ENSSSCG00000009938	UNG	-1.35084183	5.476348846	37.38900044	9.68E-10	9.71E-09
XLOC_006660	44473372	44475619	1	ENSSSCT00000010894	ENSSSCG00000009942	DAO	1.025200053	8.811087937	16.02567315	6.25E-05	2.79E-04
XLOC_006661	44761391	44761914	1	ENSSSCT00000030805	ENSSSCG00000023380	ENSSSCG00000023380	0.567641979	6.617694287	9.30236641	2.29E-03	6.79E-03
XLOC_006662	44806678	44809389	1	ENSSSCT00000010897	ENSSSCG00000009945	FICD	1.687625514	4.689751996	56.09328863	6.91E-14	1.18E-12
XLOC_006667	46929530	46930308	1	ENSSSCT00000010915	ENSSSCG00000009960	HPS4	-0.416366386	5.217306574	5.288463757	2.15E-02	4.62E-02
XLOC_006669	47001956	47002455	1	ENSSSCT00000010919	ENSSSCG00000009963	TPST2	0.618016731	4.492085009	9.573839438	1.97E-03	5.98E-03
XLOC_006673	48211177	48216549	1	CUFF.140.2	NA	TTC28	-0.578622601	3.812620677	6.727945522	9.49E-03	2.31E-02
XLOC_006677	49434333	49435406	1	ENSSSCT00000010934	ENSSSCG00000009978	AP1B1	0.612303524	7.783372008	10.52619805	1.18E-03	3.82E-03
XLOC_006679	49658212	49659648	1	ENSSSCT00000010945	ENSSSCG00000009988	NIPSNAP1	0.627747341	5.612750903	11.8710835	5.70E-04	2.02E-03
XLOC_006682	50263722	50264132	1	ENSSSCT00000010953	ENSSSCG00000009996	LIF	1.09363114	2.066112562	16.66298942	4.46E-05	2.06E-04
XLOC_006684	50300848	50301388	1	ENSSSCT00000010955	ENSSSCG00000009998	GATSL3	-1.070344612	4.074918648	27.44481911	1.62E-07	1.17E-06
XLOC_006685	50308018	50308878	1	ENSSSCT00000010956	ENSSSCG00000009999	ENSSSCG00000009999	0.962961144	5.87221895	16.59656488	4.62E-05	2.12E-04
XLOC_006690	50539657	50541172	1	ENSSSCT00000010966	ENSSSCG00000010009	GAL3ST1	0.732546517	6.917480374	6.204439256	1.27E-02	2.96E-02
XLOC_006693	50652381	50652947	1	ENSSSCT00000010970	ENSSSCG00000010013	DUSP18	1.420724151	0.11766559	11.74020184	6.12E-04	2.14E-03
XLOC_006696	51035499	51035880	1	ENSSSCT00000010980	ENSSSCG00000010023	PLA2G3	1.929463856	2.043786157	34.36513836	4.57E-09	4.19E-08
XLOC_006698	51186040	51187821	1	ENSSSCT00000010984	ENSSSCG00000010027	PATZ1	-0.754244275	4.788634473	13.61141226	2.25E-04	8.84E-04
XLOC_006700	51447743	51447847	1	ENSSSCT00000010988	ENSSSCG00000010031	SFI1	-0.985788009	4.140562106	22.18977726	2.47E-06	1.47E-05
XLOC_006701	51617122	51621793	1	ENSSSCT00000010990	ENSSSCG00000010033	PRR14L	-0.524828365	6.358525408	8.841204929	2.95E-03	8.43E-03
XLOC_006702	52153413	52153672	1	ENSSSCT00000010997	ENSSSCG00000010039	SLC5A4	2.604529729	7.005695633	92.23039793	7.72E-22	2.74E-20
XLOC_006703	52311461	52313083	1	ENSSSCT00000011003	ENSSSCG00000010042	ZNF280B	-1.474542413	1.539806478	26.75664921	2.31E-07	1.64E-06
XLOC_006704	52423076	52423532	1	ENSSSCT00000011005	ENSSSCG00000010044	LAC_PIG	2.67241015	11.18336109	35.49655915	2.56E-09	2.43E-08
XLOC_006707	53014682	53016913	1	ENSSSCT00000011020	ENSSSCG00000010059	C22ORF13	0.573327657	6.969435392	8.193516419	4.20E-03	1.14E-02
XLOC_006709	53116080	53119461	1	ENSSSCT00000023162	ENSSSCG00000025393	SUSD2	-0.624904808	7.552331579	5.805318076	1.60E-02	3.60E-02
XLOC_006712	53232926	53233250	1	ENSSSCT00000011024	ENSSSCG00000010063	DDT	0.596740643	5.668045866	8.10205042	4.42E-03	1.19E-02
XLOC_006718	53317251	53317598	1	ENSSSCT00000011031	ENSSSCG00000010070	SMARCB1	-0.987122298	6.459364215	23.46177214	1.27E-06	8.00E-06
XLOC_006719	53349978	53350837	1	ENSSSCT00000011032	ENSSSCG00000010071	MMP11	-1.680438626	5.924333256	61.14115751	5.31E-15	1.01E-13
XLOC_006721	53394004	53394323	1	ENSSSCT00000011038	ENSSSCG00000010077	ENSSSCG00000010077	-3.621264297	3.110104122	96.28279612	9.96E-23	3.78E-21
XLOC_006722	53414567	53415094	1	ENSSSCT00000032393	ENSSSCG00000022467	NP_001068585.1	-7.91922199	3.106464328	296.2291221	2.18E-66	7.95E-64
XLOC_006724	53684722	53684896	1	ENSSSCT00000011045	ENSSSCG00000010084	ENSSSCG00000010084	-0.756069857	0.317019787	6.367200238	1.16E-02	2.75E-02
XLOC_006727	53700111	53700530	1	ENSSSCT00000011046	ENSSSCG00000010085	SDF2L1	1.356214669	5.239068688	25.90506034	3.59E-07	2.48E-06
XLOC_006734	54082608	54083051	1	ENSSSCT00000011063	ENSSSCG00000010102	SLC7A4	2.268639042	0.360478277	40.11752595	2.39E-10	2.59E-09
XLOC_006741	54541564	54542212	1	ENSSSCT00000011077	ENSSSCG00000010116	SLC25A1	1.39455209	7.049780458	35.89274982	2.08E-09	2.01E-08
XLOC_006747	54992384	54992598	1	ENSSSCT00000011092	ENSSSCG00000010131	TXNRD2	0.66703859	4.776515715	10.06756286	1.51E-03	4.73E-03
XLOC_006751	55216378	55217799	1	ENSSSCT00000011101	ENSSSCG00000010140	RTN4R	1.506002455	2.138941831	20.86387775	4.93E-06	2.78E-05
XLOC_006752	57572533	57572934	1	ENSSSCT00000011103	ENSSSCG00000010142	RYR2	0.750362737	2.746577081	8.499663041	3.55E-03	9.89E-03
XLOC_006754	58645069	58647203	1	ENSSSCT00000011106	ENSSSCG00000010144	ACTN2	-1.195750791	4.766925768	5.297174736	2.14E-02	4.60E-02
XLOC_006755	58845935	58846085	1	ENSSSCT00000011109	ENSSSCG00000010146	LGALS8	1.446359366	4.98783278	54.17171719	1.84E-13	3.01E-12
XLOC_006760	59244729	59244903	1	ENSSSCT00000011114	ENSSSCG00000010150	ENSSSCG00000010150	1.016545321	3.716932762	9.866638678	1.68E-03	5.20E-03
XLOC_006766	61442843	61443762	1	ENSSSCT00000011129	ENSSSCG00000010163	KCNK1	1.458794444	3.673808544	37.61202097	8.63E-10	8.71E-09
XLOC_006767	61597445	61597879	1	ENSSSCT00000011130	ENSSSCG00000010164	ENSSSCG00000010164	1.52542151	4.787601815	42.28890577	7.87E-11	9.18E-10
XLOC_006770	62424716	62424869	1	ENSSSCT00000011135	ENSSSCG00000010169	SIPA1L2	2.570066378	3.947096978	82.40884786	1.11E-19	3.34E-18
XLOC_006775	63846788	63850776	1	ENSSSCT00000011139	ENSSSCG00000010173	C1ORF124	-0.660406408	4.143564521	10.17489296	1.42E-03	4.50E-03
XLOC_006776	63871598	63872166	1	ENSSSCT00000011141	ENSSSCG00000010175	GNPAT	-0.409883494	5.402852985	5.26397441	2.18E-02	4.67E-02
XLOC_006781	64247757	64247783	1	ENSSSCT00000011148	ENSSSCG00000010182	CAPN9	1.718035615	3.11689348	39.60259373	3.11E-10	3.33E-09
XLOC_006782	64380784	64382518	1	ENSSSCT00000011150	ENSSSCG00000010184	AGT	2.232498423	3.789738286	57.50199844	3.38E-14	5.95E-13
XLOC_006787	65322103	65324635	1	ENSSSCT00000011158	ENSSSCG00000010192	RAB4A	-0.70107641	6.001452469	12.74217401	3.58E-04	1.34E-03
XLOC_006796	66478359	66480276	1	ENSSSCT00000011169	ENSSSCG00000010203	HNRNPF	-0.714006061	9.346584305	14.67891159	1.27E-04	5.32E-04
XLOC_006799	68000643	68003526	1	ENSSSCT00000011176	ENSSSCG00000010210	SLC16A9	3.391055051	2.022751927	50.85522597	9.94E-13	1.50E-11
XLOC_006802	68392355	68393824	1	ENSSSCT00000011178	ENSSSCG00000010212	ANK3	1.350654066	6.842950036	48.04994387	4.15E-12	5.80E-11
XLOC_006809	70917985	70919375	1	ENSSSCT00000011187	ENSSSCG00000010221	ENSSSCG00000010221	-0.423461812	5.845292168	5.38987219	2.03E-02	4.40E-02
XLOC_006812	71516951	71519441	1	ENSSSCT00000011190	ENSSSCG00000010224	EGR2	-1.83914376	2.244703869	47.67180932	5.04E-12	6.95E-11
XLOC_006822	77502556	77503949	1	ENSSSCT00000028852	ENSSSCG00000025876	PBLD	1.421805412	4.856429016	35.44626025	2.62E-09	2.49E-08
XLOC_006824	77559428	77561884	1	ENSSSCT00000011206	ENSSSCG00000010239	RUFY2	0.522174804	4.257774452	5.194885323	2.27E-02	4.84E-02
XLOC_006827	77648560	77650358	1	ENSSSCT00000026289	ENSSSCG00000022303	SLC25A16	1.492805079	4.43477377	44.46375887	2.59E-11	3.23E-10
XLOC_006829	78486911	78487809	1	ENSSSCT00000011223	ENSSSCG00000010253	HK1	-0.48110857	6.479597939	6.096259505	1.35E-02	3.12E-02
XLOC_006830	78974008	78975069	1	ENSSSCT00000011228	ENSSSCG00000010258	AIFM2	1.052599682	4.898865848	23.89008001	1.02E-06	6.52E-06
XLOC_006831	78996429	78999825	1	ENSSSCT00000011229	ENSSSCG00000010259	TYSND1	0.605670827	6.043353307	8.839083371	2.95E-03	8.44E-03
XLOC_006833	79052525	79052889	1	ENSSSCT00000011231	ENSSSCG00000010261	PPA1	0.753237643	7.432154347	13.57327358	2.29E-04	9.00E-04
XLOC_006843	80897948	80898237	1	ENSSSCT00000011255	ENSSSCG00000010283	SPOCK2	-1.176521008	3.464742191	31.69336981	1.81E-08	1.54E-07
XLOC_006844	80981917	80982299	1	ENSSSCT00000022544	ENSSSCG00000023130	ASCC1	-1.019143219	4.854689677	28.70231272	8.44E-08	6.41E-07
XLOC_006846	81253334	81254332	1	ENSSSCT00000011261	ENSSSCG00000010289	MICU1	0.64675463	6.563404209	13.21439088	2.78E-04	1.07E-03
XLOC_006847	81819440	81820402	1	ENSSSCT00000011263	ENSSSCG00000010291	PLA2G12B	0.593670886	6.012971598	8.405818123	3.74E-03	1.03E-02
XLOC_006848	81892549	81893614	1	ENSSSCT00000011264	ENSSSCG00000010292	P4HA1	0.519307736	6.442964853	6.95928742	8.34E-03	2.07E-02
XLOC_006850	82083818	82084444	1	ENSSSCT00000025475	ENSSSCG00000025492	NUDT13	0.642283679	4.124143998	10.7041081	1.07E-03	3.50E-03
XLOC_006851	82127203	82129897	1	ENSSSCT00000022959	ENSSSCG00000023482	DNAJC9	-0.93252198	4.257365697	18.40762233	1.78E-05	8.94E-05
XLOC_006853	82190815	82190934	1	ENSSSCT00000011269	ENSSSCG00000010296	DNAJC9	-1.240835213	2.719848771	24.15110996	8.91E-07	5.74E-06
XLOC_006857	82365034	82365815	1	ENSSSCT00000011273	ENSSSCG00000010300	ZMYND17	-0.682258845	4.081675449	11.60969562	6.56E-04	2.28E-03
XLOC_006858	82376236	82377856	1	ENSSSCT00000011274	ENSSSCG00000010301	PPP3CB	-0.695434441	5.881580758	11.57286519	6.69E-04	2.32E-03
XLOC_006871	86782861	86784794	1	ENSSSCT00000027181	ENSSSCG00000026268	ENSSSCG00000026268	1.60681056	5.4978961	64.72650466	8.60E-16	1.76E-14
XLOC_006872	86814321	86814435	1	ENSSSCT00000024295	ENSSSCG00000021254	ENSSSCG00000021254	2.502504009	2.212797962	76.42182641	2.29E-18	5.98E-17
XLOC_006873	86827157	86827441	1	ENSSSCT00000024713	ENSSSCG00000029913	ENSSSCG00000029913	3.101405476	1.940251445	84.91031061	3.12E-20	9.90E-19
XLOC_006876	88542475	88544456	1	ENSSSCT00000028444	ENSSSCG00000024300	C10orf57	1.110486	5.366435542	32.02432981	1.52E-08	1.31E-07
XLOC_006879	88716155	88716223	1	ENSSSCT00000011316	ENSSSCG00000010337	MAT1A	1.082951302	0.302539416	8.613416623	3.34E-03	9.38E-03
XLOC_006917	97564667	97565877	1	ENSSSCT00000011372	ENSSSCG00000010388	C10ORF128	-0.689781829	3.383263185	9.94935748	1.61E-03	5.00E-03
XLOC_006919	97908659	97909081	1	ENSSSCT00000011375	ENSSSCG00000010391	ERCC6	-1.637884142	3.881117314	54.53671367	1.53E-13	2.53E-12
XLOC_006922	98548142	98549688	1	ENSSSCT00000011383	ENSSSCG00000010399	NCOA4	2.888959261	8.916213971	188.0105592	8.64E-43	1.05E-40
XLOC_006923	98575637	98575907	1	ENSSSCT00000011384	ENSSSCG00000010400	MSMB	-1.267111299	4.390282643	37.48556337	9.21E-10	9.27E-09
XLOC_006924	98905140	98905322	1	ENSSSCT00000011388	ENSSSCG00000010404	ALOX5	1.10270778	1.456338502	15.83640872	6.91E-05	3.05E-04
XLOC_006926	99328208	99328885	1	ENSSSCT00000024866	ENSSSCG00000023223	ZNF22	-0.671033989	3.446011132	8.517562546	3.52E-03	9.81E-03
XLOC_006927	99338081	99339608	1	ENSSSCT00000030692	ENSSSCG00000029662	RASSF4	-0.668619887	4.95594928	12.01181959	5.29E-04	1.89E-03
XLOC_006928	99566737	99568253	1	ENSSSCT00000011395	ENSSSCG00000010411	RASSF4	-0.636918879	4.82174813	9.74044221	1.80E-03	5.52E-03
XLOC_006931	100716655	100717407	1	ENSSSCT00000011400	ENSSSCG00000010416	ZNF32	0.572867831	2.829895609	7.348175909	6.71E-03	1.71E-02
XLOC_006934	107865223	107867915	1	ENSSSCT00000011417	ENSSSCG00000010432	ASAH2	4.390124622	6.214660079	156.9158293	5.34E-36	4.56E-34
XLOC_006935	107988063	107988835	1	ENSSSCT00000011418	ENSSSCG00000010433	SGMS1	-0.553768798	4.806209202	7.810855485	5.19E-03	1.37E-02
XLOC_006940	109732654	109734118	1	ENSSSCT00000011430	ENSSSCG00000010445	ANKRD22	2.030868155	5.688391695	90.17368392	2.18E-21	7.50E-20
XLOC_006942	110108612	110109424	1	ENSSSCT00000011435	ENSSSCG00000010449	CH25H	0.768046618	0.709677614	6.822880457	9.00E-03	2.20E-02
XLOC_006945	110397901	110397960	1	ENSSSCT00000011442	ENSSSCG00000010456	PANK1	1.078308803	2.324581171	17.94718262	2.27E-05	1.12E-04
XLOC_006950	112652687	112655145	1	ENSSSCT00000011452	ENSSSCG00000010464	PPP1R3C	-1.18288238	2.920383735	20.80322791	5.09E-06	2.86E-05
XLOC_006953	113191918	113192145	1	ENSSSCT00000011456	ENSSSCG00000010468	CPEB3	1.419907559	1.182023378	20.4506533	6.12E-06	3.39E-05
XLOC_006955	113505019	113509013	1	ENSSSCT00000011458	ENSSSCG00000010470	IDE	0.688843521	6.268361003	11.40384355	7.33E-04	2.51E-03
XLOC_006956	114504895	114505460	1	ENSSSCT00000011464	ENSSSCG00000010476	MYOF	0.684292883	4.856191898	10.92311519	9.50E-04	3.16E-03
XLOC_006957	114769059	114769361	1	ENSSSCT00000011467	ENSSSCG00000010479	RBP4	4.262911388	-0.083652508	101.1077676	8.71E-24	3.54E-22
XLOC_006958	114858498	114858667	1	ENSSSCT00000031763	ENSSSCG00000024359	FRA10AC1	-0.475348012	4.041790267	5.156287908	2.32E-02	4.93E-02
XLOC_006960	115620347	115622626	1	CUFF.156.2	NA	NOC3L	-0.632026909	4.567089219	7.400428778	6.52E-03	1.67E-02
XLOC_006961	115768792	115770958	1	ENSSSCT00000011474	ENSSSCG00000010486	HELLS	-1.845797181	5.730272423	42.42776552	7.33E-11	8.59E-10
XLOC_006965	116344443	116344612	1	ENSSSCT00000011479	ENSSSCG00000010491	ENSSSCG00000010491	1.134443316	0.195987262	8.733289424	3.12E-03	8.88E-03
XLOC_006966	116376967	116377591	1	ENSSSCT00000011481	ENSSSCG00000010493	PDLIM1	0.779407472	6.139337484	12.31932793	4.48E-04	1.63E-03
XLOC_006968	116807919	116808989	1	ENSSSCT00000011483	ENSSSCG00000010495	ALDH18A1	1.003468148	8.815825575	19.4204993	1.05E-05	5.53E-05
XLOC_006971	117264741	117265486	1	ENSSSCT00000011493	ENSSSCG00000010504	BLNK	-1.326346314	6.526814992	48.32011441	3.62E-12	5.10E-11
XLOC_006973	117454645	117454779	1	ENSSSCT00000011497	ENSSSCG00000010507	TLL2	3.883550107	-0.222899516	74.78333879	5.25E-18	1.33E-16
XLOC_006976	117674451	117678889	1	ENSSSCT00000011499	ENSSSCG00000010509	PIK3AP1	-2.771934394	6.737722102	91.14096193	1.34E-21	4.69E-20
XLOC_006977	118081765	118085056	1	ENSSSCT00000011502	ENSSSCG00000010512	SLIT1	-1.784921866	1.627924925	30.02903248	4.26E-08	3.37E-07
XLOC_006978	118339311	118340566	1	ENSSSCT00000011508	ENSSSCG00000010518	EXOSC1	-0.434010265	4.928347438	5.208588526	2.25E-02	4.80E-02
XLOC_006982	118548268	118549074	1	ENSSSCT00000011516	ENSSSCG00000010526	AVPI1	1.648591085	5.058823848	51.13712924	8.61E-13	1.31E-11
XLOC_006983	118623934	118625034	1	ENSSSCT00000011519	ENSSSCG00000010529	SFRP5	-3.376803927	3.391655013	89.78439874	2.66E-21	9.07E-20
XLOC_006985	119116728	119116798	1	ENSSSCT00000011523	ENSSSCG00000010533	ENSSSCG00000010533	1.257850834	2.433294098	21.2222783	4.09E-06	2.34E-05
XLOC_006987	120043225	120043240	1	ENSSSCT00000011527	ENSSSCG00000010537	GOT1	0.53995746	7.715115936	7.112494373	7.65E-03	1.92E-02
XLOC_006989	120326812	120327697	1	ENSSSCT00000011532	ENSSSCG00000010541	COX15	0.519848811	4.501344463	7.430699032	6.41E-03	1.65E-02
XLOC_006993	120718816	120720027	1	ENSSSCT00000011538	ENSSSCG00000010547	ERLIN1	1.502182493	6.075015972	52.81092544	3.67E-13	5.76E-12
XLOC_007010	122671874	122671986	1	ENSSSCT00000011560	ENSSSCG00000010568	NPM3	-0.856622129	4.501245228	12.76472311	3.53E-04	1.32E-03
XLOC_007021	124190353	124191589	1	ENSSSCT00000027723	ENSSSCG00000020954	ENSSSCG00000020954	-0.558997449	3.227397696	5.589203422	1.81E-02	4.00E-02
XLOC_007022	124404354	124406327	1	ENSSSCT00000011600	ENSSSCG00000010604	SH3PXD2A	1.353673677	3.011700406	27.13565309	1.90E-07	1.36E-06
XLOC_007024	124726432	124727177	1	ENSSSCT00000011601	ENSSSCG00000010605	OBFC1	-1.105448678	2.558411574	20.73030939	5.29E-06	2.96E-05
XLOC_007028	125224090	125225745	1	ENSSSCT00000011609	ENSSSCG00000010613	ITPRIP	-1.757892007	3.042976156	62.80586582	2.28E-15	4.45E-14
XLOC_007035	131613231	131617079	1	ENSSSCT00000028296	ENSSSCG00000030507	SMNDC1	-0.538166267	5.674333371	6.270124874	1.23E-02	2.87E-02
XLOC_007041	134049152	134049499	1	ENSSSCT00000026254	ENSSSCG00000029075	ACSL5	0.902035481	7.150123903	25.58953987	4.22E-07	2.89E-06
XLOC_007042	135129974	135131333	1	ENSSSCT00000011636	ENSSSCG00000010639	HABP2	3.004962975	1.979588765	98.41389658	3.39E-23	1.32E-21
XLOC_007046	135884829	135885635	1	ENSSSCT00000011650	ENSSSCG00000010651	ABLIM1	-0.718599969	5.393835538	12.81442874	3.44E-04	1.29E-03
XLOC_007053	138373869	138376432	1	ENSSSCT00000011666	ENSSSCG00000010665	KIAA1598	1.362132925	5.130744626	48.32560373	3.61E-12	5.09E-11
XLOC_007061	139586852	139587079	1	ENSSSCT00000011673	ENSSSCG00000010672	RAB11FIP2	0.826462092	2.18268584	9.011596787	2.68E-03	7.77E-03
XLOC_007068	140556673	140558662	1	ENSSSCT00000011682	ENSSSCG00000010681	SFXN4	0.837047649	3.689812552	18.33512414	1.85E-05	9.25E-05
XLOC_007069	140603477	140604471	1	ENSSSCT00000011683	ENSSSCG00000010682	PRDX3	0.565180883	8.140324087	9.779731353	1.76E-03	5.42E-03
XLOC_007070	140910188	140911470	1	ENSSSCT00000011685	ENSSSCG00000010684	RGS10	-0.592416225	3.826696407	7.311559385	6.85E-03	1.74E-02
XLOC_007072	141196414	141198291	1	ENSSSCT00000011689	ENSSSCG00000010688	MCMBP	-0.660378425	6.532767108	9.29370818	2.30E-03	6.81E-03
XLOC_007090	145096700	145096890	1	ENSSSCT00000024468	ENSSSCG00000029482	CHST15	-1.830987439	4.494465935	61.78106775	3.84E-15	7.37E-14
XLOC_007093	145881322	145882130	1	ENSSSCT00000011751	ENSSSCG00000010739	ENSSSCG00000010739	0.805868599	5.722724706	12.11494685	5.00E-04	1.80E-03
XLOC_007095	146730878	146731426	1	ENSSSCT00000011754	ENSSSCG00000010742	UROS	0.815693518	5.010164417	17.14705535	3.46E-05	1.63E-04
XLOC_007096	146772898	146773057	1	ENSSSCT00000011756	ENSSSCG00000010744	DHX32	0.828778601	5.677778805	19.73691729	8.89E-06	4.77E-05
XLOC_007103	148035322	148035539	1	ENSSSCT00000011760	ENSSSCG00000010748	ENSSSCG00000010748	0.610931808	3.381995986	5.51809896	1.88E-02	4.13E-02
XLOC_007107	149170562	149170615	1	CUFF.167.2	NA	MKI67	-1.332930599	7.793336642	36.4006796	1.61E-09	1.57E-08
XLOC_007108	150935646	150938243	1	ENSSSCT00000011769	ENSSSCG00000010757	EBF3	-1.637402074	0.847633334	24.67766294	6.78E-07	4.45E-06
XLOC_007110	152194734	152195628	1	ENSSSCT00000030128	ENSSSCG00000024388	BNIP3	0.608529325	6.799313704	7.346280023	6.72E-03	1.71E-02
XLOC_007116	153183591	153184201	1	ENSSSCT00000011786	ENSSSCG00000010772	ADAM8	-1.431151353	3.063434101	30.66268308	3.07E-08	2.49E-07
XLOC_007131	1931293	1931395	1	ENSSSCT00000029415	ENSSSCG00000028646	MMADHC	0.630379117	6.409305261	11.67576808	6.33E-04	2.21E-03
XLOC_007133	3748134	3748224	1	ENSSSCT00000017066	ENSSSCG00000015668	ORC4	-0.937883411	4.594254939	15.63729173	7.67E-05	3.36E-04
XLOC_007134	8511221	8511298	1	ENSSSCT00000017069	ENSSSCG00000015670	GTDC1	-0.989650165	4.021792959	19.7126104	9.00E-06	4.82E-05
XLOC_007141	18125304	18125429	1	ENSSSCT00000017088	ENSSSCG00000015688	CXCR4	-4.082589518	5.95159927	185.9455135	2.44E-42	2.87E-40
XLOC_007143	18441731	18442379	1	ENSSSCT00000017091	ENSSSCG00000015691	ENSSSCG00000015691	4.821270144	8.510080778	140.8526974	1.73E-32	1.26E-30
XLOC_007144	18486694	18487333	1	ENSSSCT00000023810	ENSSSCG00000030013	LCT	4.885634282	10.80292364	155.6586752	1.01E-35	8.48E-34
XLOC_007145	18593801	18593950	1	ENSSSCT00000023564	ENSSSCG00000030633	ENSSSCG00000030633	-0.779141782	5.580783645	14.13231872	1.70E-04	6.91E-04
XLOC_007146	18995367	18995545	1	ENSSSCT00000017094	ENSSSCG00000015694	ZRANB3	-1.015648951	3.032134939	17.73262897	2.54E-05	1.24E-04
XLOC_007150	19909847	19909958	1	ENSSSCT00000017100	ENSSSCG00000015700	TMEM163	-4.854844161	2.634607883	245.8634385	2.07E-55	4.23E-53
XLOC_007154	22098597	22098753	1	ENSSSCT00000017106	ENSSSCG00000015706	LYPD1	2.047094476	3.059685257	83.60542297	6.04E-20	1.87E-18
XLOC_007156	22725256	22725627	1	ENSSSCT00000017110	ENSSSCG00000015710	ARP3	-1.125557137	9.021095516	27.36785972	1.68E-07	1.22E-06
XLOC_007166	28424281	28424541	1	ENSSSCT00000025881	ENSSSCG00000029304	STEAP3	0.613668855	5.865732355	10.490538	1.20E-03	3.89E-03
XLOC_007167	28578032	28578220	1	ENSSSCT00000024406	ENSSSCG00000023435	DBI	1.581614401	7.579083176	36.95586791	1.21E-09	1.20E-08
XLOC_007169	28766306	28766820	1	CUFF.169.2	NA	MAP3K2	0.73328376	3.545217965	9.303418955	2.29E-03	6.78E-03
XLOC_007171	29008391	29009193	1	ENSSSCT00000017120	ENSSSCG00000015720	BIN1	0.480479057	4.592657807	5.264652005	2.18E-02	4.67E-02
XLOC_007176	34947026	34947523	1	ENSSSCT00000017131	ENSSSCG00000015731	ENSSSCG00000015731	-0.513698942	5.769839678	8.449912171	3.65E-03	1.01E-02
XLOC_007182	36045463	36045595	1	ENSSSCT00000017138	ENSSSCG00000015738	ENSSSCG00000015738	1.399993018	4.427131177	23.07825891	1.56E-06	9.59E-06
XLOC_007184	36160645	36161580	1	ENSSSCT00000017142	ENSSSCG00000015742	TMEM177	1.143465871	1.098927385	14.38238563	1.49E-04	6.13E-04
XLOC_007185	36329068	36329102	1	ENSSSCT00000017143	ENSSSCG00000015743	PTPN4	0.750397224	2.96640796	9.90565787	1.65E-03	5.11E-03
XLOC_007186	36469245	36469432	1	ENSSSCT00000025582	ENSSSCG00000023795	ENSSSCG00000023795	0.908696513	1.956114532	12.39002972	4.32E-04	1.57E-03
XLOC_007189	36646556	36646823	1	ENSSSCT00000031440	ENSSSCG00000025455	RALB	-0.517643404	6.156043075	7.265124495	7.03E-03	1.78E-02
XLOC_007194	38071422	38071564	1	ENSSSCT00000017147	ENSSSCG00000015747	MYOM2	-4.308516456	0.897740962	164.7284564	1.05E-37	9.92E-36
XLOC_007198	42662743	42662824	1	ENSSSCT00000028656	ENSSSCG00000021516	MCPH1	-1.497269215	0.561708854	24.86956104	6.13E-07	4.06E-06
XLOC_007199	43013894	43014116	1	ENSSSCT00000017156	ENSSSCG00000015755	AGPAT5	1.264427244	4.045772637	32.9447619	9.48E-09	8.38E-08
XLOC_007201	43346318	43346470	1	ENSSSCT00000031972	ENSSSCG00000029990	PBD-2	-1.933134745	1.624278285	44.09130244	3.13E-11	3.86E-10
XLOC_007208	45495291	45495537	1	ENSSSCT00000017172	ENSSSCG00000015771	NEIL3	-2.707848825	3.452053644	100.1204974	1.43E-23	5.69E-22
XLOC_007214	51228282	51228813	1	ENSSSCT00000028500	ENSSSCG00000021731	WWC2	2.072429916	4.055231868	88.02358214	6.47E-21	2.14E-19
XLOC_007218	51804160	51805254	1	ENSSSCT00000017181	ENSSSCG00000015780	STOX2	0.816394956	1.853676982	7.294973286	6.91E-03	1.76E-02
XLOC_007219	52291090	52291142	1	ENSSSCT00000017185	ENSSSCG00000015783	CASP3	1.042985435	6.529246667	17.5253485	2.84E-05	1.37E-04
XLOC_007220	52433810	52433856	1	ENSSSCT00000017188	ENSSSCG00000015785	MLF1IP	-1.311598635	4.425654182	29.77781545	4.85E-08	3.80E-07
XLOC_007221	52922448	52922728	1	ENSSSCT00000017193	ENSSSCG00000015790	SLC25A4	1.645822316	7.019750683	48.94013497	2.64E-12	3.77E-11
XLOC_007223	53105367	53105614	1	ENSSSCT00000017192	ENSSSCG00000015789	SNX25	-0.472104644	5.24849106	5.528664422	1.87E-02	4.11E-02
XLOC_007224	53252478	53252613	1	ENSSSCT00000017197	ENSSSCG00000015794	C4ORF47	-1.322892943	1.232394535	21.94189705	2.81E-06	1.66E-05
XLOC_007232	54710265	54710444	1	ENSSSCT00000017219	ENSSSCG00000015811	PLEKHA2	-2.823044927	3.830968759	127.5943679	1.38E-29	8.42E-28
XLOC_007234	54842665	54843276	1	ENSSSCT00000017218	ENSSSCG00000015810	ENSSSCG00000015810	-3.352865324	-0.727111789	55.57594578	8.99E-14	1.52E-12
XLOC_007235	55038844	55039004	1	ENSSSCT00000017222	ENSSSCG00000015814	TACC1	-0.669478276	2.857879327	7.684679379	5.57E-03	1.46E-02
XLOC_007244	59503838	59504306	1	ENSSSCT00000017242	ENSSSCG00000015834	RNF122	-0.946436211	3.435278885	15.95954002	6.47E-05	2.88E-04
XLOC_007246	59810834	59811895	1	ENSSSCT00000017244	ENSSSCG00000015836	HNRNPA2B1	-0.845144599	9.079380279	12.85602866	3.36E-04	1.27E-03
XLOC_007250	61682022	61682033	1	ENSSSCT00000017250	ENSSSCG00000015842	PPP2CB	0.429298701	6.278699781	5.265269926	2.18E-02	4.67E-02
XLOC_007251	61755136	61755354	1	ENSSSCT00000017252	ENSSSCG00000015844	GSR	0.533533421	6.729770904	6.288166239	1.22E-02	2.85E-02
XLOC_007257	63775197	63775422	1	ENSSSCT00000017261	ENSSSCG00000015853	HERC2	0.970093103	1.467271539	11.53751905	6.82E-04	2.36E-03
XLOC_007262	65785414	65785539	1	ENSSSCT00000031396	ENSSSCG00000029138	ENSSSCG00000029138	1.620833905	0.964713787	28.02964776	1.19E-07	8.86E-07
XLOC_007263	66025273	66025320	1	ENSSSCT00000017270	ENSSSCG00000015859	SAP130	-0.571151837	5.897030839	9.61469835	1.93E-03	5.86E-03
XLOC_007264	66230019	66230181	1	ENSSSCT00000023863	ENSSSCG00000028633	ENSSSCG00000028633	-0.485282085	6.059582932	7.422292716	6.44E-03	1.65E-02
XLOC_007265	66266814	66267002	1	CUFF.174.2	NA	WDR33	-0.729144406	6.103254955	14.91063896	1.13E-04	4.77E-04
XLOC_007269	66699447	66700010	1	CUFF.175.4	NA	FMNL2	2.433442867	4.071680867	97.98226807	4.22E-23	1.63E-21
XLOC_007270	67086569	67086965	1	ENSSSCT00000017279	ENSSSCG00000015868	ARL6IP6	-0.725557055	6.158327572	11.34743561	7.56E-04	2.57E-03
XLOC_007274	69329720	69330424	1	ENSSSCT00000017281	ENSSSCG00000015870	KCNJ3	2.501867739	2.4191518	42.48299753	7.13E-11	8.37E-10
XLOC_007277	71188248	71188520	1	ENSSSCT00000031016	ENSSSCG00000029753	CYTIP	0.600100153	3.669924223	6.565953493	1.04E-02	2.50E-02
XLOC_007281	72627743	72628165	1	ENSSSCT00000017290	ENSSSCG00000015878	PKP4	0.800160115	5.837054518	17.32726128	3.15E-05	1.50E-04
XLOC_007282	73001694	73001825	1	ENSSSCT00000017291	ENSSSCG00000015879	DAPL1	-1.386820713	-0.325503632	15.77943987	7.12E-05	3.14E-04
XLOC_007283	73328067	73328172	1	ENSSSCT00000017292	ENSSSCG00000015880	TANC1	0.910409007	5.345954731	18.4376559	1.76E-05	8.83E-05
XLOC_007293	76510742	76510756	1	ENSSSCT00000031337	ENSSSCG00000027472	GCA	1.330220913	5.58350776	31.63251767	1.86E-08	1.58E-07
XLOC_007297	79412981	79413127	1	ENSSSCT00000030173	ENSSSCG00000025598	ENSSSCG00000025598	1.323421956	5.138987172	38.83993505	4.60E-10	4.80E-09
XLOC_007301	80794830	80795598	1	ENSSSCT00000017320	ENSSSCG00000015907	GALNT3	0.557603305	5.871439051	6.01442183	1.42E-02	3.25E-02
XLOC_007312	84397378	84397396	1	ENSSSCT00000017339	ENSSSCG00000015923	NOSTRIN	0.674021845	5.411692703	12.81534555	3.44E-04	1.29E-03
XLOC_007315	84972453	84972606	1	ENSSSCT00000017347	ENSSSCG00000015931	ENSSSCG00000015931	1.579391014	1.593374733	35.46094136	2.60E-09	2.47E-08
XLOC_007317	85127155	85127377	1	ENSSSCT00000017352	ENSSSCG00000015936	PHOSPHO2	0.536104863	2.723801349	6.105528953	1.35E-02	3.11E-02
XLOC_007319	85205443	85205527	1	ENSSSCT00000017354	ENSSSCG00000015938	SSB	-0.742553401	7.369051142	10.31188357	1.32E-03	4.22E-03
XLOC_007320	85315335	85315487	1	ENSSSCT00000017355	ENSSSCG00000015939	UBR3	1.105359122	2.290691974	16.12479307	5.93E-05	2.66E-04
XLOC_007321	85380836	85381023	1	ENSSSCT00000017356	ENSSSCG00000015940	ENSSSCG00000015940	0.474789203	4.782647606	5.660285416	1.74E-02	3.86E-02
XLOC_007325	86948086	86948540	1	CUFF.180.2	NA	DCAF17	0.670461498	4.051270225	10.79813044	1.02E-03	3.35E-03
XLOC_007326	87032975	87033971	1	ENSSSCT00000032489	ENSSSCG00000025049	CYBRD1	0.788013227	9.453620648	11.52526111	6.87E-04	2.37E-03
XLOC_007328	87413835	87413946	1	ENSSSCT00000031044	ENSSSCG00000022990	ENSSSCG00000022990	-0.882948498	2.971065551	12.33199293	4.45E-04	1.62E-03
XLOC_007330	87491257	87491351	1	ENSSSCT00000017369	ENSSSCG00000015952	HAT1	-1.555206279	5.817172745	34.35846427	4.58E-09	4.20E-08
XLOC_007334	87830505	87831053	1	ENSSSCT00000017372	ENSSSCG00000015955	ITGA6	1.256557234	5.360318628	22.41110915	2.20E-06	1.32E-05
XLOC_007340	88505944	88506136	1	ENSSSCT00000017378	ENSSSCG00000015960	ENSSSCG00000015960	1.299040359	2.207932985	20.15413673	7.14E-06	3.91E-05
XLOC_007341	88746848	88747103	1	ENSSSCT00000017379	ENSSSCG00000015961	CDCA7	-2.228837994	6.938979208	79.98059471	3.78E-19	1.09E-17
XLOC_007342	89532289	89532544	1	ENSSSCT00000022567	ENSSSCG00000027516	CIR1	-0.540049678	4.750195453	7.195769356	7.31E-03	1.84E-02
XLOC_007351	91399214	91399583	1	ENSSSCT00000017404	ENSSSCG00000015983	HOXD8	-2.372013272	-0.082242104	28.02595985	1.20E-07	8.87E-07
XLOC_007353	91420236	91420671	1	ENSSSCT00000017405	ENSSSCG00000015984	HOXD4	-2.827405101	1.121701057	77.51774612	1.32E-18	3.52E-17
XLOC_007354	91436909	91437445	1	ENSSSCT00000017406	ENSSSCG00000015985	HOXD3	-3.091954931	-0.01013556	50.02154291	1.52E-12	2.25E-11
XLOC_007358	92417764	92417835	1	ENSSSCT00000017409	ENSSSCG00000015988	HNRNPA3	-0.809075888	8.475255009	11.09510189	8.66E-04	2.91E-03
XLOC_007359	92609003	92609911	1	ENSSSCT00000030764	ENSSSCG00000023983	AGPS	0.731008742	5.885903584	13.98995305	1.84E-04	7.39E-04
XLOC_007360	93330063	93330498	1	ENSSSCT00000017417	ENSSSCG00000015996	RBM45	-0.685370727	3.180307861	9.452678688	2.11E-03	6.33E-03
XLOC_007368	96661981	96663051	1	ENSSSCT00000017434	ENSSSCG00000016011	NEUROD1	1.729480715	0.361345457	26.17358283	3.12E-07	2.18E-06
XLOC_007371	97715645	97715731	1	ENSSSCT00000017440	ENSSSCG00000016017	DNAJC10	-0.554775884	6.619430482	5.450558452	1.96E-02	4.27E-02
XLOC_007378	101580814	101580831	1	ENSSSCT00000017452	ENSSSCG00000016027	ITGAV	0.882743961	4.119459327	9.184074771	2.44E-03	7.15E-03
XLOC_007379	101733011	101733605	1	ENSSSCT00000031268	ENSSSCG00000025134	FAM171B	-1.921259515	4.25148457	40.13934479	2.36E-10	2.57E-09
XLOC_007386	104503599	104503735	1	ENSSSCT00000017461	ENSSSCG00000016036	WDR75	0.525301483	5.164373319	5.676722482	1.72E-02	3.84E-02
XLOC_007387	104676679	104677115	1	ENSSSCT00000026026	ENSSSCG00000027724	ENSSSCG00000027724	4.321098336	2.233672548	194.8986189	2.71E-44	3.61E-42
XLOC_007388	104872679	104872721	1	ENSSSCT00000025430	ENSSSCG00000027157	ENSSSCG00000027157	5.204492319	7.050419143	247.8957449	7.47E-56	1.55E-53
XLOC_007389	104976732	104976774	1	ENSSSCT00000017465	ENSSSCG00000016040	ENSSSCG00000016040	5.876470944	6.11887331	188.7479804	5.97E-43	7.61E-41
XLOC_007391	105299264	105299431	1	ENSSSCT00000017466	ENSSSCG00000016041	ENSSSCG00000016041	0.83239219	4.234865574	18.73635824	1.50E-05	7.67E-05
XLOC_007393	105424453	105424604	1	ENSSSCT00000017470	ENSSSCG00000016045	PMS1	-0.579759684	3.888266563	5.519561093	1.88E-02	4.13E-02
XLOC_007395	106048443	106048572	1	ENSSSCT00000017474	ENSSSCG00000016049	HIBCH	0.568461577	2.915431468	6.337767355	1.18E-02	2.79E-02
XLOC_007396	106358846	106359049	1	ENSSSCT00000017475	ENSSSCG00000016050	INPP1	1.142268175	5.669049598	33.49746874	7.14E-09	6.39E-08
XLOC_007401	107266790	107266908	1	ENSSSCT00000029791	ENSSSCG00000020860	ENSSSCG00000020860	1.329898193	-0.511573272	8.469528653	3.61E-03	1.00E-02
XLOC_007407	111065450	111065555	1	ENSSSCT00000028914	ENSSSCG00000021044	ENSSSCG00000021044	-1.080566767	0.325757469	10.63567384	1.11E-03	3.61E-03
XLOC_007409	111788024	111788152	1	ENSSSCT00000017497	ENSSSCG00000016071	ENSSSCG00000016071	-1.169246461	3.137153994	24.90646886	6.02E-07	3.99E-06
XLOC_007410	111897542	111897714	1	ENSSSCT00000017500	ENSSSCG00000016073	PGAP1	0.533041828	2.927182087	5.513694341	1.89E-02	4.14E-02
XLOC_007415	112603786	112604450	1	ENSSSCT00000022922	ENSSSCG00000020929	ENSSSCG00000020929	-0.56859279	2.909449755	5.227092378	2.22E-02	4.76E-02
XLOC_007422	115266549	115266664	1	ENSSSCT00000017518	ENSSSCG00000016090	SPATS2L	0.522015084	5.471316191	7.410149459	6.49E-03	1.66E-02
XLOC_007423	115385277	115385387	1	ENSSSCT00000017520	ENSSSCG00000016092	SGOL2	-1.52642794	4.446700794	31.37449395	2.13E-08	1.78E-07
XLOC_007424	115429403	115429783	1	ENSSSCT00000027335	ENSSSCG00000029606	AOX1	-0.554512271	2.19007642	5.176479139	2.29E-02	4.88E-02
XLOC_007425	115692902	115692904	1	ENSSSCT00000017525	ENSSSCG00000016096	PPIL3	-0.555934153	4.721857193	7.27880579	6.98E-03	1.77E-02
XLOC_007426	115713383	115713548	1	ENSSSCT00000017523	ENSSSCG00000016095	CLK1	-0.501742466	6.875833958	6.004739992	1.43E-02	3.26E-02
XLOC_007430	116127712	116127871	1	ENSSSCT00000025501	ENSSSCG00000026940	CASP10	1.213941477	3.763767071	21.87560133	2.91E-06	1.71E-05
XLOC_007439	117351067	117351371	1	ENSSSCT00000029321	ENSSSCG00000022225	NOP58	-0.546215018	5.801327178	5.476482465	1.93E-02	4.22E-02
XLOC_007444	117426776	117426867	1	ENSSSCT00000017544	ENSSSCG00000016113	BMPR2	0.644197626	4.267336394	8.330224849	3.90E-03	1.07E-02
XLOC_007445	117639721	117640570	1	ENSSSCT00000017545	ENSSSCG00000016114	FAM117B	-1.518782843	4.500330172	45.1988348	1.78E-11	2.27E-10
XLOC_007446	117869022	117869099	1	ENSSSCT00000017548	ENSSSCG00000016117	ALS2CR8	-0.946188823	3.354891861	13.87832809	1.95E-04	7.79E-04
XLOC_007449	118492379	118492433	1	ENSSSCT00000022535	ENSSSCG00000028561	TP44	-0.950494968	1.969721732	11.38811951	7.39E-04	2.53E-03
XLOC_007451	118627673	118627785	1	ENSSSCT00000017553	ENSSSCG00000016122	CTLA4	-1.046186075	-0.602835433	5.848284142	1.56E-02	3.53E-02
XLOC_007452	118697550	118697674	1	ENSSSCT00000024007	ENSSSCG00000025042	ICOS	-1.340299804	3.316596892	18.30117513	1.89E-05	9.40E-05
XLOC_007455	120074562	120074650	1	ENSSSCT00000024485	ENSSSCG00000026799	ENSSSCG00000026799	1.075866	-0.078214993	8.639008146	3.29E-03	9.27E-03
XLOC_007460	121306038	121306251	1	ENSSSCT00000017564	ENSSSCG00000016131	ADAM23	1.081614504	1.333751185	13.98100738	1.85E-04	7.42E-04
XLOC_007462	121719668	121719735	1	ENSSSCT00000017568	ENSSSCG00000016135	CPO	-9.666731632	7.169717866	489.6416693	1.71E-108	2.83E-105
XLOC_007463	122362816	122363105	1	ENSSSCT00000025237	ENSSSCG00000023336	METTL21A	-1.332750202	4.744333611	42.80921191	6.03E-11	7.17E-10
XLOC_007471	124213339	124213430	1	ENSSSCT00000017586	ENSSSCG00000016153	UNC80	1.627689677	-0.24445133	19.74561202	8.85E-06	4.75E-05
XLOC_007477	124927136	124927372	1	ENSSSCT00000030988	ENSSSCG00000027050	ENSSSCG00000027050	2.210901682	5.24208517	43.55104678	4.13E-11	5.02E-10
XLOC_007479	124974682	124974844	1	ENSSSCT00000030833	ENSSSCG00000029867	ENSSSCG00000029867	3.059931324	2.07554102	33.88960353	5.83E-09	5.28E-08
XLOC_007480	125183127	125183259	1	ENSSSCT00000017594	ENSSSCG00000016159	CPS1	1.720082822	10.12770211	57.79783948	2.90E-14	5.17E-13
XLOC_007489	131235915	131235935	1	ENSSSCT00000017615	ENSSSCG00000016177	XRCC5	0.485057981	5.256789944	6.874904261	8.74E-03	2.15E-02
XLOC_007500	133604447	133605266	1	ENSSSCT00000017634	ENSSSCG00000016193	RQCD1	-0.933570241	6.483908527	23.80536052	1.07E-06	6.79E-06
XLOC_007501	133641605	133641750	1	ENSSSCT00000017632	ENSSSCG00000016192	PLCD4	-2.076921415	0.010470145	40.74119588	1.74E-10	1.94E-09
XLOC_007502	133768369	133768627	1	ENSSSCT00000017642	ENSSSCG00000016201	TTLL2	0.56582355	3.045493311	6.718768157	9.54E-03	2.32E-02
XLOC_007508	134300649	134300775	1	ENSSSCT00000017653	ENSSSCG00000016212	ANKZF1	-0.45597041	5.575991248	5.727449971	1.67E-02	3.74E-02
XLOC_007515	134560460	134561132	1	ENSSSCT00000030104	ENSSSCG00000020785	DES	-1.63666605	9.97203761	14.42399514	1.46E-04	6.02E-04
XLOC_007516	134588465	134588680	1	ENSSSCT00000022258	ENSSSCG00000021610	CHPF	1.444694235	4.806562458	42.90012445	5.76E-11	6.88E-10
XLOC_007524	138074695	138074944	1	ENSSSCT00000017667	ENSSSCG00000016225	MOGAT1	1.585371164	4.418910545	48.07683957	4.10E-12	5.73E-11
XLOC_007526	138352892	138353371	1	ENSSSCT00000030502	ENSSSCG00000021283	ENSSSCG00000021283	-1.127634352	1.238797956	16.12924813	5.92E-05	2.65E-04
XLOC_007529	138663706	138663767	1	ENSSSCT00000017665	ENSSSCG00000016223	ACSL3	2.259790833	8.455796811	58.42157808	2.12E-14	3.80E-13
XLOC_007530	139069527	139070004	1	ENSSSCT00000029006	ENSSSCG00000025174	WDFY1	0.634796994	3.013508603	8.957910795	2.76E-03	7.97E-03
XLOC_007538	143050337	143050449	1	ENSSSCT00000017699	ENSSSCG00000016254	CCL20	1.752658013	2.498381209	12.688589	3.68E-04	1.37E-03
XLOC_007542	144908676	144909267	1	ENSSSCT00000017707	ENSSSCG00000016262	SP140	-0.511730266	6.60242931	6.73482107	9.45E-03	2.30E-02
XLOC_007555	145939849	145940035	1	ENSSSCT00000017723	ENSSSCG00000016275	NCL	-0.840766853	7.260630141	15.54124492	8.07E-05	3.52E-04
XLOC_007561	146868803	146868869	1	ENSSSCT00000017732	ENSSSCG00000016284	ENSSSCG00000016284	1.248631425	9.235989401	27.12165478	1.91E-07	1.37E-06
XLOC_007563	146933869	146933983	1	ENSSSCT00000017734	ENSSSCG00000016286	OVCH2	1.449672378	0.643251605	17.03293082	3.67E-05	1.73E-04
XLOC_007568	147163961	147164104	1	ENSSSCT00000025634	ENSSSCG00000025038	KCNJ13	1.289381939	6.875684926	26.96388935	2.07E-07	1.48E-06
XLOC_007571	147606612	147606814	1	ENSSSCT00000017748	ENSSSCG00000016298	INPP5D	-2.398970288	6.279493801	124.0114466	8.38E-29	4.75E-27
XLOC_007574	148087403	148088425	1	ENSSSCT00000017761	ENSSSCG00000016308	ENSSSCG00000016308	1.086467746	7.44879576	21.34246862	3.84E-06	2.21E-05
XLOC_007577	148259662	148260585	1	ENSSSCT00000017765	ENSSSCG00000016312	ENSSSCG00000016312	1.904671281	9.342149165	86.53471509	1.37E-20	4.45E-19
XLOC_007579	148493626	148494485	1	ENSSSCT00000022667	ENSSSCG00000025609	ENSSSCG00000025609	3.376101391	3.429269534	49.72382366	1.77E-12	2.59E-11
XLOC_007580	148508406	148509287	1	ENSSSCT00000017762	ENSSSCG00000016309	UGT1A1	3.276811891	5.885795876	112.46629	2.82E-26	1.37E-24
XLOC_007583	149877124	149877353	1	ENSSSCT00000022776	ENSSSCG00000024859	ENSSSCG00000024859	1.468818538	2.865449349	28.69245526	8.48E-08	6.44E-07
XLOC_007584	150152463	150152577	1	ENSSSCT00000017770	ENSSSCG00000016317	AGAP1	1.273669853	4.596008114	23.58491283	1.20E-06	7.55E-06
XLOC_007587	151269647	151269867	1	ENSSSCT00000017776	ENSSSCG00000016323	COPS8	-0.458475462	5.854044849	6.308423312	1.20E-02	2.82E-02
XLOC_007591	151914130	151914166	1	ENSSSCT00000017784	ENSSSCG00000016331	RAMP1	-2.171122044	2.483967561	66.7377102	3.10E-16	6.56E-15
XLOC_007597	152147091	152147967	1	ENSSSCT00000017790	ENSSSCG00000016336	ENSSSCG00000016336	-0.572256315	4.592106156	7.00578566	8.12E-03	2.02E-02
XLOC_007598	152221998	152222168	1	ENSSSCT00000017794	ENSSSCG00000016339	ENSSSCG00000016339	-0.601529808	5.120255381	8.158625523	4.29E-03	1.16E-02
XLOC_007623	154937360	154937572	1	ENSSSCT00000017836	ENSSSCG00000016381	SNED1	0.842511547	1.254237225	6.176738447	1.29E-02	3.00E-02
XLOC_007637	2011780	2014756	1	ENSSSCT00000031521	ENSSSCG00000023627	LYPD6	-1.087617319	2.958702638	8.975579376	2.74E-03	7.90E-03
XLOC_007638	2443675	2443839	1	ENSSSCT00000017076	ENSSSCG00000015677	LYPD6B	4.43999102	-0.75644228	54.30095687	1.72E-13	2.83E-12
XLOC_007639	2730359	2734230	1	ENSSSCT00000023118	ENSSSCG00000022919	KIF5C	-1.662865896	1.003415076	23.40562069	1.31E-06	8.22E-06
XLOC_007640	2980420	2982422	1	ENSSSCT00000028524	ENSSSCG00000027211	EPC2	-0.706708215	4.457713276	10.93301954	9.45E-04	3.14E-03
XLOC_007643	3828378	3829050	1	ENSSSCT00000017067	ENSSSCG00000015669	ACVR2A	0.509022975	4.142751439	5.85258719	1.56E-02	3.52E-02
XLOC_007646	8821435	8822369	1	ENSSSCT00000027823	ENSSSCG00000025889	ENSSSCG00000025889	-1.009198318	1.752195705	16.41251753	5.09E-05	2.32E-04
XLOC_007647	9034598	9034730	1	ENSSSCT00000017070	ENSSSCG00000015671	ENSSSCG00000015671	-0.984485771	2.658860766	11.81365837	5.88E-04	2.07E-03
XLOC_007653	16061798	16062728	1	ENSSSCT00000023632	ENSSSCG00000024023	HNMT	0.768845754	5.773025866	14.14257587	1.69E-04	6.88E-04
XLOC_007661	20029046	20029244	1	ENSSSCT00000017101	ENSSSCG00000015701	MGAT5	2.128333251	2.88435582	38.52680962	5.40E-10	5.59E-09
XLOC_007663	22412343	22413236	1	ENSSSCT00000017107	ENSSSCG00000015707	GPR39	2.253643086	2.177549768	68.90047114	1.04E-16	2.29E-15
XLOC_007664	22548114	22548365	1	ENSSSCT00000017109	ENSSSCG00000015709	SLC35F5	0.948741562	6.667152799	13.44651559	2.45E-04	9.54E-04
XLOC_007671	28724895	28725596	1	ENSSSCT00000026256	ENSSSCG00000023693	PROC	3.765114142	1.290504052	108.7916581	1.80E-25	8.16E-24
XLOC_007672	29401199	29401721	1	ENSSSCT00000017124	ENSSSCG00000015724	GYPC	-1.271476551	3.125844269	33.73220404	6.32E-09	5.71E-08
XLOC_007683	36053800	36053946	1	ENSSSCT00000017139	ENSSSCG00000015739	SCTR	1.346276868	0.793968577	16.34125748	5.29E-05	2.40E-04
XLOC_007691	42711481	42713000	1	ENSSSCT00000017155	ENSSSCG00000015754	MCPH1	-1.514509559	4.198899224	50.62414358	1.12E-12	1.69E-11
XLOC_007692	43093144	43094261	1	ENSSSCT00000017157	ENSSSCG00000015756	XKR5	-3.124016466	1.462887371	115.3742852	6.52E-27	3.31E-25
XLOC_007700	44742346	44743743	1	ENSSSCT00000017171	ENSSSCG00000015770	VEGFC	0.61627668	2.653701128	5.539657769	1.86E-02	4.09E-02
XLOC_007702	51059841	51061338	1	ENSSSCT00000017176	ENSSSCG00000015775	DCTD	0.839286833	4.688827642	20.03199252	7.62E-06	4.15E-05
XLOC_007706	51972058	51972430	1	ENSSSCT00000017182	ENSSSCG00000015781	ENPP6	0.58642013	2.363566059	6.493225136	1.08E-02	2.59E-02
XLOC_007708	52464597	52464842	1	ENSSSCT00000017189	ENSSSCG00000015786	ENSSSCG00000015786	-0.755826652	3.289260591	6.465848104	1.10E-02	2.62E-02
XLOC_007711	53182412	53184521	1	ENSSSCT00000017195	ENSSSCG00000015792	LRP2BP	-0.917162349	2.969594081	17.56407877	2.78E-05	1.34E-04
XLOC_007713	53234677	53234763	1	ENSSSCT00000017196	ENSSSCG00000015793	UFSP2	0.540160077	3.832923216	6.411406265	1.13E-02	2.69E-02
XLOC_007715	53297822	53298778	1	ENSSSCT00000017199	ENSSSCG00000015796	PDLIM3	-0.992987771	5.605667811	9.822447343	1.72E-03	5.31E-03
XLOC_007717	53434185	53434202	1	ENSSSCT00000017201	ENSSSCG00000015797	SORBS2	-0.767046386	2.134402412	7.285589866	6.95E-03	1.77E-02
XLOC_007719	53776053	53779752	1	ENSSSCT00000017209	ENSSSCG00000015802	FAM149A	0.535377745	3.547435416	6.600004396	1.02E-02	2.45E-02
XLOC_007721	53840958	53841229	1	ENSSSCT00000017206	ENSSSCG00000015801	TLR3	0.920333405	4.84526918	17.28873876	3.21E-05	1.52E-04
XLOC_007726	54681387	54685075	1	ENSSSCT00000026862	ENSSSCG00000026608	HTRA4	-1.010337979	5.669051357	19.21030237	1.17E-05	6.12E-05
XLOC_007728	55274276	55274326	1	ENSSSCT00000017224	ENSSSCG00000015816	LETM2	0.738836107	1.491718935	7.64708029	5.69E-03	1.48E-02
XLOC_007729	55414565	55417076	1	ENSSSCT00000017226	ENSSSCG00000015818	DDHD2	0.616978531	7.969093307	11.64528696	6.44E-04	2.24E-03
XLOC_007732	55512104	55512153	1	ENSSSCT00000023044	ENSSSCG00000021898	ASH2L	-0.555627895	4.752264965	7.656494104	5.66E-03	1.48E-02
XLOC_007743	59542891	59545894	1	ENSSSCT00000017240	ENSSSCG00000015832	MAK16	-0.65624545	6.230289965	9.286556787	2.31E-03	6.83E-03
XLOC_007745	59917447	59921386	1	ENSSSCT00000026396	ENSSSCG00000025008	NRG1	0.790467302	2.740358114	9.688693651	1.85E-03	5.65E-03
XLOC_007749	61713435	61715252	1	ENSSSCT00000017251	ENSSSCG00000015843	ENSSSCG00000015843	0.501938929	5.541065287	7.859257505	5.06E-03	1.34E-02
XLOC_007761	65857807	65858311	1	ENSSSCT00000031918	ENSSSCG00000027345	ENSSSCG00000027345	2.118268278	0.324752812	35.14295689	3.06E-09	2.87E-08
XLOC_007762	65889037	65889062	1	ENSSSCT00000017266	ENSSSCG00000015857	ENSSSCG00000015857	1.440478764	4.31090519	35.28146081	2.85E-09	2.69E-08
XLOC_007764	66248226	66248386	1	ENSSSCT00000024744	ENSSSCG00000026088	POLR2D	-1.367076072	2.544322038	23.6783346	1.14E-06	7.21E-06
XLOC_007766	66435456	66436217	1	ENSSSCT00000017273	ENSSSCG00000015862	LIMS2	-1.128350494	5.964811983	12.79281868	3.48E-04	1.30E-03
XLOC_007775	71386273	71386613	1	ENSSSCT00000017284	ENSSSCG00000015873	ACVR1C	3.340082726	0.333549659	62.85669592	2.22E-15	4.35E-14
XLOC_007776	71682577	71682740	1	ENSSSCT00000017285	ENSSSCG00000015874	ACVR1	0.76430904	3.772229182	12.71977105	3.62E-04	1.35E-03
XLOC_007777	72235699	72236341	1	ENSSSCT00000028912	ENSSSCG00000021938	UPP2	4.670982792	3.994290744	158.6529651	2.23E-36	1.95E-34
XLOC_007779	73484139	73484340	1	ENSSSCT00000017293	ENSSSCG00000015882	BAZ2B	0.949294588	4.265572475	18.17617327	2.01E-05	9.99E-05
XLOC_007782	74118964	74119916	1	ENSSSCT00000017297	ENSSSCG00000015885	PLA2R1	1.177417664	3.450948635	19.18158983	1.19E-05	6.19E-05
XLOC_007783	74181045	74181936	1	ENSSSCT00000017298	ENSSSCG00000015886	ITGB6	2.59162166	1.60489181	69.49295504	7.67E-17	1.73E-15
XLOC_007788	76292762	76292799	1	ENSSSCT00000017307	ENSSSCG00000015895	GCG	-6.404452989	5.03938618	267.2446474	4.52E-60	1.14E-57
XLOC_007790	76423089	76423268	1	ENSSSCT00000017310	ENSSSCG00000015897	MDA5	0.604395824	5.962389631	10.71158249	1.06E-03	3.49E-03
XLOC_007791	76684594	76685385	1	ENSSSCT00000017312	ENSSSCG00000015899	ENSSSCG00000015899	1.827564804	2.695845882	45.07432038	1.90E-11	2.41E-10
XLOC_007797	79274182	79274328	1	ENSSSCT00000017314	ENSSSCG00000015901	GRB14	-2.600749474	1.042984593	66.73781605	3.10E-16	6.56E-15
XLOC_007798	79655097	79655201	1	ENSSSCT00000023407	ENSSSCG00000029961	ENSSSCG00000029961	1.797904761	-0.442780731	19.95714715	7.92E-06	4.30E-05
XLOC_007799	79683636	79684102	1	ENSSSCT00000017315	ENSSSCG00000015902	ENSSSCG00000015902	1.839441677	2.633964941	49.86767928	1.64E-12	2.42E-11
XLOC_007800	79859475	79859852	1	CUFF.178.2	NA	SLC38A11	2.47578369	-0.298498178	40.48577767	1.98E-10	2.19E-09
XLOC_007801	80065975	80067169	1	ENSSSCT00000017325	ENSSSCG00000015911	SCN3A	0.924005666	0.791686648	7.697251575	5.53E-03	1.45E-02
XLOC_007811	81528777	81529843	1	ENSSSCT00000017328	ENSSSCG00000015914	SCN7A	0.989160666	0.2710257	5.218567087	2.23E-02	4.78E-02
XLOC_007815	84459825	84463879	1	CUFF.179.2	NA	SPC25	-0.778617199	4.791503583	10.46678304	1.22E-03	3.93E-03
XLOC_007824	87284185	87284874	1	ENSSSCT00000017366	ENSSSCG00000015949	SLC25A12	-1.078985959	4.969471729	30.43128615	3.46E-08	2.77E-07
XLOC_007826	89251099	89254050	1	ENSSSCT00000017380	ENSSSCG00000015962	SP3	-0.491387096	6.534952041	5.133701382	2.35E-02	4.99E-02
XLOC_007829	89587688	89590466	1	ENSSSCT00000017384	ENSSSCG00000015965	GPR155	3.391553317	7.063554704	143.1282297	5.51E-33	4.09E-31
XLOC_007831	89652205	89653103	1	ENSSSCT00000028392	ENSSSCG00000029617	ENSSSCG00000029617	-0.584053688	3.691449235	5.917920596	1.50E-02	3.41E-02
XLOC_007832	89761503	89761558	1	ENSSSCT00000028507	ENSSSCG00000027348	WIPF1	-1.556228618	4.846169296	61.8528453	3.70E-15	7.11E-14
XLOC_007838	91273473	91275883	1	ENSSSCT00000025624	ENSSSCG00000024465	ENSSSCG00000024465	-0.636876238	4.322769109	7.151160263	7.49E-03	1.88E-02
XLOC_007841	92433776	92434846	1	ENSSSCT00000017408	ENSSSCG00000015987	NFE2L2	1.468430418	7.569571854	63.21030128	1.86E-15	3.68E-14
XLOC_007843	93668009	93668762	1	ENSSSCT00000017418	ENSSSCG00000015997	PRKRA	-1.133548992	3.454695754	18.62730261	1.59E-05	8.08E-05
XLOC_007846	94265676	94266907	1	ENSSSCT00000017427	ENSSSCG00000016005	SESTD1	0.787798344	3.274936908	12.9938322	3.13E-04	1.19E-03
XLOC_007849	95114616	95116322	1	ENSSSCT00000017430	ENSSSCG00000016008	CWC22	-0.664249627	5.326563781	7.757978137	5.35E-03	1.41E-02
XLOC_007853	97838123	97839434	1	ENSSSCT00000017441	ENSSSCG00000016018	FRZB	0.536530018	3.745109974	5.14018855	2.34E-02	4.97E-02
XLOC_007854	97932947	97933088	1	ENSSSCT00000017442	ENSSSCG00000016019	NCKAP1	1.150861903	6.442560126	16.51963614	4.81E-05	2.20E-04
XLOC_007858	102429017	102429530	1	ENSSSCT00000017456	ENSSSCG00000016031	CALCRL	1.677039211	1.019683158	17.39621424	3.03E-05	1.45E-04
XLOC_007864	104665231	104668259	1	ENSSSCT00000027582	ENSSSCG00000026081	ENSSSCG00000026081	4.888852563	6.311445297	220.9388003	5.64E-50	9.06E-48
XLOC_007865	104766467	104767033	1	ENSSSCT00000030656	ENSSSCG00000028832	ENSSSCG00000028832	1.426855526	-0.118041313	13.84191385	1.99E-04	7.92E-04
XLOC_007868	105176051	105179132	1	ENSSSCT00000029842	ENSSSCG00000027221	ENSSSCG00000027221	5.226935413	6.729872037	261.9646966	6.40E-59	1.59E-56
XLOC_007878	108192364	108192735	1	ENSSSCT00000017490	ENSSSCG00000016064	TMEFF2	-1.32064085	0.295855381	10.34166945	1.30E-03	4.17E-03
XLOC_007879	111029414	111029696	1	ENSSSCT00000017493	ENSSSCG00000016067	STK17B	-0.689310934	5.707868162	7.349562198	6.71E-03	1.71E-02
XLOC_007880	111160772	111160872	1	ENSSSCT00000017494	ENSSSCG00000016068	HECW2	1.230749056	0.314868058	10.0056876	1.56E-03	4.87E-03
XLOC_007882	111555522	111555545	1	ENSSSCT00000017495	ENSSSCG00000016069	CCDC150	-0.960506518	2.032453459	14.94471596	1.11E-04	4.70E-04
XLOC_007890	114024846	114027111	1	ENSSSCT00000031264	ENSSSCG00000021657	SATB2	-6.416716983	4.190042241	421.663155	1.06E-93	1.06E-90
XLOC_007892	114729853	114730446	1	ENSSSCT00000017513	ENSSSCG00000016085	FTCD	-2.143511384	-0.059951849	35.3288424	2.78E-09	2.62E-08
XLOC_007893	114833587	114835186	1	ENSSSCT00000017515	ENSSSCG00000016087	TYW5	-0.763768635	3.403736599	11.13298489	8.48E-04	2.85E-03
XLOC_007895	115432961	115433368	1	ENSSSCT00000026140	ENSSSCG00000024477	ENSSSCG00000024477	-0.611550639	4.255557372	6.770802665	9.27E-03	2.26E-02
XLOC_007899	115927853	115928454	1	ENSSSCT00000017528	ENSSSCG00000016099	FAM126B	-0.636051063	2.756789993	6.312607685	1.20E-02	2.82E-02
XLOC_007907	116468163	116468414	1	ENSSSCT00000027514	ENSSSCG00000025774	STRADB	0.535153036	3.117593221	6.47506541	1.09E-02	2.61E-02
XLOC_007911	117833861	117834910	1	ENSSSCT00000017547	ENSSSCG00000016116	WDR12	-0.657187267	4.62720288	9.715403585	1.83E-03	5.58E-03
XLOC_007914	118236247	118237426	1	ENSSSCT00000017550	ENSSSCG00000016119	RAPH1	1.618863308	2.440559075	31.38020891	2.12E-08	1.77E-07
XLOC_007921	120961661	120962574	1	ENSSSCT00000017559	ENSSSCG00000016127	NDUFS1	0.650619661	7.670197875	12.15124715	4.91E-04	1.77E-03
XLOC_007924	121838760	121841099	1	ENSSSCT00000031970	ENSSSCG00000029998	KLF7	-0.466223957	4.134421564	5.478945303	1.92E-02	4.21E-02
XLOC_007925	122385353	122385497	1	ENSSSCT00000017571	ENSSSCG00000016138	CREB1	-0.641789217	1.604897452	5.332510326	2.09E-02	4.52E-02
XLOC_007926	122436419	122437906	1	ENSSSCT00000031210	ENSSSCG00000024696	ENSSSCG00000024696	0.859118928	5.845678851	16.07832316	6.08E-05	2.72E-04
XLOC_007933	122861672	122862605	1	ENSSSCT00000026412	ENSSSCG00000023264	IDH1	0.777163491	8.802616874	15.86278819	6.81E-05	3.01E-04
XLOC_007935	124758368	124759848	1	ENSSSCT00000017589	ENSSSCG00000016156	ACADL	0.66929969	6.59353631	10.13004196	1.46E-03	4.60E-03
XLOC_007937	124942098	124942227	1	ENSSSCT00000031099	ENSSSCG00000021673	ENSSSCG00000021673	2.633086858	4.820444281	30.46871335	3.39E-08	2.72E-07
XLOC_007940	127685830	127687043	1	ENSSSCT00000017599	ENSSSCG00000016164	IKZF2	-2.457959958	0.156122788	49.60722451	1.88E-12	2.74E-11
XLOC_007941	128593493	128594377	1	ENSSSCT00000031541	ENSSSCG00000029683	ENSSSCG00000029683	-1.308837678	5.239266802	25.50931529	4.40E-07	3.00E-06
XLOC_007942	129595247	129595999	1	ENSSSCT00000017605	ENSSSCG00000016170	BARD1	-1.924146601	2.416753128	41.51549924	1.17E-10	1.33E-09
XLOC_007944	130357873	130358651	1	ENSSSCT00000017610	ENSSSCG00000016174	FN1	-0.800553863	9.076377627	8.627344208	3.31E-03	9.32E-03
XLOC_007947	131179807	131179892	1	ENSSSCT00000028863	ENSSSCG00000022758	PECR	0.899396124	4.622256591	16.83275806	4.08E-05	1.90E-04
XLOC_007954	133377438	133377462	1	ENSSSCT00000017625	ENSSSCG00000016185	ARPC2	-0.661427089	7.745510974	13.85659937	1.97E-04	7.87E-04
XLOC_007955	133425398	133426647	1	ENSSSCT00000017626	ENSSSCG00000016186	ENSSSCG00000016186	0.5677698	7.149796442	8.232630722	4.11E-03	1.12E-02
XLOC_007960	133667702	133670888	1	ENSSSCT00000017631	ENSSSCG00000016191	ZNF142	-0.738365456	4.111366319	12.33434781	4.45E-04	1.62E-03
XLOC_007961	133753315	133755523	1	CUFF.184.3	NA	ENSSSCG00000026964	0.750226295	3.769733061	12.07553	5.11E-04	1.83E-03
XLOC_007963	133828770	133828894	1	ENSSSCT00000017640	ENSSSCG00000016199	CYP27A1	2.301927003	3.016356787	66.04494588	4.41E-16	9.15E-15
XLOC_007964	133855102	133855308	1	ENSSSCT00000025185	ENSSSCG00000023145	ENSSSCG00000023145	0.893257668	0.638982665	8.515184221	3.52E-03	9.82E-03
XLOC_007968	134122695	134124129	1	ENSSSCT00000017645	ENSSSCG00000016204	IHH	-0.767256704	5.780171641	5.309860172	2.12E-02	4.57E-02
XLOC_007973	134280965	134281234	1	ENSSSCT00000017651	ENSSSCG00000016210	ABCB6	0.950675969	6.66871586	11.42685345	7.24E-04	2.48E-03
XLOC_007984	134627636	134627736	1	ENSSSCT00000031804	ENSSSCG00000023935	ENSSSCG00000023935	0.724605577	5.296855096	12.65940343	3.74E-04	1.39E-03
XLOC_007989	137861024	137865100	1	ENSSSCT00000023888	ENSSSCG00000025993	SGPP2	0.581686031	5.625023677	6.622230797	1.01E-02	2.43E-02
XLOC_007991	139183910	139184678	1	ENSSSCT00000017676	ENSSSCG00000016233	PN-1	0.615138773	4.618400474	7.007542372	8.12E-03	2.02E-02
XLOC_008000	142283364	142284318	1	ENSSSCT00000017688	ENSSSCG00000016244	COL4A4	1.500286408	-0.433869218	10.86824515	9.78E-04	3.24E-03
XLOC_008002	142609914	142610196	1	ENSSSCT00000017691	ENSSSCG00000016247	TM4SF20	2.191783286	9.030313406	78.67922249	7.31E-19	2.01E-17
XLOC_008005	142948415	142949683	1	ENSSSCT00000026594	ENSSSCG00000021968	SLC19A3	2.4746805	5.632849315	107.2614391	3.90E-25	1.71E-23
XLOC_008006	143190624	143190767	1	ENSSSCT00000017701	ENSSSCG00000016256	SPHKAP	1.289611798	0.626345363	13.43383561	2.47E-04	9.60E-04
XLOC_008013	145450297	145453114	1	ENSSSCT00000017718	ENSSSCG00000016270	C2ORF72	0.931210075	3.907236662	12.56144774	3.94E-04	1.45E-03
XLOC_008017	146142850	146143532	1	ENSSSCT00000017727	ENSSSCG00000016279	PDE6D	0.830226752	5.240381259	18.57153583	1.64E-05	8.29E-05
XLOC_008021	146783645	146783946	1	ENSSSCT00000028730	ENSSSCG00000028816	ENSSSCG00000028816	1.147172923	5.654363562	17.50644235	2.86E-05	1.38E-04
XLOC_008025	147334432	147334572	1	ENSSSCT00000017744	ENSSSCG00000016295	NGEF	1.030967886	5.443086033	18.57602186	1.63E-05	8.27E-05
XLOC_008031	147737271	147738085	1	ENSSSCT00000031988	ENSSSCG00000029948	ENSSSCG00000029948	-2.219053817	1.890690801	78.22354701	9.20E-19	2.50E-17
XLOC_008032	147931008	147932790	1	ENSSSCT00000017753	ENSSSCG00000016302	DGKD	-0.678056054	6.636974467	8.89122388	2.87E-03	8.23E-03
XLOC_008039	148540726	148540735	1	CUFF.189.2	NA	HJURP	-1.993645115	3.696306006	57.15323604	4.03E-14	7.03E-13
XLOC_008047	152170787	152171017	1	ENSSSCT00000031569	ENSSSCG00000023854	ENSSSCG00000023854	0.823622389	1.122368733	7.661198091	5.64E-03	1.47E-02
XLOC_008053	153122064	153123417	1	ENSSSCT00000029503	ENSSSCG00000023889	POLH	-1.43990812	1.270630816	23.31451956	1.38E-06	8.58E-06
XLOC_008054	153160292	153160375	1	ENSSSCT00000017800	ENSSSCG00000016345	ENSSSCG00000016345	1.097878203	2.785364531	19.12086104	1.23E-05	6.38E-05
XLOC_008062	154436055	154437738	1	ENSSSCT00000017819	ENSSSCG00000016364	GPC1	-0.54269107	3.844095369	5.880289684	1.53E-02	3.47E-02
XLOC_008067	154744784	154744904	1	ENSSSCT00000017823	ENSSSCG00000016368	FARP2	1.027974424	1.675068123	13.02787867	3.07E-04	1.17E-03
XLOC_008071	155006592	155006653	1	ENSSSCT00000017833	ENSSSCG00000016378	PASK	-0.571086297	4.28693205	8.024943415	4.61E-03	1.24E-02
XLOC_008072	155072239	155072390	1	ENSSSCT00000017834	ENSSSCG00000016379	HDLBP	0.534830261	8.887775014	8.820710544	2.98E-03	8.51E-03
XLOC_008078	157044643	157044857	1	ENSSSCT00000017851	ENSSSCG00000016395	RIF1	-0.632644128	3.909363027	5.638573156	1.76E-02	3.90E-02
XLOC_008088	3836231	3836932	1	ENSSSCT00000024898	ENSSSCG00000029792	ENSSSCG00000029792	1.37045432	0.358063117	14.64302246	1.30E-04	5.42E-04
XLOC_008089	4081522	4081737	1	ENSSSCT00000023897	ENSSSCG00000027199	ENSSSCG00000027199	0.749459833	0.462396197	5.172338134	2.29E-02	4.89E-02
XLOC_008090	4222391	4222735	1	ENSSSCT00000018268	ENSSSCG00000016781	ENSSSCG00000016781	0.516995013	4.92029852	6.185887574	1.29E-02	2.99E-02
XLOC_008095	6829357	6829568	1	ENSSSCT00000018284	ENSSSCG00000016795	ENSSSCG00000016795	-2.804727454	6.286785051	106.344445	6.20E-25	2.68E-23
XLOC_008112	21414092	21414340	1	ENSSSCT00000018322	ENSSSCG00000016827	BRIX1	-0.821605004	5.449029154	12.28310749	4.57E-04	1.66E-03
XLOC_008113	21425596	21425947	1	CUFF.193.3	NA	DNAJC21	-0.690522264	5.601311005	13.66569548	2.18E-04	8.61E-04
XLOC_008115	22122508	22122608	1	ENSSSCT00000018326	ENSSSCG00000016831	SPEF2	-2.329200794	1.514701651	42.88831199	5.80E-11	6.92E-10
XLOC_008117	22479822	22480032	1	ENSSSCT00000018330	ENSSSCG00000016835	SKP2	-1.416189463	4.709960703	36.72486005	1.36E-09	1.34E-08
XLOC_008121	23761201	23761298	1	ENSSSCT00000018344	ENSSSCG00000016846	WDR70	-0.50958508	3.905848547	6.782460026	9.21E-03	2.25E-02
XLOC_008122	24682029	24682376	1	ENSSSCT00000018347	ENSSSCG00000016848	EGFLAM	1.400258981	2.952298982	26.26917428	2.97E-07	2.08E-06
XLOC_008128	27945946	27946101	1	ENSSSCT00000018367	ENSSSCG00000016864	C5ORF51	0.668508631	2.244448036	6.933906689	8.46E-03	2.09E-02
XLOC_008132	29290647	29291186	1	ENSSSCT00000018372	ENSSSCG00000016868	C5ORF39	-1.62049834	-0.063410112	22.26979398	2.37E-06	1.42E-05
XLOC_008133	29334758	29334868	1	ENSSSCT00000018373	ENSSSCG00000016869	ENSSSCG00000016869	-1.218166953	-0.086533234	11.79992022	5.92E-04	2.09E-03
XLOC_008135	29377402	29377546	1	ENSSSCT00000018375	ENSSSCG00000016871	CCL28	1.593869298	4.08531929	40.11614917	2.39E-10	2.59E-09
XLOC_008138	29706009	29706182	1	ENSSSCT00000018381	ENSSSCG00000016877	NNT	-0.999761871	6.857808113	21.1085551	4.34E-06	2.47E-05
XLOC_008141	31878944	31879603	1	ENSSSCT00000018386	ENSSSCG00000016882	PARP8	-0.508626571	4.701891091	5.579267188	1.82E-02	4.01E-02
XLOC_008144	34164830	34165011	1	ENSSSCT00000018391	ENSSSCG00000016887	ITGA2	1.770754792	4.367094647	53.26949666	2.91E-13	4.65E-12
XLOC_008145	34778435	34779129	1	ENSSSCT00000018397	ENSSSCG00000016892	FST	-0.928618448	0.34826165	6.887944798	8.68E-03	2.14E-02
XLOC_008158	37476140	37476319	1	ENSSSCT00000018422	ENSSSCG00000016916	IL6ST	0.852661395	4.28540191	9.809739728	1.74E-03	5.34E-03
XLOC_008159	38137592	38138586	1	ENSSSCT00000018424	ENSSSCG00000016918	MAP3K1	-0.703395042	5.986497388	8.995734492	2.71E-03	7.83E-03
XLOC_008162	40115255	40115716	1	ENSSSCT00000018433	ENSSSCG00000016926	GAPT	1.766281668	-0.578271679	15.72965055	7.31E-05	3.22E-04
XLOC_008173	45789518	45789659	1	ENSSSCT00000018449	ENSSSCG00000016941	RNF180	-6.545899722	2.572639201	188.7054109	6.09E-43	7.71E-41
XLOC_008181	47574646	47575159	1	CUFF.196.4	NA	NLN	-0.625226818	5.127266188	5.614007348	1.78E-02	3.95E-02
XLOC_008182	47778107	47778112	1	ENSSSCT00000018461	ENSSSCG00000016953	ERBB2IP	0.794335893	4.090311428	6.785352695	9.19E-03	2.24E-02
XLOC_008183	49018143	49018228	1	ENSSSCT00000018465	ENSSSCG00000016956	MAST4	-0.863487823	2.190809584	13.63913309	2.22E-04	8.72E-04
XLOC_008184	49212286	49212560	1	ENSSSCT00000018466	ENSSSCG00000016957	LY64	-3.516555751	4.008152994	127.1592975	1.71E-29	1.04E-27
XLOC_008186	51246712	51246941	1	ENSSSCT00000026613	ENSSSCG00000027147	CENPH	-1.47735014	3.99170637	33.4952327	7.14E-09	6.39E-08
XLOC_008190	51338616	51338857	1	ENSSSCT00000018471	ENSSSCG00000016962	ENSSSCG00000016962	-0.885448763	2.742503559	11.1181034	8.55E-04	2.87E-03
XLOC_008198	52391816	52392206	1	ENSSSCT00000018484	ENSSSCG00000016974	MAP1B	-0.766502974	4.05160101	10.20591355	1.40E-03	4.43E-03
XLOC_008202	53191857	53193197	1	ENSSSCT00000025942	ENSSSCG00000024289	ENSSSCG00000024289	-1.930461352	-0.956714907	11.38217147	7.42E-04	2.53E-03
XLOC_008203	53235306	53235459	1	ENSSSCT00000026046	ENSSSCG00000027293	TNPO1	0.707139481	5.673739171	13.19773603	2.80E-04	1.07E-03
XLOC_008204	53334564	53334994	1	ENSSSCT00000025609	ENSSSCG00000029037	DRD1	-1.784519695	0.27518128	16.97457602	3.79E-05	1.77E-04
XLOC_008208	55799386	55800165	1	ENSSSCT00000023231	ENSSSCG00000027611	NEURL1B	-1.073679892	6.582333686	24.27631525	8.35E-07	5.40E-06
XLOC_008215	57959704	57959960	1	ENSSSCT00000018517	ENSSSCG00000017005	KCNMB1	-1.060456669	3.852434106	7.046295293	7.94E-03	1.98E-02
XLOC_008217	58312080	58312314	1	ENSSSCT00000029605	ENSSSCG00000022520	ENSSSCG00000022520	-2.676470458	3.548284915	122.4544032	1.84E-28	1.02E-26
XLOC_008218	58324295	58324433	1	ENSSSCT00000022305	ENSSSCG00000023671	ENSSSCG00000023671	-2.436689048	4.327275327	125.4488264	4.06E-29	2.40E-27
XLOC_008221	58704578	58704736	1	ENSSSCT00000018523	ENSSSCG00000017011	CCDC99	-1.274522776	0.642552017	16.08082478	6.07E-05	2.72E-04
XLOC_008223	59626376	59626446	1	ENSSSCT00000018524	ENSSSCG00000017012	SLIT3	1.382353386	5.61274806	33.04147725	9.02E-09	7.99E-08
XLOC_008237	68293282	68293626	1	ENSSSCT00000018543	ENSSSCG00000017031	ENSSSCG00000017031	3.151788939	3.977807746	116.2115827	4.27E-27	2.18E-25
XLOC_008238	68469338	68469481	1	ENSSSCT00000018545	ENSSSCG00000017033	SLU7	-0.624313438	6.222444911	9.712267787	1.83E-03	5.59E-03
XLOC_008241	68685900	68685965	1	ENSSSCT00000018549	ENSSSCG00000017036	CCNJL	0.935015364	2.580512288	11.6313639	6.48E-04	2.26E-03
XLOC_008242	68923540	68925224	1	ENSSSCT00000018551	ENSSSCG00000017038	ENSSSCG00000017038	-0.588742602	3.573716879	7.837183403	5.12E-03	1.35E-02
XLOC_008243	70006228	70006551	1	ENSSSCT00000018555	ENSSSCG00000017042	UBLCP1	-0.831008442	6.166088951	13.55885587	2.31E-04	9.05E-04
XLOC_008246	70415642	70415761	1	ENSSSCT00000018559	ENSSSCG00000017046	EBF1	-2.748159774	1.153541974	82.8537282	8.84E-20	2.69E-18
XLOC_008247	71377423	71377431	1	ENSSSCT00000018560	ENSSSCG00000017047	CLINT1	1.594987358	7.66018523	48.70086848	2.98E-12	4.25E-11
XLOC_008250	71570441	71570638	1	ENSSSCT00000018565	ENSSSCG00000017052	ADAM19	-0.810329392	6.08926217	13.31959109	2.63E-04	1.02E-03
XLOC_008255	74198947	74199203	1	ENSSSCT00000018581	ENSSSCG00000017066	GEMIN5	-0.658474484	4.893904366	10.65796361	1.10E-03	3.58E-03
XLOC_008256	74279152	74279330	1	ENSSSCT00000018583	ENSSSCG00000017068	ORF	-1.85857301	6.183130601	29.88058356	4.59E-08	3.62E-07
XLOC_008257	74589674	74590434	1	ENSSSCT00000018586	ENSSSCG00000017070	HAND1	-1.44681271	2.778251724	6.9278166	8.49E-03	2.10E-02
XLOC_008264	77761983	77762345	1	ENSSSCT00000031121	ENSSSCG00000023512	SLC36A1	2.121722122	5.97289333	109.6594841	1.16E-25	5.35E-24
XLOC_008268	78027656	78027700	1	ENSSSCT00000026502	ENSSSCG00000028058	CCDC69	-1.570894641	5.538941442	60.00079283	9.48E-15	1.77E-13
XLOC_008271	78282309	78282445	1	ENSSSCT00000018610	ENSSSCG00000017092	GPX3	0.555586733	5.544186883	6.031474509	1.41E-02	3.22E-02
XLOC_008279	82434351	82434592	1	ENSSSCT00000018626	ENSSSCG00000017108	KIAA0947	-0.559631868	3.89094833	7.278948762	6.98E-03	1.77E-02
XLOC_008284	85855452	85855737	1	ENSSSCT00000018639	ENSSSCG00000017121	SLC6A3	1.165237458	2.414596851	18.62544629	1.59E-05	8.08E-05
XLOC_008291	97367	98960	1	ENSSSCT00000018459	ENSSSCG00000016951	NLN	-0.659213184	5.094260174	6.165203021	1.30E-02	3.02E-02
XLOC_008292	242225	242321	1	ENSSSCT00000018267	ENSSSCG00000016780	CTNND2	0.889903706	-0.104559445	6.595076909	1.02E-02	2.46E-02
XLOC_008297	4003965	4004115	1	ENSSSCT00000031572	ENSSSCG00000028803	ENSSSCG00000028803	1.458441413	1.787504903	21.9786039	2.76E-06	1.63E-05
XLOC_008298	4168877	4169293	1	ENSSSCT00000024118	ENSSSCG00000025756	ENSSSCG00000025756	1.042994545	1.911817118	13.76339979	2.07E-04	8.23E-04
XLOC_008299	4446886	4446999	1	ENSSSCT00000018271	ENSSSCG00000016784	ANKH	4.408199683	6.454194695	346.7529789	2.16E-77	1.19E-74
XLOC_008305	6142034	6144304	1	ENSSSCT00000018281	ENSSSCG00000016793	ZNF622	-0.581116318	4.792816043	7.561801833	5.96E-03	1.54E-02
XLOC_008306	6168456	6172625	1	ENSSSCT00000018280	ENSSSCG00000016792	FAM134B	-1.407347951	5.874939881	27.87622481	1.29E-07	9.55E-07
XLOC_008307	6351995	6353554	1	ENSSSCT00000018282	ENSSSCG00000016794	MYO10	1.247841751	6.145981942	25.34224589	4.80E-07	3.24E-06
XLOC_008319	18544603	18545073	1	ENSSSCT00000018300	ENSSSCG00000016809	DROSHA	-0.742146191	4.712006489	14.35372331	1.51E-04	6.21E-04
XLOC_008320	19031852	19033033	1	ENSSSCT00000018302	ENSSSCG00000016810	PDZD2	1.639667585	2.922346295	28.59289326	8.93E-08	6.74E-07
XLOC_008323	20237302	20239230	1	ENSSSCT00000018309	ENSSSCG00000016816	ADAMTS12	0.927326015	3.142564971	12.91564033	3.26E-04	1.23E-03
XLOC_008326	20765284	20765991	1	ENSSSCT00000018315	ENSSSCG00000016822	AMACR	0.926543591	4.470041121	16.39374049	5.15E-05	2.34E-04
XLOC_008328	21405694	21406751	1	ENSSSCT00000018321	ENSSSCG00000016826	RAD1	-1.177731667	3.239725769	18.3333648	1.85E-05	9.26E-05
XLOC_008329	21478635	21479363	1	ENSSSCT00000018324	ENSSSCG00000016829	AGXT2	6.204828431	1.186082122	91.79804785	9.60E-22	3.39E-20
XLOC_008330	21539826	21540859	1	ENSSSCT00000018325	ENSSSCG00000016830	PRLR	2.317400229	3.391123177	81.03128073	2.22E-19	6.50E-18
XLOC_008333	22438445	22438505	1	ENSSSCT00000018329	ENSSSCG00000016834	LMBRD2	0.693168524	3.21266677	9.18899052	2.43E-03	7.14E-03
XLOC_008339	23672791	23672932	1	ENSSSCT00000018343	ENSSSCG00000016845	NUP155	-0.741146486	5.239485109	10.51030811	1.19E-03	3.85E-03
XLOC_008343	25361448	25361522	1	ENSSSCT00000018353	ENSSSCG00000016853	RICTOR	0.695624999	2.148457088	7.629759492	5.74E-03	1.49E-02
XLOC_008348	25736189	25736254	1	ENSSSCT00000018358	ENSSSCG00000016857	DAB2	2.20515305	5.724907974	127.3339829	1.57E-29	9.53E-28
XLOC_008349	25800221	25800413	1	ENSSSCT00000018356	ENSSSCG00000016856	C9	2.911012216	8.532179611	167.4046566	2.73E-38	2.68E-36
XLOC_008352	27054738	27056107	1	ENSSSCT00000018361	ENSSSCG00000016859	C7	1.454485153	7.869832736	42.29297991	7.86E-11	9.17E-10
XLOC_008357	28693711	28694690	1	ENSSSCT00000018369	ENSSSCG00000016866	GHR	2.777444615	3.553194634	133.1464279	8.40E-31	5.50E-29
XLOC_008358	29021315	29023427	1	ENSSSCT00000031007	ENSSSCG00000021208	SEPP1	-2.155723031	11.12300685	65.24168177	6.63E-16	1.37E-14
XLOC_008360	29460089	29460838	1	ENSSSCT00000018377	ENSSSCG00000016873	ENSSSCG00000016873	1.102449871	1.09235939	14.95935439	1.10E-04	4.66E-04
XLOC_008361	29539493	29539917	1	ENSSSCT00000024367	ENSSSCG00000020782	ENSSSCG00000020782	0.905429275	-0.392864692	6.236645663	1.25E-02	2.92E-02
XLOC_008363	29568386	29568712	1	ENSSSCT00000026832	ENSSSCG00000028734	ENSSSCG00000028734	-0.630961179	1.660701931	5.271092224	2.17E-02	4.66E-02
XLOC_008375	34269654	34271459	1	ENSSSCT00000018392	ENSSSCG00000016888	MOCS2	0.533750025	5.332159167	7.785609027	5.27E-03	1.39E-02
XLOC_008381	36289025	36289125	1	ENSSSCT00000018405	ENSSSCG00000016900	ESM1	-0.904186676	0.113014807	5.244384716	2.20E-02	4.72E-02
XLOC_008398	40637279	40642261	1	ENSSSCT00000018436	ENSSSCG00000016929	PDE4D	0.585930012	5.151386505	8.570950317	3.42E-03	9.57E-03
XLOC_008399	40878752	40878848	1	ENSSSCT00000029920	ENSSSCG00000029695	ENSSSCG00000029695	1.823143827	-0.060996367	18.31960632	1.87E-05	9.32E-05
XLOC_008402	42378460	42378600	1	ENSSSCT00000018439	ENSSSCG00000016932	DEPDC1B	-2.329432303	3.034430716	64.35221493	1.04E-15	2.11E-14
XLOC_008408	46526345	46529034	1	ENSSSCT00000024028	ENSSSCG00000029340	SREK1IP1	-0.871339723	4.910880912	12.08281967	5.09E-04	1.83E-03
XLOC_008410	47320561	47321006	1	ENSSSCT00000018454	ENSSSCG00000016946	CENPK	-1.424751657	2.665674733	25.39155313	4.68E-07	3.16E-06
XLOC_008413	47533976	47537587	1	ENSSSCT00000018458	ENSSSCG00000016950	SGTB	-1.427017967	2.278783873	20.34049743	6.48E-06	3.57E-05
XLOC_008416	49240850	49244736	1	ENSSSCT00000025361	ENSSSCG00000025852	ENSSSCG00000025852	-1.258492144	2.917686056	36.09785976	1.88E-09	1.82E-08
XLOC_008417	50135843	50140174	1	ENSSSCT00000030461	ENSSSCG00000021964	PIK3R1	-0.50327665	5.446679016	6.890477095	8.67E-03	2.13E-02
XLOC_008418	50367103	50371458	1	ENSSSCT00000018467	ENSSSCG00000016958	PIK3R1	-0.596012433	5.299705709	9.374886221	2.20E-03	6.57E-03
XLOC_008419	51155619	51156327	1	ENSSSCT00000024108	ENSSSCG00000029326	CCNB1	-1.52656466	6.153367333	31.19563037	2.33E-08	1.93E-07
XLOC_008421	51333428	51333701	1	ENSSSCT00000023550	ENSSSCG00000029104	ENSSSCG00000029104	-0.949009381	0.492135616	8.424745738	3.70E-03	1.03E-02
XLOC_008422	51405117	51405457	1	ENSSSCT00000018468	ENSSSCG00000016959	ENSSSCG00000016959	0.653903775	2.957873167	5.433565046	1.98E-02	4.30E-02
XLOC_008423	51424248	51424966	1	ENSSSCT00000018469	ENSSSCG00000016960	ENSSSCG00000016960	-1.174254024	4.379498569	27.09887909	1.93E-07	1.38E-06
XLOC_008425	51686212	51686559	1	ENSSSCT00000018479	ENSSSCG00000016970	SMN1	-0.457332322	5.195819817	5.411140343	2.00E-02	4.35E-02
XLOC_008433	54813538	54813765	1	ENSSSCT00000018491	ENSSSCG00000016981	CPEB4	1.177968516	3.160723186	22.2215846	2.43E-06	1.45E-05
XLOC_008434	54988239	54988678	1	ENSSSCT00000018492	ENSSSCG00000016982	BOD1	0.459488198	4.961544966	6.034269868	1.40E-02	3.22E-02
XLOC_008435	55326947	55330429	1	ENSSSCT00000018493	ENSSSCG00000016983	STC2	-0.712047102	3.172061695	8.026192271	4.61E-03	1.24E-02
XLOC_008437	55464124	55464201	1	ENSSSCT00000018496	ENSSSCG00000016986	CREBRF	0.866728697	2.14374032	10.46346218	1.22E-03	3.94E-03
XLOC_008439	55580786	55581128	1	ENSSSCT00000018499	ENSSSCG00000016989	RPL26L1	-0.519495077	5.673990081	7.258714785	7.06E-03	1.79E-02
XLOC_008446	56725289	56728623	1	ENSSSCT00000028793	ENSSSCG00000022478	STK10	-0.518868842	6.181872851	8.998441591	2.70E-03	7.82E-03
XLOC_008448	56963967	56964354	1	ENSSSCT00000018510	ENSSSCG00000016998	NPM1	-0.750227363	9.005235664	12.38382578	4.33E-04	1.58E-03
XLOC_008454	58215144	58215280	1	ENSSSCT00000018520	ENSSSCG00000017008	DOCK2	-2.406694135	4.655309649	107.5508893	3.37E-25	1.49E-23
XLOC_008455	58844852	58844999	1	ENSSSCT00000027418	ENSSSCG00000025965	ENSSSCG00000025965	-1.377238097	2.222252619	28.0409551	1.19E-07	8.81E-07
XLOC_008458	60190379	60191556	1	ENSSSCT00000018530	ENSSSCG00000017018	ODZ2	-3.224524326	0.574960684	46.15317104	1.09E-11	1.43E-10
XLOC_008463	65133336	65133378	1	ENSSSCT00000018534	ENSSSCG00000017022	HMMR	-1.641737886	4.554748231	32.03318619	1.52E-08	1.30E-07
XLOC_008469	68124450	68124458	1	ENSSSCT00000030114	ENSSSCG00000021527	ENSSSCG00000021527	3.808532929	5.13189897	99.10724346	2.39E-23	9.42E-22
XLOC_008472	68455357	68455518	1	ENSSSCT00000018544	ENSSSCG00000017032	PTTG1	-1.436088195	4.127358248	35.02691599	3.25E-09	3.04E-08
XLOC_008473	68721296	68721410	1	ENSSSCT00000018550	ENSSSCG00000017037	FABP6	-10.39363677	12.38878674	289.3361812	6.94E-65	2.35E-62
XLOC_008474	68949398	68950403	1	ENSSSCT00000018552	ENSSSCG00000017039	TTC1	-0.474014683	4.864491487	6.424362594	1.13E-02	2.67E-02
XLOC_008481	71456115	71456276	1	ENSSSCT00000018562	ENSSSCG00000017049	THG1L	-0.889078704	2.067852243	12.33830538	4.44E-04	1.62E-03
XLOC_008484	71706352	71710121	1	ENSSSCT00000018567	ENSSSCG00000017054	CYFIP2	-2.626588303	6.351481685	110.8553889	6.36E-26	3.01E-24
XLOC_008489	72026122	72027246	1	ENSSSCT00000018572	ENSSSCG00000017058	MED7	-1.181432683	4.392174031	25.60858454	4.18E-07	2.87E-06
XLOC_008491	72131565	72131668	1	CUFF.198.2	NA	TIMD4	-3.266353742	3.87050343	119.5304239	8.02E-28	4.32E-26
XLOC_008495	74249275	74251209	1	ENSSSCT00000018582	ENSSSCG00000017067	CNOT8	-0.881684174	5.920264996	19.4981709	1.01E-05	5.33E-05
XLOC_008496	74313705	74313935	1	ENSSSCT00000018585	ENSSSCG00000017069	LARP1	1.080862352	6.378070886	34.00123068	5.51E-09	5.01E-08
XLOC_008498	74632973	74636871	1	ENSSSCT00000018588	ENSSSCG00000017072	GALNT10	0.569334017	5.866829059	6.601210148	1.02E-02	2.45E-02
XLOC_008499	75021872	75022677	1	ENSSSCT00000018591	ENSSSCG00000017075	MFAP3	0.617015203	3.330932159	7.209801391	7.25E-03	1.83E-02
XLOC_008505	77974389	77976240	1	ENSSSCT00000018603	ENSSSCG00000017087	GM2A	-1.170493651	7.224534886	31.23540705	2.29E-08	1.90E-07
XLOC_008513	81582536	81584720	1	ENSSSCT00000018620	ENSSSCG00000017102	PAPD7	-0.653023012	5.931333062	10.82966052	9.99E-04	3.30E-03
XLOC_008523	85952485	85954049	1	ENSSSCT00000018638	ENSSSCG00000017120	SLC6A19	-0.690122266	9.275347822	8.051730169	4.55E-03	1.22E-02
XLOC_008526	86762462	86762510	1	ENSSSCT00000018642	ENSSSCG00000017124	ANKRD33B	-2.392316645	-0.345323778	48.55661916	3.21E-12	4.56E-11
XLOC_008537	4029180	4029448	1	ENSSSCT00000029632	ENSSSCG00000023088	ENSSSCG00000023088	4.063229648	1.908220291	46.13096711	1.11E-11	1.45E-10
XLOC_008539	5281876	5281912	1	ENSSSCT00000007647	ENSSSCG00000006982	ZDHHC2	-1.402890556	1.387225035	21.93139091	2.83E-06	1.66E-05
XLOC_008544	6209335	6209480	1	ENSSSCT00000029948	ENSSSCG00000028673	ENSSSCG00000028673	1.107687385	1.206086516	16.39893583	5.13E-05	2.33E-04
XLOC_008547	9339790	9343055	1	ENSSSCT00000007666	ENSSSCG00000007000	FAT1	0.817170757	8.519992241	12.82194525	3.43E-04	1.29E-03
XLOC_008550	10389578	10389833	1	ENSSSCT00000024782	ENSSSCG00000021826	ENSSSCG00000021826	1.461587461	1.335142001	21.57930517	3.39E-06	1.98E-05
XLOC_008555	12137573	12138572	1	ENSSSCT00000007682	ENSSSCG00000007019	AGPAT6	0.41953736	6.363214399	5.368197687	2.05E-02	4.44E-02
XLOC_008560	12966635	12966914	1	ENSSSCT00000026753	ENSSSCG00000026968	SLC20A2	-1.052297331	4.181260508	23.2153083	1.45E-06	8.99E-06
XLOC_008563	13140129	13140247	1	ENSSSCT00000007702	ENSSSCG00000007033	AP3M2	-0.84720075	2.04652729	10.63619765	1.11E-03	3.61E-03
XLOC_008564	13663699	13664800	1	ENSSSCT00000007703	ENSSSCG00000007034	PSD3	1.839253004	0.981919019	35.98898123	1.98E-09	1.92E-08
XLOC_008566	13944226	13944470	1	ENSSSCT00000028117	ENSSSCG00000022028	ENSSSCG00000022028	1.494389605	-0.558673626	13.5616356	2.31E-04	9.05E-04
XLOC_008569	14563017	14563707	1	ENSSSCT00000027193	ENSSSCG00000024817	RASSF2	-2.701143609	6.798233961	109.8351977	1.06E-25	4.92E-24
XLOC_008572	15141836	15142093	1	ENSSSCT00000023936	ENSSSCG00000030123	CDS2	-0.698258799	4.502994947	13.41569724	2.50E-04	9.68E-04
XLOC_008574	15800454	15800725	1	ENSSSCT00000007714	ENSSSCG00000007045	CHGB	2.390431066	4.529214647	87.24218813	9.60E-21	3.15E-19
XLOC_008575	15920503	15920554	1	ENSSSCT00000007716	ENSSSCG00000007047	MCM8	-0.981988133	3.64544985	21.36729236	3.79E-06	2.19E-05
XLOC_008576	15975173	15975601	1	ENSSSCT00000007717	ENSSSCG00000007048	CRLS1	0.67054914	5.068827086	12.41310556	4.26E-04	1.56E-03
XLOC_008580	17683081	17683527	1	ENSSSCT00000027232	ENSSSCG00000025527	FABP3	-1.167027748	1.878097551	13.50029591	2.39E-04	9.30E-04
XLOC_008584	19691509	19691670	1	ENSSSCT00000007727	ENSSSCG00000007056	PLCB1	2.302492226	2.593367254	59.26480354	1.38E-14	2.52E-13
XLOC_008586	20571279	20571362	1	ENSSSCT00000007729	ENSSSCG00000007058	PLCB4	-0.930083263	3.695074753	9.743932174	1.80E-03	5.51E-03
XLOC_008591	21839085	21839359	1	ENSSSCT00000007737	ENSSSCG00000007066	C20ORF94	0.772151827	0.624991226	6.23257319	1.25E-02	2.92E-02
XLOC_008592	23453847	23454238	1	ENSSSCT00000022744	ENSSSCG00000020853	BTBD3	0.591837384	7.334359069	8.532376693	3.49E-03	9.74E-03
XLOC_008594	24339952	24340396	1	ENSSSCT00000007743	ENSSSCG00000007072	SPTLC3	-3.571540538	2.902367348	170.4161079	6.00E-39	6.22E-37
XLOC_008595	24519068	24519220	1	ENSSSCT00000007744	ENSSSCG00000007073	ISM1	-1.241030589	0.787550825	10.85037838	9.88E-04	3.27E-03
XLOC_008606	29871217	29871323	1	ENSSSCT00000007761	ENSSSCG00000007089	C20ORF72	-1.415911851	4.943685792	41.09626372	1.45E-10	1.64E-09
XLOC_008610	30214931	30215146	1	ENSSSCT00000026567	ENSSSCG00000030631	ENSSSCG00000030631	0.950165663	0.746758161	7.227417126	7.18E-03	1.81E-02
XLOC_008629	34429985	34430407	1	ENSSSCT00000007791	ENSSSCG00000007119	NXT1	-0.569376126	2.909384766	5.413208576	2.00E-02	4.35E-02
XLOC_008636	35137342	35137515	1	ENSSSCT00000025915	ENSSSCG00000022124	NANP	-0.6397553	4.447098224	8.60611892	3.35E-03	9.42E-03
XLOC_008640	35991332	35991875	1	ENSSSCT00000029169	ENSSSCG00000023107	ENSSSCG00000023107	-2.161014492	-0.269560044	34.96851361	3.35E-09	3.12E-08
XLOC_008642	36267030	36267292	1	ENSSSCT00000007822	ENSSSCG00000007149	SPEF1	-1.370782568	1.99404368	32.85842883	9.91E-09	8.72E-08
XLOC_008644	36328314	36328362	1	ENSSSCT00000007819	ENSSSCG00000007146	SIGLEC1	-2.312393098	0.896597479	55.3078003	1.03E-13	1.72E-12
XLOC_008645	36350319	36350820	1	ENSSSCT00000007817	ENSSSCG00000007145	ADAM33	-0.878743913	4.522145914	12.80644156	3.45E-04	1.30E-03
XLOC_008649	36851071	36851256	1	ENSSSCT00000007833	ENSSSCG00000007160	DDRGK1	1.175141329	6.057798338	38.91569802	4.43E-10	4.63E-09
XLOC_008650	36883239	36883465	1	ENSSSCT00000007834	ENSSSCG00000007161	ENSSSCG00000007161	2.323396804	6.478110058	86.55128854	1.36E-20	4.42E-19
XLOC_008656	37441073	37441126	1	ENSSSCT00000029302	ENSSSCG00000027676	ORF	-0.727956905	6.02818059	13.14991522	2.88E-04	1.10E-03
XLOC_008663	38229907	38230062	1	ENSSSCT00000026498	ENSSSCG00000021795	ENSSSCG00000021795	-1.70607354	2.446907975	28.54092817	9.17E-08	6.91E-07
XLOC_008670	39069492	39069947	1	ENSSSCT00000007877	ENSSSCG00000007198	ANGPT4	1.713999726	1.514816333	42.92863731	5.68E-11	6.80E-10
XLOC_008673	39413841	39413999	1	ENSSSCT00000007882	ENSSSCG00000007203	CSNK2A1	-0.593177646	7.498671048	11.36717617	7.48E-04	2.55E-03
XLOC_008687	40431853	40432017	1	ENSSSCT00000026450	ENSSSCG00000025201	ENSSSCG00000025201	-1.890328341	3.816385931	34.54296724	4.17E-09	3.85E-08
XLOC_008691	40656380	40656500	1	ENSSSCT00000007921	ENSSSCG00000007240	ENSSSCG00000007240	-2.39002065	2.917641902	89.75808079	2.69E-21	9.17E-20
XLOC_008693	40755292	40755520	1	ENSSSCT00000007925	ENSSSCG00000007244	POFUT1	0.633585342	5.53741765	12.45641321	4.17E-04	1.53E-03
XLOC_008695	41092439	41092496	1	ENSSSCT00000007934	ENSSSCG00000007251	COMMD7	-0.60445809	3.116012322	7.804711006	5.21E-03	1.37E-02
XLOC_008696	41298141	41298244	1	ENSSSCT00000007935	ENSSSCG00000007252	DNMT3B	-2.502287376	3.265810529	101.4517433	7.32E-24	3.01E-22
XLOC_008715	43030308	43030570	1	ENSSSCT00000007965	ENSSSCG00000007280	ITCH	1.108114701	4.934774458	21.09643837	4.37E-06	2.48E-05
XLOC_008718	43299840	43300108	1	ENSSSCT00000025489	ENSSSCG00000022099	TP53INP2	1.581047364	7.142950998	56.43156049	5.82E-14	1.00E-12
XLOC_008719	43403291	43403503	1	ENSSSCT00000007970	ENSSSCG00000007285	GGT7	-0.512852232	4.09232173	6.587016089	1.03E-02	2.47E-02
XLOC_008721	43559553	43559643	1	ENSSSCT00000007974	ENSSSCG00000007288	MYH7B	-0.647732669	5.450724293	7.402689776	6.51E-03	1.67E-02
XLOC_008723	43729704	43730096	1	ENSSSCT00000026905	ENSSSCG00000026585	PROCR	-1.698364205	2.197938556	43.55813088	4.12E-11	5.00E-10
XLOC_008726	43931383	43931488	1	CUFF.204.2	NA	CEP250	-0.530771126	4.933598086	7.824343748	5.15E-03	1.36E-02
XLOC_008730	44163959	44164189	1	ENSSSCT00000025637	ENSSSCG00000022165	ENSSSCG00000022165	-0.618788672	4.788288951	10.33845367	1.30E-03	4.17E-03
XLOC_008733	44379569	44379880	1	ENSSSCT00000007996	ENSSSCG00000007308	ROMO1	0.565431984	5.277082855	5.828138747	1.58E-02	3.56E-02
XLOC_008734	44543887	44544057	1	ENSSSCT00000008000	ENSSSCG00000007311	ENSSSCG00000007311	-0.766554028	4.91161236	11.95664042	5.45E-04	1.94E-03
XLOC_008735	44823036	44823122	1	ENSSSCT00000008003	ENSSSCG00000007314	EPB41L1	1.246307309	4.187829067	17.22889406	3.31E-05	1.57E-04
XLOC_008737	45198643	45199752	1	ENSSSCT00000008007	ENSSSCG00000007317	DLGAP4	0.840847295	2.848532431	14.25931417	1.59E-04	6.51E-04
XLOC_008738	45264861	45265051	1	ENSSSCT00000023008	ENSSSCG00000024230	MYL9	-1.465511831	8.691792525	20.48343173	6.01E-06	3.34E-05
XLOC_008742	45802388	45802434	1	ENSSSCT00000027233	ENSSSCG00000025673	ENSSSCG00000025673	0.700163456	5.476788516	13.06346835	3.01E-04	1.15E-03
XLOC_008743	45920503	45920770	1	ENSSSCT00000008025	ENSSSCG00000007334	SRC	0.957843786	5.473058954	18.5991611	1.61E-05	8.19E-05
XLOC_008744	46043510	46043674	1	ENSSSCT00000008027	ENSSSCG00000007336	NNAT	2.017826989	2.267255168	47.48661287	5.54E-12	7.58E-11
XLOC_008745	46278635	46278776	1	ENSSSCT00000024027	ENSSSCG00000021553	ENSSSCG00000021553	-0.571816834	3.949367736	8.275300925	4.02E-03	1.10E-02
XLOC_008747	46507980	46508655	1	ENSSSCT00000008034	ENSSSCG00000007342	RPRD1B	-0.939301769	6.090565189	19.38680943	1.07E-05	5.62E-05
XLOC_008748	46592113	46592217	1	ENSSSCT00000031001	ENSSSCG00000023522	TGM2	-1.570449664	5.399103048	51.23878983	8.18E-13	1.25E-11
XLOC_008749	46797709	46797925	1	ENSSSCT00000025172	ENSSSCG00000026605	BPI	4.734902359	8.521188845	162.8829415	2.65E-37	2.41E-35
XLOC_008750	46838034	46838202	1	ENSSSCT00000032321	ENSSSCG00000028758	LBP	2.763550288	6.33843318	73.91178691	8.17E-18	2.02E-16
XLOC_008753	46951669	46951963	1	ENSSSCT00000008037	ENSSSCG00000007345	ENSSSCG00000007345	0.690716308	4.439424153	9.34192186	2.24E-03	6.67E-03
XLOC_008756	47193722	47194169	1	ENSSSCT00000008041	ENSSSCG00000007349	ACTR5	-0.619248507	3.56031509	9.559552962	1.99E-03	6.02E-03
XLOC_008757	47245805	47245945	1	ENSSSCT00000008042	ENSSSCG00000007350	PPP1R16B	-1.075596953	5.345578902	25.20038091	5.17E-07	3.47E-06
XLOC_008758	47358161	47358351	1	ENSSSCT00000008043	ENSSSCG00000007351	FAM83D	-0.926779255	4.212148389	19.68279044	9.14E-06	4.89E-05
XLOC_008760	49135521	49135681	1	ENSSSCT00000008047	ENSSSCG00000007355	TOP1	-1.034912208	7.230145697	20.48399665	6.01E-06	3.34E-05
XLOC_008762	49437977	49438111	1	ENSSSCT00000008051	ENSSSCG00000007359	LPIN3	1.157630131	4.716509279	22.61422074	1.98E-06	1.20E-05
XLOC_008768	51634482	51635060	1	ENSSSCT00000023818	ENSSSCG00000024325	SGK2	4.303085561	3.961734549	141.5594535	1.21E-32	8.93E-31
XLOC_008769	51651198	51651218	1	ENSSSCT00000008060	ENSSSCG00000007364	IFT52	-0.494526155	3.870849647	6.03254381	1.40E-02	3.22E-02
XLOC_008770	51696566	51696794	1	ENSSSCT00000008062	ENSSSCG00000007366	MYBL2	-2.188543786	6.267625449	79.13166579	5.81E-19	1.62E-17
XLOC_008772	51965089	51965216	1	ENSSSCT00000008065	ENSSSCG00000007369	JPH2	-0.865929317	4.35489566	7.002979293	8.14E-03	2.02E-02
XLOC_008773	51997120	51997397	1	ENSSSCT00000030459	ENSSSCG00000022202	ENSSSCG00000022202	-1.403721126	-0.261714315	13.79120174	2.04E-04	8.12E-04
XLOC_008776	52270043	52270377	1	ENSSSCT00000008067	ENSSSCG00000007371	HNF-4ALPHA	0.82488815	8.976218168	15.75204497	7.22E-05	3.18E-04
XLOC_008777	52372654	52372757	1	ENSSSCT00000024080	ENSSSCG00000028245	TTPAL	-0.967830369	4.370137132	19.7342302	8.90E-06	4.77E-05
XLOC_008778	52419597	52419685	1	ENSSSCT00000026128	ENSSSCG00000022998	PKIG	-1.227328415	5.676343991	27.55285372	1.53E-07	1.11E-06
XLOC_008781	52794090	52794363	1	ENSSSCT00000008079	ENSSSCG00000007381	YWHAB	-0.676258004	9.216067515	13.49277376	2.39E-04	9.34E-04
XLOC_008784	53140554	53140675	1	CUFF.205.3	NA	PI3	-7.911076149	9.350177979	524.7038836	4.01E-116	8.55E-113
XLOC_008785	53167238	53167311	1	ENSSSCT00000024303	ENSSSCG00000022913	SLPI	-2.506735928	4.312631994	58.58832295	1.94E-14	3.51E-13
XLOC_008792	53640466	53640886	1	CUFF.206.2	NA	DNTTIP1	-0.889307412	6.743648636	16.78278625	4.19E-05	1.94E-04
XLOC_008793	53679781	53679801	1	ENSSSCT00000008128	ENSSSCG00000007425	SNX21	0.902869085	4.832561759	12.80796491	3.45E-04	1.30E-03
XLOC_008798	53819788	53820105	1	ENSSSCT00000008139	ENSSSCG00000007436	MMP9	1.62907017	3.180293668	12.3973127	4.30E-04	1.57E-03
XLOC_008800	53931894	53932051	1	ENSSSCT00000008144	ENSSSCG00000007440	CD40	-2.092081735	4.976007539	81.96419154	1.39E-19	4.13E-18
XLOC_008803	54526385	54527863	1	ENSSSCT00000008155	ENSSSCG00000007451	SLC2A10	0.840592022	0.435341319	6.509081454	1.07E-02	2.57E-02
XLOC_008813	55754008	55754179	1	ENSSSCT00000008160	ENSSSCG00000007456	ENSSSCG00000007456	2.138523572	5.205173397	62.76871899	2.32E-15	4.52E-14
XLOC_008815	57095159	57095305	1	ENSSSCT00000008163	ENSSSCG00000007459	CSE1L	-0.614921591	2.795901492	5.344811961	2.08E-02	4.49E-02
XLOC_008818	57235514	57235630	1	ENSSSCT00000026255	ENSSSCG00000025534	CSE1L	-1.210683744	6.571914021	31.650019	1.85E-08	1.57E-07
XLOC_008820	57758720	57758828	1	ENSSSCT00000029107	ENSSSCG00000027934	SLC9A8	1.02324635	0.071958978	8.454554316	3.64E-03	1.01E-02
XLOC_008821	57826767	57827025	1	ENSSSCT00000026441	ENSSSCG00000027287	TMEM189	-0.741838165	6.933394628	16.55035592	4.74E-05	2.17E-04
XLOC_008825	58355132	58355365	1	ENSSSCT00000008173	ENSSSCG00000007469	PTPN1	-1.028562912	6.293019789	25.83771688	3.71E-07	2.56E-06
XLOC_008826	58583025	58583458	1	ENSSSCT00000024378	ENSSSCG00000027206	PARD6B	0.576278574	5.199523506	6.309757699	1.20E-02	2.82E-02
XLOC_008827	58679394	58679632	1	ENSSSCT00000008177	ENSSSCG00000007472	BCAS4	-3.187335161	2.751947981	129.0632971	6.57E-30	4.07E-28
XLOC_008832	61937884	61938121	1	ENSSSCT00000008196	ENSSSCG00000007487	PFDN4	-0.577893784	4.148482865	6.021177729	1.41E-02	3.24E-02
XLOC_008838	64083556	64084113	1	ENSSSCT00000008203	ENSSSCG00000007494	CSTF1	-0.589850595	5.07579811	9.804270626	1.74E-03	5.36E-03
XLOC_008846	64894962	64895144	1	ENSSSCT00000008214	ENSSSCG00000007502	SPO11	-0.67867952	3.245304533	7.115692856	7.64E-03	1.91E-02
XLOC_008848	64947371	64947793	1	ENSSSCT00000008216	ENSSSCG00000007504	RNPC1	-2.255902806	4.6485256	79.30757356	5.32E-19	1.49E-17
XLOC_008849	65094783	65094927	1	ENSSSCT00000008222	ENSSSCG00000007507	PCK1	1.579699074	7.167683282	17.80351137	2.45E-05	1.20E-04
XLOC_008852	65806107	65806502	1	ENSSSCT00000008231	ENSSSCG00000007514	VAPB	0.706788475	7.56391885	11.97435043	5.39E-04	1.93E-03
XLOC_008853	66106714	66107251	1	ENSSSCT00000008234	ENSSSCG00000007516	STX16	-0.60674673	6.306933401	10.31111751	1.32E-03	4.22E-03
XLOC_008859	66732653	66736303	1	ENSSSCT00000008253	ENSSSCG00000007526	C17H20ORF174	-2.260379609	4.050127379	83.13484518	7.66E-20	2.35E-18
XLOC_008861	67168749	67168978	1	ENSSSCT00000008258	ENSSSCG00000007528	PHACTR3	-3.981612535	0.501942763	101.2381848	8.16E-24	3.34E-22
XLOC_008862	67413623	67414765	1	ENSSSCT00000008262	ENSSSCG00000007531	C20ORF177	-0.771484525	0.892190663	7.838192786	5.12E-03	1.35E-02
XLOC_008872	710903	713568	1	CUFF.199.3	NA	LONRF1	-0.602926599	4.415867137	6.264545342	1.23E-02	2.88E-02
XLOC_008878	4045913	4047338	1	ENSSSCT00000031324	ENSSSCG00000029149	ENSSSCG00000029149	5.337577772	1.806701531	85.67507065	2.12E-20	6.78E-19
XLOC_008880	4110425	4110631	1	ENSSSCT00000007644	ENSSSCG00000006979	MSR1	1.099636293	2.265491232	15.26131952	9.36E-05	4.03E-04
XLOC_008882	5328135	5328857	1	ENSSSCT00000007648	ENSSSCG00000006983	CNOT7	-0.539768367	5.320674609	5.373693075	2.04E-02	4.43E-02
XLOC_008883	5450598	5451988	1	ENSSSCT00000007650	ENSSSCG00000006985	MTMR7	-1.329784553	2.970126463	24.34787616	8.04E-07	5.22E-06
XLOC_008884	5868843	5869278	1	ENSSSCT00000007654	ENSSSCG00000006989	ENSSSCG00000006989	1.379690874	4.061073219	35.84611603	2.14E-09	2.06E-08
XLOC_008886	6198799	6199307	1	ENSSSCT00000007658	ENSSSCG00000006993	ENSSSCG00000006993	1.095350788	0.958143221	10.76580746	1.03E-03	3.40E-03
XLOC_008887	6277561	6277903	1	ENSSSCT00000007659	ENSSSCG00000006994	PCM1	-0.455545566	5.376483684	5.137397074	2.34E-02	4.98E-02
XLOC_008888	6296100	6297327	1	ENSSSCT00000007660	ENSSSCG00000006995	ASAH1	0.598999937	6.116491367	8.305973963	3.95E-03	1.08E-02
XLOC_008894	10316591	10316716	1	ENSSSCT00000007674	ENSSSCG00000007006	ENSSSCG00000007006	1.185782861	0.510061433	11.71406133	6.20E-04	2.17E-03
XLOC_008895	10806299	10806372	1	ENSSSCT00000007675	ENSSSCG00000007007	IDO1	-2.245719345	1.979178987	31.0475746	2.52E-08	2.07E-07
XLOC_008896	10829552	10830521	1	ENSSSCT00000028092	ENSSSCG00000025016	ENSSSCG00000025016	2.416805378	-0.083291081	17.59390624	2.73E-05	1.32E-04
XLOC_008901	11790234	11793660	1	ENSSSCT00000027647	ENSSSCG00000025822	SFRP1	2.178474639	4.995804864	94.32945131	2.67E-22	9.85E-21
XLOC_008903	12084301	12085592	1	ENSSSCT00000022257	ENSSSCG00000023452	GINS4	-0.821322097	4.677397167	15.54068876	8.07E-05	3.52E-04
XLOC_008905	12182620	12185118	1	ENSSSCT00000007691	ENSSSCG00000007022	ANK1	-1.638523387	0.862066397	22.88878449	1.72E-06	1.05E-05
XLOC_008909	12812508	12815206	1	ENSSSCT00000024340	ENSSSCG00000029270	C8ORF40	-0.54662147	5.235283925	7.950739929	4.81E-03	1.28E-02
XLOC_008910	12887493	12887651	1	ENSSSCT00000007696	ENSSSCG00000007027	SLC20A2	-0.959237604	2.64804208	11.74557907	6.10E-04	2.14E-03
XLOC_008913	13168603	13169543	1	ENSSSCT00000007701	ENSSSCG00000007032	PLAT	0.678424106	4.946103007	7.997303681	4.68E-03	1.26E-02
XLOC_008914	14206994	14207986	1	ENSSSCT00000007705	ENSSSCG00000026893	NAT1	0.457968382	5.442586022	6.463970134	1.10E-02	2.62E-02
XLOC_008921	15127107	15128382	1	ENSSSCT00000032581	ENSSSCG00000030642	PCNA	-1.902880916	7.695781573	59.4169163	1.28E-14	2.34E-13
XLOC_008923	15459392	15459581	1	ENSSSCT00000007712	ENSSSCG00000007043	GPCPD1	0.654407853	4.431573276	6.86123849	8.81E-03	2.16E-02
XLOC_008924	15884268	15885995	1	ENSSSCT00000007715	ENSSSCG00000007046	TRMT6	-0.505896008	5.192192838	6.564052925	1.04E-02	2.50E-02
XLOC_008929	16443895	16447063	1	ENSSSCT00000007723	ENSSSCG00000007052	FERMT1	1.637662416	5.457968284	57.28906439	3.76E-14	6.59E-13
XLOC_008935	21816516	21817660	1	ENSSSCT00000007735	ENSSSCG00000007064	MKKS	0.813719289	5.449060166	19.66268355	9.24E-06	4.94E-05
XLOC_008937	22065708	22068045	1	ENSSSCT00000007738	ENSSSCG00000007067	JAG1	1.367772768	6.605759919	48.40375988	3.47E-12	4.91E-11
XLOC_008939	25016890	25016997	1	ENSSSCT00000007745	ENSSSCG00000007074	ENSSSCG00000007074	-1.262404565	-0.092112165	14.48619836	1.41E-04	5.85E-04
XLOC_008940	25098770	25099563	1	ENSSSCT00000007748	ENSSSCG00000007077	ESF1	-0.621728816	5.266135128	6.772394769	9.26E-03	2.26E-02
XLOC_008942	25672086	25674071	1	ENSSSCT00000007750	ENSSSCG00000007079	FLRT3	2.091044624	4.123274485	59.01379348	1.57E-14	2.86E-13
XLOC_008944	28115797	28116897	1	ENSSSCT00000007751	ENSSSCG00000007080	KIF16B	0.668919459	5.100919693	8.980121254	2.73E-03	7.88E-03
XLOC_008946	29460235	29460810	1	ENSSSCT00000026565	ENSSSCG00000024692	RRBP1	1.087926734	8.82263391	31.30754207	2.20E-08	1.83E-07
XLOC_008948	29776939	29778290	1	ENSSSCT00000007760	ENSSSCG00000007088	SNX5	-0.453363615	7.270703065	5.649295712	1.75E-02	3.88E-02
XLOC_008957	31927137	31927346	1	ENSSSCT00000031545	ENSSSCG00000026506	ENSSSCG00000026506	2.696207033	1.969202665	75.3887879	3.87E-18	9.88E-17
XLOC_008958	31966547	31966718	1	ENSSSCT00000031633	ENSSSCG00000024395	ENSSSCG00000024395	2.843788194	0.372535396	44.93522448	2.04E-11	2.57E-10
XLOC_008959	32162172	32163302	1	ENSSSCT00000007778	ENSSSCG00000007106	INSM1	1.519860779	0.385452333	16.45394686	4.98E-05	2.27E-04
XLOC_008963	33228813	33229375	1	ENSSSCT00000025131	ENSSSCG00000023580	NKX2-2	2.158762059	0.348901063	38.56809078	5.29E-10	5.48E-09
XLOC_008964	34053460	34055444	1	ENSSSCT00000007786	ENSSSCG00000007114	FOXA2	1.112733001	2.339080233	17.27439153	3.24E-05	1.54E-04
XLOC_008965	34275928	34277667	1	ENSSSCT00000007787	ENSSSCG00000007115	THBD	1.737060249	2.106027768	42.92664362	5.68E-11	6.80E-10
XLOC_008966	34450368	34453037	1	ENSSSCT00000007790	ENSSSCG00000007118	NAPB	-1.878133934	3.836965143	74.43399604	6.27E-18	1.57E-16
XLOC_008971	34915804	34919090	1	ENSSSCT00000007804	ENSSSCG00000007132	C20ORF3	-1.000987998	6.648287384	24.721229	6.63E-07	4.36E-06
XLOC_008974	35280221	35280814	1	ENSSSCT00000007808	ENSSSCG00000007136	GINS1	-1.238652045	3.844389279	28.14010602	1.13E-07	8.40E-07
XLOC_008975	35381771	35381839	1	ENSSSCT00000029746	ENSSSCG00000024720	GINS1	-1.224670158	2.798756463	24.44404568	7.65E-07	4.99E-06
XLOC_008977	35882699	35887409	1	ENSSSCT00000007812	ENSSSCG00000007140	SMOX	-1.818456658	2.811346807	63.09332841	1.97E-15	3.89E-14
XLOC_008979	36143507	36143771	1	ENSSSCT00000007814	ENSSSCG00000007142	PANK2	-0.741413219	4.457597723	14.23190854	1.62E-04	6.60E-04
XLOC_008983	36244258	36245202	1	ENSSSCT00000007824	ENSSSCG00000007151	CDC25B	-1.831561915	6.692222789	64.04479032	1.22E-15	2.44E-14
XLOC_008984	36285534	36286195	1	ENSSSCT00000007820	ENSSSCG00000007147	HSPA12B	0.635203042	2.078562649	5.483718956	1.92E-02	4.20E-02
XLOC_008985	36381690	36386062	1	ENSSSCT00000007826	ENSSSCG00000007153	ATRN	2.240664413	6.281627005	112.660371	2.56E-26	1.25E-24
XLOC_008994	37247008	37247081	1	ENSSSCT00000007844	ENSSSCG00000007171	EBF4	-1.501973689	0.790704478	20.70914031	5.35E-06	2.99E-05
XLOC_008996	37446326	37446752	1	ENSSSCT00000007846	ENSSSCG00000007173	IDH3B	0.467120739	4.76815953	5.222515708	2.23E-02	4.77E-02
XLOC_008997	37461258	37461311	1	ENSSSCT00000007852	ENSSSCG00000007178	SNRPN	-0.750769044	6.295919224	13.74292394	2.10E-04	8.31E-04
XLOC_009000	37905029	37905502	1	ENSSSCT00000023608	ENSSSCG00000027665	ENSSSCG00000027665	-0.773551289	1.427235857	6.823648451	9.00E-03	2.20E-02
XLOC_009002	37961461	37961771	1	ENSSSCT00000027106	ENSSSCG00000028461	ENSSSCG00000028461	-1.660896341	1.592534056	25.15686579	5.29E-07	3.54E-06
XLOC_009003	37987174	37987484	1	ENSSSCT00000029239	ENSSSCG00000029021	ENSSSCG00000029021	-1.481233026	2.780759748	23.14530035	1.50E-06	9.30E-06
XLOC_009006	38274484	38275079	1	ENSSSCT00000007856	ENSSSCG00000007181	ENSSSCG00000007181	-1.717353902	3.132944158	37.16095189	1.09E-09	1.09E-08
XLOC_009007	38419447	38419936	1	ENSSSCT00000007866	ENSSSCG00000007189	SDCBP2	0.920182608	6.853549008	13.50365927	2.38E-04	9.29E-04
XLOC_009008	38470180	38471288	1	ENSSSCT00000007865	ENSSSCG00000007188	NP_001033089.1	-0.424951733	7.922149796	5.486402094	1.92E-02	4.20E-02
XLOC_009014	39335394	39337715	1	ENSSSCT00000023746	ENSSSCG00000023298	ENSSSCG00000023298	1.289638514	6.248303323	37.72199646	8.16E-10	8.26E-09
XLOC_009015	39384708	39384911	1	ENSSSCT00000028631	ENSSSCG00000029144	ENSSSCG00000029144	1.200566164	1.953025513	16.43453211	5.04E-05	2.29E-04
XLOC_009016	39529696	39532012	1	ENSSSCT00000007887	ENSSSCG00000007208	TRIB3	1.022025668	5.269259833	19.07932243	1.25E-05	6.51E-05
XLOC_009019	39636693	39637234	1	ENSSSCT00000029854	ENSSSCG00000021920	SOX12	-1.023450249	0.765740535	10.6340724	1.11E-03	3.62E-03
XLOC_009020	39663959	39665167	1	ENSSSCT00000007891	ENSSSCG00000007211	ZCCHC3	-0.951818058	2.630614795	17.2905815	3.21E-05	1.52E-04
XLOC_009022	39851409	39851503	1	ENSSSCT00000030637	ENSSSCG00000028529	ENSSSCG00000028529	-1.42469899	-0.413347092	14.62200977	1.31E-04	5.47E-04
XLOC_009024	40078729	40078828	1	ENSSSCT00000007908	ENSSSCG00000007228	HM13	1.170135474	6.02411419	39.86187409	2.73E-10	2.94E-09
XLOC_009025	40141201	40141472	1	ENSSSCT00000007657	ENSSSCG00000006992	REM1	-1.108986131	-0.464939527	9.224645419	2.39E-03	7.03E-03
XLOC_009026	40303941	40304555	1	ENSSSCT00000007909	ENSSSCG00000007229	BCL2L1	-0.679233514	3.911241703	11.29395143	7.78E-04	2.64E-03
XLOC_009028	40393445	40394202	1	ENSSSCT00000007915	ENSSSCG00000007235	TPX2	-1.935073801	6.642427239	56.12707743	6.79E-14	1.16E-12
XLOC_009031	40743268	40744498	1	ENSSSCT00000024708	ENSSSCG00000026589	PLAGL2	0.83738608	2.932577245	12.91922008	3.25E-04	1.23E-03
XLOC_009034	40845130	40846360	1	ENSSSCT00000007924	ENSSSCG00000007243	PLAGL2	0.783434643	3.114573418	11.60644435	6.57E-04	2.28E-03
XLOC_009035	40987883	40992452	1	ENSSSCT00000007931	ENSSSCG00000007249	C20ORF112	0.69327217	7.314807119	11.51765911	6.89E-04	2.37E-03
XLOC_009041	41868153	41868245	1	ENSSSCT00000007950	ENSSSCG00000007265	SNTA1	0.657130875	3.962712499	6.545013346	1.05E-02	2.52E-02
XLOC_009044	42116178	42117511	1	ENSSSCT00000007953	ENSSSCG00000007268	E2F1	-2.029561319	5.239545595	92.30192466	7.44E-22	2.65E-20
XLOC_009045	42143808	42144060	1	ENSSSCT00000007954	ENSSSCG00000007269	PXMP4	0.820053487	2.105809575	12.17954916	4.83E-04	1.74E-03
XLOC_009051	43158041	43158154	1	ENSSSCT00000007967	ENSSSCG00000007282	PIGU	0.71022317	4.060921631	12.74317984	3.57E-04	1.33E-03
XLOC_009055	43680436	43681064	1	ENSSSCT00000007977	ENSSSCG00000007291	EDEM2	0.606760189	5.722782736	11.27962609	7.84E-04	2.66E-03
XLOC_009061	44229726	44229912	1	ENSSSCT00000007991	ENSSSCG00000007304	ENSSSCG00000007304	0.709374557	1.869352975	7.85287195	5.07E-03	1.35E-02
XLOC_009062	44285465	44285789	1	ENSSSCT00000007994	ENSSSCG00000007306	CPNE1	-1.234571615	6.061850114	47.95813933	4.35E-12	6.06E-11
XLOC_009063	44313983	44316806	1	ENSSSCT00000028045	ENSSSCG00000024284	ENSSSCG00000024284	-0.623709818	4.228187801	8.739729716	3.11E-03	8.85E-03
XLOC_009064	44335610	44338433	1	ENSSSCT00000023753	ENSSSCG00000020908	ENSSSCG00000020908	-0.623709818	4.228187801	8.739729716	3.11E-03	8.85E-03
XLOC_009065	44351926	44351989	1	ENSSSCT00000007995	ENSSSCG00000007307	NFS1	0.504752037	4.737066093	6.330278392	1.19E-02	2.80E-02
XLOC_009066	44384399	44384502	1	ENSSSCT00000007997	ENSSSCG00000007309	RBM39	-0.493670894	7.407227387	6.502173128	1.08E-02	2.57E-02
XLOC_009072	45160728	45161184	1	ENSSSCT00000008006	ENSSSCG00000026071	ENSSSCG00000026071	0.990690723	3.868957368	19.65250938	9.29E-06	4.96E-05
XLOC_009074	45431707	45436504	1	ENSSSCT00000008013	ENSSSCG00000007323	DSN1	-1.334358952	5.026491633	33.51353806	7.08E-09	6.35E-08
XLOC_009080	45773787	45774017	1	ENSSSCT00000008021	ENSSSCG00000007330	ENSSSCG00000007330	1.372849175	5.781694519	40.76131959	1.72E-10	1.92E-09
XLOC_009081	45863308	45863317	1	ENSSSCT00000027093	ENSSSCG00000028227	RPN2	1.086755204	7.16859127	36.11020987	1.86E-09	1.81E-08
XLOC_009084	46461942	46463660	1	ENSSSCT00000008032	ENSSSCG00000007340	TTI1	-0.553370644	4.108722919	8.027818175	4.61E-03	1.24E-02
XLOC_009085	46681151	46682429	1	ENSSSCT00000008036	ENSSSCG00000007344	KIAA1755	-1.282300636	2.878625238	29.40655395	5.87E-08	4.57E-07
XLOC_009093	49249946	49252810	1	ENSSSCT00000008049	ENSSSCG00000007357	ENSSSCG00000007357	1.073356222	2.842836876	17.24049426	3.29E-05	1.56E-04
XLOC_009095	49501791	49505150	1	ENSSSCT00000008053	ENSSSCG00000007360	CHD6	-0.755094977	5.047295206	14.92977782	1.12E-04	4.72E-04
XLOC_009101	52190681	52192193	1	ENSSSCT00000008069	ENSSSCG00000007372	FIT2	1.663403505	3.111697665	40.40795517	2.06E-10	2.26E-09
XLOC_009103	52502092	52502422	1	ENSSSCT00000030066	ENSSSCG00000021255	ADA	7.192108472	9.166535516	617.1976516	3.04E-136	1.51E-132
XLOC_009105	52848280	52849272	1	ENSSSCT00000008081	ENSSSCG00000007383	TOMM34	-2.9814761	3.482183596	165.498085	7.12E-38	6.81E-36
XLOC_009106	52872154	52872441	1	ENSSSCT00000008084	ENSSSCG00000007386	STK4	-0.605030197	2.81472873	6.678340641	9.76E-03	2.36E-02
XLOC_009108	53182912	53183202	1	ENSSSCT00000031562	ENSSSCG00000022258	ENSSSCG00000022258	-8.340663606	4.13862583	386.8049037	4.11E-86	3.41E-83
XLOC_009123	53671544	53671721	1	ENSSSCT00000008127	ENSSSCG00000007424	TNNC2	1.009629433	0.346959056	7.85671541	5.06E-03	1.34E-02
XLOC_009124	53685696	53685938	1	ENSSSCT00000008129	ENSSSCG00000007426	ACOT8	0.698391841	5.339713192	8.93382107	2.80E-03	8.06E-03
XLOC_009129	53876961	53879022	1	ENSSSCT00000008142	ENSSSCG00000007438	NCOA5	-0.647874587	6.132915763	12.36513354	4.37E-04	1.59E-03
XLOC_009131	54155730	54156687	1	ENSSSCT00000031187	ENSSSCG00000022777	SLC35C2	0.586710319	6.749637263	9.448294502	2.11E-03	6.34E-03
XLOC_009140	55891485	55891702	1	ENSSSCT00000008161	ENSSSCG00000007457	SULF2	2.412865397	4.580532455	63.67549069	1.47E-15	2.94E-14
XLOC_009143	57224592	57224732	1	ENSSSCT00000025578	ENSSSCG00000022915	ENSSSCG00000022915	-0.636922179	4.761806426	10.83259893	9.97E-04	3.30E-03
XLOC_009145	57289130	57290146	1	ENSSSCT00000025703	ENSSSCG00000029603	ENSSSCG00000029603	-0.638222223	4.69485001	5.583340506	1.81E-02	4.01E-02
XLOC_009149	57581157	57581821	1	ENSSSCT00000008169	ENSSSCG00000007465	B4GALT5	1.10457079	6.09114314	22.38883387	2.23E-06	1.34E-05
XLOC_009150	57657930	57658120	1	ENSSSCT00000008170	ENSSSCG00000007466	SLC9A8	1.057225633	1.221045067	13.44151529	2.46E-04	9.57E-04
XLOC_009152	58756429	58761892	1	ENSSSCT00000008178	ENSSSCG00000007473	ADNP	-0.600792431	7.145796121	10.552639	1.16E-03	3.77E-03
XLOC_009154	58865301	58866405	1	ENSSSCT00000008182	ENSSSCG00000007476	KCNG1	-1.006885011	-0.055522454	5.170550078	2.30E-02	4.90E-02
XLOC_009155	59183330	59187794	1	ENSSSCT00000008184	ENSSSCG00000007477	NFATC2	-2.043465636	5.312528558	94.27978409	2.74E-22	1.01E-20
XLOC_009156	59377658	59382525	1	ENSSSCT00000008185	ENSSSCG00000007478	ATP9A	0.592763576	7.457937531	6.916478643	8.54E-03	2.11E-02
XLOC_009163	61649502	61650639	1	ENSSSCT00000008194	ENSSSCG00000007485	BCAS1	1.111813445	4.113858019	24.14321424	8.94E-07	5.76E-06
XLOC_009165	61891352	61892522	1	ENSSSCT00000008195	ENSSSCG00000007486	CYP24A1	1.608599918	3.688135518	12.85850812	3.36E-04	1.27E-03
XLOC_009168	64066444	64067228	1	ENSSSCT00000008202	ENSSSCG00000007493	AURKA	-1.141970853	5.597049673	21.81767836	3.00E-06	1.76E-05
XLOC_009172	65136536	65136701	1	ENSSSCT00000008223	ENSSSCG00000007508	ZBP1	0.951704844	4.414619789	14.84157262	1.17E-04	4.93E-04
XLOC_009178	66511905	66512391	1	ENSSSCT00000008249	ENSSSCG00000007522	CTSZ	0.881754304	8.094468765	17.42137256	2.99E-05	1.43E-04
XLOC_009180	66545461	66547501	1	ENSSSCT00000008252	ENSSSCG00000007525	SLMO2	0.642511202	7.953868939	10.81558599	1.01E-03	3.32E-03
XLOC_009181	67297181	67297571	1	ENSSSCT00000008259	ENSSSCG00000007529	SYCP2L	-0.783925003	0.901527788	6.466442479	1.10E-02	2.62E-02
XLOC_009186	68993803	68995300	1	CUFF.209.2	NA	TAF4	-0.491563999	5.529806042	7.163659294	7.44E-03	1.87E-02
XLOC_009188	69173975	69176111	1	ENSSSCT00000008272	ENSSSCG00000007540	CABLES2	-0.897089371	4.980422915	20.09542486	7.37E-06	4.02E-05
XLOC_009189	69190180	69190273	1	ENSSSCT00000008271	ENSSSCG00000007539	C20ORF151	1.9296004	1.301898594	32.55350796	1.16E-08	1.01E-07
XLOC_009194	88684	88859	1	ENSSSCT00000028447	ENSSSCG00000025510	SLC13A2	2.121078927	8.369970994	52.95686824	3.41E-13	5.39E-12
XLOC_009200	874884	875008	1	ENSSSCT00000017862	ENSSSCG00000016405	NCAPG2	-1.597397174	2.004890044	34.09642974	5.24E-09	4.79E-08
XLOC_009204	1693754	1694453	1	ENSSSCT00000017867	ENSSSCG00000016410	MNX1	1.302273293	1.464178051	15.72974141	7.31E-05	3.22E-04
XLOC_009207	2664794	2665093	1	ENSSSCT00000017875	ENSSSCG00000016416	SHH	2.177625403	1.48584891	43.24554915	4.83E-11	5.82E-10
XLOC_009209	3230275	3231177	1	ENSSSCT00000025847	ENSSSCG00000025221	ENSSSCG00000025221	-0.617986308	5.089749327	10.30530758	1.33E-03	4.23E-03
XLOC_009210	4937318	4937412	1	ENSSSCT00000017888	ENSSSCG00000016427	XRCC2	-1.887262141	2.116063517	44.84681089	2.13E-11	2.68E-10
XLOC_009211	4955081	4955147	1	ENSSSCT00000017887	ENSSSCG00000016426	ENSSSCG00000016426	0.757076661	2.471336353	8.501940337	3.55E-03	9.88E-03
XLOC_009213	5538430	5538563	1	ENSSSCT00000025866	ENSSSCG00000020663	ENSSSCG00000020663	1.364082853	2.179098799	19.23818438	1.15E-05	6.04E-05
XLOC_009219	6342667	6343112	1	ENSSSCT00000017898	ENSSSCG00000016437	WDR86	0.916705336	1.772881643	8.241324892	4.09E-03	1.12E-02
XLOC_009228	6618395	6618455	1	ENSSSCT00000026032	ENSSSCG00000027826	GIMAP4	-1.03244405	5.270315842	19.23797395	1.15E-05	6.04E-05
XLOC_009229	6650912	6651369	1	ENSSSCT00000017906	ENSSSCG00000016444	TMEM176B	0.98365136	7.702864431	17.49710605	2.88E-05	1.38E-04
XLOC_009233	7081288	7081442	1	ENSSSCT00000017922	ENSSSCG00000016459	EPHA1	1.534779957	6.355494936	26.36668731	2.82E-07	1.99E-06
XLOC_009235	7134211	7134445	1	ENSSSCT00000031482	ENSSSCG00000028274	FAM131B	-3.123054394	3.432390602	121.3900913	3.14E-28	1.72E-26
XLOC_009239	7636965	7637092	1	ENSSSCT00000017933	ENSSSCG00000016469	TRPV6	3.056852343	7.487322526	139.9184199	2.77E-32	2.01E-30
XLOC_009250	8049183	8049268	1	ENSSSCT00000017951	ENSSSCG00000016487	ENSSSCG00000016487	1.688781507	5.224773877	33.55030391	6.94E-09	6.24E-08
XLOC_009256	9534503	9534604	1	ENSSSCT00000017958	ENSSSCG00000016494	BRAF	-0.657369286	2.03309801	6.286166318	1.22E-02	2.85E-02
XLOC_009257	9690444	9690762	1	ENSSSCT00000017961	ENSSSCG00000016497	DENND2A	0.513914068	3.555886514	5.311238477	2.12E-02	4.57E-02
XLOC_009259	10087542	10087857	1	ENSSSCT00000017965	ENSSSCG00000016501	JHDM1D	0.677817319	2.485183621	7.225453756	7.19E-03	1.82E-02
XLOC_009261	10581478	10583041	1	ENSSSCT00000028580	ENSSSCG00000026733	ENSSSCG00000026733	1.327006289	2.375991971	26.61888057	2.48E-07	1.75E-06
XLOC_009266	11074253	11074779	1	ENSSSCT00000029414	ENSSSCG00000028088	ZC3HAV1L	1.063780921	2.307786343	16.90949342	3.92E-05	1.83E-04
XLOC_009274	12205295	12205848	1	ENSSSCT00000017988	ENSSSCG00000016520	CREB3L2	2.381031124	4.115778081	77.03816132	1.68E-18	4.42E-17
XLOC_009277	12892448	12892804	1	ENSSSCT00000017990	ENSSSCG00000016522	PTN	1.328129846	3.679897914	37.40978694	9.57E-10	9.61E-09
XLOC_009281	14414155	14414354	1	ENSSSCT00000031986	ENSSSCG00000030386	ENSSSCG00000030386	-0.570654255	4.751863626	7.83597918	5.12E-03	1.36E-02
XLOC_009284	14899316	14899438	1	ENSSSCT00000018000	ENSSSCG00000016532	WDR91	-1.878267687	5.048235783	84.52322217	3.80E-20	1.20E-18
XLOC_009287	15596721	15596887	1	ENSSSCT00000018009	ENSSSCG00000016539	AKR1B1	-1.390563256	5.043364807	45.60109502	1.45E-11	1.87E-10
XLOC_009295	19229658	19229888	1	ENSSSCT00000018023	ENSSSCG00000016553	COPG2	-0.639476663	5.732523446	10.97730349	9.22E-04	3.08E-03
XLOC_009297	19612235	19612493	1	ENSSSCT00000027084	ENSSSCG00000027131	KLHDC10	0.442030071	6.500841667	5.98818028	1.44E-02	3.29E-02
XLOC_009305	20780751	20780829	1	CUFF.216.3	NA	ENSSSCG00000016574	0.8591178	2.661853967	13.60885211	2.25E-04	8.85E-04
XLOC_009308	20855084	20855666	1	ENSSSCT00000018048	ENSSSCG00000016578	FLNC	-1.04679664	7.058104977	6.827456763	8.98E-03	2.20E-02
XLOC_009312	21049234	21049403	1	ENSSSCT00000018057	ENSSSCG00000016585	IMPDH1	0.66406949	4.733204155	11.56593779	6.72E-04	2.32E-03
XLOC_009317	21679490	21679687	1	CUFF.217.2	NA	PAX4	2.564651764	-0.229411421	44.04875559	3.20E-11	3.94E-10
XLOC_009325	24315318	24315417	1	ENSSSCT00000018070	ENSSSCG00000016597	POT1	-1.164665208	4.324342118	21.29173155	3.94E-06	2.26E-05
XLOC_009327	25128701	25129813	1	ENSSSCT00000018073	ENSSSCG00000016600	TMEM229A	1.271701449	-0.107277005	9.205777012	2.41E-03	7.08E-03
XLOC_009329	25318731	25319690	1	ENSSSCT00000018077	ENSSSCG00000016604	WASL	0.828181654	4.863910885	14.86867797	1.15E-04	4.86E-04
XLOC_009332	25750454	25750468	1	ENSSSCT00000018083	ENSSSCG00000016609	SLC13A1	-8.104313265	8.235699076	533.6324135	4.58E-118	1.14E-114
XLOC_009333	25969510	25970247	1	ENSSSCT00000018085	ENSSSCG00000016611	CADPS2	1.344089797	3.161789639	30.34548065	3.62E-08	2.89E-07
XLOC_009338	27651287	27651356	1	ENSSSCT00000018094	ENSSSCG00000016620	TSPAN12	0.638775388	5.285841475	8.822980759	2.97E-03	8.50E-03
XLOC_009340	29833815	29833997	1	ENSSSCT00000018096	ENSSSCG00000021652	ENSSSCG00000021652	-0.772587329	4.197108636	11.96450551	5.42E-04	1.93E-03
XLOC_009342	30253562	30253808	1	ENSSSCT00000018099	ENSSSCG00000016625	CTTNBP2	1.034867653	3.769090969	23.86308816	1.03E-06	6.60E-06
XLOC_009344	31617220	31617856	1	ENSSSCT00000018110	ENSSSCG00000016633	MET	3.757185555	1.208670479	121.3226404	3.25E-28	1.78E-26
XLOC_009361	40536750	40536899	1	ENSSSCT00000018134	ENSSSCG00000016656	ELMO1	-1.352218445	6.273240861	53.21477511	2.99E-13	4.77E-12
XLOC_009369	42650213	42650238	1	ENSSSCT00000028124	ENSSSCG00000027063	DPY19L1	1.32120326	3.397296029	32.47144322	1.21E-08	1.05E-07
XLOC_009373	44530655	44531192	1	ENSSSCT00000026958	ENSSSCG00000022464	KBTBD2	-0.806719364	5.66264618	17.07098798	3.60E-05	1.69E-04
XLOC_009375	44753174	44753509	1	ENSSSCT00000029825	ENSSSCG00000023445	AVL9	0.941456722	3.327890923	18.47195618	1.72E-05	8.68E-05
XLOC_009384	48131854	48134283	1	ENSSSCT00000018170	ENSSSCG00000016689	NYX	1.354470098	1.390886319	12.18592553	4.82E-04	1.74E-03
XLOC_009386	49444181	49444418	1	ENSSSCT00000032570	ENSSSCG00000029589	HIBADH	0.952905075	2.652565464	18.96284153	1.33E-05	6.89E-05
XLOC_009394	50041645	50042224	1	ENSSSCT00000018181	ENSSSCG00000016700	HOXA9	-6.729895055	-0.741494286	67.62485275	1.98E-16	4.29E-15
XLOC_009395	50050530	50050908	1	CUFF.220.3	NA	HOXA7	-4.268296439	0.560923776	94.73157612	2.18E-22	8.14E-21
XLOC_009396	50059415	50059856	1	ENSSSCT00000018183	ENSSSCG00000016702	HOXA6	-4.246027946	-0.692447521	59.89309009	1.00E-14	1.86E-13
XLOC_009397	50062880	50064066	1	ENSSSCT00000018184	ENSSSCG00000016703	HOXA5	-1.729303115	2.458849662	42.51442302	7.02E-11	8.26E-10
XLOC_009405	52262153	52262449	1	ENSSSCT00000018196	ENSSSCG00000016715	OSBPL3	-0.877344576	3.832528998	14.70533489	1.26E-04	5.25E-04
XLOC_009406	52434811	52434941	1	ENSSSCT00000018197	ENSSSCG00000016716	DFNA5	-4.29429979	4.687088979	136.7498683	1.37E-31	9.45E-30
XLOC_009408	53423634	53424047	1	ENSSSCT00000018201	ENSSSCG00000016720	PGAM2	-4.676928369	2.610114119	240.0147272	3.90E-54	7.38E-52
XLOC_009411	53694289	53694722	1	ENSSSCT00000018206	ENSSSCG00000016725	TNS3	0.782869421	5.301458053	10.73409768	1.05E-03	3.45E-03
XLOC_009421	55287036	55287126	1	ENSSSCT00000018219	ENSSSCG00000016737	PPIA	-0.622868363	9.366330854	9.203568141	2.42E-03	7.09E-03
XLOC_009425	55602759	55602999	1	ENSSSCT00000018226	ENSSSCG00000016744	TMED4	0.468287363	6.606257152	6.646365818	9.94E-03	2.40E-02
XLOC_009431	55903102	55903309	1	ENSSSCT00000018233	ENSSSCG00000016751	GCK	-0.897873889	2.933313362	8.999065181	2.70E-03	7.82E-03
XLOC_009433	55932004	55932055	1	ENSSSCT00000018235	ENSSSCG00000016753	POLD2	-1.60032221	5.082218664	49.17345926	2.34E-12	3.37E-11
XLOC_009434	55973064	55973499	1	ENSSSCT00000018237	ENSSSCG00000016755	POLM	-0.91981209	4.818022413	19.63891385	9.35E-06	4.99E-05
XLOC_009442	57997802	57998278	1	ENSSSCT00000026111	ENSSSCG00000021865	INHBA	1.633744371	1.60728801	23.34727857	1.35E-06	8.45E-06
XLOC_009447	60758338	60758639	1	ENSSSCT00000018260	ENSSSCG00000016773	ZNF282	0.56339978	3.749494308	6.026211055	1.41E-02	3.23E-02
XLOC_009451	5021	5224	1	ENSSSCT00000026991	ENSSSCG00000024682	VTN	2.373817676	0.512921022	36.35136994	1.65E-09	1.61E-08
XLOC_009452	33258	34884	1	ENSSSCT00000027410	ENSSSCG00000022033	SLC46A1	5.402425162	6.791204973	279.205074	1.12E-62	3.34E-60
XLOC_009453	157467	158186	1	ENSSSCT00000022909	ENSSSCG00000026352	UNC119	-1.553355366	4.120789367	46.84188864	7.70E-12	1.03E-10
XLOC_009466	3287930	3288951	1	ENSSSCT00000017884	ENSSSCG00000016423	DPP6	-1.087098297	0.326099268	9.072358273	2.60E-03	7.55E-03
XLOC_009471	5599808	5600540	1	ENSSSCT00000017891	ENSSSCG00000016430	GALNT11	0.435440455	6.060023604	5.958196896	1.46E-02	3.34E-02
XLOC_009476	6286530	6287837	1	ENSSSCT00000017897	ENSSSCG00000016436	CHPF2	0.522927603	4.942983418	7.506650699	6.15E-03	1.59E-02
XLOC_009478	6513724	6513804	1	ENSSSCT00000027395	ENSSSCG00000021475	SLC4A2	1.132479368	6.771280701	23.81171454	1.06E-06	6.77E-06
XLOC_009479	6542444	6542603	1	ENSSSCT00000027326	ENSSSCG00000027024	ASIC3	-2.668206882	-0.010152441	50.0696111	1.48E-12	2.20E-11
XLOC_009480	6548565	6550652	1	ENSSSCT00000024743	ENSSSCG00000027986	ABCB8	0.571395906	6.8376098	6.957649071	8.35E-03	2.07E-02
XLOC_009481	6579251	6579809	1	ENSSSCT00000017913	ENSSSCG00000016450	ENOS	0.743903958	2.973506477	9.076872937	2.59E-03	7.53E-03
XLOC_009482	6629467	6631487	1	ENSSSCT00000031757	ENSSSCG00000027196	GIMAP6	-0.8772211	6.32220756	18.51729369	1.68E-05	8.50E-05
XLOC_009483	6647497	6647969	1	ENSSSCT00000017905	ENSSSCG00000016443	TMEM176A	0.97070742	6.610037923	16.92645447	3.89E-05	1.81E-04
XLOC_009484	6721957	6721997	1	ENSSSCT00000017911	ENSSSCG00000016448	KCNH2	-0.707957749	2.337905772	5.659439055	1.74E-02	3.87E-02
XLOC_009492	7145222	7145593	1	ENSSSCT00000017925	ENSSSCG00000016462	CLCN1	-3.959988085	3.018641177	109.4827099	1.27E-25	5.83E-24
XLOC_009493	7187327	7189909	1	ENSSSCT00000017927	ENSSSCG00000016464	CASP2	-0.887559511	6.249716144	23.28123415	1.40E-06	8.71E-06
XLOC_009494	7211800	7212833	1	ENSSSCT00000017928	ENSSSCG00000016465	TMEM139	1.961907619	6.149390809	54.2355566	1.78E-13	2.93E-12
XLOC_009495	7234190	7234684	1	ENSSSCT00000017929	ENSSSCG00000016466	GSTK1	1.529382259	6.966375353	42.18555936	8.30E-11	9.64E-10
XLOC_009499	7540608	7540841	1	ENSSSCT00000017934	ENSSSCG00000016470	TRPV5	3.023963098	3.517861533	118.0092469	1.73E-27	9.07E-26
XLOC_009513	8555431	8556689	1	ENSSSCT00000017956	ENSSSCG00000016492	AGK	-0.685665707	4.58176338	13.07962845	2.99E-04	1.14E-03
XLOC_009523	10441296	10442928	1	ENSSSCT00000023629	ENSSSCG00000025850	ENSSSCG00000025850	0.926079438	3.56839673	14.85707442	1.16E-04	4.89E-04
XLOC_009530	11518559	11520834	1	ENSSSCT00000017986	ENSSSCG00000016518	TRIM24	-0.486566978	4.733546072	5.515639	1.88E-02	4.14E-02
XLOC_009534	13053754	13053805	1	ENSSSCT00000017991	ENSSSCG00000016523	ENSSSCG00000016523	1.577488369	1.097898165	25.44703538	4.55E-07	3.09E-06
XLOC_009536	14405874	14406176	1	ENSSSCT00000030571	ENSSSCG00000026054	ENSSSCG00000026054	-0.869115182	4.129304768	17.78713979	2.47E-05	1.21E-04
XLOC_009546	15801760	15802006	1	ENSSSCT00000018011	ENSSSCG00000016541	SLC35B4	1.165109359	1.921369258	21.45756622	3.62E-06	2.10E-05
XLOC_009553	18593095	18593450	1	ENSSSCT00000018019	ENSSSCG00000016549	MKLN1	-0.599179086	4.878393205	10.35916442	1.29E-03	4.13E-03
XLOC_009554	19327494	19329515	1	ENSSSCT00000018024	ENSSSCG00000016554	MEST	-0.681930464	3.913612252	10.10405485	1.48E-03	4.65E-03
XLOC_009560	19652262	19653691	1	ENSSSCT00000018033	ENSSSCG00000016563	TMEM209	-1.017576051	3.987628794	17.08468906	3.57E-05	1.68E-04
XLOC_009561	19802362	19802822	1	ENSSSCT00000018035	ENSSSCG00000016565	ZC3HC1	-0.669764306	4.319171212	11.35090466	7.54E-04	2.57E-03
XLOC_009562	20057527	20059541	1	ENSSSCT00000018036	ENSSSCG00000016566	NRF1	-0.689440433	4.493199589	12.69058228	3.68E-04	1.37E-03
XLOC_009564	20279718	20282174	1	ENSSSCT00000018037	ENSSSCG00000016567	FAM40B	-0.56149714	2.510233287	5.576930645	1.82E-02	4.02E-02
XLOC_009569	20563182	20564258	1	ENSSSCT00000018040	ENSSSCG00000016570	TSPAN33	1.02399978	5.569902828	21.56252776	3.42E-06	1.99E-05
XLOC_009575	21014797	21014987	1	ENSSSCT00000018056	ENSSSCG00000016584	ENSSSCG00000016584	-0.829148869	-0.281055164	5.666557956	1.73E-02	3.85E-02
XLOC_009577	21359379	21359491	1	ENSSSCT00000018062	ENSSSCG00000016590	SND1	0.48661812	6.562432546	6.952682145	8.37E-03	2.07E-02
XLOC_009591	26651197	26651543	1	ENSSSCT00000018088	ENSSSCG00000016614	PTPRZ1	-1.900855259	0.995665048	34.81763187	3.62E-09	3.36E-08
XLOC_009594	27551031	27553605	1	ENSSSCT00000018093	ENSSSCG00000016619	ING3	-0.777761585	3.933576374	11.64731161	6.43E-04	2.24E-03
XLOC_009597	29761129	29762607	1	ENSSSCT00000018098	ENSSSCG00000028280	ENSSSCG00000028280	-0.780991391	3.914140311	12.0920988	5.06E-04	1.82E-03
XLOC_009598	30396465	30396665	1	ENSSSCT00000018101	ENSSSCG00000016626	CFTR	2.105043854	6.040448217	67.70110248	1.90E-16	4.13E-15
XLOC_009605	31473079	31475259	1	ENSSSCT00000018111	ENSSSCG00000024351	MET	2.854065073	3.094604384	118.6241869	1.27E-27	6.73E-26
XLOC_009609	33266477	33266733	1	ENSSSCT00000018116	ENSSSCG00000016638	MDFIC	-1.605743692	2.39708717	35.52744635	2.51E-09	2.39E-08
XLOC_009619	35914686	35914971	1	ENSSSCT00000018124	ENSSSCG00000016646	IFRD1	1.063828025	5.878355827	21.82294744	2.99E-06	1.75E-05
XLOC_009623	37449572	37452526	1	ENSSSCT00000018130	ENSSSCG00000016652	LRRN3	1.118988616	0.831753327	12.20492472	4.77E-04	1.72E-03
XLOC_009624	40219849	40221355	1	ENSSSCT00000018131	ENSSSCG00000016653	DNAJB9	1.076393224	6.432168978	31.07590584	2.48E-08	2.04E-07
XLOC_009627	41294200	41295560	1	ENSSSCT00000018136	ENSSSCG00000016658	ANLN	-1.278813003	5.389633243	26.21195791	3.06E-07	2.14E-06
XLOC_009629	41967526	41968967	1	ENSSSCT00000018140	ENSSSCG00000016661	sep-07	-0.988588317	7.342313108	17.61305545	2.71E-05	1.31E-04
XLOC_009634	43753100	43753217	1	ENSSSCT00000018146	ENSSSCG00000016667	BBS9	-0.75419383	0.690649463	5.905671259	1.51E-02	3.43E-02
XLOC_009636	43984662	43984784	1	ENSSSCT00000031056	ENSSSCG00000024754	ENSSSCG00000024754	-0.759976237	0.764519512	6.140956669	1.32E-02	3.06E-02
XLOC_009637	44427774	44429994	1	ENSSSCT00000029905	ENSSSCG00000021250	FKBP9	0.446662905	6.064516001	5.387681669	2.03E-02	4.40E-02
XLOC_009638	44736382	44736647	1	ENSSSCT00000028105	ENSSSCG00000026064	LSM5	-1.464161242	5.025268752	35.06111422	3.20E-09	2.99E-08
XLOC_009640	45536696	45536795	1	ENSSSCT00000018148	ENSSSCG00000016669	ENSSSCG00000016669	0.968459352	-0.171157886	6.349958757	1.17E-02	2.77E-02
XLOC_009641	46232764	46232988	1	ENSSSCT00000018151	ENSSSCG00000016672	PAC1	1.640289256	0.518669503	23.32326374	1.37E-06	8.55E-06
XLOC_009646	46810848	46811458	1	ENSSSCT00000018160	ENSSSCG00000016679	GGCT	-0.696922426	1.780730454	6.30894158	1.20E-02	2.82E-02
XLOC_009648	47238397	47239615	1	ENSSSCT00000018163	ENSSSCG00000016682	PLEKHA8	0.614160111	3.959231992	8.862970238	2.91E-03	8.34E-03
XLOC_009650	47566197	47567292	1	ENSSSCT00000018167	ENSSSCG00000016686	PRR15	-1.019766615	6.206717821	15.3469615	8.95E-05	3.87E-04
XLOC_009651	47596367	47596538	1	ENSSSCT00000018168	ENSSSCG00000016687	CHN2	2.649908769	3.554946538	106.5238594	5.66E-25	2.46E-23
XLOC_009656	49340048	49340492	1	ENSSSCT00000018173	ENSSSCG00000016692	TAX1BP1	0.794648377	5.200855683	15.94186549	6.53E-05	2.90E-04
XLOC_009658	49630501	49631474	1	ENSSSCT00000018176	ENSSSCG00000016695	HIBADH	0.828191365	4.787545623	20.56521559	5.76E-06	3.21E-05
XLOC_009662	50840315	50840699	1	ENSSSCT00000018190	ENSSSCG00000016709	SNX10	-1.053671903	3.267396207	21.75133429	3.10E-06	1.82E-05
XLOC_009663	50968278	50969580	1	ENSSSCT00000018192	ENSSSCG00000016711	CBX3	-1.307410752	7.377048284	23.40534188	1.31E-06	8.22E-06
XLOC_009665	52549880	52550069	1	ENSSSCT00000018198	ENSSSCG00000016717	MPP6	-0.891591306	1.715127175	13.08601598	2.98E-04	1.13E-03
XLOC_009669	53448350	53449294	1	ENSSSCT00000018203	ENSSSCG00000016722	UBE2D4	-0.53170081	3.860306425	6.95567572	8.36E-03	2.07E-02
XLOC_009671	54895269	54895607	1	ENSSSCT00000018207	ENSSSCG00000016726	ADCY1	2.336416816	-0.260668103	24.93441187	5.93E-07	3.94E-06
XLOC_009673	55227250	55227776	1	ENSSSCT00000018216	ENSSSCG00000016734	CCM2	-1.325617243	5.526097354	31.4641704	2.03E-08	1.71E-07
XLOC_009674	55305335	55306753	1	ENSSSCT00000018220	ENSSSCG00000016738	H2A.Z	-0.978314608	7.871178198	26.87770328	2.17E-07	1.55E-06
XLOC_009676	55378174	55378293	1	ENSSSCT00000018224	ENSSSCG00000016742	MYO1G	-2.039500899	5.325792635	79.46536659	4.91E-19	1.38E-17
XLOC_009685	56025224	56025664	1	ENSSSCT00000018238	ENSSSCG00000016756	BLVRA	1.109531809	4.833254209	27.37771254	1.67E-07	1.21E-06
XLOC_009686	56219324	56219648	1	ENSSSCT00000018240	ENSSSCG00000016758	STK17A	-1.756160787	5.309411963	69.43702683	7.89E-17	1.78E-15
XLOC_009689	58829118	58829276	1	ENSSSCT00000018251	ENSSSCG00000016766	ENSSSCG00000016766	1.2088159	0.649282271	14.04026233	1.79E-04	7.22E-04
XLOC_009690	59557084	59557156	1	ENSSSCT00000028305	ENSSSCG00000020787	C7orf10	1.491575219	-0.157170414	13.56941131	2.30E-04	9.02E-04
XLOC_009691	59562043	59562118	1	ENSSSCT00000018252	ENSSSCG00000016767	ENSSSCG00000016767	1.477176023	0.680906403	19.74555795	8.85E-06	4.75E-05
XLOC_009692	59601836	59604867	1	ENSSSCT00000018255	ENSSSCG00000016769	CDK13	-0.600632331	6.637068443	11.67224497	6.34E-04	2.21E-03
XLOC_009704	103389	103546	1	ENSSSCT00000014032	ENSSSCG00000012837	CHID1	1.194602756	6.565004518	26.8108089	2.24E-07	1.60E-06
XLOC_009707	177464	177643	1	ENSSSCT00000014039	ENSSSCG00000012844	SLC25A22	0.662760675	7.470005551	6.882576304	8.70E-03	2.14E-02
XLOC_009708	183782	183800	1	ENSSSCT00000014040	ENSSSCG00000012845	CEND1	-2.975063556	1.369601642	89.78943786	2.65E-21	9.07E-20
XLOC_009715	607387	607565	1	ENSSSCT00000014051	ENSSSCG00000012855	SLC22A18	1.552195691	5.677675629	45.22820326	1.75E-11	2.24E-10
XLOC_009723	1469314	1469512	1	ENSSSCT00000028464	ENSSSCG00000022579	ENSSSCG00000022579	0.834626587	3.092941852	14.03020615	1.80E-04	7.26E-04
XLOC_009724	1487597	1487845	1	ENSSSCT00000027596	ENSSSCG00000022123	PPFIA1	0.740221977	2.056391562	8.907143075	2.84E-03	8.17E-03
XLOC_009725	1508154	1508615	1	ENSSSCT00000022998	ENSSSCG00000021469	ENSSSCG00000021469	0.792651687	3.135970576	13.27590145	2.69E-04	1.04E-03
XLOC_009729	2060948	2061191	1	ENSSSCT00000014068	ENSSSCG00000012871	FGF19	-8.500234749	2.281179875	156.1024293	8.04E-36	6.82E-34
XLOC_009730	2342270	2342491	1	ENSSSCT00000014070	ENSSSCG00000012873	CCND1	1.583676215	2.826920778	37.27985634	1.02E-09	1.02E-08
XLOC_009731	2708675	2709442	1	ENSSSCT00000014073	ENSSSCG00000012875	TPCN2	1.33191157	5.507803681	38.08058675	6.79E-10	6.93E-09
XLOC_009735	3247137	3247314	1	ENSSSCT00000014087	ENSSSCG00000012886	C11ORF24	0.537342597	6.765686551	5.692823412	1.70E-02	3.81E-02
XLOC_009737	3416545	3416882	1	ENSSSCT00000014091	ENSSSCG00000012889	CHKA	0.833489575	5.423171065	17.43077717	2.98E-05	1.43E-04
XLOC_009738	3518994	3519080	1	ENSSSCT00000014094	ENSSSCG00000028501	ENSSSCG00000028501	1.314203751	3.679896584	23.14998079	1.50E-06	9.28E-06
XLOC_009741	3594982	3595228	1	ENSSSCT00000014098	ENSSSCG00000012895	ENSSSCG00000012895	0.943049951	0.819446123	9.633463901	1.91E-03	5.81E-03
XLOC_009745	3744053	3744757	1	ENSSSCT00000014105	ENSSSCG00000012902	CDK2AP2	-0.515094242	6.826090801	6.31905958	1.19E-02	2.81E-02
XLOC_009748	3799100	3799218	1	ENSSSCT00000014123	ENSSSCG00000012920	CORO1B	0.962607496	6.922411485	15.77648975	7.13E-05	3.15E-04
XLOC_009749	3806257	3806883	1	ENSSSCT00000014112	ENSSSCG00000012909	PTPRCAP	-1.812814004	6.04486782	49.10623962	2.42E-12	3.48E-11
XLOC_009751	3944557	3944885	1	ENSSSCT00000014119	ENSSSCG00000012916	POLD4	-0.679158431	8.109091884	11.70085223	6.25E-04	2.19E-03
XLOC_009753	4233085	4233300	1	ENSSSCT00000026316	ENSSSCG00000022726	RHOD	1.045791534	5.717486989	14.76064506	1.22E-04	5.12E-04
XLOC_009754	4350835	4351104	1	ENSSSCT00000025646	ENSSSCG00000025443	C11ORF86	0.779197135	3.995714319	11.55238552	6.77E-04	2.34E-03
XLOC_009755	4385769	4386070	1	ENSSSCT00000029033	ENSSSCG00000024837	SYT12	-1.828067965	2.304207865	25.93437709	3.53E-07	2.45E-06
XLOC_009757	4752997	4753077	1	ENSSSCT00000025557	ENSSSCG00000029317	DPP3	0.961827677	6.120965199	22.92877709	1.68E-06	1.03E-05
XLOC_009760	4867366	4867404	1	ENSSSCT00000014139	ENSSSCG00000012934	CCS	0.872071957	3.700044706	18.79150625	1.46E-05	7.47E-05
XLOC_009768	5146889	5149543	1	ENSSSCT00000031835	ENSSSCG00000029949	CD248	0.586129764	3.525336207	5.19165452	2.27E-02	4.85E-02
XLOC_009769	5173983	5174241	1	ENSSSCT00000014158	ENSSSCG00000012953	YIF1A	1.080235074	5.69704048	24.60378588	7.04E-07	4.62E-06
XLOC_009770	5373567	5373691	1	ENSSSCT00000031312	ENSSSCG00000028015	GAL3ST3	-4.273121026	-1.258873532	68.94159123	1.01E-16	2.25E-15
XLOC_009777	5544493	5544694	1	ENSSSCT00000014176	ENSSSCG00000012969	FIBP	-0.460289	5.819965986	6.205359749	1.27E-02	2.96E-02
XLOC_009785	5984015	5984596	1	ENSSSCT00000014203	ENSSSCG00000012993	SLC25A45	2.094649032	2.063641863	21.33785614	3.85E-06	2.22E-05
XLOC_009787	6192447	6192578	1	ENSSSCT00000027683	ENSSSCG00000027057	SYVN1	-1.126662417	7.629749896	30.45616783	3.41E-08	2.74E-07
XLOC_009788	6203200	6203286	1	ENSSSCT00000014213	ENSSSCG00000013002	FAU	-0.571582622	9.363515888	7.240496825	7.13E-03	1.80E-02
XLOC_009791	6235700	6235861	1	ENSSSCT00000014219	ENSSSCG00000013008	CDCA5	-1.803457951	5.928551781	58.6515675	1.88E-14	3.41E-13
XLOC_009792	6259685	6259885	1	ENSSSCT00000014221	ENSSSCG00000013010	NAALADL1	-2.561342427	10.52775861	79.18061485	5.67E-19	1.58E-17
XLOC_009798	6430537	6431214	1	ENSSSCT00000014228	ENSSSCG00000013017	EHD1	0.613074937	6.933760997	6.295215871	1.21E-02	2.84E-02
XLOC_009799	6460653	6461070	1	ENSSSCT00000014229	ENSSSCG00000013018	CDC42BPG	0.857137412	6.802615545	9.026056968	2.66E-03	7.72E-03
XLOC_009800	6490721	6490807	1	ENSSSCT00000014230	ENSSSCG00000013019	MEN1	-0.759356782	5.444389904	14.89146584	1.14E-04	4.81E-04
XLOC_009801	6497805	6497957	1	ENSSSCT00000014231	ENSSSCG00000013020	MAP4K2	-1.221261594	5.400450479	40.93100078	1.58E-10	1.77E-09
XLOC_009802	6524030	6524060	1	ENSSSCT00000014232	ENSSSCG00000013021	SF1	-0.460780801	7.327239284	5.973515129	1.45E-02	3.31E-02
XLOC_009803	6542313	6542580	1	ENSSSCT00000014234	ENSSSCG00000013022	PYGM	-1.493469729	6.519239121	18.05279023	2.15E-05	1.06E-04
XLOC_009804	6557414	6557530	1	ENSSSCT00000014236	ENSSSCG00000013023	RASGRP2	-3.271551255	5.500307273	204.2203045	2.51E-46	3.56E-44
XLOC_009808	6897945	6897957	1	ENSSSCT00000014246	ENSSSCG00000013033	BAD	-1.17984575	4.529810642	31.42863006	2.07E-08	1.74E-07
XLOC_009811	6992733	6992792	1	ENSSSCT00000014255	ENSSSCG00000013042	CCDC88B	-1.818651922	5.749725089	52.54388107	4.21E-13	6.55E-12
XLOC_009813	7054730	7055087	1	ENSSSCT00000014256	ENSSSCG00000013043	MACROD1	0.786252562	4.006634284	11.5533247	6.76E-04	2.34E-03
XLOC_009817	7666317	7666328	1	ENSSSCT00000031257	ENSSSCG00000026914	PLA2G16	0.740570823	5.932865361	14.01211252	1.82E-04	7.32E-04
XLOC_009823	8265773	8266328	1	ENSSSCT00000028449	ENSSSCG00000022404	SLC3A2	0.553627293	7.095251452	7.581891467	5.90E-03	1.53E-02
XLOC_009825	8283018	8283141	1	ENSSSCT00000023508	ENSSSCG00000026293	STX5	0.503057463	5.636438671	6.94200378	8.42E-03	2.08E-02
XLOC_009826	8315196	8315333	1	ENSSSCT00000029108	ENSSSCG00000022866	NXF1	-0.611706201	7.068645722	10.49261785	1.20E-03	3.88E-03
XLOC_009829	8380470	8381010	1	ENSSSCT00000030161	ENSSSCG00000028542	ENSSSCG00000028542	-0.467777624	7.679121163	6.48124132	1.09E-02	2.60E-02
XLOC_009831	8411982	8412908	1	ENSSSCT00000025514	ENSSSCG00000024917	ENSSSCG00000024917	-0.796157852	1.334935596	5.346906471	2.08E-02	4.49E-02
XLOC_009833	8429988	8430086	1	ENSSSCT00000029891	ENSSSCG00000023323	ENSSSCG00000023323	-0.786155293	5.255266741	15.4007444	8.70E-05	3.77E-04
XLOC_009834	8441379	8441541	1	ENSSSCT00000022806	ENSSSCG00000028275	INTS5	-0.708129117	4.618210555	13.71722491	2.12E-04	8.41E-04
XLOC_009838	8484044	8484071	1	ENSSSCT00000014278	ENSSSCG00000013062	MTA2	-1.378666255	7.710737696	46.54607713	8.95E-12	1.18E-10
XLOC_009843	8858098	8858247	1	ENSSSCT00000014282	ENSSSCG00000013066	INCENP	-1.449523995	5.617702435	41.32584334	1.29E-10	1.46E-09
XLOC_009844	8983277	8983360	1	ENSSSCT00000015890	ENSSSCG00000014540	FTH1	1.067666613	11.27575026	28.98685745	7.29E-08	5.59E-07
XLOC_009845	9119389	9119725	1	ENSSSCT00000014289	ENSSSCG00000013072	FADS2	-1.81225001	4.051746712	70.9885382	3.59E-17	8.34E-16
XLOC_009846	9244353	9245495	1	ENSSSCT00000030503	ENSSSCG00000028696	FEN1	-1.403234152	5.225348484	36.97089099	1.20E-09	1.19E-08
XLOC_009847	9524716	9524848	1	ENSSSCT00000023036	ENSSSCG00000021906	SYT7	0.941417887	3.867274328	12.83611301	3.40E-04	1.28E-03
XLOC_009859	10341842	10342057	1	ENSSSCT00000014333	ENSSSCG00000013113	TMEM132A	0.738216962	2.722773792	7.920648603	4.89E-03	1.30E-02
XLOC_009863	11061501	11061614	1	ENSSSCT00000014339	ENSSSCG00000013119	STX3	1.686943425	4.681731074	33.10096922	8.75E-09	7.77E-08
XLOC_009866	11288411	11288425	1	ENSSSCT00000014344	ENSSSCG00000013124	PATL1	-0.403780485	6.352283923	5.368489118	2.05E-02	4.44E-02
XLOC_009876	11807282	11811580	1	ENSSSCT00000014364	ENSSSCG00000013144	MPEG1	0.520855779	6.898410825	5.903177842	1.51E-02	3.43E-02
XLOC_009882	12191484	12191638	1	ENSSSCT00000031344	ENSSSCG00000021176	LPXN	-2.508436255	5.445619161	79.82187259	4.10E-19	1.17E-17
XLOC_009883	12200848	12200991	1	ENSSSCT00000032242	ENSSSCG00000022393	ENSSSCG00000022393	-2.38323842	2.114197219	57.28861238	3.76E-14	6.59E-13
XLOC_009895	12622307	12623588	1	ENSSSCT00000014391	ENSSSCG00000013171	LDHB	-1.324829545	5.508699866	35.60409932	2.42E-09	2.31E-08
XLOC_009907	13382309	13382675	1	ENSSSCT00000023703	ENSSSCG00000029059	SSRP1	-0.708693896	7.743117258	14.16546244	1.67E-04	6.80E-04
XLOC_009908	13392979	13393190	1	ENSSSCT00000025903	ENSSSCG00000028527	TNKS1BP1	0.606841516	6.600591585	8.060951222	4.52E-03	1.22E-02
XLOC_009934	16159995	16160140	1	ENSSSCT00000014452	ENSSSCG00000013232	MTCH2	0.784200311	7.316765391	20.02384495	7.65E-06	4.16E-05
XLOC_009935	16202335	16203297	1	ENSSSCT00000014451	ENSSSCG00000013231	C1QTNF4	1.336242006	-0.1305093	13.53744919	2.34E-04	9.14E-04
XLOC_009938	16383498	16383800	1	ENSSSCT00000014460	ENSSSCG00000013240	RAPSN	-2.639357897	-0.158568195	49.96195987	1.57E-12	2.31E-11
XLOC_009940	16434716	16434950	1	ENSSSCT00000014457	ENSSSCG00000013237	SPI1	-1.907572696	5.724704045	62.52005381	2.64E-15	5.12E-14
XLOC_009941	16454602	16454626	1	ENSSSCT00000014456	ENSSSCG00000013236	MYBPC3	-2.420246968	0.076414902	45.77652324	1.33E-11	1.72E-10
XLOC_009942	16493479	16494628	1	ENSSSCT00000025570	ENSSSCG00000029890	ENSSSCG00000029890	-2.156516784	0.287422235	41.77298516	1.03E-10	1.18E-09
XLOC_009943	16499987	16500428	1	ENSSSCT00000029405	ENSSSCG00000025402	ENSSSCG00000025402	-0.497930887	3.40000447	5.583147471	1.81E-02	4.01E-02
XLOC_009944	16557583	16557722	1	ENSSSCT00000014462	ENSSSCG00000013242	ACP2	0.701365021	7.183464081	11.86642973	5.72E-04	2.02E-03
XLOC_009945	16605411	16605545	1	ENSSSCT00000014464	ENSSSCG00000013244	PACSIN3	0.813237449	2.400279752	11.74059771	6.12E-04	2.14E-03
XLOC_009948	17094654	17094767	1	ENSSSCT00000014469	ENSSSCG00000013249	ENSSSCG00000013249	-1.100996194	6.86324219	33.9447814	5.67E-09	5.15E-08
XLOC_009958	17854569	17854775	1	ENSSSCT00000023253	ENSSSCG00000025647	SLC35C1	0.83669178	5.256416434	19.58701302	9.61E-06	5.11E-05
XLOC_009959	17893141	17893437	1	ENSSSCT00000014494	ENSSSCG00000013270	CRY2	0.544986235	4.737707045	5.484548225	1.92E-02	4.20E-02
XLOC_009960	17939949	17940019	1	ENSSSCT00000014493	ENSSSCG00000013269	MAPK8IP1	-0.966952131	3.970687762	20.60689054	5.64E-06	3.14E-05
XLOC_009962	18596996	18597331	1	ENSSSCT00000014499	ENSSSCG00000013275	SYT13	1.558168473	4.513505535	38.42860546	5.68E-10	5.87E-09
XLOC_009963	19249684	19249873	1	ENSSSCT00000030279	ENSSSCG00000029521	CD82	0.649928211	8.180115943	8.370528949	3.81E-03	1.05E-02
XLOC_009965	23562990	23564912	1	ENSSSCT00000014510	ENSSSCG00000013286	LRRC4C	-0.991102396	-0.177413484	7.633807652	5.73E-03	1.49E-02
XLOC_009975	29411332	29412311	1	ENSSSCT00000014533	ENSSSCG00000013307	LMO2	-2.831754672	4.451043292	151.6016079	7.74E-35	6.28E-33
XLOC_009980	30353874	30354036	1	ENSSSCT00000029030	ENSSSCG00000030326	TCP11L1	-0.745270515	4.806854381	14.93980348	1.11E-04	4.70E-04
XLOC_009987	31485151	31485305	1	ENSSSCT00000014546	ENSSSCG00000013320	PAX6	-2.59310186	0.864290941	53.09823112	3.17E-13	5.04E-12
XLOC_009995	34827412	34827513	1	ENSSSCT00000014560	ENSSSCG00000013332	KIF18A	-1.823928144	3.479576188	47.42009418	5.73E-12	7.80E-11
XLOC_009998	35455067	35455778	1	ENSSSCT00000014563	ENSSSCG00000013335	LGR4	1.367525994	6.48093298	31.04299195	2.52E-08	2.07E-07
XLOC_009999	35619281	35619677	1	ENSSSCT00000014564	ENSSSCG00000013336	CCDC34	-1.049262221	3.909372782	19.88178796	8.24E-06	4.46E-05
XLOC_010000	36165328	36166021	1	ENSSSCT00000014566	ENSSSCG00000013338	SLC5A12	-3.093692598	8.113609036	83.8274149	5.40E-20	1.68E-18
XLOC_010008	41963507	41963721	1	ENSSSCT00000014578	ENSSSCG00000013349	HTATIP2	1.891642312	7.527040108	104.3614587	1.69E-24	7.07E-23
XLOC_010015	43158560	43158574	1	ENSSSCT00000014583	ENSSSCG00000013352	E2F8	-1.882313418	5.083937179	59.42453643	1.27E-14	2.34E-13
XLOC_010023	43627375	43627471	1	ENSSSCT00000014593	ENSSSCG00000013362	UEVLD	0.589613164	3.569392222	5.820377629	1.58E-02	3.58E-02
XLOC_010027	43898277	43898359	1	ENSSSCT00000014597	ENSSSCG00000013366	LDHA	0.526135268	10.25441139	6.163200656	1.30E-02	3.03E-02
XLOC_010028	43963545	43964206	1	ENSSSCT00000014600	ENSSSCG00000013368	HPS5	-0.469533968	5.603126807	5.543674395	1.85E-02	4.08E-02
XLOC_010031	44078431	44078484	1	ENSSSCT00000014604	ENSSSCG00000028525	SAA4	-1.599980366	4.91452727	7.576163351	5.91E-03	1.53E-02
XLOC_010032	44085663	44085850	1	ENSSSCT00000014605	ENSSSCG00000013371	SAAL1	-0.819750735	4.188024291	12.81856912	3.43E-04	1.29E-03
XLOC_010033	44141742	44141864	1	ENSSSCT00000014606	ENSSSCG00000013372	TPH1	1.597969069	0.748638233	20.98607195	4.63E-06	2.63E-05
XLOC_010036	44626205	44626237	1	ENSSSCT00000014611	ENSSSCG00000013377	USH1C	0.79248358	6.417202092	10.37615211	1.28E-03	4.10E-03
XLOC_010037	44725269	44725672	1	ENSSSCT00000014612	ENSSSCG00000013378	ABCC8	1.679630608	0.823916529	29.21098521	6.49E-08	5.02E-07
XLOC_010039	45007592	45007721	1	ENSSSCT00000024535	ENSSSCG00000025406	ENSSSCG00000025406	1.38767978	3.360869978	30.64858848	3.09E-08	2.50E-07
XLOC_010040	45084641	45084906	1	ENSSSCT00000014615	ENSSSCG00000013381	RPS13	-0.527453553	8.172807445	7.21166624	7.24E-03	1.83E-02
XLOC_010043	45136143	45136495	1	ENSSSCT00000014616	ENSSSCG00000013382	PLEKHA7	1.197333425	6.575050953	24.30552745	8.22E-07	5.33E-06
XLOC_010045	45928602	45928729	1	ENSSSCT00000014618	ENSSSCG00000013384	SOX6	2.275312904	-0.57047533	23.75875422	1.09E-06	6.93E-06
XLOC_010046	46168198	46168326	1	ENSSSCT00000014619	ENSSSCG00000030418	SOX6	2.01995956	0.522377348	31.52339367	1.97E-08	1.66E-07
XLOC_010053	47986873	47987092	1	ENSSSCT00000014629	ENSSSCG00000013392	COPB1	0.671412267	6.037526956	8.445670569	3.66E-03	1.02E-02
XLOC_010058	51975728	51976828	1	ENSSSCT00000014644	ENSSSCG00000013404	ZBED5	-1.114883315	5.295502069	24.94082711	5.91E-07	3.93E-06
XLOC_010063	52333364	52333399	1	ENSSSCT00000022900	ENSSSCG00000027983	RNF141	1.160519313	4.664596319	25.38571236	4.69E-07	3.17E-06
XLOC_010064	52589663	52589938	1	ENSSSCT00000024151	ENSSSCG00000028260	ENSSSCG00000028260	1.438038046	0.59798879	16.78502369	4.19E-05	1.94E-04
XLOC_010065	52869125	52869154	1	ENSSSCT00000014649	ENSSSCG00000013409	SBF2	1.238032778	4.191159108	34.38019807	4.53E-09	4.16E-08
XLOC_010072	53870874	53871018	1	ENSSSCT00000015282	ENSSSCG00000013991	C1ORF35	-0.555219083	5.423785838	6.443874322	1.11E-02	2.65E-02
XLOC_010073	53983851	53984076	1	ENSSSCT00000024810	ENSSSCG00000024671	WNT9A	1.458680049	3.130847436	28.16201842	1.12E-07	8.32E-07
XLOC_010080	55347023	55347184	1	ENSSSCT00000015261	ENSSSCG00000013973	ENSSSCG00000013973	2.001867098	10.88899785	57.34490759	3.66E-14	6.42E-13
XLOC_010104	58287586	58287783	1	ENSSSCT00000015222	ENSSSCG00000013936	NDUFA13	0.484612572	6.832093407	5.553222824	1.84E-02	4.07E-02
XLOC_010107	58626728	58627413	1	ENSSSCT00000025508	ENSSSCG00000025839	SUGP2	-1.219610839	6.175615371	35.78556845	2.20E-09	2.12E-08
XLOC_010108	58714584	58714597	1	ENSSSCT00000015205	ENSSSCG00000013919	HOMER3	-0.91406402	1.765254009	12.59982405	3.86E-04	1.43E-03
XLOC_010117	59157873	59158057	1	ENSSSCT00000015188	ENSSSCG00000013902	ENSSSCG00000013902	1.059471318	5.964518075	17.44281561	2.96E-05	1.42E-04
XLOC_010119	59214055	59214242	1	ENSSSCT00000015187	ENSSSCG00000013901	IFI30	-0.546088775	7.089632823	6.142281002	1.32E-02	3.06E-02
XLOC_010122	59475336	59475488	1	ENSSSCT00000015174	ENSSSCG00000013888	JAK3	-0.740357448	6.458090733	12.54062427	3.98E-04	1.47E-03
XLOC_010124	59584292	59584412	1	ENSSSCT00000015170	ENSSSCG00000013884	MAP1S	-0.801572758	4.86498897	14.75903462	1.22E-04	5.12E-04
XLOC_010125	59752658	59753052	1	ENSSSCT00000015165	ENSSSCG00000013879	SLC27A1	-0.965018833	1.782783976	16.38941043	5.16E-05	2.34E-04
XLOC_010127	59791916	59792025	1	ENSSSCT00000028010	ENSSSCG00000027848	ENSSSCG00000027848	0.779670724	1.216212779	6.0065326	1.43E-02	3.26E-02
XLOC_010131	60062339	60063284	1	ENSSSCT00000015159	ENSSSCG00000013876	ENSSSCG00000013876	-0.561356783	7.472895898	8.866907114	2.90E-03	8.33E-03
XLOC_010132	60079150	60079652	1	ENSSSCT00000015158	ENSSSCG00000013875	USE1	0.568017969	3.278875764	7.537987829	6.04E-03	1.56E-02
XLOC_010134	60199865	60199956	1	ENSSSCT00000015149	ENSSSCG00000013869	CPAMD8	0.826786121	1.692220272	6.311506875	1.20E-02	2.82E-02
XLOC_010136	60617975	60618043	1	ENSSSCT00000015141	ENSSSCG00000013862	MED26	-0.624732407	4.806544634	10.47482184	1.21E-03	3.91E-03
XLOC_010140	60797491	60797524	1	ENSSSCT00000015136	ENSSSCG00000013857	EPS15L1	-0.615503023	5.229356313	11.52834089	6.85E-04	2.36E-03
XLOC_010151	61441498	61441588	1	ENSSSCT00000022303	ENSSSCG00000027013	ENSSSCG00000027013	-1.292694908	5.227175364	17.92846311	2.29E-05	1.13E-04
XLOC_010152	61521098	61521230	1	ENSSSCT00000024336	ENSSSCG00000029579	ENSSSCG00000029579	-1.428390242	4.053085303	20.23902027	6.83E-06	3.75E-05
XLOC_010154	61727577	61727678	1	ENSSSCT00000031818	ENSSSCG00000024211	ENSSSCG00000024211	-1.462638449	3.216342621	30.20694833	3.88E-08	3.08E-07
XLOC_010155	61731981	61732185	1	ENSSSCT00000015114	ENSSSCG00000013836	WIZ	0.581618078	6.050675463	7.291664431	6.93E-03	1.76E-02
XLOC_010156	61766018	61766105	1	ENSSSCT00000015116	ENSSSCG00000013838	AKAP8L	-0.579454101	5.509893564	9.537936502	2.01E-03	6.08E-03
XLOC_010158	61827882	61828015	1	ENSSSCT00000027972	ENSSSCG00000022227	BRD4	-0.55150134	7.246505691	8.433599379	3.68E-03	1.02E-02
XLOC_010161	61996375	61996575	1	ENSSSCT00000015108	ENSSSCG00000013830	ILVBL	0.955308507	7.244088983	16.57911657	4.67E-05	2.14E-04
XLOC_010182	64748409	64748532	1	ENSSSCT00000015063	ENSSSCG00000013786	ZNF333	-0.55800237	3.769757105	7.315465262	6.84E-03	1.74E-02
XLOC_010189	65338638	65338921	1	ENSSSCT00000015047	ENSSSCG00000013772	ASF1B	-2.015289212	5.449007057	78.54939312	7.80E-19	2.14E-17
XLOC_010190	65350514	65350813	1	ENSSSCT00000015046	ENSSSCG00000013771	PRKACA	-0.44143288	6.391906242	5.897380151	1.52E-02	3.44E-02
XLOC_010192	65391516	65391556	1	CUFF.237.2	NA	PALM3	0.852812289	0.603566546	7.114074901	7.65E-03	1.92E-02
XLOC_010193	65455152	65455470	1	ENSSSCT00000015038	ENSSSCG00000013764	RFX1	-0.517631246	5.853518916	5.403739713	2.01E-02	4.37E-02
XLOC_010194	65504044	65504277	1	ENSSSCT00000015036	ENSSSCG00000013762	PODNL1	0.830624011	0.260451512	6.337379409	1.18E-02	2.79E-02
XLOC_010199	65921412	65921705	1	ENSSSCT00000015028	ENSSSCG00000013754	CACNA1A	4.087127184	0.415127266	85.92022745	1.87E-20	6.02E-19
XLOC_010201	66214636	66214818	1	ENSSSCT00000015026	ENSSSCG00000013752	STX10	-0.656968363	4.871134725	9.975293087	1.59E-03	4.94E-03
XLOC_010207	66317463	66317609	1	ENSSSCT00000015017	ENSSSCG00000013743	LYL1	-2.531909511	4.674178032	110.6171259	7.18E-26	3.36E-24
XLOC_010212	66515789	66516207	1	ENSSSCT00000015011	ENSSSCG00000013737	RNASEH2A	-0.601795752	4.974668874	8.573294641	3.41E-03	9.56E-03
XLOC_010214	66642961	66643403	1	ENSSSCT00000015001	ENSSSCG00000013727	C19ORF43	-0.549106104	6.15484703	6.178255179	1.29E-02	3.00E-02
XLOC_010215	66652109	66652220	1	ENSSSCT00000015000	ENSSSCG00000013726	TNPO2	-0.592499852	6.894896334	10.70690299	1.07E-03	3.50E-03
XLOC_010221	66706854	66707015	1	ENSSSCT00000014994	ENSSSCG00000013720	MAN2B1	0.489392963	7.224447304	6.611549069	1.01E-02	2.44E-02
XLOC_010222	66869566	66869624	1	CUFF.241.3	NA	ENSSSCG00000013718	-1.129414066	0.582445221	13.20281563	2.80E-04	1.07E-03
XLOC_010259	69431462	69431569	1	ENSSSCT00000014919	ENSSSCG00000013655	ICAM1	-0.85715169	4.548468446	13.95234273	1.88E-04	7.53E-04
XLOC_010267	69745812	69745935	1	ENSSSCT00000014891	ENSSSCG00000013636	AP1M2	1.031844622	5.626729089	19.94408001	7.97E-06	4.33E-05
XLOC_010268	69768300	69768336	1	ENSSSCT00000014894	ENSSSCG00000013639	SLC44A2	-1.968459465	6.88233723	100.8746883	9.80E-24	3.96E-22
XLOC_010269	69815306	69815335	1	ENSSSCT00000014893	ENSSSCG00000013638	ILF3	-0.574218904	7.27974167	10.27273249	1.35E-03	4.30E-03
XLOC_010278	70403193	70403252	1	ENSSSCT00000014876	ENSSSCG00000013621	CCDC159	0.723532658	1.093307925	6.825306778	8.99E-03	2.20E-02
XLOC_010281	70536387	70536588	1	ENSSSCT00000014869	ENSSSCG00000013614	CNN1	-1.649692691	8.816222592	18.68294867	1.54E-05	7.86E-05
XLOC_010286	71100635	71100722	1	ENSSSCT00000031250	ENSSSCG00000026994	ADAMTS10	-0.666566406	4.583578117	9.54539884	2.00E-03	6.06E-03
XLOC_010291	71550710	71550836	1	ENSSSCT00000014846	ENSSSCG00000013594	FBN3	-6.986808273	0.041356109	169.4501657	9.76E-39	9.84E-37
XLOC_010292	71607470	71607641	1	ENSSSCT00000014844	ENSSSCG00000013592	ELAVL1	-0.490552575	7.165777888	7.087922007	7.76E-03	1.94E-02
XLOC_010293	71672158	71672309	1	ENSSSCT00000014843	ENSSSCG00000013591	TIMM44	0.451162198	5.689483167	6.179828375	1.29E-02	3.00E-02
XLOC_010299	71891799	71892079	1	ENSSSCT00000014835	ENSSSCG00000013583	CAMSAP3	0.957136601	7.214831085	10.83220776	9.97E-04	3.30E-03
XLOC_010302	71967718	71967808	1	ENSSSCT00000014830	ENSSSCG00000013578	CLEC4G	-8.60485256	-0.986144707	118.0965718	1.65E-27	8.71E-26
XLOC_010303	71990755	71990784	1	ENSSSCT00000014829	ENSSSCG00000013577	FCER2	-5.602890008	0.831663024	198.7010538	4.01E-45	5.44E-43
XLOC_010305	72166845	72167091	1	ENSSSCT00000014821	ENSSSCG00000013569	PEX11G	1.408831732	2.940466435	30.84051332	2.80E-08	2.29E-07
XLOC_010306	72388087	72388328	1	ENSSSCT00000014815	ENSSSCG00000013564	ENSSSCG00000013564	1.278791064	1.707374857	21.38419138	3.76E-06	2.17E-05
XLOC_010311	72673675	72673749	1	ENSSSCT00000023445	ENSSSCG00000022380	SH2D3A	0.784599416	4.325701775	9.867065304	1.68E-03	5.20E-03
XLOC_010313	72750457	72750576	1	ENSSSCT00000014802	ENSSSCG00000013552	GPR108	0.744590597	4.613168432	12.85401845	3.37E-04	1.27E-03
XLOC_010314	72761363	72761404	1	ENSSSCT00000014800	ENSSSCG00000013551	ENSSSCG00000013551	2.336696557	11.15455366	72.27416976	1.87E-17	4.46E-16
XLOC_010318	73102077	73102424	1	ENSSSCT00000031223	ENSSSCG00000022370	TNFSF9	-1.398500856	1.482167848	27.18546846	1.85E-07	1.33E-06
XLOC_010340	74810874	74810974	1	ENSSSCT00000014759	ENSSSCG00000013512	PLIN4	-1.208310934	2.557504893	8.598451719	3.36E-03	9.45E-03
XLOC_010346	75170721	75171215	1	ENSSSCT00000032005	ENSSSCG00000027127	MAP2K2	0.54368068	8.144536328	7.011922126	8.10E-03	2.02E-02
XLOC_010347	75232903	75234170	1	ENSSSCT00000028851	ENSSSCG00000029236	ZBTB7A	0.534518893	5.720898835	5.488797114	1.91E-02	4.19E-02
XLOC_010356	76035372	76035657	1	ENSSSCT00000031921	ENSSSCG00000028995	TLE2	-0.607826143	4.389019806	7.399134538	6.53E-03	1.67E-02
XLOC_010357	76070800	76071231	1	ENSSSCT00000027155	ENSSSCG00000029279	GNA11	0.560454347	8.903919328	6.288792131	1.22E-02	2.85E-02
XLOC_010359	76286848	76286997	1	ENSSSCT00000024529	ENSSSCG00000023175	ENSSSCG00000023175	-1.321713922	-0.150448449	11.40787466	7.31E-04	2.50E-03
XLOC_010368	76848189	76848270	1	ENSSSCT00000014705	ENSSSCG00000013461	C19ORF35	-3.260054866	-0.553030128	70.2296241	5.28E-17	1.21E-15
XLOC_010371	77165739	77166599	1	ENSSSCT00000027351	ENSSSCG00000025631	ENSSSCG00000025631	-0.51918351	6.015313272	6.853457689	8.85E-03	2.17E-02
XLOC_010378	77485667	77485977	1	ENSSSCT00000014662	ENSSSCG00000013418	CFD	0.821439143	8.654452925	8.193971411	4.20E-03	1.14E-02
XLOC_010381	77532598	77532880	1	ENSSSCT00000014658	ENSSSCG00000013414	ARID3A	0.729296414	5.581881504	15.27572632	9.29E-05	4.00E-04
XLOC_010384	77612062	77612208	1	ENSSSCT00000027330	ENSSSCG00000030270	CNN2	-1.945591396	6.791031713	80.77824175	2.53E-19	7.38E-18
XLOC_010385	77623480	77623844	1	ENSSSCT00000023050	ENSSSCG00000023121	ABCA7	-0.636157889	6.316916424	11.04365752	8.90E-04	2.98E-03
XLOC_010386	77642049	77642138	1	ENSSSCT00000031323	ENSSSCG00000027565	HMHA1	-1.581711794	6.836503024	55.37065854	9.98E-14	1.67E-12
XLOC_010388	77782631	77782771	1	ENSSSCT00000014675	ENSSSCG00000013431	ATP5D	0.509469268	7.468306266	5.897950985	1.52E-02	3.44E-02
XLOC_010390	77835363	77835437	1	ENSSSCT00000014671	ENSSSCG00000013427	CIRBP	-0.525885016	6.403456411	7.049326312	7.93E-03	1.98E-02
XLOC_010394	77882026	77882220	1	ENSSSCT00000028148	ENSSSCG00000024379	PCSK4	3.810244185	2.781411818	124.7962785	5.64E-29	3.28E-27
XLOC_010396	77968841	77969112	1	ENSSSCT00000026588	ENSSSCG00000023142	GAMT	1.247671879	3.959340399	24.11456336	9.08E-07	5.84E-06
XLOC_010400	78300487	78301259	1	ENSSSCT00000027334	ENSSSCG00000030333	ENSSSCG00000030333	0.891777825	0.345662388	8.081407658	4.47E-03	1.21E-02
XLOC_010404	78798040	78798174	1	ENSSSCT00000015285	ENSSSCG00000013994	ENSSSCG00000013994	0.675990744	2.919966337	8.943807175	2.78E-03	8.02E-03
XLOC_010409	79284629	79284844	1	ENSSSCT00000015296	ENSSSCG00000014004	PPAP2C	0.748556073	7.263890647	8.269882056	4.03E-03	1.10E-02
XLOC_010410	79479773	79479828	1	ENSSSCT00000015300	ENSSSCG00000014007	FLT4	0.89547511	3.089317936	8.455044558	3.64E-03	1.01E-02
XLOC_010413	79770223	79770373	1	ENSSSCT00000015305	ENSSSCG00000014012	GFPT2	-1.09314038	0.537714397	10.7994928	1.02E-03	3.35E-03
XLOC_010415	79823591	79823729	1	ENSSSCT00000015303	ENSSSCG00000014010	MAPK9	0.569216627	3.525302552	6.155414729	1.31E-02	3.04E-02
XLOC_010420	80242021	80242138	1	ENSSSCT00000015308	ENSSSCG00000014014	TBC1D9B	0.59378977	6.888705457	9.025148901	2.66E-03	7.72E-03
XLOC_010421	80296800	80296874	1	ENSSSCT00000015309	ENSSSCG00000014015	C5ORF45	-1.100396693	2.989593958	23.35019803	1.35E-06	8.45E-06
XLOC_010422	80349827	80350000	1	ENSSSCT00000015312	ENSSSCG00000014017	MGAT4B	0.682997745	8.294268569	9.363617602	2.21E-03	6.60E-03
XLOC_010424	80528927	80529043	1	ENSSSCT00000015317	ENSSSCG00000014022	HNRNPH1	-0.61081284	8.284026206	9.089145215	2.57E-03	7.49E-03
XLOC_010425	80749844	80750254	1	ENSSSCT00000022836	ENSSSCG00000024043	ADAMTS2	0.787097082	4.339574204	11.57522313	6.68E-04	2.32E-03
XLOC_010428	81246482	81246567	1	ENSSSCT00000022290	ENSSSCG00000028295	ZNF354A	-0.690679584	5.457538512	12.33256596	4.45E-04	1.62E-03
XLOC_010430	81344460	81344638	1	ENSSSCT00000015323	ENSSSCG00000014028	CLK4	-0.677104322	6.055981741	12.64172074	3.77E-04	1.40E-03
XLOC_010434	81754512	81754608	1	ENSSSCT00000015326	ENSSSCG00000014030	AGXT2L2	-0.494537764	6.887301862	6.8672622	8.78E-03	2.16E-02
XLOC_010439	82120288	82120462	1	ENSSSCT00000015341	ENSSSCG00000014044	NSD1	-0.416628675	5.773353998	5.349512817	2.07E-02	4.48E-02
XLOC_010440	82222450	82222747	1	ENSSSCT00000015339	ENSSSCG00000014042	PRELID1	0.432072868	8.462606172	5.144873241	2.33E-02	4.96E-02
XLOC_010441	82278889	82279129	1	ENSSSCT00000015336	ENSSSCG00000014039	RGS14	-0.556977909	4.341098919	7.707255401	5.50E-03	1.44E-02
[truncated: 529,688 more chars]
