# Supplementary material for: Extensive Expression Differences along Porcine Small Intestine Evidenced by Transcriptome Sequencing
Source: PLoS One. 2014 Feb 12;9(2):e88515. doi: 10.1371/journal.pone.0088515 (PMC3922923; doi:10.1371/journal.pone.0088515)
Supplement: Table S8 — Differentially expressed genes (FDR<0.05) between jejunum and ileal Peyer's patches. (TXT) [file pone.0088515.s014.txt]

Id	Begin_exon	finish_exon	exon_number	transcript	gene_ENSEMBL	gene_HUGO	logFC	logCPM	LR	PValue	FDR	
XLOC_011925	9641161	9641272	1	ENSSSCT00000008438	ENSSSCG00000007695	ENSSSCG00000007695	-10.95105467	1.63042582	310.6047313	1.61E-69	1.05E-66	
XLOC_016308	75364736	75365818	1	ENSSSCT00000029629	ENSSSCG00000027849	CNR2	-10.62343056	2.872057807	443.5053032	1.87E-98	4.65E-95	
XLOC_011929	9837963	9838303	1	ENSSSCT00000008432	ENSSSCG00000007691	ZP3	-9.989813509	4.667271672	515.6357934	3.77E-114	1.87E-110	
XLOC_008473	68721296	68721410	1	ENSSSCT00000018550	ENSSSCG00000017037	FABP6	-9.961377798	12.38878674	270.8195983	7.52E-61	3.12E-58	
XLOC_014388	119057620	119058562	1	ENSSSCT00000027506	ENSSSCG00000025485	C4H1orf162	-9.910079176	3.61035481	522.920606	9.80E-116	7.31E-112	
XLOC_015085	110908366	110908587	1	ENSSSCT00000001073	ENSSSCG00000000983	IL17REL	-9.861524502	0.32377136	202.0711766	7.38E-46	1.55E-43	
XLOC_018293	122961691	122961836	1	ENSSSCT00000002764	ENSSSCG00000030371	ENSSSCG00000030371	-9.461605238	0.083885673	155.2502786	1.23E-35	1.63E-33	
XLOC_010291	71550710	71550836	1	ENSSSCT00000014846	ENSSSCG00000013594	FBN3	-9.458401693	0.041356109	182.746494	1.22E-41	2.19E-39	
XLOC_016287	72981859	72982845	1	ENSSSCT00000032584	ENSSSCG00000030706	FAM43B	-9.410130596	0.013239707	177.5637578	1.65E-40	2.77E-38	
XLOC_011425	75331713	75331816	1	ENSSSCT00000023531	ENSSSCG00000025409	ITGB1BP3	-9.323430394	-0.088191467	169.8476031	7.99E-39	1.26E-36	
XLOC_020505	74459183	74459424	1	ENSSSCT00000028859	ENSSSCG00000028674	CR2	-9.211819342	7.2210876	199.8490426	2.25E-45	4.55E-43	
XLOC_012245	59675079	59675104	1	ENSSSCT00000028139	ENSSSCG00000023617	ENSSSCG00000023617	-8.910784097	1.185035139	251.8450499	1.03E-56	3.85E-54	
XLOC_009394	50041645	50042224	1	ENSSSCT00000018181	ENSSSCG00000016700	HOXA9	-8.726205685	-0.741494286	75.33087526	3.98E-18	1.56E-16	
XLOC_010303	71990755	71990784	1	ENSSSCT00000014829	ENSSSCG00000013577	FCER2	-8.607941648	0.831663024	238.9720479	6.59E-54	2.05E-51	
XLOC_000399	142610892	142611111	1	ENSSSCT00000005189	ENSSSCG00000004699	ELL3	-8.433680856	6.471799789	326.2547029	6.29E-73	4.69E-70	
XLOC_020351	51169197	51169380	1	ENSSSCT00000016464	ENSSSCG00000015098	CXCR5	-8.421181117	-1.176260895	100.8046044	1.02E-23	6.19E-22	
XLOC_014153	96850493	96850505	1	ENSSSCT00000006956	ENSSSCG00000006348	FCRLB	-8.412725042	-1.246006123	102.1454978	5.16E-24	3.28E-22	
XLOC_001892	265438442	265438518	1	ENSSSCT00000005884	ENSSSCG00000005345	PAX5	-8.406202142	2.584230674	380.5101501	9.64E-85	1.20E-81	
XLOC_013607	100887177	100887189	1	ENSSSCT00000007075	ENSSSCG00000006458	FCRL4	-8.110917953	0.374644389	192.9784517	7.12E-44	1.34E-41	
XLOC_006722	53414567	53415094	1	ENSSSCT00000032393	ENSSSCG00000022467	NP_001068585.1	-7.872898027	3.106464328	291.4158526	2.44E-65	1.30E-62	
XLOC_001223	43908784	43913320	1	ENSSSCT00000004677	ENSSSCG00000004232	CLVS2	-7.859883012	2.682839514	297.9740939	9.10E-67	5.23E-64	
XLOC_010945	10774613	10776479	1	ENSSSCT00000023319	ENSSSCG00000021812	MS4A1	-7.542055131	6.660831665	211.6497152	6.00E-48	1.36E-45	
XLOC_012002	18778810	18778981	1	ENSSSCT00000008555	ENSSSCG00000007807	CD19	-7.472806031	5.799341109	290.048453	4.85E-65	2.42E-62	
XLOC_012032	26272815	26272860	1	ENSSSCT00000008612	ENSSSCG00000007861	GP2	-7.402357628	4.157416635	387.0777128	3.58E-86	5.35E-83	
XLOC_006053	53368927	53368964	1	ENSSSCT00000011036	ENSSSCG00000010075	VPREB3	-7.302618701	4.632612031	510.3965675	5.20E-113	1.94E-109	
XLOC_011911	8032726	8033281	1	ENSSSCT00000008414	ENSSSCG00000007674	ZAN	-7.189083765	-0.558779531	132.121442	1.41E-30	1.35E-28	
XLOC_014154	96863257	96863574	1	ENSSSCT00000006957	ENSSSCG00000006349	ENSSSCG00000006349	-7.153465848	1.614515627	290.0978875	4.73E-65	2.42E-62	
XLOC_022333	8857	9023	1	ENSSSCT00000024613	ENSSSCG00000030246	FCRLA	-7.063910167	5.293618386	339.3264886	8.94E-76	8.90E-73	
XLOC_016284	72604092	72604305	1	ENSSSCT00000003884	ENSSSCG00000003496	PLA2G2F	-6.934544642	1.365150298	234.7705585	5.43E-53	1.62E-50	
XLOC_013776	116574903	116574975	1	ENSSSCT00000007403	ENSSSCG00000006758	SYT6	-6.927711084	-0.891046163	115.7790123	5.31E-27	3.99E-25	
XLOC_007150	19909847	19909958	1	ENSSSCT00000017100	ENSSSCG00000015700	TMEM163	-6.92616963	2.634607883	339.0288073	1.04E-75	9.69E-73	
XLOC_000715	241060724	241060911	1	ENSSSCT00000005731	ENSSSCG00000005199	GLDC	-6.883135912	0.626387909	198.7799419	3.86E-45	7.57E-43	
XLOC_021527	78625	78723	1	ENSSSCT00000022403	ENSSSCG00000020923	ENSSSCG00000020923	-6.656339225	2.308836302	294.5434567	5.09E-66	2.81E-63	
XLOC_003227	15044352	15044525	1	ENSSSCT00000018815	ENSSSCG00000017283	CD79B	-6.510151558	6.751588683	190.6951367	2.24E-43	4.13E-41	
XLOC_002904	86550146	86550326	1	ENSSSCT00000010485	ENSSSCG00000009564	FAM70B	-6.463735124	3.654568962	384.0585161	1.63E-85	2.21E-82	
XLOC_017026	51469507	51469711	1	ENSSSCT00000025379	ENSSSCG00000024668	KLK1	-6.428202707	-1.423766562	84.4074722	4.03E-20	1.91E-18	
XLOC_009770	5373567	5373691	1	ENSSSCT00000031312	ENSSSCG00000028015	GAL3ST3	-6.427723161	-1.258873532	86.9391532	1.12E-20	5.53E-19	
XLOC_001753	210783238	210784759	1	ENSSSCT00000005609	ENSSSCG00000005089	SIX4	-6.286433768	-0.580517569	119.5189352	8.06E-28	6.37E-26	
XLOC_005839	15915885	15916042	1	ENSSSCT00000025629	ENSSSCG00000027568	BLK	-6.139844662	3.850800601	231.4882139	2.82E-52	8.27E-50	
XLOC_013475	74304917	74305137	1	ENSSSCT00000024074	ENSSSCG00000023221	ENSSSCG00000023221	-6.130038835	1.59683012	211.3432003	7.00E-48	1.56E-45	
XLOC_013606	100799185	100799215	1	ENSSSCT00000007074	ENSSSCG00000006457	FCRL3	-6.09611529	4.402813765	237.8011468	1.19E-53	3.61E-51	
XLOC_013159	114856680	114856731	1	ENSSSCT00000029610	ENSSSCG00000027034	ENSSSCG00000027034	-6.055785203	2.654085429	278.9914648	1.25E-62	5.64E-60	
XLOC_004716	130594772	130594997	1	ENSSSCT00000022300	ENSSSCG00000026097	LAMP3	-5.996386248	3.288027905	226.2098615	4.00E-51	1.13E-48	
XLOC_023324	2859	3623	1	ENSSSCT00000024232	ENSSSCG00000030351	MEF2B	-5.936728958	4.729602301	387.5986108	2.76E-86	4.58E-83	
XLOC_014824	49160270	49160565	1	ENSSSCT00000000587	ENSSSCG00000000544	PTHLH	-5.924151691	-0.345865559	102.8800258	3.56E-24	2.29E-22	
XLOC_001898	267175371	267176312	1	ENSSSCT00000005900	ENSSSCG00000005360	IGFBPL1	-5.909890812	2.616885063	303.3755671	6.06E-68	3.77E-65	
XLOC_010302	71967718	71967808	1	ENSSSCT00000014830	ENSSSCG00000013578	CLEC4G	-5.903765631	-0.986144707	100.8515735	9.91E-24	6.07E-22	
XLOC_024396	138418662	138418700	1	ENSSSCT00000013917	ENSSSCG00000012730	AFF2	-5.883493902	2.472254874	251.8368818	1.03E-56	3.85E-54	
XLOC_012208	51051816	51052005	1	ENSSSCT00000008919	ENSSSCG00000008142	C2ORF40	-5.882773601	4.820583917	311.1597234	1.22E-69	8.28E-67	
XLOC_015078	110530127	110530162	1	ENSSSCT00000001051	ENSSSCG00000000961	MIOX	-5.858355982	-0.8968975	99.60942757	1.86E-23	1.11E-21	
XLOC_023484	27365	27642	1	ENSSSCT00000024629	ENSSSCG00000024943	EHD3	-5.846407894	4.164703589	406.594759	2.02E-90	4.31E-87	
XLOC_007234	54842665	54843276	1	ENSSSCT00000017218	ENSSSCG00000015810	ENSSSCG00000015810	-5.812506917	-0.727111789	87.31077471	9.27E-21	4.66E-19	
XLOC_015196	15437406	15439320	1	ENSSSCT00000000194	ENSSSCG00000000184	DDN	-5.720323894	-0.143150007	140.4597038	2.11E-32	2.24E-30	
XLOC_016823	40346548	40346892	1	ENSSSCT00000003198	ENSSSCG00000002894	ENSSSCG00000002894	-5.718870326	3.310292193	217.9670911	2.51E-49	6.05E-47	
XLOC_020506	74529921	74529958	1	ENSSSCT00000016665	ENSSSCG00000015294	ENSSSCG00000015294	-5.71378856	2.147629279	175.6154455	4.39E-40	7.29E-38	
XLOC_011596	107545792	107547991	1	ENSSSCT00000025069	ENSSSCG00000023396	LIX1	-5.700947626	4.406132684	220.20408	8.16E-50	2.14E-47	
XLOC_021101	52600963	52602759	1	ENSSSCT00000023401	ENSSSCG00000028237	POU2F3	-5.662057241	3.90741067	220.7524945	6.20E-50	1.65E-47	
XLOC_015687	3518411	3518600	1	ENSSSCT00000002953	ENSSSCG00000002662	C16ORF74	-5.597664483	0.728814671	194.0415141	4.17E-44	7.98E-42	
XLOC_013476	74317791	74318160	1	ENSSSCT00000032095	ENSSSCG00000027872	MYBL1	-5.586167844	5.184292467	241.2591476	2.09E-54	6.93E-52	
XLOC_021671	96991	97143	1	ENSSSCT00000032253	ENSSSCG00000025125	SCL10A2	-5.549284466	6.304492386	352.9731682	9.54E-79	1.10E-75	
XLOC_016822	40343148	40345467	1	ENSSSCT00000003197	ENSSSCG00000002893	ENSSSCG00000002893	-5.547347922	5.345003801	277.2197653	3.03E-62	1.29E-59	
XLOC_009408	53423634	53424047	1	ENSSSCT00000018201	ENSSSCG00000016720	PGAM2	-5.496055454	2.610114119	286.4896554	2.89E-64	1.36E-61	
XLOC_013605	100760769	100761012	1	ENSSSCT00000007072	ENSSSCG00000006456	FCRL1	-5.344756989	2.89391047	211.1725314	7.62E-48	1.67E-45	
XLOC_009729	2060948	2061191	1	ENSSSCT00000014068	ENSSSCG00000012871	FGF19	-5.317947179	2.281179875	108.7774451	1.82E-25	1.28E-23	
XLOC_011265	65062999	65064322	1	ENSSSCT00000015053	ENSSSCG00000013777	CLEC17A	-5.242032045	3.613744149	173.7492004	1.12E-39	1.82E-37	
XLOC_013524	89185742	89185893	1	ENSSSCT00000028434	ENSSSCG00000028804	C1orf114	-5.182083424	3.552854119	240.5297788	3.01E-54	9.58E-52	
XLOC_020027	140307937	140308745	1	ENSSSCT00000010091	ENSSSCG00000009216	SPP1	-5.110922682	7.531938416	142.1601221	8.97E-33	9.85E-31	
XLOC_005469	130828813	130832921	1	ENSSSCT00000031712	ENSSSCG00000022729	KLHL6	-5.089453164	7.143904951	245.3470095	2.68E-55	9.54E-53	
XLOC_003092	78622653	78622799	1	ENSSSCT00000026660	ENSSSCG00000026317	ENSSSCG00000026317	-5.053728516	3.208466541	192.055271	1.13E-43	2.11E-41	
XLOC_006204	92208927	92208970	1	ENSSSCT00000027651	ENSSSCG00000024634	C14H10orf99	-5.044810749	5.78908451	184.7857445	4.37E-42	7.96E-40	
XLOC_015077	110526047	110526304	1	ENSSSCT00000022401	ENSSSCG00000023749	ADM2	-5.034607798	2.358100845	152.2282673	5.65E-35	7.15E-33	
XLOC_010921	9157720	9159137	1	ENSSSCT00000014290	ENSSSCG00000013073	FADS3	-4.978577287	5.723331496	346.4738555	2.48E-77	2.65E-74	
XLOC_015972	47119838	47119877	1	ENSSSCT00000003419	ENSSSCG00000003081	CEACAM16	-4.921788543	-1.128989754	76.21861436	2.54E-18	1.02E-16	
XLOC_021733	4303	4497	1	ENSSSCT00000027072	ENSSSCG00000025191	ENSSSCG00000025191	-4.918187287	2.937720194	221.3271286	4.64E-50	1.26E-47	
XLOC_010368	76848189	76848270	1	ENSSSCT00000014705	ENSSSCG00000013461	C19ORF35	-4.86920976	-0.553030128	101.6208637	6.72E-24	4.22E-22	
XLOC_014898	65607546	65607661	1	ENSSSCT00000000723	ENSSSCG00000000667	AICDA	-4.807562775	3.656329896	219.0062574	1.49E-49	3.84E-47	
XLOC_011331	69377718	69379369	1	ENSSSCT00000014922	ENSSSCG00000013658	S1PR2	-4.784466359	5.096757089	286.4791523	2.91E-64	1.36E-61	
XLOC_017775	27535962	27536014	1	ENSSSCT00000001538	ENSSSCG00000001407	NCR3	-4.783505324	0.437664108	148.3285294	4.02E-34	4.80E-32	
XLOC_006721	53394004	53394323	1	ENSSSCT00000011038	ENSSSCG00000010077	ENSSSCG00000010077	-4.724446062	3.110104122	138.9431661	4.53E-32	4.67E-30	
XLOC_013796	119112229	119112278	1	ENSSSCT00000007439	ENSSSCG00000006791	OVGP1	-4.651777263	3.146426453	301.1173467	1.88E-67	1.12E-64	
XLOC_001834	248148192	248150977	1	ENSSSCT00000023581	ENSSSCG00000029363	C9ORF71	-4.614715764	4.610224557	278.7821692	1.38E-62	6.08E-60	
XLOC_016921	46049089	46049559	1	ENSSSCT00000003378	ENSSSCG00000003041	CD79-ALPHA	-4.495010297	6.182686405	240.6749622	2.80E-54	9.10E-52	
XLOC_015427	52370906	52371149	1	ENSSSCT00000000606	ENSSSCG00000000563	ENSSSCG00000000563	-4.454782766	5.69454433	222.9406784	2.07E-50	5.71E-48	
XLOC_005757	217096222	217096698	1	ENSSSCT00000025886	ENSSSCG00000023762	TRPM2	-4.40143239	0.617069769	133.3728034	7.49E-31	7.39E-29	
XLOC_011971	17401301	17401434	1	ENSSSCT00000030557	ENSSSCG00000024091	ITGAD	-4.401118945	0.859833609	145.374546	1.78E-33	2.03E-31	
XLOC_012783	38406992	38407103	1	ENSSSCT00000008687	ENSSSCG00000007926	SEC14L5	-4.396282334	-0.610670395	83.46730407	6.48E-20	3.01E-18	
XLOC_019432	77268244	77268380	1	ENSSSCT00000026571	ENSSSCG00000028731	CXCL13	-4.394490056	5.835256019	69.42782715	7.93E-17	2.75E-15	
XLOC_004843	157394414	157394564	1	ENSSSCT00000030237	ENSSSCG00000021511	GCET2	-4.393586526	5.47954612	227.4698584	2.12E-51	6.10E-49	
XLOC_000650	212938361	212938445	1	ENSSSCT00000005628	ENSSSCG00000005106	NTRK3	-4.312271049	0.125390124	109.4796298	1.27E-25	9.06E-24	
XLOC_009108	53182912	53183202	1	ENSSSCT00000031562	ENSSSCG00000022258	ENSSSCG00000022258	-4.289798838	4.13862583	218.4230821	2.00E-49	4.97E-47	
XLOC_015062	105477330	105478298	1	ENSSSCT00000001025	ENSSSCG00000000938	LIN7A	-4.264310216	-0.148695075	96.96725044	7.05E-23	4.11E-21	
XLOC_012137	42223887	42224415	1	ENSSSCT00000008806	ENSSSCG00000008037	NPW	-4.2163405	-1.178934819	62.46007239	2.72E-15	7.91E-14	
XLOC_003226	15008606	15008878	1	ENSSSCT00000018814	ENSSSCG00000017282	SCN4A	-4.153102993	1.175935877	91.67276261	1.02E-21	5.45E-20	
XLOC_000284	110083202	110083747	1	ENSSSCT00000004992	ENSSSCG00000004520	MAPK4	-4.111768297	4.401999035	78.82306099	6.79E-19	2.92E-17	
XLOC_006517	12516644	12516900	1	ENSSSCT00000010601	ENSSSCG00000009668	CLU	-4.074442051	7.361825202	213.0931241	2.90E-48	6.78E-46	
XLOC_020305	43861486	43861496	1	ENSSSCT00000016380	ENSSSCG00000015016	POU2AF1	-4.029266865	6.074570383	138.850347	4.75E-32	4.86E-30	
XLOC_007141	18125304	18125429	1	ENSSSCT00000017088	ENSSSCG00000015688	CXCR4	-4.011992463	5.95159927	180.7036758	3.40E-41	6.05E-39	
XLOC_004078	48510033	48510331	1	ENSSSCT00000019370	ENSSSCG00000017798	TMIGD1	-3.965192094	8.235604771	78.29104508	8.89E-19	3.78E-17	
XLOC_021365	125344018	125344656	1	ENSSSCT00000016859	ENSSSCG00000015476	CHI3L1	-3.953238519	3.245953306	158.4652549	2.45E-36	3.39E-34	
XLOC_008644	36328314	36328362	1	ENSSSCT00000007819	ENSSSCG00000007146	SIGLEC1	-3.920130335	0.896597479	115.1947306	7.13E-27	5.30E-25	
XLOC_016939	46868143	46868196	1	ENSSSCT00000022828	ENSSSCG00000028218	ENSSSCG00000028218	-3.913440056	1.238259349	53.1027752	3.17E-13	7.13E-12	
XLOC_003003	25117905	25118842	1	ENSSSCT00000010336	ENSSSCG00000009429	TNFSF11	-3.911278374	0.922722464	129.4839823	5.31E-30	4.96E-28	
XLOC_000143	48197140	48197275	1	ENSSSCT00000004692	ENSSSCG00000004245	FAM184A	-3.882368824	0.058230908	83.08684125	7.85E-20	3.60E-18	
XLOC_013599	99905535	99906046	1	ENSSSCT00000022296	ENSSSCG00000025644	PCD1A	-3.871522503	3.488355179	170.6132841	5.44E-39	8.63E-37	
XLOC_004440	37647792	37647870	1	ENSSSCT00000012516	ENSSSCG00000011436	TLR9	-3.862551211	3.283257132	167.3400293	2.82E-38	4.34E-36	
XLOC_011332	69455652	69456084	1	CUFF.245.3	NA	ZGLP1	-3.861399891	-0.711284781	76.38418482	2.34E-18	9.40E-17	
XLOC_007692	43093144	43094261	1	ENSSSCT00000017157	ENSSSCG00000015756	XKR5	-3.839279047	1.462887371	149.7012833	2.01E-34	2.47E-32	
XLOC_022180	14522	14569	1	ENSSSCT00000029638	ENSSSCG00000024549	ENSSSCG00000024549	-3.836773484	0.687691162	125.8374776	3.34E-29	3.00E-27	
XLOC_006054	53376581	53377927	1	ENSSSCT00000011037	ENSSSCG00000010076	ZNF70	-3.829465727	0.842087338	119.8946874	6.67E-28	5.35E-26	
XLOC_020106	4689735	4690241	1	ENSSSCT00000016023	ENSSSCG00000014672	TRIM6	-3.826983993	7.746009598	266.6838419	5.99E-60	2.42E-57	
XLOC_008861	67168749	67168978	1	ENSSSCT00000008258	ENSSSCG00000007528	PHACTR3	-3.824510351	0.501942763	96.62928844	8.36E-23	4.86E-21	
XLOC_001258	59281602	59281791	1	ENSSSCT00000004733	ENSSSCG00000004282	ENSSSCG00000004282	-3.816137996	-0.138851988	89.88074705	2.53E-21	1.33E-19	
XLOC_017776	27545253	27545421	1	ENSSSCT00000001535	ENSSSCG00000001405	LTB	-3.814779161	5.593298538	178.3307132	1.12E-40	1.90E-38	
XLOC_007194	38071422	38071564	1	ENSSSCT00000017147	ENSSSCG00000015747	MYOM2	-3.77888884	0.897740962	141.3421081	1.35E-32	1.44E-30	
XLOC_017014	51051582	51053572	1	ENSSSCT00000003569	ENSSSCG00000003214	KCNC3	-3.766509741	3.758240215	245.5380578	2.44E-55	8.88E-53	
XLOC_012709	19681473	19682954	1	ENSSSCT00000008565	ENSSSCG00000007816	IL21R	-3.764096424	4.349775587	199.4062381	2.81E-45	5.60E-43	
XLOC_008526	86762462	86762510	1	ENSSSCT00000018642	ENSSSCG00000017124	ANKRD33B	-3.762842244	-0.345323778	83.10882378	7.77E-20	3.57E-18	
XLOC_018559	27553711	27554684	1	ENSSSCT00000001532	ENSSSCG00000001403	LTA	-3.760729162	1.200894328	152.3947715	5.19E-35	6.63E-33	
XLOC_014180	98218159	98218781	1	ENSSSCT00000007003	ENSSSCG00000006390	CASQ1	-3.723127888	2.693772872	120.8992184	4.02E-28	3.30E-26	
XLOC_005782	2849307	2849486	1	ENSSSCT00000031967	ENSSSCG00000021967	ENSSSCG00000021967	-3.721789846	1.957394317	147.1270567	7.36E-34	8.72E-32	
XLOC_023889	19744	19785	1	ENSSSCT00000029113	ENSSSCG00000027645	ENSSSCG00000027645	-3.681455125	4.492364207	209.2120798	2.04E-47	4.42E-45	
XLOC_018785	59484702	59487693	1	ENSSSCT00000023723	ENSSSCG00000030597	HAPLN3	-3.679654458	1.188780719	128.2403497	9.94E-30	9.16E-28	
XLOC_015011	87784470	87784629	1	ENSSSCT00000000958	ENSSSCG00000000875	NR1H4	-3.664170723	5.97036255	217.994759	2.48E-49	6.05E-47	
XLOC_000245	92839196	92839360	1	ENSSSCT00000004918	ENSSSCG00000004453	SNAP91	-3.646666433	0.650608419	71.73506752	2.46E-17	8.92E-16	
XLOC_003788	15065867	15066073	1	ENSSSCT00000018817	ENSSSCG00000017285	ENSSSCG00000017285	-3.620810528	-0.7946575	54.36115898	1.67E-13	3.89E-12	
XLOC_006475	2866252	2866593	1	ENSSSCT00000010510	ENSSSCG00000009589	ENSSSCG00000009589	-3.61043766	2.803077863	162.0359212	4.06E-37	5.89E-35	
XLOC_002614	47746354	47746861	1	ENSSSCT00000012072	ENSSSCG00000011030	CUBN	-3.604277259	8.379127002	50.11091277	1.45E-12	2.98E-11	
XLOC_023000	33491	34001	1	ENSSSCT00000025835	ENSSSCG00000026742	BTK	-3.59726374	4.489479814	123.2901418	1.20E-28	1.04E-26	
XLOC_017036	51752082	51752267	1	ENSSSCT00000026573	ENSSSCG00000022435	SIGLEC6	-3.594029262	3.051043491	141.9913897	9.77E-33	1.06E-30	
XLOC_005550	148222430	148224280	1	ENSSSCT00000022765	ENSSSCG00000030305	SLC15A2	-3.567838263	6.439109569	110.6341181	7.12E-26	5.16E-24	
XLOC_014080	74369542	74372014	1	ENSSSCT00000032451	ENSSSCG00000023848	C8ORF46	-3.541989555	0.537845697	63.43112453	1.66E-15	4.93E-14	
XLOC_001453	124546382	124548998	1	ENSSSCT00000005065	ENSSSCG00000004586	FAM81A	-3.54010105	2.532379424	123.641982	1.01E-28	8.81E-27	
XLOC_019719	31604732	31607528	1	ENSSSCT00000030556	ENSSSCG00000027877	TLR10	-3.537338398	2.961846326	83.870011	5.28E-20	2.48E-18	
XLOC_018823	63467511	63468788	1	ENSSSCT00000002129	ENSSSCG00000001901	CYP1A2	-3.53108895	2.497456153	135.7249649	2.29E-31	2.30E-29	
XLOC_020914	9147993	9148410	1	ENSSSCT00000016185	ENSSSCG00000014833	UCP2	-3.530262432	6.610912113	205.5985919	1.25E-46	2.67E-44	
XLOC_017009	50635528	50636497	1	ENSSSCT00000003547	ENSSSCG00000003192	IL4I1	-3.473058819	4.220632378	100.1486403	1.41E-23	8.55E-22	
XLOC_024716	91013922	91014443	1	ENSSSCT00000013662	ENSSSCG00000012495	BTK	-3.468686855	4.295315234	118.1931768	1.57E-27	1.22E-25	
XLOC_003677	62817470	62817657	1	ENSSSCT00000019645	ENSSSCG00000018050	GRAPL	-3.465357552	2.642755014	101.5510269	6.96E-24	4.33E-22	
XLOC_018638	35236544	35238520	1	ENSSSCT00000024420	ENSSSCG00000027053	PACSIN1	-3.449185223	1.73008219	94.6018918	2.33E-22	1.30E-20	
XLOC_005551	148265682	148266124	1	ENSSSCT00000012996	ENSSSCG00000011880	EAF2	-3.424066199	5.174720499	93.30915765	4.47E-22	2.44E-20	
XLOC_019479	92112866	92113064	1	ENSSSCT00000025519	ENSSSCG00000026360	CLGN	-3.42223568	2.44470706	73.61168159	9.51E-18	3.58E-16	
XLOC_011154	53070258	53071523	1	ENSSSCT00000014650	ENSSSCG00000013410	SWAP70	-3.418802218	6.386319601	173.3687993	1.36E-39	2.18E-37	
XLOC_013004	71799668	71801113	1	ENSSSCT00000031125	ENSSSCG00000023156	ENSSSCG00000023156	-3.41543902	-1.228758011	51.80870349	6.12E-13	1.32E-11	
XLOC_020750	150042014	150042703	1	ENSSSCT00000017023	ENSSSCG00000015629	ENSSSCG00000015629	-3.400153265	0.78476956	90.95187352	1.47E-21	7.82E-20	
XLOC_013522	89027936	89028192	1	ENSSSCT00000006892	ENSSSCG00000006289	F5	-3.386555979	2.319428811	104.4408849	1.62E-24	1.07E-22	
XLOC_021010	37420650	37421292	1	ENSSSCT00000016350	ENSSSCG00000014987	MMP12	-3.376336374	2.680835659	41.75914612	1.03E-10	1.70E-09	
XLOC_005566	150294290	150295196	1	ENSSSCT00000013027	ENSSSCG00000011904	UPK1B	-3.37545861	1.184636007	112.3249205	3.03E-26	2.22E-24	
XLOC_012741	26172262	26173257	1	ENSSSCT00000027749	ENSSSCG00000026453	ACSM5	-3.366670944	-0.556162475	68.30495789	1.40E-16	4.73E-15	
XLOC_008594	24339952	24340396	1	ENSSSCT00000007743	ENSSSCG00000007072	SPTLC3	-3.361158212	2.902367348	155.3406516	1.18E-35	1.59E-33	
XLOC_001287	64904130	64904339	1	CUFF.10.2	NA	BACH2	-3.357770734	2.051531508	81.52783507	1.73E-19	7.79E-18	
XLOC_006976	117674451	117678889	1	ENSSSCT00000011499	ENSSSCG00000010509	PIK3AP1	-3.349728083	6.737722102	130.0086348	4.08E-30	3.83E-28	
XLOC_017035	51715382	51715771	1	ENSSSCT00000032460	ENSSSCG00000022906	ENSSSCG00000022906	-3.339506737	5.714943469	243.5934521	6.47E-55	2.20E-52	
XLOC_016323	76950881	76951933	1	ENSSSCT00000028664	ENSSSCG00000026909	PAQR7	-3.330104218	-0.324742011	68.43564378	1.31E-16	4.45E-15	
XLOC_015830	38035711	38035893	1	CUFF.337.3	NA	TDRD12	-3.327315465	0.866589489	36.30384273	1.69E-09	2.31E-08	
XLOC_024340	122102765	122102913	1	ENSSSCT00000013832	ENSSSCG00000012651	XPNPEP2	-3.320192686	9.570716312	136.0521175	1.94E-31	1.97E-29	
XLOC_000152	50163018	50163643	1	ENSSSCT00000004709	ENSSSCG00000004260	FAM162B	-3.303800812	1.62711702	124.7629321	5.74E-29	5.07E-27	
XLOC_014353	111436317	111436623	1	ENSSSCT00000007358	ENSSSCG00000006717	PHGDH	-3.297151166	3.89996263	72.07159459	2.08E-17	7.56E-16	
XLOC_019444	79824841	79825128	1	ENSSSCT00000009860	ENSSSCG00000009003	TLR2	-3.284004628	0.781177632	82.11793131	1.28E-19	5.82E-18	
XLOC_008184	49212286	49212560	1	ENSSSCT00000018466	ENSSSCG00000016957	LY64	-3.272057911	4.008152994	115.7843257	5.30E-27	3.99E-25	
XLOC_011552	90747286	90747520	1	ENSSSCT00000015422	ENSSSCG00000014118	ENSSSCG00000014118	-3.263887273	2.323273662	33.35698117	7.67E-09	9.40E-08	
XLOC_017415	108153077	108156592	1	ENSSSCT00000029306	ENSSSCG00000025005	B4GALT6	-3.258532805	3.962321658	63.64853351	1.49E-15	4.49E-14	
XLOC_005791	6731581	6731670	1	ENSSSCT00000010533	ENSSSCG00000009610	NPM2	-3.253418404	2.047014651	101.1607017	8.48E-24	5.23E-22	
XLOC_009804	6557414	6557530	1	ENSSSCT00000014236	ENSSSCG00000013023	RASGRP2	-3.240524088	5.500307273	200.37591	1.73E-45	3.54E-43	
XLOC_020498	73987480	73987516	1	ENSSSCT00000017053	ENSSSCG00000015656	FAIM3	-3.23724214	3.140329013	164.4414483	1.21E-37	1.81E-35	
XLOC_005498	134660903	134662114	1	ENSSSCT00000012922	ENSSSCG00000011810	BCL6	-3.225637201	6.360079588	155.3151437	1.19E-35	1.59E-33	
XLOC_005776	883130	883334	1	ENSSSCT00000010501	ENSSSCG00000009580	S1PR3	-3.201049509	2.906709933	133.3655333	7.52E-31	7.39E-29	
XLOC_019926	93384986	93385812	1	ENSSSCT00000009926	ENSSSCG00000009062	OSAP	-3.19281558	1.993523706	127.2495251	1.64E-29	1.49E-27	
XLOC_017015	51070034	51070349	1	ENSSSCT00000003567	ENSSSCG00000003212	NAPSA	-3.18444905	3.621006853	151.5285029	8.03E-35	9.99E-33	
XLOC_016063	51131458	51131525	1	ENSSSCT00000003574	ENSSSCG00000003218	MYBPC2	-3.172912211	1.503031574	93.65849987	3.75E-22	2.07E-20	
XLOC_006603	33928782	33930871	1	ENSSSCT00000010770	ENSSSCG00000009827	HVCN1	-3.172046152	5.413378529	140.227858	2.37E-32	2.50E-30	
XLOC_019887	79824545	79827106	1	ENSSSCT00000009859	ENSSSCG00000009002	TLR2	-3.171295133	3.461333085	133.2856671	7.83E-31	7.64E-29	
XLOC_000068	18783705	18784003	1	ENSSSCT00000004544	ENSSSCG00000004109	ZC3H12D	-3.165801508	4.867734715	145.9891668	1.31E-33	1.51E-31	
XLOC_007940	127685830	127687043	1	ENSSSCT00000017599	ENSSSCG00000016164	IKZF2	-3.143691868	0.156122788	69.70918645	6.87E-17	2.39E-15	
XLOC_017140	59964629	59965696	1	CUFF.353.2	NA	TP73	-3.097397239	1.262886518	102.3103164	4.75E-24	3.03E-22	
XLOC_012224	56449363	56449675	1	ENSSSCT00000008953	ENSSSCG00000008175	CHST10	-3.095532876	4.293428072	145.86121	1.39E-33	1.60E-31	
XLOC_004985	2605150	2605443	1	ENSSSCT00000024153	ENSSSCG00000028911	COLQ	-3.094862808	-1.048265582	46.29725754	1.02E-11	1.91E-10	
XLOC_006521	13007011	13008440	1	ENSSSCT00000010606	ENSSSCG00000009673	C8ORF80	-3.093738161	7.418337064	139.4018174	3.60E-32	3.73E-30	
XLOC_007232	54710265	54710444	1	ENSSSCT00000017219	ENSSSCG00000015811	PLEKHA2	-3.091342025	3.830968759	149.1716802	2.63E-34	3.19E-32	
XLOC_006589	32472535	32472606	1	ENSSSCT00000010743	ENSSSCG00000009801	BCL7A	-3.085725143	2.595336551	123.4168639	1.13E-28	9.81E-27	
XLOC_015098	1324340	1324493	1	ENSSSCT00000000016	ENSSSCG00000000015	UPK3A	-3.078619386	-0.628559147	38.57091162	5.28E-10	7.90E-09	
XLOC_015994	48231317	48231438	1	ENSSSCT00000003447	ENSSSCG00000003108	NPAS1	-3.077609691	-0.045717378	67.78244497	1.83E-16	6.13E-15	
XLOC_003446	36206786	36208023	1	ENSSSCT00000019200	ENSSSCG00000017638	BZRAP1	-3.071446309	3.409501754	114.5298267	9.98E-27	7.37E-25	
XLOC_000819	268840563	268841031	1	ENSSSCT00000005919	ENSSSCG00000005379	GALNT12	-3.071023539	4.03478688	97.83306133	4.55E-23	2.68E-21	
XLOC_010207	66317463	66317609	1	ENSSSCT00000015017	ENSSSCG00000013743	LYL1	-3.070477451	4.674178032	154.6751969	1.65E-35	2.14E-33	
XLOC_008491	72131565	72131668	1	CUFF.198.2	NA	TIMD4	-3.064144755	3.87050343	106.6962502	5.19E-25	3.51E-23	
XLOC_009406	52434811	52434941	1	ENSSSCT00000018197	ENSSSCG00000016716	DFNA5	-3.061046483	4.687088979	78.00072775	1.03E-18	4.36E-17	
XLOC_012087	39969677	39969908	1	ENSSSCT00000008717	ENSSSCG00000007954	SLX4	-3.058210812	5.285860785	194.3926129	3.50E-44	6.78E-42	
XLOC_015516	68022319	68022563	1	ENSSSCT00000000784	ENSSSCG00000000721	DYRK4	-3.046375468	-0.447998141	62.18533307	3.13E-15	8.98E-14	
XLOC_012751	27762719	27763041	1	ENSSSCT00000008627	ENSSSCG00000007872	XYLT1	-3.032547042	1.186215341	86.91550277	1.13E-20	5.57E-19	
XLOC_013608	100938177	100938252	1	CUFF.301.2	NA	FCRL5	-3.007448855	1.500369906	55.34492905	1.01E-13	2.45E-12	
XLOC_010665	148577006	148579570	1	ENSSSCT00000030809	ENSSSCG00000029281	PCDHAC2	-3.007192919	1.703523643	74.66164015	5.59E-18	2.14E-16	
XLOC_005547	147907932	147909439	1	ENSSSCT00000012993	ENSSSCG00000011878	CASR	-2.997299464	-0.086528353	74.75962673	5.32E-18	2.05E-16	
XLOC_003263	18987720	18987858	1	ENSSSCT00000027590	ENSSSCG00000026355	ENSSSCG00000026355	-2.992933848	-0.366894967	60.19098599	8.61E-15	2.35E-13	
XLOC_020491	73621387	73621747	1	ENSSSCT00000030286	ENSSSCG00000027222	ENSSSCG00000027222	-2.981754199	0.401941776	70.84915818	3.86E-17	1.37E-15	
XLOC_023109	579	636	1	ENSSSCT00000029981	ENSSSCG00000022355	CD37	-2.973405698	4.634492274	145.2895631	1.86E-33	2.10E-31	
XLOC_022157	3265	3327	1	ENSSSCT00000028245	ENSSSCG00000024106	ENSSSCG00000024106	-2.965513915	2.630618242	154.4115526	1.88E-35	2.42E-33	
XLOC_017138	59829986	59830256	1	ENSSSCT00000027895	ENSSSCG00000025685	ENSSSCG00000025685	-2.958908936	-1.006738969	45.50480537	1.52E-11	2.81E-10	
XLOC_000857	278058494	278058650	1	ENSSSCT00000005975	ENSSSCG00000005431	ENSSSCG00000005431	-2.958680705	3.73853947	72.28580321	1.86E-17	6.83E-16	
XLOC_005545	147854304	147854509	1	ENSSSCT00000023416	ENSSSCG00000027867	CYTA8_PIG	-2.950728232	3.709957651	120.3174877	5.39E-28	4.35E-26	
XLOC_015978	47269970	47270038	1	ENSSSCT00000003426	ENSSSCG00000003088	APOE	-2.940782521	7.466801215	120.6613477	4.53E-28	3.70E-26	
XLOC_017957	57742888	57743257	1	ENSSSCT00000002023	ENSSSCG00000001807	AP3B2	-2.929289657	0.221114442	56.50572931	5.60E-14	1.39E-12	
XLOC_016928	46217032	46218405	1	ENSSSCT00000003398	ENSSSCG00000003061	CADM4	-2.918993734	2.975626327	116.0325434	4.68E-27	3.54E-25	
XLOC_000803	266336186	266336664	1	ENSSSCT00000005892	ENSSSCG00000005352	FRMPD1	-2.901679661	0.247986228	64.42659054	1.00E-15	3.12E-14	
XLOC_005304	79390523	79390759	1	ENSSSCT00000012708	ENSSSCG00000011611	C3orf37	-2.89917585	5.771983569	133.060258	8.77E-31	8.45E-29	
XLOC_020562	96806466	96806729	1	ENSSSCT00000016743	ENSSSCG00000015368	HDAC9	-2.896851355	1.640528443	72.74333612	1.48E-17	5.48E-16	
XLOC_012282	68070757	68070861	1	ENSSSCT00000009044	ENSSSCG00000029209	ENSSSCG00000029209	-2.894490339	5.524671556	7.317506733	6.83E-03	2.03E-02	
XLOC_012281	68017043	68017147	1	ENSSSCT00000009042	ENSSSCG00000028309	ENSSSCG00000028309	-2.894337542	5.524679086	7.329028239	6.78E-03	2.02E-02	
XLOC_017671	22275360	22275884	1	ENSSSCT00000001227	ENSSSCG00000001131	ENSSSCG00000001131	-2.888810823	1.638962524	87.98249002	6.60E-21	3.36E-19	
XLOC_008691	40656380	40656500	1	ENSSSCT00000007921	ENSSSCG00000007240	ENSSSCG00000007240	-2.886710248	2.917641902	123.1737709	1.28E-28	1.09E-26	
XLOC_008095	6829357	6829568	1	ENSSSCT00000018284	ENSSSCG00000016795	ENSSSCG00000016795	-2.885539132	6.286785051	111.9778881	3.61E-26	2.63E-24	
XLOC_019300	32988377	32988718	1	ENSSSCT00000009621	ENSSSCG00000008794	RHOH	-2.884629912	4.707319449	141.6233966	1.18E-32	1.26E-30	
XLOC_008569	14563017	14563707	1	ENSSSCT00000027193	ENSSSCG00000024817	RASSF2	-2.884415525	6.798233961	123.2055842	1.26E-28	1.08E-26	
XLOC_003859	21128488	21128929	1	ENSSSCT00000018973	ENSSSCG00000017427	HAP1	-2.881255815	-0.975106166	44.69455699	2.30E-11	4.10E-10	
XLOC_003398	26932627	26932861	1	ENSSSCT00000019118	ENSSSCG00000017563	MYCBPAP	-2.871526474	0.004867814	64.06677623	1.20E-15	3.70E-14	
XLOC_018680	41779258	41779704	1	ENSSSCT00000001796	ENSSSCG00000001616	TREML2	-2.866910109	-0.51223294	52.57850358	4.13E-13	9.16E-12	
XLOC_010483	90502275	90502624	1	ENSSSCT00000015421	ENSSSCG00000014117	ENSSSCG00000014117	-2.858154993	1.947796126	27.37391109	1.68E-07	1.67E-06	
XLOC_017541	152704065	152704574	1	ENSSSCT00000004323	ENSSSCG00000003908	TSPAN1	-2.85680239	6.947344404	96.03996746	1.13E-22	6.47E-21	
XLOC_012992	68078849	68078968	1	ENSSSCT00000024467	ENSSSCG00000023443	PTP	-2.84938798	9.325481945	10.1512813	1.44E-03	5.43E-03	
XLOC_009105	52848280	52849272	1	ENSSSCT00000008081	ENSSSCG00000007383	TOMM34	-2.844557337	3.482183596	152.1710062	5.81E-35	7.29E-33	
XLOC_024479	13330621	13330665	1	ENSSSCT00000013281	ENSSSCG00000012142	AP1S2	-2.836273249	2.649507379	72.16674641	1.98E-17	7.24E-16	
XLOC_016798	33284529	33285733	1	ENSSSCT00000024648	ENSSSCG00000028141	ENSSSCG00000028141	-2.829805755	5.091470484	86.91365192	1.13E-20	5.57E-19	
XLOC_008859	66732653	66736303	1	ENSSSCT00000008253	ENSSSCG00000007526	C17H20ORF174	-2.817492874	4.050127379	122.9260836	1.45E-28	1.22E-26	
XLOC_006983	118623934	118625034	1	ENSSSCT00000011519	ENSSSCG00000010529	SFRP5	-2.813459596	3.391655013	65.58445927	5.57E-16	1.78E-14	
XLOC_022538	15396	15653	1	ENSSSCT00000024829	ENSSSCG00000025770	ST6GAL1	-2.80562995	6.977773008	158.3345487	2.62E-36	3.58E-34	
XLOC_021210	73652436	73652541	1	ENSSSCT00000017046	ENSSSCG00000015649	DYRK3	-2.796966277	2.235786367	89.75305525	2.70E-21	1.42E-19	
XLOC_000331	126092062	126092191	1	ENSSSCT00000027950	ENSSSCG00000025578	ALDH1A2	-2.792771246	3.145541315	73.57050582	9.71E-18	3.64E-16	
XLOC_008827	58679394	58679632	1	ENSSSCT00000008177	ENSSSCG00000007472	BCAS4	-2.785620247	2.751947981	104.3606025	1.69E-24	1.10E-22	
XLOC_023323	4	846	1	ENSSSCT00000022396	ENSSSCG00000024562	CCR6	-2.779917895	0.72586038	68.36744345	1.36E-16	4.59E-15	
XLOC_015865	40597686	40597748	1	ENSSSCT00000003213	ENSSSCG00000002908	ZBTB32	-2.777927175	2.26526017	108.3364526	2.27E-25	1.58E-23	
XLOC_011577	98794388	98795238	1	CUFF.257.2	NA	MEF2C	-2.775588997	4.710365324	89.53358018	3.01E-21	1.57E-19	
XLOC_003367	24843037	24843553	1	ENSSSCT00000019090	ENSSSCG00000017536	HOXB9	-2.770967844	3.284332082	21.05105713	4.47E-06	3.33E-05	
XLOC_009883	12200848	12200991	1	ENSSSCT00000032242	ENSSSCG00000022393	ENSSSCG00000022393	-2.76757645	2.114197219	74.05633014	7.59E-18	2.86E-16	
XLOC_018201	99429619	99430126	1	ENSSSCT00000002571	ENSSSCG00000002309	UPF0639	-2.765569747	0.419016742	58.76329199	1.78E-14	4.65E-13	
XLOC_013990	37679213	37682852	1	ENSSSCT00000006647	ENSSSCG00000006058	RRM2B	-2.763505593	5.698502602	85.83477255	1.96E-20	9.45E-19	
XLOC_015815	33218782	33219035	1	ENSSSCT00000003150	ENSSSCG00000002849	SHCBP1	-2.759825399	3.559982507	107.6599971	3.19E-25	2.21E-23	
XLOC_009941	16454602	16454626	1	ENSSSCT00000014456	ENSSSCG00000013236	MYBPC3	-2.757754482	0.076414902	55.25051931	1.06E-13	2.56E-12	
XLOC_017611	3703368	3703400	1	ENSSSCT00000001110	ENSSSCG00000025199	F13A1	-2.757121046	1.543719941	65.64122743	5.41E-16	1.73E-14	
XLOC_018385	3952949	3954735	1	ENSSSCT00000001111	ENSSSCG00000024310	F13A1	-2.756932047	1.563213069	64.52858229	9.51E-16	2.97E-14	
XLOC_009708	183782	183800	1	ENSSSCT00000014040	ENSSSCG00000012845	CEND1	-2.753794218	1.369601642	80.42154216	3.02E-19	1.34E-17	
XLOC_001618	161403213	161404526	1	ENSSSCT00000005361	ENSSSCG00000029557	NFATC1	-2.749787497	2.434441842	120.4236056	5.11E-28	4.15E-26	
XLOC_011393	73063907	73065530	1	ENSSSCT00000014793	ENSSSCG00000013545	TUBB4A	-2.746723105	2.941152517	95.96920441	1.17E-22	6.67E-21	
XLOC_004242	62262038	62262800	1	ENSSSCT00000019627	ENSSSCG00000018032	TRPV2	-2.738583528	6.403390524	142.1309499	9.10E-33	9.92E-31	
XLOC_015165	8307626	8307655	1	ENSSSCT00000000141	ENSSSCG00000000135	KCTD17	-2.736727804	-0.425799904	45.72924826	1.36E-11	2.51E-10	
XLOC_006117	64032151	64032527	1	ENSSSCT00000031203	ENSSSCG00000023404	FAM89A	-2.733117528	2.73440117	98.96865871	2.57E-23	1.53E-21	
XLOC_020063	1444670	1444865	1	ENSSSCT00000015930	ENSSSCG00000014580	RIC3	-2.729519086	1.141196109	77.681025	1.21E-18	5.06E-17	
XLOC_011436	75914774	75915931	1	ENSSSCT00000014719	ENSSSCG00000013474	S1PR4	-2.72456983	1.310628275	80.69305338	2.64E-19	1.17E-17	
XLOC_008484	71706352	71710121	1	ENSSSCT00000018567	ENSSSCG00000017054	CYFIP2	-2.720072362	6.351481685	119.360977	8.73E-28	6.86E-26	
XLOC_021364	125332735	125332751	1	ENSSSCT00000026029	ENSSSCG00000030681	MYBPH	-2.719270471	-0.832148745	42.70477854	6.37E-11	1.08E-09	
XLOC_021747	15128	15293	1	ENSSSCT00000026919	ENSSSCG00000021557	ENSSSCG00000021557	-2.714423587	2.057845541	99.85087892	1.64E-23	9.89E-22	
XLOC_014063	67883208	67883441	1	ENSSSCT00000030517	ENSSSCG00000022013	ENSSSCG00000022013	-2.709267419	0.800808205	68.9035879	1.03E-16	3.54E-15	
XLOC_012681	17847808	17847888	1	ENSSSCT00000008519	ENSSSCG00000007772	STX1B	-2.707938102	0.329094416	63.90818248	1.30E-15	3.99E-14	
XLOC_018812	62949965	62950246	1	ENSSSCT00000002107	ENSSSCG00000001882	NEIL1	-2.702176963	5.725316865	148.9419521	2.95E-34	3.56E-32	
XLOC_017249	76874370	76876461	1	ENSSSCT00000003945	ENSSSCG00000003551	PAQR7	-2.689498527	2.512637676	78.43646222	8.26E-19	3.52E-17	
XLOC_004144	53805701	53807372	1	ENSSSCT00000019475	ENSSSCG00000017896	C17ORF87	-2.688289049	3.030137839	102.1338754	5.19E-24	3.28E-22	
XLOC_011553	90762307	90762436	1	ENSSSCT00000029318	ENSSSCG00000024986	ENSSSCG00000024986	-2.685395415	-0.508279067	29.03715405	7.10E-08	7.52E-07	
XLOC_009938	16383498	16383800	1	ENSSSCT00000014460	ENSSSCG00000013240	RAPSN	-2.683820833	-0.158568195	50.42621741	1.24E-12	2.57E-11	
XLOC_008454	58215144	58215280	1	ENSSSCT00000018520	ENSSSCG00000017008	DOCK2	-2.678642074	4.655309649	131.1124438	2.34E-30	2.21E-28	
XLOC_014128	90996957	91001908	1	ENSSSCT00000006912	ENSSSCG00000006307	RCSD1	-2.666946948	6.318089689	121.4269975	3.08E-28	2.56E-26	
XLOC_024044	37303174	37303293	1	ENSSSCT00000013375	ENSSSCG00000012229	CYBB	-2.66575531	5.65776756	70.60112128	4.37E-17	1.55E-15	
XLOC_003321	22140214	22140275	1	ENSSSCT00000019014	ENSSSCG00000017466	CCR7	-2.665651684	2.396685906	84.45549455	3.93E-20	1.87E-18	
XLOC_018786	59504854	59505591	1	ENSSSCT00000002056	ENSSSCG00000001834	MFGE8	-2.66533274	6.799889086	143.420452	4.76E-33	5.26E-31	
XLOC_010471	87433506	87433586	1	ENSSSCT00000015394	ENSSSCG00000014093	CRHBP	-2.659650441	1.803861481	87.02893544	1.07E-20	5.30E-19	
XLOC_001873	264096731	264097557	1	ENSSSCT00000005850	ENSSSCG00000005312	SIT1	-2.659579298	4.986915526	127.4052811	1.51E-29	1.39E-27	
XLOC_012719	23052200	23052548	1	ENSSSCT00000008583	ENSSSCG00000007833	ENSSSCG00000007833	-2.656371795	2.300277709	104.642491	1.46E-24	9.66E-23	
XLOC_001492	137663537	137663859	1	ENSSSCT00000005148	ENSSSCG00000004662	SLC24A5	-2.653249641	0.266976541	53.92756678	2.08E-13	4.81E-12	
XLOC_003233	15212869	15212966	1	ENSSSCT00000018823	ENSSSCG00000017291	LIMD2	-2.649276173	6.536747163	133.2534638	7.96E-31	7.71E-29	
XLOC_019047	103590368	103590522	1	ENSSSCT00000002632	ENSSSCG00000002368	LTBP2	-2.64493226	2.543656431	82.06714986	1.32E-19	5.95E-18	
XLOC_008217	58312080	58312314	1	ENSSSCT00000029605	ENSSSCG00000022520	ENSSSCG00000022520	-2.633615083	3.548284915	119.7064015	7.34E-28	5.83E-26	
XLOC_007501	133641605	133641750	1	ENSSSCT00000017632	ENSSSCG00000016192	PLCD4	-2.632481736	0.010470145	57.07392437	4.20E-14	1.06E-12	
XLOC_021390	128999765	129000061	1	ENSSSCT00000032264	ENSSSCG00000030387	ENSSSCG00000030387	-2.625429069	1.74913169	79.83121871	4.08E-19	1.79E-17	
XLOC_004788	143786443	143786568	1	ENSSSCT00000012962	ENSSSCG00000011850	MUC4	-2.624307505	1.219221352	44.87218521	2.10E-11	3.78E-10	
XLOC_001872	264070947	264071279	1	ENSSSCT00000005849	ENSSSCG00000005311	CD72	-2.600172195	3.854394186	92.55575491	6.55E-22	3.54E-20	
XLOC_016820	40333922	40334902	1	ENSSSCT00000003195	ENSSSCG00000002891	ENSSSCG00000002891	-2.594791899	-0.582128657	40.02324902	2.51E-10	3.89E-09	
XLOC_023909	20136	20285	1	ENSSSCT00000027631	ENSSSCG00000028661	C16orf48	-2.589427468	-0.69004555	40.35657898	2.12E-10	3.33E-09	
XLOC_002541	28721405	28721552	1	ENSSSCT00000026320	ENSSSCG00000023403	ENSSSCG00000023403	-2.569466357	-0.070622662	55.63717443	8.72E-14	2.13E-12	
XLOC_012047	32446508	32446771	1	ENSSSCT00000008653	ENSSSCG00000007897	SNN	-2.563062902	-0.184637978	51.07489809	8.89E-13	1.88E-11	
XLOC_023825	17376	17639	1	ENSSSCT00000024463	ENSSSCG00000022831	SNN	-2.563062902	-0.184637978	51.07489809	8.89E-13	1.88E-11	
XLOC_002094	305471374	305471727	1	ENSSSCT00000023930	ENSSSCG00000027241	ENSSSCG00000027241	-2.559167252	1.790837086	98.25820945	3.67E-23	2.18E-21	
XLOC_013455	67947283	67947466	1	ENSSSCT00000006773	ENSSSCG00000006179	STAU2	-2.558693415	2.822501968	77.5414754	1.30E-18	5.37E-17	
XLOC_005392	99846480	99847381	1	ENSSSCT00000012827	ENSSSCG00000011717	IGSF10	-2.551178887	-0.118167916	36.78272764	1.32E-09	1.85E-08	
XLOC_002104	306853465	306853643	1	ENSSSCT00000006308	ENSSSCG00000005737	GFI1B	-2.547384782	0.973037986	71.23385584	3.17E-17	1.14E-15	
XLOC_001464	126147027	126147266	1	ENSSSCT00000024465	ENSSSCG00000023356	ENSSSCG00000023356	-2.545079445	0.375627449	56.04411934	7.09E-14	1.75E-12	
XLOC_017632	10799758	10799836	1	ENSSSCT00000029765	ENSSSCG00000021576	CD83	-2.53337237	4.444414317	107.8631459	2.88E-25	2.00E-23	
XLOC_000772	257809815	257810069	1	ENSSSCT00000005824	ENSSSCG00000005287	PSAT1	-2.521970745	1.581659484	59.15382918	1.46E-14	3.85E-13	
XLOC_013821	121866218	121866352	1	ENSSSCT00000007498	ENSSSCG00000006846	ENSSSCG00000006846	-2.521074546	2.716703662	79.92961603	3.88E-19	1.71E-17	
XLOC_001619	161527669	161527715	1	ENSSSCT00000005362	ENSSSCG00000004856	NFATC1	-2.499367209	3.684032396	116.4375062	3.81E-27	2.90E-25	
XLOC_007571	147606612	147606814	1	ENSSSCT00000017748	ENSSSCG00000016298	INPP5D	-2.497540321	6.279493801	133.4573243	7.18E-31	7.15E-29	
XLOC_023244	2	91	1	ENSSSCT00000026454	ENSSSCG00000021595	RRAD	-2.486708394	0.508257445	56.67614681	5.14E-14	1.29E-12	
XLOC_008246	70415642	70415761	1	ENSSSCT00000018559	ENSSSCG00000017046	EBF1	-2.486287415	1.153541974	71.16794495	3.28E-17	1.18E-15	
XLOC_009882	12191484	12191638	1	ENSSSCT00000031344	ENSSSCG00000021176	LPXN	-2.474753365	5.445619161	78.92958384	6.44E-19	2.79E-17	
XLOC_000378	137635281	137635491	1	ENSSSCT00000005147	ENSSSCG00000004661	MYEF2	-2.468949719	2.652416947	53.49094758	2.60E-13	5.91E-12	
XLOC_009975	29411332	29412311	1	ENSSSCT00000014533	ENSSSCG00000013307	LMO2	-2.466296974	4.451043292	119.8544839	6.81E-28	5.44E-26	
XLOC_018428	20764481	20764581	1	ENSSSCT00000001193	ENSSSCG00000001097	FAM65B	-2.464006992	3.959306971	121.6991717	2.69E-28	2.24E-26	
XLOC_016206	62350603	62350793	1	ENSSSCT00000003753	ENSSSCG00000003382	TAS1R1	-2.449513084	1.136691382	65.0637064	7.25E-16	2.29E-14	
XLOC_024206	72343340	72343401	1	ENSSSCT00000013612	ENSSSCG00000012446	P2RY10	-2.439221053	3.860435751	87.05781434	1.05E-20	5.25E-19	
XLOC_008218	58324295	58324433	1	ENSSSCT00000022305	ENSSSCG00000023671	ENSSSCG00000023671	-2.438464685	4.327275327	125.5086651	3.94E-29	3.52E-27	
XLOC_015959	46105269	46105298	1	ENSSSCT00000030037	ENSSSCG00000024568	ENSSSCG00000024568	-2.42938016	0.121528919	30.68356041	3.04E-08	3.38E-07	
XLOC_021746	1451	1478	1	ENSSSCT00000031067	ENSSSCG00000029691	CORO1A	-2.424726305	6.912772059	110.1920502	8.89E-26	6.42E-24	
XLOC_002106	307041086	307041840	1	ENSSSCT00000025107	ENSSSCG00000024166	SLC2A6	-2.422906045	5.119878086	47.98779786	4.29E-12	8.40E-11	
XLOC_024821	124505029	124505793	1	ENSSSCT00000013857	ENSSSCG00000012676	MBNL3	-2.422523449	1.432879566	64.24298902	1.10E-15	3.39E-14	
XLOC_016322	76928439	76928532	1	ENSSSCT00000025212	ENSSSCG00000026257	ENSSSCG00000024625	-2.422002097	7.685461311	88.3161395	5.58E-21	2.87E-19	
XLOC_024815	123691115	123691250	1	ENSSSCT00000013848	ENSSSCG00000012667	IGSF1	-2.41954808	-0.65072165	40.03930809	2.49E-10	3.86E-09	
XLOC_021466	149765472	149769757	1	ENSSSCT00000028554	ENSSSCG00000029806	IKZF1	-2.416799315	6.147819518	122.0363217	2.27E-28	1.90E-26	
XLOC_022390	583	768	1	ENSSSCT00000028359	ENSSSCG00000022871	ENSSSCG00000022871	-2.407269911	-0.155674396	39.66934618	3.01E-10	4.61E-09	
XLOC_019687	10837172	10837885	1	ENSSSCT00000009563	ENSSSCG00000008741	FGFBP1	-2.403124485	1.58607145	43.51627667	4.20E-11	7.27E-10	
XLOC_008696	41298141	41298244	1	ENSSSCT00000007935	ENSSSCG00000007252	DNMT3B	-2.401938189	3.265810529	95.07429732	1.83E-22	1.04E-20	
XLOC_003833	19498889	19501407	1	ENSSSCT00000018906	ENSSSCG00000017367	MPP2	-2.39959082	1.607291667	56.73012374	5.00E-14	1.25E-12	
XLOC_011211	59527575	59527857	1	ENSSSCT00000015171	ENSSSCG00000013885	FCHO1	-2.396321446	4.44635677	118.1643748	1.60E-27	1.23E-25	
XLOC_016537	134870835	134871287	1	ENSSSCT00000004211	ENSSSCG00000003805	PDE4B	-2.393893634	4.819059062	95.95417974	1.18E-22	6.70E-21	
XLOC_010857	5999046	6000491	1	ENSSSCT00000014204	ENSSSCG00000012994	TIGD3	-2.392220668	-0.248016187	43.53616271	4.16E-11	7.22E-10	
XLOC_016858	42960282	42960351	1	ENSSSCT00000003286	ENSSSCG00000002962	MAP4K1	-2.391414575	6.14288219	121.1168423	3.60E-28	2.97E-26	
XLOC_005266	73136411	73136569	1	ENSSSCT00000012637	ENSSSCG00000011547	CPNE9	-2.390052853	0.900104995	52.30674423	4.75E-13	1.04E-11	
XLOC_007028	125224090	125225745	1	ENSSSCT00000011609	ENSSSCG00000010613	ITPRIP	-2.389504728	3.042976156	107.3717222	3.69E-25	2.53E-23	
XLOC_006206	92234659	92235122	1	ENSSSCT00000011329	ENSSSCG00000010348	CDHR1	-2.389420301	1.192534729	46.74830437	8.07E-12	1.54E-10	
XLOC_021833	12328	12363	1	ENSSSCT00000027966	ENSSSCG00000026821	ENSSSCG00000026821	-2.368877743	0.608466491	51.63940238	6.67E-13	1.43E-11	
XLOC_012015	22971380	22971608	1	ENSSSCT00000032449	ENSSSCG00000025037	PRKCB	-2.368708632	1.672452347	75.37874345	3.89E-18	1.53E-16	
XLOC_011213	59728487	59728555	1	ENSSSCT00000015168	ENSSSCG00000013882	FAM129C	-2.365932811	2.8082591	101.0847284	8.81E-24	5.41E-22	
XLOC_004272	3715201	3715734	1	ENSSSCT00000012263	ENSSSCG00000011198	ENSSSCG00000011198	-2.360581798	3.413746542	116.7573483	3.24E-27	2.48E-25	
XLOC_003933	26359839	26359892	1	ENSSSCT00000019143	ENSSSCG00000017584	ENSSSCG00000017584	-2.358372045	6.240398428	131.5571277	1.87E-30	1.78E-28	
XLOC_019800	55506936	55507234	1	ENSSSCT00000009734	ENSSSCG00000008891	mars-01	-2.357176699	1.141596138	74.66553268	5.58E-18	2.14E-16	
XLOC_013148	112970344	112972130	1	ENSSSCT00000009311	ENSSSCG00000008509	RASGRP3	-2.35714396	5.077507033	76.46709677	2.24E-18	9.06E-17	
XLOC_018214	102381326	102381366	1	ENSSSCT00000002605	ENSSSCG00000002341	PAPLN	-2.356223735	2.753420464	78.06177344	9.99E-19	4.24E-17	
XLOC_021652	25747	25982	1	ENSSSCT00000028360	ENSSSCG00000024989	RFTN1	-2.354215169	2.153376536	75.37347642	3.90E-18	1.53E-16	
XLOC_003606	54501965	54502221	1	ENSSSCT00000019506	ENSSSCG00000017923	ALOX15	-2.353495425	3.196804304	28.91875872	7.55E-08	7.95E-07	
XLOC_003086	78361372	78363771	1	ENSSSCT00000010448	ENSSSCG00000009530	CCDC168	-2.353191628	0.528837399	42.86730767	5.86E-11	1.00E-09	
XLOC_019753	40100544	40101165	1	ENSSSCT00000009650	ENSSSCG00000008820	TEC	-2.35088407	4.649724819	106.8225481	4.87E-25	3.32E-23	
XLOC_024250	97443879	97444188	1	ENSSSCT00000013682	ENSSSCG00000012513	ENSSSCG00000012513	-2.349836404	0.524287241	51.69032769	6.50E-13	1.39E-11	
XLOC_019445	79851214	79851395	1	ENSSSCT00000024984	ENSSSCG00000023198	ENSSSCG00000023198	-2.349128002	4.683479764	85.44941853	2.38E-20	1.14E-18	
XLOC_012624	8159350	8159723	1	ENSSSCT00000025158	ENSSSCG00000030303	ACHE	-2.345826598	1.575123331	63.83087277	1.36E-15	4.12E-14	
XLOC_004139	52896988	52897566	1	ENSSSCT00000019470	ENSSSCG00000017893	FAM64A	-2.342755707	2.42503377	73.15882623	1.20E-17	4.48E-16	
XLOC_000454	148187752	148187786	1	ENSSSCT00000005290	ENSSSCG00000004791	RASGRP1	-2.342517565	5.889078511	93.95209422	3.23E-22	1.79E-20	
XLOC_016502	119074021	119074233	1	ENSSSCT00000004155	ENSSSCG00000003753	PDZK1IP1	-2.336631014	-0.397124838	41.37109508	1.26E-10	2.06E-09	
XLOC_007208	45495291	45495537	1	ENSSSCT00000017172	ENSSSCG00000015771	NEIL3	-2.327237014	3.452053644	77.61861097	1.25E-18	5.20E-17	
XLOC_014825	49530427	49530643	1	ENSSSCT00000000589	ENSSSCG00000000546	MANSC4	-2.325590696	0.160818147	43.12808209	5.13E-11	8.81E-10	
XLOC_024207	72545720	72546721	1	ENSSSCT00000031915	ENSSSCG00000030020	GPR174	-2.321077201	0.00969065	46.41018266	9.59E-12	1.80E-10	
XLOC_006224	97166335	97166568	1	CUFF.153.2	NA	WDFY4	-2.319979139	5.805864313	102.5150953	4.28E-24	2.74E-22	
XLOC_023969	7376934	7377104	1	ENSSSCT00000022263	ENSSSCG00000024809	CLCN4	-2.314483246	2.06595279	63.96034128	1.27E-15	3.89E-14	
XLOC_024688	72637036	72638037	1	ENSSSCT00000023362	ENSSSCG00000021734	GPR174	-2.313419613	0.003650863	46.13940569	1.10E-11	2.06E-10	
XLOC_001654	180970155	180973138	1	CUFF.28.3	NA	IGDCC4	-2.309648103	2.600508898	72.68360127	1.52E-17	5.64E-16	
XLOC_003895	22913243	22913697	1	ENSSSCT00000019046	ENSSSCG00000017493	ZPBP2	-2.309110884	0.804155773	50.27614731	1.34E-12	2.75E-11	
XLOC_011948	11538893	11538997	1	ENSSSCT00000008467	ENSSSCG00000007722	NCF1	-2.309019178	3.544127387	53.85102839	2.16E-13	4.99E-12	
XLOC_009942	16493479	16494628	1	ENSSSCT00000025570	ENSSSCG00000029890	ENSSSCG00000029890	-2.307665935	0.287422235	45.95394897	1.21E-11	2.26E-10	
XLOC_015446	59455717	59456170	1	ENSSSCT00000000642	ENSSSCG00000000597	LMO3	-2.304665409	0.722261004	51.34737942	7.74E-13	1.65E-11	
XLOC_021205	73081673	73081777	1	ENSSSCT00000017036	ENSSSCG00000015640	ENSSSCG00000015640	-2.297075179	-0.065376798	44.95355393	2.02E-11	3.64E-10	
XLOC_021767	32676	33197	1	ENSSSCT00000024752	ENSSSCG00000027672	SUOX	-2.284436166	4.846371989	94.92738365	1.97E-22	1.11E-20	
XLOC_003378	25368698	25368826	1	ENSSSCT00000024337	ENSSSCG00000027677	ABI3	-2.280371415	5.935439931	98.06566487	4.05E-23	2.40E-21	
XLOC_007797	79274182	79274328	1	ENSSSCT00000017314	ENSSSCG00000015901	GRB14	-2.279923443	1.042984593	54.62368767	1.46E-13	3.44E-12	
XLOC_008640	35991332	35991875	1	ENSSSCT00000029169	ENSSSCG00000023107	ENSSSCG00000023107	-2.275671267	-0.269560044	37.46958973	9.28E-10	1.33E-08	
XLOC_006624	41057257	41060542	1	ENSSSCT00000010822	ENSSSCG00000009874	RASAL1	-2.275173288	5.069686255	106.5689321	5.53E-25	3.72E-23	
XLOC_014392	119457085	119457615	1	ENSSSCT00000007444	ENSSSCG00000006796	CHI3L2	-2.272060346	0.335264487	35.24171823	2.91E-09	3.82E-08	
XLOC_009940	16434716	16434950	1	ENSSSCT00000014457	ENSSSCG00000013237	SPI1	-2.268827151	5.724704045	86.64458008	1.30E-20	6.34E-19	
XLOC_000175	59586283	59586664	1	ENSSSCT00000025979	ENSSSCG00000026943	MRAP2	-2.265405983	-0.34398102	25.86189647	3.67E-07	3.44E-06	
XLOC_021397	132262188	132262316	1	ENSSSCT00000026955	ENSSSCG00000027614	ENSSSCG00000027614	-2.264956797	1.656293712	48.72519109	2.94E-12	5.85E-11	
XLOC_023717	60644	61395	1	ENSSSCT00000029495	ENSSSCG00000026356	ENSSSCG00000026356	-2.264107599	1.938635241	60.39791417	7.75E-15	2.13E-13	
XLOC_001036	309824502	309824776	1	ENSSSCT00000026587	ENSSSCG00000023376	PARD6G	-2.264037195	3.088061273	83.2191224	7.34E-20	3.39E-18	
XLOC_013857	135970826	135970966	1	ENSSSCT00000007556	ENSSSCG00000006900	FAM69A	-2.250382802	2.839231282	55.8799196	7.70E-14	1.89E-12	
XLOC_009025	40141201	40141472	1	ENSSSCT00000007657	ENSSSCG00000006992	REM1	-2.245173055	-0.464939527	27.76480372	1.37E-07	1.39E-06	
XLOC_005288	76785644	76786158	1	ENSSSCT00000012693	ENSSSCG00000011596	TRH	-2.244247277	0.650147992	31.77976623	1.73E-08	2.00E-07	
XLOC_000228	84644862	84644885	1	ENSSSCT00000004878	ENSSSCG00000004415	ENSSSCG00000004415	-2.240966385	2.033203057	76.17624632	2.59E-18	1.04E-16	
XLOC_010883	6953588	6954223	1	ENSSSCT00000014254	ENSSSCG00000013041	FERMT3	-2.237752078	6.659103288	101.4495269	7.33E-24	4.54E-22	
XLOC_022748	1173	1378	1	ENSSSCT00000026362	ENSSSCG00000028401	PDE4B	-2.232360564	0.338350687	37.76244991	7.99E-10	1.16E-08	
XLOC_013564	97518820	97518996	1	ENSSSCT00000006986	ENSSSCG00000006375	LY9	-2.231484669	4.407307987	78.86734051	6.64E-19	2.87E-17	
XLOC_008031	147737271	147738085	1	ENSSSCT00000031988	ENSSSCG00000029948	ENSSSCG00000029948	-2.226782581	1.890690801	77.73322812	1.18E-18	4.95E-17	
XLOC_013420	48110058	48110091	1	ENSSSCT00000006707	ENSSSCG00000006115	RUNX1T1	-2.223702011	1.791059831	55.06697012	1.16E-13	2.80E-12	
XLOC_013503	84179876	84180059	1	ENSSSCT00000006860	ENSSSCG00000006261	TCEA1	-2.222986665	7.954127042	79.14392372	5.77E-19	2.51E-17	
XLOC_021455	144806836	144810164	1	ENSSSCT00000022338	ENSSSCG00000021068	TRAF5	-2.221571947	4.655290396	77.55543536	1.29E-18	5.35E-17	
XLOC_002261	26313638	26313695	1	ENSSSCT00000011937	ENSSSCG00000010908	PTPRC	-2.217314392	7.839928321	79.3883874	5.10E-19	2.22E-17	
XLOC_019254	10648967	10650934	1	ENSSSCT00000029642	ENSSSCG00000027862	FAM200B	-2.208231906	3.306157185	53.74857215	2.28E-13	5.24E-12	
XLOC_008848	64947371	64947793	1	ENSSSCT00000008216	ENSSSCG00000007504	RNPC1	-2.203787245	4.6485256	75.84443802	3.07E-18	1.22E-16	
XLOC_023667	373	435	1	ENSSSCT00000016999	ENSSSCG00000015606	ENSSSCG00000015606	-2.201037147	0.648748073	50.22607784	1.37E-12	2.82E-11	
XLOC_006419	143745490	143745523	1	ENSSSCT00000011711	ENSSSCG00000010705	GMFG	-2.198653168	4.459150785	61.25667245	5.01E-15	1.41E-13	
XLOC_004033	44387557	44391118	1	ENSSSCT00000023363	ENSSSCG00000022850	RHBDL3	-2.195021175	0.267978932	44.21154065	2.95E-11	5.19E-10	
XLOC_003326	22410674	22410851	1	ENSSSCT00000019020	ENSSSCG00000017471	CDC6	-2.194300674	4.239581411	65.17947825	6.84E-16	2.18E-14	
XLOC_003008	26204988	26205038	1	ENSSSCT00000010341	ENSSSCG00000009434	RGC32	-2.193458795	2.373996595	64.31967364	1.06E-15	3.28E-14	
XLOC_014129	91272047	91272617	1	ENSSSCT00000006917	ENSSSCG00000006310	POU2F1	-2.192340661	0.387062849	43.41280596	4.43E-11	7.66E-10	
XLOC_014507	2169173	2169252	1	ENSSSCT00000000026	ENSSSCG00000000025	PARVG	-2.187377661	4.760545036	88.2483697	5.77E-21	2.96E-19	
XLOC_001992	293001771	293002016	1	ENSSSCT00000006060	ENSSSCG00000005510	PHF19	-2.184658808	2.685092287	80.90138936	2.37E-19	1.06E-17	
XLOC_020002	129822230	129826200	1	ENSSSCT00000030538	ENSSSCG00000028367	DAPP1	-2.182632753	6.15217028	85.39056455	2.45E-20	1.17E-18	
XLOC_007591	151914130	151914166	1	ENSSSCT00000017784	ENSSSCG00000016331	RAMP1	-2.181603538	2.483967561	67.0523734	2.64E-16	8.73E-15	
XLOC_020504	74313866	74314042	1	ENSSSCT00000017062	ENSSSCG00000015664	CD55	-2.180140033	1.573692925	54.80233409	1.33E-13	3.15E-12	
XLOC_000097	32049106	32049199	1	ENSSSCT00000004605	ENSSSCG00000004166	AHI1	-2.179652689	3.627425556	68.26355424	1.43E-16	4.82E-15	
XLOC_013355	20940251	20940280	1	ENSSSCT00000006589	ENSSSCG00000027762	TNFRSF11B	-2.177971275	-0.308150323	29.49402548	5.61E-08	6.03E-07	
XLOC_014577	8916285	8917552	1	ENSSSCT00000000148	ENSSSCG00000000142	FOXRED2	-2.175738298	3.017760453	76.4605636	2.25E-18	9.07E-17	
XLOC_007379	101733011	101733605	1	ENSSSCT00000031268	ENSSSCG00000025134	FAM171B	-2.175253319	4.25148457	50.6073667	1.13E-12	2.36E-11	
XLOC_009492	7145222	7145593	1	ENSSSCT00000017925	ENSSSCG00000016462	CLCN1	-2.17168322	3.018641177	41.92736145	9.47E-11	1.57E-09	
XLOC_012477	120246445	120246511	1	ENSSSCT00000009384	ENSSSCG00000008576	DTNB	-2.171288687	2.931349125	61.7732566	3.85E-15	1.10E-13	
XLOC_021496	25774	26984	1	ENSSSCT00000026922	ENSSSCG00000021742	RRM2	-2.169612139	6.532870718	81.4132743	1.83E-19	8.24E-18	
XLOC_017038	51805504	51806023	1	ENSSSCT00000003595	ENSSSCG00000003236	ENSSSCG00000003236	-2.167504044	1.652085732	67.72013447	1.88E-16	6.29E-15	
XLOC_019570	129881481	129881843	1	ENSSSCT00000027973	ENSSSCG00000026779	ENSSSCG00000026779	-2.16731914	2.506382491	55.39683823	9.85E-14	2.39E-12	
XLOC_017425	111645960	111646905	1	ENSSSCT00000025323	ENSSSCG00000030018	ZNF396	-2.166594112	-0.024214725	37.72002035	8.17E-10	1.18E-08	
XLOC_009155	59183330	59187794	1	ENSSSCT00000008184	ENSSSCG00000007477	NFATC2	-2.166367004	5.312528558	105.0604962	1.18E-24	7.86E-23	
XLOC_015308	22937054	22937242	1	ENSSSCT00000000402	ENSSSCG00000000376	SUOX	-2.162718307	3.682466113	70.23324812	5.27E-17	1.85E-15	
XLOC_018616	33129268	33129677	1	ENSSSCT00000001666	ENSSSCG00000001494	BAG2	-2.162435411	1.757191665	48.21516522	3.82E-12	7.53E-11	
XLOC_011722	149143255	149144157	1	ENSSSCT00000028996	ENSSSCG00000027249	ENSSSCG00000027249	-2.160720194	-0.05425526	35.21982844	2.95E-09	3.85E-08	
XLOC_009811	6992733	6992792	1	ENSSSCT00000014255	ENSSSCG00000013042	CCDC88B	-2.158948672	5.749725089	72.74998005	1.47E-17	5.48E-16	
XLOC_002518	26249079	26249093	1	ENSSSCT00000011934	ENSSSCG00000010907	CD45	-2.157502091	5.444889986	70.22275733	5.30E-17	1.85E-15	
XLOC_024493	17136244	17138987	1	ENSSSCT00000013301	ENSSSCG00000012160	SH3KBP1	-2.151061245	5.471371443	96.14601063	1.07E-22	6.15E-21	
XLOC_002339	48033387	48033772	1	ENSSSCT00000028490	ENSSSCG00000028835	ENSSSCG00000028835	-2.144775352	1.776900197	17.74640944	2.52E-05	1.54E-04	
XLOC_016774	25490378	25490748	1	ENSSSCT00000024773	ENSSSCG00000022722	ENSSSCG00000022722	-2.144183105	4.618210441	79.48003287	4.87E-19	2.13E-17	
XLOC_016658	487986	488283	1	ENSSSCT00000028144	ENSSSCG00000021971	DPEP1	-2.140523991	8.509801979	26.33997958	2.86E-07	2.74E-06	
XLOC_008905	12182620	12185118	1	ENSSSCT00000007691	ENSSSCG00000007022	ANK1	-2.139733041	0.862066397	35.711371	2.29E-09	3.06E-08	
XLOC_022853	21	97	1	ENSSSCT00000031269	ENSSSCG00000028936	ENSSSCG00000028936	-2.13797822	2.79897953	24.50851631	7.40E-07	6.56E-06	
XLOC_006562	26522399	26524144	1	ENSSSCT00000010690	ENSSSCG00000009751	FZD10	-2.136731926	-1.037129402	22.51707328	2.08E-06	1.67E-05	
XLOC_005778	1421040	1421297	1	ENSSSCT00000010506	ENSSSCG00000009585	GADD45G	-2.135505061	3.585461757	64.91625444	7.81E-16	2.45E-14	
XLOC_009987	31485151	31485305	1	ENSSSCT00000014546	ENSSSCG00000013320	PAX6	-2.131405246	0.864290941	39.04388484	4.14E-10	6.26E-09	
XLOC_012989	66285673	66286889	1	ENSSSCT00000009036	ENSSSCG00000008250	ENSSSCG00000008250	-2.13090927	-0.131551609	27.24944504	1.79E-07	1.77E-06	
XLOC_009749	3806257	3806883	1	ENSSSCT00000014112	ENSSSCG00000012909	PTPRCAP	-2.130204455	6.04486782	66.25441242	3.96E-16	1.29E-14	
XLOC_009235	7134211	7134445	1	ENSSSCT00000031482	ENSSSCG00000028274	FAM131B	-2.126736381	3.432390602	63.55006984	1.56E-15	4.67E-14	
XLOC_002529	28017151	28018987	1	ENSSSCT00000030452	ENSSSCG00000027928	TMEM9	-2.123536756	3.079004663	66.98418436	2.74E-16	9.02E-15	
XLOC_009591	26651197	26651543	1	ENSSSCT00000018088	ENSSSCG00000016614	PTPRZ1	-2.122949772	0.995665048	41.84743441	9.87E-11	1.63E-09	
XLOC_011388	72827624	72827937	1	ENSSSCT00000014803	ENSSSCG00000013553	VAV1	-2.112254892	5.908833126	87.36859276	9.01E-21	4.56E-19	
XLOC_009479	6542444	6542603	1	ENSSSCT00000027326	ENSSSCG00000027024	ASIC3	-2.109830207	-0.010152441	35.53953904	2.50E-09	3.32E-08	
XLOC_004332	26306729	26307291	1	ENSSSCT00000026535	ENSSSCG00000022773	NP_001032224.1	-2.109823139	1.345465657	59.14152728	1.47E-14	3.86E-13	
XLOC_017220	72580427	72581350	1	ENSSSCT00000003885	ENSSSCG00000003497	PLA2G2D	-2.10317351	4.454355289	31.05036468	2.51E-08	2.85E-07	
XLOC_004612	89869621	89869840	1	ENSSSCT00000012775	ENSSSCG00000011670	ACPL2	-2.102598853	4.981038947	80.07079291	3.61E-19	1.60E-17	
XLOC_012200	49192957	49193122	1	ENSSSCT00000008904	ENSSSCG00000008128	DUSP2	-2.100406043	3.81133906	72.67106334	1.53E-17	5.66E-16	
XLOC_019446	79970757	79971267	1	ENSSSCT00000009864	ENSSSCG00000009007	ENSSSCG00000009007	-2.099188727	4.140663439	72.13904447	2.01E-17	7.32E-16	
XLOC_014943	71997707	71997928	1	ENSSSCT00000000830	ENSSSCG00000000766	CECR2	-2.098774528	1.755980216	59.1765392	1.44E-14	3.82E-13	
XLOC_021103	53830781	53830848	1	ENSSSCT00000016501	ENSSSCG00000015135	SORL1	-2.097833945	5.911156533	83.70313417	5.75E-20	2.69E-18	
XLOC_002491	16598158	16598734	1	ENSSSCT00000028077	ENSSSCG00000023660	PARP1	-2.094620291	6.406178996	87.13299366	1.01E-20	5.08E-19	
XLOC_002298	36249855	36250069	1	ENSSSCT00000012003	ENSSSCG00000010966	CCL19	-2.090991786	5.317785504	52.61155914	4.06E-13	9.03E-12	
XLOC_019399	71614961	71615420	1	ENSSSCT00000009795	ENSSSCG00000008942	DCK	-2.089308726	6.01963009	61.02051989	5.65E-15	1.57E-13	
XLOC_009431	55903102	55903309	1	ENSSSCT00000018233	ENSSSCG00000016751	GCK	-2.087539444	2.933313362	44.36833533	2.72E-11	4.81E-10	
XLOC_002543	28850285	28850659	1	ENSSSCT00000011955	ENSSSCG00000010924	UBE2T	-2.083933013	4.78345095	62.26661659	3.00E-15	8.66E-14	
XLOC_002931	3039199	3041333	1	ENSSSCT00000028975	ENSSSCG00000030113	SHISA2	-2.068420822	1.317594858	50.50621087	1.19E-12	2.48E-11	
XLOC_016967	49552040	49553972	1	ENSSSCT00000003476	ENSSSCG00000003135	KCNJ14	-2.067793245	0.543617122	40.48266025	1.98E-10	3.15E-09	
XLOC_009284	14899316	14899438	1	ENSSSCT00000018000	ENSSSCG00000016532	WDR91	-2.065632395	5.048235783	100.7183634	1.06E-23	6.44E-22	
XLOC_009395	50050530	50050908	1	CUFF.220.3	NA	HOXA7	-2.062113737	0.560923776	37.8989269	7.45E-10	1.08E-08	
XLOC_003262	18972142	18972363	1	ENSSSCT00000032204	ENSSSCG00000027878	DBF4B	-2.061219406	-0.011638319	37.00388724	1.18E-09	1.66E-08	
XLOC_019301	33109939	33110123	1	ENSSSCT00000032423	ENSSSCG00000024428	CHRNA9	-2.056908146	-0.132778305	29.76506932	4.88E-08	5.27E-07	
XLOC_012191	48408142	48408372	1	ENSSSCT00000008895	ENSSSCG00000008119	KCNIP3	-2.056667738	0.74389746	32.73069704	1.06E-08	1.27E-07	
XLOC_004624	91594733	91596334	1	ENSSSCT00000023649	ENSSSCG00000022031	CHST2	-2.056144083	3.589183311	86.51329227	1.39E-20	6.73E-19	
XLOC_007090	145096700	145096890	1	ENSSSCT00000024468	ENSSSCG00000029482	CHST15	-2.049027368	4.494465935	75.25093383	4.15E-18	1.62E-16	
XLOC_014834	51429364	51429443	1	ENSSSCT00000030248	ENSSSCG00000028552	BHLHE41	-2.048318741	3.168710609	59.42349076	1.27E-14	3.38E-13	
XLOC_019723	31792550	31792874	1	ENSSSCT00000025896	ENSSSCG00000023785	ENSSSCG00000023785	-2.040981968	0.707153985	35.45378828	2.61E-09	3.46E-08	
XLOC_001369	94386961	94388220	1	ENSSSCT00000004924	ENSSSCG00000004458	TPBG	-2.039407611	0.707998688	37.48209767	9.23E-10	1.32E-08	
XLOC_004983	2433541	2433749	1	ENSSSCT00000032548	ENSSSCG00000024938	SH3BP5	-2.03753541	4.35861965	83.86816482	5.29E-20	2.48E-18	
XLOC_004179	54994927	54995067	1	ENSSSCT00000029953	ENSSSCG00000030263	CHRNB1	-2.037070644	2.167671679	68.4574123	1.30E-16	4.41E-15	
XLOC_016797	33099684	33100708	1	ENSSSCT00000026506	ENSSSCG00000022333	C16orf87	-2.033097089	3.237234523	54.79629632	1.34E-13	3.16E-12	
XLOC_019448	80945044	80945329	1	ENSSSCT00000009871	ENSSSCG00000009012	TMEM154	-2.032656326	1.570379362	52.21062252	4.99E-13	1.09E-11	
XLOC_004677	115121493	115121651	1	ENSSSCT00000012851	ENSSSCG00000011740	SERPINI1	-2.03142939	4.051938737	64.97093578	7.60E-16	2.39E-14	
XLOC_001538	145522853	145523970	1	ENSSSCT00000005253	ENSSSCG00000004754	CHAC1	-2.030785147	1.22438149	36.64505629	1.42E-09	1.97E-08	
XLOC_003891	22792286	22792450	1	ENSSSCT00000019041	ENSSSCG00000017488	CSF3	-2.030066034	-0.753409403	22.64312455	1.95E-06	1.58E-05	
XLOC_016963	49204889	49205216	1	ENSSSCT00000003469	ENSSSCG00000003128	LIG1	-2.028676767	6.394999105	92.47532213	6.82E-22	3.67E-20	
XLOC_005552	148511700	148512535	1	ENSSSCT00000013002	ENSSSCG00000011885	FBXO40	-2.025760114	0.814554355	39.88279685	2.70E-10	4.15E-09	
XLOC_006024	50669019	50669728	1	ENSSSCT00000010972	ENSSSCG00000010015	OSBP2	-2.023309335	1.123354747	26.18808128	3.10E-07	2.94E-06	
XLOC_001490	137480812	137481029	1	ENSSSCT00000028351	ENSSSCG00000026096	DUT	-2.021143419	4.664671629	59.92278463	9.87E-15	2.66E-13	
XLOC_003220	14104697	14105098	1	ENSSSCT00000018804	ENSSSCG00000017274	PITPNC1	-2.020641809	2.856126948	50.99505168	9.26E-13	1.96E-11	
XLOC_007353	91420236	91420671	1	ENSSSCT00000017405	ENSSSCG00000015984	HOXD4	-2.016968242	1.121701057	45.48791397	1.54E-11	2.83E-10	
XLOC_014170	97379620	97382036	1	ENSSSCT00000006982	ENSSSCG00000006372	ARHGAP30	-2.013682652	7.013209476	87.63810024	7.86E-21	3.99E-19	
XLOC_012706	18861196	18864675	1	ENSSSCT00000032185	ENSSSCG00000027933	SBK1	-2.011993597	3.148488479	64.25529615	1.09E-15	3.38E-14	
XLOC_009755	4385769	4386070	1	ENSSSCT00000029033	ENSSSCG00000024837	SYT12	-2.008331696	2.304207865	30.90646984	2.71E-08	3.05E-07	
XLOC_021878	54452	54865	1	ENSSSCT00000024895	ENSSSCG00000022846	SLC4A3	-2.007009286	1.749886615	61.04899409	5.57E-15	1.55E-13	
XLOC_017963	58504885	58504929	1	ENSSSCT00000002037	ENSSSCG00000001818	FES	-2.005131549	5.665060743	76.14465383	2.64E-18	1.05E-16	
XLOC_015271	20667163	20667861	1	ENSSSCT00000023553	ENSSSCG00000026482	ENSSSCG00000026482	-2.003639429	2.063161785	33.57952539	6.84E-09	8.48E-08	
XLOC_002368	54365914	54365987	1	ENSSSCT00000028862	ENSSSCG00000030156	APBB1IP	-1.999436092	3.974946061	61.81471223	3.77E-15	1.08E-13	
XLOC_001554	146138910	146139000	1	ENSSSCT00000024985	ENSSSCG00000025031	ENSSSCG00000025031	-1.996495232	0.786198251	41.65896027	1.09E-10	1.78E-09	
XLOC_000397	142589884	142589985	1	CUFF.21.2	NA	SERINC4	-1.992091198	3.227377416	66.10257811	4.28E-16	1.40E-14	
XLOC_016288	73017376	73017762	1	ENSSSCT00000026673	ENSSSCG00000021259	CDA	-1.991515893	3.242507111	36.05321588	1.92E-09	2.60E-08	
XLOC_013915	6135474	6136089	1	ENSSSCT00000006524	ENSSSCG00000005941	KHDRBS3	-1.990645018	0.162757337	36.63251037	1.43E-09	1.98E-08	
XLOC_017248	76831764	76831833	1	ENSSSCT00000003946	ENSSSCG00000003552	C1ORF135	-1.982273231	0.780165549	43.90460918	3.45E-11	6.02E-10	
XLOC_015397	42892559	42894141	1	ENSSSCT00000000564	ENSSSCG00000000522	NAP1L1	-1.981901227	7.952041564	50.72574381	1.06E-12	2.23E-11	
XLOC_010816	3886506	3887000	1	ENSSSCT00000014118	ENSSSCG00000012915	CLCF1	-1.980076357	0.857281427	48.15207421	3.94E-12	7.77E-11	
XLOC_016169	58019251	58019500	1	ENSSSCT00000003697	ENSSSCG00000003330	TNFRSF18	-1.977063447	1.323484971	33.76760676	6.21E-09	7.75E-08	
XLOC_024686	71481819	71482841	1	ENSSSCT00000013608	ENSSSCG00000012443	CYSLTR1	-1.976565919	0.485063271	33.21905367	8.23E-09	1.01E-07	
XLOC_024253	97745856	97749998	1	ENSSSCT00000013688	ENSSSCG00000012519	GPRASP1	-1.975539181	2.077021378	56.83999794	4.73E-14	1.19E-12	
XLOC_023798	29006	29079	1	ENSSSCT00000023284	ENSSSCG00000030179	ENSSSCG00000030179	-1.97039004	-0.195234392	30.68234755	3.04E-08	3.38E-07	
XLOC_015272	20677944	20678087	1	ENSSSCT00000000316	ENSSSCG00000000295	NCKAP1L	-1.969361759	4.950113615	81.16643508	2.07E-19	9.27E-18	
XLOC_023053	9151	9445	1	ENSSSCT00000023651	ENSSSCG00000029754	SLC39A2	-1.965742329	-0.623344591	22.16907977	2.50E-06	1.96E-05	
XLOC_013058	80747565	80749186	1	ENSSSCT00000024583	ENSSSCG00000027527	ENSSSCG00000027527	-1.963297859	3.621158879	54.93647312	1.24E-13	2.97E-12	
XLOC_008115	22122508	22122608	1	ENSSSCT00000018326	ENSSSCG00000016831	SPEF2	-1.963112606	1.514701651	32.92233251	9.59E-09	1.16E-07	
XLOC_018579	28048460	28049253	1	ENSSSCT00000001592	ENSSSCG00000001439	GPSM3	-1.962935622	4.929458334	76.86212395	1.83E-18	7.46E-17	
XLOC_000171	59101858	59101967	1	CUFF.9.2	NA	KCNQ5	-1.955174865	2.455836336	56.60428345	5.33E-14	1.33E-12	
XLOC_006276	113794196	113794740	1	ENSSSCT00000011460	ENSSSCG00000010472	HHEX	-1.952045706	3.475162374	51.9509707	5.69E-13	1.23E-11	
XLOC_004775	141266873	141269495	1	ENSSSCT00000012940	ENSSSCG00000011828	FAM43A	-1.950880398	3.818771473	69.48613214	7.70E-17	2.67E-15	
XLOC_018590	29241940	29242973	1	ENSSSCT00000001619	ENSSSCG00000001459	SBAB-554F3.4	-1.945201412	2.647907536	58.80064229	1.74E-14	4.57E-13	
XLOC_005765	217446028	217446599	1	ENSSSCT00000029647	ENSSSCG00000025133	ITGB2	-1.94467373	6.181811469	77.9672258	1.05E-18	4.42E-17	
XLOC_010125	59752658	59753052	1	ENSSSCT00000015165	ENSSSCG00000013879	SLC27A1	-1.94381042	1.782783976	57.21426411	3.91E-14	9.94E-13	
XLOC_004812	148308764	148308873	1	ENSSSCT00000012997	ENSSSCG00000011881	IQCB1	-1.94250078	1.934599187	58.71348435	1.82E-14	4.76E-13	
XLOC_013198	119785952	119786984	1	ENSSSCT00000009378	ENSSSCG00000008572	FAM59B	-1.941423238	0.034425036	24.27491606	8.35E-07	7.29E-06	
XLOC_011477	78183347	78183489	1	ENSSSCT00000014681	ENSSSCG00000013437	TCF3	-1.94139439	5.531307238	74.59237544	5.79E-18	2.21E-16	
XLOC_012409	106662022	106662160	1	ENSSSCT00000026462	ENSSSCG00000024293	TMEM178	-1.939319036	0.06405866	37.31654763	1.00E-09	1.43E-08	
XLOC_020681	132314885	132315067	1	ENSSSCT00000016910	ENSSSCG00000015523	RALGPS2	-1.936841192	2.679978507	52.14155614	5.16E-13	1.12E-11	
XLOC_015785	25498905	25499067	1	ENSSSCT00000026378	ENSSSCG00000021522	ENSSSCG00000021522	-1.929504882	2.105907084	51.70706555	6.44E-13	1.39E-11	
XLOC_018309	128249067	128249418	1	ENSSSCT00000002789	ENSSSCG00000002511	HHIPL1	-1.925795735	1.222242037	46.68766802	8.33E-12	1.58E-10	
XLOC_016665	870446	870551	1	ENSSSCT00000026558	ENSSSCG00000024853	ENSSSCG00000024853	-1.925609837	1.239596417	13.5247774	2.35E-04	1.12E-03	
XLOC_024711	90542826	90544608	1	ENSSSCT00000013654	ENSSSCG00000012487	XKRX	-1.925127774	0.871726764	37.99517152	7.09E-10	1.04E-08	
XLOC_012637	10337657	10338006	1	ENSSSCT00000008447	ENSSSCG00000007704	NSUN5	-1.924391099	4.627309663	92.16039938	7.99E-22	4.29E-20	
XLOC_007116	153183591	153184201	1	ENSSSCT00000011786	ENSSSCG00000010772	ADAM8	-1.920598048	3.063434101	51.97659718	5.62E-13	1.22E-11	
XLOC_011825	162099157	162099477	1	ENSSSCT00000015914	ENSSSCG00000014564	ENSSSCG00000014564	-1.920357303	7.387910711	40.00856951	2.53E-10	3.92E-09	
XLOC_019724	32171423	32171497	1	ENSSSCT00000009614	ENSSSCG00000008788	ENSSSCG00000008788	-1.919405338	5.580144361	59.93707671	9.79E-15	2.64E-13	
XLOC_008977	35882699	35887409	1	ENSSSCT00000007812	ENSSSCG00000007140	SMOX	-1.919101691	2.811346807	68.78695481	1.10E-16	3.74E-15	
XLOC_001510	142483492	142483504	1	ENSSSCT00000005185	ENSSSCG00000004695	WDR76	-1.917851225	5.025272979	63.21344937	1.85E-15	5.48E-14	
XLOC_013416	45690145	45690337	1	ENSSSCT00000006692	ENSSSCG00000006101	RAD54B	-1.917523169	2.166778477	35.39516818	2.69E-09	3.56E-08	
XLOC_016254	68659247	68659384	1	ENSSSCT00000003835	ENSSSCG00000003454	KAZN	-1.915480766	1.11232	41.4951658	1.18E-10	1.94E-09	
XLOC_008770	51696566	51696794	1	ENSSSCT00000008062	ENSSSCG00000007366	MYBL2	-1.914447831	6.267625449	62.22069889	3.07E-15	8.85E-14	
XLOC_003820	18813060	18813075	1	ENSSSCT00000018885	ENSSSCG00000017349	ADAM11	-1.910705304	-0.366742639	20.53651861	5.85E-06	4.19E-05	
XLOC_024162	63287498	63287695	1	ENSSSCT00000022432	ENSSSCG00000021647	EDA	-1.90574576	0.516586941	30.78545756	2.88E-08	3.22E-07	
XLOC_017591	408055	408205	1	ENSSSCT00000024576	ENSSSCG00000027047	ENSSSCG00000027047	-1.902123036	2.411480932	55.69206967	8.48E-14	2.07E-12	
XLOC_017518	147320008	147320569	1	ENSSSCT00000004271	ENSSSCG00000003859	ZCCHC11	-1.900695081	4.674404235	65.98574205	4.54E-16	1.47E-14	
XLOC_016062	51096700	51096769	1	ENSSSCT00000003572	ENSSSCG00000003216	POLD1	-1.898792902	5.972479801	63.79104206	1.38E-15	4.20E-14	
XLOC_016651	98891	98906	1	ENSSSCT00000002927	ENSSSCG00000002637	DBNDD1	-1.897428803	-0.865450953	22.01412868	2.71E-06	2.11E-05	
XLOC_024341	122143027	122143083	1	ENSSSCT00000013833	ENSSSCG00000012652	SASH3	-1.896349214	5.596125468	86.84242787	1.18E-20	5.75E-19	
XLOC_012292	71804703	71804798	1	ENSSSCT00000009071	ENSSSCG00000008282	WDR54	-1.895275179	0.719119623	37.72032842	8.16E-10	1.18E-08	
XLOC_023799	34249	34333	1	ENSSSCT00000022948	ENSSSCG00000021759	ENSSSCG00000021759	-1.893022985	0.14776967	28.43394836	9.70E-08	1.01E-06	
XLOC_019722	31769682	31770281	1	ENSSSCT00000009612	ENSSSCG00000008786	TMEM156	-1.892874213	3.117771086	44.10823605	3.11E-11	5.46E-10	
XLOC_004720	131013295	131014214	1	ENSSSCT00000012887	ENSSSCG00000011775	KLHL24	-1.892522097	4.643453875	64.95391774	7.67E-16	2.41E-14	
XLOC_000303	118623388	118623534	1	ENSSSCT00000005032	ENSSSCG00000004555	ENSSSCG00000004555	-1.892335347	3.295012709	37.96189865	7.21E-10	1.05E-08	
XLOC_009044	42116178	42117511	1	ENSSSCT00000007953	ENSSSCG00000007268	E2F1	-1.891146654	5.239545595	81.19515011	2.04E-19	9.17E-18	
XLOC_023682	77050	77308	1	ENSSSCT00000022707	ENSSSCG00000025167	ENSSSCG00000025167	-1.890409442	3.760026946	63.55899333	1.56E-15	4.67E-14	
XLOC_007201	43346318	43346470	1	ENSSSCT00000031972	ENSSSCG00000029990	PBD-2	-1.89022563	1.624278285	42.54536127	6.91E-11	1.17E-09	
XLOC_004545	76027910	76028470	1	ENSSSCT00000012675	ENSSSCG00000011582	CAND2	-1.889016147	2.799970227	64.98919435	7.53E-16	2.38E-14	
XLOC_018203	99860648	99860837	1	ENSSSCT00000002576	ENSSSCG00000002314	SMOC1	-1.883824185	1.827574648	52.1530242	5.13E-13	1.12E-11	
XLOC_015273	20696169	20696366	1	ENSSSCT00000027893	ENSSSCG00000027828	ENSSSCG00000027828	-1.883013069	3.283433555	49.11316068	2.42E-12	4.84E-11	
XLOC_006421	143767001	143767040	1	ENSSSCT00000011710	ENSSSCG00000010704	LRFN1	-1.882386822	-0.170018155	22.11785006	2.56E-06	2.01E-05	
XLOC_023594	5741	5939	1	ENSSSCT00000025630	ENSSSCG00000024150	ENSSSCG00000024150	-1.881642581	3.437531883	74.221185	6.98E-18	2.64E-16	
XLOC_022995	668	1222	1	ENSSSCT00000030232	ENSSSCG00000024208	F12	-1.880047673	3.856770746	31.97123276	1.56E-08	1.83E-07	
XLOC_015036	92308676	92311110	1	ENSSSCT00000000985	ENSSSCG00000000901	FGD6	-1.879980516	3.459672823	60.40638895	7.72E-15	2.13E-13	
XLOC_007282	73001694	73001825	1	ENSSSCT00000017291	ENSSSCG00000015879	DAPL1	-1.877691287	-0.325503632	25.79572629	3.80E-07	3.55E-06	
XLOC_023912	30272	30384	1	ENSSSCT00000029927	ENSSSCG00000021021	ENSSSCG00000021021	-1.877404796	4.031163565	63.77533069	1.39E-15	4.21E-14	
XLOC_010268	69768300	69768336	1	ENSSSCT00000014894	ENSSSCG00000013639	SLC44A2	-1.874975519	6.88233723	91.95616607	8.86E-22	4.74E-20	
XLOC_014859	61054166	61054340	1	ENSSSCT00000000652	ENSSSCG00000000606	MGP	-1.872865282	6.394626073	66.03762646	4.42E-16	1.44E-14	
XLOC_021595	6630	7268	1	ENSSSCT00000026488	ENSSSCG00000024785	ANKLE1	-1.872579841	1.782204125	43.2177324	4.90E-11	8.43E-10	
XLOC_015484	66198251	66198427	1	ENSSSCT00000031587	ENSSSCG00000025537	PTPN6	-1.86947911	7.434791841	85.04812789	2.91E-20	1.39E-18	
XLOC_004309	23613451	23613549	1	ENSSSCT00000027443	ENSSSCG00000024222	MLH1	-1.866661365	4.103771353	66.57852675	3.36E-16	1.10E-14	
XLOC_012562	746182	746350	1	ENSSSCT00000008281	ENSSSCG00000007549	CYP2W1	-1.863869801	2.956729074	25.36967029	4.73E-07	4.34E-06	
XLOC_022340	1646	1778	1	ENSSSCT00000025373	ENSSSCG00000026255	ENSSSCG00000026255	-1.860437066	5.38442752	62.39187212	2.81E-15	8.16E-14	
XLOC_009433	55932004	55932055	1	ENSSSCT00000018235	ENSSSCG00000016753	POLD2	-1.86024669	5.082218664	65.09203925	7.15E-16	2.27E-14	
XLOC_011330	69309460	69309866	1	ENSSSCT00000014923	ENSSSCG00000013659	DNMT1	-1.859649111	7.407537978	77.23076609	1.52E-18	6.20E-17	
XLOC_021416	136173508	136173694	1	ENSSSCT00000016940	ENSSSCG00000015550	RGS16	-1.858631339	-0.8022932	21.09716127	4.37E-06	3.27E-05	
XLOC_008306	6168456	6172625	1	ENSSSCT00000018280	ENSSSCG00000016792	FAM134B	-1.858268363	5.874939881	46.98180705	7.16E-12	1.37E-10	
XLOC_006246	102560761	102560900	1	ENSSSCT00000028498	ENSSSCG00000027984	ZWINT	-1.853867729	3.668727301	49.32723195	2.17E-12	4.37E-11	
XLOC_016927	46206200	46206661	1	ENSSSCT00000003396	ENSSSCG00000003059	ZNF428	-1.83833774	3.071155353	57.96626508	2.67E-14	6.84E-13	
XLOC_005848	17859679	17859815	1	ENSSSCT00000010639	ENSSSCG00000009704	HMGB2	-1.837162825	7.286452098	52.7382943	3.81E-13	8.50E-12	
XLOC_003053	69660260	69663290	1	ENSSSCT00000010405	ENSSSCG00000009490	DCT	-1.835371041	1.247090381	42.32181467	7.74E-11	1.30E-09	
XLOC_003347	23457943	23458032	1	ENSSSCT00000019061	ENSSSCG00000017508	STAC2	-1.831779287	1.646895285	37.88172485	7.52E-10	1.09E-08	
XLOC_009287	15596721	15596887	1	ENSSSCT00000018009	ENSSSCG00000016539	AKR1B1	-1.831246954	5.043364807	76.50008593	2.20E-18	8.93E-17	
XLOC_014520	3698552	3698844	1	ENSSSCT00000000042	ENSSSCG00000000040	sep-03	-1.829964518	0.363390723	34.40639861	4.47E-09	5.70E-08	
XLOC_011715	148291970	148293201	1	ENSSSCT00000015699	ENSSSCG00000014369	CD14	-1.829429377	2.855311473	64.36506114	1.03E-15	3.22E-14	
XLOC_021403	132894169	132897167	1	ENSSSCT00000023854	ENSSSCG00000021464	SOAT1	-1.824792491	4.769341638	45.82751149	1.29E-11	2.40E-10	
XLOC_023691	190250	190312	1	ENSSSCT00000024910	ENSSSCG00000028515	ENSSSCG00000028515	-1.823982849	0.753745437	35.99013828	1.98E-09	2.68E-08	
XLOC_012331	77045236	77045499	1	ENSSSCT00000009138	ENSSSCG00000008344	ARHGAP25	-1.822322899	6.052830768	69.08486093	9.43E-17	3.24E-15	
XLOC_000702	230981734	230981914	1	ENSSSCT00000005714	ENSSSCG00000005183	PSIP1	-1.822005734	4.970222214	47.29039189	6.12E-12	1.18E-10	
XLOC_010386	77642049	77642138	1	ENSSSCT00000031323	ENSSSCG00000027565	HMHA1	-1.821817401	6.836503024	72.5648484	1.62E-17	5.96E-16	
XLOC_008416	49240850	49244736	1	ENSSSCT00000025361	ENSSSCG00000025852	ENSSSCG00000025852	-1.819403506	2.917686056	70.47902967	4.65E-17	1.64E-15	
XLOC_000310	119861130	119861310	1	ENSSSCT00000005044	ENSSSCG00000004565	CA12	-1.818676722	3.040597196	24.22692835	8.56E-07	7.46E-06	
XLOC_011369	71403986	71405744	1	ENSSSCT00000014849	ENSSSCG00000013595	LASS4	-1.818446285	4.006613859	72.74727286	1.47E-17	5.48E-16	
XLOC_010384	77612062	77612208	1	ENSSSCT00000027330	ENSSSCG00000030270	CNN2	-1.817569912	6.791031713	71.16263698	3.29E-17	1.18E-15	
XLOC_021608	45281	46174	1	ENSSSCT00000011642	ENSSSCG00000010643	C10ORF81	-1.815228996	1.003850722	37.30309544	1.01E-09	1.44E-08	
XLOC_008132	29290647	29291186	1	ENSSSCT00000018372	ENSSSCG00000016868	C5ORF39	-1.813139798	-0.063410112	26.8790687	2.17E-07	2.11E-06	
XLOC_012626	9455153	9455675	1	ENSSSCT00000008423	ENSSSCG00000007682	SH2B2	-1.813016905	3.584087373	52.42984871	4.46E-13	9.80E-12	
XLOC_011318	68642932	68643517	1	ENSSSCT00000031227	ENSSSCG00000022738	ENSSSCG00000022738	-1.812384382	-0.197047318	16.66594717	4.46E-05	2.55E-04	
XLOC_009845	9119389	9119725	1	ENSSSCT00000014289	ENSSSCG00000013072	FADS2	-1.812283688	4.051746712	70.63162667	4.31E-17	1.53E-15	
XLOC_017978	59786422	59786497	1	ENSSSCT00000002059	ENSSSCG00000001837	FANCI	-1.811596333	4.621812235	53.53567362	2.54E-13	5.81E-12	
XLOC_015561	79937452	79937553	1	ENSSSCT00000000876	ENSSSCG00000000807	SLC38A1	-1.811369171	0.749997074	30.50483549	3.33E-08	3.68E-07	
XLOC_017163	64119033	64121090	1	ENSSSCT00000003764	ENSSSCG00000003393	TMEM201	-1.807390343	3.226168101	60.09976521	9.02E-15	2.46E-13	
XLOC_001425	118029532	118029777	1	ENSSSCT00000005023	ENSSSCG00000004548	PIF1	-1.807086819	3.062663433	55.04841043	1.18E-13	2.81E-12	
XLOC_022304	9880	9893	1	ENSSSCT00000026392	ENSSSCG00000030534	PANE1	-1.802104153	3.816697235	56.69113821	5.10E-14	1.28E-12	
XLOC_006812	71516951	71519441	1	ENSSSCT00000011190	ENSSSCG00000010224	EGR2	-1.798741874	2.244703869	45.88804193	1.25E-11	2.33E-10	
XLOC_015566	81391566	81391870	1	ENSSSCT00000031661	ENSSSCG00000027859	ENSSSCG00000027859	-1.796773228	3.516746886	74.23171749	6.95E-18	2.63E-16	
XLOC_018458	23175804	23175884	1	ENSSSCT00000024258	ENSSSCG00000030023	HIST1H1B	-1.796296922	-0.260788218	24.98512712	5.78E-07	5.24E-06	
XLOC_023681	68813	68866	1	ENSSSCT00000027432	ENSSSCG00000028611	ENSSSCG00000028611	-1.794339756	2.277907576	53.69989473	2.34E-13	5.37E-12	
XLOC_009676	55378174	55378293	1	ENSSSCT00000018224	ENSSSCG00000016742	MYO1G	-1.793764798	5.325792635	62.87625158	2.20E-15	6.46E-14	
XLOC_001495	140842956	140846005	1	ENSSSCT00000005158	ENSSSCG00000004672	GATM	-1.793477979	3.57285847	27.63974575	1.46E-07	1.48E-06	
XLOC_004487	53322709	53323705	1	ENSSSCT00000012585	ENSSSCG00000011500	KBTBD8	-1.786809169	4.693345824	37.90406269	7.43E-10	1.08E-08	
XLOC_010847	5580145	5580510	1	ENSSSCT00000014183	ENSSSCG00000012975	SNX32	-1.78505722	0.651078045	35.23815567	2.92E-09	3.82E-08	
XLOC_001558	146283055	146287741	1	ENSSSCT00000005278	ENSSSCG00000004779	PLCB2	-1.784668262	5.261276023	60.81603571	6.27E-15	1.74E-13	
XLOC_007198	42662743	42662824	1	ENSSSCT00000028656	ENSSSCG00000021516	MCPH1	-1.781386868	0.561708854	33.03251337	9.06E-09	1.10E-07	
XLOC_006583	31685025	31686348	1	ENSSSCT00000010728	ENSSSCG00000009786	HIP1R	-1.777581034	7.529270401	77.38734036	1.41E-18	5.78E-17	
XLOC_004053	46786245	46786357	1	ENSSSCT00000030470	ENSSSCG00000022855	UNC119	-1.775333143	3.248586811	48.82613415	2.80E-12	5.58E-11	
XLOC_012997	71551056	71555015	1	ENSSSCT00000009048	ENSSSCG00000008262	SEMA4F	-1.772877849	3.320435027	63.48939992	1.61E-15	4.80E-14	
XLOC_009361	40536750	40536899	1	ENSSSCT00000018134	ENSSSCG00000016656	ELMO1	-1.77193434	6.273240861	88.74020395	4.50E-21	2.33E-19	
XLOC_002788	21569933	21570243	1	ENSSSCT00000010313	ENSSSCG00000009412	LCP1	-1.771560017	8.199911945	61.80666574	3.79E-15	1.08E-13	
XLOC_004577	82202790	82202876	1	ENSSSCT00000026732	ENSSSCG00000021966	ENSSSCG00000021966	-1.769128685	6.55207886	53.23641648	2.96E-13	6.69E-12	
XLOC_014393	119674096	119674957	1	ENSSSCT00000007448	ENSSSCG00000006800	CD53	-1.768846098	6.956479119	64.30577348	1.07E-15	3.30E-14	
XLOC_006961	115768792	115770958	1	ENSSSCT00000011474	ENSSSCG00000010486	HELLS	-1.768778675	5.730272423	40.11425657	2.40E-10	3.73E-09	
XLOC_000387	141201516	141201913	1	ENSSSCT00000005162	ENSSSCG00000004676	DUOXA2	-1.768568072	1.117445201	20.89605105	4.85E-06	3.55E-05	
XLOC_008039	148540726	148540735	1	CUFF.189.2	NA	HJURP	-1.761888879	3.696306006	46.19756139	1.07E-11	2.00E-10	
XLOC_001428	118495353	118496605	1	ENSSSCT00000005031	ENSSSCG00000004554	ENSSSCG00000004554	-1.76116566	7.053287679	36.43137879	1.58E-09	2.17E-08	
XLOC_012479	120590623	120590782	1	ENSSSCT00000022430	ENSSSCG00000027338	ENSSSCG00000027338	-1.760981007	-0.239505348	24.70577444	6.68E-07	6.00E-06	
XLOC_008800	53931894	53932051	1	ENSSSCT00000008144	ENSSSCG00000007440	CD40	-1.759662002	4.976007539	60.21109042	8.52E-15	2.33E-13	
XLOC_024886	142205930	142206498	1	ENSSSCT00000013982	ENSSSCG00000012790	ARHGAP4	-1.754474459	6.404717088	64.06071326	1.21E-15	3.71E-14	
XLOC_016689	6994097	6994141	1	ENSSSCT00000002981	ENSSSCG00000002688	PLCG2	-1.752489271	5.586682254	68.22971818	1.46E-16	4.89E-15	
XLOC_014915	66646135	66646263	1	ENSSSCT00000000765	ENSSSCG00000000703	VAMP1	-1.750805862	-0.302115183	22.08584638	2.61E-06	2.04E-05	
XLOC_003370	24871089	24871503	1	ENSSSCT00000019093	ENSSSCG00000017539	HOXB6	-1.749756971	3.826591233	18.16377679	2.03E-05	1.27E-04	
XLOC_016339	78135541	78135568	1	ENSSSCT00000003966	ENSSSCG00000003572	SYTL1	-1.749753295	3.185011771	54.80283567	1.33E-13	3.15E-12	
XLOC_003267	19265064	19265432	1	ENSSSCT00000018898	ENSSSCG00000017359	RUNDC3A	-1.746440019	0.968579294	35.74315181	2.25E-09	3.02E-08	
XLOC_020378	55172134	55172289	1	CUFF.421.2	NA	C11ORF63	-1.74612366	-0.139029881	18.47463633	1.72E-05	1.10E-04	
XLOC_010584	137112357	137113701	1	ENSSSCT00000015578	ENSSSCG00000014257	SLC27A6	-1.745358164	0.110857739	19.62206314	9.44E-06	6.40E-05	
XLOC_004184	55198057	55200309	1	ENSSSCT00000019532	ENSSSCG00000017948	EFNB3	-1.744766293	1.623970628	43.53821105	4.16E-11	7.22E-10	
XLOC_016389	82879464	82879808	1	ENSSSCT00000029863	ENSSSCG00000027283	MARCKSL1	-1.743852793	4.586926782	57.22061186	3.90E-14	9.93E-13	
XLOC_023884	37202	37228	1	ENSSSCT00000024238	ENSSSCG00000022459	ENSSSCG00000022459	-1.742870655	7.207180766	49.78125531	1.72E-12	3.50E-11	
XLOC_016380	82666061	82666406	1	ENSSSCT00000004009	ENSSSCG00000003614	MARCKSL1	-1.742655879	4.616268381	57.08176275	4.18E-14	1.06E-12	
XLOC_014426	121898964	121898985	1	ENSSSCT00000007503	ENSSSCG00000006850	FAM102B	-1.742571346	1.656784702	28.98705135	7.29E-08	7.70E-07	
XLOC_016565	146567981	146568309	1	ENSSSCT00000004260	ENSSSCG00000003848	APOER2	-1.740911948	3.268661557	54.8077711	1.33E-13	3.15E-12	
XLOC_018782	58703944	58704052	1	ENSSSCT00000002044	ENSSSCG00000001825	SLC41A3	-1.740247853	2.00380086	50.48006929	1.20E-12	2.51E-11	
XLOC_015584	83189141	83189995	1	ENSSSCT00000000910	ENSSSCG00000000837	CHST11	-1.736271486	1.587243733	40.22724841	2.26E-10	3.54E-09	
XLOC_008966	34450368	34453037	1	ENSSSCT00000007790	ENSSSCG00000007118	NAPB	-1.732231263	3.836965143	63.85861155	1.34E-15	4.08E-14	
XLOC_021498	2003	2529	1	ENSSSCT00000028822	ENSSSCG00000028507	TRAF3IP3	-1.73096815	2.360195937	55.12195132	1.13E-13	2.73E-12	
XLOC_008748	46592113	46592217	1	ENSSSCT00000031001	ENSSSCG00000023522	TGM2	-1.72706772	5.399103048	61.52638749	4.37E-15	1.23E-13	
XLOC_024375	127953762	127954757	1	ENSSSCT00000027197	ENSSSCG00000023804	ENSSSCG00000023804	-1.725646693	0.17365186	25.09715209	5.45E-07	4.95E-06	
XLOC_011234	61715860	61715869	1	ENSSSCT00000015117	ENSSSCG00000013839	RASAL3	-1.724395726	4.580654572	69.24967392	8.68E-17	3.00E-15	
XLOC_011450	77007221	77007350	1	ENSSSCT00000014699	ENSSSCG00000013455	IZUMO4	-1.723823972	1.392348361	39.48475989	3.31E-10	5.06E-09	
XLOC_021098	51638997	51640695	1	ENSSSCT00000016488	ENSSSCG00000015122	CD90	-1.721140773	5.768032819	46.6943047	8.30E-12	1.58E-10	
XLOC_014562	7859082	7859673	1	ENSSSCT00000028424	ENSSSCG00000030209	MFNG	-1.720558602	4.062972722	69.21492527	8.83E-17	3.04E-15	
XLOC_009396	50059415	50059856	1	ENSSSCT00000018183	ENSSSCG00000016702	HOXA6	-1.720011114	-0.692447521	19.66084418	9.25E-06	6.30E-05	
XLOC_010556	128722081	128722647	1	ENSSSCT00000015545	ENSSSCG00000014227	TNFAIP8	-1.719251288	3.355276693	49.55800615	1.93E-12	3.91E-11	
XLOC_015323	23304870	23305943	1	CUFF.317.2	NA	APON	-1.713940943	5.510523625	61.51646243	4.39E-15	1.24E-13	
XLOC_018451	23085875	23086255	1	ENSSSCT00000001263	ENSSSCG00000025957	HIST3H2BB	-1.713548479	-0.139157311	20.07868128	7.43E-06	5.17E-05	
XLOC_002973	15544860	15548418	1	ENSSSCT00000010267	ENSSSCG00000009370	FOXO1A	-1.713356281	6.169148046	69.02744695	9.71E-17	3.33E-15	
XLOC_021739	94095	94220	1	ENSSSCT00000032225	ENSSSCG00000022106	ENSSSCG00000022106	-1.711993551	2.096234668	55.05887563	1.17E-13	2.80E-12	
XLOC_021293	101963150	101968172	1	ENSSSCT00000026738	ENSSSCG00000024485	RUNDC3B	-1.707248991	2.114847089	38.28077918	6.13E-10	9.08E-09	
XLOC_014232	102610616	102610821	1	ENSSSCT00000007114	ENSSSCG00000006495	SEMA4A	-1.70606327	4.115827871	62.56464832	2.58E-15	7.52E-14	
XLOC_005522	143289637	143290019	1	ENSSSCT00000012958	ENSSSCG00000011846	NP_001231195.1	-1.704975619	7.977183828	67.25473207	2.39E-16	7.90E-15	
XLOC_008994	37247008	37247081	1	ENSSSCT00000007844	ENSSSCG00000007171	EBF4	-1.704786418	0.790704478	25.73585904	3.91E-07	3.65E-06	
XLOC_002509	21915004	21916391	1	ENSSSCT00000011910	ENSSSCG00000010886	SUSD4	-1.700237486	1.141388969	28.78169882	8.10E-08	8.50E-07	
XLOC_007341	88746848	88747103	1	ENSSSCT00000017379	ENSSSCG00000015961	CDCA7	-1.699473337	6.938979208	48.7738812	2.87E-12	5.72E-11	
XLOC_012339	80818057	80819062	1	ENSSSCT00000029680	ENSSSCG00000028282	ENSSSCG00000028282	-1.69842948	1.125973796	30.97780901	2.61E-08	2.94E-07	
XLOC_016051	50563385	50563616	1	ENSSSCT00000003552	ENSSSCG00000003197	MED25	-1.696092616	5.985922804	60.97450525	5.78E-15	1.61E-13	
XLOC_023427	33668	33787	1	ENSSSCT00000027124	ENSSSCG00000023180	ENSSSCG00000023180	-1.695624021	0.937012296	35.25360338	2.89E-09	3.80E-08	
XLOC_002667	66363852	66363979	1	ENSSSCT00000012171	ENSSSCG00000011121	CELF2	-1.69532828	2.526514932	47.50284983	5.49E-12	1.06E-10	
XLOC_017589	379346	379482	1	ENSSSCT00000029099	ENSSSCG00000026101	ENSSSCG00000026101	-1.694414204	3.39988351	55.40300235	9.82E-14	2.39E-12	
XLOC_005360	91282140	91282752	1	ENSSSCT00000012791	ENSSSCG00000011683	PCOLCE2	-1.691824852	2.292685944	21.51577249	3.51E-06	2.67E-05	
XLOC_006056	53483140	53483252	1	ENSSSCT00000011040	ENSSSCG00000010079	PPM1F	-1.686926195	3.727588965	59.99088247	9.53E-15	2.59E-13	
XLOC_011413	74678784	74679984	1	ENSSSCT00000014764	ENSSSCG00000013517	UHRF1	-1.684617249	7.121479441	59.47911617	1.24E-14	3.30E-13	
XLOC_016161	57835754	57835859	1	ENSSSCT00000028967	ENSSSCG00000024326	ENSSSCG00000024326	-1.681682903	0.716616679	18.20732396	1.98E-05	1.25E-04	
XLOC_021152	58627996	58628935	1	ENSSSCT00000022763	ENSSSCG00000024913	ENSSSCG00000024913	-1.67981137	3.152280788	44.80677413	2.17E-11	3.90E-10	
XLOC_017846	37836027	37836321	1	ENSSSCT00000001757	ENSSSCG00000001578	ENSSSCG00000001578	-1.677235825	3.37696117	52.39743594	4.53E-13	9.95E-12	
XLOC_012768	33325594	33326002	1	ENSSSCT00000032425	ENSSSCG00000020675	ATF7IP2	-1.677086689	0.491993809	29.40860122	5.86E-08	6.29E-07	
XLOC_024519	28635264	28636695	1	ENSSSCT00000013346	ENSSSCG00000012201	CXORF21	-1.676584003	2.88720658	34.17466941	5.04E-09	6.38E-08	
XLOC_002923	1653679	1655595	1	ENSSSCT00000010163	ENSSSCG00000009280	SACS	-1.675996624	1.995551767	46.5291596	9.03E-12	1.71E-10	
XLOC_018600	29545418	29546621	1	ENSSSCT00000001638	ENSSSCG00000001472	SLA-DOA	-1.675722726	4.035443495	55.30264529	1.03E-13	2.50E-12	
XLOC_018747	52534784	52536252	1	ENSSSCT00000031013	ENSSSCG00000025488	MCM3	-1.673763672	6.520789848	60.24791232	8.36E-15	2.29E-13	
XLOC_004814	148480008	148480136	1	ENSSSCT00000013000	ENSSSCG00000011884	HCLS1	-1.672884157	6.710512677	65.79632175	5.00E-16	1.61E-14	
XLOC_024281	102515146	102515463	1	ENSSSCT00000013733	ENSSSCG00000012560	ENSSSCG00000012560	-1.669332482	5.499292482	49.62457311	1.86E-12	3.78E-11	
XLOC_011924	9624541	9625014	1	ENSSSCT00000022752	ENSSSCG00000024796	UPK3B	-1.668781433	0.273965915	14.24860746	1.60E-04	7.94E-04	
XLOC_006919	97908659	97909081	1	ENSSSCT00000011375	ENSSSCG00000010391	ERCC6	-1.668514608	3.881117314	56.2682676	6.32E-14	1.57E-12	
XLOC_003084	77549750	77551745	1	ENSSSCT00000010445	ENSSSCG00000009527	FGF14	-1.666059675	-0.208086367	15.10105782	1.02E-04	5.32E-04	
XLOC_015679	1085585	1085820	1	ENSSSCT00000002942	ENSSSCG00000002651	CDT1	-1.664730047	5.0439072	52.56913733	4.15E-13	9.19E-12	
XLOC_015342	24221637	24222493	1	ENSSSCT00000000460	ENSSSCG00000000426	ENSSSCG00000000426	-1.663160886	2.297341282	38.08079672	6.79E-10	1.00E-08	
XLOC_014621	17478545	17478692	1	ENSSSCT00000024631	ENSSSCG00000028060	SLC4A8	-1.662799915	0.204998885	23.77250971	1.08E-06	9.24E-06	
XLOC_005627	170577770	170578846	1	ENSSSCT00000013108	ENSSSCG00000011979	GPR15	-1.66242635	-0.38937707	20.17393676	7.07E-06	4.97E-05	
XLOC_010189	65338638	65338921	1	ENSSSCT00000015047	ENSSSCG00000013772	ASF1B	-1.660493798	5.449007057	54.96578289	1.23E-13	2.93E-12	
XLOC_016769	25312514	25313068	1	ENSSSCT00000003078	ENSSSCG00000002780	TPPP3	-1.659914196	4.606983837	41.05454022	1.48E-10	2.38E-09	
XLOC_011204	59339281	59341023	1	ENSSSCT00000015179	ENSSSCG00000013893	ARRDC2	-1.658966876	6.391371665	67.56610005	2.04E-16	6.79E-15	
XLOC_013143	109443446	109445483	1	ENSSSCT00000009297	ENSSSCG00000008495	PRKD3	-1.65855559	5.784676503	44.18259202	2.99E-11	5.26E-10	
XLOC_012745	26876541	26878557	1	ENSSSCT00000030077	ENSSSCG00000023829	ENSSSCG00000023829	-1.657965356	4.917521589	41.1017598	1.45E-10	2.33E-09	
XLOC_014440	129039719	129041202	1	ENSSSCT00000007515	ENSSSCG00000006862	VCAM1	-1.656861772	6.205408304	41.99458164	9.15E-11	1.52E-09	
XLOC_006128	66161716	66162073	1	ENSSSCT00000011165	ENSSSCG00000010199	RET	-1.654908866	2.563080627	41.23910855	1.35E-10	2.19E-09	
XLOC_017420	109982511	109983184	1	ENSSSCT00000004137	ENSSSCG00000003737	NOL4	-1.654844044	1.917794248	19.4851403	1.01E-05	6.84E-05	
XLOC_015207	16010998	16011318	1	ENSSSCT00000024676	ENSSSCG00000027376	FMNL3	-1.654387225	2.470528499	54.15094504	1.86E-13	4.30E-12	
XLOC_013106	100058022	100058308	1	ENSSSCT00000009240	ENSSSCG00000008439	RHOQ	-1.654082036	2.764756266	34.32124585	4.67E-09	5.93E-08	
XLOC_005176	37619537	37620621	1	ENSSSCT00000012514	ENSSSCG00000011434	PPM1M	-1.653717018	4.930953665	59.15437717	1.46E-14	3.85E-13	
XLOC_006719	53349978	53350837	1	ENSSSCT00000011032	ENSSSCG00000010071	MMP11	-1.653430431	5.924333256	59.67847619	1.12E-14	3.00E-13	
XLOC_013226	132792631	132793101	1	ENSSSCT00000009434	ENSSSCG00000008623	ENSSSCG00000008623	-1.651738897	1.557312209	36.75751352	1.34E-09	1.87E-08	
XLOC_011991	18363271	18363344	1	ENSSSCT00000008548	ENSSSCG00000007800	sep-01	-1.651651577	6.175787495	49.3335497	2.16E-12	4.36E-11	
XLOC_012030	26022617	26023348	1	ENSSSCT00000025016	ENSSSCG00000022466	ERI2	-1.650286061	2.196040928	33.85495526	5.94E-09	7.43E-08	
XLOC_001720	200774577	200774770	1	ENSSSCT00000005538	ENSSSCG00000005022	NIN	-1.648473385	3.373944172	38.49987278	5.48E-10	8.18E-09	
XLOC_013100	98711056	98711128	1	ENSSSCT00000028757	ENSSSCG00000020931	ENSSSCG00000020931	-1.647035188	5.795417383	44.3810817	2.70E-11	4.79E-10	
XLOC_006001	46910253	46910479	1	ENSSSCT00000010914	ENSSSCG00000009959	ASPHD2	-1.645779558	3.415107424	45.17591935	1.80E-11	3.26E-10	
XLOC_006051	53313340	53313599	1	ENSSSCT00000011030	ENSSSCG00000010069	DERL3	-1.64433026	4.534413347	44.44894152	2.61E-11	4.63E-10	
XLOC_002523	27602118	27602335	1	ENSSSCT00000011942	ENSSSCG00000010912	KIF22	-1.6392349	3.344306319	47.33106668	6.00E-12	1.16E-10	
XLOC_011867	5209362	5209618	1	ENSSSCT00000008329	ENSSSCG00000007589	ENSSSCG00000007589	-1.638990268	0.089595014	21.83884879	2.97E-06	2.28E-05	
XLOC_018765	54395231	54395536	1	ENSSSCT00000001993	ENSSSCG00000001778	BCL2A1	-1.638965671	3.288751398	36.35656333	1.64E-09	2.25E-08	
XLOC_000462	152695780	152695981	1	ENSSSCT00000005306	ENSSSCG00000004807	SCG5	-1.638280948	2.669841215	38.44378228	5.64E-10	8.40E-09	
XLOC_012260	61529899	61530074	1	ENSSSCT00000009008	ENSSSCG00000008226	POLR1A	-1.634977251	5.857532343	49.79982122	1.70E-12	3.47E-11	
XLOC_009453	157467	158186	1	ENSSSCT00000022909	ENSSSCG00000026352	UNC119	-1.631968727	4.120789367	51.52038432	7.09E-13	1.51E-11	
XLOC_017900	45091212	45091347	1	ENSSSCT00000001899	ENSSSCG00000001700	SLC29A1	-1.629894976	5.844338801	65.73636727	5.15E-16	1.66E-14	
XLOC_014947	72507680	72507827	1	ENSSSCT00000000837	ENSSSCG00000000773	TUBA8	-1.628329814	1.175664687	24.93678582	5.92E-07	5.37E-06	
XLOC_015224	17387339	17387541	1	ENSSSCT00000023882	ENSSSCG00000025755	ENSSSCG00000025755	-1.627915304	1.783725619	37.95398688	7.24E-10	1.06E-08	
XLOC_014837	52535052	52535282	1	ENSSSCT00000026706	ENSSSCG00000029163	BCAT1	-1.622769501	1.031810527	20.70551093	5.36E-06	3.88E-05	
XLOC_002091	305269556	305272661	1	ENSSSCT00000023759	ENSSSCG00000028172	FAM78A	-1.622167287	4.38503491	53.49916445	2.59E-13	5.90E-12	
XLOC_021386	128249457	128249647	1	ENSSSCT00000026846	ENSSSCG00000026540	ENSSSCG00000026540	-1.620616863	0.895842476	33.88384456	5.85E-09	7.33E-08	
XLOC_005370	94320965	94322875	1	ENSSSCT00000012798	ENSSSCG00000011690	PLSCR4	-1.619824117	4.69483205	47.61829938	5.18E-12	1.01E-10	
XLOC_019394	71288922	71289024	1	ENSSSCT00000009789	ENSSSCG00000008937	AMBN	-1.619603454	1.746340604	23.56596166	1.21E-06	1.02E-05	
XLOC_016312	75674751	75674767	1	ENSSSCT00000003931	ENSSSCG00000003539	GRHL3	-1.61818192	1.536102012	37.72070428	8.16E-10	1.18E-08	
XLOC_024471	12339542	12339953	1	ENSSSCT00000013269	ENSSSCG00000012130	FANCB	-1.617307044	2.422447738	37.94550641	7.27E-10	1.06E-08	
XLOC_005963	42566601	42567346	1	ENSSSCT00000010846	ENSSSCG00000009896	CCDC64	-1.616428822	2.835542154	50.47191734	1.21E-12	2.52E-11	
XLOC_017204	70039586	70042834	1	ENSSSCT00000027772	ENSSSCG00000026478	PADI2	-1.615734555	4.382442221	38.58806996	5.23E-10	7.84E-09	
XLOC_000450	146304943	146305124	1	ENSSSCT00000031444	ENSSSCG00000030580	BUB1B	-1.612331981	4.545881109	36.63205698	1.43E-09	1.98E-08	
XLOC_014464	135640163	135642669	1	ENSSSCT00000007553	ENSSSCG00000006898	MTF2	-1.611728061	5.561852461	42.93119486	5.67E-11	9.72E-10	
XLOC_018822	63425125	63425990	1	ENSSSCT00000002128	ENSSSCG00000001900	CSK	-1.611085531	7.746357825	62.27467833	2.99E-15	8.64E-14	
XLOC_011504	82227494	82227984	1	ENSSSCT00000015338	ENSSSCG00000014041	MXD3	-1.61088815	5.335294761	47.9883752	4.29E-12	8.40E-11	
XLOC_000279	108638412	108638853	1	CUFF.16.5	NA	LIPG	-1.609552981	3.760147282	16.25553939	5.53E-05	3.10E-04	
XLOC_017074	54343313	54343704	1	ENSSSCT00000030221	ENSSSCG00000026417	EPS8L1	-1.609485916	0.892118519	24.37912943	7.91E-07	6.95E-06	
XLOC_002232	17632831	17632934	1	ENSSSCT00000011887	ENSSSCG00000010865	EXO1	-1.607830609	3.30335848	39.03251532	4.17E-10	6.29E-09	
XLOC_018682	42165259	42166385	1	CUFF.383.2	NA	TFEB	-1.60762351	5.142452819	59.64159653	1.14E-14	3.05E-13	
XLOC_023049	6478	6678	1	ENSSSCT00000031496	ENSSSCG00000022823	MCM5	-1.606886719	4.061796475	50.43007212	1.23E-12	2.56E-11	
XLOC_014668	20584668	20584790	1	ENSSSCT00000000318	ENSSSCG00000000297	PDE1B	-1.606714048	4.38751205	44.25379203	2.88E-11	5.09E-10	
XLOC_009673	55227250	55227776	1	ENSSSCT00000018216	ENSSSCG00000016734	CCM2	-1.605990427	5.526097354	45.52099578	1.51E-11	2.79E-10	
XLOC_009500	7555165	7555326	1	ENSSSCT00000017936	ENSSSCG00000016472	KEL	-1.605625115	-0.033342326	16.72537466	4.32E-05	2.48E-04	
XLOC_003812	18447825	18447928	1	ENSSSCT00000018869	ENSSSCG00000017333	FMNL1	-1.605539986	5.442489372	61.91851871	3.58E-15	1.03E-13	
XLOC_017630	9509245	9509373	1	ENSSSCT00000001146	ENSSSCG00000001052	ENSSSCG00000001052	-1.604423381	1.016562726	28.27312333	1.05E-07	1.09E-06	
XLOC_011055	18654863	18655551	1	ENSSSCT00000014500	ENSSSCG00000013276	PRDM11	-1.602900407	0.106773531	19.95201549	7.94E-06	5.49E-05	
XLOC_014857	60965351	60965791	1	ENSSSCT00000000649	ENSSSCG00000000604	ARHGDIB	-1.601943311	7.401923029	44.73500882	2.26E-11	4.03E-10	
XLOC_014843	55086948	55087036	1	ENSSSCT00000000620	ENSSSCG00000000576	LDHB	-1.598529318	7.149309012	47.21157031	6.37E-12	1.23E-10	
XLOC_015721	12672575	12672797	1	ENSSSCT00000003008	ENSSSCG00000002714	WDR59	-1.597132939	4.587104403	57.99614522	2.63E-14	6.75E-13	
XLOC_002498	18268773	18268802	1	ENSSSCT00000028157	ENSSSCG00000028096	ENSSSCG00000028096	-1.594803497	1.957197803	37.90530958	7.43E-10	1.08E-08	
XLOC_006171	80299987	80300130	1	ENSSSCT00000011250	ENSSSCG00000010278	CDH23	-1.593956733	1.88339069	37.18156925	1.08E-09	1.53E-08	
XLOC_024571	47474677	47474689	1	ENSSSCT00000013435	ENSSSCG00000012286	ZNF630	-1.591967522	0.403632819	22.39829291	2.22E-06	1.76E-05	
XLOC_012763	32445173	32450214	1	ENSSSCT00000027636	ENSSSCG00000028743	ENSSSCG00000028743	-1.591220769	6.093732145	46.84437131	7.69E-12	1.47E-10	
XLOC_005726	212929580	212930742	1	ENSSSCT00000025909	ENSSSCG00000021042	ENSSSCG00000021042	-1.589533908	5.055511058	47.60679018	5.21E-12	1.01E-10	
XLOC_023481	77246	77260	1	CUFF.499.3	NA	ENSSSCG00000025114	-1.588772981	3.746685554	54.21078196	1.80E-13	4.18E-12	
XLOC_012937	55031471	55035167	1	ENSSSCT00000008941	ENSSSCG00000008164	MAP4K4	-1.585687259	6.774618057	62.19517348	3.11E-15	8.95E-14	
XLOC_010545	122386529	122386615	1	ENSSSCT00000030040	ENSSSCG00000025831	C5ORF13	-1.583874526	5.971933642	38.49697136	5.48E-10	8.18E-09	
XLOC_007942	129595247	129595999	1	ENSSSCT00000017605	ENSSSCG00000016170	BARD1	-1.58358231	2.416753128	29.56365301	5.41E-08	5.83E-07	
XLOC_021557	81700	82041	1	ENSSSCT00000026634	ENSSSCG00000021513	HYLS1	-1.583139718	2.169330771	34.88133229	3.50E-09	4.55E-08	
XLOC_021775	104888	105012	1	ENSSSCT00000032129	ENSSSCG00000030176	ENSSSCG00000030176	-1.583054062	1.139212249	15.12588268	1.01E-04	5.26E-04	
XLOC_008939	25016890	25016997	1	ENSSSCT00000007745	ENSSSCG00000007074	ENSSSCG00000007074	-1.582927059	-0.092112165	20.99837667	4.60E-06	3.39E-05	
XLOC_014143	94875738	94876114	1	ENSSSCT00000006941	ENSSSCG00000006333	NUF2	-1.582186032	5.060124749	33.68848213	6.47E-09	8.03E-08	
XLOC_011192	58399689	58400590	1	ENSSSCT00000015217	ENSSSCG00000013931	GMIP	-1.581888567	5.751143609	63.02483114	2.04E-15	6.01E-14	
XLOC_024321	113565128	113565247	1	ENSSSCT00000013798	ENSSSCG00000012619	sep-06	-1.580052316	6.368336246	56.6467628	5.22E-14	1.30E-12	
XLOC_019623	146778060	146778454	1	ENSSSCT00000010135	ENSSSCG00000009255	PRDM8	-1.578810513	0.955104373	26.20735448	3.07E-07	2.91E-06	
XLOC_000944	299470824	299470974	1	ENSSSCT00000006154	ENSSSCG00000005596	ARPC5L	-1.577027987	5.970723489	52.38869188	4.55E-13	9.98E-12	
XLOC_006496	7426276	7427285	1	ENSSSCT00000010557	ENSSSCG00000009630	EGR3	-1.576756804	0.072867689	22.62890761	1.97E-06	1.59E-05	
XLOC_008921	15127107	15128382	1	ENSSSCT00000032581	ENSSSCG00000030642	PCNA	-1.575071743	7.695781573	42.04772621	8.91E-11	1.49E-09	
XLOC_019645	527204	527281	1	ENSSSCT00000009501	ENSSSCG00000008684	POLN	-1.57407897	-0.399689949	16.7593424	4.24E-05	2.45E-04	
XLOC_015259	19677770	19677847	1	ENSSSCT00000025673	ENSSSCG00000021974	ENSSSCG00000021974	-1.571408363	-0.194306298	15.97616704	6.41E-05	3.54E-04	
XLOC_012738	26031777	26032725	1	ENSSSCT00000008608	ENSSSCG00000007857	ACSM3	-1.57092839	1.156209682	29.51048142	5.56E-08	5.99E-07	
XLOC_002237	18692867	18693340	1	ENSSSCT00000027065	ENSSSCG00000030502	ENSSSCG00000030502	-1.569835488	4.106646436	29.97578861	4.37E-08	4.77E-07	
XLOC_002058	302129555	302130216	1	ENSSSCT00000006180	ENSSSCG00000005620	SH2D3C	-1.569116508	4.971292242	56.18875112	6.58E-14	1.63E-12	
XLOC_005181	37868518	37872346	1	ENSSSCT00000012524	ENSSSCG00000011444	NT5DC2	-1.566956149	5.320827099	50.43438315	1.23E-12	2.56E-11	
XLOC_003708	2640102	2643713	1	ENSSSCT00000022995	ENSSSCG00000024261	CBX2	-1.566400368	4.923106545	61.67641089	4.05E-15	1.15E-13	
XLOC_024793	114418295	114420040	1	ENSSSCT00000013815	ENSSSCG00000012634	DOCK11	-1.56607466	4.918614864	41.52468107	1.16E-10	1.91E-09	
XLOC_023298	699	790	1	ENSSSCT00000023600	ENSSSCG00000029122	ENSSSCG00000029122	-1.565081902	2.505044481	39.45669218	3.35E-10	5.13E-09	
XLOC_004617	90410081	90410796	1	ENSSSCT00000012780	ENSSSCG00000011675	GRK7	-1.564336018	-0.333311989	17.14048579	3.47E-05	2.05E-04	
XLOC_023387	24018	24070	1	ENSSSCT00000030028	ENSSSCG00000022588	ENSSSCG00000022588	-1.563962508	1.559845638	22.67749402	1.92E-06	1.55E-05	
XLOC_016393	83155168	83155386	1	CUFF.360.3	NA	S100PBP	-1.562155235	2.469724169	35.90222193	2.07E-09	2.80E-08	
XLOC_011273	65401420	65402149	1	ENSSSCT00000015040	ENSSSCG00000013766	IL27RA	-1.561244291	6.417791656	59.94729759	9.74E-15	2.64E-13	
XLOC_014969	80890253	80890666	1	ENSSSCT00000024412	ENSSSCG00000026873	ENSSSCG00000026873	-1.558978526	0.017424292	21.27952583	3.97E-06	2.99E-05	
XLOC_000961	302224597	302224805	1	ENSSSCT00000006186	ENSSSCG00000005626	FPGS	-1.558193753	2.760334802	41.13366987	1.42E-10	2.30E-09	
XLOC_005950	41019599	41019830	1	ENSSSCT00000010821	ENSSSCG00000009873	DTX1	-1.55702463	4.183184793	63.04291159	2.02E-15	5.97E-14	
XLOC_014595	14214562	14215094	1	ENSSSCT00000029499	ENSSSCG00000027055	NUAK1	-1.55624149	3.460399117	38.92070913	4.41E-10	6.64E-09	
XLOC_015547	72799795	72801701	1	ENSSSCT00000000842	ENSSSCG00000000778	CPNE8	-1.555361776	4.629352669	31.1576985	2.38E-08	2.70E-07	
XLOC_012761	31472169	31472402	1	ENSSSCT00000008640	ENSSSCG00000007885	ENSSSCG00000007885	-1.55477963	-0.847725413	14.51559019	1.39E-04	7.00E-04	
XLOC_002662	64910411	64913391	1	ENSSSCT00000026201	ENSSSCG00000027955	CAMK1D	-1.553849691	2.108743325	35.74877434	2.24E-09	3.01E-08	
XLOC_010648	147515778	147515870	1	ENSSSCT00000030535	ENSSSCG00000029541	ENSSSCG00000029541	-1.552756991	0.510759297	25.06280753	5.55E-07	5.04E-06	
XLOC_016619	154046076	154046448	1	ENSSSCT00000004344	ENSSSCG00000003928	PLK3	-1.551380077	5.312402727	37.05079316	1.15E-09	1.63E-08	
XLOC_009662	50840315	50840699	1	ENSSSCT00000018190	ENSSSCG00000016709	SNX10	-1.548408452	3.267396207	45.2834332	1.70E-11	3.11E-10	
XLOC_013567	97762752	97762913	1	ENSSSCT00000006991	ENSSSCG00000006380	SLAMF1	-1.548250901	2.054659036	33.13889698	8.58E-09	1.04E-07	
XLOC_018684	42310893	42311351	1	ENSSSCT00000001808	ENSSSCG00000001626	ENSSSCG00000001626	-1.547932197	1.067583509	30.93399057	2.67E-08	3.01E-07	
XLOC_003682	63386243	63386521	1	ENSSSCT00000019651	ENSSSCG00000018056	SRCIN1	-1.547410518	0.9648824	21.88859827	2.89E-06	2.23E-05	
XLOC_024265	98832416	98833552	1	ENSSSCT00000013710	ENSSSCG00000012541	ENSSSCG00000012541	-1.547051646	-0.008753223	20.34421354	6.47E-06	4.59E-05	
XLOC_006653	43693025	43695630	1	ENSSSCT00000010878	ENSSSCG00000009927	C12ORF34	-1.546670488	1.629230527	27.60836188	1.49E-07	1.50E-06	
XLOC_018543	26933736	26934625	1	ENSSSCT00000001499	ENSSSCG00000001377	PPP1R18	-1.54583387	6.564170891	56.57927639	5.40E-14	1.34E-12	
XLOC_004051	46669533	46670262	1	ENSSSCT00000019333	ENSSSCG00000017761	ENSSSCG00000017761	-1.542322726	4.053881343	45.28851258	1.70E-11	3.10E-10	
XLOC_016613	154001352	154002000	1	ENSSSCT00000004347	ENSSSCG00000003931	KIF2C	-1.542101397	5.68910083	40.66601068	1.81E-10	2.88E-09	
XLOC_009686	56219324	56219648	1	ENSSSCT00000018240	ENSSSCG00000016758	STK17A	-1.542074369	5.309411963	54.56001393	1.51E-13	3.54E-12	
XLOC_023870	13667	13728	1	ENSSSCT00000028576	ENSSSCG00000021194	ENSSSCG00000021194	-1.541595452	0.442125627	24.33911527	8.08E-07	7.08E-06	
XLOC_000603	202398706	202398909	1	ENSSSCT00000032248	ENSSSCG00000029703	ENSSSCG00000029703	-1.541111419	1.77168247	31.83378373	1.68E-08	1.95E-07	
XLOC_017162	64033174	64033311	1	ENSSSCT00000003766	ENSSSCG00000003395	PIK3CD	-1.540224681	5.494948982	63.55239812	1.56E-15	4.67E-14	
XLOC_004546	76112280	76112311	1	ENSSSCT00000012685	ENSSSCG00000011589	IFT122	-1.536168549	3.07252183	39.42052304	3.42E-10	5.21E-09	
XLOC_018558	27549572	27550825	1	ENSSSCT00000001533	ENSSSCG00000001404	TNF	-1.53587969	2.03191164	29.82716799	4.72E-08	5.12E-07	
XLOC_001232	48348376	48352512	1	ENSSSCT00000004694	ENSSSCG00000004247	ASF1A	-1.535743567	4.92098059	45.34260576	1.65E-11	3.02E-10	
XLOC_022829	2485	3245	1	ENSSSCT00000031118	ENSSSCG00000024199	ENSSSCG00000024199	-1.535376555	2.178276467	22.22538477	2.42E-06	1.91E-05	
XLOC_007691	42711481	42713000	1	ENSSSCT00000017155	ENSSSCG00000015754	MCPH1	-1.533129521	4.198899224	51.97943256	5.61E-13	1.22E-11	
XLOC_008413	47533976	47537587	1	ENSSSCT00000018458	ENSSSCG00000016950	SGTB	-1.531851601	2.278783873	23.52488126	1.23E-06	1.04E-05	
XLOC_001153	21319300	21320498	1	ENSSSCT00000004552	ENSSSCG00000004117	RAB32	-1.530895057	4.196490744	40.24936813	2.24E-10	3.51E-09	
XLOC_002862	71983268	71983565	1	ENSSSCT00000010417	ENSSSCG00000009500	CLDN10	-1.530625831	1.712436037	16.26107821	5.52E-05	3.09E-04	
XLOC_020638	120322753	120322928	1	ENSSSCT00000023706	ENSSSCG00000028840	EZH2	-1.528253295	5.624842854	42.50692173	7.04E-11	1.19E-09	
XLOC_020994	31708431	31708520	1	ENSSSCT00000016328	ENSSSCG00000014967	FAM76B	-1.526809215	3.411661456	38.5915632	5.22E-10	7.83E-09	
XLOC_003509	44722200	44722397	1	ENSSSCT00000019311	ENSSSCG00000017743	CRLF3	-1.526346993	6.273202591	52.6781959	3.93E-13	8.74E-12	
XLOC_019431	76989130	76989470	1	ENSSSCT00000009845	ENSSSCG00000008988	CCNG2	-1.523012521	5.901596124	50.85543686	9.94E-13	2.09E-11	
XLOC_008983	36244258	36245202	1	ENSSSCT00000007824	ENSSSCG00000007151	CDC25B	-1.520390726	6.692222789	45.45758738	1.56E-11	2.87E-10	
XLOC_000145	48488864	48489063	1	ENSSSCT00000029903	ENSSSCG00000030488	ENSSSCG00000030488	-1.520380179	4.072382283	40.18281881	2.31E-10	3.61E-09	
XLOC_013161	115765223	115765228	1	ENSSSCT00000009332	ENSSSCG00000008528	LBH	-1.518777156	3.309688751	25.49299122	4.44E-07	4.09E-06	
XLOC_000146	48621907	48622412	1	ENSSSCT00000004696	ENSSSCG00000004249	C6ORF204	-1.517255101	1.747998296	19.78379022	8.67E-06	5.94E-05	
XLOC_017539	152636270	152636679	1	ENSSSCT00000004320	ENSSSCG00000003905	RAD54L	-1.514167526	4.864701083	45.38863327	1.62E-11	2.96E-10	
XLOC_001413	113952131	113952260	1	ENSSSCT00000005002	ENSSSCG00000004528	MBD2	-1.511904872	5.845470417	51.35019909	7.73E-13	1.65E-11	
XLOC_010446	82986303	82986454	1	ENSSSCT00000015355	ENSSSCG00000014056	RNF44	-1.510585098	6.388830861	59.48635528	1.23E-14	3.29E-13	
XLOC_002225	15943228	15943606	1	ENSSSCT00000011877	ENSSSCG00000010855	PYCR2	-1.510518339	4.507213742	45.73073865	1.36E-11	2.51E-10	
XLOC_011156	53229780	53231110	1	ENSSSCT00000014652	ENSSSCG00000013411	WEE1	-1.510427389	5.274151336	35.15795758	3.04E-09	3.96E-08	
XLOC_002746	10050846	10051027	1	ENSSSCT00000010246	ENSSSCG00000009349	RFC3	-1.509431013	4.503729771	42.05245948	8.89E-11	1.49E-09	
XLOC_008971	34915804	34919090	1	ENSSSCT00000007804	ENSSSCG00000007132	C20ORF3	-1.506219385	6.648287384	54.34934484	1.68E-13	3.90E-12	
XLOC_016608	153415828	153415939	1	ENSSSCT00000004334	ENSSSCG00000003919	MUTYH	-1.505965474	4.913102458	42.831832	5.97E-11	1.02E-09	
XLOC_003518	46250835	46251292	1	ENSSSCT00000030105	ENSSSCG00000027663	NLK	-1.500670429	2.872904115	40.65174393	1.82E-10	2.90E-09	
XLOC_011027	15632260	15635914	1	ENSSSCT00000022326	ENSSSCG00000023709	PTPRJ	-1.498572887	5.68332841	42.24627776	8.05E-11	1.35E-09	
XLOC_005585	157180878	157181017	1	ENSSSCT00000024809	ENSSSCG00000027820	CD200	-1.497955427	1.860363441	35.66256465	2.35E-09	3.14E-08	
XLOC_021286	100401757	100405763	1	ENSSSCT00000016758	ENSSSCG00000015383	RAPGEF5	-1.496407744	6.268850387	46.70846939	8.24E-12	1.57E-10	
XLOC_008268	78027656	78027700	1	ENSSSCT00000026502	ENSSSCG00000028058	CCDC69	-1.496147188	5.538941442	54.68622549	1.41E-13	3.33E-12	
XLOC_001152	21065219	21065457	1	CUFF.6.3	NA	ADGB	-1.494516043	0.100938015	21.02189881	4.54E-06	3.36E-05	
XLOC_016959	48411038	48412146	1	ENSSSCT00000003452	ENSSSCG00000003112	ENSSSCG00000003112	-1.494346173	1.322326295	23.60752719	1.18E-06	1.00E-05	
XLOC_003211	12110020	12110228	1	ENSSSCT00000018787	ENSSSCG00000017258	FAM20A	-1.493097226	1.579986227	27.67527421	1.43E-07	1.45E-06	
XLOC_009801	6497805	6497957	1	ENSSSCT00000014231	ENSSSCG00000013020	MAP4K2	-1.492762987	5.400450479	60.05955301	9.20E-15	2.50E-13	
XLOC_006262	109782799	109783170	1	ENSSSCT00000011431	ENSSSCG00000010446	STAMBPL1	-1.492655856	4.525124706	44.51163295	2.53E-11	4.49E-10	
XLOC_016277	71494050	71494197	1	ENSSSCT00000022352	ENSSSCG00000024752	ALDH4A1	-1.4902572	4.210947911	50.56224755	1.15E-12	2.41E-11	
XLOC_013542	93015120	93015338	1	ENSSSCT00000006936	ENSSSCG00000006328	RXRG	-1.488354397	4.111227927	36.03293274	1.94E-09	2.62E-08	
XLOC_015221	17277106	17278825	1	ENSSSCT00000024702	ENSSSCG00000026890	ENSSSCG00000026890	-1.488065959	4.105982174	41.33344776	1.28E-10	2.09E-09	
XLOC_017892	44152193	44152472	1	ENSSSCT00000001879	ENSSSCG00000001683	POLH	-1.487779569	5.239595984	40.39223325	2.08E-10	3.28E-09	
XLOC_013532	91170039	91170281	1	ENSSSCT00000006915	ENSSSCG00000006309	CD3Z	-1.486968247	6.593276852	39.74261632	2.90E-10	4.45E-09	
XLOC_023339	26613	26872	1	ENSSSCT00000027566	ENSSSCG00000023769	S100A2	-1.486515715	1.656736708	19.02443803	1.29E-05	8.50E-05	
XLOC_021643	45971	46094	1	ENSSSCT00000000486	ENSSSCG00000000451	AGAP2	-1.48512341	2.434249055	44.80445889	2.18E-11	3.90E-10	
XLOC_024541	39823441	39824623	1	ENSSSCT00000013387	ENSSSCG00000012241	BCOR	-1.483306408	5.72594489	58.0509978	2.55E-14	6.57E-13	
XLOC_003255	18681057	18681400	1	ENSSSCT00000018878	ENSSSCG00000017342	KIF18B	-1.482918188	4.709236082	36.88055778	1.26E-09	1.76E-08	
XLOC_016013	49246227	49246501	1	ENSSSCT00000003470	ENSSSCG00000003129	C19ORF68	-1.481782764	1.094574918	22.30242162	2.33E-06	1.85E-05	
XLOC_015676	1022607	1023046	1	ENSSSCT00000002938	ENSSSCG00000002648	CBFA2T3	-1.479294992	4.105212409	42.49446302	7.09E-11	1.20E-09	
XLOC_015205	15859922	15860033	1	ENSSSCT00000000212	ENSSSCG00000000199	SPATS2	-1.479062521	3.234786177	33.67354538	6.52E-09	8.08E-08	
XLOC_014155	96889012	96889592	1	ENSSSCT00000006958	ENSSSCG00000006350	CD32	-1.478251179	3.055882701	29.96354484	4.40E-08	4.80E-07	
XLOC_003624	54986635	54986889	1	ENSSSCT00000022345	ENSSSCG00000026636	ZBTB4	-1.476684571	4.281842854	48.9873575	2.58E-12	5.14E-11	
XLOC_003169	5211495	5211822	1	ENSSSCT00000018712	ENSSSCG00000017187	FOXJ1	-1.475717874	-0.293636164	13.73899921	2.10E-04	1.01E-03	
XLOC_006843	80897948	80898237	1	ENSSSCT00000011255	ENSSSCG00000010283	SPOCK2	-1.475633224	3.464742191	48.31019414	3.64E-12	7.20E-11	
XLOC_009895	12622307	12623588	1	ENSSSCT00000014391	ENSSSCG00000013171	LDHB	-1.475318229	5.508699866	44.06712203	3.17E-11	5.57E-10	
XLOC_016048	50460670	50460960	1	ENSSSCT00000003545	ENSSSCG00000003190	ADM5	-1.475001249	1.222921297	24.21376366	8.62E-07	7.50E-06	
XLOC_011943	11037022	11037373	1	ENSSSCT00000028458	ENSSSCG00000027487	LAT2	-1.47123824	6.149844969	45.17942421	1.80E-11	3.26E-10	
XLOC_021311	113148164	113151694	1	ENSSSCT00000031306	ENSSSCG00000025166	ENSSSCG00000025166	-1.471190814	4.101218797	37.51749952	9.06E-10	1.30E-08	
XLOC_013569	97870920	97871038	1	ENSSSCT00000006995	ENSSSCG00000006382	SLAMF6	-1.470048231	2.31798634	33.4835451	7.19E-09	8.86E-08	
XLOC_018577	28038957	28039225	1	ENSSSCT00000001586	ENSSSCG00000001437	AGER	-1.468952442	0.719870809	24.48184071	7.50E-07	6.63E-06	
XLOC_016199	60157406	60157770	1	ENSSSCT00000026702	ENSSSCG00000021436	DFFB	-1.468802793	2.040331755	34.81114523	3.63E-09	4.70E-08	
XLOC_021559	46903	47082	1	ENSSSCT00000023029	ENSSSCG00000023165	SEMA7A	-1.468357263	4.644717271	60.26162488	8.31E-15	2.28E-13	
XLOC_022738	77478	80218	1	ENSSSCT00000029950	ENSSSCG00000022942	PHF6	-1.467715906	5.358954262	33.42516472	7.41E-09	9.09E-08	
XLOC_006584	31718478	31719251	1	CUFF.130.2	NA	CCDC62	-1.46714957	3.32342937	36.48990261	1.53E-09	2.12E-08	
XLOC_005877	27770800	27771431	1	ENSSSCT00000031300	ENSSSCG00000025820	SLC15A4	-1.465058678	5.566023963	53.68205177	2.36E-13	5.41E-12	
XLOC_004128	52031785	52033197	1	ENSSSCT00000019450	ENSSSCG00000017874	ATP2A3	-1.464268487	7.564808926	47.15567846	6.56E-12	1.26E-10	
XLOC_012764	32597548	32600323	1	ENSSSCT00000026721	ENSSSCG00000022149	RMI2	-1.463076123	5.455584289	47.10937481	6.71E-12	1.29E-10	
XLOC_019614	144868128	144868633	1	ENSSSCT00000010125	ENSSSCG00000009245	SCD5	-1.462681044	1.18532977	19.46498614	1.02E-05	6.90E-05	
XLOC_016223	64634414	64634599	1	ENSSSCT00000003776	ENSSSCG00000003403	APITD1	-1.462569599	3.522642934	30.84907707	2.79E-08	3.12E-07	
XLOC_012700	18548616	18549016	1	ENSSSCT00000029036	ENSSSCG00000029509	KIF22	-1.461210351	6.29484583	41.42607477	1.22E-10	2.00E-09	
XLOC_012998	71666747	71667980	1	ENSSSCT00000009051	ENSSSCG00000008265	DOK1	-1.460073273	5.673522813	59.02116864	1.56E-14	4.09E-13	
XLOC_009609	33266477	33266733	1	ENSSSCT00000018116	ENSSSCG00000016638	MDFIC	-1.459446702	2.39708717	30.38363385	3.55E-08	3.91E-07	
XLOC_020438	61508892	61509015	1	ENSSSCT00000016601	ENSSSCG00000015235	ETS1	-1.458227469	6.061702175	42.61409336	6.67E-11	1.13E-09	
XLOC_017642	14591989	14592075	1	ENSSSCT00000001169	ENSSSCG00000001074	KDM1B	-1.45487223	5.910101443	40.70901081	1.77E-10	2.83E-09	
XLOC_016710	13360785	13360999	1	ENSSSCT00000003013	ENSSSCG00000002719	EXOSC6	-1.453311802	2.122005958	22.45162724	2.16E-06	1.72E-05	
XLOC_024182	66077057	66077189	1	ENSSSCT00000013570	ENSSSCG00000012410	HDAC8	-1.45326387	1.339090359	31.77709152	1.73E-08	2.00E-07	
XLOC_017104	56847038	56847074	1	ENSSSCT00000004408	ENSSSCG00000003986	ZNF211	-1.452246131	2.965780032	34.67603343	3.89E-09	4.99E-08	
XLOC_023272	8248	9162	1	ENSSSCT00000029544	ENSSSCG00000026530	GPR19	-1.450904328	1.760251115	32.10211372	1.46E-08	1.72E-07	
XLOC_022381	5570	5713	1	ENSSSCT00000026124	ENSSSCG00000020832	MASP2	-1.449431272	1.67342616	30.25785538	3.78E-08	4.16E-07	
XLOC_023197	22821	23975	1	ENSSSCT00000029603	ENSSSCG00000028124	SNRPN	-1.449328709	4.558308963	49.13099737	2.39E-12	4.80E-11	
XLOC_019720	31627793	31630431	1	ENSSSCT00000030913	ENSSSCG00000026583	TLR1	-1.449277963	4.3654086	38.05610599	6.87E-10	1.01E-08	
XLOC_014278	104922482	104922728	1	ENSSSCT00000007208	ENSSSCG00000006580	S100A2	-1.447463788	1.281520139	18.83040042	1.43E-05	9.32E-05	
XLOC_018171	91815033	91815387	1	ENSSSCT00000002525	ENSSSCG00000002267	RGMA	-1.446717415	4.276651846	28.18979538	1.10E-07	1.13E-06	
XLOC_016211	63053856	63053934	1	ENSSSCT00000003757	ENSSSCG00000003386	TNFRSF9	-1.446623031	0.939295554	25.9583965	3.49E-07	3.28E-06	
XLOC_023567	1467	1742	1	ENSSSCT00000032059	ENSSSCG00000023901	ENSSSCG00000023901	-1.446269424	6.158845008	51.31925987	7.85E-13	1.67E-11	
XLOC_000771	257749460	257749712	1	ENSSSCT00000005823	ENSSSCG00000005286	CEP78	-1.446184625	4.105871187	33.1352694	8.60E-09	1.05E-07	
XLOC_014602	15707516	15707659	1	ENSSSCT00000025445	ENSSSCG00000023176	TROAP	-1.443986397	4.386213466	32.57525634	1.15E-08	1.37E-07	
XLOC_003011	26572065	26574107	1	ENSSSCT00000010344	ENSSSCG00000009437	KBTBD7	-1.442504701	2.914715577	38.38442921	5.81E-10	8.63E-09	
XLOC_024559	46081599	46081850	1	ENSSSCT00000013413	ENSSSCG00000012266	SLC9A7	-1.441844401	0.571838849	20.7275946	5.29E-06	3.84E-05	
XLOC_001963	284680662	284681705	1	ENSSSCT00000024858	ENSSSCG00000027688	RNF183	-1.441722168	2.030091794	23.08761632	1.55E-06	1.28E-05	
XLOC_008872	710903	713568	1	CUFF.199.3	NA	LONRF1	-1.439055472	4.415867137	34.03873213	5.40E-09	6.82E-08	
XLOC_014053	63078476	63079931	1	ENSSSCT00000006757	ENSSSCG00000006163	PKIA	-1.43899199	3.88074782	21.02018889	4.54E-06	3.37E-05	
XLOC_004055	46807767	46808280	1	ENSSSCT00000019331	ENSSSCG00000017759	ALDOA	-1.436537423	3.706326145	40.6719463	1.80E-10	2.88E-09	
XLOC_023164	2730	4068	1	ENSSSCT00000030413	ENSSSCG00000024154	CLASRP	-1.436223683	5.343893774	49.35357367	2.14E-12	4.32E-11	
XLOC_005494	133979655	133979826	1	ENSSSCT00000012916	ENSSSCG00000011804	RFC4	-1.436140242	5.208707798	39.82652033	2.78E-10	4.27E-09	
XLOC_002238	19356002	19357570	1	ENSSSCT00000031963	ENSSSCG00000030070	ZNF238	-1.435529897	4.807659088	50.08313868	1.47E-12	3.02E-11	
XLOC_012598	6524630	6524758	1	ENSSSCT00000008365	ENSSSCG00000007625	ARPC1B	-1.434936624	7.207241502	49.27709015	2.22E-12	4.48E-11	
XLOC_006377	132403894	132405246	1	ENSSSCT00000011625	ENSSSCG00000010629	ADRA2A	-1.433040081	1.197101972	22.54973401	2.05E-06	1.65E-05	
XLOC_012958	59834025	59834993	1	ENSSSCT00000008988	ENSSSCG00000008207	RPIA	-1.433017999	5.900447365	41.18913144	1.38E-10	2.24E-09	
XLOC_002732	7396534	7397236	1	ENSSSCT00000010225	ENSSSCG00000009331	C13ORF33	-1.432048081	1.786578822	24.77941091	6.43E-07	5.79E-06	
XLOC_000116	34705599	34705755	1	ENSSSCT00000004629	ENSSSCG00000004190	STX7	-1.42977715	6.516076609	32.08125237	1.48E-08	1.74E-07	
XLOC_009028	40393445	40394202	1	ENSSSCT00000007915	ENSSSCG00000007235	TPX2	-1.429359201	6.642427239	32.37055017	1.27E-08	1.51E-07	
XLOC_008250	71570441	71570638	1	ENSSSCT00000018565	ENSSSCG00000017052	ADAM19	-1.426541299	6.08926217	39.98731504	2.56E-10	3.95E-09	
XLOC_015345	24374642	24375346	1	ENSSSCT00000023219	ENSSSCG00000027621	NDUFA4L2	-1.42490528	1.397199349	25.40742908	4.64E-07	4.26E-06	
XLOC_021900	45650	46888	1	ENSSSCT00000026696	ENSSSCG00000029597	TRIM52	-1.423306283	1.518884577	29.24273383	6.39E-08	6.81E-07	
XLOC_015334	23775889	23776952	1	ENSSSCT00000023141	ENSSSCG00000027854	HSD17B6	-1.423226488	2.374727144	12.13700144	4.94E-04	2.15E-03	
XLOC_021756	85555	86661	1	ENSSSCT00000027085	ENSSSCG00000025390	ENSSSCG00000025390	-1.423025131	5.647054482	20.1706128	7.08E-06	4.97E-05	
XLOC_017947	55684663	55684860	1	ENSSSCT00000002002	ENSSSCG00000001787	IL-16	-1.423024226	5.111271469	42.83806839	5.95E-11	1.02E-09	
XLOC_022725	153221	153480	1	ENSSSCT00000029559	ENSSSCG00000024489	ENSSSCG00000024489	-1.421442208	0.52594373	19.850145	8.38E-06	5.76E-05	
XLOC_019574	130231027	130231165	1	ENSSSCT00000028508	ENSSSCG00000030522	ENSSSCG00000030522	-1.420942023	5.380867216	18.63054088	1.59E-05	1.02E-04	
XLOC_016573	147484989	147485083	1	ENSSSCT00000004273	ENSSSCG00000003861	ORC1	-1.420797114	4.205636726	38.18108606	6.45E-10	9.55E-09	
XLOC_006971	117264741	117265486	1	ENSSSCT00000011493	ENSSSCG00000010504	BLNK	-1.417182718	6.526814992	54.90960471	1.26E-13	3.01E-12	
XLOC_015376	35454091	35454700	1	ENSSSCT00000000521	ENSSSCG00000000483	MDM1	-1.416059191	3.672948879	27.6146804	1.48E-07	1.49E-06	
XLOC_015720	12624900	12625107	1	ENSSSCT00000028190	ENSSSCG00000020668	ENSSSCG00000020668	-1.414187149	2.577411836	40.04443257	2.48E-10	3.86E-09	
XLOC_024492	16964561	16964648	1	ENSSSCT00000024706	ENSSSCG00000020735	MAP3K15	-1.411931316	2.299525829	36.37478149	1.63E-09	2.23E-08	
XLOC_001736	204780489	204781297	1	ENSSSCT00000005569	ENSSSCG00000005052	WDHD1	-1.411224231	4.636368021	32.99043574	9.26E-09	1.12E-07	
XLOC_000325	124676343	124676760	1	ENSSSCT00000005066	ENSSSCG00000004587	MYO1E	-1.408578912	6.611946372	52.59214312	4.11E-13	9.11E-12	
XLOC_012737	25982707	25982819	1	ENSSSCT00000008605	ENSSSCG00000007855	ENSSSCG00000007855	-1.408217593	4.936659816	40.89764518	1.60E-10	2.57E-09	
XLOC_002088	303945075	303947980	1	ENSSSCT00000006256	ENSSSCG00000005689	FNBP1	-1.407836794	6.53572878	41.04531765	1.49E-10	2.39E-09	
XLOC_001737	204978764	204979277	1	ENSSSCT00000005573	ENSSSCG00000005056	DLGAP5	-1.407323048	5.700740116	26.85872682	2.19E-07	2.14E-06	
XLOC_018688	42486007	42489274	1	ENSSSCT00000031143	ENSSSCG00000026752	CCND3	-1.405248518	7.486524324	50.62300206	1.12E-12	2.35E-11	
XLOC_007526	138352892	138353371	1	ENSSSCT00000030502	ENSSSCG00000021283	ENSSSCG00000021283	-1.404964468	1.238797956	23.71847588	1.12E-06	9.49E-06	
XLOC_000164	56203980	56204250	1	ENSSSCT00000004722	ENSSSCG00000004273	COL19A1	-1.40354688	0.234236088	15.56457678	7.97E-05	4.27E-04	
XLOC_024710	90412273	90412582	1	ENSSSCT00000013652	ENSSSCG00000012485	NOX1	-1.402065825	2.16087866	15.11334641	1.01E-04	5.29E-04	
XLOC_003296	20457021	20457054	1	ENSSSCT00000018936	ENSSSCG00000017396	PSMC3IP	-1.401798875	2.102048057	31.20582905	2.32E-08	2.64E-07	
XLOC_017452	126692076	126694339	1	ENSSSCT00000028573	ENSSSCG00000024494	ENSSSCG00000024494	-1.400636742	0.186872306	14.67695479	1.28E-04	6.49E-04	
XLOC_024184	66293677	66294133	1	ENSSSCT00000027685	ENSSSCG00000021200	ENSSSCG00000021200	-1.399134805	2.389105559	28.82366456	7.93E-08	8.32E-07	
XLOC_023207	1775	2263	1	ENSSSCT00000030624	ENSSSCG00000028391	PPP1R13L	-1.398857901	2.39493256	30.53072387	3.29E-08	3.63E-07	
XLOC_005238	57861430	57866534	1	ENSSSCT00000022793	ENSSSCG00000027675	FOXP1	-1.397373961	5.730482256	31.6716106	1.83E-08	2.11E-07	
XLOC_007832	89761503	89761558	1	ENSSSCT00000028507	ENSSSCG00000027348	WIPF1	-1.396893086	4.846169296	50.3495798	1.29E-12	2.66E-11	
XLOC_010525	107369918	107370535	1	ENSSSCT00000015485	ENSSSCG00000014173	IRAP	-1.396771736	3.704636353	25.32126381	4.85E-07	4.45E-06	
XLOC_008421	51333428	51333701	1	ENSSSCT00000023550	ENSSSCG00000029104	ENSSSCG00000029104	-1.395471123	0.492135616	17.10154698	3.54E-05	2.09E-04	
XLOC_014181	98232795	98232823	1	ENSSSCT00000025246	ENSSSCG00000020953	ATP1A4	-1.395424404	0.711913407	17.07724405	3.59E-05	2.11E-04	
XLOC_011557	91077848	91078863	1	ENSSSCT00000015429	ENSSSCG00000014125	DHFR	-1.394013658	5.248967561	31.24008003	2.28E-08	2.60E-07	
XLOC_002110	307276016	307278216	1	ENSSSCT00000006315	ENSSSCG00000005743	VAV2	-1.39320749	6.721343641	49.8683483	1.64E-12	3.36E-11	
XLOC_013514	87445659	87447100	1	CUFF.298.1	NA	HENMT1	-1.389563157	0.781665283	17.00642606	3.73E-05	2.18E-04	
XLOC_022546	44530	44589	1	CUFF.465.2	NA	ENSSSCG00000022378	-1.389420816	-0.207404893	15.82826349	6.94E-05	3.79E-04	
XLOC_010154	61727577	61727678	1	ENSSSCT00000031818	ENSSSCG00000024211	ENSSSCG00000024211	-1.387499265	3.216342621	27.98442116	1.22E-07	1.25E-06	
XLOC_000586	195196671	195196816	1	ENSSSCT00000005514	ENSSSCG00000004999	MIS18BP1	-1.386796487	4.998401792	23.04764121	1.58E-06	1.30E-05	
XLOC_002391	66137769	66137846	1	ENSSSCT00000012170	ENSSSCG00000011120	USP6NL	-1.385857538	4.975107859	55.67983611	8.53E-14	2.08E-12	
XLOC_015625	93642863	93645859	1	ENSSSCT00000029778	ENSSSCG00000020903	NUDT4	-1.384743986	6.832350921	42.02862605	8.99E-11	1.50E-09	
XLOC_011335	69477414	69477677	1	ENSSSCT00000014911	ENSSSCG00000013649	ICAM-3	-1.380584882	3.771988038	37.80762052	7.81E-10	1.13E-08	
XLOC_008723	43729704	43730096	1	ENSSSCT00000026905	ENSSSCG00000026585	PROCR	-1.379670856	2.197938556	29.82483023	4.73E-08	5.12E-07	
XLOC_010860	6054435	6054871	1	ENSSSCT00000014207	ENSSSCG00000012997	POLA2	-1.379238751	5.317882385	46.90022961	7.47E-12	1.43E-10	
XLOC_017134	58856809	58856835	1	ENSSSCT00000028536	ENSSSCG00000026554	FAM213B	-1.378972328	2.413647678	27.58775493	1.50E-07	1.51E-06	
XLOC_014189	98626394	98626865	1	ENSSSCT00000007009	ENSSSCG00000006396	IGSF9	-1.377443607	2.41458854	15.11280503	1.01E-04	5.29E-04	
XLOC_002553	29786489	29786654	1	ENSSSCT00000011965	ENSSSCG00000010933	ZNF367	-1.375181153	0.331484495	15.30156961	9.16E-05	4.83E-04	
XLOC_023382	29230	29324	1	ENSSSCT00000029450	ENSSSCG00000029750	ENSSSCG00000029750	-1.373315927	3.652689181	35.27308041	2.87E-09	3.77E-08	
XLOC_016957	48248387	48248742	1	ENSSSCT00000003448	ENSSSCG00000003109	TMEM160	-1.371729548	4.009316361	30.71088639	2.99E-08	3.34E-07	
XLOC_010259	69431462	69431569	1	ENSSSCT00000014919	ENSSSCG00000013655	ICAM1	-1.368515496	4.548468446	34.74700729	3.75E-09	4.84E-08	
XLOC_009787	6192447	6192578	1	ENSSSCT00000027683	ENSSSCG00000027057	SYVN1	-1.368408733	7.629749896	44.71253754	2.28E-11	4.07E-10	
XLOC_001555	146214579	146214820	1	ENSSSCT00000032164	ENSSSCG00000029381	ENSSSCG00000029381	-1.366986296	2.804435008	23.8786604	1.03E-06	8.81E-06	
XLOC_008183	49018143	49018228	1	ENSSSCT00000018465	ENSSSCG00000016956	MAST4	-1.366520538	2.190809584	31.90516255	1.62E-08	1.89E-07	
XLOC_012080	38927264	38927303	1	ENSSSCT00000008705	ENSSSCG00000007943	NMRAL1	-1.366493603	3.660117651	34.62871108	3.99E-09	5.11E-08	
XLOC_009022	39851409	39851503	1	ENSSSCT00000030637	ENSSSCG00000028529	ENSSSCG00000028529	-1.365880734	-0.413347092	13.43362534	2.47E-04	1.17E-03	
XLOC_022084	68708	68824	1	ENSSSCT00000030379	ENSSSCG00000027653	ENSSSCG00000027653	-1.364503628	0.203863614	17.52688535	2.83E-05	1.72E-04	
XLOC_007672	29401199	29401721	1	ENSSSCT00000017124	ENSSSCG00000015724	GYPC	-1.362932453	3.125844269	38.3572515	5.89E-10	8.74E-09	
XLOC_024254	97828399	97828466	1	ENSSSCT00000013690	ENSSSCG00000012521	GPRASP2	-1.362186453	3.016587236	29.82154638	4.74E-08	5.13E-07	
XLOC_011135	47702356	47702515	1	ENSSSCT00000014627	ENSSSCG00000013390	CRSP1	-1.362012633	1.034087053	20.11185075	7.30E-06	5.09E-05	
XLOC_021481	21785	21794	1	ENSSSCT00000026546	ENSSSCG00000028523	HUS1	-1.361385479	3.981424431	29.24966573	6.36E-08	6.80E-07	
XLOC_003964	34609433	34609555	1	ENSSSCT00000019181	ENSSSCG00000017619	ENSSSCG00000017619	-1.360381224	-0.158413199	16.79467668	4.16E-05	2.41E-04	
XLOC_002275	30034590	30034711	1	ENSSSCT00000029185	ENSSSCG00000028981	ENSSSCG00000028981	-1.357071132	3.950363523	24.36575475	7.97E-07	7.00E-06	
XLOC_012380	96468315	96468507	1	ENSSSCT00000022921	ENSSSCG00000026180	ENSSSCG00000026180	-1.356257367	1.743944609	13.327975	2.61E-04	1.23E-03	
XLOC_020670	128463377	128463545	1	ENSSSCT00000023973	ENSSSCG00000022119	ENSSSCG00000022119	-1.356014365	2.872333995	35.64410718	2.37E-09	3.16E-08	
XLOC_017767	27291710	27291761	1	ENSSSCT00000001513	ENSSSCG00000001390	SPR1	-1.355855571	-0.407702763	13.89249399	1.94E-04	9.44E-04	
XLOC_023030	5447	5611	1	ENSSSCT00000027013	ENSSSCG00000021717	SUV39H1	-1.353881828	0.889037952	19.98280965	7.81E-06	5.41E-05	
XLOC_020439	61716477	61716494	1	ENSSSCT00000016603	ENSSSCG00000015237	FLI1	-1.353859267	2.177997464	30.61490923	3.15E-08	3.49E-07	
XLOC_012388	99181952	99182193	1	ENSSSCT00000009231	ENSSSCG00000008430	ENSSSCG00000008430	-1.35324957	4.31231707	31.21599311	2.31E-08	2.63E-07	
XLOC_012309	72860317	72860747	1	ENSSSCT00000028854	ENSSSCG00000022162	RAB11FIP5	-1.352559574	3.075431254	37.03435006	1.16E-09	1.63E-08	
XLOC_004579	82291027	82291205	1	ENSSSCT00000023415	ENSSSCG00000028605	ENSSSCG00000028605	-1.352058401	4.466489945	24.65569794	6.85E-07	6.14E-06	
XLOC_002383	63438375	63438596	1	ENSSSCT00000012153	ENSSSCG00000011106	CREB	-1.351808026	4.856128257	40.90327469	1.60E-10	2.57E-09	
XLOC_017144	61659254	61659669	1	CUFF.354.2	NA	NPHP4	-1.350352145	2.509709119	24.34193914	8.07E-07	7.07E-06	
XLOC_017145	61881212	61881267	1	ENSSSCT00000031499	ENSSSCG00000024843	ENSSSCG00000024843	-1.349581332	0.050336971	15.82194112	6.96E-05	3.80E-04	
XLOC_010851	5760306	5760668	1	ENSSSCT00000014192	ENSSSCG00000012982	ENSSSCG00000012982	-1.347556613	6.265763759	37.05156833	1.15E-09	1.63E-08	
XLOC_007462	121719668	121719735	1	ENSSSCT00000017568	ENSSSCG00000016135	CPO	-1.347228761	7.169717866	23.04569144	1.58E-06	1.30E-05	
XLOC_002534	28240394	28240568	1	ENSSSCT00000029374	ENSSSCG00000030694	PKP1	-1.345521517	0.633961528	11.60785786	6.57E-04	2.76E-03	
XLOC_022110	54891	55279	1	ENSSSCT00000027169	ENSSSCG00000028169	ENSSSCG00000028169	-1.344750111	5.039994656	33.29225006	7.93E-09	9.70E-08	
XLOC_012899	47456339	47456658	1	ENSSSCT00000030621	ENSSSCG00000022937	ENSSSCG00000022937	-1.344101095	4.730372202	29.33223396	6.10E-08	6.53E-07	
XLOC_018813	62965339	62965774	1	ENSSSCT00000002109	ENSSSCG00000001884	COMMD4	-1.342860839	5.651971896	37.47155686	9.28E-10	1.33E-08	
XLOC_015000	85944967	85945228	1	ENSSSCT00000000937	ENSSSCG00000000858	PMCH	-1.342258178	0.41062292	13.86580556	1.96E-04	9.55E-04	
XLOC_010359	76286848	76286997	1	ENSSSCT00000024529	ENSSSCG00000023175	ENSSSCG00000023175	-1.34002141	-0.150448449	11.51835323	6.89E-04	2.87E-03	
XLOC_005314	80148532	80149310	1	ENSSSCT00000012721	ENSSSCG00000011624	MCM2	-1.339981543	6.504904279	42.67427508	6.47E-11	1.10E-09	
XLOC_013795	119089787	119090438	1	ENSSSCT00000007438	ENSSSCG00000006790	WDR77	-1.339695378	6.195041387	49.72940534	1.76E-12	3.59E-11	
XLOC_008687	40431853	40432017	1	ENSSSCT00000026450	ENSSSCG00000025201	ENSSSCG00000025201	-1.339054716	3.816385931	18.55705107	1.65E-05	1.06E-04	
XLOC_006684	50300848	50301388	1	ENSSSCT00000010955	ENSSSCG00000009998	GATSL3	-1.33900626	4.074918648	42.08911271	8.72E-11	1.46E-09	
XLOC_023680	30355	30472	1	ENSSSCT00000031749	ENSSSCG00000029451	ENSSSCG00000029451	-1.338075612	2.330328906	28.4987696	9.38E-08	9.76E-07	
XLOC_018437	22079600	22080010	1	ENSSSCT00000030653	ENSSSCG00000028829	HIST1H3H	-1.337856853	0.676715056	18.10403397	2.09E-05	1.31E-04	
XLOC_016200	61866278	61866421	1	ENSSSCT00000027513	ENSSSCG00000029499	KCNAB2	-1.337706917	3.654387382	33.53984686	6.98E-09	8.64E-08	
XLOC_024255	97848044	97849720	1	ENSSSCT00000013689	ENSSSCG00000012520	BHLHB9	-1.336849264	1.183856987	19.45073502	1.03E-05	6.95E-05	
XLOC_016763	25083307	25083620	1	ENSSSCT00000003092	ENSSSCG00000002792	HSF4	-1.336437661	4.328520023	36.73169576	1.36E-09	1.89E-08	
XLOC_014608	15993284	15993301	1	ENSSSCT00000000217	ENSSSCG00000000204	PRPF40B	-1.335630025	3.291007329	33.55401313	6.93E-09	8.58E-08	
XLOC_022703	2386	2561	1	ENSSSCT00000004227	ENSSSCG00000003820	USP1	-1.3355679	6.872701974	22.69550155	1.90E-06	1.54E-05	
XLOC_019555	126855448	126855948	1	ENSSSCT00000022582	ENSSSCG00000028101	SLC9B2	-1.334493384	0.951540215	21.79338207	3.04E-06	2.33E-05	
XLOC_007892	114729853	114730446	1	ENSSSCT00000017513	ENSSSCG00000016085	FTCD	-1.334342315	-0.059951849	16.52675248	4.80E-05	2.73E-04	
XLOC_017684	23174806	23175198	1	ENSSSCT00000022570	ENSSSCG00000020971	HIST1H2AM	-1.33415171	-0.296451641	14.46005025	1.43E-04	7.18E-04	
XLOC_014644	18922778	18922922	1	ENSSSCT00000000284	ENSSSCG00000000265	ESPL1	-1.333958056	5.329336781	37.76914731	7.96E-10	1.15E-08	
XLOC_024741	98800897	98801312	1	ENSSSCT00000013686	ENSSSCG00000012517	ENSSSCG00000012517	-1.332472874	3.242919432	30.34465238	3.62E-08	3.98E-07	
XLOC_014968	80803505	80804803	1	ENSSSCT00000000880	ENSSSCG00000000811	ENSSSCG00000000811	-1.332248385	3.117365905	32.02791666	1.52E-08	1.78E-07	
XLOC_023710	35735	35867	1	ENSSSCT00000008658	ENSSSCG00000027756	CIITA	-1.331580543	2.449567263	33.96509651	5.61E-09	7.05E-08	
XLOC_015846	39995624	39995895	1	ENSSSCT00000003181	ENSSSCG00000002879	GRAMD1A	-1.331107888	5.169000949	45.26466154	1.72E-11	3.13E-10	
XLOC_003072	75421544	75422697	1	ENSSSCT00000029705	ENSSSCG00000027914	GPR18	-1.330645213	2.700586818	26.27734068	2.96E-07	2.82E-06	
XLOC_003073	75447575	75448728	1	ENSSSCT00000025944	ENSSSCG00000020890	GPR18	-1.330645213	2.700586818	26.27734068	2.96E-07	2.82E-06	
XLOC_019889	80180865	80181110	1	ENSSSCT00000009866	ENSSSCG00000009009	MND1	-1.329558191	3.712485032	22.27230198	2.37E-06	1.87E-05	
XLOC_014804	42330432	42330689	1	ENSSSCT00000000561	ENSSSCG00000000519	GLIPR1	-1.329058751	4.108799787	28.9070515	7.59E-08	7.98E-07	
XLOC_011717	148329174	148329631	1	ENSSSCT00000015704	ENSSSCG00000014374	DND1	-1.329044349	1.684587864	18.43197432	1.76E-05	1.12E-04	
XLOC_014709	22941174	22941436	1	ENSSSCT00000000398	ENSSSCG00000000373	CDK2	-1.328575248	4.53861171	32.45581877	1.22E-08	1.45E-07	
XLOC_007330	87491257	87491351	1	ENSSSCT00000017369	ENSSSCG00000015952	HAT1	-1.327716552	5.817172745	25.82810601	3.73E-07	3.50E-06	
XLOC_016329	77402713	77402930	1	ENSSSCT00000003949	ENSSSCG00000003555	HMGN2	-1.326703739	9.515633092	35.00435951	3.29E-09	4.28E-08	
XLOC_021467	150065706	150067733	1	ENSSSCT00000024930	ENSSSCG00000023303	FIGNL1	-1.32661358	2.996363033	30.84781495	2.79E-08	3.12E-07	
XLOC_006658	44311705	44313045	1	ENSSSCT00000010890	ENSSSCG00000009938	UNG	-1.326107144	5.476348846	36.28566395	1.70E-09	2.33E-08	
XLOC_019785	46724245	46726728	1	ENSSSCT00000009707	ENSSSCG00000008867	CTSO	-1.325027917	3.730697341	27.30443109	1.74E-07	1.73E-06	
XLOC_020013	134696174	134697814	1	ENSSSCT00000010066	ENSSSCG00000009193	SMARCAD1	-1.324077416	5.645628641	27.68979064	1.42E-07	1.44E-06	
XLOC_009808	6897945	6897957	1	ENSSSCT00000014246	ENSSSCG00000013033	BAD	-1.32296384	4.529810642	39.33258283	3.57E-10	5.42E-09	
XLOC_009210	4937318	4937412	1	ENSSSCT00000017888	ENSSSCG00000016427	XRCC2	-1.322079524	2.116063517	23.93520122	9.96E-07	8.58E-06	
XLOC_009200	874884	875008	1	ENSSSCT00000017862	ENSSSCG00000016405	NCAPG2	-1.318890971	2.004890044	24.51246491	7.38E-07	6.55E-06	
XLOC_009846	9244353	9245495	1	ENSSSCT00000030503	ENSSSCG00000028696	FEN1	-1.31866054	5.225348484	32.88228565	9.79E-09	1.18E-07	
XLOC_019567	129743691	129743765	1	ENSSSCT00000010051	ENSSSCG00000009178	H2AFZ	-1.317063527	7.40070803	33.77214141	6.20E-09	7.73E-08	
XLOC_003620	54904770	54904928	1	ENSSSCT00000019527	ENSSSCG00000017943	ACAP1	-1.316425123	5.925265445	41.89078273	9.65E-11	1.60E-09	
XLOC_006513	11814050	11814567	1	ENSSSCT00000010593	ENSSSCG00000009661	ALPHA-1A	-1.315780355	-0.331664369	7.571587366	5.93E-03	1.80E-02	
XLOC_019295	32081064	32081069	1	ENSSSCT00000009615	ENSSSCG00000008789	WDR19	-1.314692024	5.619796741	31.45008591	2.05E-08	2.34E-07	
XLOC_015223	17315117	17315601	1	ENSSSCT00000000240	ENSSSCG00000000223	ENSSSCG00000000223	-1.312017665	4.893653836	38.03908002	6.93E-10	1.02E-08	
XLOC_006703	52311461	52313083	1	ENSSSCT00000011003	ENSSSCG00000010042	ZNF280B	-1.310722705	1.539806478	21.75917107	3.09E-06	2.37E-05	
XLOC_022994	13255	13284	1	ENSSSCT00000025433	ENSSSCG00000026765	ENSSSCG00000026765	-1.310602575	2.582245139	30.5849671	3.20E-08	3.54E-07	
XLOC_005826	12674865	12675307	1	ENSSSCT00000010603	ENSSSCG00000009670	ESCO2	-1.309843013	4.030244947	21.62153566	3.32E-06	2.53E-05	
XLOC_016832	40700571	40701620	1	ENSSSCT00000003222	ENSSSCG00000002917	NFKBID	-1.308687255	4.563766932	38.39073052	5.79E-10	8.61E-09	
XLOC_022083	64290	64351	1	ENSSSCT00000024103	ENSSSCG00000028400	ENSSSCG00000028400	-1.306790979	3.539416031	35.649127	2.36E-09	3.15E-08	
XLOC_015862	40544594	40544663	1	ENSSSCT00000003211	ENSSSCG00000002906	ETV2	-1.30354369	-0.035220287	14.47505404	1.42E-04	7.13E-04	
XLOC_005210	44581185	44581619	1	ENSSSCT00000012564	ENSSSCG00000011482	C3orf67	-1.302877011	1.743382042	26.92157395	2.12E-07	2.08E-06	
XLOC_004998	8092439	8092556	1	ENSSSCT00000012273	ENSSSCG00000011207	SGOL1	-1.301749207	3.452756998	23.88519053	1.02E-06	8.78E-06	
XLOC_003232	15201986	15202037	1	ENSSSCT00000018822	ENSSSCG00000017290	STRADA	-1.301352632	2.622746979	36.58639502	1.46E-09	2.02E-08	
XLOC_002420	75201376	75201409	1	ENSSSCT00000012222	ENSSSCG00000011160	ADARB2	-1.301153705	3.999639773	11.98444921	5.36E-04	2.31E-03	
XLOC_006242	99990237	99990363	1	ENSSSCT00000011398	ENSSSCG00000010414	CXCL12	-1.300860588	4.800826645	27.91004167	1.27E-07	1.30E-06	
XLOC_000144	48325949	48326252	1	ENSSSCT00000004693	ENSSSCG00000004246	MCM9	-1.300849117	2.256009706	32.36715372	1.28E-08	1.51E-07	
XLOC_002833	54497917	54498390	1	ENSSSCT00000010388	ENSSSCG00000009475	ENSSSCG00000009475	-1.300665372	1.698839866	21.68633027	3.21E-06	2.45E-05	
XLOC_014951	74510800	74511131	1	ENSSSCT00000000849	ENSSSCG00000000784	LRRK2	-1.300455053	4.399097912	24.16703898	8.83E-07	7.67E-06	
XLOC_022509	1639	1787	1	ENSSSCT00000032586	ENSSSCG00000030046	MTMR12	-1.299970147	-0.251775077	12.31950987	4.48E-04	1.98E-03	
XLOC_000300	118044144	118044312	1	ENSSSCT00000030481	ENSSSCG00000020916	ENSSSCG00000020916	-1.299757599	0.780074434	18.83452868	1.43E-05	9.31E-05	
XLOC_017402	101059851	101061230	1	ENSSSCT00000004107	ENSSSCG00000003708	ANKRD29	-1.299391497	2.707161192	28.22720026	1.08E-07	1.11E-06	
XLOC_002729	7125533	7125869	1	ENSSSCT00000010221	ENSSSCG00000009327	HMGB1	-1.298767804	9.750918299	26.64473713	2.45E-07	2.37E-06	
XLOC_004417	35891302	35891593	1	ENSSSCT00000012477	ENSSSCG00000011399	GBI1	-1.298743848	7.741773163	48.13648678	3.98E-12	7.82E-11	
XLOC_001242	50174010	50177467	1	ENSSSCT00000004711	ENSSSCG00000004262	KPNA5	-1.295501088	3.649514294	20.278997	6.69E-06	4.73E-05	
XLOC_012171	44792074	44792290	1	ENSSSCT00000008856	ENSSSCG00000008083	PTPDC1	-1.295231787	0.641930965	19.67957297	9.16E-06	6.25E-05	
XLOC_011905	7906563	7906601	1	ENSSSCT00000025262	ENSSSCG00000025096	FBXO24	-1.293171135	1.896590945	28.93701541	7.48E-08	7.89E-07	
XLOC_019355	50390540	50390750	1	ENSSSCT00000009724	ENSSSCG00000008881	RAPGEF2	-1.292473839	5.715789215	34.87888549	3.51E-09	4.55E-08	
XLOC_013478	75030418	75030622	1	ENSSSCT00000006814	ENSSSCG00000006218	PDE7A	-1.291182252	4.882105979	39.90715134	2.66E-10	4.11E-09	
XLOC_020651	125294860	125295200	1	ENSSSCT00000028701	ENSSSCG00000021059	ADORA1	-1.291114232	-0.422606128	12.06248644	5.14E-04	2.23E-03	
XLOC_008410	47320561	47321006	1	ENSSSCT00000018454	ENSSSCG00000016946	CENPK	-1.288886519	2.665674733	21.54687069	3.45E-06	2.63E-05	
XLOC_006078	54750140	54750630	1	ENSSSCT00000011083	ENSSSCG00000010122	CDC45	-1.284721981	5.476123112	39.41703495	3.42E-10	5.21E-09	
XLOC_012056	33125172	33125367	1	ENSSSCT00000008657	ENSSSCG00000007901	CIITA	-1.284637562	3.67995097	34.23578786	4.88E-09	6.19E-08	
XLOC_004769	138043701	138043812	1	ENSSSCT00000012929	ENSSSCG00000011817	CCDC50	-1.28452877	4.708857744	29.85187961	4.66E-08	5.07E-07	
XLOC_017961	58409404	58409502	1	ENSSSCT00000002035	ENSSSCG00000001816	BLM	-1.28261536	3.354443969	26.06459399	3.30E-07	3.12E-06	
XLOC_016294	74034220	74034570	1	ENSSSCT00000031675	ENSSSCG00000030015	NP_001230507.1	-1.28136953	4.450168661	42.46214334	7.21E-11	1.22E-09	
XLOC_021937	642	833	1	ENSSSCT00000025457	ENSSSCG00000028821	SASS6	-1.280999805	3.279421545	17.01624719	3.71E-05	2.18E-04	
XLOC_005003	12134512	12135043	1	ENSSSCT00000032227	ENSSSCG00000024296	NKIRAS1	-1.279498118	2.621906272	29.64600809	5.19E-08	5.59E-07	
XLOC_018594	29396323	29397355	1	ENSSSCT00000001628	ENSSSCG00000001465	SLA-DOB	-1.279224112	3.08548872	30.27548855	3.75E-08	4.12E-07	
XLOC_005458	126399747	126402197	1	ENSSSCT00000029004	ENSSSCG00000030413	PIK3CA	-1.279030668	5.142840234	25.83458292	3.72E-07	3.49E-06	
XLOC_023813	144659	144729	1	ENSSSCT00000000473	ENSSSCG00000000438	ENSSSCG00000000438	-1.278162467	4.272753656	35.62732975	2.39E-09	3.18E-08	
XLOC_006282	114687972	114688281	1	ENSSSCT00000011465	ENSSSCG00000010477	CEP55	-1.278001737	4.393790388	19.17280963	1.19E-05	7.92E-05	
XLOC_023671	20514	20613	1	ENSSSCT00000026275	ENSSSCG00000027668	ENSSSCG00000027668	-1.273514348	4.259134289	30.69451411	3.02E-08	3.36E-07	
XLOC_007890	114024846	114027111	1	ENSSSCT00000031264	ENSSSCG00000021657	SATB2	-1.27276674	4.190042241	37.52864941	9.01E-10	1.30E-08	
XLOC_002945	6181362	6183730	1	ENSSSCT00000022568	ENSSSCG00000029456	SLC7A1	-1.27194125	4.103883923	34.16329662	5.07E-09	6.41E-08	
XLOC_019005	95388198	95388971	1	ENSSSCT00000002537	ENSSSCG00000002279	GPX2	-1.27103427	7.244350976	19.91962102	8.08E-06	5.57E-05	
XLOC_011226	61050296	61051024	1	ENSSSCT00000015132	ENSSSCG00000013853	HSH2D	-1.270243859	4.224769343	13.13105726	2.90E-04	1.35E-03	
XLOC_022440	2554	3195	1	ENSSSCT00000025547	ENSSSCG00000020961	ENSSSCG00000020961	-1.270032797	3.590976536	23.36905472	1.34E-06	1.12E-05	
XLOC_019293	31962290	31962550	1	ENSSSCT00000023509	ENSSSCG00000024991	ENSSSCG00000024991	-1.269470166	3.136754709	21.09020991	4.38E-06	3.27E-05	
XLOC_019232	2813115	2813432	1	ENSSSCT00000009529	ENSSSCG00000008710	JAKMIP1	-1.267480253	3.428268923	34.42077991	4.44E-09	5.66E-08	
XLOC_020373	53693577	53694376	1	ENSSSCT00000031058	ENSSSCG00000026007	ENSSSCG00000026007	-1.267235498	2.386771531	21.31440894	3.90E-06	2.94E-05	
XLOC_023529	45686	45829	1	ENSSSCT00000032492	ENSSSCG00000024149	ELOVL5	-1.266476184	3.631360092	34.35280242	4.60E-09	5.84E-08	
XLOC_022103	49328	51827	1	ENSSSCT00000022991	ENSSSCG00000023229	ETV5	-1.266139684	2.894425351	30.54514227	3.26E-08	3.61E-07	
XLOC_005264	73102874	73102963	1	ENSSSCT00000012639	ENSSSCG00000011549	OGG1	-1.265381464	3.448775064	31.54744281	1.95E-08	2.23E-07	
XLOC_005359	90978674	90979017	1	ENSSSCT00000012786	ENSSSCG00000011679	ATR	-1.26500123	4.966393599	31.82826684	1.68E-08	1.96E-07	
XLOC_018618	33144581	33144627	1	ENSSSCT00000001669	ENSSSCG00000001497	ZNF451	-1.263464249	3.547680381	25.93227998	3.54E-07	3.33E-06	
XLOC_022280	686	708	1	ENSSSCT00000030446	ENSSSCG00000026582	SEPHS1	-1.263333749	5.287748705	36.39510725	1.61E-09	2.21E-08	
XLOC_016964	49364538	49367457	1	CUFF.342.3	NA	CCDC114	-1.263061601	2.427915721	31.73039766	1.77E-08	2.05E-07	
XLOC_006561	26230794	26230841	1	ENSSSCT00000010687	ENSSSCG00000009748	RIMBP2	-1.262581704	0.009233445	11.05885961	8.83E-04	3.55E-03	
XLOC_023764	110899	111474	1	ENSSSCT00000032174	ENSSSCG00000028120	FTCD	-1.262273016	-0.110504931	14.79721799	1.20E-04	6.15E-04	
XLOC_014748	24827383	24827442	1	ENSSSCT00000000472	ENSSSCG00000000437	ARHGAP9	-1.261663307	4.376830615	33.12742869	8.63E-09	1.05E-07	
XLOC_012227	57260838	57261147	1	ENSSSCT00000008956	ENSSSCG00000008178	ENSSSCG00000008178	-1.261579148	3.960994345	25.64176756	4.11E-07	3.82E-06	
XLOC_021375	127730689	127730760	1	ENSSSCT00000016881	ENSSSCG00000015496	CENPL	-1.261135343	1.33461356	16.82897309	4.09E-05	2.37E-04	
XLOC_012161	43260712	43260940	1	ENSSSCT00000008843	ENSSSCG00000008070	CENPP	-1.260501079	0.61451709	16.20641305	5.68E-05	3.17E-04	
XLOC_016664	866740	866808	1	ENSSSCT00000026869	ENSSSCG00000025162	ENSSSCG00000025162	-1.259585502	2.042861088	7.330406783	6.78E-03	2.01E-02	
XLOC_005306	79433536	79434180	1	ENSSSCT00000012710	ENSSSCG00000011613	H1FX	-1.259535301	5.897897588	23.81377231	1.06E-06	9.07E-06	
XLOC_016585	148745573	148745712	1	ENSSSCT00000004288	ENSSSCG00000003876	CDKN2C	-1.25952109	4.596094133	31.63927366	1.86E-08	2.14E-07	
XLOC_005939	37601574	37601789	1	ENSSSCT00000010807	ENSSSCG00000009859	TESC	-1.257574097	2.312863299	28.98100317	7.31E-08	7.72E-07	
XLOC_012910	48999578	48999637	1	ENSSSCT00000008901	ENSSSCG00000008125	ENSSSCG00000008125	-1.25676606	5.403085253	27.27460945	1.77E-07	1.75E-06	
XLOC_008563	13140129	13140247	1	ENSSSCT00000007702	ENSSSCG00000007033	AP3M2	-1.256761073	2.04652729	22.36990922	2.25E-06	1.79E-05	
XLOC_021554	3382	3502	1	ENSSSCT00000025358	ENSSSCG00000022504	CDON	-1.253198965	2.195386796	13.00065627	3.11E-04	1.43E-03	
XLOC_020005	131053514	131055307	1	ENSSSCT00000026710	ENSSSCG00000022353	RAP1GDS1	-1.252816763	5.973946965	35.18998778	2.99E-09	3.91E-08	
XLOC_006275	113726041	113726117	1	ENSSSCT00000011459	ENSSSCG00000010471	KIF11	-1.248711146	6.119913021	20.98028471	4.64E-06	3.42E-05	
XLOC_021384	127816342	127817354	1	ENSSSCT00000016877	ENSSSCG00000015493	AT3	-1.248630953	1.004225681	21.56965329	3.41E-06	2.60E-05	
XLOC_010814	3830957	3831650	1	ENSSSCT00000014115	ENSSSCG00000012912	TBC1D10C	-1.248543564	5.358515303	36.59537997	1.45E-09	2.02E-08	
XLOC_017819	34198532	34198724	1	ENSSSCT00000001683	ENSSSCG00000001510	KIFC1	-1.247257193	5.420202096	27.89353835	1.28E-07	1.31E-06	
XLOC_006124	65236451	65236544	1	ENSSSCT00000011156	ENSSSCG00000010190	ACTA1	-1.245833661	1.614752027	14.59377045	1.33E-04	6.75E-04	
XLOC_015316	23174739	23175551	1	ENSSSCT00000028474	ENSSSCG00000028235	ENSSSCG00000028235	-1.244693249	-0.054958685	14.11050845	1.72E-04	8.48E-04	
XLOC_018631	34381247	34381642	1	ENSSSCT00000024368	ENSSSCG00000028301	ENSSSCG00000028301	-1.243288147	5.509994325	24.87737826	6.11E-07	5.52E-06	
XLOC_017333	86656665	86657033	1	ENSSSCT00000004038	ENSSSCG00000003642	INPP5B	-1.241802276	6.190887765	40.47510428	1.99E-10	3.15E-09	
XLOC_024819	124210635	124211059	1	ENSSSCT00000031926	ENSSSCG00000021205	MST4	-1.240112871	3.695472578	18.81748966	1.44E-05	9.38E-05	
XLOC_017286	81070177	81070266	1	ENSSSCT00000026814	ENSSSCG00000025034	LAPTM5	-1.239496638	6.042027967	40.09271806	2.42E-10	3.77E-09	
XLOC_023874	123248	123286	1	ENSSSCT00000028151	ENSSSCG00000021929	ENSSSCG00000021929	-1.238585812	1.409198887	19.02728562	1.29E-05	8.49E-05	
XLOC_018614	32750198	32750797	1	ENSSSCT00000001665	ENSSSCG00000001493	PRIM2	-1.238511764	4.295822922	31.68759176	1.81E-08	2.09E-07	
XLOC_003851	20482054	20482621	1	ENSSSCT00000018939	ENSSSCG00000017399	HSD17B1	-1.236488545	2.270289379	26.08931417	3.26E-07	3.09E-06	
XLOC_001011	306700486	306700802	1	ENSSSCT00000006309	ENSSSCG00000005738	RALGDS	-1.235854645	5.454898898	40.39158863	2.08E-10	3.28E-09	
XLOC_018687	42469121	42469336	1	ENSSSCT00000001813	ENSSSCG00000001630	MED20	-1.235504036	0.637836555	17.25297618	3.27E-05	1.94E-04	
XLOC_016448	97024064	97024165	1	ENSSSCT00000004096	ENSSSCG00000003697	NDC80	-1.235187141	4.528769586	24.20449658	8.66E-07	7.52E-06	
XLOC_005297	78944341	78948481	1	ENSSSCT00000031104	ENSSSCG00000027812	IQSEC1	-1.235119377	5.42336131	39.11153613	4.00E-10	6.05E-09	
XLOC_018865	73477599	73481697	1	ENSSSCT00000002207	ENSSSCG00000001974	G2E3	-1.235117191	5.168536101	20.82830454	5.02E-06	3.66E-05	
XLOC_014370	114752826	114756189	1	ENSSSCT00000007388	ENSSSCG00000006743	SLC22A15	-1.230810634	2.434039718	28.42521924	9.74E-08	1.01E-06	
XLOC_017205	70334853	70337300	1	ENSSSCT00000003871	ENSSSCG00000003485	RCC2	-1.229286468	7.178047869	35.44731626	2.62E-09	3.47E-08	
XLOC_024252	97708127	97709813	1	ENSSSCT00000013687	ENSSSCG00000012518	ENSSSCG00000012518	-1.227781989	3.833900799	23.32157822	1.37E-06	1.15E-05	
XLOC_002492	16758185	16761572	1	ENSSSCT00000028613	ENSSSCG00000022888	ITPKB	-1.227732706	5.596621905	38.63668946	5.11E-10	7.66E-09	
XLOC_014934	69928792	69928887	1	ENSSSCT00000000815	ENSSSCG00000000751	CCDC77	-1.225733315	3.421026321	27.27588035	1.76E-07	1.75E-06	
XLOC_017843	37551887	37551954	1	ENSSSCT00000001751	ENSSSCG00000001572	FGD2	-1.2249808	5.159659191	28.83789617	7.87E-08	8.27E-07	
XLOC_000334	127767312	127767533	1	ENSSSCT00000005082	ENSSSCG00000004601	MNS1	-1.224086524	1.065611656	13.66262504	2.19E-04	1.05E-03	
XLOC_019506	110146414	110146585	1	ENSSSCT00000009768	ENSSSCG00000008920	ENSSSCG00000008920	-1.223557171	0.216664475	15.69879489	7.43E-05	4.02E-04	
XLOC_014890	64909813	64910048	1	ENSSSCT00000000708	ENSSSCG00000000653	CD69	-1.222942913	3.892577704	16.13128463	5.91E-05	3.29E-04	
XLOC_000352	132314370	132314396	1	ENSSSCT00000005103	ENSSSCG00000004620	MYO5A	-1.222715357	4.451837747	29.83629446	4.70E-08	5.10E-07	
XLOC_009791	6235700	6235861	1	ENSSSCT00000014219	ENSSSCG00000013008	CDCA5	-1.222427561	5.928551781	28.25297446	1.06E-07	1.10E-06	
XLOC_010442	82492696	82492838	1	ENSSSCT00000029659	ENSSSCG00000022508	UIMC1	-1.221287118	5.111614326	34.01345636	5.47E-09	6.90E-08	
XLOC_004210	55886067	55886376	1	ENSSSCT00000025604	ENSSSCG00000028924	AURKB	-1.220742893	5.395542931	26.51318651	2.62E-07	2.53E-06	
XLOC_007639	2730359	2734230	1	ENSSSCT00000023118	ENSSSCG00000022919	KIF5C	-1.220723345	1.003415076	13.20960246	2.79E-04	1.30E-03	
XLOC_015568	81598190	81599150	1	ENSSSCT00000000889	ENSSSCG00000000816	SENP1	-1.220230486	4.131056778	28.43528737	9.69E-08	1.01E-06	
XLOC_000816	268013289	268013561	1	ENSSSCT00000005912	ENSSSCG00000005372	ANP32B	-1.2200378	6.823266018	31.95098285	1.58E-08	1.85E-07	
XLOC_003999	38017410	38018015	1	ENSSSCT00000019239	ENSSSCG00000017675	ENSSSCG00000017675	-1.219978034	0.770875933	17.51404918	2.85E-05	1.73E-04	
XLOC_005730	212995837	212996108	1	ENSSSCT00000032478	ENSSSCG00000028428	ENSSSCG00000028428	-1.219457907	1.119466109	19.61038305	9.50E-06	6.43E-05	
XLOC_015274	20849781	20849803	1	ENSSSCT00000000320	ENSSSCG00000000299	KIAA0748	-1.219285876	1.381677909	20.73604692	5.27E-06	3.83E-05	
XLOC_006572	30793247	30793393	1	ENSSSCT00000010707	ENSSSCG00000009765	DNAH10	-1.218657049	1.365903025	18.74492845	1.49E-05	9.71E-05	
XLOC_018666	38947185	38949012	1	ENSSSCT00000026749	ENSSSCG00000030073	BTBD9	-1.217884052	4.001339164	32.31761006	1.31E-08	1.55E-07	
XLOC_014901	65899679	65900065	1	ENSSSCT00000000728	ENSSSCG00000000672	CLSTN3	-1.217751176	1.939664082	18.12730412	2.07E-05	1.29E-04	
XLOC_018461	23188162	23188554	1	ENSSSCT00000024164	ENSSSCG00000022537	ENSSSCG00000022537	-1.213811484	-0.464663916	11.85234121	5.76E-04	2.46E-03	
XLOC_016362	80024322	80024394	1	ENSSSCT00000003985	ENSSSCG00000003590	PTPRU	-1.206604257	1.448663356	19.52475643	9.93E-06	6.71E-05	
XLOC_013307	2425325	2425499	1	ENSSSCT00000006513	ENSSSCG00000005933	CHRAC1	-1.206317619	4.657166148	31.00533827	2.57E-08	2.91E-07	
XLOC_009482	6629467	6631487	1	ENSSSCT00000031757	ENSSSCG00000027196	GIMAP6	-1.205259265	6.32220756	34.55494841	4.14E-09	5.30E-08	
XLOC_004411	35509777	35509827	1	ENSSSCT00000012470	ENSSSCG00000011392	C3ORF54	-1.204978323	2.156831249	25.77234465	3.84E-07	3.59E-06	
XLOC_003149	2591047	2591378	1	ENSSSCT00000018684	ENSSSCG00000017160	CBX4	-1.204947282	5.803293063	28.92121241	7.54E-08	7.95E-07	
XLOC_010924	9247472	9250900	1	ENSSSCT00000014288	ENSSSCG00000024015	FADS1	-1.204817556	4.965961943	32.99044636	9.26E-09	1.12E-07	
XLOC_006362	124982709	124982799	1	ENSSSCT00000011604	ENSSSCG00000010608	SFR1	-1.204803524	1.916268579	15.39497531	8.72E-05	4.62E-04	
XLOC_008402	42378460	42378600	1	ENSSSCT00000018439	ENSSSCG00000016932	DEPDC1B	-1.204185931	3.034430716	19.63098531	9.39E-06	6.37E-05	
XLOC_019776	45395481	45395661	1	ENSSSCT00000009694	ENSSSCG00000008854	CPE	-1.20375988	3.279054563	25.62136817	4.15E-07	3.85E-06	
XLOC_024437	142903522	142904001	1	ENSSSCT00000022617	ENSSSCG00000024233	RAB39B	-1.203236934	0.565803021	15.03192875	1.06E-04	5.50E-04	
XLOC_016451	97090784	97090909	1	ENSSSCT00000023999	ENSSSCG00000030096	ENSSSCG00000030096	-1.202671703	1.972982198	18.04317604	2.16E-05	1.34E-04	
XLOC_020576	101840273	101840521	1	ENSSSCT00000030750	ENSSSCG00000020870	DBF4	-1.202510557	4.710059456	23.69711621	1.13E-06	9.57E-06	
XLOC_009074	45431707	45436504	1	ENSSSCT00000008013	ENSSSCG00000007323	DSN1	-1.202356009	5.026491633	27.57605173	1.51E-07	1.52E-06	
XLOC_010484	90636016	90636042	1	ENSSSCT00000015423	ENSSSCG00000014119	ENSSSCG00000014119	-1.201933344	5.865824218	23.90284115	1.01E-06	8.71E-06	
XLOC_003918	24942732	24942958	1	ENSSSCT00000019096	ENSSSCG00000017542	TTLL6	-1.200993788	0.07460959	9.653095407	1.89E-03	6.84E-03	
XLOC_004941	210075873	210076085	1	ENSSSCT00000013188	ENSSSCG00000012056	CHAF1B	-1.200892509	4.205627026	31.73507068	1.77E-08	2.04E-07	
XLOC_001902	267875444	267876379	1	ENSSSCT00000005910	ENSSSCG00000005370	C9ORF156	-1.200198101	4.263543255	33.00131179	9.21E-09	1.11E-07	
XLOC_013523	89134707	89135166	1	ENSSSCT00000006894	ENSSSCG00000006290	NP_001136139.1	-1.19828095	4.149464622	30.9830377	2.60E-08	2.94E-07	
XLOC_018409	14095627	14096976	1	ENSSSCT00000025406	ENSSSCG00000026034	NUP153	-1.198261322	6.389740662	27.11588812	1.92E-07	1.89E-06	
XLOC_006522	13293542	13294096	1	ENSSSCT00000010610	ENSSSCG00000009676	ZNF395	-1.197484214	3.803245841	32.17858332	1.41E-08	1.65E-07	
XLOC_004527	73314067	73314142	1	ENSSSCT00000012655	ENSSSCG00000011563	FANCD2	-1.195373027	4.730032723	24.58855811	7.10E-07	6.33E-06	
XLOC_024359	126334815	126335005	1	ENSSSCT00000013864	ENSSSCG00000012682	ENSSSCG00000012682	-1.19386934	2.160211622	21.11176182	4.33E-06	3.24E-05	
XLOC_013713	107698514	107698551	1	ENSSSCT00000007285	ENSSSCG00000006649	HORMAD1	-1.192918786	0.829696209	15.71337523	7.37E-05	3.99E-04	
XLOC_005023	20444836	20444886	1	ENSSSCT00000026794	ENSSSCG00000022618	CMTM8	-1.192601652	0.560847897	10.54719195	1.16E-03	4.51E-03	
XLOC_000226	84502215	84502377	1	ENSSSCT00000004854	ENSSSCG00000004391	CEP57L1	-1.191613417	2.207634056	24.92085353	5.97E-07	5.40E-06	
XLOC_003369	24858586	24859054	1	ENSSSCT00000019092	ENSSSCG00000017538	HOXB7	-1.190621567	2.880745027	15.54739265	8.05E-05	4.30E-04	
XLOC_012133	41977519	41977550	1	ENSSSCT00000008798	ENSSSCG00000008029	BAIAP3	-1.18827686	2.224884552	21.09047628	4.38E-06	3.27E-05	
XLOC_002501	18607442	18607477	1	ENSSSCT00000011893	ENSSSCG00000010871	SDCCAG8	-1.18780969	1.365058728	18.12218187	2.07E-05	1.29E-04	
XLOC_001833	247517833	247517893	1	ENSSSCT00000005774	ENSSSCG00000005240	DOCK8	-1.1871399	5.625167285	31.98100309	1.56E-08	1.82E-07	
XLOC_013075	84967875	84968647	1	ENSSSCT00000009185	ENSSSCG00000008388	REL	-1.186956937	2.58429752	21.80691308	3.02E-06	2.32E-05	
XLOC_010810	3761548	3761753	1	ENSSSCT00000014107	ENSSSCG00000012904	AIP	-1.18537761	4.95650225	29.93746732	4.46E-08	4.86E-07	
XLOC_013566	97721052	97721208	1	ENSSSCT00000006990	ENSSSCG00000006379	CD48	-1.185282246	5.639634314	26.66721962	2.42E-07	2.34E-06	
XLOC_010836	5210217	5211729	1	ENSSSCT00000014161	ENSSSCG00000012956	PACS1	-1.184085179	6.115007276	34.54322553	4.17E-09	5.32E-08	
XLOC_010578	135104404	135104762	1	ENSSSCT00000015568	ENSSSCG00000014248	LMNB1	-1.182385921	7.631597441	25.73513217	3.92E-07	3.65E-06	
XLOC_015971	46653582	46653708	1	ENSSSCT00000003413	ENSSSCG00000003076	ENSSSCG00000003076	-1.180452021	2.679790828	24.48038755	7.51E-07	6.63E-06	
XLOC_002809	34543349	34543610	1	ENSSSCT00000024210	ENSSSCG00000021058	ENSSSCG00000021058	-1.180174755	0.695066425	13.42050319	2.49E-04	1.17E-03	
XLOC_014912	66432584	66433052	1	ENSSSCT00000000755	ENSSSCG00000000693	NCAPD2	-1.179943346	6.573893389	28.51391322	9.30E-08	9.69E-07	
XLOC_012315	73915121	73915324	1	ENSSSCT00000009102	ENSSSCG00000008311	CYP26B1	-1.179316024	1.42697519	10.68948433	1.08E-03	4.22E-03	
XLOC_013101	99052021	99052487	1	ENSSSCT00000009229	ENSSSCG00000008428	MSH2	-1.178324638	5.358256095	22.08072233	2.61E-06	2.04E-05	
XLOC_004439	37634247	37634540	1	ENSSSCT00000012515	ENSSSCG00000011435	ENSSSCG00000011435	-1.178126479	5.575749853	33.23785713	8.15E-09	9.96E-08	
XLOC_015168	8474345	8478262	1	ENSSSCT00000000143	ENSSSCG00000000137	NCF4	-1.176602796	4.391436647	24.64954857	6.88E-07	6.15E-06	
XLOC_012124	41468267	41468473	1	ENSSSCT00000008778	ENSSSCG00000008010	CHTF18	-1.17589167	4.616462921	26.37184036	2.82E-07	2.70E-06	
XLOC_012983	62820737	62821064	1	ENSSSCT00000009030	ENSSSCG00000008245	TMSB10	-1.175723547	9.42238673	23.78812241	1.08E-06	9.17E-06	
XLOC_010919	8735724	8736857	1	ENSSSCT00000031244	ENSSSCG00000023529	ENSSSCG00000023529	-1.175351218	3.454018693	22.88817841	1.72E-06	1.41E-05	
XLOC_011909	8002633	8002805	1	ENSSSCT00000008412	ENSSSCG00000007672	POP7	-1.17513736	4.199397271	27.90250295	1.28E-07	1.30E-06	
XLOC_002366	54162371	54162618	1	ENSSSCT00000012109	ENSSSCG00000011065	MASTL	-1.174761762	2.56908395	22.19802517	2.46E-06	1.94E-05	
XLOC_021911	63796	64833	1	CUFF.444.4	NA	TRPS1	-1.174635407	0.714606915	15.76318386	7.18E-05	3.90E-04	
XLOC_012519	134207305	134207652	1	ENSSSCT00000009443	ENSSSCG00000008631	PQLC3	-1.17437715	4.215545565	29.97970388	4.37E-08	4.77E-07	
XLOC_003324	22310214	22310370	1	ENSSSCT00000019023	ENSSSCG00000017473	TOP2A	-1.174202523	8.21751028	20.51075602	5.93E-06	4.24E-05	
XLOC_009995	34827412	34827513	1	ENSSSCT00000014560	ENSSSCG00000013332	KIF18A	-1.174008008	3.479576188	21.03889913	4.50E-06	3.35E-05	
XLOC_010108	58714584	58714597	1	ENSSSCT00000015205	ENSSSCG00000013919	HOMER3	-1.173145297	1.765254009	20.1429134	7.19E-06	5.02E-05	
XLOC_021661	2162	2807	1	ENSSSCT00000025446	ENSSSCG00000030122	HIRIP3	-1.172870611	4.663334936	29.90135106	4.55E-08	4.94E-07	
XLOC_011979	17807472	17807929	1	ENSSSCT00000008517	ENSSSCG00000007770	ORAI3	-1.172811026	4.968114846	35.59248826	2.43E-09	3.23E-08	
XLOC_014058	66613220	66613271	1	ENSSSCT00000006765	ENSSSCG00000006171	CRISPLD1	-1.171724142	0.22241502	10.62066179	1.12E-03	4.36E-03	
XLOC_012508	128245100	128245446	1	ENSSSCT00000009425	ENSSSCG00000008614	SMC6	-1.171441999	6.24803345	23.78909064	1.07E-06	9.17E-06	
XLOC_009228	6618395	6618455	1	ENSSSCT00000026032	ENSSSCG00000027826	GIMAP4	-1.170823514	5.270315842	24.80712653	6.34E-07	5.72E-06	
XLOC_016382	82715464	82715517	1	ENSSSCT00000004005	ENSSSCG00000003610	IQCC	-1.170437381	3.031348668	26.52057499	2.61E-07	2.52E-06	
XLOC_016266	69907199	69907616	1	ENSSSCT00000022571	ENSSSCG00000030458	ENSSSCG00000030458	-1.170268304	1.376563735	18.0265436	2.18E-05	1.35E-04	
XLOC_003519	46427850	46428048	1	ENSSSCT00000019328	ENSSSCG00000017757	ENSSSCG00000017757	-1.169808347	0.914534583	18.4653351	1.73E-05	1.10E-04	
XLOC_015076	110501397	110502422	1	ENSSSCT00000027885	ENSSSCG00000026148	ENSSSCG00000026148	-1.168033912	2.847356321	19.23953089	1.15E-05	7.67E-05	
XLOC_009245	7878804	7878852	1	ENSSSCT00000022413	ENSSSCG00000027814	ENSSSCG00000027814	-1.165870516	-0.164363235	9.497076114	2.06E-03	7.33E-03	
XLOC_016489	111324052	111324181	1	ENSSSCT00000004139	ENSSSCG00000003738	MAPRE2	-1.165447347	5.021592517	28.77133545	8.14E-08	8.54E-07	
XLOC_021203	72788764	72788887	1	ENSSSCT00000026786	ENSSSCG00000021041	PM20D1	-1.164765482	2.757482393	20.90448866	4.83E-06	3.54E-05	
XLOC_013243	137582368	137582520	1	ENSSSCT00000009459	ENSSSCG00000008646	RNF144A	-1.163413795	2.353767589	25.15797943	5.28E-07	4.81E-06	
XLOC_012653	13303682	13303761	1	ENSSSCT00000029417	ENSSSCG00000023401	ENSSSCG00000023401	-1.162409494	1.887667729	19.34033251	1.09E-05	7.32E-05	
XLOC_011290	66465488	66465584	1	ENSSSCT00000015014	ENSSSCG00000013740	SYCE2	-1.162328342	1.315957817	19.14725257	1.21E-05	8.02E-05	
XLOC_007764	66248226	66248386	1	ENSSSCT00000024744	ENSSSCG00000026088	POLR2D	-1.161526545	2.544322038	17.45198772	2.95E-05	1.78E-04	
XLOC_009838	8484044	8484071	1	ENSSSCT00000014278	ENSSSCG00000013062	MTA2	-1.160331667	7.710737696	33.42846642	7.39E-09	9.09E-08	
XLOC_008910	12887493	12887651	1	ENSSSCT00000007696	ENSSSCG00000007027	SLC20A2	-1.160016633	2.64804208	16.62272469	4.56E-05	2.61E-04	
XLOC_008895	10806299	10806372	1	ENSSSCT00000007675	ENSSSCG00000007007	IDO1	-1.159492187	1.979178987	9.746124544	1.80E-03	6.55E-03	
XLOC_001416	115117719	115117921	1	ENSSSCT00000005009	ENSSSCG00000004535	TCF4	-1.159254114	2.962992682	16.10554398	5.99E-05	3.33E-04	
XLOC_009466	3287930	3288951	1	ENSSSCT00000017884	ENSSSCG00000016423	DPP6	-1.158751008	0.326099268	10.16788676	1.43E-03	5.39E-03	
XLOC_000050	15717419	15717812	1	ENSSSCT00000004506	ENSSSCG00000004077	FBXO5	-1.156176161	4.439054497	15.66126252	7.58E-05	4.09E-04	
XLOC_001589	155959954	155962991	1	ENSSSCT00000005327	ENSSSCG00000004825	CHSY1	-1.154447161	4.57874648	23.18980172	1.47E-06	1.22E-05	
XLOC_016267	69915426	69915665	1	ENSSSCT00000027378	ENSSSCG00000021257	ENSSSCG00000021257	-1.154442814	2.405090736	20.85515937	4.95E-06	3.61E-05	
XLOC_006464	153627205	153627271	1	ENSSSCT00000011803	ENSSSCG00000010787	ENSSSCG00000010787	-1.15343591	-0.546211443	7.011808087	8.10E-03	2.33E-02	
XLOC_008186	51246712	51246941	1	ENSSSCT00000026613	ENSSSCG00000027147	CENPH	-1.153412321	3.99170637	20.92937829	4.77E-06	3.50E-05	
XLOC_005989	44718076	44718606	1	ENSSSCT00000027398	ENSSSCG00000024495	SELPLG	-1.152672229	3.012438371	23.72530576	1.11E-06	9.46E-06	
XLOC_016397	83543185	83543470	1	ENSSSCT00000027638	ENSSSCG00000029841	ZNF362	-1.152515369	0.983623463	16.40636179	5.11E-05	2.88E-04	
XLOC_003973	35655784	35655956	1	ENSSSCT00000024680	ENSSSCG00000027259	ENSSSCG00000027259	-1.151627274	0.450338927	14.36791587	1.50E-04	7.50E-04	
XLOC_024842	127660523	127660663	1	ENSSSCT00000030110	ENSSSCG00000030460	ARHGEF6	-1.151292984	4.083267898	23.21505374	1.45E-06	1.21E-05	
XLOC_002587	37388286	37389327	1	ENSSSCT00000012034	ENSSSCG00000010993	ENSSSCG00000010993	-1.151106545	4.569072656	33.21339336	8.26E-09	1.01E-07	
XLOC_001552	146003035	146003163	1	ENSSSCT00000005274	ENSSSCG00000004775	C15ORF23	-1.150693296	3.759484904	24.70418968	6.68E-07	6.00E-06	
XLOC_020543	85856738	85856941	1	ENSSSCT00000016718	ENSSSCG00000015345	GLCCI1	-1.149926997	2.44732451	20.65797136	5.49E-06	3.97E-05	
XLOC_020667	128035940	128036103	1	ENSSSCT00000016886	ENSSSCG00000015499	RABGAP1L	-1.149846563	3.913599346	24.89518737	6.05E-07	5.47E-06	
XLOC_008773	51997120	51997397	1	ENSSSCT00000030459	ENSSSCG00000022202	ENSSSCG00000022202	-1.14982776	-0.261714315	9.889148315	1.66E-03	6.13E-03	
XLOC_002808	34293180	34293367	1	ENSSSCT00000025779	ENSSSCG00000021189	ENSSSCG00000021189	-1.149228294	0.441505288	13.19798941	2.80E-04	1.30E-03	
XLOC_010864	6208815	6209215	1	ENSSSCT00000014215	ENSSSCG00000013004	TM7SF2	-1.148771035	3.483791778	21.49958641	3.54E-06	2.69E-05	
XLOC_016857	42821176	42821232	1	ENSSSCT00000003283	ENSSSCG00000002960	RASGRP4	-1.148649545	1.700293729	20.77073848	5.18E-06	3.76E-05	
XLOC_004665	108383191	108383319	1	ENSSSCT00000012842	ENSSSCG00000011731	SMC4	-1.148594461	7.27314235	18.74827875	1.49E-05	9.70E-05	
XLOC_019292	31861892	31862274	1	ENSSSCT00000009613	ENSSSCG00000008787	KLHL5	-1.148422136	2.621684433	19.82001505	8.51E-06	5.84E-05	
XLOC_012592	6095490	6099013	1	ENSSSCT00000028241	ENSSSCG00000030153	ENSSSCG00000030153	-1.148093986	5.078768622	34.37276819	4.55E-09	5.79E-08	
XLOC_010107	58626728	58627413	1	ENSSSCT00000025508	ENSSSCG00000025839	SUGP2	-1.147522737	6.175615371	31.75744745	1.75E-08	2.02E-07	
XLOC_012865	42640731	42642603	1	ENSSSCT00000028270	ENSSSCG00000026326	CCNF	-1.14741421	6.092350686	24.29947664	8.25E-07	7.21E-06	
XLOC_000837	274584790	274584957	1	ENSSSCT00000005946	ENSSSCG00000005403	ENSSSCG00000005403	-1.147355856	5.639335234	18.01695261	2.19E-05	1.36E-04	
XLOC_009843	8858098	8858247	1	ENSSSCT00000014282	ENSSSCG00000013066	INCENP	-1.147303533	5.617702435	26.41108758	2.76E-07	2.65E-06	
XLOC_014254	103572166	103572663	1	ENSSSCT00000023105	ENSSSCG00000029737	CKS1B	-1.146567609	4.963699709	26.38990529	2.79E-07	2.68E-06	
XLOC_019420	75313126	75313428	1	ENSSSCT00000009823	ENSSSCG00000008968	ENSSSCG00000008968	-1.145608107	1.243645422	15.72526976	7.32E-05	3.97E-04	
XLOC_014942	71771559	71771583	1	ENSSSCT00000000829	ENSSSCG00000000765	IL17RA	-1.145169481	2.608099325	24.53636143	7.29E-07	6.48E-06	
XLOC_007452	118697550	118697674	1	ENSSSCT00000024007	ENSSSCG00000025042	ICOS	-1.145058729	3.316596892	14.14107271	1.70E-04	8.35E-04	
XLOC_023536	12379	14469	1	ENSSSCT00000022448	ENSSSCG00000023995	TGFBR1	-1.143894162	4.194475276	18.21212373	1.98E-05	1.24E-04	
XLOC_018075	80848697	80848807	1	ENSSSCT00000002254	ENSSSCG00000002015	AP1G2	-1.143756862	5.495078798	32.56958545	1.15E-08	1.37E-07	
XLOC_020725	144015801	144015998	1	ENSSSCT00000016991	ENSSSCG00000015598	TMEM206	-1.141788953	4.349162621	21.66678191	3.24E-06	2.48E-05	
XLOC_017656	20739307	20739509	1	ENSSSCT00000001191	ENSSSCG00000001095	GMNN	-1.140926824	5.00502792	25.30477733	4.89E-07	4.48E-06	
XLOC_013360	24703617	24704543	1	ENSSSCT00000006604	ENSSSCG00000006018	ENSSSCG00000006018	-1.140399882	0.236323694	13.02447413	3.07E-04	1.41E-03	
XLOC_024112	48854469	48854564	1	ENSSSCT00000013457	ENSSSCG00000012307	CCNB3	-1.139935615	4.478455799	24.77243351	6.45E-07	5.81E-06	
XLOC_011996	18577366	18578031	1	ENSSSCT00000031601	ENSSSCG00000029752	C16orf54	-1.13933842	1.747416286	19.36230966	1.08E-05	7.24E-05	
XLOC_019640	296933	297133	1	ENSSSCT00000009494	ENSSSCG00000008677	TACC3	-1.13878416	6.829943618	22.25724946	2.38E-06	1.89E-05	
XLOC_002544	29084688	29088949	1	ENSSSCT00000011958	ENSSSCG00000010926	SYT2	-1.138451367	3.886220334	17.04104536	3.66E-05	2.15E-04	
XLOC_020180	9744102	9744240	1	ENSSSCT00000024551	ENSSSCG00000027506	POLD3	-1.137715847	3.560094226	22.56893005	2.03E-06	1.63E-05	
XLOC_004630	97219128	97219265	1	ENSSSCT00000012806	ENSSSCG00000011698	GYG1	-1.135985544	5.492749728	27.52858935	1.55E-07	1.55E-06	
XLOC_010015	43158560	43158574	1	ENSSSCT00000014583	ENSSSCG00000013352	E2F8	-1.135655517	5.083937179	23.05146681	1.58E-06	1.30E-05	
XLOC_004199	55536758	55538685	1	ENSSSCT00000026438	ENSSSCG00000029940	KCNAB3	-1.135095315	1.574435112	17.50531982	2.87E-05	1.73E-04	
XLOC_008463	65133336	65133378	1	ENSSSCT00000018534	ENSSSCG00000017022	HMMR	-1.134863442	4.554748231	16.28790841	5.44E-05	3.05E-04	
XLOC_021015	38454987	38455201	1	ENSSSCT00000016357	ENSSSCG00000014994	PDGFD	-1.133666271	1.17687366	16.05283449	6.16E-05	3.41E-04	
XLOC_011692	146132308	146132409	1	ENSSSCT00000015662	ENSSSCG00000014335	REEP2	-1.133653935	1.010621702	14.28162493	1.57E-04	7.82E-04	
XLOC_015497	66450997	66451102	1	ENSSSCT00000000757	ENSSSCG00000000695	IFFO1	-1.133640672	3.41054039	23.86305645	1.03E-06	8.87E-06	
XLOC_015564	80651422	80652987	1	ENSSSCT00000000879	ENSSSCG00000000810	AMIGO2	-1.133040759	2.13055531	18.33865444	1.85E-05	1.17E-04	
XLOC_013412	45122410	45122432	1	ENSSSCT00000006686	ENSSSCG00000006095	CCNE2	-1.132571736	2.985122666	18.21732922	1.97E-05	1.24E-04	
XLOC_022865	50915	51047	1	ENSSSCT00000025850	ENSSSCG00000022361	ENSSSCG00000022361	-1.132003763	0.741349659	11.76975434	6.02E-04	2.56E-03	
XLOC_004492	57974186	57974323	1	ENSSSCT00000012602	ENSSSCG00000011515	FOXP1	-1.131387898	1.388003549	17.86724878	2.37E-05	1.46E-04	
XLOC_024334	116692457	116692842	1	ENSSSCT00000013824	ENSSSCG00000012643	SH2D1A	-1.131247023	2.910768549	19.9728461	7.85E-06	5.44E-05	
XLOC_010643	147068043	147068169	1	ENSSSCT00000031093	ENSSSCG00000026606	PAIP2	-1.130257527	6.736323443	26.08044515	3.27E-07	3.10E-06	
XLOC_011415	74873606	74874122	1	ENSSSCT00000014756	ENSSSCG00000013509	CHAF1A	-1.129944296	5.631185059	36.47812902	1.54E-09	2.13E-08	
XLOC_018180	94987618	94990126	1	ENSSSCT00000002532	ENSSSCG00000002274	HSPA2	-1.129831141	3.676303329	28.7049407	8.43E-08	8.82E-07	
XLOC_012662	16660040	16660615	1	ENSSSCT00000008482	ENSSSCG00000007737	TPST1	-1.12929875	3.964015219	20.60532945	5.64E-06	4.06E-05	
XLOC_012237	58923017	58923060	1	ENSSSCT00000008971	ENSSSCG00000008192	TMEM131	-1.128561909	7.399650429	37.04214231	1.16E-09	1.63E-08	
XLOC_004787	143647198	143647378	1	CUFF.113.3	NA	TNK2	-1.128262568	4.850759365	32.47516584	1.21E-08	1.43E-07	
XLOC_019647	685594	685687	1	ENSSSCT00000009502	ENSSSCG00000008685	HAUS3	-1.127759375	1.561196207	17.24110511	3.29E-05	1.95E-04	
XLOC_011296	66776801	66778454	1	ENSSSCT00000014991	ENSSSCG00000029347	ZNF791	-1.127698312	0.327178638	11.4795472	7.04E-04	2.93E-03	
XLOC_011417	74964684	74964998	1	ENSSSCT00000014752	ENSSSCG00000013505	FSD1	-1.126640457	1.475065277	13.69007314	2.16E-04	1.04E-03	
XLOC_003581	52010790	52010877	1	ENSSSCT00000024123	ENSSSCG00000026507	ENSSSCG00000026507	-1.125634392	4.776327597	36.98630189	1.19E-09	1.67E-08	
XLOC_003890	22732713	22733232	1	ENSSSCT00000019034	ENSSSCG00000017482	CSF3	-1.125160702	-0.002919168	9.956484313	1.60E-03	5.94E-03	
XLOC_009434	55973064	55973499	1	ENSSSCT00000018237	ENSSSCG00000016755	POLM	-1.124602603	4.818022413	29.06034336	7.02E-08	7.44E-07	
XLOC_020989	30329023	30332125	1	ENSSSCT00000016316	ENSSSCG00000014955	MRE11A	-1.123998874	4.529668735	22.00446773	2.72E-06	2.11E-05	
XLOC_001526	143852200	143852975	1	CUFF.23.3	NA	CAPN3	-1.123969608	0.72086215	13.26795928	2.70E-04	1.26E-03	
XLOC_010880	6939770	6940222	1	ENSSSCT00000014250	ENSSSCG00000013037	VEGFB	-1.123626845	4.895539847	28.05177418	1.18E-07	1.21E-06	
XLOC_004044	46483936	46483979	1	ENSSSCT00000019327	ENSSSCG00000017756	ENSSSCG00000017756	-1.123344017	1.578180275	21.30438062	3.92E-06	2.95E-05	
XLOC_022061	246	445	1	ENSSSCT00000007296	ENSSSCG00000006659	ANP32E	-1.123175913	4.121354229	14.32379612	1.54E-04	7.67E-04	
XLOC_007354	91436909	91437445	1	ENSSSCT00000017406	ENSSSCG00000015985	HOXD3	-1.123108895	-0.01013556	10.91529883	9.54E-04	3.80E-03	
XLOC_011418	74990295	74990713	1	ENSSSCT00000014750	ENSSSCG00000013503	SHD	-1.122912193	0.066083978	10.75334466	1.04E-03	4.10E-03	
XLOC_017168	65145119	65145881	1	ENSSSCT00000003783	ENSSSCG00000003410	MASP2	-1.122424776	1.684852848	19.469288	1.02E-05	6.89E-05	
XLOC_003368	24854758	24855226	1	ENSSSCT00000019091	ENSSSCG00000017537	HOXB8	-1.121859582	0.512653718	11.01250156	9.05E-04	3.64E-03	
XLOC_001390	105919750	105920019	1	ENSSSCT00000004969	ENSSSCG00000004498	HAUS1	-1.121705505	3.908078401	22.85534179	1.75E-06	1.42E-05	
XLOC_011628	124815022	124815786	1	ENSSSCT00000015537	ENSSSCG00000014219	CDO1	-1.121351419	0.687020462	13.14439734	2.88E-04	1.34E-03	
XLOC_022756	6665	6900	1	ENSSSCT00000023095	ENSSSCG00000020811	ENSSSCG00000020811	-1.121236065	2.430668836	20.8930463	4.86E-06	3.56E-05	
XLOC_017772	27471073	27471398	1	ENSSSCT00000001549	ENSSSCG00000001413	BAT4	-1.121203897	5.81873554	36.06359003	1.91E-09	2.59E-08	
XLOC_010819	3992424	3993805	1	ENSSSCT00000014121	ENSSSCG00000012918	ADRBK1	-1.12052056	7.616077165	33.68547504	6.48E-09	8.04E-08	
XLOC_016375	81956138	81956936	1	ENSSSCT00000003999	ENSSSCG00000003604	BAI2	-1.120084794	1.868406908	17.00996065	3.72E-05	2.18E-04	
XLOC_002467	12977461	12978637	1	ENSSSCT00000011849	ENSSSCG00000010831	DUSP10	-1.119722266	3.839911414	23.69930286	1.13E-06	9.56E-06	
XLOC_011288	66447489	66448052	1	ENSSSCT00000015005	ENSSSCG00000013731	DNASE2	-1.119488223	4.745520351	25.43907131	4.57E-07	4.20E-06	
XLOC_001455	124907274	124907384	1	ENSSSCT00000005069	ENSSSCG00000004588	CCNB2	-1.11836904	4.19851742	18.76553772	1.48E-05	9.62E-05	
XLOC_013072	84698896	84698997	1	ENSSSCT00000009183	ENSSSCG00000008386	KIAA1841	-1.116806397	-0.344716673	8.472203822	3.61E-03	1.18E-02	
XLOC_015079	110546816	110547058	1	ENSSSCT00000001055	ENSSSCG00000000965	NCAPH2	-1.11671532	5.898677591	30.88559094	2.74E-08	3.07E-07	
XLOC_014258	104198431	104202473	1	ENSSSCT00000028938	ENSSSCG00000027628	ENSSSCG00000027628	-1.115209577	4.916913464	19.8639148	8.32E-06	5.72E-05	
XLOC_004631	97352874	97353119	1	ENSSSCT00000012808	ENSSSCG00000011699	HPS3	-1.115134712	4.543523266	26.89275614	2.15E-07	2.10E-06	
XLOC_023683	39656	39830	1	ENSSSCT00000023750	ENSSSCG00000026595	ENSSSCG00000026595	-1.114599277	2.24336422	22.02229538	2.70E-06	2.10E-05	
XLOC_017247	76298301	76299961	1	ENSSSCT00000028557	ENSSSCG00000025261	RUNX3	-1.11433307	2.384491693	22.43675434	2.17E-06	1.73E-05	
XLOC_012131	41885565	41885791	1	ENSSSCT00000030926	ENSSSCG00000026673	ENSSSCG00000026673	-1.114058477	1.010815421	13.71407865	2.13E-04	1.03E-03	
XLOC_020603	113183481	113184647	1	ENSSSCT00000031437	ENSSSCG00000028424	ENSSSCG00000028424	-1.112827532	0.979103122	14.43589168	1.45E-04	7.27E-04	
XLOC_017680	23086565	23086950	1	ENSSSCT00000025986	ENSSSCG00000020991	HIST1H2AM	-1.111251716	1.621107904	16.08918923	6.04E-05	3.36E-04	
XLOC_023960	4103321	4103412	1	ENSSSCT00000032160	ENSSSCG00000026520	STS	-1.111196531	-0.051921754	11.36668854	7.48E-04	3.08E-03	
XLOC_014909	66295034	66295116	1	ENSSSCT00000000744	ENSSSCG00000000683	CDCA3	-1.111161536	4.789441634	20.03229932	7.61E-06	5.30E-05	
XLOC_005816	10683961	10684021	1	ENSSSCT00000010583	ENSSSCG00000009653	CDCA2	-1.11039229	3.405188077	17.32851191	3.14E-05	1.88E-04	
XLOC_001679	184592890	184594130	1	CUFF.29.3	NA	ENSSSCG00000004963	-1.110122013	7.075799788	26.35609042	2.84E-07	2.72E-06	
XLOC_021932	22301	22561	1	ENSSSCT00000029875	ENSSSCG00000030391	ENSSSCG00000030391	-1.109836983	1.530278958	16.13738219	5.89E-05	3.28E-04	
XLOC_009960	17939949	17940019	1	ENSSSCT00000014493	ENSSSCG00000013269	MAPK8IP1	-1.109417369	3.970687762	26.71777737	2.35E-07	2.29E-06	
XLOC_015582	82962984	82963199	1	ENSSSCT00000028485	ENSSSCG00000027792	C12orf45	-1.109252775	3.427233916	23.44854296	1.28E-06	1.08E-05	
XLOC_005984	44326211	44326333	1	ENSSSCT00000031570	ENSSSCG00000026053	ALKBH2	-1.108367245	0.8041341	14.77027631	1.21E-04	6.22E-04	
XLOC_001701	195220255	195220393	1	ENSSSCT00000005515	ENSSSCG00000005000	FANCM	-1.108353946	3.35525654	17.59343801	2.74E-05	1.66E-04	
XLOC_002515	24612857	24613109	1	ENSSSCT00000011921	ENSSSCG00000010896	ASPM	-1.10804528	5.181906832	18.89832579	1.38E-05	9.02E-05	
XLOC_017428	112288548	112292100	1	ENSSSCT00000028030	ENSSSCG00000027700	RPRD1A	-1.105844661	5.608011397	25.5397565	4.33E-07	4.00E-06	
XLOC_001556	146236241	146236398	1	ENSSSCT00000005281	ENSSSCG00000004782	BUB1B	-1.105191413	3.612093146	17.92604939	2.30E-05	1.42E-04	
XLOC_016846	41833561	41835717	1	ENSSSCT00000003257	ENSSSCG00000029420	ZNF420	-1.105167729	1.533993567	14.23209831	1.62E-04	8.00E-04	
XLOC_009638	44736382	44736647	1	ENSSSCT00000028105	ENSSSCG00000026064	LSM5	-1.105150059	5.025268752	20.58835938	5.69E-06	4.10E-05	
XLOC_023910	26318	26326	1	ENSSSCT00000027655	ENSSSCG00000029590	ACD	-1.103400037	4.380700507	27.69939611	1.42E-07	1.44E-06	
XLOC_003306	20996626	20996801	1	ENSSSCT00000031218	ENSSSCG00000028051	ZNF385C	-1.103163627	1.741400573	9.91070313	1.64E-03	6.07E-03	
XLOC_022075	5298	5337	1	ENSSSCT00000022406	ENSSSCG00000029882	ENSSSCG00000029882	-1.102483475	0.142967763	10.48880635	1.20E-03	4.63E-03	
XLOC_004056	46812355	46812551	1	ENSSSCT00000019329	ENSSSCG00000017758	SPAG5	-1.101830324	5.54121649	22.49668564	2.11E-06	1.69E-05	
XLOC_015558	78417882	78417932	1	ENSSSCT00000000870	ENSSSCG00000000802	NELL2	-1.100505477	1.017082056	10.7736879	1.03E-03	4.06E-03	
XLOC_015962	46148626	46148760	1	ENSSSCT00000003391	ENSSSCG00000003054	ZNF575	-1.099334608	1.741661986	15.61776042	7.75E-05	4.17E-04	
XLOC_023086	87443	87535	1	ENSSSCT00000030947	ENSSSCG00000024679	UPF3A	-1.09857681	-0.532608547	7.897562462	4.95E-03	1.55E-02	
XLOC_004198	55530186	55531964	1	ENSSSCT00000023461	ENSSSCG00000023166	ENSSSCG00000023166	-1.0983883	2.852247666	25.67262042	4.05E-07	3.76E-06	
XLOC_002542	28745536	28745629	1	ENSSSCT00000027971	ENSSSCG00000027760	PTPN7	-1.097859625	1.932292287	17.26767234	3.25E-05	1.93E-04	
XLOC_005871	24730045	24730422	1	ENSSSCT00000028056	ENSSSCG00000028735	ENSSSCG00000028735	-1.097734496	2.171331863	15.79500615	7.06E-05	3.84E-04	
XLOC_012776	34686456	34687382	1	ENSSSCT00000008664	ENSSSCG00000007907	USP7	-1.097662904	7.817060381	30.15503155	3.99E-08	4.37E-07	
XLOC_016559	145933529	145933712	1	ENSSSCT00000029087	ENSSSCG00000021216	TCEANC2	-1.096742026	4.365807268	23.65891221	1.15E-06	9.75E-06	
XLOC_004856	162677245	162677447	1	ENSSSCT00000023448	ENSSSCG00000022486	CBLB	-1.09667999	5.706082839	29.11190554	6.83E-08	7.26E-07	
XLOC_004822	150184890	150185609	1	ENSSSCT00000013026	ENSSSCG00000011903	ENSSSCG00000011903	-1.095772852	0.930002738	13.09699904	2.96E-04	1.37E-03	
XLOC_011990	18259593	18259676	1	ENSSSCT00000008545	ENSSSCG00000007797	ITGAL	-1.094301306	5.799467652	34.82605962	3.61E-09	4.66E-08	
XLOC_000435	145057617	145057960	1	ENSSSCT00000005249	ENSSSCG00000004750	OIP5	-1.093140258	0.933278927	15.02420654	1.06E-04	5.52E-04	
XLOC_009085	46681151	46682429	1	ENSSSCT00000008036	ENSSSCG00000007344	KIAA1755	-1.092540721	2.878625238	21.8411529	2.96E-06	2.28E-05	
XLOC_014734	24162765	24162841	1	ENSSSCT00000000454	ENSSSCG00000000420	NDUFA4L2	-1.092353355	0.846197402	15.02795671	1.06E-04	5.51E-04	
XLOC_010517	104867963	104868133	1	ENSSSCT00000015472	ENSSSCG00000014163	ANKRD32	-1.091058658	4.013238025	17.64237244	2.67E-05	1.62E-04	
XLOC_013518	88844010	88844869	1	ENSSSCT00000006885	ENSSSCG00000006285	METTL18	-1.090309538	3.853986567	26.38395864	2.80E-07	2.68E-06	
XLOC_009188	69173975	69176111	1	ENSSSCT00000008272	ENSSSCG00000007540	CABLES2	-1.090239328	4.980422915	29.33510837	6.09E-08	6.53E-07	
XLOC_001661	182108936	182110929	1	ENSSSCT00000005454	ENSSSCG00000004942	TIPIN	-1.090064751	3.719290937	19.64309728	9.33E-06	6.34E-05	
XLOC_012178	45755030	45755197	1	ENSSSCT00000008872	ENSSSCG00000008099	ZC3H8	-1.089069745	2.404393421	13.98305116	1.84E-04	9.04E-04	
XLOC_010413	79770223	79770373	1	ENSSSCT00000015305	ENSSSCG00000014012	GFPT2	-1.087809464	0.537714397	10.73958511	1.05E-03	4.13E-03	
XLOC_014495	544686	545563	1	ENSSSCT00000000003	ENSSSCG00000000002	GTSE1	-1.087787267	5.02622805	20.89199527	4.86E-06	3.56E-05	
XLOC_019151	131262824	131263462	1	ENSSSCT00000002844	ENSSSCG00000002559	CDCA4	-1.087682203	3.000655594	11.50698894	6.93E-04	2.89E-03	
XLOC_016465	101640572	101640719	1	ENSSSCT00000004110	ENSSSCG00000003711	CABYR	-1.086911483	0.067653497	9.595258276	1.95E-03	7.02E-03	
XLOC_012136	42202464	42202741	1	ENSSSCT00000008805	ENSSSCG00000008036	SYNGR3	-1.086433051	1.163995821	12.37536202	4.35E-04	1.92E-03	
XLOC_001424	118018185	118019201	1	ENSSSCT00000005022	ENSSSCG00000004547	PLEKHO2	-1.085381113	3.866419206	28.68729492	8.51E-08	8.89E-07	
XLOC_004721	131074737	131074912	1	ENSSSCT00000012888	ENSSSCG00000011776	YEATS2	-1.085124567	4.613771328	25.17035051	5.25E-07	4.78E-06	
XLOC_009019	39636693	39637234	1	ENSSSCT00000029854	ENSSSCG00000021920	SOX12	-1.084602607	0.765740535	11.77980038	5.99E-04	2.55E-03	
XLOC_017041	51907469	51909363	1	ENSSSCT00000003599	ENSSSCG00000003240	ENSSSCG00000003240	-1.083834414	1.081107602	14.21943047	1.63E-04	8.05E-04	
XLOC_018283	121176280	121176511	1	ENSSSCT00000002731	ENSSSCG00000002460	UBR7	-1.083819672	5.621410931	29.3068795	6.18E-08	6.61E-07	
XLOC_022312	21734	21837	1	ENSSSCT00000022414	ENSSSCG00000022360	ENSSSCG00000022360	-1.083275819	0.920587088	13.59792351	2.26E-04	1.08E-03	
XLOC_019641	321600	322513	1	ENSSSCT00000009493	ENSSSCG00000008676	SLBP	-1.08249815	6.871894281	30.00076797	4.32E-08	4.72E-07	
XLOC_012226	56762717	56762822	1	ENSSSCT00000008955	ENSSSCG00000008177	ENSSSCG00000008177	-1.080398989	-0.001529527	10.14359875	1.45E-03	5.45E-03	
XLOC_008117	22479822	22480032	1	ENSSSCT00000018330	ENSSSCG00000016835	SKP2	-1.079914037	4.709960703	22.03057147	2.68E-06	2.09E-05	
XLOC_003643	55960748	55960971	1	ENSSSCT00000032461	ENSSSCG00000030431	RANGRF	-1.079910878	3.466138295	25.4447205	4.55E-07	4.19E-06	
XLOC_015410	46881786	46882354	1	ENSSSCT00000025036	ENSSSCG00000022611	CAPRIN2	-1.07859635	3.259000578	25.14385551	5.32E-07	4.84E-06	
XLOC_015787	25676772	25676948	1	ENSSSCT00000003066	ENSSSCG00000002768	CENPT	-1.078559512	4.923065271	22.65571543	1.94E-06	1.57E-05	
XLOC_023208	13772	13894	1	ENSSSCT00000028846	ENSSSCG00000027702	ENSSSCG00000027702	-1.078513968	1.084534143	15.42515532	8.58E-05	4.55E-04	
XLOC_012795	39862785	39863164	1	ENSSSCT00000008716	ENSSSCG00000007953	DNASE1	-1.078334088	2.139550447	16.00059297	6.33E-05	3.50E-04	
XLOC_024079	47072009	47072254	1	ENSSSCT00000013433	ENSSSCG00000012284	ZNF182	-1.078134977	4.478240138	23.07229556	1.56E-06	1.29E-05	
XLOC_020171	8108620	8108801	1	ENSSSCT00000016170	ENSSSCG00000014819	ATG16L2	-1.078052471	3.335660259	22.29265625	2.34E-06	1.85E-05	
XLOC_014711	22985740	22986534	1	ENSSSCT00000000405	ENSSSCG00000000379	ESYT1	-1.076789948	6.334009305	35.25376727	2.89E-09	3.80E-08	
XLOC_022046	47058	47112	1	ENSSSCT00000026259	ENSSSCG00000021615	SRSF10	-1.075726198	6.067737454	20.90020086	4.84E-06	3.55E-05	
XLOC_012796	40030861	40030953	1	ENSSSCT00000008719	ENSSSCG00000007956	NLRC3	-1.074794369	3.243341438	26.91125136	2.13E-07	2.09E-06	
XLOC_003671	62165538	62165808	1	ENSSSCT00000019626	ENSSSCG00000018031	ZNF287	-1.074630067	2.634758207	22.17374928	2.49E-06	1.96E-05	
XLOC_022549	15849	17015	1	ENSSSCT00000023466	ENSSSCG00000029842	ENSSSCG00000029842	-1.073443239	0.915692916	13.11232231	2.93E-04	1.36E-03	
XLOC_001452	124473577	124473628	1	ENSSSCT00000005064	ENSSSCG00000004585	ENSSSCG00000004585	-1.073258555	1.797025702	17.95734577	2.26E-05	1.40E-04	
XLOC_018647	36220748	36221371	1	ENSSSCT00000001713	ENSSSCG00000001538	DEF6	-1.07306011	4.746374974	25.63943218	4.12E-07	3.82E-06	
XLOC_021160	61816053	61816225	1	ENSSSCT00000025369	ENSSSCG00000024457	ENSSSCG00000024457	-1.072243212	1.035780967	15.28301335	9.25E-05	4.87E-04	
XLOC_003703	2199581	2199797	1	ENSSSCT00000018677	ENSSSCG00000017154	CARD14	-1.070822224	5.092247679	9.166993828	2.46E-03	8.56E-03	
XLOC_015263	20298766	20298916	1	ENSSSCT00000023390	ENSSSCG00000030519	ENSSSCG00000030519	-1.070791131	2.644175611	19.38379032	1.07E-05	7.17E-05	
XLOC_010487	91102264	91102470	1	ENSSSCT00000015430	ENSSSCG00000014126	MSH3	-1.070767364	3.972459536	22.5690209	2.03E-06	1.63E-05	
XLOC_004121	51642373	51642504	1	ENSSSCT00000019444	ENSSSCG00000017868	ENSSSCG00000017868	-1.070225927	2.991162955	23.52391542	1.23E-06	1.04E-05	
XLOC_002161	314112197	314113599	1	ENSSSCT00000006424	ENSSSCG00000005845	C9ORF167	-1.069850411	4.242934457	16.79120875	4.17E-05	2.41E-04	
XLOC_014931	69616395	69616954	1	ENSSSCT00000000809	ENSSSCG00000000745	DDX11	-1.069635765	4.641959203	24.72702034	6.61E-07	5.94E-06	
XLOC_003903	23931586	23931694	1	ENSSSCT00000019072	ENSSSCG00000017518	OSBPL7	-1.069592979	4.981042315	26.90815929	2.13E-07	2.09E-06	
XLOC_002111	307475101	307478640	1	ENSSSCT00000006321	ENSSSCG00000005749	BRD3	-1.06927613	6.7598057	30.39578199	3.52E-08	3.89E-07	
XLOC_020294	40452410	40452839	1	ENSSSCT00000022868	ENSSSCG00000021212	RAB39	-1.069266082	1.040060734	12.17588843	4.84E-04	2.11E-03	
XLOC_018052	78002499	78002686	1	ENSSSCT00000031969	ENSSSCG00000024396	NOVA1	-1.069201196	1.462495533	14.30138358	1.56E-04	7.75E-04	
XLOC_017700	23945771	23945819	1	ENSSSCT00000001300	ENSSSCG00000001202	ZNF389	-1.068725311	1.531611834	16.16195889	5.82E-05	3.24E-04	
XLOC_012335	77665511	77665674	1	ENSSSCT00000009148	ENSSSCG00000008354	C1D	-1.067291038	2.610410664	11.42279159	7.25E-04	3.01E-03	
XLOC_005753	216984861	216986278	1	ENSSSCT00000023021	ENSSSCG00000022246	ICOSLG	-1.067245362	5.447270553	20.57160145	5.74E-06	4.13E-05	
XLOC_023315	1547	1768	1	ENSSSCT00000028651	ENSSSCG00000022209	ITGB1BP2	-1.066581152	1.64191908	11.89796635	5.62E-04	2.41E-03	
XLOC_004560	78614180	78614535	1	ENSSSCT00000012707	ENSSSCG00000011610	NUP210	-1.065873598	7.029253197	29.82857201	4.72E-08	5.12E-07	
XLOC_012798	40203914	40204975	1	ENSSSCT00000023059	ENSSSCG00000029285	ZNF75A	-1.065547857	3.313952926	20.44143785	6.15E-06	4.38E-05	
XLOC_017875	43344923	43345403	1	ENSSSCT00000001830	ENSSSCG00000001646	KIAA0240	-1.064940494	5.388813231	30.90450458	2.71E-08	3.05E-07	
XLOC_013621	102218094	102218336	1	ENSSSCT00000007100	ENSSSCG00000006482	MEF2D	-1.064567238	6.662112158	30.22190423	3.85E-08	4.23E-07	
XLOC_005083	32323642	32326264	1	ENSSSCT00000012397	ENSSSCG00000011322	CCR1	-1.062883689	2.448548767	12.84947521	3.38E-04	1.53E-03	
XLOC_001212	39635369	39635566	1	ENSSSCT00000004661	ENSSSCG00000004218	RSPO3	-1.062595362	0.359728368	6.821692933	9.01E-03	2.55E-02	
XLOC_017706	24079744	24080146	1	ENSSSCT00000001305	ENSSSCG00000001207	PGBD1	-1.060820718	2.778637028	19.31303328	1.11E-05	7.41E-05	
XLOC_009405	52262153	52262449	1	ENSSSCT00000018196	ENSSSCG00000016715	OSBPL3	-1.060795894	3.832528998	21.30769507	3.91E-06	2.95E-05	
XLOC_008328	21405694	21406751	1	ENSSSCT00000018321	ENSSSCG00000016826	RAD1	-1.060727899	3.239725769	15.20819246	9.63E-05	5.05E-04	
XLOC_003032	49690331	49690471	1	ENSSSCT00000025113	ENSSSCG00000022078	ENSSSCG00000022078	-1.060678123	1.006577545	11.53675276	6.82E-04	2.85E-03	
XLOC_021912	1936	2798	1	ENSSSCT00000022416	ENSSSCG00000028815	ENSSSCG00000028815	-1.060057146	3.456690446	12.74641604	3.57E-04	1.61E-03	
XLOC_023267	9108	9459	1	ENSSSCT00000030341	ENSSSCG00000024398	ENSSSCG00000024398	-1.059089484	5.91480394	10.46796504	1.21E-03	4.67E-03	
XLOC_016168	58011619	58011766	1	ENSSSCT00000003698	ENSSSCG00000003331	TNFRSF4	-1.057703121	1.861811959	13.27199869	2.69E-04	1.26E-03	
XLOC_009663	50968278	50969580	1	ENSSSCT00000018192	ENSSSCG00000016711	CBX3	-1.056813707	7.377048284	15.75467796	7.21E-05	3.92E-04	
XLOC_022092	17620	17832	1	ENSSSCT00000005729	ENSSSCG00000005197	KDM4C	-1.056782811	2.321227807	18.43453362	1.76E-05	1.12E-04	
XLOC_017269	78572781	78573624	1	ENSSSCT00000003978	ENSSSCG00000003583	RPA2	-1.056471085	5.385078955	23.06369747	1.57E-06	1.29E-05	
XLOC_016869	43341649	43342261	1	ENSSSCT00000032263	ENSSSCG00000026407	NCCRP1	-1.053324865	2.392367796	14.39948698	1.48E-04	7.38E-04	
XLOC_021646	24931	26817	1	ENSSSCT00000022281	ENSSSCG00000026503	mars-09	-1.052690112	2.802237764	22.88468572	1.72E-06	1.41E-05	
XLOC_021525	88787	88825	1	ENSSSCT00000017539	ENSSSCG00000016109	ALS2	-1.052034839	3.963923194	20.9853472	4.63E-06	3.41E-05	
XLOC_012574	2208308	2209434	1	ENSSSCT00000008308	ENSSSCG00000007572	LFNG	-1.051867064	5.307334859	21.97594878	2.76E-06	2.14E-05	
XLOC_008642	36267030	36267292	1	ENSSSCT00000007822	ENSSSCG00000007149	SPEF1	-1.051580542	1.99404368	20.12475325	7.26E-06	5.06E-05	
XLOC_019935	103756776	103756827	1	ENSSSCT00000009940	ENSSSCG00000009074	C4ORF29	-1.051334339	2.647269683	16.05142671	6.16E-05	3.42E-04	
XLOC_015602	87969809	87969856	1	ENSSSCT00000000962	ENSSSCG00000000879	ACTR6	-1.050949538	0.735505378	9.84834781	1.70E-03	6.26E-03	
XLOC_024087	47591669	47591769	1	ENSSSCT00000030983	ENSSSCG00000021591	RBM3	-1.050142319	6.304831553	18.46290608	1.73E-05	1.10E-04	
XLOC_022434	9428	9660	1	ENSSSCT00000024068	ENSSSCG00000023184	IRF8	-1.049388011	3.864613353	16.8619661	4.02E-05	2.34E-04	
XLOC_020577	101932442	101932543	1	ENSSSCT00000028088	ENSSSCG00000026177	SLC25A40	-1.049379767	4.179096252	16.90324461	3.93E-05	2.29E-04	
XLOC_016464	101523030	101523823	1	ENSSSCT00000004109	ENSSSCG00000003710	TTC39C	-1.048358782	4.550415745	25.39998709	4.66E-07	4.28E-06	
XLOC_015592	85946496	85946836	1	ENSSSCT00000000938	ENSSSCG00000000859	C12ORF48	-1.048024936	2.222081858	14.51620729	1.39E-04	7.00E-04	
XLOC_012705	18753409	18754197	1	ENSSSCT00000008554	ENSSSCG00000007806	RABEP2	-1.048001196	6.038742556	24.12648141	9.02E-07	7.82E-06	
XLOC_014496	866394	866637	1	ENSSSCT00000023423	ENSSSCG00000029397	ENSSSCG00000029397	-1.047735046	2.720319575	19.19779107	1.18E-05	7.83E-05	
XLOC_022528	6029	6145	1	ENSSSCT00000022726	ENSSSCG00000027020	ENSSSCG00000027020	-1.046868124	4.985905742	10.16961919	1.43E-03	5.39E-03	
XLOC_017436	119537764	119537941	1	ENSSSCT00000004159	ENSSSCG00000003757	SSX2IP	-1.046745239	4.079043633	20.16977146	7.09E-06	4.97E-05	
XLOC_009325	24315318	24315417	1	ENSSSCT00000018070	ENSSSCG00000016597	POT1	-1.045837829	4.324342118	17.57244	2.77E-05	1.68E-04	
XLOC_008606	29871217	29871323	1	ENSSSCT00000007761	ENSSSCG00000007089	C20ORF72	-1.045679368	4.943685792	23.11663712	1.52E-06	1.26E-05	
XLOC_019617	145213370	145213531	1	ENSSSCT00000010129	ENSSSCG00000009249	HNRNPD	-1.045074524	6.589155567	18.25238052	1.93E-05	1.22E-04	
XLOC_017429	112388518	112388764	1	ENSSSCT00000025953	ENSSSCG00000027455	SLC39A6	-1.044596394	3.5421592	18.71633757	1.52E-05	9.82E-05	
XLOC_022613	10877	10958	1	ENSSSCT00000003204	ENSSSCG00000002900	C19ORF55	-1.041966219	1.568441027	15.90037507	6.68E-05	3.67E-04	
XLOC_021307	112591284	112594159	1	ENSSSCT00000023465	ENSSSCG00000025976	ENSSSCG00000025976	-1.04163764	0.111383103	8.531871318	3.49E-03	1.15E-02	
XLOC_013274	366934	367095	1	ENSSSCT00000006474	ENSSSCG00000005895	C8orf82	-1.041583867	3.03918513	20.65553519	5.50E-06	3.97E-05	
XLOC_003621	54916989	54919775	1	ENSSSCT00000029870	ENSSSCG00000028073	KCTD11	-1.041375896	4.512476396	28.26502609	1.06E-07	1.09E-06	
XLOC_016049	50462149	50462367	1	ENSSSCT00000030507	ENSSSCG00000024872	CPT1C	-1.040182446	2.117779607	17.32565541	3.15E-05	1.88E-04	
XLOC_007463	122362816	122363105	1	ENSSSCT00000025237	ENSSSCG00000023336	METTL21A	-1.039776291	4.744333611	26.57187582	2.54E-07	2.45E-06	
XLOC_018780	58392583	58392798	1	ENSSSCT00000002034	ENSSSCG00000001815	BLM	-1.039759387	2.252919423	14.67771966	1.28E-04	6.49E-04	
XLOC_012170	44712530	44712740	1	ENSSSCT00000028597	ENSSSCG00000021704	PTPDC1	-1.03856953	2.377254248	18.53527891	1.67E-05	1.07E-04	
XLOC_014201	99372429	99373154	1	ENSSSCT00000007031	ENSSSCG00000006418	MNDA	-1.038394252	4.666194894	23.30267141	1.38E-06	1.16E-05	
XLOC_003029	49487404	49487579	1	ENSSSCT00000026633	ENSSSCG00000024722	ENSSSCG00000024722	-1.038017241	2.143010919	13.720876	2.12E-04	1.02E-03	
XLOC_003467	39632792	39632907	1	ENSSSCT00000032087	ENSSSCG00000023186	CA4	-1.037858902	4.151481678	11.372016	7.46E-04	3.08E-03	
XLOC_003338	22924803	22924954	1	ENSSSCT00000019047	ENSSSCG00000017494	IKZF3	-1.037354352	2.748439841	12.8450524	3.38E-04	1.54E-03	
XLOC_015034	92078203	92079710	1	ENSSSCT00000025589	ENSSSCG00000021307	USP44	-1.036850375	1.060470292	14.15524955	1.68E-04	8.30E-04	
XLOC_008757	47245805	47245945	1	ENSSSCT00000008042	ENSSSCG00000007350	PPP1R16B	-1.034299807	5.345578902	23.46925228	1.27E-06	1.07E-05	
XLOC_013329	10801066	10801105	1	ENSSSCT00000006542	ENSSSCG00000005959	FAM49B	-1.034245992	6.629720429	19.92610692	8.05E-06	5.55E-05	
XLOC_000063	18577606	18577765	1	ENSSSCT00000004540	ENSSSCG00000004105	NUP43	-1.032742492	3.845525045	15.81062677	7.00E-05	3.82E-04	
XLOC_014543	6373934	6374092	1	ENSSSCT00000000097	ENSSSCG00000000091	APOBEC3H	-1.032723211	4.015756888	18.86023496	1.41E-05	9.19E-05	
XLOC_015502	66530424	66530771	1	ENSSSCT00000000762	ENSSSCG00000000700	ACRBP	-1.032596641	3.548190357	20.17808461	7.06E-06	4.96E-05	
XLOC_009965	23562990	23564912	1	ENSSSCT00000014510	ENSSSCG00000013286	LRRC4C	-1.032379237	-0.177413484	8.111260768	4.40E-03	1.40E-02	
XLOC_024402	139901756	139901868	1	ENSSSCT00000013931	ENSSSCG00000012742	MTM1	-1.032364533	5.086853721	32.29574869	1.32E-08	1.56E-07	
XLOC_008639	35851523	35852901	1	ENSSSCT00000007811	ENSSSCG00000007139	ADRA1D	-1.032273629	0.441845025	10.48264674	1.21E-03	4.64E-03	
XLOC_019799	55454044	55454063	1	ENSSSCT00000026422	ENSSSCG00000026079	TKTL2	-1.030935975	1.610461646	13.01979214	3.08E-04	1.42E-03	
XLOC_008440	55597414	55597494	1	ENSSSCT00000018498	ENSSSCG00000016988	ERGIC1	-1.030772961	5.938483167	27.65529604	1.45E-07	1.47E-06	
XLOC_017066	53428011	53428049	1	CUFF.347.2	NA	TTYH1	-1.030051129	0.960388522	11.17534625	8.29E-04	3.37E-03	
XLOC_010599	139959239	139959671	1	ENSSSCT00000015597	ENSSSCG00000014274	PDLIM4	-1.029117264	3.630006899	21.05796679	4.46E-06	3.32E-05	
XLOC_023407	63168	63229	1	ENSSSCT00000023732	ENSSSCG00000028220	ENSSSCG00000028220	-1.027957323	4.472171182	21.77680355	3.06E-06	2.35E-05	
XLOC_000562	185212193	185212368	1	ENSSSCT00000005481	ENSSSCG00000004969	KIF23	-1.027422035	5.759287612	19.98757658	7.79E-06	5.40E-05	
XLOC_002810	34600373	34600503	1	ENSSSCT00000010357	ENSSSCG00000009448	DIAPH3	-1.027382793	1.347706158	11.39789529	7.35E-04	3.04E-03	
XLOC_004465	42284163	42284253	1	ENSSSCT00000026637	ENSSSCG00000021439	CCDC66	-1.027101343	5.321620118	16.84556399	4.05E-05	2.35E-04	
XLOC_019501	109455653	109456125	1	ENSSSCT00000009960	ENSSSCG00000009094	CCNA2	-1.026960889	5.530291302	20.38037468	6.35E-06	4.51E-05	
XLOC_018304	125267394	125267450	1	ENSSSCT00000002784	ENSSSCG00000002506	VRK1	-1.026036897	4.369109918	17.41668084	3.00E-05	1.80E-04	
XLOC_000426	144458091	144458225	1	ENSSSCT00000005235	ENSSSCG00000027182	ENSSSCG00000027182	-1.024518132	5.777632915	23.26269833	1.41E-06	1.18E-05	
XLOC_013012	72035488	72035706	1	ENSSSCT00000029184	ENSSSCG00000024965	ENSSSCG00000024965	-1.024092548	2.754465308	17.55992649	2.78E-05	1.69E-04	
XLOC_011923	9609480	9609516	1	ENSSSCT00000025080	ENSSSCG00000024397	DTX2	-1.02372781	5.120251099	23.16413663	1.49E-06	1.23E-05	
XLOC_017760	26969702	26970049	1	ENSSSCT00000001501	ENSSSCG00000001379	TUBB	-1.023473741	9.850705742	27.09114877	1.94E-07	1.92E-06	
XLOC_008423	51424248	51424966	1	ENSSSCT00000018469	ENSSSCG00000016960	ENSSSCG00000016960	-1.022960852	4.379498569	20.7961997	5.11E-06	3.72E-05	
XLOC_009061	44229726	44229912	1	ENSSSCT00000007991	ENSSSCG00000007304	ENSSSCG00000007304	-1.021006685	1.869352975	13.7698726	2.07E-04	1.00E-03	
XLOC_016563	146160490	146160546	1	ENSSSCT00000029915	ENSSSCG00000028748	TMEM48	-1.020894406	4.572829308	18.26082206	1.93E-05	1.22E-04	
XLOC_018169	90637354	90637480	1	ENSSSCT00000026803	ENSSSCG00000022551	ENSSSCG00000022551	-1.020754121	4.071908995	17.55276272	2.79E-05	1.70E-04	
XLOC_006580	31335693	31336019	1	ENSSSCT00000010716	ENSSSCG00000009774	C12ORF65	-1.020165914	2.30434705	16.44562333	5.01E-05	2.83E-04	
XLOC_021331	118242687	118242889	1	ENSSSCT00000031952	ENSSSCG00000025267	ENSSSCG00000025267	-1.019788108	5.922363921	12.18084496	4.83E-04	2.11E-03	
XLOC_013495	82506092	82506178	1	ENSSSCT00000006844	ENSSSCG00000006245	SDR16C5	-1.01963318	2.609881784	7.850894136	5.08E-03	1.58E-02	
XLOC_023549	48461	48569	1	ENSSSCT00000025037	ENSSSCG00000025851	RBBP8	-1.018341906	3.57295151	20.00003723	7.74E-06	5.37E-05	
XLOC_018788	59865168	59865244	1	ENSSSCT00000002060	ENSSSCG00000001838	POLG	-1.018307082	6.963805031	27.15497544	1.88E-07	1.86E-06	
XLOC_020181	9919948	9920007	1	ENSSSCT00000016194	ENSSSCG00000014842	POLD3	-1.018188954	4.549813412	24.67026904	6.80E-07	6.10E-06	
XLOC_010805	3476378	3476514	1	ENSSSCT00000014092	ENSSSCG00000012890	TCIRG1	-1.017808324	6.394512626	20.85919984	4.94E-06	3.61E-05	
XLOC_020173	8497633	8497798	1	ENSSSCT00000016177	ENSSSCG00000014825	RELT	-1.017563616	3.416671957	15.59000014	7.87E-05	4.22E-04	
XLOC_003829	19339643	19339743	1	ENSSSCT00000018903	ENSSSCG00000017364	C17orf53	-1.016416507	1.562892824	16.41340888	5.09E-05	2.87E-04	
XLOC_024723	97042147	97043055	1	ENSSSCT00000013677	ENSSSCG00000012508	ARMCX6	-1.016273221	1.243587775	12.54728866	3.97E-04	1.77E-03	
XLOC_006519	12722902	12723852	1	ENSSSCT00000010604	ENSSSCG00000009671	PBK	-1.015245906	5.301078187	15.95452911	6.49E-05	3.58E-04	
XLOC_017864	42238900	42239097	1	ENSSSCT00000001806	ENSSSCG00000001624	FRS3	-1.014391626	0.56265968	11.75658848	6.06E-04	2.58E-03	
XLOC_000118	34802962	34803315	1	ENSSSCT00000004630	ENSSSCG00000004191	MOXD1	-1.012834492	-0.538164471	5.782142715	1.62E-02	4.12E-02	
XLOC_006724	53684722	53684896	1	ENSSSCT00000011045	ENSSSCG00000010084	ENSSSCG00000010084	-1.012763973	0.317019787	10.70370721	1.07E-03	4.20E-03	
XLOC_013248	139824616	139825571	1	ENSSSCT00000031364	ENSSSCG00000024285	DLG4	-1.012558704	3.578031859	21.01119391	4.57E-06	3.37E-05	
XLOC_020907	8130490	8130573	1	ENSSSCT00000016171	ENSSSCG00000014820	FCHSD2	-1.011712365	4.921436762	23.69428731	1.13E-06	9.58E-06	
XLOC_004435	37422409	37422701	1	ENSSSCT00000012509	ENSSSCG00000011429	ENSSSCG00000011429	-1.010913296	3.586820154	17.24776494	3.28E-05	1.95E-04	
XLOC_013706	107360080	107360796	1	ENSSSCT00000007271	ENSSSCG00000006635	SEMA6C	-1.010793986	2.227160993	18.47036219	1.73E-05	1.10E-04	
XLOC_007220	52433810	52433856	1	ENSSSCT00000017188	ENSSSCG00000015785	MLF1IP	-1.010154865	4.425654182	18.2202287	1.97E-05	1.24E-04	
XLOC_014108	87134012	87134481	1	ENSSSCT00000006872	ENSSSCG00000006273	MCM4	-1.010061027	7.130520191	24.58584002	7.11E-07	6.33E-06	
XLOC_019347	46567887	46568076	1	ENSSSCT00000028460	ENSSSCG00000030504	ENSSSCG00000030504	-1.009893237	1.466353601	8.3171272	3.93E-03	1.27E-02	
XLOC_004015	41256359	41256710	1	ENSSSCT00000019273	ENSSSCG00000017707	TAF15	-1.0098886	6.887539995	16.69140354	4.40E-05	2.52E-04	
XLOC_019651	963258	963340	1	ENSSSCT00000026057	ENSSSCG00000027718	ENSSSCG00000027718	-1.009769731	4.452322869	17.28851899	3.21E-05	1.92E-04	
XLOC_004641	100593724	100594727	1	ENSSSCT00000012830	ENSSSCG00000011720	MBNL1	-1.008885882	7.97541972	17.30429804	3.18E-05	1.90E-04	
XLOC_004490	55590553	55590767	1	ENSSSCT00000012593	ENSSSCG00000011507	ARL6IP5	-1.008711334	4.550337276	23.04418067	1.58E-06	1.30E-05	
XLOC_016704	12883191	12885563	1	ENSSSCT00000003009	ENSSSCG00000002715	RFWD3	-1.008532011	5.27661163	22.25028272	2.39E-06	1.89E-05	
XLOC_011874	6558454	6560175	1	ENSSSCT00000030995	ENSSSCG00000029175	FAM200A	-1.008334451	0.527571128	11.07372645	8.76E-04	3.53E-03	
XLOC_019615	145103791	145104092	1	ENSSSCT00000031997	ENSSSCG00000026729	ENSSSCG00000026729	-1.008006467	4.01364271	16.05416559	6.16E-05	3.41E-04	
XLOC_020217	19117863	19118194	1	ENSSSCT00000016255	ENSSSCG00000014900	RAB30	-1.007672846	0.887301978	9.944674029	1.61E-03	5.97E-03	
XLOC_006156	78004639	78005053	1	ENSSSCT00000011216	ENSSSCG00000010246	DDX50	-1.005887538	4.597833121	20.59385343	5.68E-06	4.09E-05	
XLOC_013272	210721	211044	1	ENSSSCT00000006472	ENSSSCG00000005893	ZNF34	-1.005773849	2.854822982	17.98075929	2.23E-05	1.38E-04	
XLOC_007885	112052130	112052188	1	ENSSSCT00000017501	ENSSSCG00000016074	ANKRD44	-1.005346346	2.47172145	13.93380174	1.89E-04	9.25E-04	
XLOC_006446	150607123	150607300	1	ENSSSCT00000011768	ENSSSCG00000010756	MGMT	-1.004620629	4.390610453	18.14936507	2.04E-05	1.28E-04	
XLOC_022278	1853	1927	1	ENSSSCT00000030468	ENSSSCG00000030346	ENSSSCG00000030346	-1.004107421	0.522706329	11.57945179	6.67E-04	2.79E-03	
XLOC_008818	57235514	57235630	1	ENSSSCT00000026255	ENSSSCG00000025534	CSE1L	-1.003865105	6.571914021	22.10419044	2.58E-06	2.02E-05	
XLOC_022003	2880	2960	1	ENSSSCT00000024085	ENSSSCG00000028591	ENSSSCG00000028591	-1.002668487	-0.375175731	7.598340561	5.84E-03	1.78E-02	
XLOC_013351	20185803	20186369	1	ENSSSCT00000006582	ENSSSCG00000005999	DSCC1	-1.002537382	2.50815197	14.95385698	1.10E-04	5.71E-04	
XLOC_013573	98334995	98335319	1	ENSSSCT00000007005	ENSSSCG00000006392	IGSF8	-1.002040901	5.516733112	20.99994884	4.59E-06	3.39E-05	
XLOC_010058	51975728	51976828	1	ENSSSCT00000014644	ENSSSCG00000013404	ZBED5	-1.001694035	5.295502069	20.41435442	6.24E-06	4.44E-05	
XLOC_021571	44550	44766	1	ENSSSCT00000030759	ENSSSCG00000028283	RAD17	-1.001169933	2.861065244	12.88471387	3.31E-04	1.51E-03	
XLOC_024809	122505268	122505280	1	ENSSSCT00000013840	ENSSSCG00000012659	ZNF280C	-1.00083993	3.372829998	15.48836561	8.30E-05	4.42E-04	
XLOC_003074	75527990	75529878	1	ENSSSCT00000010435	ENSSSCG00000009517	GPR183	-1.0003901	3.241727105	15.45258038	8.46E-05	4.50E-04	
XLOC_000974	303074195	303074407	1	ENSSSCT00000006219	ENSSSCG00000005656	SET	-0.999639069	8.998146281	17.97227478	2.24E-05	1.39E-04	
XLOC_004398	34424259	34424653	1	ENSSSCT00000012429	ENSSSCG00000011352	ATRIP	-0.99873975	1.233392448	10.58112153	1.14E-03	4.44E-03	
XLOC_013568	97837182	97837215	1	ENSSSCT00000006994	ENSSSCG00000006381	CD84	-0.998141619	2.289643449	15.38662598	8.76E-05	4.64E-04	
XLOC_020174	8545065	8545192	1	ENSSSCT00000016175	ENSSSCG00000014823	P2Y6R	-0.99646713	-0.272206021	7.350094005	6.71E-03	1.99E-02	
XLOC_012833	41634233	41636181	1	ENSSSCT00000008781	ENSSSCG00000008013	ALS	-0.996435025	3.203812255	14.14661756	1.69E-04	8.33E-04	
XLOC_023162	2000	2254	1	ENSSSCT00000014867	ENSSSCG00000013612	ACP5	-0.996303835	5.586105751	23.81720914	1.06E-06	9.06E-06	
XLOC_011454	77247530	77247722	1	ENSSSCT00000014692	ENSSSCG00000013448	MKNK2	-0.995728037	5.132747865	22.13949344	2.54E-06	1.99E-05	
XLOC_011588	104844796	104845068	1	ENSSSCT00000015471	ENSSSCG00000014162	ENSSSCG00000014162	-0.995308532	-0.287614792	7.879220691	5.00E-03	1.56E-02	
XLOC_015530	69679985	69680107	1	ENSSSCT00000000811	ENSSSCG00000000747	ENSSSCG00000000747	-0.99510236	1.980891889	16.72198412	4.33E-05	2.49E-04	
XLOC_000283	109665472	109665657	1	ENSSSCT00000004990	ENSSSCG00000004518	SKA1	-0.995084563	3.357415174	12.26187483	4.62E-04	2.03E-03	
XLOC_006700	51447743	51447847	1	ENSSSCT00000010988	ENSSSCG00000010031	SFI1	-0.993810657	4.140562106	22.48905915	2.11E-06	1.69E-05	
XLOC_014229	102507766	102508037	1	ENSSSCT00000007111	ENSSSCG00000006492	BGLAP	-0.993605746	0.735917078	11.84273409	5.79E-04	2.47E-03	
XLOC_021191	72016828	72017054	1	ENSSSCT00000016659	ENSSSCG00000015288	RBBP5	-0.99324344	3.944073833	22.15147027	2.52E-06	1.98E-05	
XLOC_019609	144545691	144545756	1	ENSSSCT00000010120	ENSSSCG00000009240	PLAC8	-0.993216615	5.271229234	8.183600165	4.23E-03	1.35E-02	
XLOC_000587	195288066	195288251	1	ENSSSCT00000026628	ENSSSCG00000021217	ENSSSCG00000021217	-0.990348116	4.088737443	15.80077513	7.04E-05	3.83E-04	
XLOC_019822	69658757	69659427	1	ENSSSCT00000009769	ENSSSCG00000008921	ENSSSCG00000008921	-0.989701065	5.075957033	18.40181077	1.79E-05	1.14E-04	
XLOC_009397	50062880	50064066	1	ENSSSCT00000018184	ENSSSCG00000016703	HOXA5	-0.988369843	2.458849662	15.1253329	1.01E-04	5.26E-04	
XLOC_019683	8716499	8718225	1	ENSSSCT00000029872	ENSSSCG00000024594	NKX3-2	-0.98821938	1.344291704	10.87455312	9.75E-04	3.87E-03	
XLOC_011299	66921906	66922046	1	ENSSSCT00000014982	ENSSSCG00000021757	ENSSSCG00000021757	-0.987873329	1.458258019	10.4037477	1.26E-03	4.81E-03	
XLOC_017021	51349098	51351859	1	ENSSSCT00000003570	ENSSSCG00000003215	SHANK1	-0.987734646	0.652994665	8.660421845	3.25E-03	1.08E-02	
XLOC_013141	109332654	109333246	1	ENSSSCT00000009293	ENSSSCG00000008491	ENSSSCG00000008491	-0.987538607	-0.082804465	6.849066427	8.87E-03	2.52E-02	
XLOC_003428	35750049	35750297	1	ENSSSCT00000019210	ENSSSCG00000017646	RAD51C	-0.987249195	1.913778001	14.63449904	1.31E-04	6.61E-04	
XLOC_015997	48523114	48523157	1	ENSSSCT00000027942	ENSSSCG00000029371	C5AR1	-0.98641426	2.96702589	14.7376297	1.24E-04	6.31E-04	
XLOC_007335	87917870	87918138	1	ENSSSCT00000017375	ENSSSCG00000015958	PDK1	-0.985986723	2.955683723	16.73305962	4.30E-05	2.47E-04	
XLOC_011451	77014914	77015023	1	ENSSSCT00000014702	ENSSSCG00000013458	MOB3A	-0.985530142	2.960891364	19.13040711	1.22E-05	8.08E-05	
XLOC_000033	10042142	10042367	1	ENSSSCT00000004481	ENSSSCG00000004053	TAGAP	-0.984174064	3.883978233	20.91687366	4.80E-06	3.52E-05	
XLOC_019500	109408944	109409175	1	ENSSSCT00000009959	ENSSSCG00000009093	BBS7	-0.983430953	1.812080507	14.18181901	1.66E-04	8.19E-04	
XLOC_013991	37743464	37745646	1	ENSSSCT00000023965	ENSSSCG00000022479	ENSSSCG00000022479	-0.983308265	6.534046613	20.85585941	4.95E-06	3.61E-05	
XLOC_009271	11711193	11711939	1	ENSSSCT00000022816	ENSSSCG00000021753	ENSSSCG00000021753	-0.983014342	-0.164179566	6.578714956	1.03E-02	2.85E-02	
XLOC_003182	6079093	6079248	1	ENSSSCT00000018737	ENSSSCG00000017212	SUMO2	-0.98296303	7.38822757	20.34340864	6.47E-06	4.59E-05	
XLOC_013275	368628	368886	1	ENSSSCT00000006475	ENSSSCG00000005896	LRRC24	-0.982769735	2.89933953	15.56671584	7.96E-05	4.27E-04	
XLOC_023885	4463	4781	1	ENSSSCT00000026252	ENSSSCG00000030118	SAP30	-0.982647457	3.518743591	16.12208464	5.94E-05	3.30E-04	
XLOC_014660	19983104	19983309	1	ENSSSCT00000000303	ENSSSCG00000000282	CBX5	-0.982461945	3.114469163	14.52259538	1.38E-04	6.98E-04	
XLOC_021091	51344792	51345223	1	ENSSSCT00000024276	ENSSSCG00000022645	H2AFX	-0.982288388	4.138926058	15.47117094	8.38E-05	4.46E-04	
XLOC_001577	153304674	153307607	1	ENSSSCT00000030424	ENSSSCG00000027232	FAM169B	-0.981661113	-0.1132344	6.837377657	8.93E-03	2.53E-02	
XLOC_023228	701	811	1	ENSSSCT00000025749	ENSSSCG00000029006	ENSSSCG00000029006	-0.981627328	0.868220916	11.78032434	5.99E-04	2.55E-03	
XLOC_022413	8417	8567	1	ENSSSCT00000027263	ENSSSCG00000022916	EVL	-0.981584034	3.288459008	18.13778344	2.05E-05	1.28E-04	
XLOC_021200	72668703	72668955	1	ENSSSCT00000030608	ENSSSCG00000022398	NUCKS1	-0.979807375	6.487699234	17.75644716	2.51E-05	1.54E-04	
XLOC_011459	77457928	77460159	1	ENSSSCT00000029522	ENSSSCG00000024672	KLF16	-0.979649438	5.48744549	21.84407182	2.96E-06	2.28E-05	
XLOC_013137	108495649	108495678	1	ENSSSCT00000009290	ENSSSCG00000008488	FAM82A1	-0.97930866	0.571306125	10.56062662	1.16E-03	4.48E-03	
XLOC_011198	58921328	58922910	1	ENSSSCT00000015199	ENSSSCG00000013913	KLHL26	-0.978977692	2.319484914	17.11644004	3.52E-05	2.08E-04	
XLOC_015783	25351102	25351506	1	ENSSSCT00000003075	ENSSSCG00000002777	HSD11B2	-0.978330405	2.913102975	12.66733627	3.72E-04	1.67E-03	
XLOC_015623	93459752	93459822	1	ENSSSCT00000024929	ENSSSCG00000024563	CCDC41	-0.977548606	3.237634703	16.4651894	4.96E-05	2.81E-04	
XLOC_006820	76968513	76968607	1	ENSSSCT00000011200	ENSSSCG00000010233	DNAJC12	-0.97715196	0.096456628	6.961689091	8.33E-03	2.39E-02	
XLOC_023758	20226	20403	1	ENSSSCT00000022916	ENSSSCG00000027108	ENSSSCG00000027108	-0.976564175	0.926474886	11.27767748	7.84E-04	3.21E-03	
XLOC_013069	83690953	83691025	1	ENSSSCT00000009171	ENSSSCG00000008376	COMMD1	-0.976490811	3.491655223	16.61514193	4.58E-05	2.61E-04	
XLOC_008481	71456115	71456276	1	ENSSSCT00000018562	ENSSSCG00000017049	THG1L	-0.976312356	2.067852243	14.70622686	1.26E-04	6.40E-04	
XLOC_014505	2004884	2005603	1	ENSSSCT00000000023	ENSSSCG00000000022	LDOC1L	-0.975907026	1.902139162	16.08707335	6.05E-05	3.36E-04	
XLOC_003636	55506216	55506315	1	ENSSSCT00000019548	ENSSSCG00000021363	CHD3	-0.975405601	7.900129129	27.94319365	1.25E-07	1.28E-06	
XLOC_010975	12129455	12131599	1	ENSSSCT00000027526	ENSSSCG00000027572	CNTF	-0.975048936	2.152315103	16.77292129	4.21E-05	2.43E-04	
XLOC_005727	212955467	212955616	1	ENSSSCT00000025047	ENSSSCG00000026915	ENSSSCG00000026915	-0.975013241	1.124039672	8.14226921	4.32E-03	1.38E-02	
XLOC_005325	82312067	82312367	1	ENSSSCT00000023340	ENSSSCG00000030540	ENSSSCG00000030540	-0.97476415	3.625774955	10.01787343	1.55E-03	5.77E-03	
XLOC_022027	46671	46812	1	CUFF.450.2	NA	ZNF684	-0.974669777	1.105379624	11.38074882	7.42E-04	3.07E-03	
XLOC_005978	43511547	43511771	1	ENSSSCT00000010876	ENSSSCG00000009925	ENSSSCG00000009925	-0.9745739	4.214656918	22.78699764	1.81E-06	1.47E-05	
XLOC_017156	62388708	62389299	1	ENSSSCT00000023903	ENSSSCG00000027869	PHF13	-0.97452347	2.489061075	19.20100202	1.18E-05	7.82E-05	
XLOC_016198	60030404	60030531	1	ENSSSCT00000003733	ENSSSCG00000003363	C1ORF174	-0.973956878	3.877872317	21.82063824	2.99E-06	2.30E-05	
XLOC_003475	40411942	40411999	1	ENSSSCT00000019261	ENSSSCG00000017696	C17ORF78	-0.97324728	4.751435912	9.67350045	1.87E-03	6.78E-03	
XLOC_006032	51687086	51687148	1	ENSSSCT00000010991	ENSSSCG00000010034	DEPDC5	-0.972807372	4.450606149	25.62254907	4.15E-07	3.85E-06	
XLOC_006268	110499118	110499179	1	ENSSSCT00000011443	ENSSSCG00000010457	KIF20B	-0.972665026	5.21007834	14.47523697	1.42E-04	7.13E-04	
XLOC_019554	126761297	126761408	1	ENSSSCT00000032580	ENSSSCG00000023296	CENPE	-0.971973524	5.558695468	12.06516979	5.14E-04	2.23E-03	
XLOC_023159	16972	17055	1	ENSSSCT00000022716	ENSSSCG00000026731	CEP85	-0.971685795	5.283421687	21.32757655	3.87E-06	2.93E-05	
XLOC_024712	90692528	90693477	1	ENSSSCT00000013658	ENSSSCG00000012491	CENPI	-0.971399686	4.20110779	17.42894295	2.98E-05	1.79E-04	
XLOC_014116	88800216	88802705	1	ENSSSCT00000006884	ENSSSCG00000006284	C1ORF112	-0.971398617	5.751361245	22.85949462	1.74E-06	1.42E-05	
XLOC_021211	73757707	73758538	1	ENSSSCT00000017049	ENSSSCG00000015652	IL10	-0.971155744	1.097739237	10.99207433	9.15E-04	3.67E-03	
XLOC_014172	97495666	97497423	1	ENSSSCT00000006987	ENSSSCG00000006376	ENSSSCG00000006376	-0.970272106	3.719358069	13.86336122	1.97E-04	9.56E-04	
XLOC_023111	13022	13202	1	ENSSSCT00000030366	ENSSSCG00000024443	ORC6	-0.970125868	2.640123718	15.91305982	6.63E-05	3.65E-04	
XLOC_018426	20661720	20663874	1	ENSSSCT00000001190	ENSSSCG00000001094	C6ORF62	-0.968629838	7.734018155	19.44713473	1.03E-05	6.96E-05	
XLOC_007224	53252478	53252613	1	ENSSSCT00000017197	ENSSSCG00000015794	C4ORF47	-0.968477369	1.232394535	12.34879571	4.41E-04	1.95E-03	
XLOC_022654	42033	43457	1	ENSSSCT00000030187	ENSSSCG00000028057	ENSSSCG00000028057	-0.966908407	0.984441231	10.93204938	9.45E-04	3.77E-03	
XLOC_014098	82710960	82714886	1	ENSSSCT00000006849	ENSSSCG00000006250	LYN	-0.966218175	7.704082356	26.25666985	2.99E-07	2.85E-06	
XLOC_014230	102551672	102553487	1	ENSSSCT00000007112	ENSSSCG00000006493	PMF1	-0.96590613	4.766085647	20.56665513	5.76E-06	4.14E-05	
XLOC_022057	80358	80580	1	ENSSSCT00000024026	ENSSSCG00000027776	ENSSSCG00000027776	-0.965737649	1.698493113	15.54646868	8.05E-05	4.30E-04	
XLOC_022924	3556	3628	1	ENSSSCT00000001460	ENSSSCG00000001344	ENSSSCG00000001344	-0.964420632	3.208362429	17.08161356	3.58E-05	2.11E-04	
XLOC_011233	61567647	61567759	1	ENSSSCT00000022764	ENSSSCG00000025560	PGLYRP2	-0.96400585	2.59077554	11.20148437	8.17E-04	3.33E-03	
XLOC_011348	70224637	70225407	1	ENSSSCT00000014884	ENSSSCG00000013629	SMARCA4	-0.963070576	6.959674263	26.60774146	2.49E-07	2.41E-06	
XLOC_001809	240665778	240665954	1	ENSSSCT00000005730	ENSSSCG00000005198	ENSSSCG00000005198	-0.9629269	4.076795937	20.97425296	4.65E-06	3.43E-05	
XLOC_012187	47568863	47568879	1	ENSSSCT00000025163	ENSSSCG00000030469	ENSSSCG00000030469	-0.962498865	3.502544254	15.37347175	8.82E-05	4.67E-04	
XLOC_008190	51338616	51338857	1	ENSSSCT00000018471	ENSSSCG00000016962	ENSSSCG00000016962	-0.962493576	2.742503559	13.12115771	2.92E-04	1.35E-03	
XLOC_024102	48176181	48177217	1	ENSSSCT00000030816	ENSSSCG00000022584	PPP1R3F	-0.962146792	0.496788791	9.803677239	1.74E-03	6.39E-03	
XLOC_019996	128097096	128098884	1	ENSSSCT00000010042	ENSSSCG00000009170	ENSSSCG00000009170	-0.961845918	2.611749196	11.25250665	7.95E-04	3.25E-03	
XLOC_015611	89642205	89642925	1	ENSSSCT00000000971	ENSSSCG00000000887	TMPO	-0.961422289	5.38620778	15.37113126	8.83E-05	4.67E-04	
XLOC_008975	35381771	35381839	1	ENSSSCT00000029746	ENSSSCG00000024720	GINS1	-0.960784507	2.798756463	15.60523918	7.80E-05	4.19E-04	
XLOC_023545	293056	293266	1	ENSSSCT00000027484	ENSSSCG00000025902	ENSSSCG00000025902	-0.960781817	5.037529106	21.04950878	4.48E-06	3.33E-05	
XLOC_011618	121372093	121372260	1	ENSSSCT00000015522	ENSSSCG00000014204	DCP2	-0.960440576	3.774849785	19.68407929	9.14E-06	6.23E-05	
XLOC_021846	8917	9786	1	ENSSSCT00000031081	ENSSSCG00000022237	SUSD3	-0.9603244	4.453304609	17.27854075	3.23E-05	1.92E-04	
XLOC_018241	105960537	105960836	1	ENSSSCT00000002656	ENSSSCG00000002389	VASH1	-0.95983567	4.796330001	19.07042497	1.26E-05	8.32E-05	
XLOC_022594	6123	6170	1	ENSSSCT00000023814	ENSSSCG00000023690	PTMA	-0.959694037	7.396853217	16.94010782	3.86E-05	2.25E-04	
XLOC_000323	124261171	124261386	1	ENSSSCT00000005061	ENSSSCG00000004582	ENSSSCG00000004582	-0.959438521	2.4214242	13.86601434	1.96E-04	9.55E-04	
XLOC_002184	135679	135699	1	ENSSSCT00000011814	ENSSSCG00000010798	GGA2	-0.959140047	5.713439184	25.74013646	3.91E-07	3.65E-06	
XLOC_002314	37574130	37574805	1	ENSSSCT00000012040	ENSSSCG00000010998	B4GALT1	-0.958712765	6.003964586	20.64033765	5.54E-06	4.00E-05	
XLOC_024653	64673721	64674233	1	ENSSSCT00000013555	ENSSSCG00000012397	IL2RG	-0.958493392	5.766994995	19.20319675	1.18E-05	7.81E-05	
XLOC_012290	71672158	71672470	1	ENSSSCT00000009052	ENSSSCG00000008266	LOXL3	-0.957042069	3.160901594	18.85455648	1.41E-05	9.21E-05	
XLOC_006718	53317251	53317598	1	ENSSSCT00000011031	ENSSSCG00000010070	SMARCB1	-0.956646267	6.459364215	21.99067098	2.74E-06	2.13E-05	
XLOC_008825	58355132	58355365	1	ENSSSCT00000008173	ENSSSCG00000007469	PTPN1	-0.95643983	6.293019789	22.45489034	2.15E-06	1.72E-05	
XLOC_021886	4345	4519	1	ENSSSCT00000032501	ENSSSCG00000029893	ERCC2	-0.955486721	1.423369694	13.80646933	2.03E-04	9.83E-04	
XLOC_009062	44285465	44285789	1	ENSSSCT00000007994	ENSSSCG00000007306	CPNE1	-0.954718851	6.061850114	29.05964439	7.02E-08	7.44E-07	
XLOC_005338	84691732	84693756	1	ENSSSCT00000012756	ENSSSCG00000011652	STAG1	-0.95463832	5.048186375	18.73299022	1.50E-05	9.75E-05	
XLOC_003128	274516	274889	1	ENSSSCT00000018649	ENSSSCG00000017131	FN3K	-0.953758619	0.849859247	8.35260111	3.85E-03	1.25E-02	
XLOC_005872	24882042	24882093	1	ENSSSCT00000010682	ENSSSCG00000009743	EP400	-0.953518883	3.90142637	16.61262483	4.58E-05	2.62E-04	
XLOC_004134	52581690	52582649	1	ENSSSCT00000019462	ENSSSCG00000017885	SMTNL2	-0.953114293	0.505971562	7.120514526	7.62E-03	2.22E-02	
XLOC_018599	29500107	29500336	1	ENSSSCT00000001634	ENSSSCG00000001470	SLA-DMA	-0.952936426	5.867936009	24.02597001	9.50E-07	8.21E-06	
XLOC_019269	19641773	19641938	1	ENSSSCT00000009581	ENSSSCG00000008757	ENSSSCG00000008757	-0.951379484	2.774011539	17.47826783	2.91E-05	1.76E-04	
XLOC_004643	101331694	101331945	1	ENSSSCT00000012832	ENSSSCG00000011722	RAP2B	-0.951199819	0.810108979	9.993901117	1.57E-03	5.84E-03	
XLOC_015992	47955176	47956663	1	ENSSSCT00000003442	ENSSSCG00000003103	FKRP	-0.949893161	2.406502033	13.07188955	3.00E-04	1.38E-03	
XLOC_011892	7284978	7285257	1	ENSSSCT00000023585	ENSSSCG00000025271	ENSSSCG00000025271	-0.949472253	-0.287319283	7.38661004	6.57E-03	1.96E-02	
XLOC_020970	22382614	22382958	1	ENSSSCT00000016271	ENSSSCG00000014915	EED	-0.947565845	5.354722415	18.88974057	1.38E-05	9.06E-05	
XLOC_013276	378264	378347	1	CUFF.289.3	NA	ENSSSCG00000025736	-0.947020115	4.810946879	16.49245616	4.88E-05	2.77E-04	
XLOC_022765	10695	10820	1	CUFF.473.4	NA	CCDC17	-0.94488061	0.258735712	7.933815089	4.85E-03	1.52E-02	
XLOC_008159	38137592	38138586	1	ENSSSCT00000018424	ENSSSCG00000016918	MAP3K1	-0.943099197	5.986497388	16.16635531	5.80E-05	3.24E-04	
XLOC_005117	34563963	34564036	1	ENSSSCT00000012436	ENSSSCG00000011359	ENSSSCG00000011359	-0.94251946	3.218681379	19.64723677	9.31E-06	6.34E-05	
XLOC_000580	194910845	194911219	1	ENSSSCT00000005509	ENSSSCG00000030679	ENSSSCG00000030679	-0.942414184	0.845707443	10.45981081	1.22E-03	4.69E-03	
XLOC_020995	31811141	31811750	1	ENSSSCT00000016330	ENSSSCG00000014969	ENSSSCG00000014969	-0.941376528	4.320733763	13.61432081	2.24E-04	1.07E-03	
XLOC_010540	120787641	120787674	1	ENSSSCT00000031715	ENSSSCG00000023497	CAMK4	-0.94135568	3.767165919	13.83319528	2.00E-04	9.70E-04	
XLOC_008472	68455357	68455518	1	ENSSSCT00000018544	ENSSSCG00000017032	PTTG1	-0.940540332	4.127358248	15.64507485	7.64E-05	4.12E-04	
XLOC_003841	20236896	20237311	1	ENSSSCT00000018923	ENSSSCG00000017384	AOC2	-0.93910508	2.184590771	13.29655707	2.66E-04	1.24E-03	
XLOC_016175	58111612	58112128	1	ENSSSCT00000003710	ENSSSCG00000003341	TAS1R3	-0.939083969	3.861922249	12.77721668	3.51E-04	1.59E-03	
XLOC_012650	11056516	11057130	1	ENSSSCT00000028815	ENSSSCG00000028504	RFC2	-0.938345999	5.935618967	21.86205432	2.93E-06	2.26E-05	
XLOC_008419	51155619	51156327	1	ENSSSCT00000024108	ENSSSCG00000029326	CCNB1	-0.937322248	6.153367333	12.43138674	4.22E-04	1.87E-03	
XLOC_007244	59503838	59504306	1	ENSSSCT00000017242	ENSSSCG00000015834	RNF122	-0.936931148	3.435278885	15.74708675	7.24E-05	3.93E-04	
XLOC_001774	224075140	224077080	1	ENSSSCT00000005663	ENSSSCG00000005135	MTAP	-0.936705972	5.09877466	14.78296558	1.21E-04	6.19E-04	
XLOC_014331	108797102	108797126	1	ENSSSCT00000031951	ENSSSCG00000022644	HIST2H2BF	-0.936609311	0.113974096	6.655520111	9.88E-03	2.75E-02	
XLOC_011997	18629035	18629186	1	ENSSSCT00000028946	ENSSSCG00000022075	KCTD13	-0.936392458	3.373063943	16.33008396	5.32E-05	2.98E-04	
XLOC_001546	145751284	145751804	1	ENSSSCT00000005265	ENSSSCG00000004766	PIGRAD51	-0.935987262	3.688041311	16.68408306	4.41E-05	2.53E-04	
XLOC_007423	115385277	115385387	1	ENSSSCT00000017520	ENSSSCG00000016092	SGOL2	-0.935723851	4.446700794	12.43114919	4.22E-04	1.87E-03	
XLOC_011667	142041628	142044699	1	ENSSSCT00000023234	ENSSSCG00000030680	TCF7	-0.933316061	5.045953481	16.94166736	3.85E-05	2.25E-04	
XLOC_001023	308620790	308624302	1	ENSSSCT00000006337	ENSSSCG00000005761	PPP1R26	-0.933133694	3.979883668	18.21954024	1.97E-05	1.24E-04	
XLOC_012859	42433372	42434807	1	ENSSSCT00000008823	ENSSSCG00000008051	ABCA3	-0.932831319	6.181405671	13.93520791	1.89E-04	9.25E-04	
XLOC_003426	35497810	35497934	1	ENSSSCT00000023145	ENSSSCG00000023955	ENSSSCG00000023955	-0.932746486	2.021204699	13.35226962	2.58E-04	1.21E-03	
XLOC_018011	64342172	64342872	1	ENSSSCT00000002145	ENSSSCG00000001916	C15ORF59	-0.932309669	0.392674569	5.501410618	1.90E-02	4.70E-02	
XLOC_017799	29205458	29205515	1	ENSSSCT00000001618	ENSSSCG00000001458	ENSSSCG00000001458	-0.93155415	2.233274257	12.03217744	5.23E-04	2.26E-03	
XLOC_017366	90704267	90705755	1	ENSSSCT00000027299	ENSSSCG00000028126	MPPE1	-0.931132518	3.876047802	15.46223815	8.42E-05	4.48E-04	
XLOC_019016	98803328	98806202	1	ENSSSCT00000022695	ENSSSCG00000028304	ZFP36L1	-0.930552476	7.822744878	24.83320217	6.25E-07	5.64E-06	
XLOC_018539	26772313	26772662	1	ENSSSCT00000001493	ENSSSCG00000001372	GNL1	-0.930101231	4.652119847	23.28900288	1.39E-06	1.17E-05	
XLOC_010927	9568403	9568466	1	ENSSSCT00000014306	ENSSSCG00000013088	LRRC10B	-0.929728732	0.458706883	7.003575639	8.13E-03	2.34E-02	
XLOC_013633	102792202	102792248	1	ENSSSCT00000007121	ENSSSCG00000006502	ARHGEF2	-0.927820011	7.312223902	27.37690623	1.67E-07	1.67E-06	
XLOC_023993	15309494	15309526	1	ENSSSCT00000013293	ENSSSCG00000012152	SCML1	-0.927772272	3.642679407	13.1706206	2.84E-04	1.32E-03	
XLOC_014528	4336774	4337192	1	ENSSSCT00000000067	ENSSSCG00000000061	PMM1	-0.926752209	4.289688085	17.07579027	3.59E-05	2.11E-04	
XLOC_015956	46032790	46032861	1	ENSSSCT00000003377	ENSSSCG00000003040	ARHGEF1	-0.926707231	7.091779146	22.79446632	1.80E-06	1.47E-05	
XLOC_004403	34876989	34877368	1	CUFF.97.2	NA	P4HTM	-0.926575384	6.046419775	24.60046043	7.05E-07	6.29E-06	
XLOC_007726	54681387	54685075	1	ENSSSCT00000026862	ENSSSCG00000026608	HTRA4	-0.925325106	5.669051357	16.34062293	5.29E-05	2.97E-04	
XLOC_007024	124726432	124727177	1	ENSSSCT00000011601	ENSSSCG00000010605	OBFC1	-0.925017731	2.558411574	14.70740427	1.26E-04	6.40E-04	
XLOC_024889	142237947	142239783	1	ENSSSCT00000013985	ENSSSCG00000012793	HCFC1	-0.924636696	7.528675912	21.97853875	2.76E-06	2.14E-05	
XLOC_019282	29672368	29672533	1	ENSSSCT00000009594	ENSSSCG00000008769	ENSSSCG00000008769	-0.924275443	0.585959181	7.857835779	5.06E-03	1.57E-02	
XLOC_010443	82654053	82654148	1	ENSSSCT00000015345	ENSSSCG00000014048	HK3	-0.923339814	4.339654027	17.62840758	2.69E-05	1.63E-04	
XLOC_010222	66869566	66869624	1	CUFF.241.3	NA	ENSSSCG00000013718	-0.92272968	0.582445221	9.079146296	2.59E-03	8.89E-03	
XLOC_002728	6317524	6317649	1	ENSSSCT00000010217	ENSSSCG00000009324	SLC7A1	-0.9222812	2.724540354	14.88876855	1.14E-04	5.89E-04	
XLOC_000253	96888321	96888578	1	ENSSSCT00000028339	ENSSSCG00000028080	ELOVL4	-0.922244015	1.142824541	10.06067957	1.51E-03	5.66E-03	
XLOC_014027	51349865	51352654	1	ENSSSCT00000031219	ENSSSCG00000021184	OSGIN2	-0.921365886	3.453608076	11.51244395	6.91E-04	2.88E-03	
XLOC_018460	23186672	23187082	1	ENSSSCT00000029181	ENSSSCG00000027435	HIST1H3E	-0.92107743	0.361735441	8.50762348	3.54E-03	1.16E-02	
XLOC_022002	20814	20903	1	CUFF.448.2	NA	ENSSSCG00000024554	-0.920935601	2.844544215	17.2007977	3.36E-05	1.99E-04	
XLOC_021616	110442	110609	1	ENSSSCT00000005947	ENSSSCG00000005404	ENSSSCG00000005404	-0.91981452	4.577611631	10.53126639	1.17E-03	4.54E-03	
XLOC_018436	22053778	22054437	1	ENSSSCT00000001234	ENSSSCG00000001138	ENSSSCG00000001138	-0.91973423	-0.015495331	6.89765571	8.63E-03	2.46E-02	
XLOC_001350	87688371	87688551	1	ENSSSCT00000004888	ENSSSCG00000004423	TUBE1	-0.919702739	2.204833203	14.78841957	1.20E-04	6.17E-04	
XLOC_010818	3976503	3977434	1	ENSSSCT00000014120	ENSSSCG00000012917	ANKRD13D	-0.919151506	4.182773856	17.4401235	2.97E-05	1.79E-04	
XLOC_016773	25467989	25469473	1	ENSSSCT00000030108	ENSSSCG00000024253	ENSSSCG00000024253	-0.918847883	6.474914362	20.76178683	5.20E-06	3.78E-05	
XLOC_001686	186790156	186791759	1	ENSSSCT00000005486	ENSSSCG00000004974	LARP6	-0.918571335	1.611461403	11.70708861	6.23E-04	2.64E-03	
XLOC_023290	2389	2415	1	ENSSSCT00000022562	ENSSSCG00000022102	ERCC1	-0.918460065	2.981672506	14.41518011	1.47E-04	7.33E-04	
XLOC_013440	61268304	61269567	1	ENSSSCT00000006749	ENSSSCG00000006155	ZBTB10	-0.917876166	3.691234057	12.23953541	4.68E-04	2.05E-03	
XLOC_018380	2294630	2294747	1	ENSSSCT00000029505	ENSSSCG00000025582	C6ORF145	-0.9173221	5.87317965	18.04792519	2.15E-05	1.34E-04	
XLOC_000219	82935422	82935454	1	ENSSSCT00000004840	ENSSSCG00000004379	SOBP	-0.916630611	0.489963025	7.766170816	5.32E-03	1.64E-02	
XLOC_008785	53167238	53167311	1	ENSSSCT00000024303	ENSSSCG00000022913	SLPI	-0.916451561	4.312631994	9.069161908	2.60E-03	8.93E-03	
XLOC_020972	22589630	22589869	1	ENSSSCT00000016275	ENSSSCG00000014919	ME3	-0.91636107	3.640134499	15.83873266	6.90E-05	3.77E-04	
XLOC_007134	8511221	8511298	1	ENSSSCT00000017069	ENSSSCG00000015670	GTDC1	-0.916343215	4.021792959	16.9849731	3.77E-05	2.21E-04	
XLOC_014179	98206891	98207018	1	ENSSSCT00000007002	ENSSSCG00000006389	PEA15	-0.916340085	4.620951326	19.25973406	1.14E-05	7.61E-05	
XLOC_001700	195186155	195186209	1	ENSSSCT00000005513	ENSSSCG00000004998	FKBP3	-0.916141767	4.544690832	14.26067988	1.59E-04	7.90E-04	
XLOC_011495	81098658	81099991	1	ENSSSCT00000030072	ENSSSCG00000027351	ZNF454	-0.916071562	-0.410601676	5.766937297	1.63E-02	4.15E-02	
XLOC_011994	18470478	18470784	1	ENSSSCT00000026459	ENSSSCG00000029186	SEZ6L2	-0.915897309	0.513399087	8.483087305	3.58E-03	1.18E-02	
XLOC_014061	67625379	67625436	1	ENSSSCT00000006769	ENSSSCG00000006175	LY96	-0.915815977	2.834319898	10.48681572	1.20E-03	4.63E-03	
XLOC_015526	69578548	69580270	1	ENSSSCT00000000806	ENSSSCG00000000742	ITFG2	-0.915750869	4.031426368	17.93129332	2.29E-05	1.41E-04	
XLOC_004802	145971197	145971747	1	ENSSSCT00000029688	ENSSSCG00000025349	CCDC14	-0.915443756	3.190222598	14.75226947	1.23E-04	6.27E-04	
XLOC_024308	110086662	110086766	1	ENSSSCT00000032445	ENSSSCG00000022372	SLC6A14	-0.915418665	1.926487629	7.879703297	5.00E-03	1.56E-02	
XLOC_015871	40710209	40710349	1	ENSSSCT00000003223	ENSSSCG00000002918	HCST	-0.915312442	0.847526073	10.48737783	1.20E-03	4.63E-03	
XLOC_017766	27275964	27276386	1	ENSSSCT00000001514	ENSSSCG00000001391	CCHCR1	-0.914672981	4.663358512	20.36278222	6.41E-06	4.55E-05	
XLOC_021589	22012	22257	1	ENSSSCT00000022742	ENSSSCG00000024498	GEMIN7	-0.913146385	1.879052731	13.7349667	2.10E-04	1.01E-03	
XLOC_008455	58844852	58844999	1	ENSSSCT00000027418	ENSSSCG00000025965	ENSSSCG00000025965	-0.911712597	2.222252619	13.10832197	2.94E-04	1.36E-03	
XLOC_019997	128229409	128229655	1	ENSSSCT00000010043	ENSSSCG00000009171	BANK1	-0.911624463	1.145548136	8.680008538	3.22E-03	1.07E-02	
XLOC_022241	90615	90688	1	ENSSSCT00000027436	ENSSSCG00000029271	C13ORF27	-0.911524617	2.92166705	12.17997	4.83E-04	2.11E-03	
XLOC_009706	168473	169382	1	ENSSSCT00000014038	ENSSSCG00000012843	PIDD	-0.911448978	3.604574886	14.87891327	1.15E-04	5.91E-04	
XLOC_011280	65584924	65586911	1	ENSSSCT00000015032	ENSSSCG00000013758	ZSWIM4	-0.911161943	3.300146331	19.93821847	8.00E-06	5.52E-05	
XLOC_016091	52982004	52982173	1	ENSSSCT00000003617	ENSSSCG00000003256	PRKCG	-0.91113729	1.02513721	10.9768632	9.23E-04	3.70E-03	
XLOC_000534	179772067	179772175	1	ENSSSCT00000005427	ENSSSCG00000004918	ALPK2	-0.91099547	1.146531413	10.37295776	1.28E-03	4.88E-03	
XLOC_016265	69887311	69887529	1	ENSSSCT00000003864	ENSSSCG00000003478	CROCC	-0.91024311	2.35350678	14.87872077	1.15E-04	5.91E-04	
XLOC_007146	18995367	18995545	1	ENSSSCT00000017094	ENSSSCG00000015694	ZRANB3	-0.910012633	3.032134939	14.52918534	1.38E-04	6.96E-04	
XLOC_000895	292326416	292326603	1	ENSSSCT00000006054	ENSSSCG00000005505	CDK5RAP2	-0.909392684	4.709663624	19.72221114	8.96E-06	6.12E-05	
XLOC_003390	26640169	26640239	1	ENSSSCT00000022259	ENSSSCG00000028962	ENSSSCG00000028962	-0.909381949	5.412497798	18.34642896	1.84E-05	1.17E-04	
XLOC_021452	144272744	144274718	1	ENSSSCT00000016993	ENSSSCG00000015600	DTL	-0.909066908	4.303388126	14.49768914	1.40E-04	7.05E-04	
XLOC_012633	9784168	9785197	1	ENSSSCT00000027187	ENSSSCG00000025430	ENSSSCG00000025430	-0.90863707	4.081257719	17.03737296	3.67E-05	2.15E-04	
XLOC_022448	46	154	1	ENSSSCT00000025780	ENSSSCG00000029039	BRCA2	-0.9086046	1.372903858	9.586996019	1.96E-03	7.04E-03	
XLOC_023062	45134	45271	1	ENSSSCT00000031689	ENSSSCG00000023869	TYMS	-0.90838777	5.081378886	17.5114402	2.86E-05	1.73E-04	
XLOC_014618	17224383	17224509	1	ENSSSCT00000000236	ENSSSCG00000000220	POU6F1	-0.908063311	0.788674306	8.669910294	3.24E-03	1.08E-02	
XLOC_009106	52872154	52872441	1	ENSSSCT00000008084	ENSSSCG00000007386	STK4	-0.906305316	2.81472873	14.78173102	1.21E-04	6.19E-04	
XLOC_007620	154473743	154473811	1	ENSSSCT00000017820	ENSSSCG00000016365	ANKMY1	-0.905611009	0.251150802	6.908061191	8.58E-03	2.45E-02	
XLOC_004871	169086152	169086479	1	ENSSSCT00000013101	ENSSSCG00000011973	COL8A1	-0.905594052	3.103704768	8.403379227	3.75E-03	1.22E-02	
XLOC_012887	45411889	45413116	1	ENSSSCT00000008862	ENSSSCG00000008089	CKAP2L	-0.905381175	4.75820782	13.61042584	2.25E-04	1.07E-03	
XLOC_020225	22528339	22528417	1	ENSSSCT00000016273	ENSSSCG00000014917	CCDC81	-0.903999026	2.705211036	14.02188315	1.81E-04	8.87E-04	
XLOC_003616	54848402	54848891	1	ENSSSCT00000031190	ENSSSCG00000023286	ENSSSCG00000023286	-0.903723868	0.122294204	6.928018451	8.49E-03	2.43E-02	
XLOC_008053	153122064	153123417	1	ENSSSCT00000029503	ENSSSCG00000023889	POLH	-0.903389164	1.270630816	10.03705555	1.53E-03	5.72E-03	
XLOC_024190	67050831	67051288	1	ENSSSCT00000013576	ENSSSCG00000012416	CHIC1	-0.903150398	-0.010531247	7.526702872	6.08E-03	1.84E-02	
XLOC_007960	133667702	133670888	1	ENSSSCT00000017631	ENSSSCG00000016191	ZNF142	-0.903128741	4.111366319	18.32452855	1.86E-05	1.18E-04	
XLOC_011506	82380099	82381085	1	ENSSSCT00000015342	ENSSSCG00000014045	ENSSSCG00000014045	-0.902933571	-0.086562921	7.651607835	5.67E-03	1.73E-02	
XLOC_002790	21758294	21758637	1	ENSSSCT00000010315	ENSSSCG00000009414	ZC3H13	-0.902638303	5.996271926	22.45075394	2.16E-06	1.72E-05	
XLOC_016124	54395348	54395961	1	ENSSSCT00000003665	ENSSSCG00000003301	PPP6R1	-0.901613818	7.437157545	21.32486847	3.88E-06	2.93E-05	
XLOC_024456	4015998	4016271	1	ENSSSCT00000031077	ENSSSCG00000023172	HDHD1	-0.900688086	0.357247943	7.501670046	6.16E-03	1.86E-02	
XLOC_001157	23480022	23481617	1	ENSSSCT00000004560	ENSSSCG00000004125	STX11	-0.900468919	3.023610309	17.16792474	3.42E-05	2.02E-04	
XLOC_005141	35543752	35543901	1	ENSSSCT00000023852	ENSSSCG00000026977	TRAIP	-0.900314992	2.678602677	10.90619864	9.58E-04	3.82E-03	
XLOC_011701	147112697	147115756	1	ENSSSCT00000015675	ENSSSCG00000014347	C5ORF65	-0.899069396	-0.131998231	6.18931265	1.29E-02	3.41E-02	
XLOC_007449	118492379	118492433	1	ENSSSCT00000022535	ENSSSCG00000028561	TP44	-0.898865465	1.969721732	10.50631759	1.19E-03	4.59E-03	
XLOC_006844	80981917	80982299	1	ENSSSCT00000022544	ENSSSCG00000023130	ASCC1	-0.897412804	4.854689677	22.39431653	2.22E-06	1.77E-05	
XLOC_005927	35029513	35029697	1	CUFF.134.2	NA	CIT	-0.89702332	5.338411238	17.91963714	2.30E-05	1.42E-04	
XLOC_019936	103855199	103855782	1	ENSSSCT00000009942	ENSSSCG00000009076	PLK4	-0.896548841	4.912018852	13.62686181	2.23E-04	1.07E-03	
XLOC_014490	142924366	142925585	1	ENSSSCT00000007604	ENSSSCG00000006940	CYR61	-0.896402608	4.0198958	9.473116568	2.09E-03	7.41E-03	
XLOC_000451	146348110	146348313	1	ENSSSCT00000030353	ENSSSCG00000027242	ENSSSCG00000027242	-0.895775641	1.72021211	12.84266767	3.39E-04	1.54E-03	
XLOC_000350	132090591	132090706	1	ENSSSCT00000005098	ENSSSCG00000004617	KIAA1370	-0.895294733	4.204995504	13.1768886	2.83E-04	1.32E-03	
XLOC_010421	80296800	80296874	1	ENSSSCT00000015309	ENSSSCG00000014015	C5ORF45	-0.894955953	2.989593958	15.8147048	6.99E-05	3.82E-04	
XLOC_015107	3287654	3287871	1	ENSSSCT00000027244	ENSSSCG00000026047	ENSSSCG00000026047	-0.894841823	0.087260847	6.515800303	1.07E-02	2.93E-02	
XLOC_000533	179658938	179658978	1	ENSSSCT00000005425	ENSSSCG00000004917	MALT1	-0.894815571	3.252676512	16.21096455	5.67E-05	3.17E-04	
XLOC_006502	8076243	8076556	1	ENSSSCT00000010564	ENSSSCG00000009636	ENSSSCG00000009636	-0.89478043	2.883672552	12.18323704	4.82E-04	2.11E-03	
XLOC_000994	304671176	304671342	1	ENSSSCT00000006273	ENSSSCG00000005704	EXOSC2	-0.894165791	3.834726082	16.42404745	5.06E-05	2.86E-04	
XLOC_012621	7981982	7982034	1	ENSSSCT00000008408	ENSSSCG00000007668	GIGYF1	-0.893671669	4.339090515	21.36677592	3.79E-06	2.87E-05	
XLOC_008974	35280221	35280814	1	ENSSSCT00000007808	ENSSSCG00000007136	GINS1	-0.893314298	3.844389279	15.08234738	1.03E-04	5.37E-04	
XLOC_004808	147721374	147722366	1	ENSSSCT00000030357	ENSSSCG00000029716	WDR5B	-0.892958669	2.22622538	12.26423569	4.62E-04	2.03E-03	
XLOC_012622	8070387	8070439	1	ENSSSCT00000026344	ENSSSCG00000027281	GIGYF1	-0.89131872	4.576803228	22.01651256	2.70E-06	2.10E-05	
XLOC_004212	55962184	55962787	1	ENSSSCT00000028836	ENSSSCG00000022395	SLC25A35	-0.890997409	1.141317488	10.83662363	9.95E-04	3.94E-03	
XLOC_000868	282424654	282424790	1	ENSSSCT00000006001	ENSSSCG00000005456	MUSK	-0.88982826	0.114800004	6.386073653	1.15E-02	3.11E-02	
XLOC_011275	65479768	65480326	1	ENSSSCT00000015037	ENSSSCG00000013763	DCAF15	-0.888956014	5.572340585	19.64526743	9.32E-06	6.34E-05	
XLOC_015094	809295	809649	1	ENSSSCT00000032275	ENSSSCG00000024864	ENSSSCG00000024864	-0.888416902	4.907304839	20.44797672	6.13E-06	4.37E-05	
XLOC_023926	118645	120343	1	ENSSSCT00000031523	ENSSSCG00000022624	ENSSSCG00000022624	-0.888150318	4.863582104	18.0891528	2.11E-05	1.31E-04	
XLOC_019053	104093822	104094252	1	ENSSSCT00000002646	ENSSSCG00000002379	ACYP1	-0.887633943	2.741028057	17.45126436	2.95E-05	1.78E-04	
XLOC_010831	5026612	5027932	1	ENSSSCT00000014149	ENSSSCG00000012944	PELI3	-0.886609818	1.389844498	10.38230117	1.27E-03	4.86E-03	
XLOC_009751	3944557	3944885	1	ENSSSCT00000014119	ENSSSCG00000012916	POLD4	-0.886295658	8.109091884	19.7802336	8.69E-06	5.94E-05	
XLOC_014559	7384570	7384672	1	ENSSSCT00000000123	ENSSSCG00000000117	C22ORF23	-0.886173119	0.915297139	8.30753069	3.95E-03	1.28E-02	
XLOC_017964	58530082	58530333	1	ENSSSCT00000002038	ENSSSCG00000001819	MAN2A2	-0.885802073	6.134952223	20.05080964	7.54E-06	5.25E-05	
XLOC_013738	109687807	109687900	1	ENSSSCT00000007335	ENSSSCG00000006696	GJA5	-0.884438367	3.181547625	15.37814016	8.80E-05	4.66E-04	
XLOC_018655	37106646	37109060	1	ENSSSCT00000001742	ENSSSCG00000001563	STK38	-0.884347264	5.682895952	19.25424453	1.14E-05	7.63E-05	
XLOC_012231	57688479	57688640	1	ENSSSCT00000008964	ENSSSCG00000008185	MITD1	-0.883748253	2.704164861	10.84338242	9.91E-04	3.93E-03	
XLOC_013613	101854606	101854639	1	ENSSSCT00000007083	ENSSSCG00000006466	SH2D2A	-0.883071027	1.332274026	10.94746288	9.37E-04	3.75E-03	
XLOC_002236	18525259	18525811	1	ENSSSCT00000029631	ENSSSCG00000023278	ENSSSCG00000023278	-0.88268276	0.608200302	9.072040574	2.60E-03	8.92E-03	
XLOC_020037	142148085	142150596	1	ENSSSCT00000010108	ENSSSCG00000009229	ARHGAP24	-0.882586665	2.223492656	12.73038327	3.60E-04	1.62E-03	
XLOC_000448	146145932	146146449	1	ENSSSCT00000005280	ENSSSCG00000004781	PAK6	-0.881900178	2.718163807	15.80683039	7.01E-05	3.83E-04	
XLOC_022589	6134	6321	1	ENSSSCT00000027952	ENSSSCG00000024640	ENSSSCG00000024640	-0.881801725	2.89080684	11.55202117	6.77E-04	2.83E-03	
XLOC_014648	19079089	19079140	1	ENSSSCT00000000290	ENSSSCG00000000271	AMHR2	-0.881456261	0.174390476	7.127466724	7.59E-03	2.22E-02	
XLOC_000971	302880019	302880201	1	ENSSSCT00000006213	ENSSSCG00000005651	ODF2	-0.88095432	6.192673504	20.55370708	5.80E-06	4.16E-05	
XLOC_022826	13023	14362	1	ENSSSCT00000004024	ENSSSCG00000003628	CLSPN	-0.880922214	5.223385557	14.42067118	1.46E-04	7.32E-04	
XLOC_005855	21439165	21439693	1	ENSSSCT00000010650	ENSSSCG00000009714	NEK1	-0.880790884	4.536503684	15.60339079	7.81E-05	4.20E-04	
XLOC_018657	37424434	37427407	1	ENSSSCT00000028714	ENSSSCG00000030390	PPIL1	-0.880788501	5.501349604	17.73234144	2.54E-05	1.56E-04	
XLOC_004524	73241448	73241579	1	ENSSSCT00000012646	ENSSSCG00000011556	IL17RE	-0.87964475	0.399928508	7.040209198	7.97E-03	2.30E-02	
XLOC_006875	88501439	88502486	1	ENSSSCT00000011310	ENSSSCG00000010332	PLAC9	-0.879325758	2.918663478	9.149488666	2.49E-03	8.62E-03	
XLOC_016070	51772965	51773036	1	ENSSSCT00000003592	ENSSSCG00000003233	ZNF175	-0.878693975	3.134577145	17.18576122	3.39E-05	2.01E-04	
XLOC_008586	20571279	20571362	1	ENSSSCT00000007729	ENSSSCG00000007058	PLCB4	-0.877628383	3.695074753	8.733121222	3.12E-03	1.04E-02	
XLOC_010646	147317594	147319002	1	ENSSSCT00000015686	ENSSSCG00000014357	CXXC5	-0.875926769	5.114622788	15.00391193	1.07E-04	5.57E-04	
XLOC_013279	440591	440700	1	ENSSSCT00000029149	ENSSSCG00000025116	TONSL	-0.875659521	6.856444973	16.83040991	4.09E-05	2.37E-04	
XLOC_002608	46823772	46826331	1	ENSSSCT00000026811	ENSSSCG00000020757	ENSSSCG00000020757	-0.873933681	4.874634473	12.69593287	3.66E-04	1.65E-03	
XLOC_017812	33091878	33092801	1	ENSSSCT00000026804	ENSSSCG00000029539	RAB23	-0.873868658	5.019113811	12.27202206	4.60E-04	2.02E-03	
XLOC_010445	82917021	82917756	1	ENSSSCT00000015353	ENSSSCG00000014054	GPRIN1	-0.873068309	0.806811273	9.907952886	1.65E-03	6.07E-03	
XLOC_021267	93596105	93597492	1	ENSSSCT00000016732	ENSSSCG00000015357	GAX	-0.873031071	0.485771639	7.084097635	7.78E-03	2.26E-02	
XLOC_023526	112578	112979	1	ENSSSCT00000027813	ENSSSCG00000023886	RPA3	-0.873026749	5.382517441	14.20403805	1.64E-04	8.11E-04	
XLOC_007446	117869022	117869099	1	ENSSSCT00000017548	ENSSSCG00000016117	ALS2CR8	-0.87255163	3.354891861	11.90277226	5.61E-04	2.40E-03	
XLOC_014986	82894882	82895100	1	ENSSSCT00000000912	ENSSSCG00000000839	ALDH1L2	-0.872419417	4.870204084	12.84956758	3.38E-04	1.53E-03	
XLOC_018892	80493084	80493109	1	ENSSSCT00000002251	ENSSSCG00000002012	LRRC16B	-0.872357224	0.364613226	7.773100585	5.30E-03	1.64E-02	
XLOC_020490	73508690	73509145	1	ENSSSCT00000017044	ENSSSCG00000015647	RASSF5	-0.871835504	5.246788812	20.48698094	6.00E-06	4.29E-05	
XLOC_006600	33759996	33760610	1	ENSSSCT00000010763	ENSSSCG00000009820	GPN3	-0.870634144	4.968572991	13.96963506	1.86E-04	9.10E-04	
XLOC_003658	58110959	58111029	1	ENSSSCT00000019601	ENSSSCG00000018007	MYH3	-0.870297153	4.468617883	12.01673252	5.27E-04	2.28E-03	
XLOC_018406	12191535	12191836	1	ENSSSCT00000001157	ENSSSCG00000001062	DTNBP1	-0.870160669	4.013718521	18.28785213	1.90E-05	1.20E-04	
XLOC_013956	23059544	23061269	1	ENSSSCT00000006600	ENSSSCG00000006014	ENSSSCG00000006014	-0.869046446	7.820175003	13.83338708	2.00E-04	9.70E-04	
XLOC_001479	133183233	133183790	1	ENSSSCT00000005112	ENSSSCG00000004629	LYSMD2	-0.868846489	1.329553306	9.772030845	1.77E-03	6.48E-03	
XLOC_000899	292975896	292976018	1	ENSSSCT00000006058	ENSSSCG00000005508	ENSSSCG00000005508	-0.868705026	2.35935514	12.80981659	3.45E-04	1.56E-03	
XLOC_022007	100224	100268	1	CUFF.449.3	NA	SGSM2	-0.867949233	4.403755682	18.7417705	1.50E-05	9.72E-05	
XLOC_004364	30784485	30786050	1	ENSSSCT00000012377	ENSSSCG00000011306	ZNF502	-0.867860338	1.513729361	9.636960246	1.91E-03	6.89E-03	
XLOC_016580	148002202	148002746	1	ENSSSCT00000004282	ENSSSCG00000003870	NRD1	-0.867683575	5.930395493	21.06005515	4.45E-06	3.32E-05	
XLOC_020919	9531928	9532030	1	ENSSSCT00000016190	ENSSSCG00000014838	PGM2L1	-0.867602016	1.186448945	10.08578762	1.49E-03	5.59E-03	
XLOC_011355	70489821	70489998	1	ENSSSCT00000014871	ENSSSCG00000013616	ZNF653	-0.867248604	3.328456775	14.98989719	1.08E-04	5.60E-04	
XLOC_007647	9034598	9034730	1	ENSSSCT00000017070	ENSSSCG00000015671	ENSSSCG00000015671	-0.866817301	2.658860766	9.335721099	2.25E-03	7.88E-03	
XLOC_024598	50566477	50569071	1	ENSSSCT00000013468	ENSSSCG00000012317	GSPT2	-0.866562081	3.483275658	14.54140381	1.37E-04	6.91E-04	
XLOC_012791	39017127	39019160	1	ENSSSCT00000027262	ENSSSCG00000025561	VASN	-0.86605833	2.737077728	12.57774763	3.90E-04	1.74E-03	
XLOC_023718	5779	5913	1	ENSSSCT00000028929	ENSSSCG00000022268	GIT2	-0.865770101	5.403602622	18.79625168	1.45E-05	9.48E-05	
XLOC_012003	18796319	18796774	1	ENSSSCT00000008556	ENSSSCG00000007808	NFATC2IP	-0.865330527	4.795558268	18.35120447	1.84E-05	1.16E-04	
XLOC_006129	66203097	66203268	1	ENSSSCT00000011166	ENSSSCG00000010200	CSGALNACT2	-0.864892565	5.080364754	12.90119442	3.28E-04	1.50E-03	
XLOC_013192	119265407	119265541	1	ENSSSCT00000009366	ENSSSCG00000008561	CENPA	-0.864701369	1.725634136	10.63474459	1.11E-03	4.33E-03	
XLOC_005891	31362377	31362791	1	ENSSSCT00000010721	ENSSSCG00000009779	MPHOSPH9	-0.863273047	5.533466393	13.76824805	2.07E-04	1.00E-03	
XLOC_022746	23924	23953	1	ENSSSCT00000028826	ENSSSCG00000022176	PTMS	-0.863225755	3.969629272	12.49665807	4.08E-04	1.82E-03	
XLOC_022774	2630	3077	1	ENSSSCT00000027729	ENSSSCG00000023965	ENSSSCG00000023965	-0.863131905	1.735605431	10.49365218	1.20E-03	4.62E-03	
XLOC_013124	106694024	106694734	1	ENSSSCT00000009272	ENSSSCG00000008470	THUMPD2	-0.862986248	4.457076048	18.08365869	2.11E-05	1.32E-04	
XLOC_010844	5541055	5541663	1	ENSSSCT00000014175	ENSSSCG00000012968	CCDC85B	-0.862653362	3.152260561	13.46340042	2.43E-04	1.15E-03	
XLOC_017561	155337334	155341305	1	ENSSSCT00000004368	ENSSSCG00000003949	CDC20	-0.862192328	6.20107778	15.60709075	7.80E-05	4.19E-04	
XLOC_010840	5437528	5437674	1	ENSSSCT00000024354	ENSSSCG00000027377	BANF1	-0.8616922	4.434175701	12.04723206	5.19E-04	2.25E-03	
XLOC_019727	32380057	32383600	1	ENSSSCT00000028286	ENSSSCG00000021793	C4orf34	-0.860635967	6.59259007	13.56023138	2.31E-04	1.10E-03	
XLOC_020481	72145487	72146041	1	ENSSSCT00000016658	ENSSSCG00000015287	TMCC2	-0.86062646	0.053386871	6.380567694	1.15E-02	3.12E-02	
XLOC_012661	16634772	16638919	1	ENSSSCT00000025997	ENSSSCG00000029180	ENSSSCG00000029180	-0.860192784	3.961938279	18.97693903	1.32E-05	8.69E-05	
XLOC_018715	45124044	45125706	1	ENSSSCT00000001903	ENSSSCG00000001703	NFKBIE	-0.859732485	5.750350588	19.07691675	1.26E-05	8.30E-05	
XLOC_002921	1538495	1543290	1	ENSSSCT00000024826	ENSSSCG00000021976	SACS	-0.859638684	2.548377482	11.38665896	7.40E-04	3.06E-03	
XLOC_018827	63967911	63969920	1	ENSSSCT00000002139	ENSSSCG00000001910	ISLR	-0.859595037	4.037619711	17.08065966	3.58E-05	2.11E-04	
XLOC_015064	106583802	106584466	1	ENSSSCT00000028012	ENSSSCG00000025095	PPP1R27	-0.859364252	4.902632941	13.88483926	1.94E-04	9.47E-04	
XLOC_011216	59946794	59947239	1	ENSSSCT00000015154	ENSSSCG00000013871	HAUS8	-0.859062411	3.226584293	16.94332878	3.85E-05	2.25E-04	
XLOC_000461	152625878	152626006	1	ENSSSCT00000005305	ENSSSCG00000004806	ARHGAP11A	-0.858983773	5.492914384	11.70134815	6.25E-04	2.64E-03	
XLOC_022203	42211	42403	1	ENSSSCT00000028755	ENSSSCG00000029561	MCM10	-0.857292379	3.414365618	12.62618399	3.80E-04	1.71E-03	
XLOC_006503	8111572	8111867	1	ENSSSCT00000027107	ENSSSCG00000030644	ENSSSCG00000030644	-0.857107987	1.842471865	13.06912457	3.00E-04	1.38E-03	
XLOC_017754	26783954	26784016	1	ENSSSCT00000001461	ENSSSCG00000021714	PRR3	-0.856842929	4.202786624	16.47962838	4.92E-05	2.79E-04	
XLOC_018178	94903221	94904504	1	ENSSSCT00000002526	ENSSSCG00000002268	AKAP5	-0.856518682	1.49077421	7.364255142	6.65E-03	1.98E-02	
XLOC_004917	202557997	202558278	1	ENSSSCT00000031237	ENSSSCG00000026046	ENSSSCG00000026046	-0.855956087	0.251727788	6.022359181	1.41E-02	3.69E-02	
XLOC_021609	8139	8261	1	CUFF.432.2	NA	ENSSSCG00000024801	-0.85572885	4.757670321	15.86643188	6.80E-05	3.73E-04	
XLOC_022558	2404	3086	1	ENSSSCT00000031247	ENSSSCG00000024486	ENSSSCG00000024486	-0.855617587	0.769898884	9.020222549	2.67E-03	9.14E-03	
XLOC_022958	11611	11630	1	ENSSSCT00000030180	ENSSSCG00000024137	MEAF1	-0.855594793	2.120973994	10.67464206	1.09E-03	4.25E-03	
XLOC_006639	42688761	42688889	1	ENSSSCT00000010847	ENSSSCG00000009897	RAB35	-0.855148983	5.157072356	20.26523597	6.74E-06	4.77E-05	
XLOC_002522	27513283	27515895	1	ENSSSCT00000011941	ENSSSCG00000010911	ZNF281	-0.85498384	4.016030428	15.0787098	1.03E-04	5.38E-04	
XLOC_003684	75313	76198	1	ENSSSCT00000018645	ENSSSCG00000017127	C17ORF62	-0.854449821	6.455537992	13.92796663	1.90E-04	9.28E-04	
XLOC_017307	83031376	83034407	1	ENSSSCT00000023994	ENSSSCG00000021232	SYNC	-0.854314	7.076850004	12.76306683	3.54E-04	1.60E-03	
XLOC_008489	72026122	72027246	1	ENSSSCT00000018572	ENSSSCG00000017058	MED7	-0.854105421	4.392174031	13.68897736	2.16E-04	1.04E-03	
XLOC_019878	77394690	77396488	1	ENSSSCT00000009846	ENSSSCG00000008989	CNOT6L	-0.854013777	6.006524824	16.2416734	5.58E-05	3.12E-04	
XLOC_012618	7843516	7843713	1	ENSSSCT00000008407	ENSSSCG00000007667	LRCH4	-0.853645277	6.796153446	21.35986179	3.81E-06	2.88E-05	
XLOC_018416	14644829	14644840	1	ENSSSCT00000001170	ENSSSCG00000001075	DEK	-0.853444245	6.174648039	10.45889658	1.22E-03	4.69E-03	
XLOC_021326	117342025	117342204	1	ENSSSCT00000016816	ENSSSCG00000015436	C7ORF74	-0.852965908	1.167471338	7.15933354	7.46E-03	2.18E-02	
XLOC_022486	5844	6022	1	ENSSSCT00000027969	ENSSSCG00000023786	ENSSSCG00000023786	-0.850252348	2.382047215	11.11133062	8.58E-04	3.47E-03	
XLOC_002744	9020844	9021086	1	ENSSSCT00000010242	ENSSSCG00000009345	PDS5B	-0.85017991	5.546243536	12.43410642	4.22E-04	1.87E-03	
XLOC_010195	65527188	65527218	1	ENSSSCT00000015034	ENSSSCG00000013760	C19ORF57	-0.849534039	-0.084129874	5.661099719	1.73E-02	4.36E-02	
XLOC_017010	50702794	50704392	1	ENSSSCT00000003555	ENSSSCG00000003200	NUP62	-0.848976901	5.326069799	16.79028868	4.17E-05	2.41E-04	
XLOC_015399	43258240	43262751	1	ENSSSCT00000029484	ENSSSCG00000027503	OSBPL8	-0.848459437	5.501339202	13.30228741	2.65E-04	1.24E-03	
XLOC_001843	250124995	250127385	1	ENSSSCT00000005790	ENSSSCG00000005255	SMC5	-0.847775069	5.553719168	8.952866562	2.77E-03	9.43E-03	
XLOC_018930	82412784	82413100	1	ENSSSCT00000002323	ENSSSCG00000023252	ENSSSCG00000023252	-0.847185839	-0.162268428	5.45103354	1.96E-02	4.81E-02	
XLOC_017878	43462926	43463460	1	ENSSSCT00000001836	ENSSSCG00000001651	CNPY3	-0.846981728	5.929199175	18.96615463	1.33E-05	8.73E-05	
XLOC_006551	24724492	24725931	1	ENSSSCT00000010678	ENSSSCG00000009739	NOC4L	-0.846821746	4.583500838	17.97779501	2.23E-05	1.38E-04	
XLOC_024168	63514729	63514857	1	ENSSSCT00000013534	ENSSSCG00000012377	ENSSSCG00000012377	-0.846390165	5.733444115	15.88296074	6.74E-05	3.70E-04	
XLOC_010124	59584292	59584412	1	ENSSSCT00000015170	ENSSSCG00000013884	MAP1S	-0.846315887	4.86498897	16.46731752	4.95E-05	2.80E-04	
XLOC_022375	5182	6142	1	ENSSSCT00000027898	ENSSSCG00000022368	KCNS3	-0.846216514	1.802419269	12.79346824	3.48E-04	1.58E-03	
XLOC_011040	16566180	16566579	1	ENSSSCT00000014463	ENSSSCG00000013243	DDB2	-0.845523927	3.45334962	16.86748034	4.01E-05	2.33E-04	
XLOC_002306	36654640	36654782	1	ENSSSCT00000012022	ENSSSCG00000010984	KIF24	-0.845454756	3.174327014	14.5872662	1.34E-04	6.77E-04	
XLOC_002766	16075401	16075594	1	ENSSSCT00000010275	ENSSSCG00000009378	CKAP2	-0.844884186	5.391218809	11.15396595	8.39E-04	3.40E-03	
XLOC_020999	32410090	32411021	1	ENSSSCT00000016334	ENSSSCG00000014972	CCDC82	-0.84352674	4.44628105	14.37661402	1.50E-04	7.47E-04	
XLOC_015897	42739665	42740125	1	ENSSSCT00000025283	ENSSSCG00000027881	KCNK6	-0.843468107	4.996928145	17.37739889	3.06E-05	1.84E-04	
XLOC_010890	7464512	7465326	1	ENSSSCT00000014261	ENSSSCG00000013048	C11ORF84	-0.842214606	3.764779367	15.73021407	7.30E-05	3.96E-04	
XLOC_014377	116854619	116856199	1	ENSSSCT00000007407	ENSSSCG00000006761	DCLRE1B	-0.841696785	2.297628089	12.46431298	4.15E-04	1.85E-03	
XLOC_022019	38037	38224	1	ENSSSCT00000025466	ENSSSCG00000027105	TUBGCP5	-0.841227491	3.118311416	14.57341437	1.35E-04	6.81E-04	
XLOC_020722	143549288	143549561	1	ENSSSCT00000016986	ENSSSCG00000015593	NSL1	-0.840670966	3.635745746	13.75659315	2.08E-04	1.01E-03	
XLOC_009767	5131242	5131327	1	ENSSSCT00000014155	ENSSSCG00000012950	RIN1	-0.839820186	2.069098448	10.74116347	1.05E-03	4.12E-03	
XLOC_015934	45075622	45075922	1	ENSSSCT00000025796	ENSSSCG00000030049	HNRNPUL1	-0.839342827	8.361054657	21.26465816	4.00E-06	3.01E-05	
XLOC_000508	169149958	169150200	1	ENSSSCT00000030782	ENSSSCG00000026815	ENSSSCG00000026815	-0.839067324	1.352039198	11.37550551	7.44E-04	3.07E-03	
XLOC_017197	69660896	69661142	1	ENSSSCT00000003859	ENSSSCG00000003473	RSG1	-0.839057167	0.290570949	6.993454207	8.18E-03	2.35E-02	
XLOC_016950	47840098	47842797	1	ENSSSCT00000026559	ENSSSCG00000026602	PTGIR	-0.8387964	0.961237574	8.270380569	4.03E-03	1.30E-02	
XLOC_001979	286544943	286548608	1	ENSSSCT00000024636	ENSSSCG00000026633	TNFRSF8	-0.838325077	0.895298793	9.839689609	1.71E-03	6.28E-03	
XLOC_007824	87284185	87284874	1	ENSSSCT00000017366	ENSSSCG00000015949	SLC25A12	-0.837839899	4.969471729	18.65913865	1.56E-05	1.01E-04	
XLOC_021717	19279	19644	1	ENSSSCT00000022635	ENSSSCG00000026748	PLK1	-0.837829805	5.458939669	12.87683288	3.33E-04	1.52E-03	
XLOC_013491	81043823	81043965	1	ENSSSCT00000006833	ENSSSCG00000006236	NSMAF	-0.837668294	5.327616153	19.06983886	1.26E-05	8.32E-05	
XLOC_016903	45070837	45071190	1	ENSSSCT00000028027	ENSSSCG00000026296	ENSSSCG00000026296	-0.837653821	2.43980627	14.08786877	1.74E-04	8.57E-04	
XLOC_018330	131340863	131340987	1	ENSSSCT00000002839	ENSSSCG00000002554	PLD4	-0.837154679	4.919494025	11.6146883	6.54E-04	2.75E-03	
XLOC_003554	49503228	49503490	1	ENSSSCT00000019388	ENSSSCG00000017814	C17ORF97	-0.836779986	0.095968289	6.188052762	1.29E-02	3.41E-02	
XLOC_001410	109623474	109623938	1	ENSSSCT00000004989	ENSSSCG00000004517	CXXC1	-0.836601984	6.817308528	16.93569962	3.87E-05	2.26E-04	
XLOC_018030	69417455	69417911	1	ENSSSCT00000002184	ENSSSCG00000001952	NFKBIA	-0.836509159	6.584803769	15.74341227	7.25E-05	3.94E-04	
XLOC_015929	44685812	44685877	1	ENSSSCT00000003327	ENSSSCG00000002995	EGLN2	-0.836352738	5.62476216	17.08023805	3.58E-05	2.11E-04	
XLOC_013216	128215324	128215348	1	ENSSSCT00000009424	ENSSSCG00000008613	GEN1	-0.836066049	3.517997866	12.01967468	5.26E-04	2.28E-03	
XLOC_007708	52464597	52464842	1	ENSSSCT00000017189	ENSSSCG00000015786	ENSSSCG00000015786	-0.835503685	3.289260591	8.085718224	4.46E-03	1.41E-02	
XLOC_022945	6007	6181	1	ENSSSCT00000022386	ENSSSCG00000028419	ENSSSCG00000028419	-0.83543499	1.596512148	10.70934553	1.07E-03	4.19E-03	
XLOC_009700	61102715	61104201	1	ENSSSCT00000026620	ENSSSCG00000027766	ENSSSCG00000027766	-0.835411166	1.849940451	8.125630204	4.36E-03	1.39E-02	
XLOC_015652	110498108	110498281	1	ENSSSCT00000001058	ENSSSCG00000000968	SBF1	-0.834084704	7.838795927	15.02111597	1.06E-04	5.52E-04	
XLOC_000800	265851531	265852140	1	ENSSSCT00000005885	ENSSSCG00000005346	ZCCHC7	-0.833946436	4.659396264	14.71600486	1.25E-04	6.38E-04	
XLOC_003838	20029801	20030122	1	ENSSSCT00000025436	ENSSSCG00000022101	BRCA1	-0.833514171	4.544837106	12.43739095	4.21E-04	1.87E-03	
XLOC_001975	286195553	286196788	1	ENSSSCT00000006035	ENSSSCG00000005489	ENSSSCG00000005489	-0.833476101	4.904251435	9.330639509	2.25E-03	7.90E-03	
XLOC_005416	108425883	108427353	1	ENSSSCT00000012843	ENSSSCG00000011732	TRIM59	-0.833071512	3.249431001	11.77373695	6.01E-04	2.56E-03	
XLOC_000430	144695841	144695924	1	ENSSSCT00000005236	ENSSSCG00000004739	MGA	-0.832366658	0.150061823	6.590460471	1.03E-02	2.83E-02	
XLOC_011578	100651659	100652388	1	ENSSSCT00000015458	ENSSSCG00000014151	CETN3	-0.832048402	4.017313826	10.19310037	1.41E-03	5.33E-03	
XLOC_003740	6035178	6035361	1	ENSSSCT00000018732	ENSSSCG00000017207	NUP85	-0.831892473	5.184898815	18.67913827	1.55E-05	9.98E-05	
XLOC_012836	41662214	41662335	1	ENSSSCT00000008786	ENSSSCG00000008018	MAPK8IP3	-0.831568814	4.611875424	15.05512198	1.04E-04	5.44E-04	
XLOC_006698	51186040	51187821	1	ENSSSCT00000010984	ENSSSCG00000010027	PATZ1	-0.831403671	4.788634473	16.39688618	5.14E-05	2.89E-04	
XLOC_012679	17727740	17727861	1	ENSSSCT00000025977	ENSSSCG00000026817	ZNF646	-0.831337965	4.612677801	18.16968748	2.02E-05	1.27E-04	
XLOC_006714	53243675	53244107	1	ENSSSCT00000011025	ENSSSCG00000010064	GSTT1	-0.831006166	1.629386722	8.491503482	3.57E-03	1.17E-02	
XLOC_015132	5297078	5297465	1	ENSSSCT00000000084	ENSSSCG00000000078	TNRC6B	-0.830629498	3.184533331	15.83570786	6.91E-05	3.78E-04	
XLOC_016458	100454721	100454829	1	ENSSSCT00000030878	ENSSSCG00000024419	ENSSSCG00000024419	-0.8303486	4.360640365	12.28725804	4.56E-04	2.01E-03	
XLOC_015614	91504838	91507348	1	ENSSSCT00000027848	ENSSSCG00000023803	ELK3	-0.829797961	4.94808549	17.31826946	3.16E-05	1.89E-04	
XLOC_005265	73110017	73110865	1	ENSSSCT00000012638	ENSSSCG00000011548	BRPF1	-0.829635113	5.954835614	20.39856072	6.29E-06	4.47E-05	
XLOC_008721	43559553	43559643	1	ENSSSCT00000007974	ENSSSCG00000007288	MYH7B	-0.82960669	5.450724293	12.29011539	4.55E-04	2.00E-03	
XLOC_010201	66214636	66214818	1	ENSSSCT00000015026	ENSSSCG00000013752	STX10	-0.828703823	4.871134725	15.71319551	7.37E-05	3.99E-04	
XLOC_015603	87992838	87992974	1	ENSSSCT00000032206	ENSSSCG00000020741	ENSSSCG00000020741	-0.828401894	0.236018803	5.995619686	1.43E-02	3.73E-02	
XLOC_019643	511356	515924	1	ENSSSCT00000009498	ENSSSCG00000008681	WHSC2	-0.82823965	7.561878432	14.47911867	1.42E-04	7.12E-04	
XLOC_014419	121458137	121458546	1	ENSSSCT00000020277	ENSSSCG00000018682	snoU2-25	-0.82668901	-0.196224409	5.512310274	1.89E-02	4.68E-02	
XLOC_017866	42382164	42382178	1	ENSSSCT00000001810	ENSSSCG00000024226	ENSSSCG00000024226	-0.825688979	1.629193402	11.2820472	7.83E-04	3.21E-03	
XLOC_009948	17094654	17094767	1	ENSSSCT00000014469	ENSSSCG00000013249	ENSSSCG00000013249	-0.825629867	6.86324219	19.41113146	1.05E-05	7.08E-05	
XLOC_014144	95096194	95098610	1	ENSSSCT00000006943	ENSSSCG00000006335	RGS4	-0.825232951	4.903439552	10.14529775	1.45E-03	5.44E-03	
XLOC_004994	6017144	6021601	1	ENSSSCT00000012267	ENSSSCG00000011201	SATB1	-0.824977915	4.129699576	15.25509615	9.39E-05	4.94E-04	
XLOC_010630	145901081	145901304	1	ENSSSCT00000015652	ENSSSCG00000014326	KIF20A	-0.824596007	5.868347168	13.68303923	2.16E-04	1.04E-03	
XLOC_014928	69532861	69533033	1	ENSSSCT00000000803	ENSSSCG00000000739	FOXM1	-0.824509616	4.665507319	13.82364728	2.01E-04	9.75E-04	
XLOC_013051	77408777	77410502	1	ENSSSCT00000009142	ENSSSCG00000008348	ENSSSCG00000008348	-0.824462053	4.253824042	15.23945953	9.47E-05	4.98E-04	
XLOC_006347	123262121	123262218	1	ENSSSCT00000011573	ENSSSCG00000010580	NFKB2	-0.824390891	5.940469981	20.45549285	6.10E-06	4.35E-05	
XLOC_009665	52549880	52550069	1	ENSSSCT00000018198	ENSSSCG00000016717	MPP6	-0.823794262	1.715127175	11.27665848	7.85E-04	3.21E-03	
XLOC_000168	57650076	57651307	1	ENSSSCT00000004729	ENSSSCG00000004279	OGFRL1	-0.822876226	2.419735325	11.14466143	8.43E-04	3.42E-03	
XLOC_005562	150033472	150034516	1	ENSSSCT00000013021	ENSSSCG00000011899	CD80/B7-1	-0.821274773	0.320871744	6.137825609	1.32E-02	3.49E-02	
XLOC_021201	72715501	72717618	1	ENSSSCT00000028022	ENSSSCG00000026269	RAB7L1	-0.820973618	3.808162926	16.95456942	3.83E-05	2.24E-04	
XLOC_005914	33175171	33175754	1	ENSSSCT00000010758	ENSSSCG00000009815	CAMKK2	-0.820884974	6.204759711	13.13680086	2.90E-04	1.34E-03	
XLOC_018694	43248740	43249774	1	ENSSSCT00000001826	ENSSSCG00000026741	TBCC	-0.820117276	4.948043849	18.15129107	2.04E-05	1.28E-04	
XLOC_021192	72057962	72060744	1	ENSSSCT00000016657	ENSSSCG00000015286	DSTYK	-0.820020741	3.791142978	15.86091136	6.82E-05	3.74E-04	
XLOC_019809	58249777	58249944	1	ENSSSCT00000031478	ENSSSCG00000022283	CEP135	-0.819478524	4.122152099	13.02591977	3.07E-04	1.41E-03	
XLOC_015824	35242727	35242749	1	ENSSSCT00000003156	ENSSSCG00000002855	CCNE1	-0.81672158	2.593436111	11.24463864	7.99E-04	3.26E-03	
XLOC_020530	81459881	81460013	1	ENSSSCT00000016700	ENSSSCG00000015327	CASD1	-0.815799649	4.49052946	10.9185315	9.52E-04	3.80E-03	
XLOC_016047	50447958	50448037	1	ENSSSCT00000003544	ENSSSCG00000003189	PRMT1	-0.815478015	6.862152305	15.0550809	1.04E-04	5.44E-04	
XLOC_011486	79564324	79568798	1	ENSSSCT00000015302	ENSSSCG00000014009	CNOT6	-0.815379904	5.814791614	10.82319303	1.00E-03	3.97E-03	
XLOC_013337	15741079	15741376	1	ENSSSCT00000006558	ENSSSCG00000005975	MTSS1	-0.814577567	6.142482608	13.7626852	2.07E-04	1.00E-03	
XLOC_000057	17296719	17296936	1	ENSSSCT00000004521	ENSSSCG00000004090	ZBTB2	-0.814445476	4.322108542	16.3894072	5.16E-05	2.90E-04	
XLOC_020626	118190326	118190460	1	ENSSSCT00000031097	ENSSSCG00000021813	SLC26A3	-0.813824216	5.374703517	5.763596492	1.64E-02	4.15E-02	
XLOC_014303	107346210	107347297	1	ENSSSCT00000007270	ENSSSCG00000006634	TNFAIP8L2	-0.813804238	3.223083175	12.77509861	3.51E-04	1.59E-03	
XLOC_016836	40793322	40794878	1	ENSSSCT00000003226	ENSSSCG00000002921	CLIP3	-0.813511753	3.110146124	14.65163744	1.29E-04	6.56E-04	
XLOC_016493	112261416	112261616	1	ENSSSCT00000031519	ENSSSCG00000030002	ENSSSCG00000030002	-0.813191575	4.871471853	11.98139309	5.37E-04	2.31E-03	
XLOC_017047	52305981	52306281	1	ENSSSCT00000023798	ENSSSCG00000027839	ENSSSCG00000027839	-0.812106325	-0.007183885	5.85778437	1.55E-02	3.98E-02	
XLOC_022656	5338	5388	1	ENSSSCT00000024544	ENSSSCG00000020754	CD3EAP	-0.81123651	3.953573166	14.00989952	1.82E-04	8.93E-04	
XLOC_005346	86756009	86756542	1	ENSSSCT00000023265	ENSSSCG00000026746	CEP70	-0.811178442	4.139127713	10.92021202	9.51E-04	3.80E-03	
XLOC_013943	19561455	19561584	1	ENSSSCT00000006578	ENSSSCG00000005995	MTBP	-0.810869954	3.282526087	10.76220483	1.04E-03	4.08E-03	
XLOC_016600	152367938	152368355	1	ENSSSCT00000004311	ENSSSCG00000003897	MOB3C	-0.810868988	2.272765903	11.52143403	6.88E-04	2.87E-03	
XLOC_021474	21	56	1	ENSSSCT00000029565	ENSSSCG00000028326	NR4A1	-0.810864304	1.940223794	8.120786185	4.38E-03	1.39E-02	
XLOC_002386	64772795	64773408	1	ENSSSCT00000012159	ENSSSCG00000011110	CCDC3	-0.810439382	0.506716381	7.28806191	6.94E-03	2.05E-02	
XLOC_014016	45529634	45530653	1	ENSSSCT00000024479	ENSSSCG00000023492	ENSSSCG00000023492	-0.80943483	3.48949642	13.96719415	1.86E-04	9.11E-04	
XLOC_003857	21047673	21049786	1	ENSSSCT00000018964	ENSSSCG00000017420	CNP	-0.809255887	6.728432912	14.28746725	1.57E-04	7.80E-04	
XLOC_010686	149276952	149279387	1	ENSSSCT00000030170	ENSSSCG00000028382	PCDHGA12	-0.809060896	0.44632296	6.733346954	9.46E-03	2.65E-02	
XLOC_020895	7211132	7211523	1	ENSSSCT00000016150	ENSSSCG00000014799	ENSSSCG00000014799	-0.808939611	2.17850478	11.49373056	6.98E-04	2.91E-03	
XLOC_015202	15522658	15525598	1	CUFF.314.3	NA	MLL2	-0.808925744	10.23408999	13.89066055	1.94E-04	9.44E-04	
XLOC_010390	77835363	77835437	1	ENSSSCT00000014671	ENSSSCG00000013427	CIRBP	-0.808856525	6.403456411	16.46779556	4.95E-05	2.80E-04	
XLOC_018551	27272029	27272269	1	ENSSSCT00000001515	ENSSSCG00000001392	TCF19	-0.80817799	4.577271968	14.79082962	1.20E-04	6.17E-04	
XLOC_018683	42232193	42232730	1	ENSSSCT00000001804	ENSSSCG00000025614	ENSSSCG00000025614	-0.808092204	1.623406745	10.78719389	1.02E-03	4.03E-03	
XLOC_002096	305733695	305734238	1	ENSSSCT00000006290	ENSSSCG00000005720	MED27	-0.806911891	4.042149049	16.17142891	5.79E-05	3.23E-04	
XLOC_017696	23730894	23730924	1	ENSSSCT00000025146	ENSSSCG00000022664	ZSCAN16	-0.80618179	0.628744551	7.972042655	4.75E-03	1.49E-02	
XLOC_023312	13940	14065	1	ENSSSCT00000025636	ENSSSCG00000023292	INF2	-0.805992818	2.918302524	9.152322669	2.48E-03	8.61E-03	
XLOC_002758	12636923	12637650	1	ENSSSCT00000010253	ENSSSCG00000009356	RFXAP	-0.805949446	3.945248505	14.84069785	1.17E-04	6.02E-04	
XLOC_002095	305502184	305504537	1	ENSSSCT00000006289	ENSSSCG00000005719	RAPGEF1	-0.805880472	7.026989453	19.61247702	9.48E-06	6.43E-05	
XLOC_014463	135595935	135595949	1	ENSSSCT00000007552	ENSSSCG00000006897	CCDC18	-0.805814438	2.408394514	10.37194859	1.28E-03	4.88E-03	
XLOC_011056	18926231	18926364	1	CUFF.227.2	NA	TP53I11	-0.804987746	3.755885852	16.25157946	5.55E-05	3.10E-04	
XLOC_004211	55903975	55904114	1	ENSSSCT00000027166	ENSSSCG00000026818	CTC1	-0.804564633	4.033011072	15.44893533	8.48E-05	4.50E-04	
XLOC_010286	71100635	71100722	1	ENSSSCT00000031250	ENSSSCG00000026994	ADAMTS10	-0.803578656	4.583578117	13.91278936	1.91E-04	9.35E-04	
XLOC_016582	148389673	148389702	1	ENSSSCT00000004284	ENSSSCG00000003872	EPS15	-0.802754168	6.994353843	13.16840695	2.85E-04	1.32E-03	
XLOC_005988	44639268	44639416	1	ENSSSCT00000010896	ENSSSCG00000009944	CORO1C	-0.802055813	5.678282781	16.69329176	4.39E-05	2.52E-04	
XLOC_011455	77279222	77280141	1	ENSSSCT00000014689	ENSSSCG00000013445	CSNK1G2	-0.800416647	6.621281969	14.75325244	1.23E-04	6.27E-04	
XLOC_010350	75461670	75461922	1	ENSSSCT00000014741	ENSSSCG00000013495	ZFR2	-0.799814817	0.093751146	5.817841024	1.59E-02	4.05E-02	
XLOC_002278	31309424	31309593	1	ENSSSCT00000024425	ENSSSCG00000023464	FANCC	-0.799805418	0.549686226	6.909480574	8.57E-03	2.45E-02	
XLOC_007445	117639721	117640570	1	ENSSSCT00000017545	ENSSSCG00000016114	FAM117B	-0.799802433	4.500330172	13.21639046	2.78E-04	1.29E-03	
XLOC_008685	40338462	40338820	1	ENSSSCT00000007912	ENSSSCG00000007232	DUSP15	-0.799433685	0.396804068	6.465936751	1.10E-02	3.00E-02	
XLOC_000946	299771698	299771885	1	ENSSSCT00000006160	ENSSSCG00000005602	GAPVD1	-0.798946227	5.778569733	17.92828975	2.29E-05	1.42E-04	
XLOC_015335	23970633	23974360	1	ENSSSCT00000000445	ENSSSCG00000000411	ENSSSCG00000000411	-0.797504751	4.593022228	17.65534504	2.65E-05	1.61E-04	
XLOC_023165	19202	20040	1	ENSSSCT00000023149	ENSSSCG00000027575	RELB	-0.797441557	4.830131353	13.081511	2.98E-04	1.38E-03	
XLOC_021819	2015	2105	1	ENSSSCT00000026161	ENSSSCG00000028624	ENSSSCG00000028624	-0.796208937	3.683640655	14.27852456	1.58E-04	7.83E-04	
XLOC_020446	63071808	63072375	1	CUFF.422.3	NA	ZBTB44	-0.795742657	3.911290406	14.88863592	1.14E-04	5.89E-04	
XLOC_016228	65154804	65155075	1	ENSSSCT00000029896	ENSSSCG00000027689	SRM	-0.79536935	4.477215537	12.33738742	4.44E-04	1.96E-03	
XLOC_003299	20871711	20871991	1	ENSSSCT00000018949	ENSSSCG00000017407	GHDC	-0.795319035	3.780136129	13.79526189	2.04E-04	9.88E-04	
XLOC_016678	3556829	3556963	1	CUFF.332.3	NA	KIAA0182	-0.794698492	6.210960691	14.77831794	1.21E-04	6.20E-04	
XLOC_005751	216628848	216631387	1	ENSSSCT00000028037	ENSSSCG00000021698	RRP1B	-0.794655799	5.671690534	16.61413602	4.58E-05	2.62E-04	
XLOC_009571	20747732	20749115	1	ENSSSCT00000018043	ENSSSCG00000016573	IRF5	-0.794069349	4.979486299	12.63483575	3.79E-04	1.70E-03	
XLOC_022261	82032	82157	1	ENSSSCT00000024471	ENSSSCG00000029322	ENSSSCG00000029322	-0.79396989	1.108287404	7.388884229	6.56E-03	1.96E-02	
XLOC_015002	86067273	86067332	1	ENSSSCT00000000939	ENSSSCG00000000860	NUP37	-0.793863839	2.72120653	9.118281157	2.53E-03	8.74E-03	
XLOC_004668	108473989	108474217	1	ENSSSCT00000012844	ENSSSCG00000011733	IFT80	-0.793142704	2.81738295	10.27883733	1.35E-03	5.11E-03	
XLOC_008760	49135521	49135681	1	ENSSSCT00000008047	ENSSSCG00000007355	TOP1	-0.791625046	7.230145697	12.29995374	4.53E-04	1.99E-03	
XLOC_016620	154053417	154054007	1	ENSSSCT00000004342	ENSSSCG00000003926	BTBD19	-0.791610061	4.489239367	14.20684207	1.64E-04	8.10E-04	
XLOC_001913	270442973	270443127	1	ENSSSCT00000005932	ENSSSCG00000005389	TEX10	-0.79095489	3.505549682	11.56955142	6.70E-04	2.81E-03	
XLOC_003625	55031530	55032199	1	ENSSSCT00000030016	ENSSSCG00000027897	ENSSSCG00000027897	-0.790431225	6.427884941	14.31756337	1.54E-04	7.69E-04	
XLOC_012885	45106277	45106440	1	ENSSSCT00000008859	ENSSSCG00000028738	ENSSSCG00000028738	-0.790304199	1.122700988	9.577685844	1.97E-03	7.07E-03	
XLOC_018272	118337902	118338464	1	ENSSSCT00000002701	ENSSSCG00000002431	TDP1	-0.789778909	2.808681095	12.19880265	4.78E-04	2.09E-03	
XLOC_000302	118156746	118156962	1	ENSSSCT00000005026	ENSSSCG00000004550	OAZ2	-0.789268255	5.819993129	16.4740777	4.93E-05	2.80E-04	
XLOC_008133	29334758	29334868	1	ENSSSCT00000018373	ENSSSCG00000016869	ENSSSCG00000016869	-0.789074577	-0.086533234	5.382378011	2.03E-02	4.97E-02	
XLOC_022816	29041	29590	1	ENSSSCT00000001492	ENSSSCG00000025892	PRR3	-0.788837304	1.96951127	10.93726489	9.42E-04	3.76E-03	
XLOC_000291	114168862	114168915	1	ENSSSCT00000005005	ENSSSCG00000004531	C18orf54	-0.787160248	1.35114362	7.49612152	6.18E-03	1.87E-02	
XLOC_006917	97564667	97565877	1	ENSSSCT00000011372	ENSSSCG00000010388	C10ORF128	-0.786821346	3.383263185	12.84045119	3.39E-04	1.54E-03	
XLOC_016388	82843255	82843371	1	ENSSSCT00000004003	ENSSSCG00000003608	LCK	-0.786590118	5.944043808	16.30097448	5.40E-05	3.03E-04	
XLOC_009837	8472959	8473638	1	ENSSSCT00000014277	ENSSSCG00000013061	EML3	-0.786581615	6.069548981	16.13439648	5.90E-05	3.28E-04	
XLOC_002830	53743973	53744238	1	ENSSSCT00000010384	ENSSSCG00000009471	CLN5	-0.786540689	3.888794543	9.733464739	1.81E-03	6.59E-03	
XLOC_021854	6918	7294	1	ENSSSCT00000031064	ENSSSCG00000021556	BBOX1	-0.786402806	2.977058078	5.850756819	1.56E-02	3.99E-02	
XLOC_008305	6142034	6144304	1	ENSSSCT00000018281	ENSSSCG00000016793	ZNF622	-0.786162151	4.792816043	13.55626986	2.32E-04	1.10E-03	
XLOC_011333	69459387	69459543	1	ENSSSCT00000014914	ENSSSCG00000013651	FDX1L	-0.785302429	3.569348085	10.49072008	1.20E-03	4.63E-03	
XLOC_012117	41376739	41376791	1	ENSSSCT00000008766	ENSSSCG00000007998	RHBDL1	-0.785259698	3.168942385	9.501766748	2.05E-03	7.32E-03	
XLOC_017020	51316929	51317493	1	ENSSSCT00000003581	ENSSSCG00000003222	SYT3	-0.785180231	3.050753432	10.90952251	9.57E-04	3.81E-03	
XLOC_016239	66024564	66024785	1	ENSSSCT00000003813	ENSSSCG00000003435	MIIP	-0.78506467	3.806991699	12.64492612	3.77E-04	1.69E-03	
XLOC_014169	97372797	97373577	1	ENSSSCT00000006981	ENSSSCG00000006371	USF1	-0.784941008	6.554563157	15.50535027	8.23E-05	4.38E-04	
XLOC_012081	38983198	38983375	1	ENSSSCT00000008707	ENSSSCG00000007944	CORO7	-0.7846099	7.118482274	12.91776062	3.25E-04	1.49E-03	
XLOC_003444	36183734	36183813	1	ENSSSCT00000019201	ENSSSCG00000017639	SUPT4H1	-0.784216241	5.132924903	17.11790324	3.51E-05	2.08E-04	
XLOC_016150	56926564	56927153	1	ENSSSCT00000004409	ENSSSCG00000003987	ZSCAN4	-0.783396204	1.515934484	9.471588075	2.09E-03	7.42E-03	
XLOC_012699	18543783	18544877	1	ENSSSCT00000027242	ENSSSCG00000025321	MAZ	-0.783197468	7.46172415	12.81991681	3.43E-04	1.56E-03	
XLOC_009833	8429988	8430086	1	ENSSSCT00000029891	ENSSSCG00000023323	ENSSSCG00000023323	-0.78138565	5.255266741	15.23634983	9.49E-05	4.99E-04	
XLOC_011981	17840781	17841015	1	ENSSSCT00000029053	ENSSSCG00000021238	HSD3B7	-0.780966637	5.376940077	17.00985251	3.72E-05	2.18E-04	
XLOC_018369	133966694	133966975	1	ENSSSCT00000002907	ENSSSCG00000002620	EFHC1	-0.780239781	0.62588702	6.746122212	9.40E-03	2.64E-02	
XLOC_006287	115287649	115288851	1	ENSSSCT00000011471	ENSSSCG00000010483	PLCE1	-0.780056729	2.459802213	10.94813331	9.37E-04	3.75E-03	
XLOC_010940	10348266	10352307	1	ENSSSCT00000014334	ENSSSCG00000013114	SLC15A3	-0.780046212	4.782765081	12.7543541	3.55E-04	1.60E-03	
XLOC_018768	55706935	55707565	1	ENSSSCT00000002003	ENSSSCG00000001788	STARD5	-0.779946677	4.725064569	12.01545608	5.28E-04	2.28E-03	
XLOC_015352	24734078	24734813	1	ENSSSCT00000000484	ENSSSCG00000000449	DTX3	-0.779771375	5.118229596	15.83789066	6.90E-05	3.78E-04	
XLOC_023720	62729	62918	1	ENSSSCT00000024356	ENSSSCG00000021570	ENSSSCG00000021570	-0.77961155	0.196624434	5.853059783	1.55E-02	3.98E-02	
XLOC_016173	58092108	58092184	1	ENSSSCT00000003707	ENSSSCG00000003338	PUSL1	-0.779331599	1.830245534	8.526290359	3.50E-03	1.15E-02	
XLOC_014081	74419324	74420141	1	ENSSSCT00000006809	ENSSSCG00000006213	ADHFE1	-0.779137055	1.445539584	7.194256948	7.31E-03	2.15E-02	
XLOC_006485	6064459	6065820	1	ENSSSCT00000010528	ENSSSCG00000009605	GFRA2	-0.77856953	1.211484294	5.825299675	1.58E-02	4.04E-02	
XLOC_010636	146124809	146125606	1	ENSSSCT00000029354	ENSSSCG00000028081	ENSSSCG00000028081	-0.778402656	2.102652994	10.09073152	1.49E-03	5.58E-03	
XLOC_003179	5678724	5679699	1	ENSSSCT00000025315	ENSSSCG00000023978	RECQL5	-0.778373285	3.74836506	14.30518093	1.55E-04	7.74E-04	
XLOC_019214	413221	414206	1	ENSSSCT00000009499	ENSSSCG00000008682	WHSC1	-0.77832214	6.834424918	15.01274676	1.07E-04	5.55E-04	
XLOC_012175	44959042	44960311	1	ENSSSCT00000008858	ENSSSCG00000021799	ENSSSCG00000021799	-0.7775042	1.136176727	9.306996924	2.28E-03	7.99E-03	
XLOC_011707	147424679	147426373	1	ENSSSCT00000024841	ENSSSCG00000026374	UBE2D2	-0.776345728	6.632062486	16.08584202	6.05E-05	3.36E-04	
XLOC_013385	37526005	37526183	1	ENSSSCT00000023344	ENSSSCG00000024130	ENSSSCG00000024130	-0.775772927	1.159712117	7.289737615	6.93E-03	2.05E-02	
XLOC_019052	104064666	104064788	1	ENSSSCT00000002644	ENSSSCG00000002378	MLH3	-0.773417901	3.348994398	12.58080426	3.90E-04	1.74E-03	
XLOC_001522	143551556	143552937	1	CUFF.22.3	NA	STARD9	-0.773293744	3.520179426	13.51776596	2.36E-04	1.12E-03	
XLOC_005415	108339825	108340067	1	ENSSSCT00000024496	ENSSSCG00000030666	ENSSSCG00000030666	-0.772489535	1.586351235	7.922784838	4.88E-03	1.53E-02	
XLOC_003638	55548339	55548611	1	ENSSSCT00000019553	ENSSSCG00000017968	CNTROB	-0.772435464	4.690550246	16.00777285	6.31E-05	3.49E-04	
XLOC_008291	97367	98960	1	ENSSSCT00000018459	ENSSSCG00000016951	NLN	-0.772379039	5.094260174	8.478421896	3.59E-03	1.18E-02	
XLOC_000826	270188253	270188454	1	ENSSSCT00000005931	ENSSSCG00000005388	INVS	-0.771806641	4.255597405	12.43692812	4.21E-04	1.87E-03	
XLOC_001973	285919071	285922177	1	ENSSSCT00000028192	ENSSSCG00000023894	ENSSSCG00000023894	-0.77149179	5.451956199	11.83317226	5.82E-04	2.48E-03	
XLOC_003238	16844509	16844521	1	ENSSSCT00000018844	ENSSSCG00000017308	CDC27	-0.77037169	6.331084243	11.21740644	8.10E-04	3.31E-03	
XLOC_009800	6490721	6490807	1	ENSSSCT00000014230	ENSSSCG00000013019	MEN1	-0.770308257	5.444389904	15.38056522	8.79E-05	4.65E-04	
XLOC_005116	34561816	34562995	1	ENSSSCT00000012435	ENSSSCG00000011358	TREX1	-0.769200677	2.882304824	8.23238145	4.11E-03	1.32E-02	
XLOC_010544	122134126	122134247	1	ENSSSCT00000025962	ENSSSCG00000029860	ENSSSCG00000029860	-0.769020699	1.277964288	8.095901731	4.44E-03	1.41E-02	
XLOC_015848	40067346	40067462	1	ENSSSCT00000027321	ENSSSCG00000021374	FXYD1	-0.768655207	1.96337533	6.39204526	1.15E-02	3.11E-02	
XLOC_008862	67413623	67414765	1	ENSSSCT00000008262	ENSSSCG00000007531	C20ORF177	-0.76820224	0.892190663	7.73128479	5.43E-03	1.67E-02	
XLOC_021438	141697204	141699957	1	ENSSSCT00000016974	ENSSSCG00000015581	CENPF	-0.76816352	5.194046083	11.51682537	6.90E-04	2.88E-03	
XLOC_000590	199852535	199852633	1	ENSSSCT00000005520	ENSSSCG00000005004	LRR1	-0.767531129	2.987942756	10.30181638	1.33E-03	5.06E-03	
XLOC_013556	97136072	97136217	1	ENSSSCT00000006969	ENSSSCG00000006360	B4GALT3	-0.766604888	6.05677855	16.66018148	4.47E-05	2.56E-04	
XLOC_020729	144585672	144585877	1	ENSSSCT00000016997	ENSSSCG00000015604	NEK2	-0.766385044	5.093457179	10.90345781	9.60E-04	3.82E-03	
XLOC_002724	5173861	5174366	1	ENSSSCT00000010210	ENSSSCG00000009319	PAN3	-0.766291975	6.87234887	14.1960589	1.65E-04	8.13E-04	
XLOC_003365	24583955	24584095	1	ENSSSCT00000019085	ENSSSCG00000017531	ENSSSCG00000017531	-0.766234384	2.9597983	12.0318752	5.23E-04	2.26E-03	
XLOC_005184	38212236	38213957	1	ENSSSCT00000012535	ENSSSCG00000011454	SFMBT1	-0.766217192	3.616368981	13.51296499	2.37E-04	1.12E-03	
XLOC_000640	211205468	211205837	1	ENSSSCT00000005612	ENSSSCG00000005092	SLC38A6	-0.766066156	3.880958698	8.829300844	2.96E-03	9.99E-03	
XLOC_011772	158451903	158451931	1	ENSSSCT00000015798	ENSSSCG00000014450	TCOF1	-0.765710715	6.163506313	13.59631112	2.27E-04	1.08E-03	
XLOC_022737	24635	25411	1	ENSSSCT00000030343	ENSSSCG00000027175	HPRT1	-0.765402426	4.964544816	11.29351975	7.78E-04	3.19E-03	
XLOC_015844	39552417	39552641	1	ENSSSCT00000003178	ENSSSCG00000002876	UBA2	-0.764431659	3.749613583	11.55195509	6.77E-04	2.83E-03	
XLOC_008903	12084301	12085592	1	ENSSSCT00000022257	ENSSSCG00000023452	GINS4	-0.764152741	4.677397167	13.5996068	2.26E-04	1.08E-03	
XLOC_023037	23649	24881	1	ENSSSCT00000031425	ENSSSCG00000026140	S100B	-0.764048738	4.126667142	12.86758391	3.34E-04	1.52E-03	
XLOC_023815	49191	49931	1	ENSSSCT00000029673	ENSSSCG00000030259	ENSSSCG00000030259	-0.763330622	4.695062794	14.09350926	1.74E-04	8.55E-04	
XLOC_014292	106463085	106463252	1	ENSSSCT00000029296	ENSSSCG00000027091	OAZ3	-0.763274528	2.652481215	9.616655962	1.93E-03	6.95E-03	
XLOC_023201	12470	13008	1	ENSSSCT00000024312	ENSSSCG00000027450	ID3	-0.763033295	1.572448135	8.462384796	3.63E-03	1.19E-02	
XLOC_001723	201891055	201894360	1	ENSSSCT00000029733	ENSSSCG00000028092	GNG2	-0.76282956	5.529890386	9.763053159	1.78E-03	6.50E-03	
XLOC_016357	79417344	79417634	1	ENSSSCT00000031603	ENSSSCG00000030432	RAB42	-0.761942073	1.028470212	6.582326769	1.03E-02	2.84E-02	
XLOC_016958	48268523	48272429	1	CUFF.340.2	NA	ENSSSCG00000022958	-0.761684861	6.323803307	15.69261806	7.45E-05	4.02E-04	
XLOC_021642	32892	33084	1	ENSSSCT00000028348	ENSSSCG00000025092	CDK4	-0.7616474	5.727879063	14.63406852	1.31E-04	6.61E-04	
XLOC_023223	12505	13116	1	ENSSSCT00000028378	ENSSSCG00000029491	ENSSSCG00000029491	-0.76157276	0.784919866	6.456491207	1.11E-02	3.01E-02	
XLOC_005312	80092324	80092530	1	ENSSSCT00000023623	ENSSSCG00000024827	ABTB1	-0.761044326	3.881959009	13.19409862	2.81E-04	1.31E-03	
XLOC_011978	17786319	17786354	1	ENSSSCT00000024499	ENSSSCG00000028186	FBXL19	-0.760687753	5.762067655	15.5519472	8.03E-05	4.29E-04	
XLOC_019678	5776313	5776615	1	ENSSSCT00000009549	ENSSSCG00000008729	LYAR	-0.760489627	5.125701676	10.64995808	1.10E-03	4.31E-03	
XLOC_006470	957429	959414	1	ENSSSCT00000025596	ENSSSCG00000021161	CKS2	-0.759803031	6.298008184	11.20228644	8.17E-04	3.33E-03	
XLOC_010385	77623480	77623844	1	ENSSSCT00000023050	ENSSSCG00000023121	ABCA7	-0.759329096	6.316916424	15.75763248	7.20E-05	3.91E-04	
XLOC_021225	78845429	78845629	1	ENSSSCT00000031518	ENSSSCG00000029092	LRRD1	-0.75898846	0.372591356	5.742660995	1.66E-02	4.20E-02	
XLOC_003237	16181509	16181660	1	ENSSSCT00000018839	ENSSSCG00000017303	ENSSSCG00000017303	-0.758122056	4.15986416	12.74904082	3.56E-04	1.61E-03	
XLOC_005001	11850414	11850632	1	ENSSSCT00000026912	ENSSSCG00000029952	ENSSSCG00000029952	-0.757798006	1.999169796	7.359217792	6.67E-03	1.99E-02	
XLOC_006757	59062489	59063141	1	ENSSSCT00000011111	ENSSSCG00000010148	ENSSSCG00000010148	-0.757700939	2.993204497	8.119866906	4.38E-03	1.39E-02	
XLOC_014611	16216606	16216722	1	ENSSSCT00000000223	ENSSSCG00000000209	NCKAP5L	-0.757576229	4.044674763	14.39982002	1.48E-04	7.38E-04	
XLOC_009565	20333818	20333993	1	ENSSSCT00000018038	ENSSSCG00000016568	AHCYL2	-0.756837824	5.471437165	6.611977236	1.01E-02	2.80E-02	
XLOC_022231	26817	26871	1	ENSSSCT00000025524	ENSSSCG00000022364	CPT1B	-0.754866475	4.705234152	12.90029369	3.29E-04	1.50E-03	
XLOC_014514	3216151	3216291	1	ENSSSCT00000000037	ENSSSCG00000000035	TTLL1	-0.753666371	3.511206156	12.2261191	4.71E-04	2.06E-03	
XLOC_007843	93668009	93668762	1	ENSSSCT00000017418	ENSSSCG00000015997	PRKRA	-0.752755623	3.454695754	8.434953389	3.68E-03	1.20E-02	
XLOC_002376	57880200	57880474	1	ENSSSCT00000012125	ENSSSCG00000011079	PIP4K2A	-0.751813691	5.767334266	14.35505207	1.51E-04	7.55E-04	
XLOC_018267	116807846	116807995	1	ENSSSCT00000002693	ENSSSCG00000002424	SPATA7	-0.751246676	1.782847316	8.930930347	2.80E-03	9.53E-03	
XLOC_019365	55470822	55470940	1	ENSSSCT00000009733	ENSSSCG00000008890	C4ORF43	-0.750615945	4.40197123	10.75045299	1.04E-03	4.10E-03	
XLOC_003670	62113307	62113405	1	ENSSSCT00000029252	ENSSSCG00000025254	ZNF624	-0.750118396	2.98638271	9.890933605	1.66E-03	6.12E-03	
XLOC_003225	14963914	14964213	1	ENSSSCT00000018812	ENSSSCG00000017280	ICAM2	-0.749699381	3.516706256	12.20648568	4.76E-04	2.08E-03	
XLOC_014010	44707161	44709553	1	ENSSSCT00000006683	ENSSSCG00000006092	C8ORF37	-0.749653724	2.688849811	9.516735222	2.04E-03	7.27E-03	
XLOC_008181	47574646	47575159	1	CUFF.196.4	NA	NLN	-0.749480959	5.127266188	8.084495669	4.46E-03	1.41E-02	
XLOC_019377	58971511	58972428	1	CUFF.409.3	NA	REST	-0.749316595	5.141468465	11.78446926	5.97E-04	2.55E-03	
XLOC_009834	8441379	8441541	1	ENSSSCT00000022806	ENSSSCG00000028275	INTS5	-0.74905362	4.618210555	15.30446741	9.15E-05	4.83E-04	
XLOC_022455	4227	4395	1	ENSSSCT00000030478	ENSSSCG00000030315	PRPSAP2	-0.748667867	2.867475642	9.319425857	2.27E-03	7.94E-03	
XLOC_006775	63846788	63850776	1	ENSSSCT00000011139	ENSSSCG00000010173	C1ORF124	-0.748475887	4.143564521	13.01544702	3.09E-04	1.42E-03	
XLOC_015616	91755365	91756053	1	ENSSSCT00000000977	ENSSSCG00000000893	AMDHD1	-0.747800104	1.296990292	8.069137518	4.50E-03	1.42E-02	
XLOC_004284	11688026	11688185	1	ENSSSCT00000012275	ENSSSCG00000011209	UBE2E1	-0.746614555	3.162209949	10.18070227	1.42E-03	5.36E-03	
XLOC_009168	64066444	64067228	1	ENSSSCT00000008202	ENSSSCG00000007493	AURKA	-0.746159182	5.597049673	9.625659793	1.92E-03	6.92E-03	
XLOC_006923	98575637	98575907	1	ENSSSCT00000011384	ENSSSCG00000010400	MSMB	-0.745810824	4.390282643	13.46404346	2.43E-04	1.15E-03	
XLOC_015485	66216250	66216496	1	ENSSSCT00000029383	ENSSSCG00000026877	C5H12orf57	-0.745465232	4.936978716	10.85512429	9.85E-04	3.91E-03	
XLOC_014052	62967106	62968283	1	ENSSSCT00000006756	ENSSSCG00000006162	FAM164A	-0.745090605	2.086478535	6.378790599	1.15E-02	3.12E-02	
XLOC_000366	134986625	134987480	1	ENSSSCT00000005130	ENSSSCG00000004645	GABPB1	-0.74496173	4.445466801	10.7887347	1.02E-03	4.03E-03	
XLOC_024483	14288824	14289274	1	ENSSSCT00000013288	ENSSSCG00000012149	RBBP7	-0.744859773	6.988397325	14.94882944	1.10E-04	5.72E-04	
XLOC_013342	16755854	16756131	1	ENSSSCT00000006566	ENSSSCG00000005983	ATAD2	-0.744633573	5.65775253	9.13764763	2.50E-03	8.67E-03	
XLOC_015617	91818173	91818525	1	ENSSSCT00000000979	ENSSSCG00000000895	SNRPF	-0.744588265	5.588220647	10.14806112	1.44E-03	5.44E-03	
XLOC_016993	50065154	50065265	1	ENSSSCT00000003499	ENSSSCG00000003152	RUVBL2	-0.744549884	5.848150312	12.43159247	4.22E-04	1.87E-03	
XLOC_013655	103617163	103618980	1	ENSSSCT00000007158	ENSSSCG00000006536	PBXIP1	-0.744272152	6.61294274	15.51875462	8.17E-05	4.36E-04	
XLOC_004397	34418062	34418189	1	ENSSSCT00000012428	ENSSSCG00000011351	CCDC72	-0.74410692	6.907494699	11.83786428	5.80E-04	2.48E-03	
XLOC_017202	69960882	69961295	1	ENSSSCT00000031813	ENSSSCG00000025713	ENSSSCG00000025713	-0.744027997	5.121891103	12.6615769	3.73E-04	1.68E-03	
XLOC_016335	77808896	77809084	1	ENSSSCT00000003960	ENSSSCG00000003566	NUDC	-0.743413501	6.943980708	15.42239572	8.60E-05	4.56E-04	
XLOC_007711	53182412	53184521	1	ENSSSCT00000017195	ENSSSCG00000015792	LRP2BP	-0.743402906	2.969594081	11.7030292	6.24E-04	2.64E-03	
XLOC_003605	54426340	54426800	1	ENSSSCT00000019505	ENSSSCG00000017922	ENSSSCG00000017922	-0.743375254	1.173898803	6.410823567	1.13E-02	3.08E-02	
XLOC_004286	12058534	12058663	1	ENSSSCT00000026012	ENSSSCG00000026488	NP_001072140.1	-0.743373069	5.78170807	10.12034826	1.47E-03	5.51E-03	
XLOC_005888	31187805	31188197	1	ENSSSCT00000010720	ENSSSCG00000009778	RILPL2	-0.743059659	4.746889582	15.68579713	7.48E-05	4.04E-04	
XLOC_016235	65791511	65791728	1	ENSSSCT00000003807	ENSSSCG00000003429	CLCN6	-0.742815803	3.648523917	12.16701041	4.86E-04	2.12E-03	
XLOC_024625	54490994	54491459	1	ENSSSCT00000030414	ENSSSCG00000027095	RRAGB	-0.742043511	2.270330925	9.971426284	1.59E-03	5.90E-03	
XLOC_024204	71321308	71321440	1	ENSSSCT00000023290	ENSSSCG00000026714	TAF9B	-0.74194901	4.612386056	10.48189283	1.21E-03	4.64E-03	
XLOC_017868	42476727	42476994	1	ENSSSCT00000001814	ENSSSCG00000001631	BYSL	-0.741725428	3.150810409	11.06923661	8.78E-04	3.54E-03	
XLOC_017201	69931621	69932034	1	ENSSSCT00000029404	ENSSSCG00000025105	ATP13A2	-0.740504255	5.21903628	12.49855788	4.07E-04	1.81E-03	
XLOC_008580	17683081	17683527	1	ENSSSCT00000027232	ENSSSCG00000025527	FABP3	-0.740328609	1.878097551	5.729097945	1.67E-02	4.22E-02	
XLOC_002340	48227005	48227711	1	ENSSSCT00000012075	ENSSSCG00000011033	VIM	-0.740183855	8.192421456	15.62584317	7.72E-05	4.16E-04	
XLOC_016307	75260273	75260447	1	ENSSSCT00000026348	ENSSSCG00000023761	ENSSSCG00000023761	-0.740061927	6.525572669	10.6916334	1.08E-03	4.22E-03	
XLOC_013498	82679936	82680058	1	ENSSSCT00000006848	ENSSSCG00000006249	RPS20	-0.73997996	10.13071207	12.85191141	3.37E-04	1.53E-03	
XLOC_022665	8128	8155	1	ENSSSCT00000030748	ENSSSCG00000028588	ENSSSCG00000028588	-0.739904568	5.670086186	7.120616131	7.62E-03	2.22E-02	
XLOC_016904	45127027	45128077	1	ENSSSCT00000003350	ENSSSCG00000003017	TGFB1	-0.739808703	5.600583086	14.87854877	1.15E-04	5.91E-04	
XLOC_007107	149170562	149170615	1	CUFF.167.2	NA	MKI67	-0.739606782	7.793336642	11.5734809	6.69E-04	2.80E-03	
XLOC_003477	40562530	40562596	1	ENSSSCT00000029194	ENSSSCG00000029874	DUSP14	-0.739427327	2.544355044	10.88814912	9.68E-04	3.85E-03	
XLOC_012948	59227039	59227134	1	ENSSSCT00000008981	ENSSSCG00000008200	ANKRD23	-0.73876831	1.716635701	8.646532007	3.28E-03	1.09E-02	
XLOC_001374	96792805	96792970	1	ENSSSCT00000004933	ENSSSCG00000004466	TTK	-0.738486345	3.618637298	6.859867068	8.82E-03	2.50E-02	
XLOC_018702	43857573	43863506	1	ENSSSCT00000001859	ENSSSCG00000001667	ZNF318	-0.737545335	4.886084658	12.10615623	5.03E-04	2.18E-03	
XLOC_020426	58412542	58412572	1	ENSSSCT00000016581	ENSSSCG00000015215	CHEK1	-0.737129501	3.926567359	8.744068653	3.11E-03	1.04E-02	
XLOC_007465	122630690	122631659	1	ENSSSCT00000017574	ENSSSCG00000016141	PLEKHM3	-0.736562606	0.908155587	6.875787386	8.74E-03	2.48E-02	
XLOC_008505	77974389	77976240	1	ENSSSCT00000018603	ENSSSCG00000017087	GM2A	-0.736077714	7.224534886	12.65340016	3.75E-04	1.68E-03	
XLOC_001213	40459699	40459725	1	ENSSSCT00000004664	ENSSSCG00000004219	CENPW	-0.736007432	2.038014993	6.769565642	9.27E-03	2.61E-02	
XLOC_009095	49501791	49505150	1	ENSSSCT00000008053	ENSSSCG00000007360	CHD6	-0.735637771	5.047295206	14.14642736	1.69E-04	8.33E-04	
XLOC_021721	7293	7420	1	ENSSSCT00000025441	ENSSSCG00000028029	TAF15	-0.735044117	3.981503017	8.437147888	3.68E-03	1.20E-02	
XLOC_015053	99071989	99072090	1	ENSSSCT00000001011	ENSSSCG00000000926	CEP290	-0.734922549	4.445028353	9.392855991	2.18E-03	7.67E-03	
XLOC_010815	3838643	3842639	1	ENSSSCT00000014117	ENSSSCG00000012914	RAD9A	-0.734596105	4.497000068	14.49214391	1.41E-04	7.07E-04	
XLOC_016054	50728147	50728443	1	ENSSSCT00000003556	ENSSSCG00000003201	ATF5	-0.734267649	4.749119525	12.38751646	4.32E-04	1.91E-03	
XLOC_001300	74422359	74422949	1	ENSSSCT00000004804	ENSSSCG00000004347	FBXL4	-0.733703657	4.85431019	9.392671111	2.18E-03	7.67E-03	
XLOC_001489	136636481	136637056	1	ENSSSCT00000005141	ENSSSCG00000004656	EID1	-0.733432896	2.093468267	8.536807155	3.48E-03	1.15E-02	
XLOC_021575	28181	28499	1	ENSSSCT00000018475	ENSSSCG00000016966	ENSSSCG00000016966	-0.73235948	3.111454251	11.39846833	7.35E-04	3.04E-03	
XLOC_011878	6699604	6699709	1	ENSSSCT00000024950	ENSSSCG00000023257	PDAP1	-0.732349256	6.810050903	14.14184483	1.70E-04	8.35E-04	
XLOC_010119	59214055	59214242	1	ENSSSCT00000015187	ENSSSCG00000013901	IFI30	-0.73221982	7.089632823	11.07663921	8.74E-04	3.53E-03	
XLOC_018495	25156359	25156597	1	ENSSSCT00000001359	ENSSSCG00000001245	ZNRD1	-0.732176102	2.884069523	9.582495796	1.96E-03	7.05E-03	
XLOC_007511	134355300	134355497	1	ENSSSCT00000017658	ENSSSCG00000016217	DNAJB2	-0.731783868	4.071317446	11.8870998	5.65E-04	2.42E-03	
XLOC_003173	5491999	5492760	1	ENSSSCT00000018724	ENSSSCG00000017199	TRIM47	-0.731288792	4.396475144	11.5550074	6.76E-04	2.83E-03	
XLOC_006625	41108205	41110715	1	ENSSSCT00000010825	ENSSSCG00000009876	DDX54	-0.731141557	6.570085092	13.42719912	2.48E-04	1.17E-03	
XLOC_010908	8331400	8332172	1	ENSSSCT00000022269	ENSSSCG00000020665	TAF6L	-0.731059705	4.727714564	14.7721219	1.21E-04	6.22E-04	
XLOC_003956	32362124	32363246	1	ENSSSCT00000019166	ENSSSCG00000017605	MMD	-0.730971782	3.650219022	7.599203232	5.84E-03	1.78E-02	
XLOC_014413	121095515	121095740	1	ENSSSCT00000007479	ENSSSCG00000006828	ATXN7L2	-0.729334915	5.649398609	11.71021377	6.22E-04	2.63E-03	
XLOC_003087	78369216	78369669	1	ENSSSCT00000010449	ENSSSCG00000009531	ENSSSCG00000009531	-0.728837867	2.059789073	8.311253006	3.94E-03	1.27E-02	
XLOC_012864	42635737	42635886	1	ENSSSCT00000008827	ENSSSCG00000008055	C16orf59	-0.728560511	3.235677828	11.12417309	8.52E-04	3.45E-03	
XLOC_015919	44160341	44160412	1	ENSSSCT00000022996	ENSSSCG00000030510	FBL	-0.728263342	6.122949592	12.60535414	3.85E-04	1.72E-03	
XLOC_006055	53462932	53463033	1	ENSSSCT00000011039	ENSSSCG00000010078	TOP3B	-0.728186084	5.305038648	12.9580444	3.19E-04	1.46E-03	
XLOC_015860	40514443	40514608	1	ENSSSCT00000003209	ENSSSCG00000002904	HAUS5	-0.728164863	5.400369762	12.67884748	3.70E-04	1.66E-03	
XLOC_015380	36156521	36157834	1	ENSSSCT00000000528	ENSSSCG00000000490	CPSF6	-0.727722063	4.523399902	12.89650381	3.29E-04	1.50E-03	
XLOC_009788	6203200	6203286	1	ENSSSCT00000014213	ENSSSCG00000013002	FAU	-0.727207383	9.363515888	11.59280528	6.62E-04	2.78E-03	
XLOC_022848	20250	20300	1	ENSSSCT00000026373	ENSSSCG00000021409	TRIB1	-0.726807205	4.052974892	9.776831757	1.77E-03	6.47E-03	
XLOC_000822	269090665	269090811	1	ENSSSCT00000005922	ENSSSCG00000005382	TGFBR1	-0.726274794	1.521094989	5.765763729	1.63E-02	4.15E-02	
XLOC_016561	146038998	146039204	1	ENSSSCT00000031201	ENSSSCG00000026264	HSPB11	-0.726181679	2.160823446	8.03558934	4.59E-03	1.45E-02	
XLOC_012673	17362501	17363647	1	ENSSSCT00000031066	ENSSSCG00000025245	ARMC5	-0.726103253	2.977545256	10.57017331	1.15E-03	4.46E-03	
XLOC_015004	86352832	86352948	1	CUFF.329.2	NA	ENSSSCG00000000862	-0.725558809	5.726206596	12.72862705	3.60E-04	1.62E-03	
XLOC_000255	97745079	97745090	1	ENSSSCT00000004938	ENSSSCG00000004470	HMGN3	-0.724984623	4.877593449	10.30847133	1.32E-03	5.04E-03	
XLOC_023898	207	1217	1	ENSSSCT00000031960	ENSSSCG00000020647	PAOX	-0.724801375	1.939794984	9.259955685	2.34E-03	8.17E-03	
XLOC_007941	128593493	128594377	1	ENSSSCT00000031541	ENSSSCG00000029683	ENSSSCG00000029683	-0.723458723	5.239266802	8.246273029	4.08E-03	1.31E-02	
XLOC_014845	55229615	55229699	1	ENSSSCT00000000624	ENSSSCG00000000580	RECQL	-0.723226574	4.232419201	9.096606059	2.56E-03	8.82E-03	
XLOC_023986	13229326	13229410	1	ENSSSCT00000028847	ENSSSCG00000030283	ENSSSCG00000030283	-0.722493487	3.334944998	11.09068379	8.68E-04	3.50E-03	
XLOC_002399	70509346	70509453	1	ENSSSCT00000012183	ENSSSCG00000011131	PRKCQ	-0.722233754	2.145563827	10.03513973	1.54E-03	5.73E-03	
XLOC_019786	46746538	46747711	1	ENSSSCT00000009710	ENSSSCG00000008870	GUCY1B3	-0.721677502	4.510945923	7.0636912	7.87E-03	2.28E-02	
XLOC_015775	25093431	25093730	1	ENSSSCT00000022731	ENSSSCG00000022018	ENSSSCG00000022018	-0.721649417	3.748849521	12.24827788	4.66E-04	2.04E-03	
XLOC_016765	25107403	25107723	1	ENSSSCT00000025948	ENSSSCG00000026116	FHOD1	-0.72105832	5.588039648	11.67046224	6.35E-04	2.68E-03	
XLOC_015358	24834493	24837247	1	ENSSSCT00000000478	ENSSSCG00000000443	ENSSSCG00000000443	-0.720970321	3.227237632	12.07153017	5.12E-04	2.22E-03	
XLOC_006314	118512131	118512693	1	ENSSSCT00000011515	ENSSSCG00000010525	ENSSSCG00000010525	-0.720843234	5.685060395	15.6852136	7.48E-05	4.04E-04	
XLOC_008853	66106714	66107251	1	ENSSSCT00000008234	ENSSSCG00000007516	STX16	-0.720827156	6.306933401	14.46681144	1.43E-04	7.16E-04	
XLOC_002787	21427647	21427868	1	ENSSSCT00000010311	ENSSSCG00000009410	KIAA0226L	-0.720681733	3.411335159	11.00768346	9.07E-04	3.64E-03	
XLOC_009664	50993767	50995643	1	ENSSSCT00000027225	ENSSSCG00000026894	NFE2L3	-0.720566925	3.015065202	9.090163435	2.57E-03	8.85E-03	
XLOC_003940	26603999	26604175	1	ENSSSCT00000019127	ENSSSCG00000017571	EME1	-0.720361395	3.540131613	8.652620647	3.27E-03	1.09E-02	
XLOC_024623	54154920	54155412	1	ENSSSCT00000027537	ENSSSCG00000029800	RRAGB	-0.719635054	2.209469934	9.407263887	2.16E-03	7.64E-03	
XLOC_023073	14552	14932	1	ENSSSCT00000025750	ENSSSCG00000029995	ENSSSCG00000029995	-0.719024188	3.113995488	9.115130464	2.54E-03	8.75E-03	
XLOC_018112	83173012	83173292	1	ENSSSCT00000031400	ENSSSCG00000022900	SUPT16H	-0.718591232	7.073381874	11.67611912	6.33E-04	2.67E-03	
XLOC_013672	104651806	104652145	1	ENSSSCT00000007196	ENSSSCG00000006568	DENND4B	-0.717490395	6.295342461	14.29855669	1.56E-04	7.76E-04	
XLOC_012627	9480076	9481084	1	ENSSSCT00000008424	ENSSSCG00000007683	ENSSSCG00000007683	-0.717386831	5.436883563	13.00068462	3.11E-04	1.43E-03	
XLOC_018555	27496024	27496229	1	ENSSSCT00000001540	ENSSSCG00000001409	BAT2	-0.717135893	8.538852453	15.54471284	8.06E-05	4.30E-04	
XLOC_013843	132865301	132865513	1	ENSSSCT00000007534	ENSSSCG00000006880	ENSSSCG00000006880	-0.716569223	3.787296128	8.417113616	3.72E-03	1.21E-02	
XLOC_014316	108032971	108033343	1	ENSSSCT00000030305	ENSSSCG00000030119	PRPF3	-0.715878591	5.69313981	13.8850668	1.94E-04	9.47E-04	
XLOC_020168	7555207	7555665	1	ENSSSCT00000016162	ENSSSCG00000014811	SHIP2	-0.715574782	7.659367007	13.40086852	2.52E-04	1.18E-03	
XLOC_018545	26951456	26952221	1	ENSSSCT00000001480	ENSSSCG00000001362	MDC1	-0.71532823	6.455462427	15.43455985	8.54E-05	4.53E-04	
XLOC_003103	84746176	84746686	1	ENSSSCT00000025869	ENSSSCG00000023363	ENSSSCG00000023363	-0.712651782	3.690899291	8.543848352	3.47E-03	1.15E-02	
XLOC_000757	251759569	251759792	1	ENSSSCT00000026837	ENSSSCG00000021531	C9orf85	-0.712594657	2.745083953	9.903054593	1.65E-03	6.09E-03	
XLOC_016188	58704668	58704919	1	ENSSSCT00000032291	ENSSSCG00000029881	ENSSSCG00000029881	-0.712521442	4.571041354	10.61655119	1.12E-03	4.36E-03	
XLOC_005952	41123972	41124050	1	ENSSSCT00000010827	ENSSSCG00000009878	C12ORF52	-0.712290201	4.570079367	13.49857564	2.39E-04	1.13E-03	
XLOC_001015	306998075	306998137	1	ENSSSCT00000022734	ENSSSCG00000021241	ADAMTS13	-0.712114476	3.674340688	6.757927781	9.33E-03	2.62E-02	
XLOC_011208	59462183	59462376	1	ENSSSCT00000015175	ENSSSCG00000013889	RPL18A	-0.711565802	8.790676599	11.06844313	8.78E-04	3.54E-03	
XLOC_021049	44428187	44429322	1	ENSSSCT00000016389	ENSSSCG00000015025	CRYAB	-0.71130955	3.439200942	6.254449508	1.24E-02	3.30E-02	
XLOC_004819	149914818	149915032	1	ENSSSCT00000013014	ENSSSCG00000011893	COX17	-0.711032455	6.626584689	9.982316405	1.58E-03	5.87E-03	
XLOC_017521	148091681	148092550	1	ENSSSCT00000028073	ENSSSCG00000021292	OSBPL9	-0.710984974	5.801402672	11.08165791	8.72E-04	3.52E-03	
XLOC_021233	79200172	79201782	1	ENSSSCT00000016690	ENSSSCG00000015317	FAM133B	-0.710859596	4.640730604	8.630713308	3.31E-03	1.10E-02	
XLOC_011343	69723074	69724074	1	ENSSSCT00000014901	ENSSSCG00000013643	CDKN2D	-0.709999313	4.826020842	12.15876753	4.89E-04	2.13E-03	
XLOC_003995	37044932	37044997	1	ENSSSCT00000026532	ENSSSCG00000024145	PRR11	-0.709782562	2.714055166	7.871207077	5.02E-03	1.56E-02	
XLOC_015889	41866847	41868368	1	ENSSSCT00000003259	ENSSSCG00000002937	ZNF420	-0.709759756	1.771195273	7.308961354	6.86E-03	2.04E-02	
XLOC_015300	22686701	22686742	1	ENSSSCT00000000387	ENSSSCG00000000364	SARNP	-0.709701511	5.366669107	11.02590962	8.98E-04	3.61E-03	
XLOC_013801	119550712	119551504	1	ENSSSCT00000026833	ENSSSCG00000026922	DRAM2	-0.708232269	6.015726689	10.35644147	1.29E-03	4.92E-03	
XLOC_017698	23889169	23889549	1	ENSSSCT00000001296	ENSSSCG00000001198	ZSCAN16	-0.708123717	0.857647719	6.901815802	8.61E-03	2.46E-02	
XLOC_021876	8492	8534	1	ENSSSCT00000024982	ENSSSCG00000026158	RAD18	-0.708122032	2.41442213	9.46663844	2.09E-03	7.43E-03	
XLOC_018268	116962054	116962228	1	ENSSSCT00000002695	ENSSSCG00000002426	ZC3H14	-0.708031175	6.2541428	13.48466056	2.41E-04	1.14E-03	
XLOC_022898	38536	40385	1	ENSSSCT00000002064	ENSSSCG00000001842	C15ORF42	-0.707688309	2.827116054	7.52023744	6.10E-03	1.84E-02	
XLOC_011030	15899095	15900778	1	ENSSSCT00000014443	ENSSSCG00000013223	NUP160	-0.707658423	5.372212307	11.33224086	7.62E-04	3.13E-03	
XLOC_015879	41195889	41195900	1	ENSSSCT00000003241	ENSSSCG00000025590	ZNF461	-0.706334589	1.130497099	6.347792456	1.18E-02	3.17E-02	
XLOC_016341	78332771	78337582	1	ENSSSCT00000003974	ENSSSCG00000003579	AHDC1	-0.706247542	3.789439763	10.1840094	1.42E-03	5.35E-03	
XLOC_015727	13479005	13479853	1	ENSSSCT00000003019	ENSSSCG00000002725	SF3B3	-0.706067556	5.625507875	13.80082551	2.03E-04	9.85E-04	
XLOC_013305	1954510	1954761	1	ENSSSCT00000006510	ENSSSCG00000005930	SLC45A4	-0.705985853	4.224082034	9.249937805	2.36E-03	8.21E-03	
XLOC_014721	23227322	23227590	1	ENSSSCT00000000410	ENSSSCG00000000382	SMARCC2	-0.705959557	6.028383354	14.88594452	1.14E-04	5.90E-04	
XLOC_007265	66266814	66267002	1	CUFF.174.2	NA	WDR33	-0.705457314	6.103254955	13.9671324	1.86E-04	9.11E-04	
XLOC_020343	50367045	50367232	1	ENSSSCT00000016451	ENSSSCG00000015085	IL10RA	-0.704843423	5.27621059	13.56089768	2.31E-04	1.10E-03	
XLOC_014302	107332627	107332822	1	ENSSSCT00000007268	ENSSSCG00000006632	SCNM1	-0.704124537	3.583250749	11.14474164	8.43E-04	3.42E-03	
XLOC_000628	208288849	208289165	1	ENSSSCT00000005590	ENSSSCG00000005073	ARID4A	-0.703949638	5.670447652	11.42519594	7.25E-04	3.01E-03	
XLOC_000376	136701249	136701346	1	ENSSSCT00000005142	ENSSSCG00000004657	CEP152	-0.703872927	3.552431556	6.566994847	1.04E-02	2.86E-02	
XLOC_002215	15003501	15003645	1	ENSSSCT00000027577	ENSSSCG00000026705	NVL	-0.703856863	2.228871657	7.976832821	4.74E-03	1.49E-02	
XLOC_023706	9835	10105	1	ENSSSCT00000031488	ENSSSCG00000022323	ENSSSCG00000022323	-0.703513298	2.304491701	7.351169206	6.70E-03	1.99E-02	
XLOC_015569	81696220	81698050	1	ENSSSCT00000024909	ENSSSCG00000021024	ASB8	-0.703407334	4.402292588	12.80619367	3.45E-04	1.57E-03	
XLOC_014039	56540865	56542989	1	ENSSSCT00000027792	ENSSSCG00000020729	ENSSSCG00000020729	-0.703128692	4.467847756	7.727585145	5.44E-03	1.67E-02	
XLOC_005045	26092997	26095159	1	ENSSSCT00000012332	ENSSSCG00000011264	CSRNP1	-0.702447415	5.471542368	11.99455517	5.34E-04	2.30E-03	
XLOC_009980	30353874	30354036	1	ENSSSCT00000029030	ENSSSCG00000030326	TCP11L1	-0.701947824	4.806854381	13.3058699	2.65E-04	1.24E-03	
XLOC_005098	33483932	33484360	1	ENSSSCT00000028855	ENSSSCG00000026281	SCAP	-0.701531216	6.459428752	13.34127463	2.60E-04	1.22E-03	
XLOC_007328	87413835	87413946	1	ENSSSCT00000031044	ENSSSCG00000022990	ENSSSCG00000022990	-0.70149437	2.971065551	8.019556939	4.63E-03	1.46E-02	
XLOC_010080	55347023	55347184	1	ENSSSCT00000015261	ENSSSCG00000013973	ENSSSCG00000013973	-0.700888295	10.88899785	7.453894613	6.33E-03	1.90E-02	
XLOC_003004	25404591	25408463	1	ENSSSCT00000010337	ENSSSCG00000009430	AKAP11	-0.700865391	6.06567689	13.06047164	3.02E-04	1.39E-03	
XLOC_011726	149492464	149494815	1	ENSSSCT00000015727	ENSSSCG00000014390	FCHSD1	-0.700769606	4.981690426	12.98090976	3.15E-04	1.44E-03	
XLOC_012614	7635317	7635550	1	ENSSSCT00000030634	ENSSSCG00000024967	C7orf61	-0.700724352	2.179759989	8.633640757	3.30E-03	1.10E-02	
XLOC_006853	82190815	82190934	1	ENSSSCT00000011269	ENSSSCG00000010296	DNAJC9	-0.700715247	2.719848771	8.168671409	4.26E-03	1.36E-02	
XLOC_008078	157044643	157044857	1	ENSSSCT00000017851	ENSSSCG00000016395	RIF1	-0.700663403	3.909363027	7.040086314	7.97E-03	2.30E-02	
XLOC_021916	60368	60512	1	ENSSSCT00000030415	ENSSSCG00000025422	PRPF3	-0.700307116	3.202296037	10.64379925	1.10E-03	4.31E-03	
XLOC_022779	150	209	1	ENSSSCT00000029533	ENSSSCG00000027475	WDR81	-0.700145678	3.55208649	9.680364078	1.86E-03	6.76E-03	
XLOC_022513	28009	28128	1	ENSSSCT00000029072	ENSSSCG00000030242	C1orf63	-0.699935473	5.108628364	10.17891864	1.42E-03	5.36E-03	
XLOC_022894	421	1944	1	ENSSSCT00000023185	ENSSSCG00000022875	MEAF6	-0.699899351	5.001810173	11.15991176	8.36E-04	3.39E-03	
XLOC_012981	62435510	62436923	1	ENSSSCT00000009025	ENSSSCG00000008241	TCF7L1	-0.699620786	2.810441327	9.320212726	2.27E-03	7.94E-03	
XLOC_015266	20417579	20418917	1	ENSSSCT00000000313	ENSSSCG00000000292	ZNF385A	-0.699525323	3.659566636	11.8152579	5.87E-04	2.51E-03	
XLOC_004366	30822259	30822273	1	ENSSSCT00000012380	ENSSSCG00000011309	KIF15	-0.699369126	5.391572633	8.183913997	4.23E-03	1.35E-02	
XLOC_015097	1294484	1294500	1	ENSSSCT00000000015	ENSSSCG00000000014	FAM118A	-0.69914613	3.096585559	10.22195181	1.39E-03	5.26E-03	
XLOC_010855	5904731	5906437	1	ENSSSCT00000022381	ENSSSCG00000020737	SSSCA1	-0.699074045	4.079843924	10.3784322	1.27E-03	4.87E-03	
XLOC_002917	440693	440818	1	ENSSSCT00000024746	ENSSSCG00000028249	SKA3	-0.698986857	2.822781884	10.08371011	1.50E-03	5.60E-03	
XLOC_007874	106492811	106492991	1	ENSSSCT00000017478	ENSSSCG00000016053	TMEM194B	-0.698924198	1.638277877	7.730221273	5.43E-03	1.67E-02	
XLOC_022064	23833	24630	1	ENSSSCT00000028942	ENSSSCG00000025883	RPL37	-0.698704101	9.276038972	9.081172514	2.58E-03	8.89E-03	
XLOC_016195	59872018	59872210	1	ENSSSCT00000003729	ENSSSCG00000003360	WRAP73	-0.6986719	5.246095102	11.87002854	5.70E-04	2.44E-03	
XLOC_006097	59032170	59032519	1	ENSSSCT00000023953	ENSSSCG00000023708	ENSSSCG00000023708	-0.697576134	1.298251182	5.998436	1.43E-02	3.73E-02	
XLOC_003830	19364145	19364184	1	ENSSSCT00000018905	ENSSSCG00000017366	HDAC5	-0.696980588	6.145416618	12.29588354	4.54E-04	2.00E-03	
XLOC_023117	762	790	1	ENSSSCT00000022876	ENSSSCG00000025568	TEAD2	-0.696310926	2.568552498	8.767022947	3.07E-03	1.03E-02	
XLOC_003268	19291766	19292606	1	ENSSSCT00000018899	ENSSSCG00000017360	UBTF	-0.695690635	6.211214905	14.84006941	1.17E-04	6.02E-04	
XLOC_015900	42804352	42804570	1	ENSSSCT00000026246	ENSSSCG00000024751	SPRED3	-0.695622713	1.972043267	7.726969816	5.44E-03	1.67E-02	
XLOC_019606	144378355	144378717	1	ENSSSCT00000010116	ENSSSCG00000009237	HPSE	-0.694589207	4.717917055	8.37396668	3.81E-03	1.24E-02	
XLOC_014601	15691969	15692317	1	ENSSSCT00000000208	ENSSSCG00000000195	PRPH	-0.693899039	2.82103207	6.216921212	1.27E-02	3.36E-02	
XLOC_015189	14038432	14040181	1	ENSSSCT00000027937	ENSSSCG00000024881	ENSSSCG00000024881	-0.692995093	3.689666911	11.15959903	8.36E-04	3.39E-03	
XLOC_002820	49506812	49507201	1	ENSSSCT00000022899	ENSSSCG00000021485	ENSSSCG00000021485	-0.692671429	1.481361847	6.920274998	8.52E-03	2.44E-02	
XLOC_003125	86038	86148	1	ENSSSCT00000018644	ENSSSCG00000017126	NARF	-0.692601179	6.42698262	10.03928795	1.53E-03	5.72E-03	
XLOC_016390	82938345	82938588	1	ENSSSCT00000023350	ENSSSCG00000028423	RBBP4	-0.692123748	7.202612076	12.03104602	5.23E-04	2.26E-03	
XLOC_010441	82278889	82279129	1	ENSSSCT00000015336	ENSSSCG00000014039	RGS14	-0.691799693	4.341098919	11.83638782	5.81E-04	2.48E-03	
XLOC_016159	57712692	57712851	1	ENSSSCT00000004427	ENSSSCG00000004004	ZNF584	-0.691741945	2.02246544	8.867479274	2.90E-03	9.81E-03	
XLOC_007670	28517964	28518182	1	ENSSSCT00000017118	ENSSSCG00000015718	C2ORF76	-0.691737653	3.182264147	7.82044194	5.17E-03	1.60E-02	
XLOC_002181	17295	17525	1	ENSSSCT00000011810	ENSSSCG00000010794	PALB2	-0.691728181	3.928228534	9.796463931	1.75E-03	6.41E-03	
XLOC_009594	27551031	27553605	1	ENSSSCT00000018093	ENSSSCG00000016619	ING3	-0.691356722	3.933576374	9.279534122	2.32E-03	8.09E-03	
XLOC_012711	19871943	19872942	1	ENSSSCT00000008567	ENSSSCG00000007818	JMJD5	-0.691041748	4.372418868	9.301790647	2.29E-03	8.01E-03	
XLOC_022522	11561	11782	1	ENSSSCT00000028626	ENSSSCG00000026809	TFDP2	-0.690664734	3.832616406	12.02620179	5.25E-04	2.27E-03	
XLOC_005019	19793481	19796073	1	ENSSSCT00000012297	ENSSSCG00000011230	OSBPL10	-0.69063628	4.750113477	11.00316634	9.10E-04	3.65E-03	
XLOC_019605	144322782	144323024	1	ENSSSCT00000010115	ENSSSCG00000009236	HELQ	-0.690026758	4.005579076	10.0646648	1.51E-03	5.65E-03	
XLOC_006717	53288658	53288858	1	ENSSSCT00000011029	ENSSSCG00000010068	SLC2A11	-0.689855643	4.037230728	11.12537204	8.52E-04	3.45E-03	
XLOC_003749	6395985	6396745	1	ENSSSCT00000018757	ENSSSCG00000017230	TMEM104	-0.689661214	3.319611642	7.444798711	6.36E-03	1.91E-02	
XLOC_009084	46461942	46463660	1	ENSSSCT00000008032	ENSSSCG00000007340	TTI1	-0.689447965	4.108722919	12.3413848	4.43E-04	1.96E-03	
XLOC_023002	8920	9094	1	ENSSSCT00000025837	ENSSSCG00000020973	LOH12CR1	-0.689317462	0.891895078	6.084921801	1.36E-02	3.58E-02	
XLOC_021791	2659	3274	1	ENSSSCT00000027611	ENSSSCG00000022463	ING1	-0.689016162	4.269720179	10.18940785	1.41E-03	5.33E-03	
XLOC_004589	84797006	84797129	1	ENSSSCT00000023120	ENSSSCG00000022885	ENSSSCG00000022885	-0.688324238	1.718496314	6.403018145	1.14E-02	3.09E-02	
XLOC_012890	45571111	45574884	1	ENSSSCT00000008870	ENSSSCG00000008097	TTL	-0.688233309	4.210873856	13.29207202	2.67E-04	1.25E-03	
XLOC_019877	76887184	76888712	1	ENSSSCT00000009844	ENSSSCG00000008987	CCNI	-0.687854084	7.37041991	11.64764543	6.43E-04	2.71E-03	
XLOC_015688	3528008	3528223	1	ENSSSCT00000002954	ENSSSCG00000002663	GINS2	-0.687734282	3.14536386	8.24374741	4.09E-03	1.31E-02	
XLOC_015314	23127539	23129411	1	ENSSSCT00000032096	ENSSSCG00000022002	ENSSSCG00000022002	-0.687355731	6.459681051	14.26577185	1.59E-04	7.88E-04	
XLOC_018575	28001420	28005458	1	ENSSSCT00000028503	ENSSSCG00000024403	PRRT1	-0.686907892	4.207323873	8.000509257	4.68E-03	1.47E-02	
XLOC_002870	74138129	74138259	1	ENSSSCT00000010426	ENSSSCG00000009509	IPO5	-0.685814602	7.19661239	11.69447892	6.27E-04	2.65E-03	
XLOC_016924	46148298	46148488	1	ENSSSCT00000024822	ENSSSCG00000030364	ENSSSCG00000030364	-0.685745487	4.704415638	9.001757787	2.70E-03	9.22E-03	
XLOC_024346	122597859	122597933	1	ENSSSCT00000013841	ENSSSCG00000012660	SLC25A14	-0.685727046	1.248782202	6.915797242	8.54E-03	2.44E-02	
XLOC_005197	42339285	42339781	1	ENSSSCT00000028725	ENSSSCG00000024201	FAM208A	-0.685134571	5.492829793	9.136240289	2.51E-03	8.67E-03	
XLOC_022957	3332	3511	1	ENSSSCT00000025221	ENSSSCG00000029991	SNIP1	-0.684959357	4.206339246	11.60795675	6.57E-04	2.76E-03	
XLOC_004914	199172158	199172245	1	ENSSSCT00000032188	ENSSSCG00000022632	ENSSSCG00000022632	-0.684691597	0.899991628	5.410826976	2.00E-02	4.90E-02	
XLOC_009789	6207436	6208686	1	ENSSSCT00000014214	ENSSSCG00000013003	ZNHIT2	-0.684570365	3.036040277	8.770826163	3.06E-03	1.03E-02	
XLOC_011499	81799764	81799834	1	ENSSSCT00000015327	ENSSSCG00000014031	HNRNPAB	-0.683724454	6.062790248	7.76367019	5.33E-03	1.64E-02	
XLOC_016698	11888185	11889666	1	ENSSSCT00000002997	ENSSSCG00000002703	TERF2IP	-0.683662212	6.625252355	12.95968156	3.18E-04	1.46E-03	
XLOC_001272	62788624	62791211	1	ENSSSCT00000004762	ENSSSCG00000004307	AKIRIN2	-0.68340188	5.953486702	12.21570132	4.74E-04	2.07E-03	
XLOC_015851	40131850	40131906	1	ENSSSCT00000031859	ENSSSCG00000025499	FXYD5	-0.683195241	4.134609377	9.957639871	1.60E-03	5.94E-03	
XLOC_008815	57095159	57095305	1	ENSSSCT00000008163	ENSSSCG00000007459	CSE1L	-0.683020922	2.795901492	6.626088078	1.00E-02	2.79E-02	
XLOC_001090	1068214	1070548	1	ENSSSCT00000004434	ENSSSCG00000004010	C6ORF70	-0.682749061	5.331045869	12.54351444	3.98E-04	1.78E-03	
XLOC_012323	75469723	75469921	1	ENSSSCT00000031595	ENSSSCG00000024776	SNRPG	-0.682666219	6.264678993	7.48634123	6.22E-03	1.87E-02	
XLOC_019469	88623777	88623895	1	ENSSSCT00000009904	ENSSSCG00000009044	APC10	-0.682383914	2.185928319	7.475192599	6.26E-03	1.88E-02	
XLOC_012197	49095977	49095986	1	ENSSSCT00000008906	ENSSSCG00000008129	ENSSSCG00000008129	-0.681781546	6.906759669	13.09507785	2.96E-04	1.37E-03	
XLOC_018690	42701133	42701966	1	ENSSSCT00000023317	ENSSSCG00000022224	TAF8	-0.6816423	4.334379804	12.26190309	4.62E-04	2.03E-03	
XLOC_005607	166780450	166782629	1	ENSSSCT00000013076	ENSSSCG00000011950	FAM55C	-0.680740835	4.020097702	10.07081388	1.51E-03	5.64E-03	
XLOC_015791	26020414	26020502	1	ENSSSCT00000027498	ENSSSCG00000021105	DPEP2	-0.680505665	1.1943784	7.10533874	7.69E-03	2.24E-02	
XLOC_008756	47193722	47194169	1	ENSSSCT00000008041	ENSSSCG00000007349	ACTR5	-0.68049943	3.56031509	11.43719142	7.20E-04	2.99E-03	
XLOC_008747	46507980	46508655	1	ENSSSCT00000008034	ENSSSCG00000007342	RPRD1B	-0.6803185	6.090565189	10.33021708	1.31E-03	4.99E-03	
XLOC_002738	7775851	7775922	1	ENSSSCT00000010230	ENSSSCG00000009335	B3GALTL	-0.68027707	2.882675821	8.94720176	2.78E-03	9.46E-03	
XLOC_017991	62233298	62233412	1	ENSSSCT00000002096	ENSSSCG00000001871	HMG20A	-0.679996481	5.673692016	12.87528068	3.33E-04	1.52E-03	
XLOC_017844	37691963	37692327	1	ENSSSCT00000001752	ENSSSCG00000001573	PIM1	-0.679784275	6.587492702	9.70705613	1.84E-03	6.68E-03	
XLOC_011362	70947716	70950786	1	ENSSSCT00000022409	ENSSSCG00000029035	ZNF558	-0.679564168	4.441560944	9.136349311	2.51E-03	8.67E-03	
XLOC_019652	1115004	1115886	1	ENSSSCT00000009509	ENSSSCG00000008691	TNIP2	-0.679103926	4.140609889	9.527761314	2.02E-03	7.23E-03	
XLOC_011980	17817388	17817537	1	ENSSSCT00000008529	ENSSSCG00000007782	SETD1A	-0.679063505	5.651931463	12.61028635	3.84E-04	1.72E-03	
XLOC_016916	45533317	45534361	1	ENSSSCT00000003361	ENSSSCG00000003030	CIC	-0.678612554	7.376316377	12.05495795	5.17E-04	2.24E-03	
XLOC_003990	36476301	36479190	1	ENSSSCT00000024586	ENSSSCG00000023727	TRIM37	-0.678535873	4.930754837	8.835506605	2.95E-03	9.97E-03	
XLOC_023124	85486	87718	1	ENSSSCT00000032036	ENSSSCG00000030186	KIF2A	-0.678463457	4.722750089	8.759075969	3.08E-03	1.03E-02	
XLOC_005854	21313204	21313251	1	ENSSSCT00000010647	ENSSSCG00000009711	C4orf27	-0.67819788	4.955254178	9.934199221	1.62E-03	6.00E-03	
XLOC_006581	31574586	31574877	1	ENSSSCT00000010724	ENSSSCG00000009782	ARL6IP4	-0.677894822	5.407429227	11.85722156	5.74E-04	2.45E-03	
XLOC_014535	5189689	5189751	1	ENSSSCT00000000081	ENSSSCG00000000075	MKL1	-0.677759261	5.689420288	10.85363311	9.86E-04	3.91E-03	
XLOC_020985	29688042	29689224	1	ENSSSCT00000016304	ENSSSCG00000014946	KIAA1731	-0.677553942	5.787394234	9.461779862	2.10E-03	7.45E-03	
XLOC_003358	24074446	24074590	1	ENSSSCT00000019070	ENSSSCG00000017516	SP2	-0.677419196	3.439565403	10.71380883	1.06E-03	4.18E-03	
XLOC_007145	18593801	18593950	1	ENSSSCT00000023564	ENSSSCG00000030633	ENSSSCG00000030633	-0.67582736	5.580783645	10.70816516	1.07E-03	4.19E-03	
XLOC_020890	6818049	6819600	1	ENSSSCT00000016142	ENSSSCG00000014791	ENSSSCG00000014791	-0.675112294	6.986131769	10.32151925	1.31E-03	5.01E-03	
XLOC_009193	9613	10768	1	ENSSSCT00000029713	ENSSSCG00000029894	ENSSSCG00000029894	-0.674903936	4.573428622	9.291454074	2.30E-03	8.04E-03	
XLOC_014306	107418968	107420314	1	ENSSSCT00000031135	ENSSSCG00000030278	MLLT11	-0.674071172	2.913818385	8.372087774	3.81E-03	1.24E-02	
XLOC_003168	5129880	5129967	1	ENSSSCT00000018711	ENSSSCG00000017186	RNF157	-0.673775765	3.640678906	10.1845407	1.42E-03	5.35E-03	
XLOC_023100	7721	7917	1	ENSSSCT00000024920	ENSSSCG00000021102	MAEA	-0.673768432	2.669637361	8.520924209	3.51E-03	1.16E-02	
XLOC_011138	49163323	49164452	1	ENSSSCT00000014632	ENSSSCG00000013395	BTBD10	-0.673635172	4.334201803	9.944847155	1.61E-03	5.97E-03	
XLOC_021297	102893256	102897869	1	ENSSSCT00000016768	ENSSSCG00000015393	DMTF1	-0.67357483	5.995024318	9.886980997	1.66E-03	6.13E-03	
XLOC_010212	66515789	66516207	1	ENSSSCT00000015011	ENSSSCG00000013737	RNASEH2A	-0.672856461	4.974668874	10.64189913	1.11E-03	4.32E-03	
XLOC_018179	94971137	94973278	1	ENSSSCT00000025336	ENSSSCG00000023724	ZBTB1	-0.672839747	4.722802015	9.679406717	1.86E-03	6.76E-03	
XLOC_013395	39576526	39576949	1	ENSSSCT00000006656	ENSSSCG00000006066	RNF19A	-0.6728397	6.727276723	10.87310852	9.76E-04	3.88E-03	
XLOC_023924	35202	36263	1	ENSSSCT00000023224	ENSSSCG00000021144	ENSSSCG00000021144	-0.672279621	4.286904017	11.40020257	7.34E-04	3.04E-03	
XLOC_009493	7187327	7189909	1	ENSSSCT00000017927	ENSSSCG00000016464	CASP2	-0.672100795	6.249716144	13.47434391	2.42E-04	1.14E-03	
XLOC_012682	17949269	17949511	1	ENSSSCT00000008523	ENSSSCG00000007776	BCL7C	-0.671927028	4.296438717	9.71501093	1.83E-03	6.65E-03	
XLOC_003424	35280155	35280438	1	ENSSSCT00000019188	ENSSSCG00000017626	SRSF1	-0.671775513	8.414975723	9.005311575	2.69E-03	9.21E-03	
XLOC_003739	5860464	5860801	1	ENSSSCT00000018731	ENSSSCG00000017206	GRB2	-0.6715573	6.595752337	13.41167054	2.50E-04	1.18E-03	
XLOC_006928	99566737	99568253	1	ENSSSCT00000011395	ENSSSCG00000010411	RASSF4	-0.670793192	4.82174813	10.6958082	1.07E-03	4.21E-03	
XLOC_011986	18223254	18223458	1	ENSSSCT00000008533	ENSSSCG00000007785	ZNF689	-0.670609109	2.672359099	9.059651308	2.61E-03	8.97E-03	
XLOC_002989	20025119	20026215	1	ENSSSCT00000023371	ENSSSCG00000027551	NUDT15	-0.670596676	4.895362627	9.592549083	1.95E-03	7.02E-03	
XLOC_003735	5641609	5643265	1	ENSSSCT00000018730	ENSSSCG00000017205	SAP30BP	-0.670538889	5.776915398	12.03112974	5.23E-04	2.26E-03	
XLOC_003348	23491239	23491322	1	ENSSSCT00000019063	ENSSSCG00000017510	CACNB1	-0.669813664	1.922267216	7.480863481	6.24E-03	1.88E-02	
XLOC_004166	54717498	54717762	1	ENSSSCT00000019511	ENSSSCG00000017928	C17ORF49	-0.669495907	4.349537928	11.71646569	6.19E-04	2.63E-03	
XLOC_015605	88009721	88009732	1	ENSSSCT00000000963	ENSSSCG00000025682	ACTR6	-0.669409409	4.334822279	7.369595838	6.63E-03	1.98E-02	
XLOC_021796	5109	5298	1	ENSSSCT00000002514	ENSSSCG00000002257	MCTP2	-0.669095044	2.733722995	6.745409424	9.40E-03	2.64E-02	
XLOC_016712	13459457	13459637	1	ENSSSCT00000026510	ENSSSCG00000025734	ENSSSCG00000025734	-0.668931098	0.77415888	5.866268644	1.54E-02	3.96E-02	
XLOC_012866	42781549	42781686	1	ENSSSCT00000008835	ENSSSCG00000008062	ENSSSCG00000008062	-0.668510891	3.520304594	7.401352468	6.52E-03	1.95E-02	
XLOC_011866	5179105	5179255	1	ENSSSCT00000008330	ENSSSCG00000007590	PMS2	-0.668157466	4.411147051	10.81222297	1.01E-03	3.99E-03	
XLOC_001826	243229381	243232951	1	ENSSSCT00000005755	ENSSSCG00000005222	SLC1A1	-0.668092998	8.889866847	6.290440031	1.21E-02	3.26E-02	
XLOC_009026	40303941	40304555	1	ENSSSCT00000007909	ENSSSCG00000007229	BCL2L1	-0.667454116	3.911241703	10.90206543	9.61E-04	3.82E-03	
XLOC_016979	49740728	49740850	1	ENSSSCT00000003492	ENSSSCG00000003147	CA11	-0.667040355	1.595352486	5.805081531	1.60E-02	4.07E-02	
XLOC_024373	127896483	127896604	1	ENSSSCT00000013889	ENSSSCG00000012703	RBMX	-0.666969979	7.335897057	10.82415569	1.00E-03	3.97E-03	
XLOC_001175	31470187	31470484	1	ENSSSCT00000004603	ENSSSCG00000004164	FAM54A	-0.666805382	3.208219303	5.775561574	1.63E-02	4.13E-02	
XLOC_007725	54597519	54597739	1	ENSSSCT00000017216	ENSSSCG00000015808	ADAM-9	-0.666311762	4.387350318	6.676124621	9.77E-03	2.72E-02	
XLOC_006667	46929530	46930308	1	ENSSSCT00000010915	ENSSSCG00000009960	HPS4	-0.665973694	5.217306574	13.37947056	2.54E-04	1.20E-03	
XLOC_019512	111496763	111497057	1	ENSSSCT00000009971	ENSSSCG00000009104	MAD2L1	-0.665589033	5.458966406	7.992340652	4.70E-03	1.48E-02	
XLOC_023913	47580	47636	1	ENSSSCT00000028950	ENSSSCG00000021678	ENSSSCG00000021678	-0.664769424	4.242715719	10.83680812	9.95E-04	3.94E-03	
XLOC_011334	69465351	69465497	1	CUFF.246.3	NA	RAVER1	-0.664537645	6.770878574	10.90418137	9.59E-04	3.82E-03	
XLOC_018954	83479683	83480481	1	ENSSSCT00000002390	ENSSSCG00000002137	APEX1	-0.664374038	6.005011959	10.66111275	1.09E-03	4.28E-03	
XLOC_002229	16874589	16874729	1	ENSSSCT00000011882	ENSSSCG00000010860	PSEN2	-0.664113922	4.319913095	10.3828577	1.27E-03	4.86E-03	
XLOC_014453	132800413	132802100	1	ENSSSCT00000007533	ENSSSCG00000006879	PTBP2	-0.663739565	3.988999134	6.597468213	1.02E-02	2.82E-02	
XLOC_021618	21040	21080	1	CUFF.433.3	NA	ENSSSCG00000025065	-0.663648481	2.283412013	7.928870917	4.87E-03	1.52E-02	
XLOC_011414	74823991	74825206	1	ENSSSCT00000014758	ENSSSCG00000013511	ENSSSCG00000013511	-0.663067546	5.788489896	12.09657543	5.05E-04	2.19E-03	
XLOC_019765	42833813	42835780	1	ENSSSCT00000009676	ENSSSCG00000008839	CHIC2	-0.66300129	4.209263163	11.64145877	6.45E-04	2.72E-03	
XLOC_002074	303025978	303026328	1	ENSSSCT00000006218	ENSSSCG00000005655	WDR34	-0.662516947	4.056840697	7.787920249	5.26E-03	1.62E-02	
XLOC_020420	57661819	57662802	1	ENSSSCT00000016572	ENSSSCG00000015206	CCDC15	-0.662031633	2.874988775	9.057735728	2.62E-03	8.97E-03	
XLOC_008279	82434351	82434592	1	ENSSSCT00000018626	ENSSSCG00000017108	KIAA0947	-0.661919631	3.89094833	10.08943031	1.49E-03	5.59E-03	
XLOC_005915	33384172	33384266	1	ENSSSCT00000010761	ENSSSCG00000009818	IFT81	-0.661671337	1.476944084	5.865057964	1.54E-02	3.96E-02	
XLOC_001755	211196363	211197131	1	ENSSSCT00000027040	ENSSSCG00000024529	TRMT5	-0.660925835	3.888455233	7.845601992	5.09E-03	1.58E-02	
XLOC_010270	69835081	69835344	1	ENSSSCT00000014892	ENSSSCG00000013637	QTRT1	-0.659667014	2.697829668	7.465558084	6.29E-03	1.89E-02	
XLOC_011516	83148202	83151695	1	ENSSSCT00000027990	ENSSSCG00000029985	ARL10	-0.659412418	4.803693632	10.61114594	1.12E-03	4.37E-03	
XLOC_003733	5540533	5540688	1	ENSSSCT00000018726	ENSSSCG00000017201	UNK	-0.65932285	4.75362842	12.60006374	3.86E-04	1.73E-03	
XLOC_000563	185983169	185983326	1	ENSSSCT00000005483	ENSSSCG00000004971	ENSSSCG00000004971	-0.659150869	3.781616387	10.63676281	1.11E-03	4.33E-03	
XLOC_022761	14934	15044	1	ENSSSCT00000031309	ENSSSCG00000030543	COTL1	-0.659127015	4.554510789	9.434177566	2.13E-03	7.53E-03	
XLOC_013673	104700117	104700173	1	ENSSSCT00000007189	ENSSSCG00000006562	GATAD2B	-0.659015046	2.406292849	9.159828256	2.47E-03	8.58E-03	
XLOC_011706	147196150	147196274	1	ENSSSCT00000015685	ENSSSCG00000014356	DNAJC18	-0.658937543	1.670677337	6.302700784	1.21E-02	3.24E-02	
XLOC_016005	48928611	48930599	1	ENSSSCT00000022965	ENSSSCG00000022302	GLTSCR1	-0.658914748	4.94286425	8.410126794	3.73E-03	1.22E-02	
XLOC_015394	42370310	42375056	1	ENSSSCT00000000562	ENSSSCG00000000520	KRR1	-0.658206217	5.886422426	7.923565018	4.88E-03	1.53E-02	
XLOC_011048	17479273	17480906	1	ENSSSCT00000014483	ENSSSCG00000013259	DGKZ	-0.657247189	8.114381853	11.60719979	6.57E-04	2.76E-03	
XLOC_007091	145501611	145505875	1	ENSSSCT00000011744	ENSSSCG00000010732	FAM53B	-0.657156387	7.262004505	10.78849212	1.02E-03	4.03E-03	
XLOC_011604	112579328	112580087	1	ENSSSCT00000024159	ENSSSCG00000025287	GIN1	-0.655391103	2.687225772	7.673060111	5.61E-03	1.71E-02	
XLOC_023424	41299	41342	1	ENSSSCT00000009475	ENSSSCG00000024700	ACP1	-0.654635378	4.619491283	9.355329304	2.22E-03	7.81E-03	
XLOC_001683	185896830	185896937	1	ENSSSCT00000005484	ENSSSCG00000004972	ENSSSCG00000004972	-0.654259357	3.942787804	11.26294729	7.91E-04	3.23E-03	
XLOC_019219	1048152	1048316	1	ENSSSCT00000029015	ENSSSCG00000029745	FAM193A	-0.653835325	5.005528457	9.199626869	2.42E-03	8.42E-03	
XLOC_022921	55604	55620	1	ENSSSCT00000029910	ENSSSCG00000022451	WDR73	-0.652668459	3.230938458	9.97686023	1.59E-03	5.88E-03	
XLOC_002718	4705300	4705400	1	ENSSSCT00000010197	ENSSSCG00000009309	ENSSSCG00000009309	-0.652297361	3.458477981	9.308515594	2.28E-03	7.98E-03	
XLOC_001227	44452327	44453525	1	ENSSSCT00000004683	ENSSSCG00000004238	HSF2	-0.65188557	4.154420911	8.7978086	3.02E-03	1.01E-02	
XLOC_004035	44774782	44775127	1	ENSSSCT00000019312	ENSSSCG00000017744	SUZ12	-0.651742277	4.801594214	5.967989975	1.46E-02	3.78E-02	
XLOC_015438	56912805	56915591	1	ENSSSCT00000000632	ENSSSCG00000000587	AEBP2	-0.651717561	5.380891923	7.763334154	5.33E-03	1.64E-02	
XLOC_008529	469380	470015	1	ENSSSCT00000027113	ENSSSCG00000023851	ENSSSCG00000023851	-0.651610885	2.998953914	5.991183304	1.44E-02	3.74E-02	
XLOC_001993	293035956	293036174	1	ENSSSCT00000006061	ENSSSCG00000005511	ENSSSCG00000005511	-0.65150083	2.69928549	8.0130149	4.64E-03	1.46E-02	
XLOC_004188	55296985	55297317	1	ENSSSCT00000019540	ENSSSCG00000017956	ENSSSCG00000017956	-0.651349467	4.898334776	6.881741845	8.71E-03	2.48E-02	
XLOC_007646	8821435	8822369	1	ENSSSCT00000027823	ENSSSCG00000025889	ENSSSCG00000025889	-0.651313302	1.752195705	7.087391438	7.76E-03	2.26E-02	
XLOC_009560	19652262	19653691	1	ENSSSCT00000018033	ENSSSCG00000016563	TMEM209	-0.650927242	3.987628794	7.168426345	7.42E-03	2.17E-02	
XLOC_007358	92417764	92417835	1	ENSSSCT00000017409	ENSSSCG00000015988	HNRNPA3	-0.650574106	8.475255009	7.278480043	6.98E-03	2.06E-02	
XLOC_004214	56024032	56024208	1	ENSSSCT00000024076	ENSSSCG00000028850	RPL26	-0.650372403	9.115410416	8.652699091	3.27E-03	1.09E-02	
XLOC_006174	81147619	81147844	1	ENSSSCT00000011257	ENSSSCG00000010285	ENSSSCG00000010285	-0.649609803	1.15979223	5.398134228	2.02E-02	4.93E-02	
XLOC_019248	5794830	5794975	1	ENSSSCT00000009548	ENSSSCG00000008728	ZBTB49	-0.649421946	2.764488099	7.052346523	7.92E-03	2.29E-02	
XLOC_003249	18391607	18391721	1	ENSSSCT00000018866	ENSSSCG00000017330	MAP3K14	-0.6490543	4.703640404	11.68467189	6.30E-04	2.66E-03	
XLOC_011542	87929218	87934029	1	ENSSSCT00000015400	ENSSSCG00000014098	WDR41	-0.648899404	5.294268443	9.383707635	2.19E-03	7.71E-03	
XLOC_021320	115729207	115731163	1	ENSSSCT00000032237	ENSSSCG00000026110	SRPK2	-0.648751094	4.406300928	6.505031729	1.08E-02	2.95E-02	
XLOC_024385	131903915	131904355	1	ENSSSCT00000013905	ENSSSCG00000012718	LDOC1	-0.648742117	1.361000173	5.929976157	1.49E-02	3.85E-02	
XLOC_002241	19918406	19919271	1	ENSSSCT00000011900	ENSSSCG00000010877	HNRNPU	-0.648157606	8.668439432	9.990174342	1.57E-03	5.85E-03	
XLOC_006857	82365034	82365815	1	ENSSSCT00000011273	ENSSSCG00000010300	ZMYND17	-0.647698665	4.081675449	10.46275853	1.22E-03	4.68E-03	
XLOC_014501	1491429	1491861	1	ENSSSCT00000000019	ENSSSCG00000000018	ENSSSCG00000000018	-0.647422281	4.886327768	11.93013583	5.52E-04	2.37E-03	
XLOC_013701	107103119	107103281	1	ENSSSCT00000007259	ENSSSCG00000006625	RFX5	-0.647273101	6.093985448	10.90540504	9.59E-04	3.82E-03	
XLOC_022191	105743	105996	1	ENSSSCT00000023591	ENSSSCG00000023984	RSL1D1	-0.647109717	5.794639693	9.634436886	1.91E-03	6.89E-03	
XLOC_018578	28042407	28044128	1	ENSSSCT00000001590	ENSSSCG00000001438	PBX2	-0.646607069	6.360861597	10.7807204	1.03E-03	4.05E-03	
XLOC_002669	69631729	69633644	1	ENSSSCT00000012178	ENSSSCG00000011127	TAF3	-0.646298975	4.078688365	10.117723	1.47E-03	5.51E-03	
XLOC_011266	65113350	65115874	1	ENSSSCT00000015052	ENSSSCG00000013776	DDX39A	-0.64599196	6.999898253	9.89563347	1.66E-03	6.11E-03	
XLOC_004255	63443656	63443724	1	ENSSSCT00000019653	ENSSSCG00000018058	ARHGAP23	-0.645895481	2.349647953	7.221411265	7.20E-03	2.12E-02	
XLOC_009674	55305335	55306753	1	ENSSSCT00000018220	ENSSSCG00000016738	H2A.Z	-0.645871881	7.871178198	11.87784233	5.68E-04	2.43E-03	
XLOC_003821	18945280	18946022	1	ENSSSCT00000018890	ENSSSCG00000017352	ENSSSCG00000017352	-0.645857274	3.455206726	9.950888689	1.61E-03	5.96E-03	
XLOC_010032	44085663	44085850	1	ENSSSCT00000014605	ENSSSCG00000013371	SAAL1	-0.645786515	4.188024291	8.080859744	4.47E-03	1.42E-02	
XLOC_016589	151775213	151775301	1	ENSSSCT00000004301	ENSSSCG00000003888	ENSSSCG00000003888	-0.645611897	4.602506753	8.775037123	3.05E-03	1.03E-02	
XLOC_011919	9324578	9324716	1	ENSSSCT00000008422	ENSSSCG00000007681	CUX1	-0.645537565	4.899743089	11.37744603	7.43E-04	3.07E-03	
XLOC_006531	15315525	15316423	1	ENSSSCT00000010627	ENSSSCG00000009692	PINX1	-0.645348326	3.777402961	10.19503494	1.41E-03	5.33E-03	
XLOC_009285	14935740	14935944	1	ENSSSCT00000017999	ENSSSCG00000016531	C7ORF49	-0.64467155	1.877004114	6.696913097	9.66E-03	2.70E-02	
XLOC_000799	265175024	265175299	1	ENSSSCT00000005883	ENSSSCG00000005344	MELK	-0.64442699	4.52466252	6.733625494	9.46E-03	2.65E-02	
XLOC_022986	580	671	1	ENSSSCT00000030560	ENSSSCG00000025955	SSBP4	-0.644301998	3.641653301	8.854235221	2.92E-03	9.87E-03	
XLOC_003031	49590875	49594956	1	ENSSSCT00000010370	ENSSSCG00000009460	DIS3	-0.643920362	5.102104882	9.425528398	2.14E-03	7.57E-03	
XLOC_023191	25480	26910	1	ENSSSCT00000023238	ENSSSCG00000023868	C3AR1	-0.643863195	1.444433276	5.595697669	1.80E-02	4.49E-02	
XLOC_015963	46197857	46197941	1	ENSSSCT00000003395	ENSSSCG00000003058	ZNF576	-0.64353992	1.668745264	6.198801015	1.28E-02	3.39E-02	
XLOC_020618	116645598	116645648	1	ENSSSCT00000016814	ENSSSCG00000015434	ENSSSCG00000015434	-0.643473168	7.190256375	10.9421945	9.40E-04	3.76E-03	
XLOC_018598	29485876	29486261	1	ENSSSCT00000001633	ENSSSCG00000001469	SLA-DMB	-0.642663234	5.982566867	10.98592383	9.18E-04	3.68E-03	
XLOC_003678	62850793	62850946	1	ENSSSCT00000019644	ENSSSCG00000018049	ENSSSCG00000018049	-0.642396782	4.591429175	9.143163616	2.50E-03	8.65E-03	
XLOC_007360	93330063	93330498	1	ENSSSCT00000017417	ENSSSCG00000015996	RBM45	-0.642360277	3.180307861	8.305293376	3.95E-03	1.28E-02	
XLOC_008656	37441073	37441126	1	ENSSSCT00000029302	ENSSSCG00000027676	ORF	-0.642193868	6.02818059	10.26078407	1.36E-03	5.16E-03	
XLOC_014613	16400377	16400613	1	ENSSSCT00000000233	ENSSSCG00000000217	RACGAP1	-0.642076075	5.142094602	7.798674751	5.23E-03	1.62E-02	
XLOC_014513	3164821	3165312	1	ENSSSCT00000000033	ENSSSCG00000000031	MCAT	-0.641871489	3.611856776	9.476094886	2.08E-03	7.40E-03	
XLOC_019539	122085975	122086246	1	ENSSSCT00000010018	ENSSSCG00000009148	LEF1	-0.641777558	2.224330892	6.342516856	1.18E-02	3.18E-02	
XLOC_024198	70165759	70165954	1	ENSSSCT00000027012	ENSSSCG00000021054	ATRX	-0.6417699	4.580570177	6.590431065	1.03E-02	2.83E-02	
XLOC_003346	23327375	23328028	1	ENSSSCT00000019059	ENSSSCG00000017506	FBXL20	-0.641673951	3.025375046	8.614706313	3.33E-03	1.11E-02	
XLOC_018491	24996695	24996926	1	ENSSSCT00000001352	ENSSSCG00000001239	ZNRD1	-0.641241068	2.903332444	8.51265644	3.53E-03	1.16E-02	
XLOC_010318	73102077	73102424	1	ENSSSCT00000031223	ENSSSCG00000022370	TNFSF9	-0.641142565	1.482167848	6.437311224	1.12E-02	3.04E-02	
XLOC_008408	46526345	46529034	1	ENSSSCT00000024028	ENSSSCG00000029340	SREK1IP1	-0.640476736	4.910880912	6.634739307	1.00E-02	2.78E-02	
XLOC_021765	3795	3838	1	ENSSSCT00000026366	ENSSSCG00000028919	ENSSSCG00000028919	-0.640272594	5.956299561	7.117385116	7.63E-03	2.22E-02	
XLOC_000154	50213031	50213411	1	ENSSSCT00000004712	ENSSSCG00000004263	ZUFSP	-0.640268486	3.33527563	8.066891742	4.51E-03	1.42E-02	
XLOC_004387	32998084	32998180	1	ENSSSCT00000012401	ENSSSCG00000011326	PTH1R	-0.640240517	2.042542241	7.310910635	6.85E-03	2.03E-02	
XLOC_008734	44543887	44544057	1	ENSSSCT00000008000	ENSSSCG00000007311	ENSSSCG00000007311	-0.640190539	4.91161236	8.459777719	3.63E-03	1.19E-02	
XLOC_024332	116341278	116341421	1	ENSSSCT00000013823	ENSSSCG00000012642	STAG2	-0.63984507	6.936309506	7.194635557	7.31E-03	2.15E-02	
XLOC_005913	33121467	33121794	1	ENSSSCT00000010757	ENSSSCG00000009814	ANAPC5	-0.639730053	4.726909488	10.83117504	9.98E-04	3.95E-03	
XLOC_004781	142805249	142805375	1	ENSSSCT00000012953	ENSSSCG00000011841	SENP5	-0.639561511	5.144511743	9.51301134	2.04E-03	7.28E-03	
XLOC_021690	17990	18041	1	ENSSSCT00000027905	ENSSSCG00000026118	ENSSSCG00000026118	-0.639473494	4.986126706	7.946678743	4.82E-03	1.51E-02	
XLOC_000084	28641678	28642196	1	ENSSSCT00000004582	ENSSSCG00000004146	REPS1	-0.639037538	5.521078198	11.05061697	8.87E-04	3.57E-03	
XLOC_009746	3748579	3748656	1	ENSSSCT00000014106	ENSSSCG00000012903	PITPNM1	-0.638925919	7.164438414	9.39898767	2.17E-03	7.66E-03	
XLOC_018074	80840643	80841192	1	ENSSSCT00000002253	ENSSSCG00000002014	JPH4	-0.638754885	1.549687566	6.439368908	1.12E-02	3.04E-02	
XLOC_005173	37485392	37485418	1	ENSSSCT00000012506	ENSSSCG00000011426	POC1A	-0.638672375	3.602775453	6.680208881	9.75E-03	2.72E-02	
XLOC_010140	60797491	60797524	1	ENSSSCT00000015136	ENSSSCG00000013857	EPS15L1	-0.638363862	5.229356313	12.37630336	4.35E-04	1.92E-03	
XLOC_000547	182248014	182248153	1	ENSSSCT00000005458	ENSSSCG00000004946	ZWILCH	-0.638246166	3.45189919	7.147246656	7.51E-03	2.19E-02	
XLOC_006100	59535112	59535303	1	ENSSSCT00000011115	ENSSSCG00000010151	LYST	-0.637836154	5.166322376	9.052714545	2.62E-03	8.99E-03	
XLOC_015535	70410182	70410567	1	ENSSSCT00000000818	ENSSSCG00000000754	PIGRAD52	-0.637032382	2.923830301	7.986872391	4.71E-03	1.48E-02	
XLOC_006373	131854802	131854975	1	ENSSSCT00000011621	ENSSSCG00000010625	SMC3	-0.637026081	7.265945496	8.160210631	4.28E-03	1.36E-02	
XLOC_006009	49373501	49373577	1	ENSSSCT00000010930	ENSSSCG00000009974	EWSR1	-0.636798913	8.029538406	11.89168223	5.64E-04	2.42E-03	
XLOC_023963	6505023	6505247	1	ENSSSCT00000013237	ENSSSCG00000012102	TBL1Y	-0.636252246	7.614439491	12.16669368	4.87E-04	2.12E-03	
XLOC_017079	54595784	54598376	1	ENSSSCT00000028486	ENSSSCG00000029156	ENSSSCG00000029156	-0.636099882	3.874525936	6.617344167	1.01E-02	2.80E-02	
XLOC_018883	80362414	80362596	1	ENSSSCT00000023352	ENSSSCG00000025470	TSSK4	-0.63605681	2.265373085	7.262644228	7.04E-03	2.08E-02	
XLOC_012803	40490594	40490710	1	ENSSSCT00000030606	ENSSSCG00000029264	PKMYT1	-0.63604438	3.585799967	6.44835983	1.11E-02	3.03E-02	
XLOC_013675	104874101	104874167	1	ENSSSCT00000029624	ENSSSCG00000028553	ILF2	-0.635396877	7.587199019	10.64662942	1.10E-03	4.31E-03	
XLOC_005007	14120032	14120199	1	ENSSSCT00000012279	ENSSSCG00000011213	TOP2B	-0.635082379	7.556968914	7.696640172	5.53E-03	1.69E-02	
XLOC_005521	143119131	143121390	1	ENSSSCT00000026267	ENSSSCG00000023527	LRRC33	-0.635014514	3.758845771	8.33085516	3.90E-03	1.26E-02	
XLOC_015534	70053612	70058192	1	ENSSSCT00000027222	ENSSSCG00000027540	KDM5A	-0.634943138	5.646728443	10.51281838	1.19E-03	4.58E-03	
XLOC_018779	58161247	58163617	1	ENSSSCT00000002033	ENSSSCG00000001814	IQGAP1	-0.634179994	7.566096367	9.741808669	1.80E-03	6.56E-03	
XLOC_009830	8398346	8398768	1	ENSSSCT00000025488	ENSSSCG00000020823	BSCL2	-0.633476956	6.076359293	9.105944774	2.55E-03	8.79E-03	
XLOC_003745	6255234	6257790	1	ENSSSCT00000018743	ENSSSCG00000017218	CDR2L	-0.633215098	4.119015182	10.5853736	1.14E-03	4.43E-03	
XLOC_007081	143686575	143687571	1	ENSSSCT00000025049	ENSSSCG00000024005	ENSSSCG00000024005	-0.632996423	3.361276643	8.813203589	2.99E-03	1.01E-02	
XLOC_021562	3941	7148	1	ENSSSCT00000031051	ENSSSCG00000030011	ERI1	-0.632918581	3.98640719	7.434527936	6.40E-03	1.92E-02	
XLOC_008629	34429985	34430407	1	ENSSSCT00000007791	ENSSSCG00000007119	NXT1	-0.632908615	2.909384766	6.657886035	9.87E-03	2.75E-02	
XLOC_013306	2362660	2362823	1	ENSSSCT00000006516	ENSSSCG00000005935	EIF2C2	-0.632667134	2.916710193	9.097220781	2.56E-03	8.82E-03	
XLOC_002902	86495533	86495614	1	ENSSSCT00000010480	ENSSSCG00000009560	ENSSSCG00000009560	-0.632552722	5.350171343	10.03597469	1.54E-03	5.72E-03	
XLOC_008560	12966635	12966914	1	ENSSSCT00000026753	ENSSSCG00000026968	SLC20A2	-0.632514864	4.181260508	8.60312624	3.36E-03	1.11E-02	
XLOC_010356	76035372	76035657	1	ENSSSCT00000031921	ENSSSCG00000028995	TLE2	-0.632288266	4.389019806	8.091211926	4.45E-03	1.41E-02	
XLOC_021223	78583165	78583193	1	ENSSSCT00000016682	ENSSSCG00000015309	MTERF	-0.632209461	2.964303395	6.885812318	8.69E-03	2.47E-02	
XLOC_007246	59810834	59811895	1	ENSSSCT00000017244	ENSSSCG00000015836	HNRNPA2B1	-0.632018272	9.079380279	7.307089897	6.87E-03	2.04E-02	
XLOC_023471	18224	20210	1	ENSSSCT00000032412	ENSSSCG00000022027	ENSSSCG00000022027	-0.631426239	4.078784761	6.443504392	1.11E-02	3.03E-02	
XLOC_007514	134512277	134513027	1	ENSSSCT00000023627	ENSSSCG00000028052	OBSL1	-0.630974968	3.64897476	6.350561024	1.17E-02	3.17E-02	
XLOC_007371	97715645	97715731	1	ENSSSCT00000017440	ENSSSCG00000016017	DNAJC10	-0.630416655	6.619430482	7.125415616	7.60E-03	2.22E-02	
XLOC_013641	103056794	103056888	1	ENSSSCT00000007129	ENSSSCG00000006509	MSTO1	-0.630194793	1.871288443	7.333465445	6.77E-03	2.01E-02	
XLOC_010131	60062339	60063284	1	ENSSSCT00000015159	ENSSSCG00000013876	ENSSSCG00000013876	-0.630031731	7.472895898	11.19486269	8.20E-04	3.34E-03	
XLOC_020891	6848894	6850834	1	ENSSSCT00000016143	ENSSSCG00000014792	STIM1	-0.630004374	6.381555869	8.796391642	3.02E-03	1.02E-02	
XLOC_000267	103535849	103536856	1	ENSSSCT00000030573	ENSSSCG00000021383	MB21D1	-0.628816768	3.74979844	8.289970237	3.99E-03	1.29E-02	
XLOC_013479	75141923	75142111	1	ENSSSCT00000006816	ENSSSCG00000006220	ARMC1	-0.628499233	5.487170472	8.613241588	3.34E-03	1.11E-02	
XLOC_002098	306231645	306232001	1	ENSSSCT00000006295	ENSSSCG00000005725	TTF1	-0.628433705	3.54902992	9.786961936	1.76E-03	6.43E-03	
XLOC_023112	1923	2024	1	ENSSSCT00000032276	ENSSSCG00000026418	ENSSSCG00000026418	-0.628321392	5.28328302	10.2624756	1.36E-03	5.16E-03	
XLOC_017833	36597506	36597790	1	ENSSSCT00000027433	ENSSSCG00000022412	ENSSSCG00000022412	-0.628014261	2.387345636	8.365117074	3.82E-03	1.24E-02	
XLOC_003950	27519100	27522332	1	ENSSSCT00000019153	ENSSSCG00000017592	MBTD1	-0.627396618	5.768276541	6.855728945	8.84E-03	2.51E-02	
XLOC_006652	43577628	43579020	1	ENSSSCT00000010877	ENSSSCG00000009926	TCHP	-0.625842828	4.254239283	8.998259358	2.70E-03	9.24E-03	
XLOC_008645	36350319	36350820	1	ENSSSCT00000007817	ENSSSCG00000007145	ADAM33	-0.625540175	4.522145914	6.613340491	1.01E-02	2.80E-02	
XLOC_001990	292888635	292892176	1	ENSSSCT00000029304	ENSSSCG00000021318	FBXW2	-0.625449901	5.738128828	7.531151261	6.06E-03	1.84E-02	
XLOC_015457	61444247	61448829	1	CUFF.321.3	NA	ATF7IP	-0.625012953	6.354416323	8.993785793	2.71E-03	9.26E-03	
XLOC_022277	241	404	1	ENSSSCT00000028163	ENSSSCG00000024951	ARHGAP17	-0.624052261	3.651848271	9.488107437	2.07E-03	7.36E-03	
XLOC_015821	35027656	35027868	1	ENSSSCT00000003155	ENSSSCG00000002854	POP4	-0.624021789	4.055999996	9.111935576	2.54E-03	8.76E-03	
XLOC_010156	61766018	61766105	1	ENSSSCT00000015116	ENSSSCG00000013838	AKAP8L	-0.623823374	5.509893564	11.02940451	8.97E-04	3.61E-03	
XLOC_002103	306794635	306796074	1	ENSSSCT00000006304	ENSSSCG00000005733	TSC1	-0.623725057	4.7721526	10.15862117	1.44E-03	5.41E-03	
XLOC_013251	139866341	139867137	1	ENSSSCT00000024555	ENSSSCG00000029345	PHF23	-0.623718067	4.135905667	10.3953596	1.26E-03	4.83E-03	
XLOC_004509	67693317	67693607	1	ENSSSCT00000012623	ENSSSCG00000011533	ENSSSCG00000011533	-0.623266155	3.515846882	6.624123986	1.01E-02	2.79E-02	
XLOC_004405	35007412	35007787	1	ENSSSCT00000012457	ENSSSCG00000011379	KLHDC8B	-0.623153331	3.223544468	6.391150184	1.15E-02	3.11E-02	
XLOC_010122	59475336	59475488	1	ENSSSCT00000015174	ENSSSCG00000013888	JAK3	-0.623021655	6.458090733	8.979443742	2.73E-03	9.32E-03	
XLOC_007555	145939849	145940035	1	ENSSSCT00000017723	ENSSSCG00000016275	NCL	-0.622961088	7.260630141	8.647263885	3.28E-03	1.09E-02	
XLOC_017825	35451546	35451596	1	ENSSSCT00000001706	ENSSSCG00000001531	SNRPC	-0.622922073	6.129919637	10.05278894	1.52E-03	5.68E-03	
XLOC_007818	84798248	84801158	1	ENSSSCT00000026296	ENSSSCG00000029042	DHRS9	-0.622311867	2.528927347	5.797221967	1.61E-02	4.09E-02	
XLOC_012970	61762318	61762625	1	ENSSSCT00000009009	ENSSSCG00000008227	ST3GAL5	-0.621989436	1.562970748	6.013274857	1.42E-02	3.70E-02	
XLOC_012844	42007822	42012599	1	ENSSSCT00000032550	ENSSSCG00000022963	UNKL	-0.62191494	5.790106027	9.92678964	1.63E-03	6.02E-03	
XLOC_002651	58240662	58243004	1	ENSSSCT00000012128	ENSSSCG00000011081	BMI1	-0.621768592	5.017394977	6.468017746	1.10E-02	3.00E-02	
XLOC_016827	40625562	40625835	1	ENSSSCT00000003200	ENSSSCG00000002896	U2AF1	-0.621765509	4.158939021	10.0277659	1.54E-03	5.74E-03	
XLOC_016040	50305907	50306670	1	ENSSSCT00000003515	ENSSSCG00000003165	RPS11	-0.621628888	9.989280861	8.766033993	3.07E-03	1.03E-02	
XLOC_016396	83434060	83434189	1	ENSSSCT00000004016	ENSSSCG00000003620	TRIM62	-0.621506435	3.439917151	8.540398976	3.47E-03	1.15E-02	
XLOC_021423	137106911	137107020	1	ENSSSCT00000016949	ENSSSCG00000015559	NCF2	-0.621103343	3.060637705	7.367395409	6.64E-03	1.98E-02	
XLOC_010642	147027901	147027957	1	ENSSSCT00000015671	ENSSSCG00000014343	MATR3	-0.620707368	7.617387558	8.752011175	3.09E-03	1.04E-02	
XLOC_008242	68923540	68925224	1	ENSSSCT00000018551	ENSSSCG00000017038	ENSSSCG00000017038	-0.620337105	3.573716879	8.721427873	3.14E-03	1.05E-02	
XLOC_017099	56197893	56202618	1	ENSSSCT00000025504	ENSSSCG00000027774	ZFP28	-0.619810626	4.587039852	10.32819263	1.31E-03	4.99E-03	
XLOC_015499	66474526	66474543	1	ENSSSCT00000000759	ENSSSCG00000000697	CHD4	-0.619700922	7.894329429	11.11870421	8.55E-04	3.46E-03	
XLOC_001098	3234135	3238897	1	ENSSSCT00000004448	ENSSSCG00000004023	FGFR1OP	-0.619655201	4.327877246	9.576814357	1.97E-03	7.07E-03	
XLOC_013328	10661792	10662517	1	ENSSSCT00000024990	ENSSSCG00000028759	ENSSSCG00000028759	-0.619632979	4.995384665	11.3095758	7.71E-04	3.17E-03	
XLOC_014763	32012009	32012299	1	ENSSSCT00000032361	ENSSSCG00000030352	C12ORF66	-0.619591738	1.518187746	6.27992162	1.22E-02	3.27E-02	
XLOC_013792	118808703	118808722	1	ENSSSCT00000007432	ENSSSCG00000006784	C1ORF183	-0.619279229	2.140986678	5.896886818	1.52E-02	3.91E-02	
XLOC_022098	66227	67045	1	ENSSSCT00000022399	ENSSSCG00000025203	C16orf88	-0.61922259	4.395772001	8.426796047	3.70E-03	1.21E-02	
XLOC_011861	4569383	4569547	1	ENSSSCT00000025381	ENSSSCG00000022553	TNRC18	-0.61910263	4.253045747	5.946077911	1.48E-02	3.82E-02	
XLOC_006263	109911728	109912044	1	ENSSSCT00000011433	ENSSSCG00000010448	FAS	-0.619090932	4.745442049	7.139693565	7.54E-03	2.20E-02	
XLOC_009173	65159876	65163969	1	ENSSSCT00000008224	ENSSSCG00000007509	TMEPAI	-0.618990491	5.162038465	8.494962132	3.56E-03	1.17E-02	
XLOC_022627	52752	53358	1	ENSSSCT00000027116	ENSSSCG00000023381	ENSSSCG00000023381	-0.618393773	1.851416245	6.453653562	1.11E-02	3.02E-02	
XLOC_009414	55083919	55084372	1	ENSSSCT00000018217	ENSSSCG00000016735	ENSSSCG00000016735	-0.618307303	1.404413039	5.547619364	1.85E-02	4.59E-02	
XLOC_024159	62829501	62830355	1	ENSSSCT00000013544	ENSSSCG00000012386	FAM155B	-0.617805837	4.89281412	8.598859036	3.36E-03	1.11E-02	
XLOC_009627	41294200	41295560	1	ENSSSCT00000018136	ENSSSCG00000016658	ANLN	-0.617647108	5.389633243	6.397137074	1.14E-02	3.10E-02	
XLOC_023978	11247422	11247565	1	ENSSSCT00000013261	ENSSSCG00000012122	TCEANC	-0.617314506	3.40077834	9.17918882	2.45E-03	8.51E-03	
XLOC_012524	134954674	134954691	1	ENSSSCT00000009449	ENSSSCG00000008637	TAF1B	-0.617117692	3.224156751	8.317979315	3.93E-03	1.27E-02	
XLOC_019616	145172725	145172886	1	CUFF.415.2	NA	HNRPDL	-0.61682733	6.669051812	7.318228972	6.83E-03	2.03E-02	
XLOC_022766	15711	16605	1	ENSSSCT00000022777	ENSSSCG00000029573	NASP	-0.616497839	6.74699006	9.474387548	2.08E-03	7.41E-03	
XLOC_012077	38812751	38812791	1	ENSSSCT00000024228	ENSSSCG00000023603	FAM100A	-0.616363872	4.00026024	6.927979385	8.49E-03	2.43E-02	
XLOC_015560	79736661	79739407	1	CUFF.328.4	NA	SCAF11	-0.616126552	7.046411807	7.132904185	7.57E-03	2.21E-02	
XLOC_007640	2980420	2982422	1	ENSSSCT00000028524	ENSSSCG00000027211	EPC2	-0.615735879	4.457713276	8.363427054	3.83E-03	1.24E-02	
XLOC_003290	20256869	20257033	1	ENSSSCT00000018925	ENSSSCG00000017386	BECN1	-0.615379163	6.432675481	10.70695354	1.07E-03	4.19E-03	
XLOC_017944	55432804	55432926	1	ENSSSCT00000002000	ENSSSCG00000001785	MESDC1	-0.615301111	3.773454875	6.285408742	1.22E-02	3.26E-02	
XLOC_015786	25504706	25504822	1	ENSSSCT00000032351	ENSSSCG00000022293	ENSSSCG00000022293	-0.615281073	3.68786612	7.381307759	6.59E-03	1.97E-02	
XLOC_016414	88029072	88029409	1	ENSSSCT00000004050	ENSSSCG00000003654	MACF1	-0.615261314	7.519033061	10.85770947	9.84E-04	3.91E-03	
XLOC_009629	41967526	41968967	1	ENSSSCT00000018140	ENSSSCG00000016661	sep-07	-0.615250899	7.342313108	6.981680286	8.23E-03	2.36E-02	
XLOC_007500	133604447	133605266	1	ENSSSCT00000017634	ENSSSCG00000016193	RQCD1	-0.614869401	6.483908527	10.46801657	1.21E-03	4.67E-03	
XLOC_016264	69840051	69840218	1	ENSSSCT00000003863	ENSSSCG00000003477	NECAP2	-0.614677912	6.468446147	11.08967094	8.68E-04	3.51E-03	
XLOC_000645	212192279	212192696	1	ENSSSCT00000005619	ENSSSCG00000005097	SNAPC1	-0.614439324	2.901309444	7.448845	6.35E-03	1.91E-02	
XLOC_006429	144290016	144290131	1	ENSSSCT00000011737	ENSSSCG00000010726	BUB3	-0.61428606	6.922869218	8.989429859	2.72E-03	9.28E-03	
XLOC_016516	125463272	125463526	1	CUFF.366.3	NA	FUBP1	-0.614231416	6.127477201	8.52038887	3.51E-03	1.16E-02	
XLOC_017938	54556147	54556362	1	ENSSSCT00000001995	ENSSSCG00000001780	FAH	-0.613557164	3.412208446	8.293944277	3.98E-03	1.28E-02	
XLOC_008207	55768410	55769045	1	ENSSSCT00000018501	ENSSSCG00000016991	DUSP1	-0.613478694	6.520300893	5.718091222	1.68E-02	4.25E-02	
XLOC_014327	108590354	108590806	1	ENSSSCT00000007303	ENSSSCG00000006665	SF3B4	-0.613016077	6.137503657	10.64419112	1.10E-03	4.31E-03	
XLOC_009063	44313983	44316806	1	ENSSSCT00000028045	ENSSSCG00000024284	ENSSSCG00000024284	-0.612845762	4.228187801	8.482100618	3.59E-03	1.18E-02	
XLOC_009064	44335610	44338433	1	ENSSSCT00000023753	ENSSSCG00000020908	ENSSSCG00000020908	-0.612845762	4.228187801	8.482100618	3.59E-03	1.18E-02	
XLOC_009777	5544493	5544694	1	ENSSSCT00000014176	ENSSSCG00000012969	FIBP	-0.612718399	5.819965986	10.94348981	9.39E-04	3.75E-03	
XLOC_011689	145910226	145911463	1	ENSSSCT00000015651	ENSSSCG00000014325	CDC23	-0.612688866	4.301389841	9.397087513	2.17E-03	7.67E-03	
XLOC_001657	181325531	181325657	1	ENSSSCT00000005449	ENSSSCG00000004938	DENND4A	-0.612388997	4.86048288	6.257877317	1.24E-02	3.30E-02	
XLOC_009907	13382309	13382675	1	ENSSSCT00000023703	ENSSSCG00000029059	SSRP1	-0.611788247	7.743117258	10.56778384	1.15E-03	4.47E-03	
XLOC_002220	15631374	15631517	1	ENSSSCT00000024654	ENSSSCG00000021310	ENSSSCG00000021310	-0.611616356	3.449376758	7.071600211	7.83E-03	2.27E-02	
XLOC_007176	34947026	34947523	1	ENSSSCT00000017131	ENSSSCG00000015731	ENSSSCG00000015731	-0.611564023	5.769839678	11.92541166	5.54E-04	2.38E-03	
XLOC_008319	18544603	18545073	1	ENSSSCT00000018300	ENSSSCG00000016809	DROSHA	-0.611343027	4.712006489	9.836588594	1.71E-03	6.29E-03	
XLOC_012079	38890996	38891061	1	ENSSSCT00000008703	ENSSSCG00000007941	C16ORF5	-0.611270282	6.07923985	9.451630579	2.11E-03	7.48E-03	
XLOC_009312	21049234	21049403	1	ENSSSCT00000018057	ENSSSCG00000016585	IMPDH1	-0.611140924	4.733204155	9.531964871	2.02E-03	7.22E-03	
XLOC_004946	211098174	211098411	1	ENSSSCT00000028889	ENSSSCG00000030480	DYRK1A	-0.610800774	6.661171027	10.21089565	1.40E-03	5.28E-03	
XLOC_003229	15083307	15083598	1	ENSSSCT00000018818	ENSSSCG00000017286	SMARCD2	-0.610770171	5.925433654	10.55624642	1.16E-03	4.49E-03	
XLOC_003904	23954339	23955314	1	ENSSSCT00000019073	ENSSSCG00000017519	MRPL10	-0.610528198	5.347211046	9.820410369	1.73E-03	6.34E-03	
XLOC_014937	70264406	70265337	1	ENSSSCT00000000817	ENSSSCG00000000753	WNK1	-0.610257483	7.50396066	10.54884816	1.16E-03	4.50E-03	
XLOC_022263	21699	21769	1	ENSSSCT00000006776	ENSSSCG00000006182	ENSSSCG00000006182	-0.609588147	9.598429081	8.456517744	3.64E-03	1.19E-02	
XLOC_019546	124317963	124318382	1	ENSSSCT00000010025	ENSSSCG00000023548	GSTCD	-0.609561848	3.052287354	6.447037222	1.11E-02	3.03E-02	
XLOC_019797	55108280	55109124	1	ENSSSCT00000009730	ENSSSCG00000008887	NAF1	-0.609551088	4.193696438	6.998888196	8.16E-03	2.34E-02	
XLOC_003364	24578874	24578906	1	ENSSSCT00000018950	ENSSSCG00000017408	STAT5A	-0.609090333	1.83881663	6.249264567	1.24E-02	3.31E-02	
XLOC_017801	29358811	29358919	1	ENSSSCT00000001627	ENSSSCG00000001464	ENSSSCG00000001464	-0.608059395	3.648345415	6.270729952	1.23E-02	3.28E-02	
XLOC_016149	56900114	56900146	1	ENSSSCT00000029899	ENSSSCG00000029696	ENSSSCG00000029696	-0.607791102	1.560030299	5.873515225	1.54E-02	3.95E-02	
XLOC_017482	135984034	135984312	1	ENSSSCT00000022489	ENSSSCG00000025672	RAVER2	-0.607503516	3.558678903	5.865629614	1.54E-02	3.96E-02	
XLOC_008575	15920503	15920554	1	ENSSSCT00000007716	ENSSSCG00000007047	MCM8	-0.607313687	3.64544985	8.385632178	3.78E-03	1.23E-02	
XLOC_009020	39663959	39665167	1	ENSSSCT00000007891	ENSSSCG00000007211	ZCCHC3	-0.607056815	2.630614795	7.250492832	7.09E-03	2.09E-02	
XLOC_005481	132132894	132133841	1	ENSSSCT00000012899	ENSSSCG00000011787	MAGEF1	-0.606288614	3.195509991	8.77164138	3.06E-03	1.03E-02	
XLOC_016148	56718236	56719477	1	ENSSSCT00000004406	ENSSSCG00000003984	ZNF134	-0.606117045	3.758289233	7.942270278	4.83E-03	1.52E-02	
XLOC_024092	47784223	47784816	1	ENSSSCT00000024353	ENSSSCG00000021934	OTUD5	-0.606107603	5.862028336	10.286999	1.34E-03	5.09E-03	
XLOC_005068	30802226	30803428	1	ENSSSCT00000012379	ENSSSCG00000011308	KIAA1143	-0.60599407	3.281288667	6.048685507	1.39E-02	3.64E-02	
XLOC_012097	40535339	40535672	1	ENSSSCT00000026356	ENSSSCG00000023315	THOC6	-0.605866115	5.195375972	8.594991991	3.37E-03	1.12E-02	
XLOC_008255	74198947	74199203	1	ENSSSCT00000018581	ENSSSCG00000017066	GEMIN5	-0.605634979	4.893904366	9.074601957	2.59E-03	8.91E-03	
XLOC_019135	129322112	129322456	1	ENSSSCT00000002808	ENSSSCG00000002529	RPS21	-0.605516427	6.401722763	6.798069846	9.13E-03	2.57E-02	
XLOC_012371	91976869	91977032	1	ENSSSCT00000024470	ENSSSCG00000030197	ENSSSCG00000030197	-0.605182513	7.741535836	7.903903656	4.93E-03	1.54E-02	
XLOC_015996	48439235	48439323	1	ENSSSCT00000026006	ENSSSCG00000024240	CCDC9	-0.605062513	6.100315628	8.162401741	4.28E-03	1.36E-02	
XLOC_016418	88636985	88637026	1	ENSSSCT00000004060	ENSSSCG00000003664	PPIE	-0.604851887	4.745333128	9.239246662	2.37E-03	8.25E-03	
XLOC_020969	22356133	22356424	1	ENSSSCT00000030954	ENSSSCG00000022594	ENSSSCG00000022594	-0.604765681	3.636999749	6.731344456	9.47E-03	2.65E-02	
XLOC_017407	103686535	103686558	1	ENSSSCT00000004116	ENSSSCG00000003716	SS18	-0.604672157	4.207691496	8.758562867	3.08E-03	1.03E-02	
XLOC_014117	89219513	89223321	1	ENSSSCT00000030933	ENSSSCG00000022396	BLZF1	-0.604666122	5.418290719	7.859404894	5.06E-03	1.57E-02	
XLOC_012365	90513400	90513687	1	ENSSSCT00000009197	ENSSSCG00000008400	CCDC104	-0.604245233	2.968003505	6.784874725	9.19E-03	2.59E-02	
XLOC_008112	21414092	21414340	1	ENSSSCT00000018322	ENSSSCG00000016827	BRIX1	-0.603948945	5.449029154	6.745384224	9.40E-03	2.64E-02	
XLOC_010136	60617975	60618043	1	ENSSSCT00000015141	ENSSSCG00000013862	MED26	-0.60358013	4.806544634	9.768047419	1.78E-03	6.49E-03	
XLOC_019105	122374850	122375401	1	ENSSSCT00000028542	ENSSSCG00000023966	ENSSSCG00000023966	-0.603321286	4.950804049	9.723667004	1.82E-03	6.62E-03	
XLOC_015719	12360130	12360280	1	ENSSSCT00000031098	ENSSSCG00000022668	ZFP1	-0.603319098	3.757450497	7.812110597	5.19E-03	1.61E-02	
XLOC_018064	80293068	80293115	1	ENSSSCT00000002230	ENSSSCG00000001992	RABGGTA	-0.602906382	4.365154199	8.653858856	3.26E-03	1.09E-02	
XLOC_022620	303	357	1	ENSSSCT00000030385	ENSSSCG00000021309	DNMT2	-0.602838062	2.799144802	6.720119705	9.53E-03	2.67E-02	
XLOC_015945	45530012	45530409	1	ENSSSCT00000003359	ENSSSCG00000029070	ENSSSCG00000029070	-0.602605228	4.259332187	7.849195425	5.08E-03	1.58E-02	
XLOC_007508	134300649	134300775	1	ENSSSCT00000017653	ENSSSCG00000016212	ANKZF1	-0.601672814	5.575991248	9.959085773	1.60E-03	5.94E-03	
XLOC_003848	20427179	20427585	1	ENSSSCT00000018934	ENSSSCG00000017394	TUBG1	-0.60160328	5.705058241	9.775584442	1.77E-03	6.47E-03	
XLOC_022198	13287	13347	1	ENSSSCT00000031791	ENSSSCG00000025450	ENSSSCG00000025450	-0.601497	2.631470599	5.446809926	1.96E-02	4.82E-02	
XLOC_024676	69086891	69087469	1	ENSSSCT00000013588	ENSSSCG00000012427	ENSSSCG00000012427	-0.601463924	5.746030016	6.15203922	1.31E-02	3.47E-02	
XLOC_014797	38556702	38556731	1	ENSSSCT00000000551	ENSSSCG00000000512	TBC1D15	-0.601261725	5.395524194	7.726853618	5.44E-03	1.67E-02	
XLOC_020574	101626621	101626869	1	ENSSSCT00000016762	ENSSSCG00000015387	TRA2A	-0.601062128	6.542190418	7.83933529	5.11E-03	1.59E-02	
XLOC_007133	3748134	3748224	1	ENSSSCT00000017066	ENSSSCG00000015668	ORC4	-0.600487341	4.594254939	6.570590348	1.04E-02	2.86E-02	
XLOC_018544	26944259	26945171	1	ENSSSCT00000028555	ENSSSCG00000023639	NRM	-0.600388722	3.848525105	8.875000918	2.89E-03	9.78E-03	
XLOC_017838	37191603	37191721	1	ENSSSCT00000001743	ENSSSCG00000001564	SRSF3	-0.600385081	7.983085652	6.491130344	1.08E-02	2.97E-02	
XLOC_012822	41380912	41381184	1	ENSSSCT00000008767	ENSSSCG00000007999	ENSSSCG00000007999	-0.600237362	3.301733847	5.573626297	1.82E-02	4.54E-02	
XLOC_014546	6520089	6520250	1	ENSSSCT00000000100	ENSSSCG00000000094	SUN2	-0.600222051	6.235881105	10.67759509	1.08E-03	4.25E-03	
XLOC_020635	120175501	120175630	1	ENSSSCT00000016832	ENSSSCG00000015450	ZNF786	-0.599949948	2.732065152	7.795826803	5.24E-03	1.62E-02	
XLOC_012266	62044712	62044821	1	ENSSSCT00000009015	ENSSSCG00000008232	RNF181	-0.599325575	4.770559448	7.63483215	5.73E-03	1.75E-02	
XLOC_007399	106832342	106832440	1	ENSSSCT00000017481	ENSSSCG00000016056	GLS	-0.599047822	7.846805558	8.392230134	3.77E-03	1.23E-02	
XLOC_022897	19070	19121	1	ENSSSCT00000023098	ENSSSCG00000021402	ENSSSCG00000021402	-0.598656558	3.944466134	7.226030859	7.19E-03	2.12E-02	
XLOC_024318	113392115	113393319	1	ENSSSCT00000023982	ENSSSCG00000022359	RNF113A	-0.598607774	3.934381261	9.209461663	2.41E-03	8.38E-03	
XLOC_021086	51060166	51064539	1	ENSSSCT00000016463	ENSSSCG00000015097	DDX6	-0.598374497	7.664767699	6.900739885	8.62E-03	2.46E-02	
XLOC_023060	16708	16790	1	ENSSSCT00000026139	ENSSSCG00000027169	ENOSF1	-0.598359978	6.44867152	9.018051263	2.67E-03	9.15E-03	
XLOC_001576	152297951	152298049	1	ENSSSCT00000005301	ENSSSCG00000004802	ENSSSCG00000004802	-0.597776031	3.998253054	5.766205463	1.63E-02	4.15E-02	
XLOC_005819	11483860	11484008	1	ENSSSCT00000010590	ENSSSCG00000009658	BNIP3L	-0.597727489	6.121179909	8.286158647	3.99E-03	1.29E-02	
XLOC_002982	18570454	18570571	1	ENSSSCT00000010294	ENSSSCG00000009395	SETDB2	-0.596722664	3.173902831	6.338898897	1.18E-02	3.19E-02	
XLOC_004095	49785576	49786827	1	ENSSSCT00000027674	ENSSSCG00000021821	MYO1C	-0.596117719	6.50822321	9.040009955	2.64E-03	9.05E-03	
XLOC_023277	9315	9359	1	CUFF.488.2	NA	CCDC137	-0.596059935	3.197788621	7.114899102	7.64E-03	2.23E-02	
XLOC_018403	10287341	10288648	1	ENSSSCT00000001150	ENSSSCG00000001056	RANBP9	-0.595891056	5.985749894	9.164244438	2.47E-03	8.57E-03	
XLOC_015745	16552313	16552905	1	ENSSSCT00000003059	ENSSSCG00000002762	TERF2	-0.5950924	5.947113342	10.76352857	1.04E-03	4.08E-03	
XLOC_003034	52159564	52162213	1	ENSSSCT00000010376	ENSSSCG00000009465	ENSSSCG00000009465	-0.594764313	3.671649475	6.496799342	1.08E-02	2.96E-02	
XLOC_009561	19802362	19802822	1	ENSSSCT00000018035	ENSSSCG00000016565	ZC3HC1	-0.594533746	4.319171212	8.943599522	2.78E-03	9.47E-03	
XLOC_019096	120287748	120289597	1	ENSSSCT00000002718	ENSSSCG00000002448	ENSSSCG00000002448	-0.59443544	5.417925932	9.494469013	2.06E-03	7.34E-03	
XLOC_011915	8145276	8145397	1	ENSSSCT00000024767	ENSSSCG00000024789	SRRT	-0.594091616	7.547940222	10.1641467	1.43E-03	5.40E-03	
XLOC_006086	55131300	55131577	1	ENSSSCT00000011098	ENSSSCG00000010137	RANBP1	-0.594035802	6.841609224	7.196406132	7.30E-03	2.15E-02	
XLOC_009999	35619281	35619677	1	ENSSSCT00000014564	ENSSSCG00000013336	CCDC34	-0.594016592	3.909372782	6.605685571	1.02E-02	2.81E-02	
XLOC_008448	56963967	56964354	1	ENSSSCT00000018510	ENSSSCG00000016998	NPM1	-0.593461624	9.005235664	7.850858339	5.08E-03	1.58E-02	
XLOC_012945	58263606	58266256	1	ENSSSCT00000008969	ENSSSCG00000008190	INPP4A	-0.593318741	5.705151697	10.42531619	1.24E-03	4.77E-03	
XLOC_006739	54512217	54512496	1	ENSSSCT00000011075	ENSSSCG00000010114	DGCR14	-0.593077506	4.33234751	9.161264056	2.47E-03	8.58E-03	
XLOC_011210	59504347	59506141	1	ENSSSCT00000015172	ENSSSCG00000013886	B3GNT3	-0.592967907	3.747373961	7.38035346	6.59E-03	1.97E-02	
XLOC_013699	106925462	106925700	1	ENSSSCT00000007256	ENSSSCG00000006622	POGZ	-0.592515127	5.738325118	9.829909633	1.72E-03	6.31E-03	
XLOC_016207	62363772	62363887	1	ENSSSCT00000003754	ENSSSCG00000003383	ZBTB48	-0.592434103	4.871809216	8.119778563	4.38E-03	1.39E-02	
XLOC_002583	37093897	37094846	1	ENSSSCT00000012026	ENSSSCG00000010987	UBAP2	-0.592334317	5.566682617	10.61850774	1.12E-03	4.36E-03	
XLOC_002936	4330672	4333460	1	ENSSSCT00000010193	ENSSSCG00000009305	GTF3A	-0.591738628	4.851587473	8.973935457	2.74E-03	9.33E-03	
XLOC_012088	40002954	40003136	1	ENSSSCT00000008718	ENSSSCG00000007955	CLUAP1	-0.591560027	1.956621492	5.509490505	1.89E-02	4.69E-02	
XLOC_022711	16414	16422	1	ENSSSCT00000023959	ENSSSCG00000026783	ENSSSCG00000026783	-0.591334316	3.341100553	8.040932474	4.57E-03	1.44E-02	
XLOC_018228	103818763	103819849	1	ENSSSCT00000002636	ENSSSCG00000002372	ENSSSCG00000002372	-0.5912674	6.086636674	9.532900328	2.02E-03	7.22E-03	
XLOC_012808	40632308	40632462	1	ENSSSCT00000008834	ENSSSCG00000008061	TCEB2	-0.591213459	6.509214933	5.968462034	1.46E-02	3.78E-02	
XLOC_012694	18359591	18362240	1	ENSSSCT00000008549	ENSSSCG00000007801	ZNF48	-0.590701437	3.432900015	7.172467599	7.40E-03	2.17E-02	
XLOC_022775	49319	49523	1	ENSSSCT00000016272	ENSSSCG00000014916	ENSSSCG00000014916	-0.59024124	2.669876305	6.883086663	8.70E-03	2.48E-02	
XLOC_007046	135884829	135885635	1	ENSSSCT00000011650	ENSSSCG00000010651	ABLIM1	-0.589719405	5.393835538	8.657233112	3.26E-03	1.08E-02	
XLOC_006738	54484073	54484971	1	ENSSSCT00000011071	ENSSSCG00000010110	ZNF74	-0.58928608	1.894558312	6.101655718	1.35E-02	3.55E-02	
XLOC_009373	44530655	44531192	1	ENSSSCT00000026958	ENSSSCG00000022464	KBTBD2	-0.589025044	5.66264618	9.191697982	2.43E-03	8.45E-03	
XLOC_008997	37461258	37461311	1	ENSSSCT00000007852	ENSSSCG00000007178	SNRPN	-0.588935729	6.295919224	8.482744899	3.59E-03	1.18E-02	
XLOC_005920	33898493	33898738	1	ENSSSCT00000010769	ENSSSCG00000009826	TCTN1	-0.588626851	2.633887814	6.924422884	8.50E-03	2.43E-02	
XLOC_012296	71865750	71865842	1	ENSSSCT00000009065	ENSSSCG00000008277	PCGF1	-0.588581287	2.310974353	6.124493152	1.33E-02	3.51E-02	
XLOC_012971	61921412	61925343	1	ENSSSCT00000024956	ENSSSCG00000027683	ENSSSCG00000027683	-0.588531018	4.964428063	9.127714394	2.52E-03	8.71E-03	
XLOC_011130	45426741	45427280	1	ENSSSCT00000014617	ENSSSCG00000013383	C11ORF58	-0.588322831	6.424235327	8.198651758	4.19E-03	1.34E-02	
XLOC_000699	227367650	227368116	1	ENSSSCT00000005703	ENSSSCG00000005173	HAUS6	-0.587748519	3.912747125	5.743575608	1.65E-02	4.19E-02	
XLOC_013149	113229601	113230615	1	ENSSSCT00000009313	ENSSSCG00000008510	LTBP1	-0.587426195	4.8304706	6.764078682	9.30E-03	2.61E-02	
XLOC_013411	45000113	45000338	1	ENSSSCT00000027714	ENSSSCG00000023609	TP53INP1	-0.587057754	6.703020296	7.988379233	4.71E-03	1.48E-02	
XLOC_007284	73887125	73887541	1	CUFF.176.2	NA	mars-07	-0.586952541	6.81001519	6.886003219	8.69E-03	2.47E-02	
XLOC_013864	136913190	136913291	1	ENSSSCT00000025161	ENSSSCG00000027251	CDC7	-0.586530981	3.662981803	5.703341972	1.69E-02	4.27E-02	
XLOC_021057	46236343	46236518	1	ENSSSCT00000016418	ENSSSCG00000015052	USP28	-0.586445418	3.722962447	6.858196057	8.82E-03	2.51E-02	
XLOC_012486	121668307	121668327	1	ENSSSCT00000009393	ENSSSCG00000008583	ITSN2	-0.586172991	5.869904753	9.335664752	2.25E-03	7.88E-03	
XLOC_017617	5024685	5024830	1	ENSSSCT00000001119	ENSSSCG00000001026	SNRNP48	-0.586115226	3.650519217	7.394255803	6.54E-03	1.96E-02	
XLOC_018636	34990224	34990608	1	ENSSSCT00000022833	ENSSSCG00000023160	NP_001177120.1	-0.585399352	2.765118131	6.866150298	8.78E-03	2.50E-02	
XLOC_020475	70909005	70909131	1	ENSSSCT00000023057	ENSSSCG00000023562	SNRPE	-0.585196314	6.233011389	7.004427726	8.13E-03	2.34E-02	
XLOC_001891	264874645	264878080	1	ENSSSCT00000005882	ENSSSCG00000005343	RNF38	-0.584974855	6.361825737	7.568615825	5.94E-03	1.81E-02	
XLOC_004358	30479442	30479609	1	ENSSSCT00000023792	ENSSSCG00000025739	C3orf23	-0.584930901	3.076493293	5.857818332	1.55E-02	3.98E-02	
XLOC_019299	32884279	32885390	1	ENSSSCT00000009619	ENSSSCG00000008792	N4BP2	-0.584896294	5.398297451	6.440446415	1.12E-02	3.03E-02	
XLOC_019564	128461097	128461981	1	ENSSSCT00000010044	ENSSSCG00000009172	PPP3CA	-0.584853051	3.461326989	7.164803613	7.43E-03	2.18E-02	
XLOC_019080	117008147	117012311	1	ENSSSCT00000002696	ENSSSCG00000002427	EML5	-0.584722803	5.374154334	7.07217723	7.83E-03	2.27E-02	
XLOC_007953	133367666	133368349	1	ENSSSCT00000031141	ENSSSCG00000029002	PNKD	-0.584700729	3.819153813	7.435985497	6.39E-03	1.92E-02	
XLOC_016835	40787609	40788068	1	ENSSSCT00000003215	ENSSSCG00000002910	ALKBH6	-0.584631651	4.009824687	5.685704245	1.71E-02	4.31E-02	
XLOC_006250	106806211	106808058	1	ENSSSCT00000011415	ENSSSCG00000010430	CSTF2T	-0.584558844	4.041207855	8.05674342	4.53E-03	1.43E-02	
XLOC_004964	216898157	216898544	1	ENSSSCT00000028839	ENSSSCG00000029627	PWP2	-0.584392302	5.161259369	8.370772829	3.81E-03	1.24E-02	
XLOC_014726	23800885	23801069	1	ENSSSCT00000026608	ENSSSCG00000026055	PRIM1	-0.584329743	3.830619255	5.764158944	1.64E-02	4.15E-02	
XLOC_003828	19330718	19333095	1	ENSSSCT00000018901	ENSSSCG00000017362	ATXN7L3	-0.584125621	6.287769014	10.8417617	9.92E-04	3.93E-03	
XLOC_016356	79381682	79381821	1	ENSSSCT00000028704	ENSSSCG00000030284	TRNAU1AP	-0.583529095	3.733158821	8.071266662	4.50E-03	1.42E-02	
XLOC_017330	85628892	85630642	1	ENSSSCT00000004033	ENSSSCG00000003637	MAP7D1	-0.583303311	6.411778838	9.447777818	2.11E-03	7.49E-03	
XLOC_008572	15141836	15142093	1	ENSSSCT00000023936	ENSSSCG00000030123	CDS2	-0.582832557	4.502994947	9.398175435	2.17E-03	7.67E-03	
XLOC_023141	1194	1528	1	ENSSSCT00000030661	ENSSSCG00000022778	CCDC101	-0.58232706	2.052191023	5.708613149	1.69E-02	4.26E-02	
XLOC_022710	13642	13723	1	ENSSSCT00000026538	ENSSSCG00000025646	ENSSSCG00000025646	-0.582261042	1.806940277	5.722197419	1.68E-02	4.24E-02	
XLOC_010839	5405034	5405560	1	ENSSSCT00000014167	ENSSSCG00000012961	BANF1	-0.581935968	7.363026476	9.847873364	1.70E-03	6.26E-03	
XLOC_000932	297444746	297445171	1	ENSSSCT00000023452	ENSSSCG00000023197	ENSSSCG00000023197	-0.581878597	5.298573723	9.823739058	1.72E-03	6.33E-03	
XLOC_000256	97888855	97888894	1	ENSSSCT00000004941	ENSSSCG00000004473	PHIP	-0.581875037	3.050055143	5.445114017	1.96E-02	4.82E-02	
XLOC_000043	11849147	11849294	1	ENSSSCT00000004493	ENSSSCG00000004064	ARID1B	-0.580840719	6.19552062	8.996256456	2.71E-03	9.24E-03	
XLOC_002730	7207278	7207467	1	ENSSSCT00000027994	ENSSSCG00000028065	ENSSSCG00000028065	-0.58065871	4.377868793	7.120043344	7.62E-03	2.22E-02	
XLOC_022580	16676	16769	1	ENSSSCT00000030614	ENSSSCG00000030353	NDE1	-0.580604359	2.089204025	6.059443023	1.38E-02	3.62E-02	
XLOC_013433	56577769	56577927	1	ENSSSCT00000025998	ENSSSCG00000025944	ENSSSCG00000025944	-0.57960635	3.229067228	6.306310341	1.20E-02	3.23E-02	
XLOC_020476	71059335	71059592	1	ENSSSCT00000016645	ENSSSCG00000015276	ETNK2	-0.578827354	3.348454284	5.665277409	1.73E-02	4.35E-02	
XLOC_014299	107151530	107152027	1	ENSSSCT00000007261	ENSSSCG00000006627	ZNF687	-0.578732427	5.812955329	7.448514153	6.35E-03	1.91E-02	
XLOC_001128	14015976	14017155	1	ENSSSCT00000004499	ENSSSCG00000004070	SCAF8	-0.578689504	5.666690439	8.948122193	2.78E-03	9.45E-03	
XLOC_017507	145679556	145681031	1	ENSSSCT00000004256	ENSSSCG00000003844	TTC4	-0.578592881	4.624102068	9.582262812	1.96E-03	7.05E-03	
XLOC_017393	99282273	99283932	1	ENSSSCT00000004100	ENSSSCG00000003701	SNRPD1	-0.578249667	6.289157587	6.245837935	1.24E-02	3.32E-02	
XLOC_021285	100217441	100219084	1	ENSSSCT00000016755	ENSSSCG00000015380	CDCA7L	-0.578219542	6.028896568	7.354682418	6.69E-03	1.99E-02	
XLOC_017624	7757026	7757207	1	ENSSSCT00000001135	ENSSSCG00000001041	PAK1IP1	-0.578199045	3.952018958	7.467536643	6.28E-03	1.89E-02	
XLOC_005271	73484189	73486085	1	ENSSSCT00000012661	ENSSSCG00000011569	TATDN2	-0.578085343	5.575724238	9.449821488	2.11E-03	7.48E-03	
XLOC_018850	69657148	69658527	1	ENSSSCT00000002187	ENSSSCG00000001955	SRP54	-0.577945133	6.856628509	7.597278596	5.85E-03	1.78E-02	
XLOC_010835	5189928	5189996	1	ENSSSCT00000014160	ENSSSCG00000012955	KLC2	-0.577792948	4.813869281	6.974781463	8.27E-03	2.37E-02	
XLOC_020219	19247964	19248964	1	ENSSSCT00000016257	ENSSSCG00000014902	ANKRD42	-0.577466046	3.031614197	7.492300839	6.20E-03	1.87E-02	
XLOC_015123	4545696	4546692	1	ENSSSCT00000031198	ENSSSCG00000028202	RANGAP1	-0.577379936	5.890549071	7.679962477	5.58E-03	1.71E-02	
XLOC_016925	46158727	46158956	1	ENSSSCT00000003392	ENSSSCG00000003055	XRCC1	-0.577204545	5.655281261	8.336778777	3.89E-03	1.26E-02	
XLOC_014305	107386809	107387375	1	ENSSSCT00000007272	ENSSSCG00000006636	GABPB2	-0.577049129	2.860413583	6.160019502	1.31E-02	3.46E-02	
XLOC_004473	44039516	44040138	1	ENSSSCT00000012556	ENSSSCG00000011474	PXK	-0.576752634	6.049448152	9.947647643	1.61E-03	5.97E-03	
XLOC_007270	67086569	67086965	1	ENSSSCT00000017279	ENSSSCG00000015868	ARL6IP6	-0.576700833	6.158327572	7.268852033	7.02E-03	2.07E-02	
XLOC_015793	26043347	26043557	1	ENSSSCT00000025518	ENSSSCG00000027470	ENSSSCG00000027470	-0.576694797	1.919233851	5.571608732	1.83E-02	4.54E-02	
XLOC_011858	4281221	4281399	1	ENSSSCT00000008316	ENSSSCG00000007577	KIAA0415	-0.576573503	6.921472411	7.005430474	8.13E-03	2.34E-02	
XLOC_008446	56725289	56728623	1	ENSSSCT00000028793	ENSSSCG00000022478	STK10	-0.57636762	6.181872851	11.07206125	8.76E-04	3.54E-03	
XLOC_010472	87506804	87507537	1	ENSSSCT00000015395	ENSSSCG00000014094	AGGF1	-0.576341732	6.110736953	6.930217286	8.48E-03	2.43E-02	
XLOC_013885	89449	89594	1	ENSSSCT00000006459	ENSSSCG00000005880	C8ORF33	-0.576207928	3.679883838	7.526961861	6.08E-03	1.84E-02	
XLOC_008243	70006228	70006551	1	ENSSSCT00000018555	ENSSSCG00000017042	UBLCP1	-0.575746027	6.166088951	6.62572646	1.01E-02	2.79E-02	
XLOC_017282	79952183	79953566	1	ENSSSCT00000003983	ENSSSCG00000003588	SRSF4	-0.575398336	7.011026574	9.711244017	1.83E-03	6.66E-03	
XLOC_023376	184312	184388	1	ENSSSCT00000032365	ENSSSCG00000025231	ENSSSCG00000025231	-0.57500673	2.96153194	6.882839246	8.70E-03	2.48E-02	
XLOC_024124	51409612	51410611	1	ENSSSCT00000013476	ENSSSCG00000012323	TSPYL2	-0.574878499	4.471917503	8.559046798	3.44E-03	1.14E-02	
XLOC_002905	86717325	86717379	1	ENSSSCT00000010488	ENSSSCG00000009567	RASA3	-0.574481952	4.984364282	8.71906864	3.15E-03	1.05E-02	
XLOC_013671	104636618	104636770	1	ENSSSCT00000007195	ENSSSCG00000006567	CRTC2	-0.574398887	5.431190762	8.401209471	3.75E-03	1.22E-02	
XLOC_021087	51178780	51184826	1	ENSSSCT00000016465	ENSSSCG00000015099	BCL9L	-0.57327935	6.444722791	9.059762695	2.61E-03	8.97E-03	
XLOC_020680	131679500	131680455	1	ENSSSCT00000016906	ENSSSCG00000015519	RASAL2	-0.573144295	3.906316684	8.027933449	4.61E-03	1.45E-02	
XLOC_006851	82127203	82129897	1	ENSSSCT00000022959	ENSSSCG00000023482	DNAJC9	-0.572993293	4.257365697	7.122281181	7.61E-03	2.22E-02	
XLOC_006173	81089430	81089571	1	ENSSSCT00000011258	ENSSSCG00000010286	ANAPC16	-0.572599044	6.097604636	8.229255016	4.12E-03	1.32E-02	
XLOC_002525	27675580	27676105	1	ENSSSCT00000031167	ENSSSCG00000024444	DDX59	-0.572591499	4.72261946	8.414961282	3.72E-03	1.21E-02	
XLOC_001836	248523793	248524782	1	ENSSSCT00000005779	ENSSSCG00000005245	FAM122A	-0.572288908	3.546133511	8.212923018	4.16E-03	1.33E-02	
XLOC_015784	25438878	25438896	1	ENSSSCT00000003072	ENSSSCG00000002774	FAM65A	-0.571995892	5.132554917	9.159752571	2.47E-03	8.58E-03	
XLOC_020971	22493189	22493837	1	ENSSSCT00000031507	ENSSSCG00000021210	C11ORF73	-0.571436351	3.643699146	6.440354498	1.12E-02	3.03E-02	
XLOC_010017	43235720	43235879	1	ENSSSCT00000029801	ENSSSCG00000025576	ENSSSCG00000025576	-0.570992116	2.34053473	5.582787378	1.81E-02	4.52E-02	
XLOC_005267	73202082	73202668	1	ENSSSCT00000012645	ENSSSCG00000011555	RPUSD3	-0.570323856	4.407028149	7.726965519	5.44E-03	1.67E-02	
XLOC_011903	7811252	7811697	1	ENSSSCT00000008404	ENSSSCG00000007664	AGFG2	-0.570242725	2.845382691	7.000566728	8.15E-03	2.34E-02	
XLOC_007893	114833587	114835186	1	ENSSSCT00000017515	ENSSSCG00000016087	TYW5	-0.569869535	3.403736599	6.292461874	1.21E-02	3.25E-02	
XLOC_023976	10549271	10549327	1	ENSSSCT00000013257	ENSSSCG00000012119	TMSB4X	-0.569137408	10.45224588	8.387804261	3.78E-03	1.23E-02	
XLOC_024909	143687111	143688164	1	ENSSSCT00000027724	ENSSSCG00000030421	GDI1	-0.569022638	7.701856028	8.618848772	3.33E-03	1.10E-02	
XLOC_016046	50435027	50435066	1	ENSSSCT00000003528	ENSSSCG00000003177	BCL2L12	-0.569020834	3.826516133	8.389664489	3.77E-03	1.23E-02	
XLOC_014515	3320873	3321066	1	ENSSSCT00000000038	ENSSSCG00000000036	PACSIN2	-0.568978908	7.549907557	10.12915694	1.46E-03	5.48E-03	
XLOC_013441	61763557	61763695	1	ENSSSCT00000006751	ENSSSCG00000006157	ENSSSCG00000006157	-0.567776222	1.701731697	5.807298251	1.60E-02	4.07E-02	
XLOC_004099	50027384	50027514	1	ENSSSCT00000019401	ENSSSCG00000017826	SMG6	-0.567131506	3.800947273	8.764325814	3.07E-03	1.03E-02	
XLOC_009562	20057527	20059541	1	ENSSSCT00000018036	ENSSSCG00000016566	NRF1	-0.566102944	4.493199589	8.600321243	3.36E-03	1.11E-02	
XLOC_003593	53661077	53661334	1	ENSSSCT00000019473	ENSSSCG00000017895	RABEP1	-0.56583417	3.900290012	6.632266403	1.00E-02	2.78E-02	
XLOC_010709	157292112	157292196	1	ENSSSCT00000015778	ENSSSCG00000014433	PCYOX1L	-0.565556784	5.093135001	5.622637367	1.77E-02	4.44E-02	
XLOC_022874	547	996	1	ENSSSCT00000030273	ENSSSCG00000028925	CEP95	-0.565151824	4.509898751	8.069100913	4.50E-03	1.42E-02	
XLOC_008777	52372654	52372757	1	ENSSSCT00000024080	ENSSSCG00000028245	TTPAL	-0.564950625	4.370137132	6.899198366	8.62E-03	2.46E-02	
XLOC_022501	28546	29558	1	ENSSSCT00000025696	ENSSSCG00000030225	TRA2B	-0.564721983	7.708154702	7.69727322	5.53E-03	1.69E-02	
XLOC_017278	79432404	79432892	1	ENSSSCT00000027861	ENSSSCG00000027530	TAF12	-0.564693834	4.410410615	7.348306524	6.71E-03	2.00E-02	
XLOC_015853	40194492	40194614	1	ENSSSCT00000003187	ENSSSCG00000002885	USF2	-0.564375572	6.650853737	9.44401951	2.12E-03	7.50E-03	
XLOC_022784	1937	2137	1	ENSSSCT00000028984	ENSSSCG00000030293	ENSSSCG00000030293	-0.564267771	4.077448077	6.30868014	1.20E-02	3.23E-02	
XLOC_013924	14948785	14949119	1	ENSSSCT00000006551	ENSSSCG00000005968	NSMCE2	-0.563870334	2.192737228	5.678571071	1.72E-02	4.33E-02	
XLOC_006154	77889105	77889355	1	ENSSSCT00000011212	ENSSSCG00000010243	CCAR1	-0.563868837	5.365168996	5.454828386	1.95E-02	4.80E-02	
XLOC_023419	49240	49678	1	ENSSSCT00000030372	ENSSSCG00000028408	ENSSSCG00000028408	-0.563199947	2.553381822	5.429320845	1.98E-02	4.86E-02	
XLOC_010789	494866	495000	1	ENSSSCT00000014053	ENSSSCG00000012857	CARS	-0.562633856	5.205499472	7.176608521	7.39E-03	2.16E-02	
XLOC_000472	155637550	155637736	1	ENSSSCT00000005325	ENSSSCG00000004823	ENSSSCG00000004823	-0.562268066	6.619164882	9.584259808	1.96E-03	7.05E-03	
XLOC_008979	36143507	36143771	1	ENSSSCT00000007814	ENSSSCG00000007142	PANK2	-0.561789222	4.457597723	8.244723116	4.09E-03	1.31E-02	
XLOC_008792	53640466	53640886	1	CUFF.206.2	NA	DNTTIP1	-0.561713398	6.743648636	6.829842527	8.96E-03	2.54E-02	
XLOC_018574	27993027	27994188	1	ENSSSCT00000001576	ENSSSCG00000001431	FKBPL	-0.561619472	1.920607478	5.569763335	1.83E-02	4.55E-02	
XLOC_019275	20646040	20646177	1	ENSSSCT00000028049	ENSSSCG00000027005	ENSSSCG00000027005	-0.561611277	2.513631136	5.855902675	1.55E-02	3.98E-02	
XLOC_009784	5865073	5865503	1	CUFF.223.3	NA	ENSSSCG00000012988	-0.561587044	7.937289095	8.071157559	4.50E-03	1.42E-02	
XLOC_014982	82757351	82757398	1	ENSSSCT00000000916	ENSSSCG00000000842	C12ORF41	-0.561503189	5.807712172	8.567254426	3.42E-03	1.13E-02	
XLOC_001895	266170974	266171187	1	ENSSSCT00000005889	ENSSSCG00000005350	FBXO10	-0.56127859	4.956235264	6.467845072	1.10E-02	3.00E-02	
XLOC_019955	112710129	112711688	1	ENSSSCT00000009980	ENSSSCG00000009113	METTL14	-0.560622408	5.213155424	7.303585851	6.88E-03	2.04E-02	
XLOC_004521	73159045	73159170	1	ENSSSCT00000012642	ENSSSCG00000011552	ARPC4	-0.56028649	6.534379576	7.380328867	6.59E-03	1.97E-02	
XLOC_010837	5351240	5351311	1	ENSSSCT00000014162	ENSSSCG00000012957	SF3B2	-0.560099811	7.838711039	9.613872159	1.93E-03	6.96E-03	
XLOC_009139	55850658	55851374	1	ENSSSCT00000008162	ENSSSCG00000007458	SRC3	-0.559907011	5.031708844	5.400175591	2.01E-02	4.92E-02	
XLOC_020684	132634649	132635000	1	ENSSSCT00000016913	ENSSSCG00000015525	TOR3A	-0.559816211	3.624336066	6.654822892	9.89E-03	2.75E-02	
XLOC_002689	75547614	75547766	1	ENSSSCT00000023947	ENSSSCG00000028602	ENSSSCG00000028602	-0.559324346	5.230511663	8.237918371	4.10E-03	1.32E-02	
XLOC_006147	77054006	77054417	1	ENSSSCT00000011202	ENSSSCG00000010235	SIRT1	-0.558994752	2.931829395	6.329452346	1.19E-02	3.20E-02	
XLOC_011563	92675095	92675291	1	ENSSSCT00000015437	ENSSSCG00000014133	RPS23	-0.558799183	9.134139705	7.149571017	7.50E-03	2.19E-02	
XLOC_017884	43714054	43714578	1	ENSSSCT00000001852	ENSSSCG00000001661	SRF	-0.558377983	6.195610722	9.2936583	2.30E-03	8.04E-03	
XLOC_006045	52782655	52782827	1	ENSSSCT00000011014	ENSSSCG00000010053	SPECC1L	-0.55786329	4.835335746	9.04028726	2.64E-03	9.05E-03	
XLOC_022411	20189	20341	1	ENSSSCT00000029593	ENSSSCG00000030682	TMEM57	-0.557533171	4.548021061	7.172524613	7.40E-03	2.17E-02	
XLOC_011920	9518708	9518882	1	ENSSSCT00000008425	ENSSSCG00000007684	PRKRIP1	-0.556916728	3.518423069	7.201235082	7.29E-03	2.14E-02	
XLOC_016384	82728285	82728343	1	ENSSSCT00000004007	ENSSSCG00000003612	EIF3I	-0.556822191	6.617643049	7.527031906	6.08E-03	1.84E-02	
XLOC_006787	65322103	65324635	1	ENSSSCT00000011158	ENSSSCG00000010192	RAB4A	-0.556724901	6.001452469	8.107437164	4.41E-03	1.40E-02	
XLOC_024758	103860295	103864839	1	ENSSSCT00000013749	ENSSSCG00000012574	AMMECR1	-0.556597889	4.666061641	6.093379748	1.36E-02	3.56E-02	
XLOC_008339	23672791	23672932	1	ENSSSCT00000018343	ENSSSCG00000016845	NUP155	-0.55649152	5.239485109	6.047287549	1.39E-02	3.64E-02	
XLOC_023535	109208	109368	1	ENSSSCT00000027103	ENSSSCG00000024466	ENSSSCG00000024466	-0.556409431	4.028808458	5.584901429	1.81E-02	4.51E-02	
XLOC_022553	1898	2108	1	ENSSSCT00000024814	ENSSSCG00000023099	ENSSSCG00000023099	-0.556390579	2.52889958	6.401922981	1.14E-02	3.09E-02	
XLOC_008414	47680489	47680809	1	ENSSSCT00000018460	ENSSSCG00000028231	RPL36A	-0.556311329	6.663567825	6.88714725	8.68E-03	2.47E-02	
XLOC_012526	135096584	135096734	1	ENSSSCT00000009453	ENSSSCG00000008641	ENSSSCG00000008641	-0.556280117	3.485012308	6.871269662	8.76E-03	2.49E-02	
XLOC_023088	4287	4643	1	ENSSSCT00000027720	ENSSSCG00000030045	PRMT5	-0.555906036	6.094610409	8.646851985	3.28E-03	1.09E-02	
XLOC_011684	145502990	145503020	1	ENSSSCT00000015648	ENSSSCG00000014322	HNRNPA0	-0.555675553	5.477662613	7.230489099	7.17E-03	2.11E-02	
XLOC_003615	54845282	54845314	1	ENSSSCT00000019521	ENSSSCG00000017937	PHF23	-0.554711874	4.967048626	8.961654487	2.76E-03	9.40E-03	
XLOC_015926	44655718	44656002	1	ENSSSCT00000003330	ENSSSCG00000002998	SNRPA	-0.554648053	5.999322005	6.177604079	1.29E-02	3.43E-02	
XLOC_013028	74712392	74712457	1	ENSSSCT00000027413	ENSSSCG00000023047	ENSSSCG00000023047	-0.554585291	5.719374275	7.125916592	7.60E-03	2.22E-02	
XLOC_010846	5565606	5567991	1	ENSSSCT00000014180	ENSSSCG00000012973	MUS81	-0.554565147	5.212212287	8.508564012	3.53E-03	1.16E-02	
XLOC_007743	59542891	59545894	1	ENSSSCT00000017240	ENSSSCG00000015832	MAK16	-0.554428631	6.230289965	6.702115143	9.63E-03	2.69E-02	
XLOC_016158	57686353	57686494	1	ENSSSCT00000004425	ENSSSCG00000004002	RPS5	-0.55380301	8.785676001	6.12783744	1.33E-02	3.51E-02	
XLOC_008495	74249275	74251209	1	ENSSSCT00000018582	ENSSSCG00000017067	CNOT8	-0.553627209	5.920264996	7.800610306	5.22E-03	1.62E-02	
XLOC_019396	71384055	71385672	1	ENSSSCT00000030261	ENSSSCG00000028466	UTP3	-0.553142983	4.810154982	7.003571703	8.13E-03	2.34E-02	
XLOC_006629	41433893	41435737	1	ENSSSCT00000010834	ENSSSCG00000009884	ENSSSCG00000009884	-0.55287472	3.693085953	6.572973942	1.04E-02	2.85E-02	
XLOC_008530	477175	478695	1	ENSSSCT00000025785	ENSSSCG00000020727	ENSSSCG00000020727	-0.552811304	4.393403502	5.634034167	1.76E-02	4.41E-02	
XLOC_008084	97773	98093	1	ENSSSCT00000018266	ENSSSCG00000024462	RPL36A	-0.552594409	6.664770366	6.783580718	9.20E-03	2.59E-02	
XLOC_022133	58663	59953	1	ENSSSCT00000028136	ENSSSCG00000024002	HMG20A	-0.552161987	3.64325378	6.456263591	1.11E-02	3.01E-02	
XLOC_021012	37620069	37622680	1	ENSSSCT00000016352	ENSSSCG00000014989	DCUN1D5	-0.552150774	5.082373591	6.191771631	1.28E-02	3.41E-02	
XLOC_017885	43726808	43727567	1	ENSSSCT00000030706	ENSSSCG00000030196	CUL9	-0.551851612	6.401714608	8.141572928	4.33E-03	1.38E-02	
XLOC_004200	55545614	55546037	1	ENSSSCT00000031070	ENSSSCG00000029679	TRAPPC1	-0.551793461	5.585586645	7.936592933	4.84E-03	1.52E-02	
XLOC_003009	26247798	26248013	1	ENSSSCT00000010342	ENSSSCG00000009435	NAA16	-0.551755519	3.846889567	5.698889614	1.70E-02	4.28E-02	
XLOC_023519	48812	48888	1	ENSSSCT00000032283	ENSSSCG00000023561	ABHD10	-0.551716952	3.71685569	6.333234659	1.18E-02	3.19E-02	
XLOC_010114	59065441	59065890	1	ENSSSCT00000015194	ENSSSCG00000013908	C19ORF60	-0.551175435	5.414693886	5.953861509	1.47E-02	3.81E-02	
XLOC_003408	27594683	27595489	1	ENSSSCT00000019154	ENSSSCG00000017593	UTP18	-0.550580124	4.529343773	6.331506913	1.19E-02	3.20E-02	
XLOC_002527	27882053	27882173	1	ENSSSCT00000031292	ENSSSCG00000021706	KIF21B	-0.55023966	4.699322595	6.802020141	9.11E-03	2.57E-02	
XLOC_001951	283049933	283053138	1	ENSSSCT00000006004	ENSSSCG00000005459	KIAA0368	-0.550183157	7.113987628	9.198098171	2.42E-03	8.43E-03	
XLOC_016922	46055241	46056594	1	ENSSSCT00000003379	ENSSSCG00000003042	RPS19	-0.549962431	9.763237874	7.386832352	6.57E-03	1.96E-02	
XLOC_023857	45210	45417	1	ENSSSCT00000006601	ENSSSCG00000006015	ENSSSCG00000006015	-0.549676073	5.100304661	6.918536397	8.53E-03	2.44E-02	
XLOC_009668	53426424	53427540	1	ENSSSCT00000018202	ENSSSCG00000016721	DBNL	-0.549470942	7.901013705	7.621691077	5.77E-03	1.76E-02	
XLOC_010922	9186048	9187302	1	ENSSSCT00000014291	ENSSSCG00000013074	RAB3IL1	-0.549459903	2.834452137	6.876268025	8.73E-03	2.48E-02	
XLOC_001145	18657400	18657796	1	ENSSSCT00000004539	ENSSSCG00000004104	ENSSSCG00000004104	-0.549393288	4.782876833	6.573913252	1.03E-02	2.85E-02	
XLOC_009779	5577568	5577875	1	ENSSSCT00000014182	ENSSSCG00000012974	CFL1	-0.549142361	9.296678989	7.318036812	6.83E-03	2.03E-02	
XLOC_023128	4597	5066	1	ENSSSCT00000029933	ENSSSCG00000024383	HAUS4	-0.549111246	4.122137909	6.824667377	8.99E-03	2.54E-02	
XLOC_006121	65082202	65082207	1	ENSSSCT00000011153	ENSSSCG00000010187	TAF5L	-0.548701142	5.32568792	8.258608822	4.06E-03	1.31E-02	
XLOC_002946	6284506	6284558	1	ENSSSCT00000027393	ENSSSCG00000022344	UBL3	-0.54817203	2.828852148	5.996253356	1.43E-02	3.73E-02	
XLOC_002947	6456359	6456411	1	ENSSSCT00000026872	ENSSSCG00000023265	UBL3	-0.54817203	2.828852148	5.996253356	1.43E-02	3.73E-02	
XLOC_005026	20892077	20892163	1	CUFF.88.2	NA	CLASP2	-0.548062465	4.973547896	6.406563853	1.14E-02	3.09E-02	
XLOC_020929	10692504	10694458	1	ENSSSCT00000016203	ENSSSCG00000014851	SLCO2B1	-0.547848946	5.907362279	8.236612928	4.11E-03	1.32E-02	
XLOC_006318	118887670	118887728	1	ENSSSCT00000011521	ENSSSCG00000010531	C10ORF28	-0.547175158	4.819601366	7.79779693	5.23E-03	1.62E-02	
XLOC_014665	20329597	20329671	1	ENSSSCT00000000309	ENSSSCG00000000288	HNRNPA1L2	-0.54714283	8.809362862	6.638676721	9.98E-03	2.77E-02	
XLOC_010576	135011813	135012467	1	ENSSSCT00000015564	ENSSSCG00000014244	PHAX	-0.546983592	5.806562287	6.374243149	1.16E-02	3.13E-02	
XLOC_010214	66642961	66643403	1	ENSSSCT00000015001	ENSSSCG00000013727	C19ORF43	-0.546894613	6.15484703	6.188038411	1.29E-02	3.41E-02	
XLOC_010776	164439	164643	1	ENSSSCT00000014037	ENSSSCG00000012842	RPLP2	-0.546745437	9.309975296	5.534437099	1.86E-02	4.63E-02	
XLOC_010215	66652109	66652220	1	ENSSSCT00000015000	ENSSSCG00000013726	TNPO2	-0.546479846	6.894896334	9.115657191	2.53E-03	8.75E-03	
XLOC_021541	39336	39517	1	ENSSSCT00000030409	ENSSSCG00000021380	UBXN7	-0.546388073	4.620159519	6.266092777	1.23E-02	3.29E-02	
XLOC_005244	59745951	59747406	1	ENSSSCT00000012605	ENSSSCG00000011518	SHQ1	-0.546074615	3.502847957	7.268891476	7.02E-03	2.07E-02	
XLOC_015970	46622441	46622455	1	ENSSSCT00000003407	ENSSSCG00000003070	ZNF45	-0.54605842	3.400935284	5.861710545	1.55E-02	3.97E-02	
XLOC_004233	59248381	59250682	1	ENSSSCT00000019609	ENSSSCG00000018014	ZNF18	-0.544402029	4.392833019	8.02043215	4.63E-03	1.46E-02	
XLOC_002486	15839612	15839740	1	ENSSSCT00000022867	ENSSSCG00000023971	H3F3A	-0.54307559	8.42213273	9.152780196	2.48E-03	8.61E-03	
XLOC_009597	29761129	29762607	1	ENSSSCT00000018098	ENSSSCG00000028280	ENSSSCG00000028280	-0.54269473	3.914140311	5.926337197	1.49E-02	3.85E-02	
XLOC_016427	90126978	90127138	1	ENSSSCT00000025318	ENSSSCG00000021738	PTPN2	-0.542502984	4.795887846	7.168062833	7.42E-03	2.17E-02	
XLOC_003551	49276143	49279320	1	ENSSSCT00000019382	ENSSSCG00000017809	ENSSSCG00000017809	-0.542455831	4.690160792	7.671886317	5.61E-03	1.71E-02	
XLOC_002436	74434	74832	1	ENSSSCT00000011812	ENSSSCG00000010796	UBFD1	-0.542146304	4.893368316	8.198487773	4.19E-03	1.34E-02	
XLOC_012972	62045388	62048603	1	ENSSSCT00000009016	ENSSSCG00000008233	TMEM150A	-0.54188465	3.215309083	6.325969904	1.19E-02	3.20E-02	
XLOC_000319	121502194	121502310	1	ENSSSCT00000028902	ENSSSCG00000025747	VPS13C	-0.541828213	4.571127906	5.589839094	1.81E-02	4.50E-02	
XLOC_019103	122186509	122187060	1	ENSSSCT00000002742	ENSSSCG00000002470	DDX24	-0.541565286	5.554308349	8.352464502	3.85E-03	1.25E-02	
XLOC_011465	77790468	77792606	1	ENSSSCT00000014676	ENSSSCG00000013432	MIDN	-0.541378924	6.653269207	7.397339843	6.53E-03	1.96E-02	
XLOC_009826	8315196	8315333	1	ENSSSCT00000029108	ENSSSCG00000022866	NXF1	-0.541131741	7.068645722	8.253494998	4.07E-03	1.31E-02	
XLOC_012303	72437844	72438003	1	ENSSSCT00000009086	ENSSSCG00000008297	TPRKB	-0.540981284	3.754317148	6.053732776	1.39E-02	3.63E-02	
XLOC_021792	47293	47426	1	ENSSSCT00000010466	ENSSSCG00000009548	ANKRD10	-0.540977079	5.498160515	8.28198228	4.00E-03	1.29E-02	
XLOC_003114	86582119	86582667	1	ENSSSCT00000010486	ENSSSCG00000009565	GAS6	-0.540337474	4.267137574	5.660975166	1.73E-02	4.36E-02	
XLOC_000393	141717295	141717938	1	ENSSSCT00000022579	ENSSSCG00000028089	ENSSSCG00000028089	-0.539778926	4.90069208	7.954983913	4.80E-03	1.51E-02	
XLOC_012939	55676567	55676581	1	ENSSSCT00000008947	ENSSSCG00000008170	RPL31	-0.539587804	8.419768788	7.531468804	6.06E-03	1.84E-02	
XLOC_005337	84520140	84521731	1	ENSSSCT00000012752	ENSSSCG00000011650	MSL2	-0.539183808	4.534022963	6.685502601	9.72E-03	2.71E-02	
XLOC_015082	110668544	110669284	1	ENSSSCT00000001062	ENSSSCG00000000972	TUBGCP6	-0.538869769	6.020273714	7.138976115	7.54E-03	2.20E-02	
XLOC_015044	95088441	95088906	1	ENSSSCT00000000998	ENSSSCG00000000914	BTG1	-0.538677507	7.053889174	7.613441735	5.79E-03	1.77E-02	
XLOC_023905	86211	89384	1	ENSSSCT00000026681	ENSSSCG00000023989	ENSSSCG00000023989	-0.53848582	4.293556383	7.428240921	6.42E-03	1.92E-02	
XLOC_008513	81582536	81584720	1	ENSSSCT00000018620	ENSSSCG00000017102	PAPD7	-0.538453027	5.931333062	7.378924123	6.60E-03	1.97E-02	
XLOC_010942	10456909	10457569	1	ENSSSCT00000014327	ENSSSCG00000013107	PRPF19	-0.538377954	7.069140061	8.206544788	4.17E-03	1.34E-02	
XLOC_013250	139857805	139858253	1	ENSSSCT00000028958	ENSSSCG00000025689	ENSSSCG00000025689	-0.538302165	4.392893555	6.444229277	1.11E-02	3.03E-02	
XLOC_022987	4852	5149	1	ENSSSCT00000014136	ENSSSCG00000012931	RBM4B	-0.537973939	5.408978011	8.715856493	3.15E-03	1.05E-02	
XLOC_019204	134379974	134380591	1	ENSSSCT00000002915	ENSSSCG00000002627	GSTA4	-0.537655748	3.229699811	5.884808075	1.53E-02	3.93E-02	
XLOC_010424	80528927	80529043	1	ENSSSCT00000015317	ENSSSCG00000014022	HNRNPH1	-0.537397216	8.284026206	7.07464285	7.82E-03	2.27E-02	
XLOC_022210	6985	7301	1	ENSSSCT00000023618	ENSSSCG00000020692	ENSSSCG00000020692	-0.537117708	5.12914125	5.722993435	1.67E-02	4.24E-02	
XLOC_011944	11113491	11113617	1	ENSSSCT00000008462	ENSSSCG00000007719	CLIP2	-0.536884374	2.82048358	6.124806477	1.33E-02	3.51E-02	
XLOC_004157	54281399	54281498	1	ENSSSCT00000019500	ENSSSCG00000017918	ARRB2	-0.536641954	5.007222815	7.771660937	5.31E-03	1.64E-02	
XLOC_023873	100687	101223	1	ENSSSCT00000023070	ENSSSCG00000027150	HTRA2	-0.536468244	4.308855313	6.797860526	9.13E-03	2.57E-02	
XLOC_017147	61999956	62000100	1	ENSSSCT00000003737	ENSSSCG00000003367	RPL22	-0.536217545	8.258094261	6.247699394	1.24E-02	3.31E-02	
XLOC_001297	72729327	72729779	1	ENSSSCT00000004800	ENSSSCG00000004344	ENSSSCG00000004344	-0.536146823	3.352499487	6.003094714	1.43E-02	3.72E-02	
XLOC_019483	93470097	93470516	1	ENSSSCT00000023729	ENSSSCG00000029920	ELF2	-0.536146554	5.534905199	7.289126158	6.94E-03	2.05E-02	
XLOC_003380	25770382	25770438	1	ENSSSCT00000025332	ENSSSCG00000020796	ENSSSCG00000020796	-0.535953913	5.78587421	6.863887652	8.80E-03	2.50E-02	
XLOC_007319	85205443	85205527	1	ENSSSCT00000017354	ENSSSCG00000015938	SSB	-0.535941119	7.369051142	5.445621311	1.96E-02	4.82E-02	
XLOC_006158	78086498	78087025	1	ENSSSCT00000011218	ENSSSCG00000010248	KIAA1279	-0.535789768	4.182613705	6.987704771	8.21E-03	2.36E-02	
XLOC_011411	74545286	74546598	1	ENSSSCT00000025001	ENSSSCG00000028034	ENSSSCG00000028034	-0.535042154	3.848937261	6.301206683	1.21E-02	3.24E-02	
XLOC_005130	34998036	34999759	1	ENSSSCT00000012456	ENSSSCG00000011378	CCDC71	-0.534264759	3.766070494	6.865164606	8.79E-03	2.50E-02	
XLOC_013887	176559	178918	1	ENSSSCT00000006469	ENSSSCG00000005890	ZNF7	-0.534025298	4.587924423	6.785200895	9.19E-03	2.59E-02	
XLOC_007117	153196047	153196182	1	ENSSSCT00000011787	ENSSSCG00000010773	TUBGCP2	-0.533971261	7.044235984	7.052219384	7.92E-03	2.29E-02	
XLOC_003627	55220418	55220656	1	ENSSSCT00000019534	ENSSSCG00000017950	TP53	-0.533757564	6.489257954	7.717490319	5.47E-03	1.68E-02	
XLOC_011169	55197471	55200043	1	ENSSSCT00000015268	ENSSSCG00000013978	ZNF672	-0.533722986	4.941923007	7.034020499	8.00E-03	2.31E-02	
XLOC_018115	83482372	83482803	1	ENSSSCT00000002392	ENSSSCG00000002138	OSGEP	-0.533602431	4.410906184	7.527302922	6.08E-03	1.84E-02	
XLOC_018632	34506319	34510052	1	ENSSSCT00000030529	ENSSSCG00000030668	C6ORF125	-0.533564111	6.355201605	7.277287395	6.98E-03	2.06E-02	
XLOC_017007	50603438	50603601	1	ENSSSCT00000003550	ENSSSCG00000003195	PNKP	-0.533240149	6.516191994	6.947275434	8.39E-03	2.41E-02	
XLOC_009669	53448350	53449294	1	ENSSSCT00000018203	ENSSSCG00000016722	UBE2D4	-0.53264067	3.860306425	6.93376105	8.46E-03	2.42E-02	
XLOC_004287	12164826	12164849	1	ENSSSCT00000009725	ENSSSCG00000008882	ENSSSCG00000008882	-0.532366422	7.859046299	6.584114984	1.03E-02	2.84E-02	
XLOC_006796	66478359	66480276	1	ENSSSCT00000011169	ENSSSCG00000010203	HNRNPF	-0.532202464	9.346584305	8.209644983	4.17E-03	1.33E-02	
XLOC_015995	48331035	48331265	1	ENSSSCT00000003450	ENSSSCG00000003111	SAE1	-0.531930448	7.06730987	7.536025886	6.05E-03	1.83E-02	
XLOC_006435	145709827	145709942	1	ENSSSCT00000011749	ENSSSCG00000010737	FAM175B	-0.531282796	5.182263424	7.911825708	4.91E-03	1.54E-02	
XLOC_011432	75780189	75783203	1	ENSSSCT00000014727	ENSSSCG00000013481	FZR1	-0.53127773	6.601178166	7.356316938	6.68E-03	1.99E-02	
XLOC_012040	29633734	29633787	1	ENSSSCT00000008633	ENSSSCG00000007878	PARN	-0.531144199	4.611055345	8.278108386	4.01E-03	1.29E-02	
XLOC_018844	68669714	68670573	1	ENSSSCT00000002178	ENSSSCG00000001946	MBIP	-0.530782257	4.740244596	5.672428507	1.72E-02	4.34E-02	
XLOC_016845	41631040	41631538	1	ENSSSCT00000003260	ENSSSCG00000002938	ZNF585A	-0.530042936	2.512949762	5.916576604	1.50E-02	3.87E-02	
XLOC_015911	43871538	43871671	1	ENSSSCT00000024602	ENSSSCG00000020817	RPS16	-0.529821221	8.98800972	6.279089243	1.22E-02	3.27E-02	
XLOC_023403	7198	7231	1	ENSSSCT00000031029	ENSSSCG00000022207	ENSSSCG00000022207	-0.529256393	5.793143832	7.386206601	6.57E-03	1.96E-02	
XLOC_011151	52047045	52048207	1	ENSSSCT00000014646	ENSSSCG00000013406	CTR9	-0.528673111	5.969182779	7.781884882	5.28E-03	1.63E-02	
XLOC_012132	41959478	41959543	1	ENSSSCT00000031806	ENSSSCG00000021560	UBE2I	-0.528121262	6.495362075	7.95309606	4.80E-03	1.51E-02	
XLOC_007597	152147091	152147967	1	ENSSSCT00000017790	ENSSSCG00000016336	ENSSSCG00000016336	-0.527927138	4.592106156	6.007472136	1.42E-02	3.71E-02	
XLOC_019132	128907875	128913422	1	ENSSSCT00000002804	ENSSSCG00000002525	TRAF3	-0.527257954	6.54086223	7.83212535	5.13E-03	1.59E-02	
XLOC_002802	26394101	26394220	1	ENSSSCT00000010348	ENSSSCG00000009441	SUGT1	-0.526189507	5.346278931	6.281050852	1.22E-02	3.27E-02	
XLOC_014627	17945518	17945884	1	ENSSSCT00000000253	ENSSSCG00000000234	GRASP	-0.526018284	3.292365976	5.392739133	2.02E-02	4.94E-02	
XLOC_014013	45137816	45139502	1	ENSSSCT00000006687	ENSSSCG00000006096	INTS8	-0.525812905	5.807249157	6.18149466	1.29E-02	3.42E-02	
XLOC_005912	32935062	32935301	1	ENSSSCT00000010755	ENSSSCG00000009812	ENSSSCG00000009812	-0.525607394	4.080278184	6.956934719	8.35E-03	2.39E-02	
XLOC_022643	66178	66229	1	ENSSSCT00000032055	ENSSSCG00000027603	ENSSSCG00000027603	-0.525557702	3.327653203	6.124509011	1.33E-02	3.51E-02	
XLOC_018401	9976369	9976842	1	ENSSSCT00000001147	ENSSSCG00000001053	TBC1D7	-0.525199893	4.824203472	7.708882581	5.49E-03	1.68E-02	
XLOC_006647	42990144	42991130	1	ENSSSCT00000010862	ENSSSCG00000009912	POP5	-0.525071873	5.036799981	5.596250575	1.80E-02	4.49E-02	
XLOC_002439	2543423	2544289	1	ENSSSCT00000011822	ENSSSCG00000010806	RGS2	-0.524688518	5.428077203	6.541542365	1.05E-02	2.89E-02	
XLOC_009340	29833815	29833997	1	ENSSSCT00000018096	ENSSSCG00000021652	ENSSSCG00000021652	-0.523769997	4.197108636	5.585988577	1.81E-02	4.51E-02	
XLOC_011993	18396310	18396516	1	ENSSSCT00000008539	ENSSSCG00000007791	CD2BP2	-0.523446266	5.993391617	8.034410288	4.59E-03	1.45E-02	
XLOC_008781	52794090	52794363	1	ENSSSCT00000008079	ENSSSCG00000007381	YWHAB	-0.522708584	9.216067515	8.106300211	4.41E-03	1.40E-02	
XLOC_021202	72739714	72742301	1	ENSSSCT00000028316	ENSSSCG00000020783	SLC41A1	-0.522542852	4.022184757	6.273417992	1.23E-02	3.28E-02	
XLOC_015498	66463609	66464399	1	ENSSSCT00000000758	ENSSSCG00000000696	NOP2	-0.522502122	5.507017159	6.959857406	8.34E-03	2.39E-02	
XLOC_004088	49602535	49604091	1	ENSSSCT00000030204	ENSSSCG00000030707	SKIP	-0.522388024	5.057936637	6.940108606	8.43E-03	2.41E-02	
XLOC_008769	51651198	51651218	1	ENSSSCT00000008060	ENSSSCG00000007364	IFT52	-0.522385892	3.870849647	6.697345858	9.66E-03	2.70E-02	
XLOC_003597	54017615	54017707	1	ENSSSCT00000019483	ENSSSCG00000017903	SPAG7	-0.522164968	5.983203393	7.109811215	7.67E-03	2.23E-02	
XLOC_020107	4723958	4724424	1	ENSSSCT00000016021	ENSSSCG00000014670	TRIM5	-0.522021874	7.950922328	7.599898135	5.84E-03	1.78E-02	
XLOC_017669	22187172	22187466	1	ENSSSCT00000001258	ENSSSCG00000022394	ENSSSCG00000022394	-0.521936924	4.784134976	6.831175957	8.96E-03	2.54E-02	
XLOC_010511	100736494	100736643	1	ENSSSCT00000028823	ENSSSCG00000026233	POLR3G	-0.521861696	3.569994076	5.502281968	1.90E-02	4.70E-02	
XLOC_024489	16493173	16493343	1	ENSSSCT00000013298	ENSSSCG00000012157	PHKA2	-0.521810742	2.836442035	5.843007968	1.56E-02	4.00E-02	
XLOC_006559	25860207	25862348	1	ENSSSCT00000010685	ENSSSCG00000009746	RAN	-0.521752479	8.238809509	6.821022385	9.01E-03	2.55E-02	
XLOC_020991	30788867	30789776	1	ENSSSCT00000016322	ENSSSCG00000014961	CWC15	-0.521681347	5.993522087	6.61881919	1.01E-02	2.79E-02	
XLOC_009295	19229658	19229888	1	ENSSSCT00000018023	ENSSSCG00000016553	COPG2	-0.520815483	5.732523446	7.307157321	6.87E-03	2.04E-02	
XLOC_011224	60987477	60989533	1	ENSSSCT00000015135	ENSSSCG00000013856	AP1M1	-0.520529824	6.82611564	7.260565356	7.05E-03	2.08E-02	
XLOC_017150	62103735	62104151	1	ENSSSCT00000003747	ENSSSCG00000003377	ACOT7	-0.520486325	5.505304213	5.649013405	1.75E-02	4.38E-02	
XLOC_001649	180681323	180682486	1	ENSSSCT00000005436	ENSSSCG00000004926	PDCD7	-0.520265196	4.99428387	7.115305208	7.64E-03	2.23E-02	
XLOC_006123	65175873	65176185	1	ENSSSCT00000011155	ENSSSCG00000010189	NUP133	-0.519113015	5.408708821	7.068535265	7.84E-03	2.27E-02	
XLOC_005974	43091928	43092231	1	ENSSSCT00000028269	ENSSSCG00000020716	UNC119B	-0.519011318	6.004043225	7.824704699	5.15E-03	1.60E-02	
XLOC_013896	610323	610743	1	ENSSSCT00000006497	ENSSSCG00000005917	HSF1	-0.51831089	5.624249093	5.457546807	1.95E-02	4.80E-02	
XLOC_011945	11276910	11277032	1	ENSSSCT00000008464	ENSSSCG00000007720	GTF2IRD1	-0.518186755	3.566385893	5.766319709	1.63E-02	4.15E-02	
XLOC_010909	8349628	8349850	1	ENSSSCT00000022560	ENSSSCG00000025571	POLR2G	-0.518038987	5.498718913	6.921089533	8.52E-03	2.44E-02	
XLOC_012909	48848334	48849992	1	ENSSSCT00000008899	ENSSSCG00000008123	ARID5A	-0.517954296	4.420262043	5.836244198	1.57E-02	4.02E-02	
XLOC_000717	241783024	241786341	1	ENSSSCT00000005736	ENSSSCG00000005204	RANBP6	-0.517939057	5.042297234	5.925966867	1.49E-02	3.85E-02	
XLOC_020434	59064169	59064402	1	ENSSSCT00000016597	ENSSSCG00000015231	DCPS	-0.517733776	4.767121389	6.513674525	1.07E-02	2.93E-02	
XLOC_011037	16400441	16401845	1	ENSSSCT00000014458	ENSSSCG00000013238	SLC39A13	-0.517128038	4.944572475	6.56864423	1.04E-02	2.86E-02	
XLOC_015777	25123700	25123925	1	ENSSSCT00000003085	ENSSSCG00000002787	E2F4	-0.516971732	5.521345423	7.504704935	6.15E-03	1.86E-02	
XLOC_011534	86324682	86326309	1	ENSSSCT00000015385	ENSSSCG00000014084	POC5	-0.516478203	4.338469285	5.795433748	1.61E-02	4.09E-02	
XLOC_015751	17198045	17198310	1	ENSSSCT00000003119	ENSSSCG00000002819	ARL2BP	-0.515528147	5.195870296	7.07760623	7.81E-03	2.27E-02	
XLOC_009513	8555431	8556689	1	ENSSSCT00000017956	ENSSSCG00000016492	AGK	-0.515294572	4.58176338	7.449753765	6.34E-03	1.91E-02	
XLOC_014900	65800934	65801032	1	ENSSSCT00000027869	ENSSSCG00000022925	SLC2A3	-0.515201751	5.27458168	5.522798835	1.88E-02	4.65E-02	
XLOC_022804	17443	18013	1	ENSSSCT00000032422	ENSSSCG00000029732	NCL	-0.514799678	8.546857625	6.286732466	1.22E-02	3.26E-02	
XLOC_010040	45084641	45084906	1	ENSSSCT00000014615	ENSSSCG00000013381	RPS13	-0.514624173	8.172807445	6.86725686	8.78E-03	2.50E-02	
XLOC_011419	75006589	75006719	1	ENSSSCT00000014745	ENSSSCG00000013499	CCDC94	-0.514537855	3.503170946	5.570251685	1.83E-02	4.55E-02	
XLOC_021315	113938223	113938532	1	ENSSSCT00000016801	ENSSSCG00000015423	DNAJC2	-0.513811683	5.421457802	5.744140857	1.65E-02	4.19E-02	
XLOC_001112	9420559	9421154	1	ENSSSCT00000004478	ENSSSCG00000004050	WTAP	-0.512581807	5.797952622	7.516310264	6.11E-03	1.85E-02	
XLOC_022313	439	639	1	ENSSSCT00000023268	ENSSSCG00000026092	SREBP-2	-0.512574605	7.632331406	7.218468866	7.22E-03	2.12E-02	
XLOC_015866	40601955	40602677	1	ENSSSCT00000003199	ENSSSCG00000002895	ENSSSCG00000002895	-0.512367898	6.921283335	7.46248303	6.30E-03	1.89E-02	
XLOC_007092	145686773	145686867	1	ENSSSCT00000030704	ENSSSCG00000023560	ENSSSCG00000023560	-0.512219766	3.988156586	6.359419035	1.17E-02	3.15E-02	
XLOC_010269	69815306	69815335	1	ENSSSCT00000014893	ENSSSCG00000013638	ILF3	-0.511975158	7.27974167	8.169877417	4.26E-03	1.36E-02	
XLOC_015984	47556754	47556834	1	ENSSSCT00000003439	ENSSSCG00000003100	CCDC61	-0.51191758	5.205102658	5.895517267	1.52E-02	3.91E-02	
XLOC_004208	55867071	55870548	1	ENSSSCT00000024863	ENSSSCG00000027528	TMEM107	-0.511707597	3.337543087	5.649838439	1.75E-02	4.38E-02	
XLOC_024148	58532203	58532323	1	ENSSSCT00000013522	ENSSSCG00000012365	MSN	-0.511695842	6.38838764	5.612688543	1.78E-02	4.46E-02	
XLOC_017996	62884182	62884370	1	ENSSSCT00000002105	ENSSSCG00000001880	SIN3A	-0.511691301	6.261479385	8.384309907	3.78E-03	1.23E-02	
XLOC_006927	99338081	99339608	1	ENSSSCT00000030692	ENSSSCG00000029662	RASSF4	-0.511138105	4.95594928	7.073040797	7.83E-03	2.27E-02	
XLOC_017371	92036189	92036374	1	ENSSSCT00000004080	ENSSSCG00000003682	ANKRD12	-0.511074909	5.756303319	5.415448327	2.00E-02	4.89E-02	
XLOC_013707	107425646	107425704	1	ENSSSCT00000007274	ENSSSCG00000006638	CDC42SE1	-0.509872613	6.14764157	7.17704252	7.38E-03	2.16E-02	
XLOC_009553	18593095	18593450	1	ENSSSCT00000018019	ENSSSCG00000016549	MKLN1	-0.509639368	4.878393205	7.508800154	6.14E-03	1.85E-02	
XLOC_010697	154039643	154039831	1	ENSSSCT00000015747	ENSSSCG00000014409	ENSSSCG00000014409	-0.50898583	5.578551541	5.535474676	1.86E-02	4.62E-02	
XLOC_010182	64748409	64748532	1	ENSSSCT00000015063	ENSSSCG00000013786	ZNF333	-0.50890226	3.769757105	6.107400989	1.35E-02	3.54E-02	
XLOC_001965	284828751	284830287	1	ENSSSCT00000006024	ENSSSCG00000005478	POLE3	-0.50872277	6.241031775	6.495658497	1.08E-02	2.96E-02	
XLOC_023828	237355	238204	1	ENSSSCT00000017678	ENSSSCG00000016235	ENSSSCG00000016235	-0.507929912	5.134393861	6.378919815	1.15E-02	3.12E-02	
XLOC_001168	28570438	28571017	1	ENSSSCT00000004581	ENSSSCG00000004145	C6ORF115	-0.506363169	6.100906447	6.061597346	1.38E-02	3.62E-02	
XLOC_022881	2013	3035	1	ENSSSCT00000031783	ENSSSCG00000023245	NONO	-0.506290686	8.333702095	7.546386853	6.01E-03	1.82E-02	
XLOC_020283	36990711	36990792	1	ENSSSCT00000023790	ENSSSCG00000027529	BIRC2	-0.506073509	5.98276664	5.785045579	1.62E-02	4.11E-02	
XLOC_017544	153408231	153409137	1	ENSSSCT00000004333	ENSSSCG00000003918	TOE1	-0.506009927	4.186854423	5.951666904	1.47E-02	3.81E-02	
XLOC_014260	104276241	104276635	1	ENSSSCT00000027198	ENSSSCG00000025849	ENSSSCG00000025849	-0.505557893	5.832326685	8.077910458	4.48E-03	1.42E-02	
XLOC_011456	77320039	77322081	1	ENSSSCT00000014690	ENSSSCG00000013446	SCAMP4	-0.505096808	5.686223605	6.335153194	1.18E-02	3.19E-02	
XLOC_006468	137245	138745	1	ENSSSCT00000010499	ENSSSCG00000009578	CDK20	-0.50458043	3.652505232	5.877304927	1.53E-02	3.94E-02	
XLOC_013019	72452689	72455345	1	ENSSSCT00000026747	ENSSSCG00000021579	ALMS1	-0.504406906	4.594649435	6.829334403	8.97E-03	2.54E-02	
XLOC_013098	97965675	97966334	1	ENSSSCT00000009224	ENSSSCG00000008423	PPP1R21	-0.50434324	4.475063985	6.142290515	1.32E-02	3.49E-02	
XLOC_015423	51068458	51069822	1	ENSSSCT00000023164	ENSSSCG00000020774	ENSSSCG00000020774	-0.50430173	3.720648997	5.680008205	1.72E-02	4.32E-02	
XLOC_017959	57871570	57871626	1	ENSSSCT00000030780	ENSSSCG00000027358	RPS17	-0.503890735	9.172539836	5.48866082	1.91E-02	4.73E-02	
XLOC_019277	21074672	21074828	1	ENSSSCT00000009587	ENSSSCG00000008762	STIM2	-0.503772627	5.093909725	6.827772278	8.98E-03	2.54E-02	
XLOC_003440	36033636	36033828	1	ENSSSCT00000019205	ENSSSCG00000017643	sep-04	-0.503181976	4.468318661	5.834338694	1.57E-02	4.02E-02	
XLOC_024370	127482187	127482507	1	ENSSSCT00000022638	ENSSSCG00000023062	HTATSF1	-0.503157725	5.806950448	7.469571269	6.28E-03	1.89E-02	
XLOC_016187	58615192	58615344	1	ENSSSCT00000032507	ENSSSCG00000027299	PANK4	-0.503048329	5.299313367	5.940243712	1.48E-02	3.83E-02	
XLOC_007598	152221998	152222168	1	ENSSSCT00000017794	ENSSSCG00000016339	ENSSSCG00000016339	-0.502153313	5.120255381	5.746835863	1.65E-02	4.19E-02	
XLOC_003403	27142942	27143176	1	ENSSSCT00000019110	ENSSSCG00000017555	LUC7L3	-0.502058935	7.340471571	5.796629377	1.61E-02	4.09E-02	
XLOC_012690	18201805	18202507	1	ENSSSCT00000008538	ENSSSCG00000007790	PRR14	-0.501514218	5.645295822	6.15156885	1.31E-02	3.47E-02	
XLOC_005879	29908985	29909090	1	ENSSSCT00000010698	ENSSSCG00000009758	DHX37	-0.501402021	4.915574929	6.322895077	1.19E-02	3.21E-02	
XLOC_020520	79173391	79173609	1	ENSSSCT00000016688	ENSSSCG00000015315	C7ORF64	-0.500252198	3.722846168	5.480154199	1.92E-02	4.75E-02	
XLOC_022782	840	964	1	ENSSSCT00000026724	ENSSSCG00000024197	USP48	-0.500232726	5.586652103	7.022040103	8.05E-03	2.32E-02	
XLOC_014268	104599236	104599261	1	ENSSSCT00000007185	ENSSSCG00000006558	RPS27	-0.497065755	8.383413997	5.82368659	1.58E-02	4.04E-02	
XLOC_006344	123007503	123007800	1	ENSSSCT00000011569	ENSSSCG00000010576	NOLC1	-0.496969309	6.881182272	6.362534889	1.17E-02	3.15E-02	
XLOC_014781	35775636	35775729	1	ENSSSCT00000000524	ENSSSCG00000000486	NUP107	-0.496832843	4.901641035	5.393571899	2.02E-02	4.94E-02	
XLOC_005709	207015271	207015821	1	ENSSSCT00000030581	ENSSSCG00000028377	CRYZL1	-0.496340643	4.59597887	5.437180193	1.97E-02	4.84E-02	
XLOC_014863	61139249	61139443	1	ENSSSCT00000000657	ENSSSCG00000000611	WBP11	-0.495936889	6.770125238	7.225452265	7.19E-03	2.12E-02	
XLOC_011688	145880841	145881433	1	ENSSSCT00000015653	ENSSSCG00000014327	BRD8	-0.495912313	5.980887628	7.526595537	6.08E-03	1.84E-02	
XLOC_012702	18607803	18611487	1	ENSSSCT00000024348	ENSSSCG00000023772	CD43	-0.495886064	4.672900698	6.048668703	1.39E-02	3.64E-02	
XLOC_002358	52848714	52848885	1	ENSSSCT00000024330	ENSSSCG00000026354	PRPF18	-0.495033751	4.912399981	5.662758916	1.73E-02	4.36E-02	
XLOC_009745	3744053	3744757	1	ENSSSCT00000014105	ENSSSCG00000012902	CDK2AP2	-0.494965215	6.826090801	5.845811777	1.56E-02	4.00E-02	
XLOC_004672	109282163	109282654	1	ENSSSCT00000031887	ENSSSCG00000030593	ENSSSCG00000030593	-0.494049596	5.121739031	6.662395781	9.85E-03	2.74E-02	
XLOC_018033	69799806	69800050	1	ENSSSCT00000002190	ENSSSCG00000001958	BAZ1A	-0.49386531	6.962343963	5.974989346	1.45E-02	3.77E-02	
XLOC_009421	55287036	55287126	1	ENSSSCT00000018219	ENSSSCG00000016737	PPIA	-0.49355014	9.366330854	5.816189655	1.59E-02	4.05E-02	
XLOC_013079	88020550	88021050	1	ENSSSCT00000009192	ENSSSCG00000008395	VRK2	-0.493448412	4.381821109	5.637825619	1.76E-02	4.41E-02	
XLOC_008113	21425596	21425947	1	CUFF.193.3	NA	DNAJC21	-0.492889376	5.601311005	7.030324001	8.01E-03	2.31E-02	
XLOC_023085	53151	53191	1	ENSSSCT00000032041	ENSSSCG00000020899	CDC16	-0.492517659	4.990573038	6.329262147	1.19E-02	3.20E-02	
XLOC_000988	303892886	303892977	1	ENSSSCT00000023659	ENSSSCG00000024341	USP20	-0.491769332	5.600527783	5.37874658	2.04E-02	4.98E-02	
XLOC_022409	10295	10473	1	ENSSSCT00000023644	ENSSSCG00000028640	HNRNPC	-0.491285408	8.383419298	5.803770958	1.60E-02	4.08E-02	
XLOC_007911	117833861	117834910	1	ENSSSCT00000017547	ENSSSCG00000016116	WDR12	-0.491270488	4.62720288	5.471080549	1.93E-02	4.77E-02	
XLOC_008719	43403291	43403503	1	ENSSSCT00000007970	ENSSSCG00000007285	GGT7	-0.491116119	4.09232173	6.043329835	1.40E-02	3.65E-02	
XLOC_011908	7974103	7974199	1	ENSSSCT00000025244	ENSSSCG00000021890	GNB2	-0.490872143	6.227824728	6.420617507	1.13E-02	3.06E-02	
XLOC_020701	137052344	137052481	1	CUFF.429.2	NA	SMG7	-0.489928121	6.023866496	6.797265347	9.13E-03	2.57E-02	
XLOC_014239	103060063	103061557	1	ENSSSCT00000007130	ENSSSCG00000006510	ENSSSCG00000006510	-0.489627642	5.079198833	7.09182404	7.74E-03	2.25E-02	
XLOC_017787	27818550	27819403	1	ENSSSCT00000001559	ENSSSCG00000001420	EHMT2	-0.489330055	6.532227075	6.275265152	1.22E-02	3.27E-02	
XLOC_009209	3230275	3231177	1	ENSSSCT00000025847	ENSSSCG00000025221	ENSSSCG00000025221	-0.489314072	5.089749327	6.496360561	1.08E-02	2.96E-02	
XLOC_011408	73822610	73822914	1	ENSSSCT00000014769	ENSSSCG00000013522	SAFB	-0.488676403	7.675238613	7.259125692	7.05E-03	2.08E-02	
XLOC_004274	4373099	4373131	1	ENSSSCT00000031920	ENSSSCG00000029811	PLCL2	-0.488274377	5.195240688	5.72571943	1.67E-02	4.23E-02	
XLOC_013888	373313	373871	1	ENSSSCT00000024606	ENSSSCG00000030451	LRRC14	-0.488164802	4.762306609	5.456229192	1.95E-02	4.80E-02	
XLOC_003351	23785575	23786165	1	ENSSSCT00000019068	ENSSSCG00000017514	KPNB1	-0.487891262	8.175327586	5.59833064	1.80E-02	4.49E-02	
XLOC_008838	64083556	64084113	1	ENSSSCT00000008203	ENSSSCG00000007494	CSTF1	-0.487863873	5.07579811	6.746435143	9.39E-03	2.64E-02	
XLOC_018208	100611272	100611290	1	ENSSSCT00000002590	ENSSSCG00000002328	MED6	-0.487781967	3.800481648	5.497411543	1.90E-02	4.71E-02	
XLOC_018082	81107079	81107119	1	ENSSSCT00000002259	ENSSSCG00000002020	ENSSSCG00000002020	-0.487638337	4.376032172	6.114742992	1.34E-02	3.53E-02	
XLOC_014163	97145766	97146155	1	ENSSSCT00000006971	ENSSSCG00000006362	USP21	-0.486548911	4.816137119	6.93119419	8.47E-03	2.43E-02	
XLOC_016776	25643317	25645070	1	ENSSSCT00000027161	ENSSSCG00000030295	ENSSSCG00000030295	-0.485490974	6.382387342	5.563058226	1.83E-02	4.56E-02	
XLOC_011998	18691930	18692231	1	ENSSSCT00000029453	ENSSSCG00000021845	ATXN2L	-0.485381363	7.752762171	6.277560809	1.22E-02	3.27E-02	
XLOC_005991	44769220	44769578	1	ENSSSCT00000010898	ENSSSCG00000009946	SART3	-0.484522084	6.538622963	7.221997353	7.20E-03	2.12E-02	
XLOC_017893	44201545	44201643	1	ENSSSCT00000025564	ENSSSCG00000029217	ENSSSCG00000029217	-0.483647937	3.660474245	5.65800254	1.74E-02	4.37E-02	
XLOC_020054	71142	71253	1	ENSSSCT00000032233	ENSSSCG00000022070	ZNF143	-0.483523287	4.831600525	6.999690526	8.15E-03	2.34E-02	
XLOC_020341	49743901	49744004	1	ENSSSCT00000016446	ENSSSCG00000015080	CEP164	-0.483228252	4.749703877	6.490115748	1.08E-02	2.97E-02	
XLOC_000999	305377245	305377446	1	ENSSSCT00000006285	ENSSSCG00000005715	PRRC2B	-0.483174614	7.924148801	7.004622797	8.13E-03	2.34E-02	
XLOC_003297	20671168	20671307	1	ENSSSCT00000018947	ENSSSCG00000017402	STAT5A	-0.4830011	4.354017406	6.027286052	1.41E-02	3.68E-02	
XLOC_024175	64829676	64830611	1	ENSSSCT00000027814	ENSSSCG00000024163	ZMYM3	-0.482934679	4.277571061	5.66920513	1.73E-02	4.35E-02	
XLOC_016035	50293762	50293801	1	ENSSSCT00000003516	ENSSSCG00000003166	RPL13A	-0.482760529	9.757666668	5.904829846	1.51E-02	3.89E-02	
XLOC_015622	92232225	92233363	1	ENSSSCT00000000984	ENSSSCG00000000900	VEZT	-0.482315069	4.977167098	5.820006644	1.58E-02	4.05E-02	
XLOC_003775	12130797	12131185	1	ENSSSCT00000018788	ENSSSCG00000017259	PRKAR1A	-0.482183239	7.245676097	6.792846944	9.15E-03	2.58E-02	
XLOC_013879	143236722	143237074	1	ENSSSCT00000007607	ENSSSCG00000025691	BCL10	-0.482085574	5.716222279	6.246690472	1.24E-02	3.32E-02	
XLOC_012538	140517160	140517225	1	ENSSSCT00000029433	ENSSSCG00000027353	ENSSSCG00000027353	-0.481786149	9.711286558	5.489635789	1.91E-02	4.73E-02	
XLOC_017154	62328372	62331663	1	ENSSSCT00000027328	ENSSSCG00000030253	NOL9	-0.481554137	6.269618075	6.811442836	9.06E-03	2.56E-02	
XLOC_009530	11518559	11520834	1	ENSSSCT00000017986	ENSSSCG00000016518	TRIM24	-0.481240592	4.733546072	5.401867719	2.01E-02	4.92E-02	
XLOC_007954	133377438	133377462	1	ENSSSCT00000017625	ENSSSCG00000016185	ARPC2	-0.480844815	7.745510974	7.361958152	6.66E-03	1.98E-02	
XLOC_008439	55580786	55581128	1	ENSSSCT00000018499	ENSSSCG00000016989	RPL26L1	-0.480481029	5.673990081	6.230818879	1.26E-02	3.34E-02	
XLOC_018227	103783793	103783853	1	ENSSSCT00000022853	ENSSSCG00000021442	FCF1	-0.480139558	5.027760905	5.850132527	1.56E-02	3.99E-02	
XLOC_007542	144908676	144909267	1	ENSSSCT00000017707	ENSSSCG00000016262	SP140	-0.479871666	6.60242931	5.957646548	1.47E-02	3.80E-02	
XLOC_002908	86858326	86858718	1	ENSSSCT00000010491	ENSSSCG00000009570	MPHOSPH8	-0.479399638	6.74808684	7.205526885	7.27E-03	2.14E-02	
XLOC_009824	8276732	8276834	1	ENSSSCT00000027556	ENSSSCG00000028025	WDR74	-0.478705949	4.655183406	5.504844874	1.90E-02	4.70E-02	
XLOC_021844	248571	249088	1	ENSSSCT00000007455	ENSSSCG00000006807	HBXIP	-0.47825854	4.964755616	6.815072739	9.04E-03	2.55E-02	
XLOC_018067	80351724	80351741	1	ENSSSCT00000031868	ENSSSCG00000028143	NEDD8	-0.477220885	4.374639863	6.024968401	1.41E-02	3.68E-02	
XLOC_011913	8129944	8130092	1	ENSSSCT00000027748	ENSSSCG00000023619	SLC12A9	-0.476648735	5.58406866	5.510734599	1.89E-02	4.68E-02	
XLOC_014274	104887405	104890468	1	ENSSSCT00000030235	ENSSSCG00000022107	CHTOP	-0.476244932	7.25820794	6.76250823	9.31E-03	2.62E-02	
XLOC_005947	40541835	40542001	1	ENSSSCT00000010816	ENSSSCG00000009868	RBM19	-0.476208889	5.271164563	6.28598528	1.22E-02	3.26E-02	
XLOC_000980	303275683	303275714	1	ENSSSCT00000006230	ENSSSCG00000005667	NUP188	-0.475862501	6.710309614	6.757021188	9.34E-03	2.62E-02	
XLOC_023217	5549	5776	1	ENSSSCT00000023385	ENSSSCG00000027971	RFXANK	-0.475425038	5.397660313	6.107424985	1.35E-02	3.54E-02	
XLOC_022596	19187	20065	1	ENSSSCT00000007848	ENSSSCG00000007174	ORF	-0.475050155	6.950021661	6.139252097	1.32E-02	3.49E-02	
XLOC_019218	918502	918627	1	ENSSSCT00000009507	ENSSSCG00000008690	RNF4	-0.474191303	6.393840562	6.430806302	1.12E-02	3.05E-02	
XLOC_012460	118499106	118499206	1	ENSSSCT00000009353	ENSSSCG00000008548	SUPT7L	-0.474043713	4.97864812	5.831756929	1.57E-02	4.02E-02	
XLOC_010448	83139729	83140054	1	ENSSSCT00000032480	ENSSSCG00000029577	NOP16	-0.473681372	5.039150561	5.897915813	1.52E-02	3.91E-02	
XLOC_011402	73691742	73691785	1	ENSSSCT00000014780	ENSSSCG00000013533	RANBP3	-0.473658715	4.951514368	5.916489108	1.50E-02	3.87E-02	
XLOC_000362	134599618	134599697	1	ENSSSCT00000005121	ENSSSCG00000004636	TRPM7	-0.472409815	6.793188462	5.715608681	1.68E-02	4.25E-02	
XLOC_006668	46976810	46977217	1	ENSSSCT00000010917	ENSSSCG00000009962	TFIP11	-0.472376189	5.556344154	6.667835895	9.82E-03	2.73E-02	
XLOC_002673	70943162	70943702	1	ENSSSCT00000012186	ENSSSCG00000011134	RBM17	-0.471553677	5.748156715	6.9275722	8.49E-03	2.43E-02	
XLOC_013645	103335545	103335743	1	ENSSSCT00000007139	ENSSSCG00000006519	CLK2	-0.471308963	6.41715471	5.941033916	1.48E-02	3.83E-02	
XLOC_005822	12242679	12242759	1	ENSSSCT00000010596	ENSSSCG00000009664	PTK2B	-0.471116659	6.777129118	6.814787519	9.04E-03	2.55E-02	
XLOC_009129	53876961	53879022	1	ENSSSCT00000008142	ENSSSCG00000007438	NCOA5	-0.470575804	6.132915763	6.544292395	1.05E-02	2.89E-02	
XLOC_012911	49088341	49088508	1	ENSSSCT00000023488	ENSSSCG00000024928	ENSSSCG00000024928	-0.470512888	5.169511962	6.714843223	9.56E-03	2.67E-02	
XLOC_016398	83589105	83589317	1	ENSSSCT00000024539	ENSSSCG00000025344	PHC2	-0.470414125	6.576085004	6.220899672	1.26E-02	3.36E-02	
XLOC_008071	155006592	155006653	1	ENSSSCT00000017833	ENSSSCG00000016378	PASK	-0.470023233	4.28693205	5.473148029	1.93E-02	4.76E-02	
XLOC_013409	43554239	43555015	1	ENSSSCT00000006681	ENSSSCG00000006090	MTERFD1	-0.468921312	4.714430658	6.028890127	1.41E-02	3.67E-02	
XLOC_017628	8920530	8920885	1	ENSSSCT00000001143	ENSSSCG00000001049	HIVEP1	-0.468399422	5.346114344	6.41958744	1.13E-02	3.07E-02	
XLOC_013177	118538963	118540963	1	ENSSSCT00000009350	ENSSSCG00000008545	ZNF512	-0.468372299	4.853139822	5.459193771	1.95E-02	4.79E-02	
XLOC_006085	55110363	55111576	1	ENSSSCT00000011096	ENSSSCG00000010135	DGCR8	-0.468308371	6.724242042	6.69525062	9.67E-03	2.70E-02	
XLOC_008805	54610072	54610372	1	ENSSSCT00000008156	ENSSSCG00000007452	TP53RK	-0.468128493	3.820101969	5.754360089	1.64E-02	4.17E-02	
XLOC_013624	102435695	102435725	1	ENSSSCT00000007106	ENSSSCG00000006487	CCT3	-0.466721308	7.771185966	6.448418989	1.11E-02	3.03E-02	
XLOC_011912	8065530	8065639	1	ENSSSCT00000008409	ENSSSCG00000007669	ENSSSCG00000007669	-0.466295928	7.000601742	5.460764269	1.94E-02	4.79E-02	
XLOC_011492	80539960	80541631	1	ENSSSCT00000015318	ENSSSCG00000014023	RUFY1	-0.466029545	5.743478711	6.670370004	9.80E-03	2.73E-02	
XLOC_009802	6524030	6524060	1	ENSSSCT00000014232	ENSSSCG00000013021	SF1	-0.465007169	7.327239284	6.082521462	1.37E-02	3.58E-02	
XLOC_012639	10460754	10462052	1	ENSSSCT00000030732	ENSSSCG00000027342	BAZ1B	-0.464896688	7.15929979	7.041073428	7.97E-03	2.30E-02	
XLOC_016015	49394075	49394556	1	ENSSSCT00000024369	ENSSSCG00000023377	EMP3	-0.464723798	4.444733218	5.756807509	1.64E-02	4.17E-02	
XLOC_011724	149363258	149363403	1	ENSSSCT00000015724	ENSSSCG00000014387	DIAPH1	-0.464620264	6.688695445	6.136961503	1.32E-02	3.49E-02	
XLOC_022233	230	362	1	ENSSSCT00000027184	ENSSSCG00000025780	HMGXB4	-0.463027754	4.986945976	6.072518612	1.37E-02	3.60E-02	
XLOC_021650	215746	215798	1	ENSSSCT00000002574	ENSSSCG00000002312	SRSF5	-0.461583933	6.534574834	5.436011735	1.97E-02	4.84E-02	
XLOC_013654	103588676	103588973	1	ENSSSCT00000007162	ENSSSCG00000006540	PYGO2	-0.461083921	6.537712554	6.31001316	1.20E-02	3.23E-02	
XLOC_016351	79123550	79123728	1	ENSSSCT00000028982	ENSSSCG00000028973	MED18	-0.46092769	3.826729914	5.467630205	1.94E-02	4.77E-02	
XLOC_008745	46278635	46278776	1	ENSSSCT00000024027	ENSSSCG00000021553	ENSSSCG00000021553	-0.46075309	3.949367736	5.416962529	1.99E-02	4.89E-02	
XLOC_021433	139932934	139933294	1	ENSSSCT00000016969	ENSSSCG00000015576	TPR	-0.459380381	7.225781163	6.284469081	1.22E-02	3.26E-02	
XLOC_015347	24392768	24393809	1	ENSSSCT00000027063	ENSSSCG00000026498	ENSSSCG00000026498	-0.458934199	5.706513191	5.979749513	1.45E-02	3.76E-02	
XLOC_018894	80862737	80864578	1	ENSSSCT00000002255	ENSSSCG00000002016	THTPA	-0.458824384	4.744459338	6.027351163	1.41E-02	3.68E-02	
XLOC_005708	207005112	207005249	1	ENSSSCT00000029073	ENSSSCG00000027089	DONSON	-0.458625419	5.221613188	6.146702136	1.32E-02	3.48E-02	
XLOC_011725	149475382	149476413	1	ENSSSCT00000015725	ENSSSCG00000014388	HDAC3	-0.458300197	6.086946104	6.132584903	1.33E-02	3.50E-02	
XLOC_017804	29760969	29761200	1	ENSSSCT00000001642	ENSSSCG00000001474	RXRB	-0.456732277	5.700722458	6.078205655	1.37E-02	3.59E-02	
XLOC_003672	62221542	62221817	1	ENSSSCT00000029947	ENSSSCG00000021252	FAM211A	-0.455670487	6.653923585	5.527336479	1.87E-02	4.64E-02	
XLOC_024343	122248045	122248144	1	ENSSSCT00000013835	ENSSSCG00000012654	ENSSSCG00000012654	-0.45407819	5.953587208	6.153012943	1.31E-02	3.47E-02	
XLOC_010158	61827882	61828015	1	ENSSSCT00000027972	ENSSSCG00000022227	BRD4	-0.453940689	7.246505691	5.733622326	1.66E-02	4.21E-02	
XLOC_013874	139748001	139748102	1	ENSSSCT00000007587	ENSSSCG00000006926	GTF2B	-0.453562548	4.695237896	6.266390601	1.23E-02	3.29E-02	
XLOC_018210	101270247	101271744	1	ENSSSCT00000002595	ENSSSCG00000002332	SIPA1L1	-0.453063458	5.759385517	6.136415724	1.32E-02	3.49E-02	
XLOC_008730	44163959	44164189	1	ENSSSCT00000025637	ENSSSCG00000022165	ENSSSCG00000022165	-0.45208983	4.788288951	5.553704897	1.84E-02	4.58E-02	
XLOC_014740	24368786	24368941	1	ENSSSCT00000023666	ENSSSCG00000021493	SHMT2	-0.451821527	5.290980024	5.493016524	1.91E-02	4.72E-02	
XLOC_016586	148923988	148924091	1	ENSSSCT00000004289	ENSSSCG00000003877	FAF1	-0.450918509	5.471451774	6.208668132	1.27E-02	3.38E-02	
XLOC_012799	40293806	40295812	1	ENSSSCT00000008726	ENSSSCG00000007963	ZNF263	-0.450907389	4.899055565	5.370681903	2.05E-02	4.99E-02	
XLOC_021885	22816	22897	1	ENSSSCT00000025121	ENSSSCG00000022714	C20ORF111	-0.449129746	5.284438287	5.673630052	1.72E-02	4.34E-02	
XLOC_017300	82668662	82669264	1	ENSSSCT00000004008	ENSSSCG00000003613	HDAC1	-0.449122497	6.628291942	6.423359056	1.13E-02	3.06E-02	
XLOC_023195	13996	14217	1	ENSSSCT00000022767	ENSSSCG00000022208	TNFR2	-0.448851019	5.221177641	5.892801263	1.52E-02	3.91E-02	
XLOC_015339	24165103	24165604	1	ENSSSCT00000023184	ENSSSCG00000022116	SHMT2	-0.44845307	5.103182494	5.377014221	2.04E-02	4.98E-02	
XLOC_011364	71180163	71180585	1	ENSSSCT00000014856	ENSSSCG00000013602	HNRNPM	-0.447626794	8.666383783	5.936682001	1.48E-02	3.83E-02	
XLOC_017621	5756284	5756694	1	ENSSSCT00000001125	ENSSSCG00000001032	H3F3C	-0.447103732	4.304402695	5.655829879	1.74E-02	4.37E-02	
XLOC_015527	69599776	69600543	1	ENSSSCT00000000807	ENSSSCG00000000743	FKBP4	-0.446746862	8.03778985	5.487038704	1.92E-02	4.73E-02	
XLOC_024129	53043934	53044122	1	CUFF.524.3	NA	TSR2	-0.446479864	5.589752643	5.961123776	1.46E-02	3.79E-02	
XLOC_004518	73030718	73030873	1	ENSSSCT00000012636	ENSSSCG00000011546	MTMR14	-0.445881329	5.112242864	5.48477285	1.92E-02	4.74E-02	
XLOC_010204	66289564	66289694	1	ENSSSCT00000015021	ENSSSCG00000013747	RAD23A	-0.445052362	5.888889777	6.021886525	1.41E-02	3.69E-02	
XLOC_023980	11320268	11320279	1	ENSSSCT00000013264	ENSSSCG00000012125	OFD1	-0.443811851	3.926674477	5.442041623	1.97E-02	4.83E-02	
XLOC_005820	11593926	11594279	1	ENSSSCT00000031898	ENSSSCG00000030130	DPYSL2	-0.443533228	5.849029732	5.839210544	1.57E-02	4.01E-02	
XLOC_005283	76055678	76058049	1	ENSSSCT00000026890	ENSSSCG00000027637	RPL32	-0.442560695	9.291586208	5.444554279	1.96E-02	4.82E-02	
XLOC_015301	22744621	22746058	1	ENSSSCT00000000389	ENSSSCG00000000366	DNAJC14	-0.441022281	6.509020623	6.364700516	1.16E-02	3.15E-02	
XLOC_014221	101869422	101869969	1	ENSSSCT00000007084	ENSSSCG00000006467	PRCC	-0.440075781	5.726423197	5.611630331	1.78E-02	4.46E-02	
XLOC_021063	49208934	49209335	1	ENSSSCT00000016431	ENSSSCG00000015065	BUD13	-0.439516874	5.067669706	5.622108031	1.77E-02	4.44E-02	
XLOC_007264	66230019	66230181	1	ENSSSCT00000023863	ENSSSCG00000028633	ENSSSCG00000028633	-0.439267997	6.059582932	6.080492743	1.37E-02	3.59E-02	
XLOC_003800	16019789	16022645	1	ENSSSCT00000018837	ENSSSCG00000017301	TLK2	-0.437083898	5.467822961	5.431749255	1.98E-02	4.85E-02	
XLOC_017305	82882051	82882666	1	ENSSSCT00000031279	ENSSSCG00000029450	ENSSSCG00000029450	-0.434792447	6.774816466	6.107073767	1.35E-02	3.54E-02	
XLOC_003145	2267508	2267680	1	ENSSSCT00000018679	ENSSSCG00000017155	EIF4A3	-0.434133711	6.291915038	5.64105944	1.75E-02	4.40E-02	
XLOC_009692	59601836	59604867	1	ENSSSCT00000018255	ENSSSCG00000016769	CDK13	-0.432853214	6.637068443	6.083393846	1.36E-02	3.58E-02	
XLOC_011391	72969506	72971226	1	ENSSSCT00000014794	ENSSSCG00000013546	DENND1C	-0.430815247	6.895045976	5.797024609	1.61E-02	4.09E-02	
XLOC_022051	36529	37711	1	ENSSSCT00000028263	ENSSSCG00000027195	ENSSSCG00000027195	-0.429803937	4.794268075	5.613572419	1.78E-02	4.46E-02	
XLOC_024609	52130285	52132895	1	ENSSSCT00000013482	ENSSSCG00000012329	PHF8	-0.427151964	5.362535505	5.626322669	1.77E-02	4.43E-02	
XLOC_022550	48705	50981	1	ENSSSCT00000027359	ENSSSCG00000022485	ENSSSCG00000022485	-0.41886618	5.663278704	5.551358646	1.85E-02	4.59E-02	
XLOC_006846	81253334	81254332	1	ENSSSCT00000011261	ENSSSCG00000010289	MICU1	-0.416961018	6.563404209	5.469120114	1.94E-02	4.77E-02	
XLOC_006640	42713771	42714501	1	ENSSSCT00000010848	ENSSSCG00000009898	GCN1L1	-0.416193879	7.010763537	5.439481623	1.97E-02	4.83E-02	
XLOC_002493	16930456	16934701	1	ENSSSCT00000011884	ENSSSCG00000010862	CDC42BPA	0.419374248	6.233394333	5.549911786	1.85E-02	4.59E-02	
XLOC_024708	90165045	90165878	1	ENSSSCT00000013648	ENSSSCG00000012481	TSPAN6	0.419690474	5.838863262	5.533554397	1.87E-02	4.63E-02	
XLOC_000872	283908773	283908861	1	ENSSSCT00000006013	ENSSSCG00000005467	HSDL2	0.421828878	5.440049028	5.480655274	1.92E-02	4.75E-02	
XLOC_020012	134331169	134334737	1	ENSSSCT00000010065	ENSSSCG00000009192	PDLIM5	0.421874556	6.314260806	5.428448558	1.98E-02	4.86E-02	
XLOC_006031	51417270	51417330	1	ENSSSCT00000010989	ENSSSCG00000010032	PISD	0.422488467	5.85864674	5.406342637	2.01E-02	4.91E-02	
XLOC_002182	50589	50833	1	ENSSSCT00000011811	ENSSSCG00000010795	NDUFAB1	0.423581849	6.334634622	5.612224102	1.78E-02	4.46E-02	
XLOC_011067	20459951	20461080	1	ENSSSCT00000014508	ENSSSCG00000013284	TTC17	0.43328865	6.246163269	6.128260793	1.33E-02	3.51E-02	
XLOC_012259	61449509	61449586	1	ENSSSCT00000030815	ENSSSCG00000024564	IMMT	0.434026937	7.342591334	5.89706314	1.52E-02	3.91E-02	
XLOC_008457	59959169	59959394	1	ENSSSCT00000018527	ENSSSCG00000017015	RARS	0.4349562	5.921017567	5.739436268	1.66E-02	4.20E-02	
XLOC_003242	17854253	17854393	1	ENSSSCT00000026860	ENSSSCG00000030183	GOSR2	0.436410602	6.767184141	6.282504599	1.22E-02	3.26E-02	
XLOC_003849	20462461	20462939	1	ENSSSCT00000018937	ENSSSCG00000017397	MLX	0.438004585	6.460969731	5.509527317	1.89E-02	4.69E-02	
XLOC_017538	152603252	152603468	1	ENSSSCT00000004318	ENSSSCG00000003903	UQCRH	0.438480401	7.639223957	6.230969845	1.26E-02	3.34E-02	
XLOC_013798	119302443	119302530	1	ENSSSCT00000024251	ENSSSCG00000025704	ENSSSCG00000025704	0.438660826	7.20257068	5.92985683	1.49E-02	3.85E-02	
XLOC_022964	7372	7522	1	ENSSSCT00000025741	ENSSSCG00000027742	RNF114	0.439173581	7.090447747	6.538315693	1.06E-02	2.90E-02	
XLOC_012270	62263493	62263657	1	ENSSSCT00000031020	ENSSSCG00000027381	GGCX	0.440522793	5.672597204	6.035565651	1.40E-02	3.66E-02	
XLOC_000218	82112109	82112273	1	ENSSSCT00000004835	ENSSSCG00000004374	QRSL1	0.441914925	4.484752599	5.561712039	1.84E-02	4.56E-02	
XLOC_003454	37171797	37171809	1	ENSSSCT00000019230	ENSSSCG00000017666	CLTC	0.442076259	8.83409341	5.616517958	1.78E-02	4.45E-02	
XLOC_017510	145909244	145909875	1	ENSSSCT00000030904	ENSSSCG00000022494	TMEM59	0.44210194	7.683601218	6.446376968	1.11E-02	3.03E-02	
XLOC_017224	73124643	73129353	1	ENSSSCT00000003894	ENSSSCG00000003505	DDOST	0.442381028	8.307494988	5.650133336	1.75E-02	4.38E-02	
XLOC_024054	40375619	40375654	1	ENSSSCT00000013393	ENSSSCG00000012247	ATP6AP2	0.442757329	7.160038891	6.006961607	1.42E-02	3.71E-02	
XLOC_012528	135751097	135751311	1	ENSSSCT00000009457	ENSSSCG00000008644	KIDINS220	0.445477875	6.880790803	5.808629668	1.59E-02	4.07E-02	
XLOC_014666	20379745	20379858	1	ENSSSCT00000000311	ENSSSCG00000000290	COPZ1	0.445986756	7.92017435	6.855779886	8.84E-03	2.51E-02	
XLOC_019354	50013290	50013644	1	ENSSSCT00000009718	ENSSSCG00000008877	ETFDH	0.446243085	6.800913101	6.141130602	1.32E-02	3.49E-02	
XLOC_019010	97416416	97420511	1	ENSSSCT00000002551	ENSSSCG00000002290	PLEK2	0.446463513	6.789978344	6.300482258	1.21E-02	3.24E-02	
XLOC_023923	43930	44055	1	ENSSSCT00000030934	ENSSSCG00000023874	ENSSSCG00000023874	0.447322431	5.302001059	5.400866304	2.01E-02	4.92E-02	
XLOC_005227	53672062	53673201	1	ENSSSCT00000012586	ENSSSCG00000011501	SUCLG2	0.448899577	8.158940255	5.794634836	1.61E-02	4.09E-02	
XLOC_018801	60655849	60655862	1	ENSSSCT00000002083	ENSSSCG00000001858	CIB1	0.448952425	7.841873245	5.655523167	1.74E-02	4.37E-02	
XLOC_007039	133754641	133755247	1	ENSSSCT00000011632	ENSSSCG00000010635	ENSSSCG00000010635	0.450132065	4.55079638	5.820704276	1.58E-02	4.05E-02	
XLOC_020044	145145811	145147191	1	ENSSSCT00000010126	ENSSSCG00000009246	ENOPH1	0.450446956	6.493198904	5.604540342	1.79E-02	4.47E-02	
XLOC_007836	90317366	90318177	1	ENSSSCT00000017392	ENSSSCG00000015973	ATP5G3	0.451100403	8.975322008	6.469813779	1.10E-02	3.00E-02	
XLOC_023007	22131	22999	1	ENSSSCT00000029752	ENSSSCG00000028008	VAMP3	0.451352684	6.712745117	5.814365804	1.59E-02	4.06E-02	
XLOC_014455	134245518	134246404	1	ENSSSCT00000007541	ENSSSCG00000006887	CNN3	0.451377985	5.956932813	6.008675762	1.42E-02	3.71E-02	
XLOC_014311	107510690	107515441	1	ENSSSCT00000007281	ENSSSCG00000006645	SETDB1	0.45166059	7.59061578	6.558891718	1.04E-02	2.87E-02	
XLOC_015993	48128316	48131998	1	ENSSSCT00000003446	ENSSSCG00000003107	ARHGAP35	0.4516898	7.522239494	6.26279756	1.23E-02	3.29E-02	
XLOC_002086	303871932	303873469	1	ENSSSCT00000026039	ENSSSCG00000025964	DYT1	0.452006717	5.778496133	6.075327237	1.37E-02	3.59E-02	
XLOC_018887	80433126	80433344	1	ENSSSCT00000002244	ENSSSCG00000002006	INF-GAMMA	0.453096559	8.56698985	6.633369309	1.00E-02	2.78E-02	
XLOC_018220	103012820	103013006	1	ENSSSCT00000002618	ENSSSCG00000002354	COQ6	0.455772914	5.730281616	6.542840632	1.05E-02	2.89E-02	
XLOC_003715	4627225	4630531	1	ENSSSCT00000022358	ENSSSCG00000029343	MFSD11	0.456200387	5.989923498	6.723716803	9.51E-03	2.66E-02	
XLOC_006411	142235175	142235344	1	ENSSSCT00000011693	ENSSSCG00000010692	WDR11	0.457425214	4.887524645	6.131409671	1.33E-02	3.50E-02	
XLOC_020649	125173393	125173570	1	ENSSSCT00000016856	ENSSSCG00000015473	TMEM183A	0.458320906	5.927501481	6.63334833	1.00E-02	2.78E-02	
XLOC_005256	67255361	67256469	1	ENSSSCT00000012622	ENSSSCG00000011532	SUMF1	0.460241434	6.138549063	6.913345245	8.56E-03	2.44E-02	
XLOC_014243	103389148	103389249	1	ENSSSCT00000007144	ENSSSCG00000006523	MTX1	0.462299139	5.501337427	5.847158844	1.56E-02	3.99E-02	
XLOC_018388	4677876	4677942	1	ENSSSCT00000001115	ENSSSCG00000001022	SSR1	0.462302196	6.702841345	6.64754825	9.93E-03	2.76E-02	
XLOC_005979	43607373	43607475	1	ENSSSCT00000010882	ENSSSCG00000009930	GLTP	0.46277429	6.708751717	5.895616289	1.52E-02	3.91E-02	
XLOC_002987	19803133	19803388	1	ENSSSCT00000010302	ENSSSCG00000009403	ITM2B	0.463095489	8.629672932	7.024242896	8.04E-03	2.32E-02	
XLOC_014754	29870632	29870760	1	ENSSSCT00000000494	ENSSSCG00000000458	MON2	0.464378064	5.93550659	5.602845179	1.79E-02	4.48E-02
[truncated: 416,388 more chars]
