# Supplementary material for: Extensive Expression Differences along Porcine Small Intestine Evidenced by Transcriptome Sequencing
Source: PLoS One. 2014 Feb 12;9(2):e88515. doi: 10.1371/journal.pone.0088515 (PMC3922923; doi:10.1371/journal.pone.0088515)
Supplement: Table S9 — Differentially expressed genes (FDR<0.05) between ileum and ileal Peyer's patches. (TXT) [file pone.0088515.s015.txt]

Id	Begin_exon	finish_exon	exon_number	transcript	gene_ENSEMBL	gene_HUGO	logFC	FC	logCPM	LR	PValue	FDR
XLOC_015085	110908366	110908587	1	ENSSSCT00000001073	ENSSSCG00000000983	IL17REL	-9.876906289	940.2537138	0.32377136	203.5137133	3.57E-46	1.16E-43
XLOC_001753	210783238	210784759	1	ENSSSCT00000005609	ENSSSCG00000005089	SIX4	-8.90488822	479.3342504	-0.580517569	137.7869975	8.11E-32	1.38E-29
XLOC_017026	51469507	51469711	1	ENSSSCT00000025379	ENSSSCG00000024668	KLK1	-8.293430026	313.7409482	-1.423766562	94.46624098	2.49E-22	2.09E-20
XLOC_011425	75331713	75331816	1	ENSSSCT00000023531	ENSSSCG00000025409	ITGB1BP3	-7.764480727	217.4410816	-0.088191467	162.2287625	3.69E-37	8.74E-35
XLOC_013776	116574903	116574975	1	ENSSSCT00000007403	ENSSSCG00000006758	SYT6	-6.946717477	123.3588557	-0.891046163	116.8589387	3.08E-27	3.49E-25
XLOC_010302	71967718	71967808	1	ENSSSCT00000014830	ENSSSCG00000013578	CLEC4G	-6.845457912	114.9974382	-0.986144707	108.1396961	2.50E-25	2.62E-23
XLOC_010303	71990755	71990784	1	ENSSSCT00000014829	ENSSSCG00000013577	FCER2	-6.7408624	106.9551692	0.831663024	220.6523178	6.52E-50	2.95E-47
XLOC_013607	100887177	100887189	1	ENSSSCT00000007075	ENSSSCG00000006458	FCRL4	-6.659098886	101.0621443	0.374644389	181.1032073	2.78E-41	7.99E-39
XLOC_020505	74459183	74459424	1	ENSSSCT00000028859	ENSSSCG00000028674	CR2	-6.61773868	98.20596018	7.2210876	130.488058	3.20E-30	4.78E-28
XLOC_016308	75364736	75365818	1	ENSSSCT00000029629	ENSSSCG00000027849	CNR2	-6.61048229	97.71324929	2.872057807	363.0354156	6.15E-81	3.06E-77
XLOC_012032	26272815	26272860	1	ENSSSCT00000008612	ENSSSCG00000007861	GP2	-6.608634858	97.58820335	4.157416635	351.1134931	2.42E-78	6.03E-75
XLOC_010945	10774613	10776479	1	ENSSSCT00000023319	ENSSSCG00000021812	MS4A1	-6.334401655	80.69467982	6.660831665	168.3408904	1.70E-38	4.24E-36
XLOC_001892	265438442	265438518	1	ENSSSCT00000005884	ENSSSCG00000005345	PAX5	-6.326658862	80.26276003	2.584230674	330.3432617	8.09E-74	1.51E-70
XLOC_013475	74304917	74305137	1	ENSSSCT00000024074	ENSSSCG00000023221	ENSSSCG00000023221	-6.3070937	79.18162113	1.59683012	218.0016435	2.47E-49	1.02E-46
XLOC_012245	59675079	59675104	1	ENSSSCT00000028139	ENSSSCG00000023617	ENSSSCG00000023617	-6.291365667	78.32308397	1.185035139	218.5478393	1.88E-49	8.00E-47
XLOC_011929	9837963	9838303	1	ENSSSCT00000008432	ENSSSCG00000007691	ZP3	-6.28666153	78.06811498	4.667271672	362.0243332	1.02E-80	3.81E-77
XLOC_000399	142610892	142611111	1	ENSSSCT00000005189	ENSSSCG00000004699	ELL3	-6.270527707	77.19993388	6.471799789	225.6917142	5.19E-51	2.87E-48
XLOC_016284	72604092	72604305	1	ENSSSCT00000003884	ENSSSCG00000003496	PLA2G2F	-6.173577594	72.18251942	1.365150298	220.5474678	6.87E-50	3.02E-47
XLOC_020506	74529921	74529958	1	ENSSSCT00000016665	ENSSSCG00000015294	ENSSSCG00000015294	-6.042489548	65.91292772	2.147629279	186.4732652	1.87E-42	5.59E-40
XLOC_014388	119057620	119058562	1	ENSSSCT00000027506	ENSSSCG00000025485	C4H1orf162	-6.036590333	65.64395843	3.61035481	389.0231562	1.35E-86	1.01E-82
XLOC_012002	18778810	18778981	1	ENSSSCT00000008555	ENSSSCG00000007807	CD19	-6.034232873	65.53677943	5.799341109	222.9382786	2.07E-50	1.06E-47
XLOC_000715	241060724	241060911	1	ENSSSCT00000005731	ENSSSCG00000005199	GLDC	-5.934276297	61.14981787	0.626387909	184.9034727	4.12E-42	1.21E-39
XLOC_013606	100799185	100799215	1	ENSSSCT00000007074	ENSSSCG00000006457	FCRL3	-5.89761674	59.61554816	4.402813765	230.7738825	4.04E-52	2.62E-49
XLOC_003227	15044352	15044525	1	ENSSSCT00000018815	ENSSSCG00000017283	CD79B	-5.874729641	58.6772617	6.751588683	167.2640853	2.93E-38	7.17E-36
XLOC_006053	53368927	53368964	1	ENSSSCT00000011036	ENSSSCG00000010075	VPREB3	-5.83580404	57.11524772	4.632612031	406.7169188	1.90E-90	2.84E-86
XLOC_020351	51169197	51169380	1	ENSSSCT00000016464	ENSSSCG00000015098	CXCR5	-5.767878349	54.48844254	-1.176260895	86.94896838	1.11E-20	8.53E-19
XLOC_015196	15437406	15439320	1	ENSSSCT00000000194	ENSSSCG00000000184	DDN	-5.742370434	53.53351337	-0.143150007	141.7207205	1.12E-32	2.09E-30
XLOC_022333	8857	9023	1	ENSSSCT00000024613	ENSSSCG00000030246	FCRLA	-5.741936873	53.51742781	5.293618386	265.5322718	1.07E-59	1.45E-56
XLOC_014153	96850493	96850505	1	ENSSSCT00000006956	ENSSSCG00000006348	FCRLB	-5.689783065	51.61731043	-1.246006123	88.30046281	5.62E-21	4.37E-19
XLOC_001223	43908784	43913320	1	ENSSSCT00000004677	ENSSSCG00000004232	CLVS2	-5.660411517	50.57706859	2.682839514	229.3656349	8.20E-52	4.90E-49
XLOC_006722	53414567	53415094	1	ENSSSCT00000032393	ENSSSCG00000022467	NP_001068585.1	-5.603304053	48.61413858	3.106464328	216.4892674	5.27E-49	2.07E-46
XLOC_024396	138418662	138418700	1	ENSSSCT00000013917	ENSSSCG00000012730	AFF2	-5.592440854	48.24945876	2.472254874	239.4455728	5.20E-54	3.88E-51
XLOC_010291	71550710	71550836	1	ENSSSCT00000014846	ENSSSCG00000013594	FBN3	-5.443983105	43.53135748	0.041356109	147.3562964	6.56E-34	1.32E-31
XLOC_021527	78625	78723	1	ENSSSCT00000022403	ENSSSCG00000020923	ENSSSCG00000020923	-5.431557207	43.15803296	2.308836302	251.9451328	9.78E-57	1.04E-53
XLOC_005839	15915885	15916042	1	ENSSSCT00000025629	ENSSSCG00000027568	BLK	-5.386253691	41.82384199	3.850800601	199.4846054	2.71E-45	8.60E-43
XLOC_013605	100760769	100761012	1	ENSSSCT00000007072	ENSSSCG00000006456	FCRL1	-5.378289721	41.59360196	2.89391047	214.6456312	1.33E-48	5.10E-46
XLOC_014154	96863257	96863574	1	ENSSSCT00000006957	ENSSSCG00000006349	ENSSSCG00000006349	-5.357115567	40.98759874	1.614515627	240.6345678	2.86E-54	2.25E-51
XLOC_002904	86550146	86550326	1	ENSSSCT00000010485	ENSSSCG00000009564	FAM70B	-5.342877191	40.58506983	3.654568962	315.9705078	1.09E-70	1.81E-67
XLOC_004716	130594772	130594997	1	ENSSSCT00000022300	ENSSSCG00000026097	LAMP3	-5.29404694	39.23439204	3.288027905	197.9256056	5.92E-45	1.84E-42
XLOC_007150	19909847	19909958	1	ENSSSCT00000017100	ENSSSCG00000015700	TMEM163	-5.288200793	39.07572654	2.634607883	272.2548656	3.66E-61	5.46E-58
XLOC_011925	9641161	9641272	1	ENSSSCT00000008438	ENSSSCG00000007695	ENSSSCG00000007695	-5.246423503	37.96040562	1.63042582	221.5913949	4.07E-50	1.96E-47
XLOC_023324	2859	3623	1	ENSSSCT00000024232	ENSSSCG00000030351	MEF2B	-5.240896643	37.81526027	4.729602301	332.009266	3.51E-74	7.48E-71
XLOC_016823	40346548	40346892	1	ENSSSCT00000003198	ENSSSCG00000002894	ENSSSCG00000002894	-5.193030851	36.58120899	3.310292193	195.8126915	1.71E-44	5.22E-42
XLOC_021854	6918	7294	1	ENSSSCT00000031064	ENSSSCG00000021556	BBOX1	-5.18891772	36.47706431	2.977058078	125.6797955	3.61E-29	4.53E-27
XLOC_013476	74317791	74318160	1	ENSSSCT00000032095	ENSSSCG00000027872	MYBL1	-5.176427614	36.16262787	5.184292467	217.8797481	2.62E-49	1.06E-46
XLOC_023484	27365	27642	1	ENSSSCT00000024629	ENSSSCG00000024943	EHD3	-5.175366806	36.1360474	4.164703589	352.5663023	1.17E-78	3.49E-75
XLOC_016287	72981859	72982845	1	ENSSSCT00000032584	ENSSSCG00000030706	FAM43B	-5.127487329	34.95646344	0.013239707	136.1247232	1.87E-31	3.07E-29
XLOC_018293	122961691	122961836	1	ENSSSCT00000002764	ENSSSCG00000030371	ENSSSCG00000030371	-5.126662714	34.93648874	0.083885673	120.7421302	4.35E-28	5.16E-26
XLOC_011265	65062999	65064322	1	ENSSSCT00000015053	ENSSSCG00000013777	CLEC17A	-5.111554036	34.5725242	3.613744149	170.1088506	7.00E-39	1.80E-36
XLOC_015062	105477330	105478298	1	ENSSSCT00000001025	ENSSSCG00000000938	LIN7A	-5.093332258	34.13860633	-0.148695075	115.5808581	5.87E-27	6.59E-25
XLOC_001898	267175371	267176312	1	ENSSSCT00000005900	ENSSSCG00000005360	IGFBPL1	-5.040253397	32.90542151	2.616885063	259.6601487	2.04E-58	2.34E-55
XLOC_005469	130828813	130832921	1	ENSSSCT00000031712	ENSSSCG00000022729	KLHL6	-5.033502568	32.75180625	7.143904951	243.2971224	7.51E-55	6.60E-52
XLOC_013159	114856680	114856731	1	ENSSSCT00000029610	ENSSSCG00000027034	ENSSSCG00000027034	-5.023001723	32.5142834	2.654085429	229.5946455	7.31E-52	4.55E-49
XLOC_011911	8032726	8033281	1	ENSSSCT00000008414	ENSSSCG00000007674	ZAN	-5.004061422	32.09021214	-0.558779531	110.7661642	6.66E-26	7.20E-24
XLOC_010368	76848189	76848270	1	ENSSSCT00000014705	ENSSSCG00000013461	C19ORF35	-4.90959374	30.05626299	-0.553030128	103.4791387	2.63E-24	2.49E-22
XLOC_008526	86762462	86762510	1	ENSSSCT00000018642	ENSSSCG00000017124	ANKRD33B	-4.895958559	29.7735338	-0.345323778	104.9984961	1.22E-24	1.19E-22
XLOC_012208	51051816	51052005	1	ENSSSCT00000008919	ENSSSCG00000008142	C2ORF40	-4.796237746	27.7850657	4.820583917	235.6883825	3.43E-53	2.44E-50
XLOC_016822	40343148	40345467	1	ENSSSCT00000003197	ENSSSCG00000002893	ENSSSCG00000002893	-4.795104431	27.76324759	5.345003801	226.4570204	3.53E-51	2.03E-48
XLOC_003788	15065867	15066073	1	ENSSSCT00000018817	ENSSSCG00000017285	ENSSSCG00000017285	-4.762652579	27.14571501	-0.7946575	70.6580374	4.25E-17	2.26E-15
XLOC_009408	53423634	53424047	1	ENSSSCT00000018201	ENSSSCG00000016720	PGAM2	-4.744987686	26.81535943	2.610114119	245.4924074	2.50E-55	2.33E-52
XLOC_016921	46049089	46049559	1	ENSSSCT00000003378	ENSSSCG00000003041	CD79-ALPHA	-4.725887403	26.46268239	6.182686405	262.6022232	4.65E-59	5.78E-56
XLOC_021733	4303	4497	1	ENSSSCT00000027072	ENSSSCG00000025191	ENSSSCG00000025191	-4.692482345	25.85698836	2.937720194	208.5047278	2.91E-47	1.06E-44
XLOC_013524	89185742	89185893	1	ENSSSCT00000028434	ENSSSCG00000028804	C1orf114	-4.654173848	25.17943225	3.552854119	213.1046773	2.89E-48	1.08E-45
XLOC_011099	35864281	35864778	1	ENSSSCT00000014565	ENSSSCG00000013337	BBOX1	-4.583360695	23.9733679	3.716016489	152.8128581	4.21E-35	8.85E-33
XLOC_005550	148222430	148224280	1	ENSSSCT00000022765	ENSSSCG00000030305	SLC15A2	-4.550737661	23.43735177	6.439109569	168.3452666	1.70E-38	4.24E-36
XLOC_011971	17401301	17401434	1	ENSSSCT00000030557	ENSSSCG00000024091	ITGAD	-4.5459191	23.35920226	0.859833609	152.2838373	5.49E-35	1.14E-32
XLOC_014824	49160270	49160565	1	ENSSSCT00000000587	ENSSSCG00000000544	PTHLH	-4.432720544	21.59642404	-0.345865559	81.9444275	1.40E-19	9.81E-18
XLOC_006721	53394004	53394323	1	ENSSSCT00000011038	ENSSSCG00000010077	ENSSSCG00000010077	-4.424559652	21.47460443	3.110104122	130.6086441	3.02E-30	4.55E-28
XLOC_020305	43861486	43861496	1	ENSSSCT00000016380	ENSSSCG00000015016	POU2AF1	-4.4140143	21.31820851	6.074570383	161.2865152	5.92E-37	1.38E-34
XLOC_005551	148265682	148266124	1	ENSSSCT00000012996	ENSSSCG00000011880	EAF2	-4.402443167	21.14790971	5.174720499	143.4496976	4.69E-33	8.86E-31
XLOC_021101	52600963	52602759	1	ENSSSCT00000023401	ENSSSCG00000028237	POU2F3	-4.368112179	20.6506055	3.90741067	155.8970465	8.92E-36	1.96E-33
XLOC_003226	15008606	15008878	1	ENSSSCT00000018814	ENSSSCG00000017282	SCN4A	-4.315610307	19.91260836	1.175935877	101.1140991	8.68E-24	7.95E-22
XLOC_015687	3518411	3518600	1	ENSSSCT00000002953	ENSSSCG00000002662	C16ORF74	-4.303048177	19.7399739	0.728814671	156.6460677	6.12E-36	1.38E-33
XLOC_019432	77268244	77268380	1	ENSSSCT00000026571	ENSSSCG00000028731	CXCL13	-4.299051879	19.68536938	5.835256019	66.90301547	2.85E-16	1.40E-14
XLOC_015972	47119838	47119877	1	ENSSSCT00000003419	ENSSSCG00000003081	CEACAM16	-4.255718903	19.10288859	-1.128989754	69.46096187	7.79E-17	4.04E-15
XLOC_009770	5373567	5373691	1	ENSSSCT00000031312	ENSSSCG00000028015	GAL3ST3	-4.246815593	18.98536188	-1.258873532	67.6480679	1.95E-16	9.75E-15
XLOC_015077	110526047	110526304	1	ENSSSCT00000022401	ENSSSCG00000023749	ADM2	-4.245688701	18.97053816	2.358100845	123.0693042	1.35E-28	1.65E-26
XLOC_015427	52370906	52371149	1	ENSSSCT00000000606	ENSSSCG00000000563	ENSSSCG00000000563	-4.240580511	18.90348743	5.69454433	207.7117007	4.34E-47	1.54E-44
XLOC_016939	46868143	46868196	1	ENSSSCT00000022828	ENSSSCG00000028218	ENSSSCG00000028218	-4.201987456	18.40451026	1.238259349	61.22255372	5.10E-15	2.16E-13
XLOC_014898	65607546	65607661	1	ENSSSCT00000000723	ENSSSCG00000000667	AICDA	-4.16390144	17.92500282	3.656329896	181.0433868	2.87E-41	8.08E-39
XLOC_017776	27545253	27545421	1	ENSSSCT00000001535	ENSSSCG00000001405	LTB	-4.152534012	17.78432129	5.593298538	205.9353265	1.06E-46	3.59E-44
XLOC_019479	92112866	92113064	1	ENSSSCT00000025519	ENSSSCG00000026360	CLGN	-4.151070811	17.76629333	2.44470706	100.4184154	1.23E-23	1.12E-21
XLOC_015078	110530127	110530162	1	ENSSSCT00000001051	ENSSSCG00000000961	MIOX	-4.12161548	17.40723892	-0.8968975	78.59192945	7.64E-19	4.81E-17
XLOC_004843	157394414	157394564	1	ENSSSCT00000030237	ENSSSCG00000021511	GCET2	-4.106195723	17.22217828	5.47954612	204.5865623	2.08E-46	6.92E-44
XLOC_011596	107545792	107547991	1	ENSSSCT00000025069	ENSSSCG00000023396	LIX1	-4.066654852	16.75656874	4.406132684	135.9599528	2.04E-31	3.30E-29
XLOC_000143	48197140	48197275	1	ENSSSCT00000004692	ENSSSCG00000004245	FAM184A	-4.026001802	16.29098355	0.058230908	86.58198082	1.34E-20	1.02E-18
XLOC_011331	69377718	69379369	1	ENSSSCT00000014922	ENSSSCG00000013658	S1PR2	-4.006900583	16.07671323	5.096757089	221.0050056	5.46E-50	2.55E-47
XLOC_014080	74369542	74372014	1	ENSSSCT00000032451	ENSSSCG00000023848	C8ORF46	-4.000149845	16.00166192	0.537845697	75.3476706	3.95E-18	2.29E-16
XLOC_005791	6731581	6731670	1	ENSSSCT00000010533	ENSSSCG00000009610	NPM2	-3.973098083	15.70441266	2.047014651	141.4870198	1.26E-32	2.32E-30
XLOC_013796	119112229	119112278	1	ENSSSCT00000007439	ENSSSCG00000006791	OVGP1	-3.962406657	15.58846165	3.146426453	243.1009983	8.29E-55	6.88E-52
XLOC_022180	14522	14569	1	ENSSSCT00000029638	ENSSSCG00000024549	ENSSSCG00000024549	-3.879082275	14.71363981	0.687691162	127.8631446	1.20E-29	1.57E-27
XLOC_005782	2849307	2849486	1	ENSSSCT00000031967	ENSSSCG00000021967	ENSSSCG00000021967	-3.871337394	14.6348636	1.957394317	156.2101147	7.62E-36	1.70E-33
XLOC_019719	31604732	31607528	1	ENSSSCT00000030556	ENSSSCG00000027877	TLR10	-3.857407323	14.49423537	2.961846326	99.31872324	2.15E-23	1.90E-21
XLOC_023000	33491	34001	1	ENSSSCT00000025835	ENSSSCG00000026742	BTK	-3.856369954	14.48381705	4.489479814	140.5617948	2.01E-32	3.59E-30
XLOC_017775	27535962	27536014	1	ENSSSCT00000001538	ENSSSCG00000001407	NCR3	-3.801844108	13.94662473	0.437664108	119.064418	1.01E-27	1.16E-25
XLOC_000331	126092062	126092191	1	ENSSSCT00000027950	ENSSSCG00000025578	ALDH1A2	-3.800978334	13.93825776	3.145541315	118.908786	1.10E-27	1.25E-25
XLOC_017014	51051582	51053572	1	ENSSSCT00000003569	ENSSSCG00000003214	KCNC3	-3.79857917	13.91509806	3.758240215	248.5623003	5.34E-56	5.32E-53
XLOC_003003	25117905	25118842	1	ENSSSCT00000010336	ENSSSCG00000009429	TNFSF11	-3.789510389	13.8279021	0.922722464	125.9597569	3.14E-29	3.97E-27
XLOC_007141	18125304	18125429	1	ENSSSCT00000017088	ENSSSCG00000015688	CXCR4	-3.786408469	13.79820284	5.95159927	166.151513	5.13E-38	1.23E-35
XLOC_001464	126147027	126147266	1	ENSSSCT00000024465	ENSSSCG00000023356	ENSSSCG00000023356	-3.769750559	13.63979975	0.375627449	91.35932062	1.20E-21	9.72E-20
XLOC_008184	49212286	49212560	1	ENSSSCT00000018466	ENSSSCG00000016957	LY64	-3.755093415	13.50192696	4.008152994	145.4462883	1.72E-33	3.28E-31
XLOC_005566	150294290	150295196	1	ENSSSCT00000013027	ENSSSCG00000011904	UPK1B	-3.752682717	13.47938451	1.184636007	126.6776541	2.19E-29	2.81E-27
XLOC_010921	9157720	9159137	1	ENSSSCT00000014290	ENSSSCG00000013073	FADS3	-3.729483766	13.26436555	5.723331496	222.4770779	2.61E-50	1.30E-47
XLOC_012137	42223887	42224415	1	ENSSSCT00000008806	ENSSSCG00000008037	NPW	-3.714853588	13.13053312	-1.178934819	55.35457619	1.01E-13	3.67E-12
XLOC_024716	91013922	91014443	1	ENSSSCT00000013662	ENSSSCG00000012495	BTK	-3.710969165	13.09522701	4.295315234	134.1489952	5.07E-31	8.05E-29
XLOC_015830	38035711	38035893	1	CUFF.337.3	NA	TDRD12	-3.698903088	12.98616093	0.866589489	43.40914346	4.44E-11	1.16E-09
XLOC_018785	59484702	59487693	1	ENSSSCT00000023723	ENSSSCG00000030597	HAPLN3	-3.655941912	12.60515464	1.188780719	128.1097474	1.06E-29	1.40E-27
XLOC_023889	19744	19785	1	ENSSSCT00000029113	ENSSSCG00000027645	ENSSSCG00000027645	-3.639404928	12.46149219	4.492364207	206.3625433	8.54E-47	2.97E-44
XLOC_021365	125344018	125344656	1	ENSSSCT00000016859	ENSSSCG00000015476	CHI3L1	-3.614304293	12.24655693	3.245953306	138.9107689	4.61E-32	8.00E-30
XLOC_006976	117674451	117678889	1	ENSSSCT00000011499	ENSSSCG00000010509	PIK3AP1	-3.5970988	12.10137269	6.737722102	146.4771124	1.02E-33	2.01E-31
XLOC_018823	63467511	63468788	1	ENSSSCT00000002129	ENSSSCG00000001901	CYP1A2	-3.571071174	11.88500969	2.497456153	137.4937698	9.40E-32	1.58E-29
XLOC_006517	12516644	12516900	1	ENSSSCT00000010601	ENSSSCG00000009668	CLU	-3.566850846	11.85029317	7.361825202	172.188471	2.46E-39	6.56E-37
XLOC_006475	2866252	2866593	1	ENSSSCT00000010510	ENSSSCG00000009589	ENSSSCG00000009589	-3.547313439	11.69089471	2.803077863	159.2881744	1.62E-36	3.72E-34
XLOC_020106	4689735	4690241	1	ENSSSCT00000016023	ENSSSCG00000014672	TRIM6	-3.531298229	11.56183296	7.746009598	233.9406424	8.24E-53	5.59E-50
XLOC_011154	53070258	53071523	1	ENSSSCT00000014650	ENSSSCG00000013410	SWAP70	-3.488073663	11.2205669	6.386319601	179.432519	6.45E-41	1.78E-38
XLOC_024815	123691115	123691250	1	ENSSSCT00000013848	ENSSSCG00000012667	IGSF1	-3.484375879	11.1918442	-0.65072165	62.87190468	2.21E-15	9.89E-14
XLOC_013599	99905535	99906046	1	ENSSSCT00000022296	ENSSSCG00000025644	PCD1A	-3.473947297	11.11123518	3.488355179	146.0370856	1.27E-33	2.47E-31
XLOC_011332	69455652	69456084	1	CUFF.245.3	NA	ZGLP1	-3.45375864	10.95683063	-0.711284781	68.25859252	1.43E-16	7.31E-15
XLOC_005547	147907932	147909439	1	ENSSSCT00000012993	ENSSSCG00000011878	CASR	-3.446397815	10.90106977	-0.086528353	89.49626249	3.07E-21	2.47E-19
XLOC_012709	19681473	19682954	1	ENSSSCT00000008565	ENSSSCG00000007816	IL21R	-3.443325173	10.87787745	4.349775587	173.4691974	1.29E-39	3.51E-37
XLOC_007194	38071422	38071564	1	ENSSSCT00000017147	ENSSSCG00000015747	MYOM2	-3.438168137	10.83906297	0.897740962	126.568846	2.31E-29	2.95E-27
XLOC_004440	37647792	37647870	1	ENSSSCT00000012516	ENSSSCG00000011436	TLR9	-3.437119618	10.83118824	3.283257132	140.5498523	2.02E-32	3.59E-30
XLOC_008491	72131565	72131668	1	CUFF.198.2	NA	TIMD4	-3.434193955	10.80924577	3.87050343	128.2756663	9.77E-30	1.30E-27
XLOC_007692	43093144	43094261	1	ENSSSCT00000017157	ENSSSCG00000015756	XKR5	-3.427381712	10.75832604	1.462887371	130.9643179	2.52E-30	3.84E-28
XLOC_003677	62817470	62817657	1	ENSSSCT00000019645	ENSSSCG00000018050	GRAPL	-3.416431439	10.67697784	2.642755014	102.2174918	4.97E-24	4.67E-22
XLOC_001258	59281602	59281791	1	ENSSSCT00000004733	ENSSSCG00000004282	ENSSSCG00000004282	-3.402476777	10.57420119	-0.138851988	80.27408846	3.26E-19	2.17E-17
XLOC_005757	217096222	217096698	1	ENSSSCT00000025886	ENSSSCG00000023762	TRPM2	-3.388839951	10.47472128	0.617069769	99.48489579	1.98E-23	1.77E-21
XLOC_012741	26172262	26173257	1	ENSSSCT00000027749	ENSSSCG00000026453	ACSM5	-3.370241652	10.34055455	-0.556162475	68.5531853	1.24E-16	6.36E-15
XLOC_023323	4	846	1	ENSSSCT00000022396	ENSSSCG00000024562	CCR6	-3.358081439	10.2537622	0.72586038	89.408554	3.21E-21	2.56E-19
XLOC_016502	119074021	119074233	1	ENSSSCT00000004155	ENSSSCG00000003753	PDZK1IP1	-3.330293998	10.05815648	-0.397124838	66.54696585	3.42E-16	1.66E-14
XLOC_001287	64904130	64904339	1	CUFF.10.2	NA	BACH2	-3.324414487	10.01724922	2.051531508	80.96248907	2.30E-19	1.57E-17
XLOC_019301	33109939	33110123	1	ENSSSCT00000032423	ENSSSCG00000024428	CHRNA9	-3.318858909	9.978748637	-0.132778305	58.14414972	2.44E-14	9.47E-13
XLOC_018559	27553711	27554684	1	ENSSSCT00000001532	ENSSSCG00000001403	LTA	-3.291824283	9.793498237	1.200894328	129.0604932	6.58E-30	9.18E-28
XLOC_017671	22275360	22275884	1	ENSSSCT00000001227	ENSSSCG00000001131	ENSSSCG00000001131	-3.257243952	9.561546309	1.638962524	106.7074032	5.16E-25	5.21E-23
XLOC_017036	51752082	51752267	1	ENSSSCT00000026573	ENSSSCG00000022435	SIGLEC6	-3.255152097	9.54769246	3.051043491	121.8705672	2.46E-28	2.94E-26
XLOC_006603	33928782	33930871	1	ENSSSCT00000010770	ENSSSCG00000009827	HVCN1	-3.248879641	9.506271729	5.413378529	146.9977138	7.86E-34	1.56E-31
XLOC_000857	278058494	278058650	1	ENSSSCT00000005975	ENSSSCG00000005431	ENSSSCG00000005431	-3.206694926	9.232330857	3.73853947	83.55125412	6.21E-20	4.50E-18
XLOC_017035	51715382	51715771	1	ENSSSCT00000032460	ENSSSCG00000022906	ENSSSCG00000022906	-3.164291596	8.964925514	5.714943469	223.1343712	1.87E-50	9.99E-48
XLOC_020914	9147993	9148410	1	ENSSSCT00000016185	ENSSSCG00000014833	UCP2	-3.148905465	8.869823917	6.610912113	170.9524028	4.58E-39	1.20E-36
XLOC_006054	53376581	53377927	1	ENSSSCT00000011037	ENSSSCG00000010076	ZNF70	-3.145589991	8.849463479	0.842087338	93.44466484	4.18E-22	3.48E-20
XLOC_008095	6829357	6829568	1	ENSSSCT00000018284	ENSSSCG00000016795	ENSSSCG00000016795	-3.135805391	8.789648004	6.286785051	129.7890138	4.56E-30	6.54E-28
XLOC_003398	26932627	26932861	1	ENSSSCT00000019118	ENSSSCG00000017563	MYCBPAP	-3.122493764	8.70891966	0.004867814	72.54889269	1.63E-17	8.98E-16
XLOC_007232	54710265	54710444	1	ENSSSCT00000017219	ENSSSCG00000015811	PLEKHA2	-3.115141231	8.664648537	3.830968759	150.5709084	1.30E-34	2.66E-32
XLOC_017415	108153077	108156592	1	ENSSSCT00000029306	ENSSSCG00000025005	B4GALT6	-3.110650514	8.637719777	3.962321658	59.13305955	1.47E-14	5.87E-13
XLOC_020498	73987480	73987516	1	ENSSSCT00000017053	ENSSSCG00000015656	FAIM3	-3.104802698	8.602778534	3.140329013	154.4551656	1.84E-35	3.99E-33
XLOC_000152	50163018	50163643	1	ENSSSCT00000004709	ENSSSCG00000004260	FAM162B	-3.096266263	8.552026144	1.62711702	114.6802593	9.25E-27	1.03E-24
XLOC_004144	53805701	53807372	1	ENSSSCT00000019475	ENSSSCG00000017896	C17ORF87	-3.09541495	8.546981206	3.030137839	128.5990764	8.30E-30	1.15E-27
XLOC_006589	32472535	32472606	1	ENSSSCT00000010743	ENSSSCG00000009801	BCL7A	-3.09298142	8.532576357	2.595336551	125.0725275	4.91E-29	6.10E-27
XLOC_016798	33284529	33285733	1	ENSSSCT00000024648	ENSSSCG00000028141	ENSSSCG00000028141	-3.065892092	8.373855901	5.091470484	101.0168541	9.12E-24	8.30E-22
XLOC_003262	18972142	18972363	1	ENSSSCT00000032204	ENSSSCG00000027878	DBF4B	-3.062580489	8.354656356	-0.011638319	65.98152335	4.55E-16	2.16E-14
XLOC_011577	98794388	98795238	1	CUFF.257.2	NA	MEF2C	-3.058877606	8.333240434	4.710365324	106.7513424	5.05E-25	5.13E-23
XLOC_017009	50635528	50636497	1	ENSSSCT00000003547	ENSSSCG00000003192	IL4I1	-3.056994761	8.322371912	4.220632378	81.30703105	1.93E-19	1.33E-17
XLOC_021364	125332735	125332751	1	ENSSSCT00000026029	ENSSSCG00000030681	MYBPH	-3.056153077	8.317517966	-0.832148745	49.49358781	1.99E-12	6.11E-11
XLOC_002541	28721405	28721552	1	ENSSSCT00000026320	ENSSSCG00000023403	ENSSSCG00000023403	-3.050922294	8.287415721	-0.070622662	70.16319024	5.46E-17	2.87E-15
XLOC_005498	134660903	134662114	1	ENSSSCT00000012922	ENSSSCG00000011810	BCL6	-3.036781466	8.206581966	6.360079588	140.2788851	2.31E-32	4.06E-30
XLOC_018638	35236544	35238520	1	ENSSSCT00000024420	ENSSSCG00000027053	PACSIN1	-3.012675788	8.070599191	1.73008219	77.10661312	1.62E-18	1.00E-16
XLOC_013990	37679213	37682852	1	ENSSSCT00000006647	ENSSSCG00000006058	RRM2B	-3.00522307	8.029015339	5.698502602	100.1015177	1.45E-23	1.30E-21
XLOC_003263	18987720	18987858	1	ENSSSCT00000027590	ENSSSCG00000026355	ENSSSCG00000026355	-3.004518001	8.025092388	-0.366894967	60.36300091	7.89E-15	3.29E-13
XLOC_007234	54842665	54843276	1	ENSSSCT00000017218	ENSSSCG00000015810	ENSSSCG00000015810	-2.99666484	7.981527307	-0.727111789	47.65555699	5.08E-12	1.46E-10
XLOC_015815	33218782	33219035	1	ENSSSCT00000003150	ENSSSCG00000002849	SHCBP1	-2.993437884	7.963694533	3.559982507	123.4977455	1.09E-28	1.34E-26
XLOC_013004	71799668	71801113	1	ENSSSCT00000031125	ENSSSCG00000023156	ENSSSCG00000023156	-2.990367522	7.946764121	-1.228758011	45.07771744	1.89E-11	5.10E-10
XLOC_013522	89027936	89028192	1	ENSSSCT00000006892	ENSSSCG00000006289	F5	-2.973840874	7.85625019	2.319428811	85.85805793	1.93E-20	1.45E-18
XLOC_016063	51131458	51131525	1	ENSSSCT00000003574	ENSSSCG00000003218	MYBPC2	-2.969421576	7.832221555	1.503031574	85.94560856	1.85E-20	1.39E-18
XLOC_008859	66732653	66736303	1	ENSSSCT00000008253	ENSSSCG00000007526	C17H20ORF174	-2.964536326	7.80574496	4.050127379	134.9928958	3.31E-31	5.32E-29
XLOC_005304	79390523	79390759	1	ENSSSCT00000012708	ENSSSCG00000011611	C3orf37	-2.954466654	7.75145239	5.771983569	138.242473	6.45E-32	1.11E-29
XLOC_022157	3265	3327	1	ENSSSCT00000028245	ENSSSCG00000024106	ENSSSCG00000024106	-2.941092085	7.679924272	2.630618242	153.3999984	3.13E-35	6.68E-33
XLOC_009941	16454602	16454626	1	ENSSSCT00000014456	ENSSSCG00000013236	MYBPC3	-2.933611847	7.640207639	0.076414902	60.65339972	6.81E-15	2.85E-13
XLOC_000068	18783705	18784003	1	ENSSSCT00000004544	ENSSSCG00000004109	ZC3H12D	-2.932025305	7.631810266	4.867734715	128.2987271	9.66E-30	1.30E-27
XLOC_003606	54501965	54502221	1	ENSSSCT00000019506	ENSSSCG00000017923	ALOX15	-2.92526635	7.596139235	3.196804304	44.95011558	2.02E-11	5.43E-10
XLOC_024479	13330621	13330665	1	ENSSSCT00000013281	ENSSSCG00000012142	AP1S2	-2.904074786	7.485375996	2.649507379	74.53797396	5.95E-18	3.38E-16
XLOC_017015	51070034	51070349	1	ENSSSCT00000003567	ENSSSCG00000003212	NAPSA	-2.903796951	7.483934598	3.621006853	130.4080632	3.34E-30	4.93E-28
XLOC_019926	93384986	93385812	1	ENSSSCT00000009926	ENSSSCG00000009062	OSAP	-2.903200747	7.480842447	1.993523706	110.0196016	9.70E-26	1.03E-23
XLOC_015516	68022319	68022563	1	ENSSSCT00000000784	ENSSSCG00000000721	DYRK4	-2.901960831	7.474415844	-0.447998141	58.72372728	1.81E-14	7.17E-13
XLOC_024559	46081599	46081850	1	ENSSSCT00000013413	ENSSSCG00000012266	SLC9A7	-2.900214774	7.465375219	0.571838849	61.63556073	4.13E-15	1.77E-13
XLOC_019300	32988377	32988718	1	ENSSSCT00000009621	ENSSSCG00000008794	RHOH	-2.866323384	7.292044595	4.707319449	141.0529324	1.57E-32	2.85E-30
XLOC_008484	71706352	71710121	1	ENSSSCT00000018567	ENSSSCG00000017054	CYFIP2	-2.849090546	7.205460052	6.351481685	129.9047743	4.30E-30	6.23E-28
XLOC_013608	100938177	100938252	1	CUFF.301.2	NA	FCRL5	-2.847520388	7.197622252	1.500369906	50.44269343	1.23E-12	3.85E-11
XLOC_013058	80747565	80749186	1	ENSSSCT00000024583	ENSSSCG00000027527	ENSSSCG00000027527	-2.830761829	7.114497335	3.621158879	105.531883	9.34E-25	9.17E-23
XLOC_009883	12200848	12200991	1	ENSSSCT00000032242	ENSSSCG00000022393	ENSSSCG00000022393	-2.822593495	7.074329884	2.114197219	77.45200173	1.36E-18	8.53E-17
XLOC_003321	22140214	22140275	1	ENSSSCT00000019014	ENSSSCG00000017466	CCR7	-2.815418433	7.039233942	2.396685906	92.37601718	7.17E-22	5.95E-20
XLOC_003086	78361372	78363771	1	ENSSSCT00000010448	ENSSSCG00000009530	CCDC168	-2.799770945	6.963298865	0.528837399	57.03303033	4.29E-14	1.61E-12
XLOC_024044	37303174	37303293	1	ENSSSCT00000013375	ENSSSCG00000012229	CYBB	-2.794388918	6.937370417	5.65776756	78.64727399	7.43E-19	4.70E-17
XLOC_020562	96806466	96806729	1	ENSSSCT00000016743	ENSSSCG00000015368	HDAC9	-2.79001213	6.916356004	1.640528443	69.42595305	7.93E-17	4.10E-15
XLOC_024711	90542826	90544608	1	ENSSSCT00000013654	ENSSSCG00000012487	XKRX	-2.787683851	6.905203114	0.871726764	66.24792155	3.98E-16	1.89E-14
XLOC_016206	62350603	62350793	1	ENSSSCT00000003753	ENSSSCG00000003382	TAS1R1	-2.773876071	6.839429884	1.136691382	78.98087622	6.27E-19	4.05E-17
XLOC_023109	579	636	1	ENSSSCT00000029981	ENSSSCG00000022355	CD37	-2.768136598	6.812274636	4.634492274	129.4042994	5.53E-30	7.87E-28
XLOC_012751	27762719	27763041	1	ENSSSCT00000008627	ENSSSCG00000007872	XYLT1	-2.746431851	6.710553885	1.186215341	75.76820916	3.19E-18	1.88E-16
XLOC_015978	47269970	47270038	1	ENSSSCT00000003426	ENSSSCG00000003088	APOE	-2.716869989	6.574449006	7.466801215	105.640564	8.84E-25	8.74E-23
XLOC_003859	21128488	21128929	1	ENSSSCT00000018973	ENSSSCG00000017427	HAP1	-2.715156842	6.566646723	-0.975106166	41.90471811	9.58E-11	2.36E-09
XLOC_001453	124546382	124548998	1	ENSSSCT00000005065	ENSSSCG00000004586	FAM81A	-2.707717116	6.532870837	2.532379424	78.90774923	6.51E-19	4.17E-17
XLOC_000245	92839196	92839360	1	ENSSSCT00000004918	ENSSSCG00000004453	SNAP91	-2.699016323	6.493590116	0.650608419	45.19039133	1.79E-11	4.83E-10
XLOC_008569	14563017	14563707	1	ENSSSCT00000027193	ENSSSCG00000024817	RASSF2	-2.69589274	6.479546036	6.798233961	110.4940051	7.64E-26	8.20E-24
XLOC_012783	38406992	38407103	1	ENSSSCT00000008687	ENSSSCG00000007926	SEC14L5	-2.685037807	6.430976455	-0.610670395	48.99065957	2.57E-12	7.76E-11
XLOC_004242	62262038	62262800	1	ENSSSCT00000019627	ENSSSCG00000018032	TRPV2	-2.678690872	6.402746414	6.403390524	136.8823056	1.28E-31	2.12E-29
XLOC_001873	264096731	264097557	1	ENSSSCT00000005850	ENSSSCG00000005312	SIT1	-2.666927433	6.350751998	4.986915526	128.5553892	8.48E-30	1.16E-27
XLOC_021833	12328	12363	1	ENSSSCT00000027966	ENSSSCG00000026821	ENSSSCG00000026821	-2.665832305	6.345933069	0.608466491	62.05326494	3.34E-15	1.46E-13
XLOC_015865	40597686	40597748	1	ENSSSCT00000003213	ENSSSCG00000002908	ZBTB32	-2.662646072	6.331933358	2.26526017	101.5111578	7.11E-24	6.59E-22
XLOC_021010	37420650	37421292	1	ENSSSCT00000016350	ENSSSCG00000014987	MMP12	-2.646113173	6.259785286	2.680835659	27.15960576	1.87E-07	2.75E-06
XLOC_012247	59985883	59985931	1	ENSSSCT00000027499	ENSSSCG00000022682	ENSSSCG00000022682	-2.643746816	6.249526191	3.069747861	31.14567797	2.39E-08	4.17E-07
XLOC_008454	58215144	58215280	1	ENSSSCT00000018520	ENSSSCG00000017008	DOCK2	-2.634686352	6.210400687	4.655309649	127.6665323	1.33E-29	1.72E-27
XLOC_014063	67883208	67883441	1	ENSSSCT00000030517	ENSSSCG00000022013	ENSSSCG00000022013	-2.63139855	6.196263729	0.800808205	66.59372577	3.34E-16	1.62E-14
XLOC_000284	110083202	110083747	1	ENSSSCT00000004992	ENSSSCG00000004520	MAPK4	-2.629910094	6.18987422	4.401999035	37.31726458	1.00E-09	2.14E-08
XLOC_017138	59829986	59830256	1	ENSSSCT00000027895	ENSSSCG00000025685	ENSSSCG00000025685	-2.628476628	6.183726996	-1.006738969	39.30327869	3.63E-10	8.30E-09
XLOC_001872	264070947	264071279	1	ENSSSCT00000005849	ENSSSCG00000005311	CD72	-2.627311637	6.178735592	3.854394186	95.4352504	1.53E-22	1.31E-20
XLOC_008217	58312080	58312314	1	ENSSSCT00000029605	ENSSSCG00000022520	ENSSSCG00000022520	-2.623020993	6.160387033	3.548284915	119.3403767	8.82E-28	1.02E-25
XLOC_018201	99429619	99430126	1	ENSSSCT00000002571	ENSSSCG00000002309	UPF0639	-2.621981171	6.155948537	0.419016742	54.09211235	1.91E-13	6.75E-12
XLOC_014353	111436317	111436623	1	ENSSSCT00000007358	ENSSSCG00000006717	PHGDH	-2.608763787	6.099807808	3.89996263	48.41191506	3.45E-12	1.02E-10
XLOC_012015	22971380	22971608	1	ENSSSCT00000032449	ENSSSCG00000025037	PRKCB	-2.602317002	6.072611196	1.672452347	87.95115772	6.71E-21	5.16E-19
XLOC_013564	97518820	97518996	1	ENSSSCT00000006986	ENSSSCG00000006375	LY9	-2.596399561	6.047754436	4.407307987	104.2257287	1.81E-24	1.75E-22
XLOC_009500	7555165	7555326	1	ENSSSCT00000017936	ENSSSCG00000016472	KEL	-2.584241045	5.9970003	-0.033342326	34.18494513	5.01E-09	9.70E-08
XLOC_020491	73621387	73621747	1	ENSSSCT00000030286	ENSSSCG00000027222	ENSSSCG00000027222	-2.580334195	5.980782258	0.401941776	57.9243542	2.72E-14	1.05E-12
XLOC_018428	20764481	20764581	1	ENSSSCT00000001193	ENSSSCG00000001097	FAM65B	-2.573344916	5.95187784	3.959306971	131.5935099	1.84E-30	2.83E-28
XLOC_009105	52848280	52849272	1	ENSSSCT00000008081	ENSSSCG00000007383	TOMM34	-2.568499967	5.931923394	3.482183596	128.4745123	8.84E-30	1.20E-27
XLOC_005288	76785644	76786158	1	ENSSSCT00000012693	ENSSSCG00000011596	TRH	-2.566536164	5.923854329	0.650147992	40.10473243	2.41E-10	5.64E-09
XLOC_014128	90996957	91001908	1	ENSSSCT00000006912	ENSSSCG00000006307	RCSD1	-2.56418707	5.914216556	6.318089689	113.7754701	1.46E-26	1.61E-24
XLOC_009804	6557414	6557530	1	ENSSSCT00000014236	ENSSSCG00000013023	RASGRP2	-2.552510902	5.86654418	5.500307273	132.7271179	1.04E-30	1.63E-28
XLOC_013148	112970344	112972130	1	ENSSSCT00000009311	ENSSSCG00000008509	RASGRP3	-2.546173368	5.840829891	5.077507033	88.95640054	4.04E-21	3.21E-19
XLOC_021205	73081673	73081777	1	ENSSSCT00000017036	ENSSSCG00000015640	ENSSSCG00000015640	-2.545735961	5.839059292	-0.065376798	52.57385441	4.14E-13	1.39E-11
XLOC_006983	118623934	118625034	1	ENSSSCT00000011519	ENSSSCG00000010529	SFRP5	-2.545665249	5.838773104	3.391655013	53.75872847	2.27E-13	7.96E-12
XLOC_024207	72545720	72546721	1	ENSSSCT00000031915	ENSSSCG00000030020	GPR174	-2.536894334	5.803383763	0.00969065	53.04105952	3.27E-13	1.12E-11
XLOC_024688	72637036	72638037	1	ENSSSCT00000023362	ENSSSCG00000021734	GPR174	-2.529215474	5.772576846	0.003650863	52.75535795	3.78E-13	1.28E-11
XLOC_004677	115121493	115121651	1	ENSSSCT00000012851	ENSSSCG00000011740	SERPINI1	-2.526549316	5.761918747	4.051938737	95.97214499	1.17E-22	1.01E-20
XLOC_017632	10799758	10799836	1	ENSSSCT00000029765	ENSSSCG00000021576	CD83	-2.525965009	5.75958558	4.444414317	108.0205563	2.66E-25	2.76E-23
XLOC_009942	16493479	16494628	1	ENSSSCT00000025570	ENSSSCG00000029890	ENSSSCG00000029890	-2.523802236	5.75095774	0.287422235	52.63225396	4.02E-13	1.36E-11
XLOC_003233	15212869	15212966	1	ENSSSCT00000018823	ENSSSCG00000017291	LIMD2	-2.52274836	5.746758247	6.536747163	122.6276197	1.68E-28	2.04E-26
XLOC_007940	127685830	127687043	1	ENSSSCT00000017599	ENSSSCG00000016164	IKZF2	-2.522480903	5.745692972	0.156122788	51.00949697	9.19E-13	2.93E-11
XLOC_012681	17847808	17847888	1	ENSSSCT00000008519	ENSSSCG00000007772	STX1B	-2.513373475	5.709535877	0.329094416	57.73695365	3.00E-14	1.15E-12
XLOC_010207	66317463	66317609	1	ENSSSCT00000015017	ENSSSCG00000013743	LYL1	-2.511826912	5.703418556	4.674178032	109.6298559	1.18E-25	1.25E-23
XLOC_021210	73652436	73652541	1	ENSSSCT00000017046	ENSSSCG00000015649	DYRK3	-2.507372736	5.685836981	2.235786367	75.16633918	4.33E-18	2.49E-16
XLOC_016322	76928439	76928532	1	ENSSSCT00000025212	ENSSSCG00000026257	ENSSSCG00000024625	-2.506673948	5.683083639	7.685461311	94.71449516	2.20E-22	1.86E-20
XLOC_009882	12191484	12191638	1	ENSSSCT00000031344	ENSSSCG00000021176	LPXN	-2.504672464	5.675204835	5.445619161	81.44117206	1.81E-19	1.25E-17
XLOC_000146	48621907	48622412	1	ENSSSCT00000004696	ENSSSCG00000004249	C6ORF204	-2.502453656	5.666483302	1.747998296	48.01705638	4.23E-12	1.23E-10
XLOC_012339	80818057	80819062	1	ENSSSCT00000029680	ENSSSCG00000028282	ENSSSCG00000028282	-2.494125955	5.633868752	1.125973796	58.6983096	1.84E-14	7.24E-13
XLOC_018812	62949965	62950246	1	ENSSSCT00000002107	ENSSSCG00000001882	NEIL1	-2.49400909	5.633412402	5.725316865	129.1165509	6.40E-30	9.01E-28
XLOC_021397	132262188	132262316	1	ENSSSCT00000026955	ENSSSCG00000027614	ENSSSCG00000027614	-2.492656076	5.628131652	1.656293712	57.4617287	3.45E-14	1.31E-12
XLOC_012719	23052200	23052548	1	ENSSSCT00000008583	ENSSSCG00000007833	ENSSSCG00000007833	-2.490586953	5.620065534	2.300277709	94.77136104	2.14E-22	1.81E-20
XLOC_008218	58324295	58324433	1	ENSSSCT00000022305	ENSSSCG00000023671	ENSSSCG00000023671	-2.484905953	5.597978526	4.327275327	130.2309146	3.65E-30	5.34E-28
XLOC_007571	147606612	147606814	1	ENSSSCT00000017748	ENSSSCG00000016298	INPP5D	-2.481136315	5.583370584	6.279493801	132.3007545	1.29E-30	2.00E-28
XLOC_008691	40656380	40656500	1	ENSSSCT00000007921	ENSSSCG00000007240	ENSSSCG00000007240	-2.474889733	5.559247962	2.917641902	95.82322616	1.26E-22	1.08E-20
XLOC_008644	36328314	36328362	1	ENSSSCT00000007819	ENSSSCG00000007146	SIGLEC1	-2.469082585	5.536915809	0.896597479	61.56311372	4.29E-15	1.83E-13
XLOC_010471	87433506	87433586	1	ENSSSCT00000015394	ENSSSCG00000014093	CRHBP	-2.466268433	5.526125909	1.803861481	77.12035251	1.61E-18	1.00E-16
XLOC_019723	31792550	31792874	1	ENSSSCT00000025896	ENSSSCG00000023785	ENSSSCG00000023785	-2.463238714	5.514532992	0.707153985	47.99623786	4.27E-12	1.25E-10
XLOC_000303	118623388	118623534	1	ENSSSCT00000005032	ENSSSCG00000004555	ENSSSCG00000004555	-2.462883225	5.513174346	3.295012709	61.73497587	3.93E-15	1.69E-13
XLOC_024206	72343340	72343401	1	ENSSSCT00000013612	ENSSSCG00000012446	P2RY10	-2.460892162	5.505570864	3.860435751	88.73780547	4.51E-21	3.52E-19
XLOC_000454	148187752	148187786	1	ENSSSCT00000005290	ENSSSCG00000004791	RASGRP1	-2.453222556	5.476379996	5.889078511	102.1671248	5.10E-24	4.76E-22
XLOC_006419	143745490	143745523	1	ENSSSCT00000011711	ENSSSCG00000010705	GMFG	-2.453052787	5.475735603	4.459150785	75.16969293	4.32E-18	2.49E-16
XLOC_006224	97166335	97166568	1	CUFF.153.2	NA	WDFY4	-2.450950127	5.467760788	5.805864313	112.8248294	2.36E-26	2.57E-24
XLOC_013455	67947283	67947466	1	ENSSSCT00000006773	ENSSSCG00000006179	STAU2	-2.444658794	5.443968782	2.822501968	71.72047869	2.48E-17	1.34E-15
XLOC_016797	33099684	33100708	1	ENSSSCT00000026506	ENSSSCG00000022333	C16orf87	-2.442827761	5.437063815	3.237234523	76.30935199	2.43E-18	1.45E-16
XLOC_003326	22410674	22410851	1	ENSSSCT00000019020	ENSSSCG00000017471	CDC6	-2.437443666	5.41681067	4.239581411	78.95003603	6.37E-19	4.10E-17
XLOC_008640	35991332	35991875	1	ENSSSCT00000029169	ENSSSCG00000023107	ENSSSCG00000023107	-2.430992981	5.39264469	-0.269560044	41.71165684	1.06E-10	2.59E-09
XLOC_018786	59504854	59505591	1	ENSSSCT00000002056	ENSSSCG00000001834	MFGE8	-2.428547103	5.383509998	6.799889086	122.2958213	1.99E-28	2.39E-26
XLOC_018385	3952949	3954735	1	ENSSSCT00000001111	ENSSSCG00000024310	F13A1	-2.423290374	5.363929867	1.563213069	52.29595982	4.77E-13	1.58E-11
XLOC_011436	75914774	75915931	1	ENSSSCT00000014719	ENSSSCG00000013474	S1PR4	-2.42169251	5.357992308	1.310628275	67.64386392	1.96E-16	9.75E-15
XLOC_005776	883130	883334	1	ENSSSCT00000010501	ENSSSCG00000009580	S1PR3	-2.41594845	5.336701984	2.906709933	82.57944165	1.02E-19	7.15E-18
XLOC_021746	1451	1478	1	ENSSSCT00000031067	ENSSSCG00000029691	CORO1A	-2.408853958	5.31052303	6.912772059	109.3258821	1.38E-25	1.45E-23
XLOC_019800	55506936	55507234	1	ENSSSCT00000009734	ENSSSCG00000008891	mars-01	-2.401359589	5.283007979	1.141596138	76.91385855	1.79E-18	1.10E-16
XLOC_013503	84179876	84180059	1	ENSSSCT00000006860	ENSSSCG00000006261	TCEA1	-2.400645069	5.280392126	7.954127042	91.09209652	1.37E-21	1.11E-19
XLOC_022390	583	768	1	ENSSSCT00000028359	ENSSSCG00000022871	ENSSSCG00000022871	-2.39473685	5.258811738	-0.155674396	39.98386956	2.56E-10	5.95E-09
XLOC_021747	15128	15293	1	ENSSSCT00000026919	ENSSSCG00000021557	ENSSSCG00000021557	-2.390069219	5.241825107	2.057845541	81.0611138	2.19E-19	1.50E-17
XLOC_008861	67168749	67168978	1	ENSSSCT00000008258	ENSSSCG00000007528	PHACTR3	-2.388713762	5.23690256	0.501942763	50.2686975	1.34E-12	4.20E-11
XLOC_017611	3703368	3703400	1	ENSSSCT00000001110	ENSSSCG00000025199	F13A1	-2.386683702	5.229538739	1.543719941	51.93113309	5.75E-13	1.88E-11
XLOC_002543	28850285	28850659	1	ENSSSCT00000011955	ENSSSCG00000010924	UBE2T	-2.385348953	5.224702723	4.78345095	80.07036359	3.61E-19	2.40E-17
XLOC_021466	149765472	149769757	1	ENSSSCT00000028554	ENSSSCG00000029806	IKZF1	-2.384464949	5.221502295	6.147819518	119.4744134	8.25E-28	9.62E-26
XLOC_001492	137663537	137663859	1	ENSSSCT00000005148	ENSSSCG00000004662	SLC24A5	-2.383157585	5.216772738	0.266976541	45.78620271	1.32E-11	3.64E-10
XLOC_016858	42960282	42960351	1	ENSSSCT00000003286	ENSSSCG00000002962	MAP4K1	-2.37769994	5.197075221	6.14288219	120.0637325	6.13E-28	7.20E-26
XLOC_003220	14104697	14105098	1	ENSSSCT00000018804	ENSSSCG00000017274	PITPNC1	-2.35506962	5.116189212	2.856126948	67.03668916	2.67E-16	1.32E-14
XLOC_008827	58679394	58679632	1	ENSSSCT00000008177	ENSSSCG00000007472	BCAS4	-2.354939425	5.115727524	2.751947981	78.87017239	6.63E-19	4.21E-17
XLOC_001490	137480812	137481029	1	ENSSSCT00000028351	ENSSSCG00000026096	DUT	-2.349123785	5.095147052	4.664671629	79.35211325	5.20E-19	3.37E-17
XLOC_019448	80945044	80945329	1	ENSSSCT00000009871	ENSSSCG00000009012	TMEM154	-2.346593586	5.086219013	1.570379362	66.28737893	3.90E-16	1.86E-14
XLOC_016928	46217032	46218405	1	ENSSSCT00000003398	ENSSSCG00000003061	CADM4	-2.343498267	5.07531817	2.975626327	79.8883257	3.96E-19	2.62E-17
XLOC_020681	132314885	132315067	1	ENSSSCT00000016910	ENSSSCG00000015523	RALGPS2	-2.33307333	5.038776026	2.679978507	71.41314716	2.90E-17	1.55E-15
XLOC_016537	134870835	134871287	1	ENSSSCT00000004211	ENSSSCG00000003805	PDE4B	-2.332608249	5.037151942	4.819059062	91.9576425	8.86E-22	7.26E-20
XLOC_021103	53830781	53830848	1	ENSSSCT00000016501	ENSSSCG00000015135	SORL1	-2.33092435	5.031276056	5.911156533	101.4364939	7.38E-24	6.80E-22
XLOC_024253	97745856	97749998	1	ENSSSCT00000013688	ENSSSCG00000012519	GPRASP1	-2.327893361	5.020716836	2.077021378	75.95701021	2.90E-18	1.72E-16
XLOC_024519	28635264	28636695	1	ENSSSCT00000013346	ENSSSCG00000012201	CXORF21	-2.32555306	5.012578967	2.88720658	62.00198544	3.43E-15	1.48E-13
XLOC_005727	212955467	212955616	1	ENSSSCT00000025047	ENSSSCG00000026915	ENSSSCG00000026915	-2.325271074	5.011599316	1.124039672	38.45387153	5.61E-10	1.24E-08
XLOC_017436	119537764	119537941	1	ENSSSCT00000004159	ENSSSCG00000003757	SSX2IP	-2.321705105	4.999227235	4.079043633	88.26821962	5.72E-21	4.42E-19
XLOC_009975	29411332	29412311	1	ENSSSCT00000014533	ENSSSCG00000013307	LMO2	-2.321366975	4.998055685	4.451043292	107.7888255	2.99E-25	3.08E-23
XLOC_000803	266336186	266336664	1	ENSSSCT00000005892	ENSSSCG00000005352	FRMPD1	-2.313742426	4.971710965	0.247986228	46.76486252	8.00E-12	2.25E-10
XLOC_021652	25747	25982	1	ENSSSCT00000028360	ENSSSCG00000024989	RFTN1	-2.312249781	4.966569778	2.153376536	73.37966486	1.07E-17	5.96E-16
XLOC_014129	91272047	91272617	1	ENSSSCT00000006917	ENSSSCG00000006310	POU2F1	-2.309034324	4.955512689	0.387062849	47.87471994	4.54E-12	1.32E-10
XLOC_007208	45495291	45495537	1	ENSSSCT00000017172	ENSSSCG00000015771	NEIL3	-2.308826077	4.954797432	3.452053644	76.80925529	1.88E-18	1.16E-16
XLOC_002518	26249079	26249093	1	ENSSSCT00000011934	ENSSSCG00000010907	CD45	-2.307382714	4.949842822	5.444889986	79.64917246	4.47E-19	2.92E-17
XLOC_023909	20136	20285	1	ENSSSCT00000027631	ENSSSCG00000028661	C16orf48	-2.307049002	4.948697997	-0.69004555	34.69824079	3.85E-09	7.54E-08
XLOC_006961	115768792	115770958	1	ENSSSCT00000011474	ENSSSCG00000010486	HELLS	-2.306493327	4.946792301	5.730272423	65.60376728	5.51E-16	2.60E-14
XLOC_020031	140533324	140533911	1	ENSSSCT00000010099	ENSSSCG00000009221	DSPP	-2.297936164	4.917537874	-0.415281596	19.68733112	9.12E-06	8.49E-05
XLOC_019724	32171423	32171497	1	ENSSSCT00000009614	ENSSSCG00000008788	ENSSSCG00000008788	-2.297326627	4.91546066	5.580144361	83.0853695	7.86E-20	5.67E-18
XLOC_010665	148577006	148579570	1	ENSSSCT00000030809	ENSSSCG00000029281	PCDHAC2	-2.296200831	4.911626412	1.703523643	47.59521509	5.24E-12	1.50E-10
XLOC_010883	6953588	6954223	1	ENSSSCT00000014254	ENSSSCG00000013041	FERMT3	-2.290111255	4.890938265	6.659103288	106.4753114	5.80E-25	5.81E-23
XLOC_003964	34609433	34609555	1	ENSSSCT00000019181	ENSSSCG00000017619	ENSSSCG00000017619	-2.287117319	4.880798928	-0.158413199	38.52171011	5.41E-10	1.21E-08
XLOC_013416	45690145	45690337	1	ENSSSCT00000006692	ENSSSCG00000006101	RAD54B	-2.283090753	4.867195596	2.166778477	47.84572697	4.61E-12	1.34E-10
XLOC_002261	26313638	26313695	1	ENSSSCT00000011937	ENSSSCG00000010908	PTPRC	-2.278112821	4.850430573	7.839928321	83.62300236	5.99E-20	4.36E-18
XLOC_007379	101733011	101733605	1	ENSSSCT00000031268	ENSSSCG00000025134	FAM171B	-2.276503437	4.845022742	4.25148457	54.39481462	1.64E-13	5.80E-12
XLOC_017249	76874370	76876461	1	ENSSSCT00000003945	ENSSSCG00000003551	PAQR7	-2.276151843	4.843842122	2.512637676	60.75559342	6.46E-15	2.73E-13
XLOC_006624	41057257	41060542	1	ENSSSCT00000010822	ENSSSCG00000009874	RASAL1	-2.270959506	4.826440207	5.069686255	106.8248309	4.86E-25	4.97E-23
XLOC_024821	124505029	124505793	1	ENSSSCT00000013857	ENSSSCG00000012676	MBNL3	-2.268833767	4.819333926	1.432879566	57.41879568	3.52E-14	1.33E-12
XLOC_009431	55903102	55903309	1	ENSSSCT00000018233	ENSSSCG00000016751	GCK	-2.266275355	4.810795104	2.933313362	52.29510326	4.78E-13	1.58E-11
XLOC_014180	98218159	98218781	1	ENSSSCT00000007003	ENSSSCG00000006390	CASQ1	-2.266232301	4.810651538	2.693772872	53.37627843	2.75E-13	9.50E-12
XLOC_017978	59786422	59786497	1	ENSSSCT00000002059	ENSSSCG00000001837	FANCI	-2.265576253	4.80846445	4.621812235	80.77480327	2.53E-19	1.71E-17
XLOC_021386	128249457	128249647	1	ENSSSCT00000026846	ENSSSCG00000026540	ENSSSCG00000026540	-2.260502779	4.791584394	0.895842476	58.61134954	1.92E-14	7.55E-13
XLOC_016323	76950881	76951933	1	ENSSSCT00000028664	ENSSSCG00000026909	PAQR7	-2.259486286	4.788209531	-0.324742011	41.71556933	1.06E-10	2.59E-09
XLOC_020750	150042014	150042703	1	ENSSSCT00000017023	ENSSSCG00000015629	ENSSSCG00000015629	-2.256969174	4.779862688	0.78476956	51.1202721	8.69E-13	2.77E-11
XLOC_022340	1646	1778	1	ENSSSCT00000025373	ENSSSCG00000026255	ENSSSCG00000026255	-2.25690678	4.779655971	5.38442752	88.78621169	4.40E-21	3.46E-19
XLOC_004487	53322709	53323705	1	ENSSSCT00000012585	ENSSSCG00000011500	KBTBD8	-2.256764042	4.779183102	4.693345824	58.04575744	2.56E-14	9.91E-13
XLOC_002232	17632831	17632934	1	ENSSSCT00000011887	ENSSSCG00000010865	EXO1	-2.249989598	4.756794163	3.30335848	72.07676827	2.07E-17	1.13E-15
XLOC_012087	39969677	39969908	1	ENSSSCT00000008717	ENSSSCG00000007954	SLX4	-2.24686039	4.746487851	5.285860785	113.4661032	1.71E-26	1.87E-24
XLOC_001510	142483492	142483504	1	ENSSSCT00000005185	ENSSSCG00000004695	WDR76	-2.246375371	4.744892397	5.025272979	84.69098671	3.49E-20	2.57E-18
XLOC_002529	28017151	28018987	1	ENSSSCT00000030452	ENSSSCG00000027928	TMEM9	-2.246288319	4.744606101	3.079004663	73.76390271	8.80E-18	4.96E-16
XLOC_004033	44387557	44391118	1	ENSSSCT00000023363	ENSSSCG00000022850	RHBDL3	-2.245934909	4.743443981	0.267978932	45.71182155	1.37E-11	3.76E-10
XLOC_011388	72827624	72827937	1	ENSSSCT00000014803	ENSSSCG00000013553	VAV1	-2.240630422	4.726035356	5.908833126	97.61186458	5.09E-23	4.44E-21
XLOC_008696	41298141	41298244	1	ENSSSCT00000007935	ENSSSCG00000007252	DNMT3B	-2.240264974	4.724838357	3.265810529	83.95308716	5.07E-20	3.71E-18
XLOC_015397	42892559	42894141	1	ENSSSCT00000000564	ENSSSCG00000000522	NAP1L1	-2.239361789	4.721881347	7.952041564	64.06350872	1.20E-15	5.55E-14
XLOC_012030	26022617	26023348	1	ENSSSCT00000025016	ENSSSCG00000022466	ERI2	-2.235562257	4.709461995	2.196040928	58.13848295	2.44E-14	9.47E-13
XLOC_023667	373	435	1	ENSSSCT00000016999	ENSSSCG00000015606	ENSSSCG00000015606	-2.231109843	4.694950162	0.648748073	52.06734534	5.36E-13	1.77E-11
XLOC_019960	115058036	115058119	1	CUFF.413.2	NA	C4ORF21	-2.226689769	4.680587964	0.937941044	39.85264016	2.74E-10	6.35E-09
XLOC_015036	92308676	92311110	1	ENSSSCT00000000985	ENSSSCG00000000901	FGD6	-2.224739921	4.674266275	3.459672823	81.37063917	1.87E-19	1.29E-17
XLOC_006521	13007011	13008440	1	ENSSSCT00000010606	ENSSSCG00000009673	C8ORF80	-2.223732034	4.671001906	7.418337064	76.74485813	1.95E-18	1.19E-16
XLOC_012477	120246445	120246511	1	ENSSSCT00000009384	ENSSSCG00000008576	DTNB	-2.222121782	4.665791315	2.931349125	64.44179808	9.94E-16	4.60E-14
XLOC_004985	2605150	2605443	1	ENSSSCT00000024153	ENSSSCG00000028911	COLQ	-2.221844009	4.664893063	-1.048265582	30.60622499	3.16E-08	5.34E-07
XLOC_012047	32446508	32446771	1	ENSSSCT00000008653	ENSSSCG00000007897	SNN	-2.218883306	4.655329572	-0.184637978	41.92335065	9.49E-11	2.34E-09
XLOC_023825	17376	17639	1	ENSSSCT00000024463	ENSSSCG00000022831	SNN	-2.218883306	4.655329572	-0.184637978	41.92335065	9.49E-11	2.34E-09
XLOC_006246	102560761	102560900	1	ENSSSCT00000028498	ENSSSCG00000027984	ZWINT	-2.215949752	4.645873111	3.668727301	67.85235892	1.76E-16	8.89E-15
XLOC_005266	73136411	73136569	1	ENSSSCT00000012637	ENSSSCG00000011547	CPNE9	-2.214321677	4.640633221	0.900104995	45.79306951	1.31E-11	3.63E-10
XLOC_004272	3715201	3715734	1	ENSSSCT00000012263	ENSSSCG00000011198	ENSSSCG00000011198	-2.205656082	4.612842652	3.413746542	104.1356913	1.89E-24	1.82E-22
XLOC_014440	129039719	129041202	1	ENSSSCT00000007515	ENSSSCG00000006862	VCAM1	-2.203380456	4.605572351	6.205408304	72.25130216	1.89E-17	1.04E-15
XLOC_019446	79970757	79971267	1	ENSSSCT00000009864	ENSSSCG00000009007	ENSSSCG00000009007	-2.201003437	4.597990346	4.140663439	78.89391278	6.55E-19	4.18E-17
XLOC_017960	58374610	58374822	1	ENSSSCT00000022280	ENSSSCG00000030323	ENSSSCG00000030323	-2.195764387	4.581323335	0.662119765	30.75779633	2.92E-08	4.97E-07
XLOC_003008	26204988	26205038	1	ENSSSCT00000010341	ENSSSCG00000009434	RGC32	-2.193005904	4.572572055	2.373996595	64.76071658	8.46E-16	3.93E-14
XLOC_021390	128999765	129000061	1	ENSSSCT00000032264	ENSSSCG00000030387	ENSSSCG00000030387	-2.191852458	4.568917707	1.74913169	59.81705665	1.04E-14	4.26E-13
XLOC_021496	25774	26984	1	ENSSSCT00000026922	ENSSSCG00000021742	RRM2	-2.186715182	4.552677233	6.532870718	82.89814101	8.64E-20	6.20E-18
XLOC_015271	20667163	20667861	1	ENSSSCT00000023553	ENSSSCG00000026482	ENSSSCG00000026482	-2.186413341	4.55172482	2.063161785	39.17565782	3.87E-10	8.79E-09
XLOC_011948	11538893	11538997	1	ENSSSCT00000008467	ENSSSCG00000007722	NCF1	-2.180094774	4.531833238	3.544127387	49.28633959	2.21E-12	6.74E-11
XLOC_023717	60644	61395	1	ENSSSCT00000029495	ENSSSCG00000026356	ENSSSCG00000026356	-2.178418317	4.526570163	1.938635241	56.72861575	5.00E-14	1.87E-12
XLOC_012956	59749609	59749901	1	ENSSSCT00000030107	ENSSSCG00000029057	ENSSSCG00000029057	-2.17280423	4.508989749	4.193783045	30.90620243	2.71E-08	4.62E-07
XLOC_011330	69309460	69309866	1	ENSSSCT00000014923	ENSSSCG00000013659	DNMT1	-2.172426827	4.507810371	7.407537978	103.5039857	2.60E-24	2.49E-22
XLOC_014943	71997707	71997928	1	ENSSSCT00000000830	ENSSSCG00000000766	CECR2	-2.167378857	4.492065166	1.755980216	62.99621448	2.07E-15	9.31E-14
XLOC_006051	53313340	53313599	1	ENSSSCT00000011030	ENSSSCG00000010069	DERL3	-2.164440707	4.482926067	4.534413347	74.56390619	5.87E-18	3.35E-16
XLOC_013420	48110058	48110091	1	ENSSSCT00000006707	ENSSSCG00000006115	RUNX1T1	-2.156371827	4.4579234	1.791059831	52.88094713	3.54E-13	1.21E-11
XLOC_001428	118495353	118496605	1	ENSSSCT00000005031	ENSSSCG00000004554	ENSSSCG00000004554	-2.152690769	4.446563439	7.053287679	53.0724813	3.21E-13	1.11E-11
XLOC_016689	6994097	6994141	1	ENSSSCT00000002981	ENSSSCG00000002688	PLCG2	-2.15139931	4.442584785	5.586682254	99.23108742	2.25E-23	1.97E-21
XLOC_001720	200774577	200774770	1	ENSSSCT00000005538	ENSSSCG00000005022	NIN	-2.150267026	4.439099437	3.373944172	62.58405275	2.55E-15	1.13E-13
XLOC_009155	59183330	59187794	1	ENSSSCT00000008184	ENSSSCG00000007477	NFATC2	-2.145253308	4.423699258	5.312528558	103.4822775	2.63E-24	2.49E-22
XLOC_004612	89869621	89869840	1	ENSSSCT00000012775	ENSSSCG00000011670	ACPL2	-2.141422588	4.411968799	4.981038947	82.65159927	9.79E-20	6.93E-18
XLOC_022448	46	154	1	ENSSSCT00000025780	ENSSSCG00000029039	BRCA2	-2.141313968	4.411636636	1.372903858	45.4895238	1.53E-11	4.19E-10
XLOC_008246	70415642	70415761	1	ENSSSCT00000018559	ENSSSCG00000017046	EBF1	-2.140910256	4.410402292	1.153541974	56.31952702	6.16E-14	2.29E-12
XLOC_014507	2169173	2169252	1	ENSSSCT00000000026	ENSSSCG00000000025	PARVG	-2.140297466	4.408529353	4.760545036	85.62147501	2.18E-20	1.62E-18
XLOC_004579	82291027	82291205	1	ENSSSCT00000023415	ENSSSCG00000028605	ENSSSCG00000028605	-2.137705567	4.400616244	4.466489945	58.20751373	2.36E-14	9.19E-13
XLOC_012224	56449363	56449675	1	ENSSSCT00000008953	ENSSSCG00000008175	CHST10	-2.132892396	4.385959212	4.293428072	76.4660044	2.24E-18	1.35E-16
XLOC_004577	82202790	82202876	1	ENSSSCT00000026732	ENSSSCG00000021966	ENSSSCG00000021966	-2.129039143	4.374260511	6.55207886	75.54191553	3.58E-18	2.09E-16
XLOC_003895	22913243	22913697	1	ENSSSCT00000019046	ENSSSCG00000017493	ZPBP2	-2.125006178	4.362049609	0.804155773	44.01595441	3.26E-11	8.58E-10
XLOC_024471	12339542	12339953	1	ENSSSCT00000013269	ENSSSCG00000012130	FANCB	-2.122026204	4.353048832	2.422447738	62.02851735	3.39E-15	1.47E-13
XLOC_001554	146138910	146139000	1	ENSSSCT00000024985	ENSSSCG00000025031	ENSSSCG00000025031	-2.120457173	4.348317162	0.786198251	45.60044236	1.45E-11	3.97E-10
XLOC_009479	6542444	6542603	1	ENSSSCT00000027326	ENSSSCG00000027024	ASIC3	-2.113664103	4.327890816	-0.010152441	35.65523806	2.36E-09	4.78E-08
XLOC_009987	31485151	31485305	1	ENSSSCT00000014546	ENSSSCG00000013320	PAX6	-2.112684745	4.324953869	0.864290941	38.10205676	6.71E-10	1.47E-08
XLOC_024375	127953762	127954757	1	ENSSSCT00000027197	ENSSSCG00000023804	ENSSSCG00000023804	-2.106689902	4.307019639	0.17365186	34.51671798	4.23E-09	8.25E-08
XLOC_008115	22122508	22122608	1	ENSSSCT00000018326	ENSSSCG00000016831	SPEF2	-2.095424256	4.273518168	1.514701651	36.75019922	1.34E-09	2.80E-08
XLOC_016774	25490378	25490748	1	ENSSSCT00000024773	ENSSSCG00000022722	ENSSSCG00000022722	-2.090669243	4.259456166	4.618210441	76.14756589	2.63E-18	1.57E-16
XLOC_023682	77050	77308	1	ENSSSCT00000022707	ENSSSCG00000025167	ENSSSCG00000025167	-2.08982019	4.256950133	3.760026946	76.33022205	2.40E-18	1.44E-16
XLOC_008770	51696566	51696794	1	ENSSSCT00000008062	ENSSSCG00000007366	MYBL2	-2.088998094	4.25452507	6.267625449	73.72489445	8.98E-18	5.04E-16
XLOC_005325	82312067	82312367	1	ENSSSCT00000023340	ENSSSCG00000030540	ENSSSCG00000030540	-2.088918034	4.254288979	3.625774955	42.01534085	9.06E-11	2.26E-09
XLOC_013198	119785952	119786984	1	ENSSSCT00000009378	ENSSSCG00000008572	FAM59B	-2.084361603	4.240873949	0.034425036	27.34310797	1.70E-07	2.52E-06
XLOC_017248	76831764	76831833	1	ENSSSCT00000003946	ENSSSCG00000003552	C1ORF135	-2.083596998	4.238626952	0.780165549	47.71004126	4.94E-12	1.42E-10
XLOC_001555	146214579	146214820	1	ENSSSCT00000032164	ENSSSCG00000029381	ENSSSCG00000029381	-2.081026995	4.231083024	2.804435008	52.08771733	5.31E-13	1.76E-11
XLOC_021375	127730689	127730760	1	ENSSSCT00000016881	ENSSSCG00000015496	CENPL	-2.078821044	4.224618435	1.33461356	40.68410477	1.79E-10	4.25E-09
XLOC_023912	30272	30384	1	ENSSSCT00000029927	ENSSSCG00000021021	ENSSSCG00000021021	-2.07562821	4.215279253	4.031163565	76.70681559	1.98E-18	1.20E-16
XLOC_012386	98649733	98649944	1	ENSSSCT00000028816	ENSSSCG00000027373	ENSSSCG00000027373	-2.073495046	4.209051163	2.732511985	6.525131386	1.06E-02	2.58E-02
XLOC_007942	129595247	129595999	1	ENSSSCT00000017605	ENSSSCG00000016170	BARD1	-2.072131376	4.205074545	2.416753128	48.78476218	2.86E-12	8.58E-11
XLOC_002104	306853465	306853643	1	ENSSSCT00000006308	ENSSSCG00000005737	GFI1B	-2.06786361	4.192653517	0.973037986	51.32857449	7.81E-13	2.50E-11
XLOC_007501	133641605	133641750	1	ENSSSCT00000017632	ENSSSCG00000016192	PLCD4	-2.066951743	4.190004355	0.010470145	40.59333487	1.87E-10	4.44E-09
XLOC_002094	305471374	305471727	1	ENSSSCT00000023930	ENSSSCG00000027241	ENSSSCG00000027241	-2.066912	4.18988893	1.790837086	69.95130194	6.08E-17	3.18E-15
XLOC_018765	54395231	54395536	1	ENSSSCT00000001993	ENSSSCG00000001778	BCL2A1	-2.064968551	4.184248547	3.288751398	55.500944	9.34E-14	3.43E-12
XLOC_019399	71614961	71615420	1	ENSSSCT00000009795	ENSSSCG00000008942	DCK	-2.064849939	4.183904551	6.01963009	59.53468211	1.20E-14	4.87E-13
XLOC_009940	16434716	16434950	1	ENSSSCT00000014457	ENSSSCG00000013237	SPI1	-2.064603269	4.183189253	5.724704045	73.31167911	1.11E-17	6.14E-16
XLOC_002662	64910411	64913391	1	ENSSSCT00000026201	ENSSSCG00000027955	CAMK1D	-2.064476727	4.182822352	2.108743325	59.43730306	1.26E-14	5.11E-13
XLOC_014170	97379620	97382036	1	ENSSSCT00000006982	ENSSSCG00000006372	ARHGAP30	-2.063784291	4.180815246	7.013209476	92.2453304	7.66E-22	6.32E-20
XLOC_015446	59455717	59456170	1	ENSSSCT00000000642	ENSSSCG00000000597	LMO3	-2.063281746	4.179359163	0.722261004	42.91218785	5.73E-11	1.47E-09
XLOC_017140	59964629	59965696	1	CUFF.353.2	NA	TP73	-2.062786918	4.177925938	1.262886518	54.93473332	1.25E-13	4.48E-12
XLOC_002368	54365914	54365987	1	ENSSSCT00000028862	ENSSSCG00000030156	APBB1IP	-2.060858469	4.17234504	3.974946061	65.71881829	5.20E-16	2.46E-14
XLOC_000378	137635281	137635491	1	ENSSSCT00000005147	ENSSSCG00000004661	MYEF2	-2.058045568	4.164217918	2.652416947	38.72048506	4.89E-10	1.10E-08
XLOC_016963	49204889	49205216	1	ENSSSCT00000003469	ENSSSCG00000003128	LIG1	-2.053632245	4.151498694	6.394999105	95.01045494	1.89E-22	1.62E-20
XLOC_009811	6992733	6992792	1	ENSSSCT00000014255	ENSSSCG00000013042	CCDC88B	-2.053388461	4.150797243	5.749725089	66.59876556	3.33E-16	1.62E-14
XLOC_013567	97762752	97762913	1	ENSSSCT00000006991	ENSSSCG00000006380	SLAMF1	-2.050527565	4.142574277	2.054659036	54.56940284	1.50E-13	5.33E-12
XLOC_019254	10648967	10650934	1	ENSSSCT00000029642	ENSSSCG00000027862	FAM200B	-2.047901597	4.135040895	3.306157185	47.3478073	5.94E-12	1.69E-10
XLOC_011413	74678784	74679984	1	ENSSSCT00000014764	ENSSSCG00000013517	UHRF1	-2.046264677	4.130351828	7.121479441	86.13215402	1.68E-20	1.28E-18
XLOC_014621	17478545	17478692	1	ENSSSCT00000024631	ENSSSCG00000028060	SLC4A8	-2.044796549	4.126150799	0.204998885	33.8511139	5.95E-09	1.14E-07
XLOC_021595	6630	7268	1	ENSSSCT00000026488	ENSSSCG00000024785	ANKLE1	-2.043867096	4.123493393	1.782204125	50.91364148	9.65E-13	3.07E-11
XLOC_000397	142589884	142589985	1	CUFF.21.2	NA	SERINC4	-2.035786358	4.100461689	3.227377416	68.24171118	1.45E-16	7.32E-15
XLOC_015561	79937452	79937553	1	ENSSSCT00000000876	ENSSSCG00000000807	SLC38A1	-2.034936572	4.098047119	0.749997074	36.92801378	1.23E-09	2.58E-08
XLOC_021498	2003	2529	1	ENSSSCT00000028822	ENSSSCG00000028507	TRAF3IP3	-2.032281545	4.090512316	2.360195937	73.00762485	1.29E-17	7.14E-16
XLOC_002491	16598158	16598734	1	ENSSSCT00000028077	ENSSSCG00000023660	PARP1	-2.030683192	4.085982973	6.406178996	82.7410496	9.35E-20	6.65E-18
XLOC_014834	51429364	51429443	1	ENSSSCT00000030248	ENSSSCG00000028552	BHLHE41	-2.028834347	4.080750051	3.168710609	57.91878699	2.73E-14	1.05E-12
XLOC_023387	24018	24070	1	ENSSSCT00000030028	ENSSSCG00000022588	ENSSSCG00000022588	-2.028034187	4.078487376	1.559845638	35.48927738	2.56E-09	5.18E-08
XLOC_010857	5999046	6000491	1	ENSSSCT00000014204	ENSSSCG00000012994	TIGD3	-2.026613631	4.074473453	-0.248016187	34.3793315	4.54E-09	8.83E-08
XLOC_015272	20677944	20678087	1	ENSSSCT00000000316	ENSSSCG00000000295	NCKAP1L	-2.025181786	4.070431627	4.950113615	85.80812574	1.98E-20	1.48E-18
XLOC_023681	68813	68866	1	ENSSSCT00000027432	ENSSSCG00000028611	ENSSSCG00000028611	-2.023867368	4.066724809	2.277907576	66.4900138	3.52E-16	1.69E-14
XLOC_000772	257809815	257810069	1	ENSSSCT00000005824	ENSSSCG00000005287	PSAT1	-2.017815093	4.049700155	1.581659484	40.5366536	1.93E-10	4.55E-09
XLOC_008183	49018143	49018228	1	ENSSSCT00000018465	ENSSSCG00000016956	MAST4	-2.016692046	4.046548946	2.190809584	63.24209867	1.83E-15	8.27E-14
XLOC_012409	106662022	106662160	1	ENSSSCT00000026462	ENSSSCG00000024293	TMEM178	-2.016322857	4.045513556	0.06405866	40.09371094	2.42E-10	5.66E-09
XLOC_019722	31769682	31770281	1	ENSSSCT00000009612	ENSSSCG00000008786	TMEM156	-2.014545975	4.040534006	3.117771086	49.75262821	1.74E-12	5.40E-11
XLOC_009749	3806257	3806883	1	ENSSSCT00000014112	ENSSSCG00000012909	PTPRCAP	-2.013501271	4.037609177	6.04486782	60.14696129	8.80E-15	3.62E-13
XLOC_001619	161527669	161527715	1	ENSSSCT00000005362	ENSSSCG00000004856	NFATC1	-2.010871834	4.030256987	3.684032396	79.65446084	4.46E-19	2.92E-17
XLOC_024686	71481819	71482841	1	ENSSSCT00000013608	ENSSSCG00000012443	CYSLTR1	-2.006416578	4.017830154	0.485063271	33.84860047	5.96E-09	1.14E-07
XLOC_000316	121477119	121477315	1	ENSSSCT00000023310	ENSSSCG00000023568	ENSSSCG00000023568	-2.002009102	4.005574295	0.491300102	23.86437699	1.03E-06	1.28E-05
XLOC_011213	59728487	59728555	1	ENSSSCT00000015168	ENSSSCG00000013882	FAM129C	-2.001786398	4.004956014	2.8082591	75.92567239	2.95E-18	1.74E-16
XLOC_009662	50840315	50840699	1	ENSSSCT00000018190	ENSSSCG00000016709	SNX10	-2.000777572	4.00215647	3.267396207	71.93814605	2.22E-17	1.21E-15
XLOC_014392	119457085	119457615	1	ENSSSCT00000007444	ENSSSCG00000006796	CHI3L2	-2.000590244	4.00163684	0.335264487	28.91648479	7.56E-08	1.21E-06
XLOC_000650	212938361	212938445	1	ENSSSCT00000005628	ENSSSCG00000005106	NTRK3	-1.998937635	3.997055584	0.125390124	40.79564864	1.69E-10	4.05E-09
XLOC_003378	25368698	25368826	1	ENSSSCT00000024337	ENSSSCG00000027677	ABI3	-1.995442394	3.987383571	5.935439931	76.79441446	1.90E-18	1.16E-16
XLOC_015165	8307626	8307655	1	ENSSSCT00000000141	ENSSSCG00000000135	KCTD17	-1.991709093	3.977078652	-0.425799904	29.76028149	4.89E-08	8.05E-07
XLOC_002788	21569933	21570243	1	ENSSSCT00000010313	ENSSSCG00000009412	LCP1	-1.991625547	3.976848347	8.199911945	77.41923402	1.38E-18	8.64E-17
XLOC_010556	128722081	128722647	1	ENSSSCT00000015545	ENSSSCG00000014227	TNFAIP8	-1.986344613	3.962317843	3.355276693	64.77479196	8.40E-16	3.92E-14
XLOC_001618	161403213	161404526	1	ENSSSCT00000005361	ENSSSCG00000029557	NFATC1	-1.98583199	3.960910192	2.434441842	70.2448929	5.24E-17	2.76E-15
XLOC_008031	147737271	147738085	1	ENSSSCT00000031988	ENSSSCG00000029948	ENSSSCG00000029948	-1.983159442	3.953579519	1.890690801	64.62447891	9.06E-16	4.20E-14
XLOC_019570	129881481	129881843	1	ENSSSCT00000027973	ENSSSCG00000026779	ENSSSCG00000026779	-1.982797481	3.95258772	2.506382491	47.9210214	4.44E-12	1.29E-10
XLOC_015323	23304870	23305943	1	CUFF.317.2	NA	APON	-1.976698685	3.935913964	5.510523625	80.78050559	2.52E-19	1.71E-17
XLOC_001992	293001771	293002016	1	ENSSSCT00000006060	ENSSSCG00000005510	PHF19	-1.976541914	3.935486291	2.685092287	68.24755136	1.44E-16	7.32E-15
XLOC_000702	230981734	230981914	1	ENSSSCT00000005714	ENSSSCG00000005183	PSIP1	-1.974537695	3.930022834	4.970222214	54.9677026	1.23E-13	4.42E-12
XLOC_012706	18861196	18864675	1	ENSSSCT00000032185	ENSSSCG00000027933	SBK1	-1.970749645	3.919717402	3.148488479	62.1504214	3.18E-15	1.39E-13
XLOC_008416	49240850	49244736	1	ENSSSCT00000025361	ENSSSCG00000025852	ENSSSCG00000025852	-1.966174804	3.907307515	2.917686056	80.66670653	2.67E-19	1.80E-17
XLOC_011211	59527575	59527857	1	ENSSSCT00000015171	ENSSSCG00000013885	FCHO1	-1.963950242	3.901287291	4.44635677	82.83863101	8.90E-20	6.36E-18
XLOC_020002	129822230	129826200	1	ENSSSCT00000030538	ENSSSCG00000028367	DAPP1	-1.956709905	3.881757263	6.15217028	69.84268506	6.42E-17	3.35E-15
XLOC_013988	37534092	37534271	1	ENSSSCT00000022974	ENSSSCG00000025427	ENSSSCG00000025427	-1.953709002	3.873691337	0.71708474	25.76927907	3.85E-07	5.34E-06
XLOC_005848	17859679	17859815	1	ENSSSCT00000010639	ENSSSCG00000009704	HMGB2	-1.952949213	3.871651813	7.286452098	59.24688417	1.39E-14	5.59E-13
XLOC_021403	132894169	132897167	1	ENSSSCT00000023854	ENSSSCG00000021464	SOAT1	-1.950892767	3.866137013	4.769341638	52.64553339	4.00E-13	1.35E-11
XLOC_015273	20696169	20696366	1	ENSSSCT00000027893	ENSSSCG00000027828	ENSSSCG00000027828	-1.948606195	3.860014308	3.283433555	52.8548634	3.59E-13	1.22E-11
XLOC_021455	144806836	144810164	1	ENSSSCT00000022338	ENSSSCG00000021068	TRAF5	-1.94589704	3.852772607	4.655290396	60.33048906	8.02E-15	3.33E-13
XLOC_008896	10829552	10830521	1	ENSSSCT00000028092	ENSSSCG00000025016	ENSSSCG00000025016	-1.944307151	3.848529087	-0.083291081	6.720736356	9.53E-03	2.36E-02
XLOC_001556	146236241	146236398	1	ENSSSCT00000005281	ENSSSCG00000004782	BUB1B	-1.943601885	3.846648182	3.612093146	51.98752625	5.59E-13	1.83E-11
XLOC_016573	147484989	147485083	1	ENSSSCT00000004273	ENSSSCG00000003861	ORC1	-1.937339192	3.829986196	4.205636726	68.40511564	1.33E-16	6.81E-15
XLOC_021608	45281	46174	1	ENSSSCT00000011642	ENSSSCG00000010643	C10ORF81	-1.937027251	3.82915816	1.003850722	41.53994166	1.15E-10	2.80E-09
XLOC_003933	26359839	26359892	1	ENSSSCT00000019143	ENSSSCG00000017584	ENSSSCG00000017584	-1.934238746	3.821764142	6.240398428	91.75165744	9.83E-22	8.02E-20
XLOC_002298	36249855	36250069	1	ENSSSCT00000012003	ENSSSCG00000010966	CCL19	-1.934209443	3.821686518	5.317785504	45.48681914	1.54E-11	4.19E-10
XLOC_011557	91077848	91078863	1	ENSSSCT00000015429	ENSSSCG00000014125	DHFR	-1.933830909	3.820683916	5.248967561	57.95344117	2.68E-14	1.04E-12
XLOC_009284	14899316	14899438	1	ENSSSCT00000018000	ENSSSCG00000016532	WDR91	-1.929598748	3.809492323	5.048235783	88.94174428	4.07E-21	3.21E-19
XLOC_018558	27549572	27550825	1	ENSSSCT00000001533	ENSSSCG00000001404	TNF	-1.927085489	3.802861743	2.03191164	45.2299915	1.75E-11	4.76E-10
XLOC_017591	408055	408205	1	ENSSSCT00000024576	ENSSSCG00000027047	ENSSSCG00000027047	-1.925784669	3.799434401	2.411480932	57.57493391	3.25E-14	1.24E-12
XLOC_013143	109443446	109445483	1	ENSSSCT00000009297	ENSSSCG00000008495	PRKD3	-1.924257524	3.795414689	5.784676503	58.46948243	2.06E-14	8.09E-13
XLOC_019445	79851214	79851395	1	ENSSSCT00000024984	ENSSSCG00000023198	ENSSSCG00000023198	-1.917654345	3.778082864	4.683479764	59.2143276	1.41E-14	5.64E-13
XLOC_009210	4937318	4937412	1	ENSSSCT00000017888	ENSSSCG00000016427	XRCC2	-1.916676165	3.775522108	2.116063517	47.26274102	6.21E-12	1.76E-10
XLOC_014825	49530427	49530643	1	ENSSSCT00000000589	ENSSSCG00000000546	MANSC4	-1.915267867	3.7718384	0.160818147	32.04758313	1.50E-08	2.73E-07
XLOC_016169	58019251	58019500	1	ENSSSCT00000003697	ENSSSCG00000003330	TNFRSF18	-1.911722905	3.762581691	1.323484971	32.02822255	1.52E-08	2.75E-07
XLOC_008921	15127107	15128382	1	ENSSSCT00000032581	ENSSSCG00000030642	PCNA	-1.910831416	3.760257384	7.695781573	60.81516382	6.27E-15	2.65E-13
XLOC_020373	53693577	53694376	1	ENSSSCT00000031058	ENSSSCG00000026007	ENSSSCG00000026007	-1.909639223	3.757151322	2.386771531	44.76133746	2.23E-11	5.96E-10
XLOC_014837	52535052	52535282	1	ENSSSCT00000026706	ENSSSCG00000029163	BCAT1	-1.908312958	3.753698971	1.031810527	27.63150951	1.47E-07	2.20E-06
XLOC_000097	32049106	32049199	1	ENSSSCT00000004605	ENSSSCG00000004166	AHI1	-1.906533121	3.749070932	3.627425556	53.51118842	2.57E-13	8.95E-12
XLOC_009995	34827412	34827513	1	ENSSSCT00000014560	ENSSSCG00000013332	KIF18A	-1.906519772	3.74903624	3.479576188	52.42658177	4.47E-13	1.49E-11
XLOC_012242	59628612	59628731	1	ENSSSCT00000030345	ENSSSCG00000027295	ENSSSCG00000027295	-1.905547259	3.746509887	2.084445811	25.65567275	4.08E-07	5.61E-06
XLOC_009938	16383498	16383800	1	ENSSSCT00000014460	ENSSSCG00000013240	RAPSN	-1.90304178	3.7400091	-0.158568195	30.52297893	3.30E-08	5.57E-07
XLOC_004998	8092439	8092556	1	ENSSSCT00000012273	ENSSSCG00000011207	SGOL1	-1.897695404	3.726174928	3.452756998	48.29165852	3.67E-12	1.08E-10
XLOC_001558	146283055	146287741	1	ENSSSCT00000005278	ENSSSCG00000004779	PLCB2	-1.896328468	3.722646093	5.261276023	68.49104306	1.27E-16	6.54E-15
XLOC_014709	22941174	22941436	1	ENSSSCT00000000398	ENSSSCG00000000373	CDK2	-1.894523051	3.717990416	4.53861171	63.90782514	1.30E-15	5.99E-14
XLOC_004332	26306729	26307291	1	ENSSSCT00000026535	ENSSSCG00000022773	NP_001032224.1	-1.894316745	3.717458779	1.345465657	49.83519418	1.67E-12	5.19E-11
XLOC_003296	20457021	20457054	1	ENSSSCT00000018936	ENSSSCG00000017396	PSMC3IP	-1.891106174	3.709195151	2.102048057	53.71147252	2.32E-13	8.14E-12
XLOC_004624	91594733	91596334	1	ENSSSCT00000023649	ENSSSCG00000022031	CHST2	-1.888859875	3.703424368	3.589183311	74.79993902	5.21E-18	2.98E-16
XLOC_017957	57742888	57743257	1	ENSSSCT00000002023	ENSSSCG00000001807	AP3B2	-1.884934196	3.693360777	0.221114442	29.40873722	5.86E-08	9.56E-07
XLOC_003431	35849615	35849639	1	CUFF.76.3	NA	TEX14	-1.88449999	3.692249359	2.018148019	30.67723796	3.05E-08	5.16E-07
XLOC_003446	36206786	36208023	1	ENSSSCT00000019200	ENSSSCG00000017638	BZRAP1	-1.883998438	3.690965973	3.409501754	49.23477083	2.27E-12	6.89E-11
XLOC_000171	59101858	59101967	1	CUFF.9.2	NA	KCNQ5	-1.88355503	3.689831741	2.455836336	53.41052841	2.71E-13	9.35E-12
XLOC_023884	37202	37228	1	ENSSSCT00000024238	ENSSSCG00000022459	ENSSSCG00000022459	-1.881936388	3.685694231	7.207180766	57.68121341	3.08E-14	1.18E-12
XLOC_023053	9151	9445	1	ENSSSCT00000023651	ENSSSCG00000029754	SLC39A2	-1.881823516	3.685405883	-0.623344591	20.6081569	5.64E-06	5.62E-05
XLOC_018451	23085875	23086255	1	ENSSSCT00000001263	ENSSSCG00000025957	HIST3H2BB	-1.881341673	3.684175206	-0.139157311	23.55293341	1.22E-06	1.49E-05
XLOC_008687	40431853	40432017	1	ENSSSCT00000026450	ENSSSCG00000025201	ENSSSCG00000025201	-1.879215742	3.678750268	3.816385931	35.19219709	2.99E-09	5.93E-08
XLOC_002746	10050846	10051027	1	ENSSSCT00000010246	ENSSSCG00000009349	RFC3	-1.878858843	3.677840317	4.503729771	63.56616639	1.55E-15	7.06E-14
XLOC_012191	48408142	48408372	1	ENSSSCT00000008895	ENSSSCG00000008119	KCNIP3	-1.878072982	3.67583748	0.74389746	28.31393125	1.03E-07	1.60E-06
XLOC_014143	94875738	94876114	1	ENSSSCT00000006941	ENSSSCG00000006333	NUF2	-1.87794467	3.675510567	5.060124749	46.70622271	8.25E-12	2.31E-10
XLOC_014393	119674096	119674957	1	ENSSSCT00000007448	ENSSSCG00000006800	CD53	-1.876881652	3.672803348	6.956479119	72.04744429	2.10E-17	1.14E-15
XLOC_002523	27602118	27602335	1	ENSSSCT00000011942	ENSSSCG00000010912	KIF22	-1.875915641	3.670344907	3.344306319	60.72524803	6.56E-15	2.76E-13
XLOC_021937	642	833	1	ENSSSCT00000025457	ENSSSCG00000028821	SASS6	-1.874088145	3.665698536	3.279421545	34.74032241	3.77E-09	7.39E-08
XLOC_001425	118029532	118029777	1	ENSSSCT00000005023	ENSSSCG00000004548	PIF1	-1.873162535	3.663347439	3.062663433	59.04478659	1.54E-14	6.12E-13
XLOC_016062	51096700	51096769	1	ENSSSCT00000003572	ENSSSCG00000003216	POLD1	-1.873150533	3.663316963	5.972479801	62.69234183	2.42E-15	1.07E-13
XLOC_022748	1173	1378	1	ENSSSCT00000026362	ENSSSCG00000028401	PDE4B	-1.868555293	3.65166721	0.338350687	28.35061251	1.01E-07	1.57E-06
XLOC_024493	17136244	17138987	1	ENSSSCT00000013301	ENSSSCG00000012160	SH3KBP1	-1.865925397	3.645016631	5.471371443	74.14369637	7.26E-18	4.11E-16
XLOC_024250	97443879	97444188	1	ENSSSCT00000013682	ENSSSCG00000012513	ENSSSCG00000012513	-1.865438757	3.643787327	0.524287241	35.8020303	2.18E-09	4.46E-08
XLOC_005816	10683961	10684021	1	ENSSSCT00000010583	ENSSSCG00000009653	CDCA2	-1.863023235	3.637691593	3.405188077	45.782641	1.32E-11	3.64E-10
XLOC_006276	113794196	113794740	1	ENSSSCT00000011460	ENSSSCG00000010472	HHEX	-1.861380178	3.633551056	3.475162374	48.05965615	4.13E-12	1.21E-10
XLOC_005058	28610211	28610614	1	ENSSSCT00000012346	ENSSSCG00000011277	CCK	-1.86116415	3.633007011	4.890373662	33.15095683	8.53E-09	1.58E-07
XLOC_004720	131013295	131014214	1	ENSSSCT00000012887	ENSSSCG00000011775	KLHL24	-1.85870741	3.626825692	4.643453875	62.63429689	2.49E-15	1.10E-13
XLOC_004812	148308764	148308873	1	ENSSSCT00000012997	ENSSSCG00000011881	IQCB1	-1.858243124	3.6256587	1.934599187	54.47952241	1.57E-13	5.57E-12
XLOC_000192	64694705	64695725	1	ENSSSCT00000004783	ENSSSCG00000004327	ENSSSCG00000004327	-1.857607686	3.624062122	3.080494215	20.65367298	5.50E-06	5.51E-05
XLOC_011135	47702356	47702515	1	ENSSSCT00000014627	ENSSSCG00000013390	CRSP1	-1.856718603	3.621829428	1.034087053	34.2688413	4.80E-09	9.32E-08
XLOC_017846	37836027	37836321	1	ENSSSCT00000001757	ENSSSCG00000001578	ENSSSCG00000001578	-1.855624531	3.619083844	3.37696117	63.35002785	1.73E-15	7.85E-14
XLOC_018747	52534784	52536252	1	ENSSSCT00000031013	ENSSSCG00000025488	MCM3	-1.855388196	3.618491033	6.520789848	73.54877508	9.82E-18	5.49E-16
XLOC_005726	212929580	212930742	1	ENSSSCT00000025909	ENSSSCG00000021042	ENSSSCG00000021042	-1.851652576	3.609133668	5.055511058	62.8543933	2.23E-15	9.94E-14
XLOC_018780	58392583	58392798	1	ENSSSCT00000002034	ENSSSCG00000001815	BLM	-1.849098555	3.602750026	2.252919423	42.24638064	8.05E-11	2.02E-09
XLOC_016651	98891	98906	1	ENSSSCT00000002927	ENSSSCG00000002637	DBNDD1	-1.848870029	3.602179388	-0.865450953	21.27452721	3.98E-06	4.20E-05
XLOC_023382	29230	29324	1	ENSSSCT00000029450	ENSSSCG00000029750	ENSSSCG00000029750	-1.84573863	3.594369264	3.652689181	61.34527638	4.79E-15	2.04E-13
XLOC_008905	12182620	12185118	1	ENSSSCT00000007691	ENSSSCG00000007022	ANK1	-1.840301175	3.58084774	0.862066397	28.24661377	1.07E-07	1.65E-06
XLOC_012637	10337657	10338006	1	ENSSSCT00000008447	ENSSSCG00000007704	NSUN5	-1.839787487	3.579572965	4.627309663	85.162825	2.75E-20	2.03E-18
XLOC_017684	23174806	23175198	1	ENSSSCT00000022570	ENSSSCG00000020971	HIST1H2AM	-1.839303159	3.578371466	-0.296451641	24.99939719	5.73E-07	7.55E-06
XLOC_013075	84967875	84968647	1	ENSSSCT00000009185	ENSSSCG00000008388	REL	-1.838897429	3.57736526	2.58429752	48.480081	3.34E-12	9.88E-11
XLOC_016288	73017376	73017762	1	ENSSSCT00000026673	ENSSSCG00000021259	CDA	-1.836990537	3.572639976	3.242507111	30.4365766	3.45E-08	5.79E-07
XLOC_012331	77045236	77045499	1	ENSSSCT00000009138	ENSSSCG00000008344	ARHGAP25	-1.836554094	3.571559347	6.052830768	70.48182044	4.65E-17	2.46E-15
XLOC_017425	111645960	111646905	1	ENSSSCT00000025323	ENSSSCG00000030018	ZNF396	-1.835051987	3.567842642	-0.024214725	29.72066893	4.99E-08	8.20E-07
XLOC_007282	73001694	73001825	1	ENSSSCT00000017291	ENSSSCG00000015879	DAPL1	-1.833716772	3.564542129	-0.325503632	25.11152553	5.41E-07	7.19E-06
XLOC_020638	120322753	120322928	1	ENSSSCT00000023706	ENSSSCG00000028840	EZH2	-1.833614717	3.564289984	5.624842854	60.34872954	7.95E-15	3.30E-13
XLOC_009044	42116178	42117511	1	ENSSSCT00000007953	ENSSSCG00000007268	E2F1	-1.833215681	3.563304273	5.239545595	76.6917903	2.00E-18	1.21E-16
XLOC_012226	56762717	56762822	1	ENSSSCT00000008955	ENSSSCG00000008177	ENSSSCG00000008177	-1.829734012	3.554715285	-0.001529527	24.06765481	9.30E-07	1.17E-05
XLOC_009676	55378174	55378293	1	ENSSSCT00000018224	ENSSSCG00000016742	MYO1G	-1.825477164	3.544242122	5.325792635	65.24366523	6.62E-16	3.10E-14
XLOC_022440	2554	3195	1	ENSSSCT00000025547	ENSSSCG00000020961	ENSSSCG00000020961	-1.825243538	3.543668224	3.590976536	45.97621691	1.20E-11	3.32E-10
XLOC_015484	66198251	66198427	1	ENSSSCT00000031587	ENSSSCG00000025537	PTPN6	-1.825235617	3.543648769	7.434791841	81.52796732	1.73E-19	1.21E-17
XLOC_004053	46786245	46786357	1	ENSSSCT00000030470	ENSSSCG00000022855	UNC119	-1.823057187	3.538301994	3.248586811	51.62939771	6.70E-13	2.17E-11
XLOC_012357	87936628	87936696	1	ENSSSCT00000009191	ENSSSCG00000008394	FANCL	-1.821821004	3.535271475	1.207091433	37.92864512	7.34E-10	1.60E-08
XLOC_018680	41779258	41779704	1	ENSSSCT00000001796	ENSSSCG00000001616	TREML2	-1.821712468	3.535005521	-0.51223294	27.82132719	1.33E-07	2.00E-06
XLOC_016199	60157406	60157770	1	ENSSSCT00000026702	ENSSSCG00000021436	DFFB	-1.819921247	3.530619253	2.040331755	51.14585907	8.58E-13	2.74E-11
XLOC_010816	3886506	3887000	1	ENSSSCT00000014118	ENSSSCG00000012915	CLCF1	-1.817969592	3.525846316	0.857281427	42.04048839	8.94E-11	2.23E-09
XLOC_013100	98711056	98711128	1	ENSSSCT00000028757	ENSSSCG00000020931	ENSSSCG00000020931	-1.814179613	3.516596028	5.795417383	53.46755358	2.63E-13	9.13E-12
XLOC_014464	135640163	135642669	1	ENSSSCT00000007553	ENSSSCG00000006898	MTF2	-1.813162883	3.5141186	5.561852461	53.44183314	2.66E-13	9.23E-12
XLOC_023298	699	790	1	ENSSSCT00000023600	ENSSSCG00000029122	ENSSSCG00000029122	-1.81143326	3.509908108	2.505044481	52.02634292	5.48E-13	1.80E-11
XLOC_013857	135970826	135970966	1	ENSSSCT00000007556	ENSSSCG00000006900	FAM69A	-1.810367316	3.507315749	2.839231282	37.48459253	9.21E-10	1.98E-08
XLOC_001036	309824502	309824776	1	ENSSSCT00000026587	ENSSSCG00000023376	PARD6G	-1.810309532	3.507175273	3.088061273	55.95243556	7.42E-14	2.74E-12
XLOC_012200	49192957	49193122	1	ENSSSCT00000008904	ENSSSCG00000008128	DUSP2	-1.809359907	3.504867506	3.81133906	55.454385	9.57E-14	3.50E-12
XLOC_014660	19983104	19983309	1	ENSSSCT00000000303	ENSSSCG00000000282	CBX5	-1.807382688	3.500067362	3.114469163	45.7754397	1.33E-11	3.65E-10
XLOC_000771	257749460	257749712	1	ENSSSCT00000005823	ENSSSCG00000005286	CEP78	-1.806367092	3.49760433	4.105871187	50.60907435	1.13E-12	3.55E-11
XLOC_009200	874884	875008	1	ENSSSCT00000017862	ENSSSCG00000016405	NCAPG2	-1.80561001	3.495769376	2.004890044	43.2928082	4.71E-11	1.22E-09
XLOC_003460	37871327	37871405	1	ENSSSCT00000025154	ENSSSCG00000021384	BRIP1	-1.804629725	3.493394871	1.010136725	31.07365513	2.48E-08	4.30E-07
XLOC_017963	58504885	58504929	1	ENSSSCT00000002037	ENSSSCG00000001818	FES	-1.803375734	3.490359731	5.665060743	62.85010281	2.23E-15	9.94E-14
XLOC_023049	6478	6678	1	ENSSSCT00000031496	ENSSSCG00000022823	MCM5	-1.798594138	3.478810606	4.061796475	62.43059887	2.76E-15	1.22E-13
XLOC_003708	2640102	2643713	1	ENSSSCT00000022995	ENSSSCG00000024261	CBX2	-1.796159843	3.472945672	4.923106545	79.69914564	4.36E-19	2.87E-17
XLOC_024793	114418295	114420040	1	ENSSSCT00000013815	ENSSSCG00000012634	DOCK11	-1.794693757	3.469418213	4.918614864	53.99022259	2.01E-13	7.09E-12
XLOC_012260	61529899	61530074	1	ENSSSCT00000009008	ENSSSCG00000008226	POLR1A	-1.791725611	3.4622877	5.857532343	59.58319431	1.17E-14	4.77E-13
XLOC_010384	77612062	77612208	1	ENSSSCT00000027330	ENSSSCG00000030270	CNN2	-1.790776331	3.460010295	6.791031713	69.63966483	7.12E-17	3.70E-15
XLOC_003338	22924803	22924954	1	ENSSSCT00000019047	ENSSSCG00000017494	IKZF3	-1.790419113	3.459153688	2.748439841	35.23125493	2.93E-09	5.84E-08
XLOC_004814	148480008	148480136	1	ENSSSCT00000013000	ENSSSCG00000011884	HCLS1	-1.790135892	3.458474675	6.710512677	75.01307731	4.68E-18	2.69E-16
XLOC_008800	53931894	53932051	1	ENSSSCT00000008144	ENSSSCG00000007440	CD40	-1.788630309	3.454867326	4.976007539	62.12299451	3.23E-15	1.41E-13
XLOC_000944	299470824	299470974	1	ENSSSCT00000006154	ENSSSCG00000005596	ARPC5L	-1.784288372	3.444485184	5.970723489	66.28269604	3.91E-16	1.86E-14
XLOC_000450	146304943	146305124	1	ENSSSCT00000031444	ENSSSCG00000030580	BUB1B	-1.778306609	3.43023308	4.545881109	44.32491076	2.78E-11	7.38E-10
XLOC_003053	69660260	69663290	1	ENSSSCT00000010405	ENSSSCG00000009490	DCT	-1.777030631	3.427200583	1.247090381	39.9984731	2.54E-10	5.92E-09
XLOC_015592	85946496	85946836	1	ENSSSCT00000000938	ENSSSCG00000000859	C12ORF48	-1.77668948	3.426390256	2.222081858	38.85965958	4.55E-10	1.03E-08
XLOC_001538	145522853	145523970	1	ENSSSCT00000005253	ENSSSCG00000004754	CHAC1	-1.77281167	3.417192853	1.22438149	29.28859529	6.24E-08	1.01E-06
XLOC_005765	217446028	217446599	1	ENSSSCT00000029647	ENSSSCG00000025133	ITGB2	-1.771740906	3.414657563	6.181811469	65.54088853	5.69E-16	2.67E-14
XLOC_001737	204978764	204979277	1	ENSSSCT00000005573	ENSSSCG00000005056	DLGAP5	-1.771683238	3.414521075	5.700740116	41.6853729	1.07E-10	2.62E-09
XLOC_015034	92078203	92079710	1	ENSSSCT00000025589	ENSSSCG00000021307	USP44	-1.771666597	3.414481688	1.060470292	36.78406864	1.32E-09	2.76E-08
XLOC_018579	28048460	28049253	1	ENSSSCT00000001592	ENSSSCG00000001439	GPSM3	-1.771135866	3.413225818	4.929458334	63.77453	1.40E-15	6.39E-14
XLOC_018590	29241940	29242973	1	ENSSSCT00000001619	ENSSSCG00000001459	SBAB-554F3.4	-1.768409364	3.406781367	2.647907536	49.38122517	2.11E-12	6.46E-11
XLOC_007691	42711481	42713000	1	ENSSSCT00000017155	ENSSSCG00000015754	MCPH1	-1.766632542	3.40258816	4.198899224	67.58317381	2.02E-16	1.00E-14
XLOC_023594	5741	5939	1	ENSSSCT00000025630	ENSSSCG00000024150	ENSSSCG00000024150	-1.765344182	3.399550926	3.437531883	66.44782211	3.59E-16	1.72E-14
XLOC_005359	90978674	90979017	1	ENSSSCT00000012786	ENSSSCG00000011679	ATR	-1.761943765	3.391547656	4.966393599	59.74167111	1.08E-14	4.41E-13
XLOC_002667	66363852	66363979	1	ENSSSCT00000012171	ENSSSCG00000011121	CELF2	-1.761110151	3.389588527	2.526514932	50.90940258	9.67E-13	3.07E-11
XLOC_001736	204780489	204781297	1	ENSSSCT00000005569	ENSSSCG00000005052	WDHD1	-1.760913451	3.389126415	4.636368021	50.06063429	1.49E-12	4.64E-11
XLOC_024341	122143027	122143083	1	ENSSSCT00000013833	ENSSSCG00000012652	SASH3	-1.758249835	3.382874919	5.596125468	75.68949146	3.32E-18	1.94E-16
XLOC_004139	52896988	52897566	1	ENSSSCT00000019470	ENSSSCG00000017893	FAM64A	-1.756314282	3.378339419	2.42503377	44.35137426	2.74E-11	7.29E-10
XLOC_018843	68231659	68236406	1	ENSSSCT00000002175	ENSSSCG00000001943	PAX9	-1.756101725	3.377841715	2.126009904	36.98933377	1.19E-09	2.52E-08
XLOC_024281	102515146	102515463	1	ENSSSCT00000013733	ENSSSCG00000012560	ENSSSCG00000012560	-1.753905871	3.37270438	5.499292482	54.83545629	1.31E-13	4.70E-12
XLOC_010386	77642049	77642138	1	ENSSSCT00000031323	ENSSSCG00000027565	HMHA1	-1.753756658	3.372355572	6.836503024	67.72202869	1.88E-16	9.43E-15
XLOC_010189	65338638	65338921	1	ENSSSCT00000015047	ENSSSCG00000013772	ASF1B	-1.752871208	3.370286432	5.449007057	61.23470849	5.07E-15	2.15E-13
XLOC_015205	15859922	15860033	1	ENSSSCT00000000212	ENSSSCG00000000199	SPATS2	-1.752177673	3.368666653	3.234786177	46.31105666	1.01E-11	2.82E-10
XLOC_021152	58627996	58628935	1	ENSSSCT00000022763	ENSSSCG00000024913	ENSSSCG00000024913	-1.752106525	3.368500528	3.152280788	48.62606232	3.10E-12	9.23E-11
XLOC_016613	154001352	154002000	1	ENSSSCT00000004347	ENSSSCG00000003931	KIF2C	-1.748693291	3.3605405	5.68910083	51.96191954	5.66E-13	1.85E-11
XLOC_012958	59834025	59834993	1	ENSSSCT00000008988	ENSSSCG00000008207	RPIA	-1.748039971	3.359019034	5.900447365	60.22906479	8.44E-15	3.48E-13
XLOC_020504	74313866	74314042	1	ENSSSCT00000017062	ENSSSCG00000015664	CD55	-1.747214745	3.357098215	1.573692925	37.64658043	8.48E-10	1.84E-08
XLOC_022853	21	97	1	ENSSSCT00000031269	ENSSSCG00000028936	ENSSSCG00000028936	-1.744691981	3.351232965	2.79897953	18.08844825	2.11E-05	1.70E-04
XLOC_012768	33325594	33326002	1	ENSSSCT00000032425	ENSSSCG00000020675	ATF7IP2	-1.740284307	3.341010015	0.491993809	31.57056789	1.92E-08	3.39E-07
XLOC_014520	3698552	3698844	1	ENSSSCT00000000042	ENSSSCG00000000040	sep-03	-1.738750131	3.337459041	0.363390723	31.71532714	1.79E-08	3.17E-07
XLOC_023536	12379	14469	1	ENSSSCT00000022448	ENSSSCG00000023995	TGFBR1	-1.736248374	3.331676615	4.194475276	40.5037541	1.96E-10	4.62E-09
XLOC_024184	66293677	66294133	1	ENSSSCT00000027685	ENSSSCG00000021200	ENSSSCG00000021200	-1.735774025	3.330581361	2.389105559	43.16499123	5.03E-11	1.30E-09
XLOC_013569	97870920	97871038	1	ENSSSCT00000006995	ENSSSCG00000006382	SLAMF6	-1.732970405	3.324115256	2.31798634	45.07500945	1.90E-11	5.10E-10
XLOC_003324	22310214	22310370	1	ENSSSCT00000019023	ENSSSCG00000017473	TOP2A	-1.73218694	3.322310563	8.21751028	43.15682735	5.05E-11	1.31E-09
XLOC_022509	1639	1787	1	ENSSSCT00000032586	ENSSSCG00000030046	MTMR12	-1.731126111	3.31986853	-0.251775077	20.06710169	7.48E-06	7.13E-05
XLOC_009686	56219324	56219648	1	ENSSSCT00000018240	ENSSSCG00000016758	STK17A	-1.73054382	3.318528857	5.309411963	67.73225941	1.87E-16	9.41E-15
XLOC_011700	147107912	147108504	1	ENSSSCT00000030384	ENSSSCG00000029239	ENSSSCG00000029239	-1.729890948	3.317027443	6.211653766	25.80255248	3.78E-07	5.26E-06
XLOC_008848	64947371	64947793	1	ENSSSCT00000008216	ENSSSCG00000007504	RNPC1	-1.729447884	3.316008912	4.6485256	48.48434188	3.33E-12	9.88E-11
XLOC_008966	34450368	34453037	1	ENSSSCT00000007790	ENSSSCG00000007118	NAPB	-1.727123332	3.310670273	3.836965143	63.59625735	1.53E-15	6.97E-14
XLOC_015785	25498905	25499067	1	ENSSSCT00000026378	ENSSSCG00000021522	ENSSSCG00000021522	-1.725400527	3.306719171	2.105907084	42.89479407	5.78E-11	1.48E-09
XLOC_002366	54162371	54162618	1	ENSSSCT00000012109	ENSSSCG00000011065	MASTL	-1.722915057	3.301027271	2.56908395	45.19741776	1.78E-11	4.82E-10
XLOC_006275	113726041	113726117	1	ENSSSCT00000011459	ENSSSCG00000010471	KIF11	-1.721940169	3.298797384	6.119913021	38.74006993	4.84E-10	1.09E-08
XLOC_004527	73314067	73314142	1	ENSSSCT00000012655	ENSSSCG00000011563	FANCD2	-1.721032937	3.296723603	4.730032723	49.21681587	2.29E-12	6.94E-11
XLOC_008039	148540726	148540735	1	CUFF.189.2	NA	HJURP	-1.720865526	3.296341073	3.696306006	44.30898162	2.80E-11	7.42E-10
XLOC_020994	31708431	31708520	1	ENSSSCT00000016328	ENSSSCG00000014967	FAM76B	-1.720462833	3.295421108	3.411661456	48.42675119	3.43E-12	1.01E-10
XLOC_007028	125224090	125225745	1	ENSSSCT00000011609	ENSSSCG00000010613	ITPRIP	-1.714952679	3.282858754	3.042976156	60.12557161	8.90E-15	3.65E-13
XLOC_023030	5447	5611	1	ENSSSCT00000027013	ENSSSCG00000021717	SUV39H1	-1.714888986	3.282713823	0.889037952	30.50656724	3.33E-08	5.61E-07
XLOC_007116	153183591	153184201	1	ENSSSCT00000011786	ENSSSCG00000010772	ADAM8	-1.713170807	3.278806599	3.063434101	42.80693544	6.04E-11	1.54E-09
XLOC_014232	102610616	102610821	1	ENSSSCT00000007114	ENSSSCG00000006495	SEMA4A	-1.710950905	3.273765318	4.115827871	63.14807333	1.92E-15	8.65E-14
XLOC_012161	43260712	43260940	1	ENSSSCT00000008843	ENSSSCG00000008070	CENPP	-1.70768122	3.266354146	0.61451709	27.31808307	1.73E-07	2.55E-06
XLOC_011991	18363271	18363344	1	ENSSSCT00000008548	ENSSSCG00000007800	sep-01	-1.705575804	3.261590826	6.175787495	52.65106857	3.98E-13	1.35E-11
XLOC_012937	55031471	55035167	1	ENSSSCT00000008941	ENSSSCG00000008164	MAP4K4	-1.705555323	3.261544525	6.774618057	71.71164043	2.49E-17	1.34E-15
XLOC_014577	8916285	8917552	1	ENSSSCT00000000148	ENSSSCG00000000142	FOXRED2	-1.705438582	3.261280614	3.017760453	50.11576006	1.45E-12	4.52E-11
XLOC_008463	65133336	65133378	1	ENSSSCT00000018534	ENSSSCG00000017022	HMMR	-1.705379108	3.261146173	4.554748231	35.64700744	2.37E-09	4.79E-08
XLOC_023691	190250	190312	1	ENSSSCT00000024910	ENSSSCG00000028515	ENSSSCG00000028515	-1.702403978	3.254427958	0.753745437	31.83846228	1.68E-08	3.01E-07
XLOC_015994	48231317	48231438	1	ENSSSCT00000003447	ENSSSCG00000003108	NPAS1	-1.700762302	3.250726776	-0.045717378	28.77462779	8.13E-08	1.28E-06
XLOC_009708	183782	183800	1	ENSSSCT00000014040	ENSSSCG00000012845	CEND1	-1.700124282	3.249289486	1.369601642	36.34373203	1.65E-09	3.42E-08
XLOC_022995	668	1222	1	ENSSSCT00000030232	ENSSSCG00000024208	F12	-1.699987645	3.248981761	3.856770746	27.38722619	1.67E-07	2.47E-06
XLOC_008421	51333428	51333701	1	ENSSSCT00000023550	ENSSSCG00000029104	ENSSSCG00000029104	-1.699919598	3.248828522	0.492135616	23.83699657	1.05E-06	1.30E-05
XLOC_018214	102381326	102381366	1	ENSSSCT00000002605	ENSSSCG00000002341	PAPLN	-1.699155375	3.247108012	2.753420464	44.03643904	3.22E-11	8.50E-10
XLOC_024886	142205930	142206498	1	ENSSSCT00000013982	ENSSSCG00000012790	ARHGAP4	-1.698878463	3.246484818	6.404717088	60.43000918	7.62E-15	3.19E-13
XLOC_015000	85944967	85945228	1	ENSSSCT00000000937	ENSSSCG00000000858	PMCH	-1.697242971	3.242806569	0.41062292	20.58806793	5.69E-06	5.67E-05
XLOC_012624	8159350	8159723	1	ENSSSCT00000025158	ENSSSCG00000030303	ACHE	-1.696942944	3.242132257	1.575123331	36.33304388	1.66E-09	3.43E-08
XLOC_006919	97908659	97909081	1	ENSSSCT00000011375	ENSSSCG00000010391	ERCC6	-1.695884781	3.239755146	3.881117314	58.42082655	2.12E-14	8.27E-13
XLOC_021286	100401757	100405763	1	ENSSSCT00000016758	ENSSSCG00000015383	RAPGEF5	-1.694546819	3.236751973	6.268850387	58.94359118	1.62E-14	6.43E-13
XLOC_015263	20298766	20298916	1	ENSSSCT00000023390	ENSSSCG00000030519	ENSSSCG00000030519	-1.692566031	3.232311035	2.644175611	45.37960714	1.62E-11	4.42E-10
XLOC_011869	5470550	5471104	1	ENSSSCT00000008340	ENSSSCG00000007600	BHLHA15	-1.692165443	3.231413657	1.549547067	23.73859234	1.10E-06	1.36E-05
XLOC_017220	72580427	72581350	1	ENSSSCT00000003885	ENSSSCG00000003497	PLA2G2D	-1.691858868	3.230727049	4.454355289	20.6461875	5.52E-06	5.52E-05
XLOC_021557	81700	82041	1	ENSSSCT00000026634	ENSSSCG00000021513	HYLS1	-1.68988862	3.226317947	2.169330771	39.24900409	3.73E-10	8.50E-09
XLOC_024359	126334815	126335005	1	ENSSSCT00000013864	ENSSSCG00000012682	ENSSSCG00000012682	-1.689472817	3.225388214	2.160211622	39.77692162	2.85E-10	6.59E-09
XLOC_011234	61715860	61715869	1	ENSSSCT00000015117	ENSSSCG00000013839	RASAL3	-1.689029815	3.224397962	4.580654572	66.72594362	3.12E-16	1.53E-14
XLOC_005552	148511700	148512535	1	ENSSSCT00000013002	ENSSSCG00000011885	FBXO40	-1.687780824	3.221607697	0.814554355	28.84275312	7.85E-08	1.25E-06
XLOC_004309	23613451	23613549	1	ENSSSCT00000027443	ENSSSCG00000024222	MLH1	-1.687319966	3.220578742	4.103771353	55.2643766	1.05E-13	3.82E-12
XLOC_018600	29545418	29546621	1	ENSSSCT00000001638	ENSSSCG00000001472	SLA-DOA	-1.687243499	3.220408048	4.035443495	56.28870767	6.26E-14	2.32E-12
XLOC_006703	52311461	52313083	1	ENSSSCT00000011003	ENSSSCG00000010042	ZNF280B	-1.684149931	3.213509931	1.539806478	34.44884755	4.38E-09	8.53E-08
XLOC_005826	12674865	12675307	1	ENSSSCT00000010603	ENSSSCG00000009670	ESCO2	-1.683771473	3.212667051	4.030244947	34.74864982	3.75E-09	7.37E-08
XLOC_014562	7859082	7859673	1	ENSSSCT00000028424	ENSSSCG00000030209	MFNG	-1.680323842	3.204998857	4.062972722	66.50001549	3.50E-16	1.69E-14
XLOC_009453	157467	158186	1	ENSSSCT00000022909	ENSSSCG00000026352	UNC119	-1.679438939	3.203033615	4.120789367	54.56937979	1.50E-13	5.33E-12
XLOC_006268	110499118	110499179	1	ENSSSCT00000011443	ENSSSCG00000010457	KIF20B	-1.679384725	3.202913253	5.21007834	41.63650917	1.10E-10	2.68E-09
XLOC_017518	147320008	147320569	1	ENSSSCT00000004271	ENSSSCG00000003859	ZCCHC11	-1.678674977	3.201337935	4.674404235	52.4324137	4.45E-13	1.49E-11
XLOC_022738	77478	80218	1	ENSSSCT00000029950	ENSSSCG00000022942	PHF6	-1.677441164	3.198601278	5.358954262	42.60181232	6.71E-11	1.70E-09
XLOC_000164	56203980	56204250	1	ENSSSCT00000004722	ENSSSCG00000004273	COL19A1	-1.677258693	3.198196746	0.234236088	20.82642286	5.03E-06	5.12E-05
XLOC_000279	108638412	108638853	1	CUFF.16.5	NA	LIPG	-1.674665738	3.192453791	3.760147282	17.39530985	3.04E-05	2.28E-04
XLOC_009433	55932004	55932055	1	ENSSSCT00000018235	ENSSSCG00000016753	POLD2	-1.670513124	3.183277932	5.082218664	53.62324595	2.43E-13	8.47E-12
XLOC_019889	80180865	80181110	1	ENSSSCT00000009866	ENSSSCG00000009009	MND1	-1.668577625	3.179010155	3.712485032	34.29756867	4.73E-09	9.19E-08
XLOC_021775	104888	105012	1	ENSSSCT00000032129	ENSSSCG00000030176	ENSSSCG00000030176	-1.667702751	3.177082936	1.139212249	16.77394119	4.21E-05	2.96E-04
XLOC_002091	305269556	305272661	1	ENSSSCT00000023759	ENSSSCG00000028172	FAM78A	-1.665616955	3.172492943	4.38503491	56.27420835	6.30E-14	2.34E-12
XLOC_009846	9244353	9245495	1	ENSSSCT00000030503	ENSSSCG00000028696	FEN1	-1.664294558	3.169586318	5.225348484	51.720298	6.40E-13	2.07E-11
XLOC_011369	71403986	71405744	1	ENSSSCT00000014849	ENSSSCG00000013595	LASS4	-1.663955652	3.168841834	4.006613859	61.77958135	3.84E-15	1.66E-13
XLOC_000462	152695780	152695981	1	ENSSSCT00000005306	ENSSSCG00000004807	SCG5	-1.663823829	3.1685523	2.669841215	39.26079505	3.71E-10	8.47E-09
XLOC_001654	180970155	180973138	1	CUFF.28.3	NA	IGDCC4	-1.66381206	3.168526453	2.600508898	40.77771321	1.71E-10	4.07E-09
XLOC_006262	109782799	109783170	1	ENSSSCT00000011431	ENSSSCG00000010446	STAMBPL1	-1.662998651	3.166740502	4.525124706	54.63180666	1.45E-13	5.19E-12
XLOC_005494	133979655	133979826	1	ENSSSCT00000012916	ENSSSCG00000011804	RFC4	-1.6622132	3.165016894	5.208707798	52.50751239	4.29E-13	1.43E-11
XLOC_013101	99052021	99052487	1	ENSSSCT00000009229	ENSSSCG00000008428	MSH2	-1.662034413	3.164624691	5.358256095	42.52003693	7.00E-11	1.77E-09
XLOC_014857	60965351	60965791	1	ENSSSCT00000000649	ENSSSCG00000000604	ARHGDIB	-1.661408337	3.163251659	7.401923029	48.32480199	3.61E-12	1.06E-10
XLOC_011618	121372093	121372260	1	ENSSSCT00000015522	ENSSSCG00000014204	DCP2	-1.657905732	3.155581167	3.774849785	55.32263965	1.02E-13	3.72E-12
XLOC_016565	146567981	146568309	1	ENSSSCT00000004260	ENSSSCG00000003848	APOER2	-1.656059196	3.151544854	3.268661557	50.2108134	1.38E-12	4.31E-11
XLOC_021756	85555	86661	1	ENSSSCT00000027085	ENSSSCG00000025390	ENSSSCG00000025390	-1.653893682	3.146817871	5.647054482	27.39108867	1.66E-07	2.46E-06
XLOC_024112	48854469	48854564	1	ENSSSCT00000013457	ENSSSCG00000012307	CCNB3	-1.652724174	3.144267965	4.478455799	50.49416221	1.20E-12	3.76E-11
XLOC_017642	14591989	14592075	1	ENSSSCT00000001169	ENSSSCG00000001074	KDM1B	-1.651554242	3.141719201	5.910101443	51.72025999	6.40E-13	2.07E-11
XLOC_015679	1085585	1085820	1	ENSSSCT00000002942	ENSSSCG00000002651	CDT1	-1.649565311	3.137390942	5.0439072	51.77705339	6.22E-13	2.02E-11
XLOC_007090	145096700	145096890	1	ENSSSCT00000024468	ENSSSCG00000029482	CHST15	-1.649329094	3.13687729	4.494465935	50.85475095	9.95E-13	3.15E-11
XLOC_012737	25982707	25982819	1	ENSSSCT00000008605	ENSSSCG00000007855	ENSSSCG00000007855	-1.648778546	3.135680451	4.936659816	55.17372913	1.10E-13	3.99E-12
XLOC_013216	128215324	128215348	1	ENSSSCT00000009424	ENSSSCG00000008613	GEN1	-1.64667037	3.131101703	3.517997866	43.9116654	3.44E-11	9.01E-10
XLOC_009028	40393445	40394202	1	ENSSSCT00000007915	ENSSSCG00000007235	TPX2	-1.646658368	3.131075654	6.642427239	42.6034804	6.70E-11	1.70E-09
XLOC_012899	47456339	47456658	1	ENSSSCT00000030621	ENSSSCG00000022937	ENSSSCG00000022937	-1.646210774	3.130104394	4.730372202	43.28389363	4.73E-11	1.23E-09
XLOC_011506	82380099	82381085	1	ENSSSCT00000015342	ENSSSCG00000014045	ENSSSCG00000014045	-1.645409572	3.12836657	-0.086562921	21.58042118	3.39E-06	3.63E-05
XLOC_000116	34705599	34705755	1	ENSSSCT00000004629	ENSSSCG00000004190	STX7	-1.644624689	3.126665078	6.516076609	41.92822393	9.47E-11	2.34E-09
XLOC_013412	45122410	45122432	1	ENSSSCT00000006686	ENSSSCG00000006095	CCNE2	-1.642499816	3.12206336	2.985122666	36.83728092	1.28E-09	2.69E-08
XLOC_017539	152636270	152636679	1	ENSSSCT00000004320	ENSSSCG00000003905	RAD54L	-1.641769343	3.12048298	4.864701083	52.97763653	3.37E-13	1.16E-11
XLOC_019420	75313126	75313428	1	ENSSSCT00000009823	ENSSSCG00000008968	ENSSSCG00000008968	-1.640838195	3.118469601	1.243645422	30.10172659	4.10E-08	6.80E-07
XLOC_022061	246	445	1	ENSSSCT00000007296	ENSSSCG00000006659	ANP32E	-1.640300351	3.117307236	4.121354229	29.38448763	5.94E-08	9.67E-07
XLOC_005426	114708594	114708860	1	ENSSSCT00000023640	ENSSSCG00000023393	ZBBX	-1.639914995	3.116474688	1.669521103	6.476529888	1.09E-02	2.64E-02
XLOC_002945	6181362	6183730	1	ENSSSCT00000022568	ENSSSCG00000029456	SLC7A1	-1.639335511	3.115223151	4.103883923	55.3421112	1.01E-13	3.69E-12
XLOC_010268	69768300	69768336	1	ENSSSCT00000014894	ENSSSCG00000013639	SLC44A2	-1.636258761	3.108586579	6.88233723	71.46240091	2.83E-17	1.52E-15
XLOC_000144	48325949	48326252	1	ENSSSCT00000004693	ENSSSCG00000004246	MCM9	-1.634798773	3.105442322	2.256009706	49.16914521	2.35E-12	7.10E-11
XLOC_022522	11561	11782	1	ENSSSCT00000028626	ENSSSCG00000026809	TFDP2	-1.634054777	3.103841264	3.832616406	62.40430764	2.80E-15	1.23E-13
XLOC_018461	23188162	23188554	1	ENSSSCT00000024164	ENSSSCG00000022537	ENSSSCG00000022537	-1.634031331	3.103790822	-0.464663916	19.70521061	9.04E-06	8.43E-05
XLOC_016223	64634414	64634599	1	ENSSSCT00000003776	ENSSSCG00000003403	APITD1	-1.633222589	3.102051395	3.522642934	38.09120768	6.75E-10	1.48E-08
XLOC_008872	710903	713568	1	CUFF.199.3	NA	LONRF1	-1.632772071	3.101082851	4.415867137	43.45371916	4.34E-11	1.13E-09
XLOC_012388	99181952	99182193	1	ENSSSCT00000009231	ENSSSCG00000008430	ENSSSCG00000008430	-1.631719876	3.098821976	4.31231707	44.61832577	2.39E-11	6.37E-10
XLOC_017961	58409404	58409502	1	ENSSSCT00000002035	ENSSSCG00000001816	BLM	-1.629614102	3.0943022	3.354443969	40.82348428	1.67E-10	4.00E-09
XLOC_017163	64119033	64121090	1	ENSSSCT00000003764	ENSSSCG00000003393	TMEM201	-1.628346226	3.091584046	3.226168101	49.74125658	1.75E-12	5.40E-11
XLOC_004769	138043701	138043812	1	ENSSSCT00000012929	ENSSSCG00000011817	CCDC50	-1.628023079	3.090891643	4.708857744	47.04411624	6.94E-12	1.97E-10
XLOC_019555	126855448	126855948	1	ENSSSCT00000022582	ENSSSCG00000028101	SLC9B2	-1.627604686	3.089995391	0.951540215	31.09992338	2.45E-08	4.25E-07
XLOC_001701	195220255	195220393	1	ENSSSCT00000005515	ENSSSCG00000005000	FANCM	-1.626216329	3.087023209	3.35525654	36.56601331	1.48E-09	3.06E-08
XLOC_008132	29290647	29291186	1	ENSSSCT00000018372	ENSSSCG00000016868	C5ORF39	-1.626115335	3.086807112	-0.063410112	22.42803722	2.18E-06	2.48E-05
XLOC_021912	1936	2798	1	ENSSSCT00000022416	ENSSSCG00000028815	ENSSSCG00000028815	-1.625846851	3.086232714	3.456690446	28.86605984	7.76E-08	1.23E-06
XLOC_003509	44722200	44722397	1	ENSSSCT00000019311	ENSSSCG00000017743	CRLF3	-1.624034804	3.082358791	6.273202591	59.28598088	1.36E-14	5.50E-13
XLOC_016339	78135541	78135568	1	ENSSSCT00000003966	ENSSSCG00000003572	SYTL1	-1.622848711	3.079825713	3.185011771	47.66435795	5.06E-12	1.45E-10
XLOC_000283	109665472	109665657	1	ENSSSCT00000004990	ENSSSCG00000004518	SKA1	-1.620813739	3.075484572	3.357415174	31.12732483	2.42E-08	4.20E-07
XLOC_002501	18607442	18607477	1	ENSSSCT00000011893	ENSSSCG00000010871	SDCCAG8	-1.618953151	3.071520796	1.365058728	31.3948598	2.11E-08	3.69E-07
XLOC_010259	69431462	69431569	1	ENSSSCT00000014919	ENSSSCG00000013655	ICAM1	-1.617183849	3.067756232	4.548468446	47.72912346	4.89E-12	1.41E-10
XLOC_007198	42662743	42662824	1	ENSSSCT00000028656	ENSSSCG00000021516	MCPH1	-1.615504814	3.064187998	0.561708854	28.20014309	1.09E-07	1.68E-06
XLOC_022589	6134	6321	1	ENSSSCT00000027952	ENSSSCG00000024640	ENSSSCG00000024640	-1.614978509	3.063070365	2.89080684	36.22707431	1.76E-09	3.61E-08
XLOC_017589	379346	379482	1	ENSSSCT00000029099	ENSSSCG00000026101	ENSSSCG00000026101	-1.614726386	3.062535114	3.39988351	50.72333989	1.06E-12	3.36E-11
XLOC_012761	31472169	31472402	1	ENSSSCT00000008640	ENSSSCG00000007885	ENSSSCG00000007885	-1.61232521	3.057442167	-0.847725413	15.44218393	8.51E-05	5.21E-04
XLOC_007341	88746848	88747103	1	ENSSSCT00000017379	ENSSSCG00000015961	CDCA7	-1.612172181	3.057117877	6.938979208	43.99609118	3.29E-11	8.65E-10
XLOC_013795	119089787	119090438	1	ENSSSCT00000007438	ENSSSCG00000006790	WDR77	-1.61216896	3.057111052	6.195041387	70.89282069	3.77E-17	2.01E-15
XLOC_023671	20514	20613	1	ENSSSCT00000026275	ENSSSCG00000027668	ENSSSCG00000027668	-1.610592549	3.053772418	4.259134289	47.71874414	4.92E-12	1.42E-10
XLOC_004665	108383191	108383319	1	ENSSSCT00000012842	ENSSSCG00000011731	SMC4	-1.610317673	3.053190638	7.27314235	36.05204079	1.92E-09	3.93E-08
XLOC_020725	144015801	144015998	1	ENSSSCT00000016991	ENSSSCG00000015598	TMEM206	-1.608049558	3.048394374	4.349162621	41.91208194	9.55E-11	2.35E-09
XLOC_012745	26876541	26878557	1	ENSSSCT00000030077	ENSSSCG00000023829	ENSSSCG00000023829	-1.606415558	3.044943709	4.917521589	38.51353787	5.44E-10	1.21E-08
XLOC_008410	47320561	47321006	1	ENSSSCT00000018454	ENSSSCG00000016946	CENPK	-1.606201948	3.044492899	2.665674733	32.52771056	1.18E-08	2.15E-07
XLOC_011477	78183347	78183489	1	ENSSSCT00000014681	ENSSSCG00000013437	TCF3	-1.604570102	3.041051192	5.531307238	52.52475812	4.25E-13	1.43E-11
XLOC_012764	32597548	32600323	1	ENSSSCT00000026721	ENSSSCG00000022149	RMI2	-1.603174282	3.03811037	5.455584289	56.116845	6.83E-14	2.52E-12
XLOC_007423	115385277	115385387	1	ENSSSCT00000017520	ENSSSCG00000016092	SGOL2	-1.60315251	3.038064523	4.446700794	35.4100769	2.67E-09	5.36E-08
XLOC_010525	107369918	107370535	1	ENSSSCT00000015485	ENSSSCG00000014173	IRAP	-1.602820771	3.037366017	3.704636353	32.61845437	1.12E-08	2.06E-07
XLOC_013915	6135474	6136089	1	ENSSSCT00000006524	ENSSSCG00000005941	KHDRBS3	-1.602472294	3.036632444	0.162757337	25.83019015	3.73E-07	5.19E-06
XLOC_014462	135542393	135542518	1	ENSSSCT00000030921	ENSSSCG00000021670	ENSSSCG00000021670	-1.601867938	3.035360641	-0.271737251	17.94441813	2.27E-05	1.81E-04
XLOC_011393	73063907	73065530	1	ENSSSCT00000014793	ENSSSCG00000013545	TUBB4A	-1.60048084	3.032443657	2.941152517	37.25819684	1.03E-09	2.20E-08
XLOC_023272	8248	9162	1	ENSSSCT00000029544	ENSSSCG00000026530	GPR19	-1.598910995	3.029145747	1.760251115	38.4207024	5.70E-10	1.26E-08
XLOC_015582	82962984	82963199	1	ENSSSCT00000028485	ENSSSCG00000027792	C12orf45	-1.597818844	3.026853488	3.427233916	46.95317063	7.27E-12	2.06E-10
XLOC_012700	18548616	18549016	1	ENSSSCT00000029036	ENSSSCG00000029509	KIF22	-1.596943788	3.025018127	6.29484583	49.3357074	2.16E-12	6.59E-11
XLOC_023472	40490	40667	1	ENSSSCT00000031025	ENSSSCG00000023030	ENSSSCG00000023030	-1.596418576	3.023917073	1.269566026	20.26234114	6.75E-06	6.55E-05
XLOC_000837	274584790	274584957	1	ENSSSCT00000005946	ENSSSCG00000005403	ENSSSCG00000005403	-1.595899837	3.022829982	5.639335234	34.06408567	5.33E-09	1.03E-07
XLOC_012187	47568863	47568879	1	ENSSSCT00000025163	ENSSSCG00000030469	ENSSSCG00000030469	-1.591380056	3.013374655	3.502544254	40.0784023	2.44E-10	5.70E-09
XLOC_022703	2386	2561	1	ENSSSCT00000004227	ENSSSCG00000003820	USP1	-1.590556051	3.011654039	6.872701974	31.57184455	1.92E-08	3.39E-07
XLOC_022381	5570	5713	1	ENSSSCT00000026124	ENSSSCG00000020832	MASP2	-1.588794193	3.00797837	1.67342616	35.77200629	2.22E-09	4.52E-08
XLOC_003999	38017410	38018015	1	ENSSSCT00000019239	ENSSSCG00000017675	ENSSSCG00000017675	-1.587924249	3.006165108	0.770875933	28.17897182	1.11E-07	1.69E-06
XLOC_015721	12672575	12672797	1	ENSSSCT00000003008	ENSSSCG00000002714	WDR59	-1.587476933	3.005233174	4.587104403	57.25007603	3.84E-14	1.44E-12
XLOC_003029	49487404	49487579	1	ENSSSCT00000026633	ENSSSCG00000024722	ENSSSCG00000024722	-1.585797054	3.001735907	2.143010919	30.34058302	3.62E-08	6.07E-07
XLOC_019554	126761297	126761408	1	ENSSSCT00000032580	ENSSSCG00000023296	CENPE	-1.585651804	3.001433708	5.558695468	30.99238183	2.59E-08	4.47E-07
XLOC_012763	32445173	32450214	1	ENSSSCT00000027636	ENSSSCG00000028743	ENSSSCG00000028743	-1.581108341	2.991996195	6.093732145	46.51071745	9.11E-12	2.55E-10
XLOC_012171	44792074	44792290	1	ENSSSCT00000008856	ENSSSCG00000008083	PTPDC1	-1.580636841	2.991018516	0.641930965	28.10105851	1.15E-07	1.75E-06
XLOC_003812	18447825	18447928	1	ENSSSCT00000018869	ENSSSCG00000017333	FMNL1	-1.579914652	2.989521635	5.442489372	60.23033745	8.44E-15	3.48E-13
XLOC_006389	136281426	136281824	1	ENSSSCT00000011651	ENSSSCG00000010652	FAM160B1	-1.579752388	2.989185414	3.991157686	35.24939284	2.90E-09	5.79E-08
XLOC_005730	212995837	212996108	1	ENSSSCT00000032478	ENSSSCG00000028428	ENSSSCG00000028428	-1.578413754	2.986413125	1.119466109	30.95799722	2.64E-08	4.52E-07
XLOC_013226	132792631	132793101	1	ENSSSCT00000009434	ENSSSCG00000008623	ENSSSCG00000008623	-1.578175595	2.985920171	1.557312209	33.69463784	6.45E-09	1.22E-07
XLOC_015584	83189141	83189995	1	ENSSSCT00000000910	ENSSSCG00000000837	CHST11	-1.574966782	2.979286327	1.587243733	34.23123004	4.89E-09	9.49E-08
XLOC_019567	129743691	129743765	1	ENSSSCT00000010051	ENSSSCG00000009178	H2AFZ	-1.574726062	2.978789262	7.40070803	47.78376924	4.76E-12	1.38E-10
XLOC_015207	16010998	16011318	1	ENSSSCT00000024676	ENSSSCG00000027376	FMNL3	-1.574591416	2.978511267	2.470528499	49.73998982	1.76E-12	5.40E-11
XLOC_010154	61727577	61727678	1	ENSSSCT00000031818	ENSSSCG00000024211	ENSSSCG00000024211	-1.574506767	2.978336509	3.216342621	35.38653593	2.70E-09	5.42E-08
XLOC_022538	15396	15653	1	ENSSSCT00000024829	ENSSSCG00000025770	ST6GAL1	-1.57386166	2.977005031	6.977773008	54.80680533	1.33E-13	4.76E-12
XLOC_014258	104198431	104202473	1	ENSSSCT00000028938	ENSSSCG00000027628	ENSSSCG00000027628	-1.573318873	2.9758852	4.916913464	39.02554881	4.18E-10	9.46E-09
XLOC_021438	141697204	141699957	1	ENSSSCT00000016974	ENSSSCG00000015581	CENPF	-1.573275996	2.975796757	5.194046083	46.25747116	1.04E-11	2.89E-10
XLOC_003032	49690331	49690471	1	ENSSSCT00000025113	ENSSSCG00000022078	ENSSSCG00000022078	-1.573149814	2.975536497	1.006577545	23.25208088	1.42E-06	1.69E-05
XLOC_018458	23175804	23175884	1	ENSSSCT00000024258	ENSSSCG00000030023	HIST1H1B	-1.569686676	2.968402394	-0.260788218	20.35994581	6.42E-06	6.26E-05
XLOC_000145	48488864	48489063	1	ENSSSCT00000029903	ENSSSCG00000030488	ENSSSCG00000030488	-1.566686887	2.962236622	4.072382283	42.40972365	7.40E-11	1.86E-09
XLOC_022110	54891	55279	1	ENSSSCT00000027169	ENSSSCG00000028169	ENSSSCG00000028169	-1.565319678	2.959430707	5.039994656	44.68348798	2.32E-11	6.17E-10
XLOC_009664	50993767	50995643	1	ENSSSCT00000027225	ENSSSCG00000026894	NFE2L3	-1.563160604	2.955005067	3.015065202	39.7747692	2.85E-10	6.59E-09
XLOC_007885	112052130	112052188	1	ENSSSCT00000017501	ENSSSCG00000016074	ANKRD44	-1.56234369	2.953332294	2.47172145	31.60612904	1.89E-08	3.33E-07
XLOC_004775	141266873	141269495	1	ENSSSCT00000012940	ENSSSCG00000011828	FAM43A	-1.561144205	2.950877856	3.818771473	45.98098498	1.19E-11	3.32E-10
XLOC_021616	110442	110609	1	ENSSSCT00000005947	ENSSSCG00000005404	ENSSSCG00000005404	-1.560596156	2.949757092	4.577611631	29.32882424	6.11E-08	9.91E-07
XLOC_006812	71516951	71519441	1	ENSSSCT00000011190	ENSSSCG00000010224	EGR2	-1.560309162	2.949170358	2.244703869	35.65259768	2.36E-09	4.78E-08
XLOC_023567	1467	1742	1	ENSSSCT00000032059	ENSSSCG00000023901	ENSSSCG00000023901	-1.558645363	2.945771167	6.158845008	59.23290506	1.40E-14	5.61E-13
XLOC_002237	18692867	18693340	1	ENSSSCT00000027065	ENSSSCG00000030502	ENSSSCG00000030502	-1.558610934	2.945700867	4.106646436	30.02125318	4.27E-08	7.08E-07
XLOC_021467	150065706	150067733	1	ENSSSCT00000024930	ENSSSCG00000023303	FIGNL1	-1.55816988	2.944800459	2.996363033	41.81996452	1.00E-10	2.46E-09
XLOC_005314	80148532	80149310	1	ENSSSCT00000012721	ENSSSCG00000011624	MCM2	-1.557799616	2.944044782	6.504904279	57.28245019	3.78E-14	1.42E-12
XLOC_000334	127767312	127767533	1	ENSSSCT00000005082	ENSSSCG00000004601	MNS1	-1.55702653	2.942467601	1.065611656	21.09466191	4.37E-06	4.58E-05
XLOC_014595	14214562	14215094	1	ENSSSCT00000029499	ENSSSCG00000027055	NUAK1	-1.551959597	2.932151397	3.460399117	38.57517803	5.27E-10	1.18E-08
XLOC_008221	58704578	58704736	1	ENSSSCT00000018523	ENSSSCG00000017011	CCDC99	-1.551474306	2.931165252	0.642552017	22.92167543	1.69E-06	1.98E-05
XLOC_006362	124982709	124982799	1	ENSSSCT00000011604	ENSSSCG00000010608	SFR1	-1.549593512	2.927346477	1.916268579	24.64630935	6.89E-07	8.93E-06
XLOC_012626	9455153	9455675	1	ENSSSCT00000008423	ENSSSCG00000007682	SH2B2	-1.548840571	2.925819097	3.584087373	39.15673664	3.91E-10	8.86E-09
XLOC_004941	210075873	210076085	1	ENSSSCT00000013188	ENSSSCG00000012056	CHAF1B	-1.548221511	2.9245639	4.205627026	51.59312645	6.83E-13	2.20E-11
XLOC_016967	49552040	49553972	1	ENSSSCT00000003476	ENSSSCG00000003135	KCNJ14	-1.546899733	2.92188568	0.543617122	25.32203887	4.85E-07	6.51E-06
XLOC_011156	53229780	53231110	1	ENSSSCT00000014652	ENSSSCG00000013411	WEE1	-1.546056215	2.920177804	5.274151336	36.7416005	1.35E-09	2.80E-08
XLOC_000603	202398706	202398909	1	ENSSSCT00000032248	ENSSSCG00000029703	ENSSSCG00000029703	-1.544897608	2.917833595	1.77168247	32.16819834	1.41E-08	2.57E-07
XLOC_021739	94095	94220	1	ENSSSCT00000032225	ENSSSCG00000022106	ENSSSCG00000022106	-1.544587536	2.917206546	2.096234668	46.03030275	1.16E-11	3.24E-10
XLOC_015720	12624900	12625107	1	ENSSSCT00000028190	ENSSSCG00000020668	ENSSSCG00000020668	-1.542777615	2.913549082	2.577411836	46.77109992	7.98E-12	2.25E-10
XLOC_021084	50880742	50881017	1	ENSSSCT00000030447	ENSSSCG00000023324	MLL	-1.542707886	2.913408266	4.00071936	29.3697209	5.98E-08	9.73E-07
XLOC_007708	52464597	52464842	1	ENSSSCT00000017189	ENSSSCG00000015786	ENSSSCG00000015786	-1.542294671	2.912573931	3.289260591	26.4204622	2.75E-07	3.93E-06
XLOC_017900	45091212	45091347	1	ENSSSCT00000001899	ENSSSCG00000001700	SLC29A1	-1.540960687	2.909882072	5.844338801	59.24483382	1.39E-14	5.59E-13
XLOC_023798	29006	29079	1	ENSSSCT00000023284	ENSSSCG00000030179	ENSSSCG00000030179	-1.539322045	2.906578846	-0.195234392	20.54593698	5.82E-06	5.78E-05
XLOC_011943	11037022	11037373	1	ENSSSCT00000028458	ENSSSCG00000027487	LAT2	-1.53863753	2.905200091	6.149844969	49.36975774	2.12E-12	6.49E-11
XLOC_004051	46669533	46670262	1	ENSSSCT00000019333	ENSSSCG00000017761	ENSSSCG00000017761	-1.537881568	2.903678184	4.053881343	45.22430551	1.76E-11	4.76E-10
XLOC_013989	37565056	37565394	1	ENSSSCT00000028021	ENSSSCG00000024504	ENSSSCG00000024504	-1.535945985	2.899785096	0.09175345	17.76929656	2.49E-05	1.95E-04
XLOC_009394	50041645	50042224	1	ENSSSCT00000018181	ENSSSCG00000016700	HOXA9	-1.535718874	2.899328642	-0.741494286	10.13944446	1.45E-03	5.05E-03
XLOC_012776	34686456	34687382	1	ENSSSCT00000008664	ENSSSCG00000007907	USP7	-1.53461404	2.89710915	7.817060381	57.67451855	3.09E-14	1.18E-12
XLOC_005176	37619537	37620621	1	ENSSSCT00000012514	ENSSSCG00000011434	PPM1M	-1.534601779	2.897084528	4.930953665	51.35070674	7.73E-13	2.48E-11
XLOC_024265	98832416	98833552	1	ENSSSCT00000013710	ENSSSCG00000012541	ENSSSCG00000012541	-1.534583722	2.897048268	-0.008753223	20.23091538	6.86E-06	6.65E-05
XLOC_004044	46483936	46483979	1	ENSSSCT00000019327	ENSSSCG00000017756	ENSSSCG00000017756	-1.533475898	2.894824521	1.578180275	37.37863165	9.73E-10	2.08E-08
XLOC_008895	10806299	10806372	1	ENSSSCT00000007675	ENSSSCG00000007007	IDO1	-1.53194798	2.891760318	1.979178987	16.54126573	4.76E-05	3.26E-04
XLOC_001661	182108936	182110929	1	ENSSSCT00000005454	ENSSSCG00000004942	TIPIN	-1.531305664	2.890473135	3.719290937	37.60959557	8.64E-10	1.87E-08
XLOC_005458	126399747	126402197	1	ENSSSCT00000029004	ENSSSCG00000030413	PIK3CA	-1.530675738	2.88921134	5.142840234	36.32386209	1.67E-09	3.44E-08
XLOC_022486	5844	6022	1	ENSSSCT00000027969	ENSSSCG00000023786	ENSSSCG00000023786	-1.528532186	2.884921747	2.382047215	33.59930463	6.77E-09	1.28E-07
XLOC_023846	42885	43247	1	ENSSSCT00000032192	ENSSSCG00000025611	ENSSSCG00000025611	-1.527042922	2.881945237	0.661327498	15.63656636	7.68E-05	4.78E-04
XLOC_006282	114687972	114688281	1	ENSSSCT00000011465	ENSSSCG00000010477	CEP55	-1.526529188	2.880919179	4.393790388	27.00767154	2.03E-07	2.97E-06
XLOC_001754	210944875	210944994	1	ENSSSCT00000032563	ENSSSCG00000023440	ENSSSCG00000023440	-1.526425134	2.880711401	-0.554882017	12.27029812	4.60E-04	2.00E-03
XLOC_009361	40536750	40536899	1	ENSSSCT00000018134	ENSSSCG00000016656	ELMO1	-1.526230205	2.880322202	6.273240861	67.0223168	2.68E-16	1.32E-14
XLOC_014644	18922778	18922922	1	ENSSSCT00000000284	ENSSSCG00000000265	ESPL1	-1.523609968	2.875095681	5.329336781	48.81628387	2.81E-12	8.46E-11
XLOC_020670	128463377	128463545	1	ENSSSCT00000023973	ENSSSCG00000022119	ENSSSCG00000022119	-1.520926627	2.869753115	2.872333995	44.08217606	3.15E-11	8.32E-10
XLOC_014890	64909813	64910048	1	ENSSSCT00000000708	ENSSSCG00000000653	CD69	-1.520418317	2.868742182	3.892577704	24.75679348	6.50E-07	8.47E-06
XLOC_009405	52262153	52262449	1	ENSSSCT00000018196	ENSSSCG00000016715	OSBPL3	-1.518500688	2.864931585	3.832528998	42.48406939	7.13E-11	1.80E-09
XLOC_002743	8859998	8860146	1	ENSSSCT00000027715	ENSSSCG00000028932	ENSSSCG00000028932	-1.518137484	2.864210419	1.014355842	17.00173865	3.73E-05	2.68E-04
XLOC_012508	128245100	128245446	1	ENSSSCT00000009425	ENSSSCG00000008614	SMC6	-1.51810285	2.864141661	6.24803345	39.32633757	3.59E-10	8.21E-09
XLOC_024741	98800897	98801312	1	ENSSSCT00000013686	ENSSSCG00000012517	ENSSSCG00000012517	-1.517132043	2.862214993	3.242919432	38.93926924	4.37E-10	9.87E-09
XLOC_000430	144695841	144695924	1	ENSSSCT00000005236	ENSSSCG00000004739	MGA	-1.514438719	2.856876594	0.150061823	18.68396406	1.54E-05	1.32E-04
XLOC_000050	15717419	15717812	1	ENSSSCT00000004506	ENSSSCG00000004077	FBXO5	-1.514234061	2.856471353	4.439054497	26.18370191	3.10E-07	4.39E-06
XLOC_002729	7125533	7125869	1	ENSSSCT00000010221	ENSSSCG00000009327	HMGB1	-1.51313118	2.854288532	9.750918299	35.76833016	2.22E-09	4.53E-08
XLOC_006583	31685025	31686348	1	ENSSSCT00000010728	ENSSSCG00000009786	HIP1R	-1.512068942	2.852187728	7.529270401	56.91961385	4.54E-14	1.70E-12
XLOC_014915	66646135	66646263	1	ENSSSCT00000000765	ENSSSCG00000000703	VAMP1	-1.510274476	2.848642301	-0.302115183	17.30202651	3.19E-05	2.36E-04
XLOC_019047	103590368	103590522	1	ENSSSCT00000002632	ENSSSCG00000002368	LTBP2	-1.509870739	2.847845221	2.543656431	30.718723	2.98E-08	5.05E-07
XLOC_008455	58844852	58844999	1	ENSSSCT00000027418	ENSSSCG00000025965	ENSSSCG00000025965	-1.509843153	2.847790768	2.222252619	33.66806164	6.54E-09	1.24E-07
XLOC_003833	19498889	19501407	1	ENSSSCT00000018906	ENSSSCG00000017367	MPP2	-1.508437946	2.845018327	1.607291667	25.6586836	4.07E-07	5.60E-06
XLOC_000376	136701249	136701346	1	ENSSSCT00000005142	ENSSSCG00000004657	CEP152	-1.507221073	2.842619644	3.552431556	28.69829209	8.46E-08	1.33E-06
XLOC_022528	6029	6145	1	ENSSSCT00000022726	ENSSSCG00000027020	ENSSSCG00000027020	-1.506070885	2.840354271	4.985905742	20.19050834	7.01E-06	6.77E-05
XLOC_017680	23086565	23086950	1	ENSSSCT00000025986	ENSSSCG00000020991	HIST1H2AM	-1.504616082	2.837491523	1.621107904	28.1541162	1.12E-07	1.71E-06
XLOC_019295	32081064	32081069	1	ENSSSCT00000009615	ENSSSCG00000008789	WDR19	-1.503338093	2.834979087	5.619796741	40.72477695	1.75E-10	4.17E-09
XLOC_022865	50915	51047	1	ENSSSCT00000025850	ENSSSCG00000022361	ENSSSCG00000022361	-1.501360392	2.831095454	0.741349659	19.70811312	9.02E-06	8.42E-05
XLOC_006001	46910253	46910479	1	ENSSSCT00000010914	ENSSSCG00000009959	ASPHD2	-1.49987634	2.828184699	3.415107424	38.14551225	6.57E-10	1.44E-08
XLOC_009287	15596721	15596887	1	ENSSSCT00000018009	ENSSSCG00000016539	AKR1B1	-1.499000766	2.826468789	5.043364807	52.73083152	3.83E-13	1.30E-11
XLOC_003255	18681057	18681400	1	ENSSSCT00000018878	ENSSSCG00000017342	KIF18B	-1.49818525	2.824871515	4.709236082	37.84055084	7.68E-10	1.67E-08
XLOC_017947	55684663	55684860	1	ENSSSCT00000002002	ENSSSCG00000001787	IL-16	-1.497583727	2.823693948	5.111271469	47.33756271	5.98E-12	1.70E-10
XLOC_007452	118697550	118697674	1	ENSSSCT00000024007	ENSSSCG00000025042	ICOS	-1.497119288	2.822785077	3.316596892	23.66220135	1.15E-06	1.41E-05
XLOC_020013	134696174	134697814	1	ENSSSCT00000010066	ENSSSCG00000009193	SMARCAD1	-1.496283891	2.821151007	5.645628641	34.85614012	3.55E-09	6.99E-08
XLOC_002515	24612857	24613109	1	ENSSSCT00000011921	ENSSSCG00000010896	ASPM	-1.496014269	2.820623817	5.181906832	33.90761782	5.78E-09	1.11E-07
XLOC_003011	26572065	26574107	1	ENSSSCT00000010344	ENSSSCG00000009437	KBTBD7	-1.495068611	2.818775561	2.914715577	41.03132202	1.50E-10	3.62E-09
XLOC_014951	74510800	74511131	1	ENSSSCT00000000849	ENSSSCG00000000784	LRRK2	-1.494241639	2.817160264	4.399097912	31.92636147	1.60E-08	2.88E-07
XLOC_001152	21065219	21065457	1	CUFF.6.3	NA	ADGB	-1.493491676	2.815696187	0.100938015	20.89650454	4.85E-06	4.95E-05
XLOC_011450	77007221	77007350	1	ENSSSCT00000014699	ENSSSCG00000013455	IZUMO4	-1.493303183	2.815328332	1.392348361	30.98733649	2.60E-08	4.47E-07
XLOC_004056	46812355	46812551	1	ENSSSCT00000019329	ENSSSCG00000017758	SPAG5	-1.493031765	2.814798726	5.54121649	40.56472302	1.90E-10	4.49E-09
XLOC_000063	18577606	18577765	1	ENSSSCT00000004540	ENSSSCG00000004105	NUP43	-1.492453988	2.813671668	3.845525045	32.22826589	1.37E-08	2.51E-07
XLOC_023111	13022	13202	1	ENSSSCT00000030366	ENSSSCG00000024443	ORC6	-1.492283915	2.813339996	2.640123718	35.89213356	2.09E-09	4.27E-08
XLOC_003072	75421544	75422697	1	ENSSSCT00000029705	ENSSSCG00000027914	GPR18	-1.491644088	2.812092572	2.700586818	32.71642105	1.07E-08	1.96E-07
XLOC_003073	75447575	75448728	1	ENSSSCT00000025944	ENSSSCG00000020890	GPR18	-1.491644088	2.812092572	2.700586818	32.71642105	1.07E-08	1.96E-07
XLOC_008971	34915804	34919090	1	ENSSSCT00000007804	ENSSSCG00000007132	C20ORF3	-1.491366932	2.811552394	6.648287384	53.64459673	2.40E-13	8.40E-12
XLOC_000699	227367650	227368116	1	ENSSSCT00000005703	ENSSSCG00000005173	HAUS6	-1.491181353	2.811190757	3.912747125	35.19581148	2.98E-09	5.93E-08
XLOC_015376	35454091	35454700	1	ENSSSCT00000000521	ENSSSCG00000000483	MDM1	-1.490798106	2.810444074	3.672948879	30.16224169	3.97E-08	6.61E-07
XLOC_020294	40452410	40452839	1	ENSSSCT00000022868	ENSSSCG00000021212	RAB39	-1.488086449	2.805166587	1.040060734	22.33291948	2.29E-06	2.57E-05
XLOC_023710	35735	35867	1	ENSSSCT00000008658	ENSSSCG00000027756	CIITA	-1.487187947	2.803420089	2.449567263	41.61033556	1.11E-10	2.71E-09
XLOC_005778	1421040	1421297	1	ENSSSCT00000010506	ENSSSCG00000009585	GADD45G	-1.485996719	2.801106272	3.585461757	33.19659461	8.33E-09	1.55E-07
XLOC_003347	23457943	23458032	1	ENSSSCT00000019061	ENSSSCG00000017508	STAC2	-1.485399659	2.799947273	1.646895285	26.80740312	2.25E-07	3.25E-06
XLOC_012910	48999578	48999637	1	ENSSSCT00000008901	ENSSSCG00000008125	ENSSSCG00000008125	-1.485061448	2.799290958	5.403085253	37.76334213	7.99E-10	1.74E-08
XLOC_021643	45971	46094	1	ENSSSCT00000000486	ENSSSCG00000000451	AGAP2	-1.481972327	2.793303484	2.434249055	44.85363011	2.12E-11	5.69E-10
XLOC_012479	120590623	120590782	1	ENSSSCT00000022430	ENSSSCG00000027338	ENSSSCG00000027338	-1.480878211	2.791185893	-0.239505348	18.67191631	1.55E-05	1.32E-04
XLOC_016380	82666061	82666406	1	ENSSSCT00000004009	ENSSSCG00000003614	MARCKSL1	-1.480536684	2.790525218	4.616268381	42.07107497	8.80E-11	2.20E-09
XLOC_016389	82879464	82879808	1	ENSSSCT00000029863	ENSSSCG00000027283	MARCKSL1	-1.478939516	2.787437613	4.586926782	42.03809372	8.95E-11	2.23E-09
XLOC_010648	147515778	147515870	1	ENSSSCT00000030535	ENSSSCG00000029541	ENSSSCG00000029541	-1.478899193	2.787359707	0.510759297	23.09529643	1.54E-06	1.82E-05
XLOC_008402	42378460	42378600	1	ENSSSCT00000018439	ENSSSCG00000016932	DEPDC1B	-1.478003406	2.785629538	3.034430716	28.63432651	8.74E-08	1.37E-06
XLOC_012056	33125172	33125367	1	ENSSSCT00000008657	ENSSSCG00000007901	CIITA	-1.476938482	2.783574086	3.67995097	44.71580075	2.28E-11	6.08E-10
XLOC_020438	61508892	61509015	1	ENSSSCT00000016601	ENSSSCG00000015235	ETS1	-1.475408061	2.780622818	6.061702175	43.72022565	3.79E-11	9.89E-10
XLOC_024819	124210635	124211059	1	ENSSSCT00000031926	ENSSSCG00000021205	MST4	-1.474635727	2.779134634	3.695472578	26.16360255	3.14E-07	4.43E-06
XLOC_024842	127660523	127660663	1	ENSSSCT00000030110	ENSSSCG00000030460	ARHGEF6	-1.474130304	2.778161184	4.083267898	37.41166391	9.56E-10	2.05E-08
XLOC_008190	51338616	51338857	1	ENSSSCT00000018471	ENSSSCG00000016962	ENSSSCG00000016962	-1.473525791	2.776997332	2.742503559	29.26692233	6.31E-08	1.02E-06
XLOC_013221	130348996	130349036	1	ENSSSCT00000022524	ENSSSCG00000027247	ENSSSCG00000027247	-1.472742595	2.775490192	-0.055255448	9.170146267	2.46E-03	7.79E-03
XLOC_015345	24374642	24375346	1	ENSSSCT00000023219	ENSSSCG00000027621	NDUFA4L2	-1.471886679	2.773844049	1.397199349	26.9662198	2.07E-07	3.02E-06
XLOC_010107	58626728	58627413	1	ENSSSCT00000025508	ENSSSCG00000025839	SUGP2	-1.471505865	2.773111962	6.175615371	51.49618587	7.17E-13	2.31E-11
XLOC_002236	18525259	18525811	1	ENSSSCT00000029631	ENSSSCG00000023278	ENSSSCG00000023278	-1.470880299	2.771909776	0.608200302	22.68023718	1.91E-06	2.22E-05
XLOC_020907	8130490	8130573	1	ENSSSCT00000016171	ENSSSCG00000014820	FCHSD2	-1.470416092	2.771018018	4.921436762	48.69154563	3.00E-12	8.94E-11
XLOC_016563	146160490	146160546	1	ENSSSCT00000029915	ENSSSCG00000028748	TMEM48	-1.469972034	2.770165237	4.572829308	36.77168481	1.33E-09	2.77E-08
XLOC_000822	269090665	269090811	1	ENSSSCT00000005922	ENSSSCG00000005382	TGFBR1	-1.46901252	2.768323457	1.521094989	21.41991528	3.69E-06	3.93E-05
XLOC_012957	59753693	59753988	1	ENSSSCT00000008986	ENSSSCG00000008205	ENSSSCG00000008205	-1.466840008	2.764157856	5.102855108	23.53584128	1.23E-06	1.50E-05
XLOC_014736	24237992	24238118	1	ENSSSCT00000000446	ENSSSCG00000025542	ENSSSCG00000025542	-1.466271459	2.763068748	0.081432692	15.17224983	9.81E-05	5.83E-04
XLOC_002275	30034590	30034711	1	ENSSSCT00000029185	ENSSSCG00000028981	ENSSSCG00000028981	-1.466181028	2.76289556	3.950363523	28.20548688	1.09E-07	1.67E-06
XLOC_022203	42211	42403	1	ENSSSCT00000028755	ENSSSCG00000029561	MCM10	-1.465644197	2.76186767	3.414365618	35.44520676	2.62E-09	5.28E-08
XLOC_015224	17387339	17387541	1	ENSSSCT00000023882	ENSSSCG00000025755	ENSSSCG00000025755	-1.465611306	2.761804704	1.783725619	31.78349993	1.72E-08	3.07E-07
XLOC_018865	73477599	73481697	1	ENSSSCT00000002207	ENSSSCG00000001974	G2E3	-1.464879941	2.760404979	5.168536101	28.80923355	7.99E-08	1.26E-06
XLOC_000256	97888855	97888894	1	ENSSSCT00000004941	ENSSSCG00000004473	PHIP	-1.463825122	2.758387461	3.050055143	31.72024488	1.78E-08	3.16E-07
XLOC_001374	96792805	96792970	1	ENSSSCT00000004933	ENSSSCG00000004466	TTK	-1.46225634	2.755389632	3.618637298	25.68871611	4.01E-07	5.55E-06
XLOC_000586	195196671	195196816	1	ENSSSCT00000005514	ENSSSCG00000004999	MIS18BP1	-1.462084163	2.755060811	4.998401792	25.43287429	4.58E-07	6.18E-06
XLOC_002921	1538495	1543290	1	ENSSSCT00000024826	ENSSSCG00000021976	SACS	-1.461651441	2.754234581	2.548377482	31.28922944	2.22E-08	3.89E-07
XLOC_007647	9034598	9034730	1	ENSSSCT00000017070	ENSSSCG00000015671	ENSSSCG00000015671	-1.461266286	2.753499384	2.658860766	25.47838318	4.47E-07	6.07E-06
XLOC_000754	250150181	250150462	1	ENSSSCT00000030411	ENSSSCG00000027959	ENSSSCG00000027959	-1.459944764	2.750978309	1.240380511	16.81091679	4.13E-05	2.91E-04
XLOC_013106	100058022	100058308	1	ENSSSCT00000009240	ENSSSCG00000008439	RHOQ	-1.459937301	2.750964078	2.764756266	27.18857455	1.85E-07	2.71E-06
XLOC_023427	33668	33787	1	ENSSSCT00000027124	ENSSSCG00000023180	ENSSSCG00000023180	-1.459745315	2.750598018	0.937012296	27.62347783	1.47E-07	2.20E-06
XLOC_010487	91102264	91102470	1	ENSSSCT00000015430	ENSSSCG00000014126	MSH3	-1.457989335	2.747252157	3.972459536	40.61268867	1.86E-10	4.41E-09
XLOC_011717	148329174	148329631	1	ENSSSCT00000015704	ENSSSCG00000014374	DND1	-1.455570661	2.742650256	1.684587864	22.25721527	2.38E-06	2.67E-05
XLOC_010860	6054435	6054871	1	ENSSSCT00000014207	ENSSSCG00000012997	POLA2	-1.454502766	2.740620876	5.317882385	52.05281161	5.40E-13	1.78E-11
XLOC_003519	46427850	46428048	1	ENSSSCT00000019328	ENSSSCG00000017757	ENSSSCG00000017757	-1.453187205	2.738122905	0.914534583	27.10994848	1.92E-07	2.82E-06
XLOC_005939	37601574	37601789	1	ENSSSCT00000010807	ENSSSCG00000009859	TESC	-1.453126962	2.738008569	2.312863299	37.95210893	7.25E-10	1.58E-08
XLOC_002923	1653679	1655595	1	ENSSSCT00000010163	ENSSSCG00000009280	SACS	-1.453088505	2.737935584	1.995551767	36.22819782	1.76E-09	3.61E-08
XLOC_001413	113952131	113952260	1	ENSSSCT00000005002	ENSSSCG00000004528	MBD2	-1.448888894	2.729977185	5.845470417	47.45575827	5.63E-12	1.61E-10
XLOC_019615	145103791	145104092	1	ENSSSCT00000031997	ENSSSCG00000026729	ENSSSCG00000026729	-1.448627756	2.729483085	4.01364271	32.62379039	1.12E-08	2.06E-07
XLOC_006572	30793247	30793393	1	ENSSSCT00000010707	ENSSSCG00000009765	DNAH10	-1.44844634	2.729139879	1.365903025	25.29009168	4.93E-07	6.61E-06
XLOC_012997	71551056	71555015	1	ENSSSCT00000009048	ENSSSCG00000008262	SEMA4F	-1.44605816	2.724625907	3.320435027	43.8364121	3.57E-11	9.35E-10
XLOC_011335	69477414	69477677	1	ENSSSCT00000014911	ENSSSCG00000013649	ICAM-3	-1.445719724	2.723986823	3.771988038	41.52579549	1.16E-10	2.82E-09
XLOC_006464	153627205	153627271	1	ENSSSCT00000011803	ENSSSCG00000010787	ENSSSCG00000010787	-1.443488779	2.719777777	-0.546211443	10.38023911	1.27E-03	4.53E-03
XLOC_007335	87917870	87918138	1	ENSSSCT00000017375	ENSSSCG00000015958	PDK1	-1.443085656	2.719017913	2.955683723	34.59272589	4.06E-09	7.94E-08
XLOC_021407	133324843	133325209	1	ENSSSCT00000016919	ENSSSCG00000015531	ENSSSCG00000015531	-1.442824434	2.718525638	0.454883721	14.25008533	1.60E-04	8.59E-04
XLOC_019506	110146414	110146585	1	ENSSSCT00000009768	ENSSSCG00000008920	ENSSSCG00000008920	-1.442124572	2.717207181	0.216664475	21.01869075	4.55E-06	4.74E-05
XLOC_002498	18268773	18268802	1	ENSSSCT00000028157	ENSSSCG00000028096	ENSSSCG00000028096	-1.441032276	2.715150702	1.957197803	31.7107624	1.79E-08	3.17E-07
XLOC_018370	134400749	134401079	1	ENSSSCT00000021151	ENSSSCG00000019556	7SK	-1.440917113	2.714933974	2.924444861	11.96243468	5.43E-04	2.28E-03
XLOC_008977	35882699	35887409	1	ENSSSCT00000007812	ENSSSCG00000007140	SMOX	-1.437039681	2.70764703	2.811346807	40.91818404	1.59E-10	3.82E-09
XLOC_015168	8474345	8478262	1	ENSSSCT00000000143	ENSSSCG00000000137	NCF4	-1.435879765	2.705470978	4.391436647	36.34778057	1.65E-09	3.41E-08
XLOC_009801	6497805	6497957	1	ENSSSCT00000014231	ENSSSCG00000013020	MAP4K2	-1.434324368	2.702555729	5.400450479	55.68253895	8.52E-14	3.13E-12
XLOC_006078	54750140	54750630	1	ENSSSCT00000011083	ENSSSCG00000010122	CDC45	-1.433416979	2.700856479	5.476123112	48.76729252	2.88E-12	8.64E-11
XLOC_015611	89642205	89642925	1	ENSSSCT00000000971	ENSSSCG00000000887	TMPO	-1.43239661	2.698946932	5.38620778	33.35194101	7.69E-09	1.44E-07
XLOC_006171	80299987	80300130	1	ENSSSCT00000011250	ENSSSCG00000010278	CDH23	-1.432161798	2.698507689	1.88339069	30.78936196	2.88E-08	4.89E-07
XLOC_023164	2730	4068	1	ENSSSCT00000030413	ENSSSCG00000024154	CLASRP	-1.431582797	2.697424907	5.343893774	49.24963226	2.25E-12	6.85E-11
XLOC_024182	66077057	66077189	1	ENSSSCT00000013570	ENSSSCG00000012410	HDAC8	-1.430606757	2.695600609	1.339090359	30.93192164	2.67E-08	4.58E-07
XLOC_020576	101840273	101840521	1	ENSSSCT00000030750	ENSSSCG00000020870	DBF4	-1.430191487	2.69482481	4.710059456	33.25722558	8.07E-09	1.51E-07
XLOC_003518	46250835	46251292	1	ENSSSCT00000030105	ENSSSCG00000027663	NLK	-1.429418594	2.693381502	2.872904115	36.9059359	1.24E-09	2.61E-08
XLOC_011226	61050296	61051024	1	ENSSSCT00000015132	ENSSSCG00000013853	HSH2D	-1.429043968	2.692682201	4.224769343	16.21914034	5.64E-05	3.75E-04
XLOC_020989	30329023	30332125	1	ENSSSCT00000016316	ENSSSCG00000014955	MRE11A	-1.428465812	2.691603331	4.529668735	35.06837396	3.18E-09	6.29E-08
XLOC_020603	113183481	113184647	1	ENSSSCT00000031437	ENSSSCG00000028424	ENSSSCG00000028424	-1.427080625	2.689020259	0.979103122	22.61085905	1.98E-06	2.29E-05
XLOC_020667	128035940	128036103	1	ENSSSCT00000016886	ENSSSCG00000015499	RABGAP1L	-1.426555538	2.688041735	3.913599346	37.22731373	1.05E-09	2.24E-08
XLOC_007330	87491257	87491351	1	ENSSSCT00000017369	ENSSSCG00000015952	HAT1	-1.423410669	2.682188571	5.817172745	29.54163884	5.47E-08	8.96E-07
XLOC_016820	40333922	40334902	1	ENSSSCT00000003195	ENSSSCG00000002891	ENSSSCG00000002891	-1.423240371	2.68187198	-0.582128657	16.23882206	5.58E-05	3.72E-04
XLOC_013943	19561455	19561584	1	ENSSSCT00000006578	ENSSSCG00000005995	MTBP	-1.422023925	2.679611642	3.282526087	31.31542289	2.19E-08	3.84E-07
XLOC_016312	75674751	75674767	1	ENSSSCT00000003931	ENSSSCG00000003539	GRHL3	-1.421391437	2.678437138	1.536102012	30.11831264	4.06E-08	6.75E-07
XLOC_017656	20739307	20739509	1	ENSSSCT00000001191	ENSSSCG00000001095	GMNN	-1.421344027	2.678349121	5.00502792	38.420591	5.70E-10	1.26E-08
XLOC_001495	140842956	140846005	1	ENSSSCT00000005158	ENSSSCG00000004672	GATM	-1.419832079	2.675543674	3.57285847	17.80312264	2.45E-05	1.92E-04
XLOC_000816	268013289	268013561	1	ENSSSCT00000005912	ENSSSCG00000005372	ANP32B	-1.417959952	2.672073981	6.823266018	42.90147118	5.76E-11	1.48E-09
XLOC_002833	54497917	54498390	1	ENSSSCT00000010388	ENSSSCG00000009475	ENSSSCG00000009475	-1.416544468	2.669453591	1.698839866	25.55463937	4.30E-07	5.86E-06
XLOC_001657	181325531	181325657	1	ENSSSCT00000005449	ENSSSCG00000004938	DENND4A	-1.412429054	2.661849593	4.86048288	31.91542023	1.61E-08	2.90E-07
XLOC_007107	149170562	149170615	1	CUFF.167.2	NA	MKI67	-1.409494981	2.656441571	7.793336642	41.02427649	1.50E-10	3.63E-09
XLOC_001369	94386961	94388220	1	ENSSSCT00000004924	ENSSSCG00000004458	TPBG	-1.40902443	2.655575284	0.707998688	20.26114599	6.76E-06	6.55E-05
XLOC_006056	53483140	53483252	1	ENSSSCT00000011040	ENSSSCG00000010079	PPM1F	-1.407950734	2.653599662	3.727588965	43.09583803	5.21E-11	1.34E-09
XLOC_002553	29786489	29786654	1	ENSSSCT00000011965	ENSSSCG00000010933	ZNF367	-1.406410619	2.650768386	0.331484495	16.20875133	5.67E-05	3.77E-04
XLOC_016329	77402713	77402930	1	ENSSSCT00000003949	ENSSSCG00000003555	HMGN2	-1.405140639	2.648435987	9.515633092	39.19044763	3.84E-10	8.74E-09
XLOC_013351	20185803	20186369	1	ENSSSCT00000006582	ENSSSCG00000005999	DSCC1	-1.405010504	2.648197102	2.50815197	28.23016726	1.08E-07	1.66E-06
XLOC_018409	14095627	14096976	1	ENSSSCT00000025406	ENSSSCG00000026034	NUP153	-1.402689406	2.643939943	6.389740662	36.77013256	1.33E-09	2.77E-08
XLOC_002238	19356002	19357570	1	ENSSSCT00000031963	ENSSSCG00000030070	ZNF238	-1.40209326	2.642847647	4.807659088	48.02016112	4.22E-12	1.23E-10
XLOC_003211	12110020	12110228	1	ENSSSCT00000018787	ENSSSCG00000017258	FAM20A	-1.400910618	2.640682074	1.579986227	24.64321846	6.90E-07	8.94E-06
XLOC_009791	6235700	6235861	1	ENSSSCT00000014219	ENSSSCG00000013008	CDCA5	-1.400868707	2.640605363	5.928551781	36.87852063	1.26E-09	2.64E-08
XLOC_017819	34198532	34198724	1	ENSSSCT00000001683	ENSSSCG00000001510	KIFC1	-1.400784128	2.64045056	5.420202096	35.21851494	2.95E-09	5.87E-08
XLOC_005950	41019599	41019830	1	ENSSSCT00000010821	ENSSSCG00000009873	DTX1	-1.399973447	2.63896725	4.183184793	51.81945058	6.08E-13	1.98E-11
XLOC_008975	35381771	35381839	1	ENSSSCT00000029746	ENSSSCG00000024720	GINS1	-1.39667256	2.632936194	2.798756463	31.7884264	1.72E-08	3.07E-07
XLOC_005141	35543752	35543901	1	ENSSSCT00000023852	ENSSSCG00000026977	TRAIP	-1.396219701	2.63210985	2.678602677	25.28326974	4.95E-07	6.62E-06
XLOC_022756	6665	6900	1	ENSSSCT00000023095	ENSSSCG00000020811	ENSSSCG00000020811	-1.395663599	2.631095472	2.430668836	31.50318823	1.99E-08	3.50E-07
XLOC_019647	685594	685687	1	ENSSSCT00000009502	ENSSSCG00000008685	HAUS3	-1.393784488	2.6276707	1.561196207	25.45194563	4.54E-07	6.13E-06
XLOC_022092	17620	17832	1	ENSSSCT00000005729	ENSSSCG00000005197	KDM4C	-1.393620496	2.627372027	2.321227807	30.90480704	2.71E-08	4.62E-07
XLOC_021384	127816342	127817354	1	ENSSSCT00000016877	ENSSSCG00000015493	AT3	-1.393047361	2.626328468	1.004225681	26.26304166	2.98E-07	4.23E-06
XLOC_016393	83155168	83155386	1	CUFF.360.3	NA	S100PBP	-1.391719755	2.623912762	2.469724169	29.04412784	7.07E-08	1.13E-06
XLOC_002953	8911211	8911458	1	ENSSSCT00000032298	ENSSSCG00000021725	ENSSSCG00000021725	-1.391485409	2.623486578	0.034427529	15.36937114	8.84E-05	5.37E-04
XLOC_000317	121481569	121481966	1	ENSSSCT00000023521	ENSSSCG00000023100	ENSSSCG00000023100	-1.390453585	2.621610916	0.75648888	12.85667739	3.36E-04	1.56E-03
XLOC_016254	68659247	68659384	1	ENSSSCT00000003835	ENSSSCG00000003454	KAZN	-1.389308437	2.619530821	1.11232	24.02543662	9.51E-07	1.19E-05
XLOC_018822	63425125	63425990	1	ENSSSCT00000002128	ENSSSCG00000001900	CSK	-1.387824417	2.616837642	7.746357825	46.9271099	7.37E-12	2.08E-10
XLOC_008815	57095159	57095305	1	ENSSSCT00000008163	ENSSSCG00000007459	CSE1L	-1.387149733	2.61561415	2.795901492	25.664966	4.06E-07	5.60E-06
XLOC_006658	44311705	44313045	1	ENSSSCT00000010890	ENSSSCG00000009938	UNG	-1.3861592	2.613818924	5.476348846	39.42064661	3.42E-10	7.84E-09
XLOC_016846	41833561	41835717	1	ENSSSCT00000003257	ENSSSCG00000029420	ZNF420	-1.385277564	2.612222098	1.533993567	21.81462542	3.00E-06	3.27E-05
XLOC_001546	145751284	145751804	1	ENSSSCT00000005265	ENSSSCG00000004766	PIGRAD51	-1.385004821	2.611728302	3.688041311	35.41024447	2.67E-09	5.36E-08
XLOC_019785	46724245	46726728	1	ENSSSCT00000009707	ENSSSCG00000008867	CTSO	-1.382947957	2.608007389	3.730697341	29.78380942	4.83E-08	7.96E-07
XLOC_023481	77246	77260	1	CUFF.499.3	NA	ENSSSCG00000025114	-1.382573481	2.607330524	3.746685554	41.95924077	9.32E-11	2.32E-09
XLOC_008078	157044643	157044857	1	ENSSSCT00000017851	ENSSSCG00000016395	RIF1	-1.382319282	2.60687116	3.909363027	26.0880934	3.26E-07	4.59E-06
XLOC_023029	4809	6953	1	ENSSSCT00000028020	ENSSSCG00000026290	BBS12	-1.38189189	2.606099001	-0.358362127	8.390934681	3.77E-03	1.11E-02
XLOC_013566	97721052	97721208	1	ENSSSCT00000006990	ENSSSCG00000006379	CD48	-1.38187557	2.606069521	5.639634314	36.11106286	1.86E-09	3.82E-08
XLOC_001350	87688371	87688551	1	ENSSSCT00000004888	ENSSSCG00000004423	TUBE1	-1.381641128	2.605646061	2.204833203	31.74533141	1.76E-08	3.13E-07
XLOC_008481	71456115	71456276	1	ENSSSCT00000018562	ENSSSCG00000017049	THG1L	-1.381422832	2.605251827	2.067852243	28.10213566	1.15E-07	1.75E-06
XLOC_023706	9835	10105	1	ENSSSCT00000031488	ENSSSCG00000022323	ENSSSCG00000022323	-1.381015686	2.604516698	2.304491701	26.27025473	2.97E-07	4.22E-06
XLOC_004983	2433541	2433749	1	ENSSSCT00000032548	ENSSSCG00000024938	SH3BP5	-1.380442271	2.603481709	4.35861965	40.78979842	1.70E-10	4.06E-09
XLOC_024610	52506475	52507334	1	ENSSSCT00000013483	ENSSSCG00000012330	FAM120C	-1.380378008	2.603365743	-0.458107447	9.130721572	2.51E-03	7.94E-03
XLOC_021481	21785	21794	1	ENSSSCT00000026546	ENSSSCG00000028523	HUS1	-1.378912533	2.600722614	3.981424431	29.99459621	4.33E-08	7.17E-07
XLOC_024079	47072009	47072254	1	ENSSSCT00000013433	ENSSSCG00000012284	ZNF182	-1.377725346	2.59858337	4.478240138	37.18009544	1.08E-09	2.29E-08
XLOC_008413	47533976	47537587	1	ENSSSCT00000018458	ENSSSCG00000016950	SGTB	-1.377619931	2.598393505	2.278783873	19.32434609	1.10E-05	9.88E-05
XLOC_007764	66248226	66248386	1	ENSSSCT00000024744	ENSSSCG00000026088	POLR2D	-1.377268011	2.597759749	2.544322038	24.16028767	8.86E-07	1.12E-05
XLOC_009228	6618395	6618455	1	ENSSSCT00000026032	ENSSSCG00000027826	GIMAP4	-1.37707772	2.597417128	5.270315842	34.17435747	5.04E-09	9.74E-08
XLOC_012989	66285673	66286889	1	ENSSSCT00000009036	ENSSSCG00000008250	ENSSSCG00000008250	-1.377059013	2.597383448	-0.131551609	13.16406837	2.85E-04	1.37E-03
XLOC_003838	20029801	20030122	1	ENSSSCT00000025436	ENSSSCG00000022101	BRCA1	-1.376310336	2.596035903	4.544837106	33.0379161	9.04E-09	1.67E-07
XLOC_002973	15544860	15548418	1	ENSSSCT00000010267	ENSSSCG00000009370	FOXO1A	-1.376009593	2.595494791	6.169148046	45.29554907	1.69E-11	4.61E-10
XLOC_004831	155815450	155815709	1	CUFF.115.4	NA	KIAA2018	-1.375941803	2.595372838	1.541331295	22.3906844	2.22E-06	2.51E-05
XLOC_001416	115117719	115117921	1	ENSSSCT00000005009	ENSSSCG00000004535	TCF4	-1.375805403	2.595127468	2.962992682	22.44244079	2.17E-06	2.47E-05
XLOC_024437	142903522	142904001	1	ENSSSCT00000022617	ENSSSCG00000024233	RAB39B	-1.373737172	2.591409789	0.565803021	19.09770285	1.24E-05	1.10E-04
XLOC_021293	101963150	101968172	1	ENSSSCT00000026738	ENSSSCG00000024485	RUNDC3B	-1.37372523	2.591388339	2.114847089	25.55804438	4.29E-07	5.85E-06
XLOC_001979	286544943	286548608	1	ENSSSCT00000024636	ENSSSCG00000026633	TNFRSF8	-1.373566321	2.591102919	0.895298793	23.85919087	1.04E-06	1.28E-05
XLOC_022434	9428	9660	1	ENSSSCT00000024068	ENSSSCG00000023184	IRF8	-1.373068718	2.59020937	3.864613353	28.64463154	8.70E-08	1.37E-06
XLOC_006584	31718478	31719251	1	CUFF.130.2	NA	CCDC62	-1.372360442	2.588938046	3.32342937	32.13741878	1.44E-08	2.61E-07
XLOC_005264	73102874	73102963	1	ENSSSCT00000012639	ENSSSCG00000011549	OGG1	-1.371662415	2.58768573	3.448775064	36.96845483	1.20E-09	2.54E-08
XLOC_009638	44736382	44736647	1	ENSSSCT00000028105	ENSSSCG00000026064	LSM5	-1.370618078	2.585813235	5.025268752	31.35079384	2.15E-08	3.77E-07
XLOC_019394	71288922	71289024	1	ENSSSCT00000009789	ENSSSCG00000008937	AMBN	-1.370264842	2.585180192	1.746340604	17.37577334	3.07E-05	2.30E-04
XLOC_004721	131074737	131074912	1	ENSSSCT00000012888	ENSSSCG00000011776	YEATS2	-1.368209796	2.581500354	4.613771328	39.19755711	3.83E-10	8.72E-09
XLOC_007892	114729853	114730446	1	ENSSSCT00000017513	ENSSSCG00000016085	FTCD	-1.368074521	2.581258311	-0.059951849	17.30973419	3.18E-05	2.36E-04
XLOC_000291	114168862	114168915	1	ENSSSCT00000005005	ENSSSCG00000004531	C18orf54	-1.367464417	2.580166947	1.35114362	20.92361855	4.78E-06	4.90E-05
XLOC_019936	103855199	103855782	1	ENSSSCT00000009942	ENSSSCG00000009076	PLK4	-1.366985267	2.57931016	4.912018852	30.97333397	2.62E-08	4.49E-07
XLOC_022826	13023	14362	1	ENSSSCT00000004024	ENSSSCG00000003628	CLSPN	-1.364540044	2.574942193	5.223385557	33.76278253	6.23E-09	1.18E-07
XLOC_014602	15707516	15707659	1	ENSSSCT00000025445	ENSSSCG00000023176	TROAP	-1.363651929	2.573357561	4.386213466	29.38031751	5.95E-08	9.68E-07
XLOC_008818	57235514	57235630	1	ENSSSCT00000026255	ENSSSCG00000025534	CSE1L	-1.359096084	2.565244045	6.571914021	39.75021266	2.89E-10	6.66E-09
XLOC_002058	302129555	302130216	1	ENSSSCT00000006180	ENSSSCG00000005620	SH2D3C	-1.357294902	2.562043377	4.971292242	42.69921325	6.38E-11	1.63E-09
XLOC_017205	70334853	70337300	1	ENSSSCT00000003871	ENSSSCG00000003485	RCC2	-1.35613737	2.559988572	7.178047869	43.02717163	5.40E-11	1.39E-09
XLOC_017162	64033174	64033311	1	ENSSSCT00000003766	ENSSSCG00000003395	PIK3CD	-1.355326656	2.558550406	5.494948982	49.74357066	1.75E-12	5.40E-11
XLOC_002383	63438375	63438596	1	ENSSSCT00000012153	ENSSSCG00000011106	CREB	-1.352440752	2.553437509	4.856128257	41.09737831	1.45E-10	3.50E-09
XLOC_024456	4015998	4016271	1	ENSSSCT00000031077	ENSSSCG00000023172	HDHD1	-1.351252099	2.55133457	0.357247943	15.69606008	7.44E-05	4.66E-04
XLOC_008117	22479822	22480032	1	ENSSSCT00000018330	ENSSSCG00000016835	SKP2	-1.350938508	2.550780059	4.709960703	33.80499695	6.09E-09	1.16E-07
XLOC_010578	135104404	135104762	1	ENSSSCT00000015568	ENSSSCG00000014248	LMNB1	-1.349601182	2.548416675	7.631597441	33.30712618	7.87E-09	1.47E-07
XLOC_000318	121487810	121487942	1	ENSSSCT00000032472	ENSSSCG00000026189	ENSSSCG00000026189	-1.348666694	2.546766502	2.21228917	26.04455415	3.34E-07	4.69E-06
XLOC_020426	58412542	58412572	1	ENSSSCT00000016581	ENSSSCG00000015215	CHEK1	-1.347471964	2.544658339	3.926567359	28.22797711	1.08E-07	1.66E-06
XLOC_014843	55086948	55087036	1	ENSSSCT00000000620	ENSSSCG00000000576	LDHB	-1.345379294	2.540969915	7.149309012	34.03693781	5.41E-09	1.04E-07
XLOC_014912	66432584	66433052	1	ENSSSCT00000000755	ENSSSCG00000000693	NCAPD2	-1.345357464	2.540931467	6.573893389	36.90336298	1.24E-09	2.61E-08
XLOC_016559	145933529	145933712	1	ENSSSCT00000029087	ENSSSCG00000021216	TCEANC2	-1.344872572	2.540077599	4.365807268	35.07658833	3.17E-09	6.28E-08
XLOC_021452	144272744	144274718	1	ENSSSCT00000016993	ENSSSCG00000015600	DTL	-1.344616455	2.539626708	4.303388126	31.07747631	2.48E-08	4.30E-07
XLOC_008729	44151022	44151093	1	ENSSSCT00000007987	ENSSSCG00000007301	ENSSSCG00000007301	-1.344551071	2.539511612	0.381467915	11.30800825	7.72E-04	3.02E-03
XLOC_010015	43158560	43158574	1	ENSSSCT00000014583	ENSSSCG00000013352	E2F8	-1.344277474	2.539030057	5.083937179	31.98825779	1.55E-08	2.80E-07
XLOC_004179	54994927	54995067	1	ENSSSCT00000029953	ENSSSCG00000030263	CHRNB1	-1.343377901	2.537447373	2.167671679	32.72673288	1.06E-08	1.96E-07
XLOC_012376	92492876	92493082	1	ENSSSCT00000009213	ENSSSCG00000008413	GPR75	-1.341723112	2.534538558	0.254325521	16.01134213	6.30E-05	4.07E-04
XLOC_015676	1022607	1023046	1	ENSSSCT00000002938	ENSSSCG00000002648	CBFA2T3	-1.341259865	2.533724852	4.105212409	35.35243418	2.75E-09	5.50E-08
XLOC_016464	101523030	101523823	1	ENSSSCT00000004109	ENSSSCG00000003710	TTC39C	-1.340755165	2.532838631	4.550415745	40.74569624	1.73E-10	4.14E-09
XLOC_005181	37868518	37872346	1	ENSSSCT00000012524	ENSSSCG00000011444	NT5DC2	-1.339654738	2.530907425	5.320827099	37.59333105	8.71E-10	1.88E-08
XLOC_019355	50390540	50390750	1	ENSSSCT00000009724	ENSSSCG00000008881	RAPGEF2	-1.33857793	2.529019095	5.715789215	37.27120468	1.03E-09	2.19E-08
XLOC_000562	185212193	185212368	1	ENSSSCT00000005481	ENSSSCG00000004969	KIF23	-1.334521067	2.521917475	5.759287612	33.29686254	7.91E-09	1.48E-07
XLOC_012796	40030861	40030953	1	ENSSSCT00000008719	ENSSSCG00000007956	NLRC3	-1.334515044	2.521906947	3.243341438	40.58971702	1.88E-10	4.44E-09
XLOC_013478	75030418	75030622	1	ENSSSCT00000006814	ENSSSCG00000006218	PDE7A	-1.333842738	2.520731994	4.882105979	42.44767197	7.26E-11	1.83E-09
XLOC_014969	80890253	80890666	1	ENSSSCT00000024412	ENSSSCG00000026873	ENSSSCG00000026873	-1.333539964	2.520203031	0.017424292	16.41998491	5.07E-05	3.44E-04
XLOC_019501	109455653	109456125	1	ENSSSCT00000009960	ENSSSCG00000009094	CCNA2	-1.332631417	2.518616417	5.530291302	33.83869179	5.99E-09	1.14E-07
XLOC_013307	2425325	2425499	1	ENSSSCT00000006513	ENSSSCG00000005933	CHRAC1	-1.332123571	2.517729989	4.657166148	37.59970983	8.69E-10	1.88E-08
XLOC_016051	50563385	50563616	1	ENSSSCT00000003552	ENSSSCG00000003197	MED25	-1.331982754	2.517484253	5.985922804	38.50904075	5.45E-10	1.21E-08
XLOC_009787	6192447	6192578	1	ENSSSCT00000027683	ENSSSCG00000027057	SYVN1	-1.331522674	2.516681547	7.629749896	42.42985364	7.33E-11	1.85E-09
XLOC_021571	44550	44766	1	ENSSSCT00000030759	ENSSSCG00000028283	RAD17	-1.331478481	2.516604457	2.861065244	22.04532094	2.66E-06	2.95E-05
XLOC_023813	144659	144729	1	ENSSSCT00000000473	ENSSSCG00000000438	ENSSSCG00000000438	-1.331240348	2.516189097	4.272753656	38.57426773	5.27E-10	1.18E-08
XLOC_022083	64290	64351	1	ENSSSCT00000024103	ENSSSCG00000028400	ENSSSCG00000028400	-1.330595718	2.515065056	3.539416031	37.09888061	1.12E-09	2.38E-08
XLOC_006704	52423076	52423532	1	ENSSSCT00000011005	ENSSSCG00000010044	LAC_PIG	-1.330385434	2.514698493	11.18336109	8.478848099	3.59E-03	1.06E-02
XLOC_009609	33266477	33266733	1	ENSSSCT00000018116	ENSSSCG00000016638	MDFIC	-1.329892506	2.513839438	2.39708717	25.58344141	4.24E-07	5.78E-06
XLOC_004184	55198057	55200309	1	ENSSSCT00000019532	ENSSSCG00000017948	EFNB3	-1.329446733	2.513062817	1.623970628	26.59618682	2.51E-07	3.60E-06
XLOC_019753	40100544	40101165	1	ENSSSCT00000009650	ENSSSCG00000008820	TEC	-1.328513445	2.511437626	4.649724819	36.97447237	1.20E-09	2.53E-08
XLOC_008606	29871217	29871323	1	ENSSSCT00000007761	ENSSSCG00000007089	C20ORF72	-1.328371559	2.511190644	4.943685792	36.8401264	1.28E-09	2.69E-08
XLOC_024013	22257419	22257626	1	ENSSSCT00000027046	ENSSSCG00000022240	ENSSSCG00000022240	-1.32768357	2.509993399	1.1019965	16.29151189	5.43E-05	3.63E-04
XLOC_005963	42566601	42567346	1	ENSSSCT00000010846	ENSSSCG00000009896	CCDC64	-1.327144826	2.509056269	2.835542154	34.99507105	3.31E-09	6.53E-08
XLOC_022280	686	708	1	ENSSSCT00000030446	ENSSSCG00000026582	SEPHS1	-1.32703228	2.508860544	5.287748705	40.12900148	2.38E-10	5.58E-09
XLOC_020217	19117863	19118194	1	ENSSSCT00000016255	ENSSSCG00000014900	RAB30	-1.326607157	2.508121359	0.887301978	16.32077376	5.35E-05	3.59E-04
XLOC_012227	57260838	57261147	1	ENSSSCT00000008956	ENSSSCG00000008178	ENSSSCG00000008178	-1.326589561	2.508090769	3.960994345	28.20766747	1.09E-07	1.67E-06
XLOC_010442	82492696	82492838	1	ENSSSCT00000029659	ENSSSCG00000022508	UIMC1	-1.324493309	2.504449132	5.111614326	39.86450683	2.72E-10	6.32E-09
XLOC_017630	9509245	9509373	1	ENSSSCT00000001146	ENSSSCG00000001052	ENSSSCG00000001052	-1.324019785	2.503627252	1.016562726	20.17790973	7.06E-06	6.80E-05
XLOC_001745	208534776	208535001	1	ENSSSCT00000024267	ENSSSCG00000025695	ENSSSCG00000025695	-1.324002656	2.503597527	-0.527508075	9.632277703	1.91E-03	6.32E-03
XLOC_018543	26933736	26934625	1	ENSSSCT00000001499	ENSSSCG00000001377	PPP1R18	-1.320609393	2.497715907	6.564170891	41.93998373	9.41E-11	2.34E-09
XLOC_004210	55886067	55886376	1	ENSSSCT00000025604	ENSSSCG00000028924	AURKB	-1.319413395	2.495646152	5.395542931	30.88067783	2.74E-08	4.68E-07
XLOC_021311	113148164	113151694	1	ENSSSCT00000031306	ENSSSCG00000025166	ENSSSCG00000025166	-1.319246884	2.49535813	4.101218797	30.74728556	2.94E-08	4.99E-07
XLOC_000389	141476599	141476791	1	ENSSSCT00000005172	ENSSSCG00000004684	ENSSSCG00000004684	-1.318817818	2.494616107	1.846102299	16.8425902	4.06E-05	2.87E-04
XLOC_015530	69679985	69680107	1	ENSSSCT00000000811	ENSSSCG00000000747	ENSSSCG00000000747	-1.318713122	2.49443508	1.980891889	28.29199634	1.04E-07	1.61E-06
XLOC_018304	125267394	125267450	1	ENSSSCT00000002784	ENSSSCG00000002506	VRK1	-1.318212653	2.493569914	4.369109918	28.36122244	1.01E-07	1.57E-06
XLOC_024321	113565128	113565247	1	ENSSSCT00000013798	ENSSSCG00000012619	sep-06	-1.317704789	2.49269227	6.368336246	40.06487383	2.46E-10	5.73E-09
XLOC_019651	963258	963340	1	ENSSSCT00000026057	ENSSSCG00000027718	ENSSSCG00000027718	-1.316515894	2.49063894	4.452322869	28.82192066	7.93E-08	1.26E-06
XLOC_015223	17315117	17315601	1	ENSSSCT00000000240	ENSSSCG00000000223	ENSSSCG00000000223	-1.316495307	2.490603399	4.893653836	38.37696126	5.83E-10	1.28E-08
XLOC_024168	63514729	63514857	1	ENSSSCT00000013534	ENSSSCG00000012377	ENSSSCG00000012377	-1.314773225	2.48763225	5.733444115	37.571628	8.81E-10	1.90E-08
XLOC_018437	22079600	22080010	1	ENSSSCT00000030653	ENSSSCG00000028829	HIST1H3H	-1.313689468	2.485764234	0.676715056	17.65468337	2.65E-05	2.05E-04
XLOC_017892	44152193	44152472	1	ENSSSCT00000001879	ENSSSCG00000001683	POLH	-1.313502019	2.48544128	5.239595984	31.55515874	1.94E-08	3.41E-07
XLOC_009482	6629467	6631487	1	ENSSSCT00000031757	ENSSSCG00000027196	GIMAP6	-1.312045884	2.482933949	6.32220756	40.82093027	1.67E-10	4.00E-09
XLOC_001455	124907274	124907384	1	ENSSSCT00000005069	ENSSSCG00000004588	CCNB2	-1.310443562	2.480177823	4.19851742	25.49420082	4.44E-07	6.03E-06
XLOC_003620	54904770	54904928	1	ENSSSCT00000019527	ENSSSCG00000017943	ACAP1	-1.308568026	2.476955631	5.925265445	41.54765897	1.15E-10	2.80E-09
XLOC_017502	145266837	145266920	1	ENSSSCT00000022968	ENSSSCG00000024345	ENSSSCG00000024345	-1.30811881	2.476184494	-0.192374689	8.666548559	3.24E-03	9.78E-03
XLOC_011042	16912029	16912262	1	ENSSSCT00000030061	ENSSSCG00000028351	CKAP5	-1.307423035	2.474990581	3.319741745	18.71427841	1.52E-05	1.30E-04
XLOC_021416	136173508	136173694	1	ENSSSCT00000016940	ENSSSCG00000015550	RGS16	-1.307302027	2.474782996	-0.8022932	12.12464811	4.98E-04	2.13E-03
XLOC_003973	35655784	35655956	1	ENSSSCT00000024680	ENSSSCG00000027259	ENSSSCG00000027259	-1.307143708	2.474511434	0.450338927	18.01756176	2.19E-05	1.76E-04
XLOC_001774	224075140	224077080	1	ENSSSCT00000005663	ENSSSCG00000005135	MTAP	-1.306075852	2.472680523	5.09877466	28.34967211	1.01E-07	1.57E-06
XLOC_015553	74820465	74828888	1	ENSSSCT00000022698	ENSSSCG00000027998	NP_001106757.1	-1.304212892	2.469489598	0.541263661	13.1282905	2.91E-04	1.39E-03
XLOC_001232	48348376	48352512	1	ENSSSCT00000004694	ENSSSCG00000004247	ASF1A	-1.303106669	2.46759678	4.92098059	33.13877571	8.58E-09	1.59E-07
XLOC_016665	870446	870551	1	ENSSSCT00000026558	ENSSSCG00000024853	ENSSSCG00000024853	-1.302356162	2.46631344	1.239596417	6.608371161	1.02E-02	2.48E-02
XLOC_024660	65797033	65800710	1	ENSSSCT00000023457	ENSSSCG00000021834	ERCC6L	-1.302198229	2.466043467	3.506540053	22.98524026	1.63E-06	1.92E-05
XLOC_013342	16755854	16756131	1	ENSSSCT00000006566	ENSSSCG00000005983	ATAD2	-1.301930871	2.465586505	5.65775253	27.31375826	1.73E-07	2.55E-06
XLOC_015568	81598190	81599150	1	ENSSSCT00000000889	ENSSSCG00000000816	SENP1	-1.301172071	2.464290046	4.131056778	32.03772352	1.51E-08	2.74E-07
XLOC_021211	73757707	73758538	1	ENSSSCT00000017049	ENSSSCG00000015652	IL10	-1.300335088	2.462860797	1.097739237	19.03132239	1.29E-05	1.13E-04
XLOC_022725	153221	153480	1	ENSSSCT00000029559	ENSSSCG00000024489	ENSSSCG00000024489	-1.299196238	2.460917405	0.52594373	17.0070579	3.72E-05	2.68E-04
XLOC_008419	51155619	51156327	1	ENSSSCT00000024108	ENSSSCG00000029326	CCNB1	-1.298505857	2.459740051	6.153367333	23.5982526	1.19E-06	1.45E-05
XLOC_015871	40710209	40710349	1	ENSSSCT00000003223	ENSSSCG00000002918	HCST	-1.298025515	2.458921223	0.847526073	19.85868504	8.34E-06	7.86E-05
XLOC_013329	10801066	10801105	1	ENSSSCT00000006542	ENSSSCG00000005959	FAM49B	-1.296157571	2.455739569	6.629720429	30.92499679	2.68E-08	4.59E-07
XLOC_007832	89761503	89761558	1	ENSSSCT00000028507	ENSSSCG00000027348	WIPF1	-1.295614733	2.45481573	4.846169296	43.82509686	3.59E-11	9.39E-10
XLOC_022103	49328	51827	1	ENSSSCT00000022991	ENSSSCG00000023229	ETV5	-1.295100073	2.453940168	2.894425351	31.8248736	1.69E-08	3.02E-07
XLOC_023764	110899	111474	1	ENSSSCT00000032174	ENSSSCG00000028120	FTCD	-1.29496361	2.453708062	-0.110504931	15.52393659	8.15E-05	5.02E-04
XLOC_015623	93459752	93459822	1	ENSSSCT00000024929	ENSSSCG00000024563	CCDC41	-1.294176252	2.452369304	3.237634703	28.15390422	1.12E-07	1.71E-06
XLOC_013386	37647206	37647372	1	ENSSSCT00000029978	ENSSSCG00000024200	ENSSSCG00000024200	-1.293169521	2.450658606	-0.061888955	7.543752642	6.02E-03	1.62E-02
XLOC_002391	66137769	66137846	1	ENSSSCT00000012170	ENSSSCG00000011120	USP6NL	-1.290861014	2.446740357	4.975107859	48.69786556	2.99E-12	8.93E-11
XLOC_014108	87134012	87134481	1	ENSSSCT00000006872	ENSSSCG00000006273	MCM4	-1.290667525	2.446412232	7.130520191	39.72547281	2.92E-10	6.73E-09
XLOC_008974	35280221	35280814	1	ENSSSCT00000007808	ENSSSCG00000007136	GINS1	-1.289127534	2.443802225	3.844389279	30.83272691	2.81E-08	4.79E-07
XLOC_023062	45134	45271	1	ENSSSCT00000031689	ENSSSCG00000023869	TYMS	-1.287772761	2.441508434	5.081378886	34.59939428	4.05E-09	7.93E-08
XLOC_023473	49020	49278	1	ENSSSCT00000026172	ENSSSCG00000021323	ENSSSCG00000021323	-1.286339507	2.439084105	0.515066406	14.45846777	1.43E-04	7.85E-04
XLOC_012662	16660040	16660615	1	ENSSSCT00000008482	ENSSSCG00000007737	TPST1	-1.28555355	2.437755695	3.964015219	26.7054414	2.37E-07	3.41E-06
XLOC_009895	12622307	12623588	1	ENSSSCT00000014391	ENSSSCG00000013171	LDHB	-1.28550096	2.437666834	5.508699866	34.00912162	5.49E-09	1.06E-07
XLOC_021900	45650	46888	1	ENSSSCT00000026696	ENSSSCG00000029597	TRIM52	-1.284848512	2.436564666	1.518884577	24.48308369	7.50E-07	9.63E-06
XLOC_000461	152625878	152626006	1	ENSSSCT00000005305	ENSSSCG00000004806	ARHGAP11A	-1.284197098	2.435464743	5.492914384	25.6677106	4.06E-07	5.60E-06
XLOC_002966	12778571	12778674	1	ENSSSCT00000010255	ENSSSCG00000009358	EXOSC8	-1.282693349	2.432927533	2.574639453	19.12366485	1.23E-05	1.08E-04
XLOC_014158	97045282	97045424	1	ENSSSCT00000006960	ENSSSCG00000006351	PCP4L1	-1.282670917	2.432889705	-0.632403824	10.04822069	1.52E-03	5.25E-03
XLOC_006117	64032151	64032527	1	ENSSSCT00000031203	ENSSSCG00000023404	FAM89A	-1.280027482	2.428436028	2.73440117	25.47736139	4.48E-07	6.07E-06
XLOC_008723	43729704	43730096	1	ENSSSCT00000026905	ENSSSCG00000026585	PROCR	-1.279722312	2.427922401	2.197938556	26.03508504	3.35E-07	4.70E-06
XLOC_006519	12722902	12723852	1	ENSSSCT00000010604	ENSSSCG00000009671	PBK	-1.279271228	2.427163386	5.301078187	25.18680769	5.20E-07	6.93E-06
XLOC_002810	34600373	34600503	1	ENSSSCT00000010357	ENSSSCG00000009448	DIAPH3	-1.278735026	2.426261458	1.347706158	17.41317805	3.01E-05	2.26E-04
XLOC_002931	3039199	3041333	1	ENSSSCT00000028975	ENSSSCG00000030113	SHISA2	-1.276501582	2.422508256	1.317594858	21.90504181	2.86E-06	3.14E-05
XLOC_004560	78614180	78614535	1	ENSSSCT00000012707	ENSSSCG00000011610	NUP210	-1.276343949	2.42224358	7.029253197	42.35028076	7.63E-11	1.92E-09
XLOC_021796	5109	5298	1	ENSSSCT00000002514	ENSSSCG00000002257	MCTP2	-1.276165827	2.421944537	2.733722995	23.16069189	1.49E-06	1.77E-05
XLOC_009074	45431707	45436504	1	ENSSSCT00000008013	ENSSSCG00000007323	DSN1	-1.276016077	2.421693155	5.026491633	30.98854029	2.60E-08	4.47E-07
XLOC_014463	135595935	135595949	1	ENSSSCT00000007552	ENSSSCG00000006897	CCDC18	-1.27539738	2.420654839	2.408394514	24.74025165	6.56E-07	8.53E-06
XLOC_004465	42284163	42284253	1	ENSSSCT00000026637	ENSSSCG00000021439	CCDC66	-1.274261206	2.418749238	5.321620118	25.66819308	4.05E-07	5.60E-06
XLOC_004589	84797006	84797129	1	ENSSSCT00000023120	ENSSSCG00000022885	ENSSSCG00000022885	-1.274086545	2.418456428	1.718496314	20.33006071	6.52E-06	6.34E-05
XLOC_008939	25016890	25016997	1	ENSSSCT00000007745	ENSSSCG00000007074	ENSSSCG00000007074	-1.273942135	2.418214357	-0.092112165	14.56927063	1.35E-04	7.50E-04
XLOC_011415	74873606	74874122	1	ENSSSCT00000014756	ENSSSCG00000013509	CHAF1A	-1.270543306	2.412524019	5.631185059	45.85147949	1.28E-11	3.53E-10
XLOC_000899	292975896	292976018	1	ENSSSCT00000006058	ENSSSCG00000005508	ENSSSCG00000005508	-1.269203314	2.410284279	2.35935514	26.20467326	3.07E-07	4.35E-06
XLOC_024712	90692528	90693477	1	ENSSSCT00000013658	ENSSSCG00000012491	CENPI	-1.269162237	2.410215654	4.20110779	29.22988834	6.43E-08	1.04E-06
XLOC_001707	199694422	199694718	1	ENSSSCT00000026398	ENSSSCG00000024699	ENSSSCG00000024699	-1.268107878	2.408454849	2.946211882	10.00996406	1.56E-03	5.34E-03
XLOC_016664	866740	866808	1	ENSSSCT00000026869	ENSSSCG00000025162	ENSSSCG00000025162	-1.26800092	2.408276299	2.042861088	7.633937546	5.73E-03	1.55E-02
XLOC_017145	61881212	61881267	1	ENSSSCT00000031499	ENSSSCG00000024843	ENSSSCG00000024843	-1.267471406	2.407392547	0.050336971	14.48551464	1.41E-04	7.76E-04
XLOC_018614	32750198	32750797	1	ENSSSCT00000001665	ENSSSCG00000001493	PRIM2	-1.266148684	2.405186364	4.295822922	33.21540815	8.25E-09	1.54E-07
XLOC_017361	90134254	90134405	1	ENSSSCT00000023967	ENSSSCG00000020995	ENSSSCG00000020995	-1.265936641	2.404832882	0.858810314	16.20280811	5.69E-05	3.78E-04
XLOC_006188	83805791	83806046	1	ENSSSCT00000011296	ENSSSCG00000010319	SAMD8	-1.265223817	2.403644967	5.513803178	28.47419305	9.50E-08	1.48E-06
XLOC_001242	50174010	50177467	1	ENSSSCT00000004711	ENSSSCG00000004262	KPNA5	-1.26364016	2.401007915	3.649514294	19.00257358	1.31E-05	1.14E-04
XLOC_020180	9744102	9744240	1	ENSSSCT00000024551	ENSSSCG00000027506	POLD3	-1.263075755	2.400068788	3.560094226	27.46746773	1.60E-07	2.38E-06
XLOC_002509	21915004	21916391	1	ENSSSCT00000011910	ENSSSCG00000010886	SUSD4	-1.26192225	2.398150583	1.141388969	17.1356308	3.48E-05	2.54E-04
XLOC_022304	9880	9893	1	ENSSSCT00000026392	ENSSSCG00000030534	PANE1	-1.261761705	2.397883728	3.816697235	29.09605013	6.89E-08	1.11E-06
XLOC_001390	105919750	105920019	1	ENSSSCT00000004969	ENSSSCG00000004498	HAUS1	-1.261637913	2.397677983	3.908078401	28.90215492	7.61E-08	1.21E-06
XLOC_017168	65145119	65145881	1	ENSSSCT00000003783	ENSSSCG00000003410	MASP2	-1.260288333	2.395436107	1.684852848	24.00113034	9.63E-07	1.20E-05
XLOC_016489	111324052	111324181	1	ENSSSCT00000004139	ENSSSCG00000003738	MAPRE2	-1.259692393	2.394446818	5.021592517	33.56482305	6.89E-09	1.30E-07
XLOC_000594	200101914	200102210	1	ENSSSCT00000031702	ENSSSCG00000029839	ENSSSCG00000029839	-1.259322752	2.393833403	2.945267811	9.845635443	1.70E-03	5.76E-03
XLOC_023159	16972	17055	1	ENSSSCT00000022716	ENSSSCG00000026731	CEP85	-1.259093943	2.393453774	5.283421687	35.47027896	2.59E-09	5.22E-08
XLOC_007463	122362816	122363105	1	ENSSSCT00000025237	ENSSSCG00000023336	METTL21A	-1.257994958	2.391631235	4.744333611	38.2891017	6.10E-10	1.34E-08
XLOC_007220	52433810	52433856	1	ENSSSCT00000017188	ENSSSCG00000015785	MLF1IP	-1.257391189	2.390630545	4.425654182	27.90525123	1.27E-07	1.93E-06
XLOC_018169	90637354	90637480	1	ENSSSCT00000026803	ENSSSCG00000022551	ENSSSCG00000022551	-1.256838913	2.389715566	4.071908995	26.21938533	3.05E-07	4.32E-06
XLOC_006853	82190815	82190934	1	ENSSSCT00000011269	ENSSSCG00000010296	DNAJC9	-1.256755321	2.389577107	2.719848771	24.97329861	5.81E-07	7.65E-06
XLOC_014543	6373934	6374092	1	ENSSSCT00000000097	ENSSSCG00000000091	APOBEC3H	-1.256427186	2.389033669	4.015756888	27.67167267	1.44E-07	2.16E-06
XLOC_003109	86197298	86198241	1	ENSSSCT00000010477	ENSSSCG00000009558	F10	-1.25588243	2.388131749	2.15292179	9.227140528	2.38E-03	7.60E-03
XLOC_022241	90615	90688	1	ENSSSCT00000027436	ENSSSCG00000029271	C13ORF27	-1.253913461	2.384874685	2.92166705	22.39550113	2.22E-06	2.51E-05
XLOC_008186	51246712	51246941	1	ENSSSCT00000026613	ENSSSCG00000027147	CENPH	-1.253155663	2.383622321	3.99170637	24.62244205	6.97E-07	9.02E-06
XLOC_009061	44229726	44229912	1	ENSSSCT00000007991	ENSSSCG00000007304	ENSSSCG00000007304	-1.251669987	2.38116895	1.869352975	20.21338877	6.93E-06	6.70E-05
XLOC_010847	5580145	5580510	1	ENSSSCT00000014183	ENSSSCG00000012975	SNX32	-1.251639694	2.381118951	0.651078045	19.27654593	1.13E-05	1.01E-04
XLOC_019678	5776313	5776615	1	ENSSSCT00000009549	ENSSSCG00000008729	LYAR	-1.251434453	2.380780233	5.125701676	28.0051448	1.21E-07	1.83E-06
XLOC_015603	87992838	87992974	1	ENSSSCT00000032206	ENSSSCG00000020741	ENSSSCG00000020741	-1.251276367	2.380519368	0.236018803	12.75802741	3.54E-04	1.62E-03
XLOC_001679	184592890	184594130	1	CUFF.29.3	NA	ENSSSCG00000004963	-1.25118441	2.38036764	7.075799788	33.29536415	7.92E-09	1.48E-07
XLOC_002542	28745536	28745629	1	ENSSSCT00000027971	ENSSSCG00000027760	PTPN7	-1.251057859	2.380158846	1.932292287	22.18209203	2.48E-06	2.76E-05
XLOC_017041	51907469	51909363	1	ENSSSCT00000003599	ENSSSCG00000003240	ENSSSCG00000003240	-1.250050341	2.378497222	1.081107602	18.48722349	1.71E-05	1.44E-04
XLOC_009673	55227250	55227776	1	ENSSSCT00000018216	ENSSSCG00000016734	CCM2	-1.249417541	2.377454187	5.526097354	28.28408254	1.05E-07	1.62E-06
XLOC_016704	12883191	12885563	1	ENSSSCT00000003009	ENSSSCG00000002715	RFWD3	-1.248644295	2.376180277	5.27661163	33.77725092	6.18E-09	1.18E-07
XLOC_019809	58249777	58249944	1	ENSSSCT00000031478	ENSSSCG00000022283	CEP135	-1.248052748	2.375206173	4.122152099	29.49142294	5.62E-08	9.18E-07
XLOC_014148	95987540	95987759	1	ENSSSCT00000006950	ENSSSCG00000006342	UHMK1	-1.248000068	2.375119443	0.606120354	10.32776853	1.31E-03	4.64E-03
XLOC_015193	15325861	15326922	1	ENSSSCT00000000190	ENSSSCG00000000181	RND1	-1.246964583	2.373415329	1.931353284	16.22146665	5.64E-05	3.75E-04
XLOC_016927	46206200	46206661	1	ENSSSCT00000003396	ENSSSCG00000003059	ZNF428	-1.246069949	2.371944	3.071155353	28.19177292	1.10E-07	1.68E-06
XLOC_018283	121176280	121176511	1	ENSSSCT00000002731	ENSSSCG00000002460	UBR7	-1.246049102	2.371909726	5.621410931	38.47965834	5.53E-10	1.23E-08
XLOC_001521	143140490	143140874	1	ENSSSCT00000022268	ENSSSCG00000023179	ENSSSCG00000023179	-1.24460083	2.369529841	0.691337461	10.3310217	1.31E-03	4.63E-03
XLOC_020063	1444670	1444865	1	ENSSSCT00000015930	ENSSSCG00000014580	RIC3	-1.243911878	2.368398555	1.141196109	21.05607101	4.46E-06	4.65E-05
XLOC_016048	50460670	50460960	1	ENSSSCT00000003545	ENSSSCG00000003190	ADM5	-1.242804449	2.366581243	1.222921297	17.89710749	2.33E-05	1.85E-04
XLOC_015566	81391566	81391870	1	ENSSSCT00000031661	ENSSSCG00000027859	ENSSSCG00000027859	-1.242287109	2.365732755	3.516746886	37.51720852	9.06E-10	1.95E-08
XLOC_005927	35029513	35029697	1	CUFF.134.2	NA	CIT	-1.242000289	2.365262475	5.338411238	33.86052287	5.92E-09	1.13E-07
XLOC_021846	8917	9786	1	ENSSSCT00000031081	ENSSSCG00000022237	SUSD3	-1.24161568	2.364632001	4.453304609	28.45064315	9.61E-08	1.50E-06
XLOC_009325	24315318	24315417	1	ENSSSCT00000018070	ENSSSCG00000016597	POT1	-1.240342881	2.362546756	4.324342118	24.42673947	7.72E-07	9.88E-06
XLOC_020995	31811141	31811750	1	ENSSSCT00000016330	ENSSSCG00000014969	ENSSSCG00000014969	-1.238683318	2.35983063	4.320733763	23.2015808	1.46E-06	1.74E-05
XLOC_014426	121898964	121898985	1	ENSSSCT00000007503	ENSSSCG00000006850	FAM102B	-1.23787807	2.358513846	1.656784702	15.45747642	8.44E-05	5.17E-04
XLOC_016608	153415828	153415939	1	ENSSSCT00000004334	ENSSSCG00000003919	MUTYH	-1.23748144	2.357865524	4.913102458	29.42991142	5.80E-08	9.47E-07
XLOC_006757	59062489	59063141	1	ENSSSCT00000011111	ENSSSCG00000010148	ENSSSCG00000010148	-1.237352343	2.357654545	2.993204497	20.9900088	4.62E-06	4.79E-05
XLOC_002110	307276016	307278216	1	ENSSSCT00000006315	ENSSSCG00000005743	VAV2	-1.236782878	2.356724108	6.721343641	39.66791078	3.01E-10	6.93E-09
XLOC_001987	292597607	292597824	1	ENSSSCT00000025473	ENSSSCG00000028117	ENSSSCG00000028117	-1.236418209	2.356128476	1.89508424	20.95788144	4.69E-06	4.84E-05
XLOC_018174	94486898	94487033	1	ENSSSCT00000031293	ENSSSCG00000022453	ENSSSCG00000022453	-1.235626476	2.354835817	1.000433101	14.1583603	1.68E-04	8.92E-04
XLOC_000645	212192279	212192696	1	ENSSSCT00000005619	ENSSSCG00000005097	SNAPC1	-1.234759084	2.353420443	2.901309444	28.41664344	9.78E-08	1.52E-06
XLOC_009145	57289130	57290146	1	ENSSSCT00000025703	ENSSSCG00000029603	ENSSSCG00000029603	-1.234741332	2.353391486	4.69485001	20.90399633	4.83E-06	4.93E-05
XLOC_004641	100593724	100594727	1	ENSSSCT00000012830	ENSSSCG00000011720	MBNL1	-1.23470229	2.353327799	7.97541972	25.58792961	4.23E-07	5.77E-06
XLOC_006843	80897948	80898237	1	ENSSSCT00000011255	ENSSSCG00000010283	SPOCK2	-1.234618536	2.353191184	3.464742191	34.85134754	3.56E-09	7.00E-08
XLOC_005877	27770800	27771431	1	ENSSSCT00000031300	ENSSSCG00000025820	SLC15A4	-1.23452183	2.353033451	5.566023963	38.74383452	4.83E-10	1.09E-08
XLOC_001913	270442973	270443127	1	ENSSSCT00000005932	ENSSSCG00000005389	TEX10	-1.233184631	2.350853492	3.505549682	27.29958599	1.74E-07	2.57E-06
XLOC_022994	13255	13284	1	ENSSSCT00000025433	ENSSSCG00000026765	ENSSSCG00000026765	-1.232751276	2.350147452	2.582245139	27.493298	1.58E-07	2.35E-06
XLOC_002225	15943228	15943606	1	ENSSSCT00000011877	ENSSSCG00000010855	PYCR2	-1.232475074	2.349697562	4.507213742	31.06705432	2.49E-08	4.31E-07
XLOC_004366	30822259	30822273	1	ENSSSCT00000012380	ENSSSCG00000011309	KIF15	-1.232379236	2.349541477	5.391572633	24.84262409	6.22E-07	8.12E-06
XLOC_012887	45411889	45413116	1	ENSSSCT00000008862	ENSSSCG00000008089	CKAP2L	-1.232189396	2.349232328	4.75820782	24.83800873	6.24E-07	8.13E-06
XLOC_014859	61054166	61054340	1	ENSSSCT00000000652	ENSSSCG00000000606	MGP	-1.23025798	2.346089384	6.394626073	29.34364367	6.06E-08	9.85E-07
XLOC_019293	31962290	31962550	1	ENSSSCT00000023509	ENSSSCG00000024991	ENSSSCG00000024991	-1.229979006	2.345635765	3.136754709	19.78647405	8.66E-06	8.11E-05
XLOC_010125	59752658	59753052	1	ENSSSCT00000015165	ENSSSCG00000013879	SLC27A1	-1.229330856	2.344582193	1.782783976	25.65238738	4.09E-07	5.61E-06
XLOC_015221	17277106	17278825	1	ENSSSCT00000024702	ENSSSCG00000026890	ENSSSCG00000026890	-1.228866694	2.343827986	4.105982174	28.84951781	7.82E-08	1.24E-06
XLOC_022558	2404	3086	1	ENSSSCT00000031247	ENSSSCG00000024486	ENSSSCG00000024486	-1.228593411	2.343384047	0.769898884	17.4947668	2.88E-05	2.18E-04
XLOC_017247	76298301	76299961	1	ENSSSCT00000028557	ENSSSCG00000025261	RUNX3	-1.228062974	2.342522612	2.384491693	26.92294459	2.12E-07	3.08E-06
XLOC_019617	145213370	145213531	1	ENSSSCT00000010129	ENSSSCG00000009249	HNRNPD	-1.228045071	2.342493542	6.589155567	24.94957782	5.88E-07	7.73E-06
XLOC_001623	163273808	163273986	1	ENSSSCT00000025136	ENSSSCG00000023533	ENSSSCG00000023533	-1.227635394	2.341828448	1.364070915	16.01648746	6.28E-05	4.07E-04
XLOC_016211	63053856	63053934	1	ENSSSCT00000003757	ENSSSCG00000003386	TNFRSF9	-1.227034695	2.340853577	0.939295554	19.53809449	9.86E-06	9.05E-05
XLOC_020530	81459881	81460013	1	ENSSSCT00000016700	ENSSSCG00000015327	CASD1	-1.226925004	2.340675603	4.49052946	24.12834826	9.01E-07	1.14E-05
XLOC_019292	31861892	31862274	1	ENSSSCT00000009613	ENSSSCG00000008787	KLHL5	-1.226135753	2.339395447	2.621684433	22.61392782	1.98E-06	2.29E-05
XLOC_016465	101640572	101640719	1	ENSSSCT00000004110	ENSSSCG00000003711	CABYR	-1.225563645	2.338467932	0.067653497	11.91204967	5.58E-04	2.33E-03
XLOC_001175	31470187	31470484	1	ENSSSCT00000004603	ENSSSCG00000004164	FAM54A	-1.225074521	2.337675244	3.208219303	18.93617087	1.35E-05	1.17E-04
XLOC_024334	116692457	116692842	1	ENSSSCT00000013824	ENSSSCG00000012643	SH2D1A	-1.224787549	2.337210295	2.910768549	23.4893588	1.26E-06	1.53E-05
XLOC_024252	97708127	97709813	1	ENSSSCT00000013687	ENSSSCG00000012518	ENSSSCG00000012518	-1.224717108	2.33709618	3.833900799	22.94503695	1.67E-06	1.96E-05
XLOC_022046	47058	47112	1	ENSSSCT00000026259	ENSSSCG00000021615	SRSF10	-1.223623434	2.335325154	6.067737454	26.83734465	2.21E-07	3.21E-06
XLOC_014931	69616395	69616954	1	ENSSSCT00000000809	ENSSSCG00000000745	DDX11	-1.222934019	2.334209448	4.641959203	32.21940857	1.38E-08	2.51E-07
XLOC_011504	82227494	82227984	1	ENSSSCT00000015338	ENSSSCG00000014041	MXD3	-1.220208043	2.329803117	5.335294761	28.32443142	1.03E-07	1.59E-06
XLOC_002728	6317524	6317649	1	ENSSSCT00000010217	ENSSSCG00000009324	SLC7A1	-1.217078312	2.324754403	2.724540354	25.2246392	5.10E-07	6.80E-06
XLOC_014934	69928792	69928887	1	ENSSSCT00000000815	ENSSSCG00000000751	CCDC77	-1.216965517	2.324572654	3.421026321	26.83555305	2.22E-07	3.21E-06
XLOC_018618	33144581	33144627	1	ENSSSCT00000001669	ENSSSCG00000001497	ZNF451	-1.215826877	2.322738719	3.547680381	24.11418253	9.08E-07	1.14E-05
XLOC_001297	72729327	72729779	1	ENSSSCT00000004800	ENSSSCG00000004344	ENSSSCG00000004344	-1.214331647	2.320332646	3.352499487	29.05160697	7.05E-08	1.13E-06
XLOC_018631	34381247	34381642	1	ENSSSCT00000024368	ENSSSCG00000028301	ENSSSCG00000028301	-1.214261035	2.320219082	5.509994325	23.88008249	1.03E-06	1.27E-05
XLOC_000267	103535849	103536856	1	ENSSSCT00000030573	ENSSSCG00000021383	MB21D1	-1.214126897	2.320003363	3.74979844	29.84841833	4.67E-08	7.71E-07
XLOC_011290	66465488	66465584	1	ENSSSCT00000015014	ENSSSCG00000013740	SYCE2	-1.213957225	2.319730529	1.315957817	20.64866771	5.52E-06	5.52E-05
XLOC_021559	46903	47082	1	ENSSSCT00000023029	ENSSSCG00000023165	SEMA7A	-1.213268129	2.318622786	4.644717271	41.93444931	9.44E-11	2.34E-09
XLOC_011892	7284978	7285257	1	ENSSSCT00000023585	ENSSSCG00000025271	ENSSSCG00000025271	-1.212504281	2.317395495	-0.287319283	11.43450793	7.21E-04	2.87E-03
XLOC_008306	6168456	6172625	1	ENSSSCT00000018280	ENSSSCG00000016792	FAM134B	-1.21115729	2.315232838	5.874939881	20.42100275	6.21E-06	6.10E-05
XLOC_003087	78369216	78369669	1	ENSSSCT00000010449	ENSSSCG00000009531	ENSSSCG00000009531	-1.210223598	2.313734938	2.059789073	21.87566227	2.91E-06	3.18E-05
XLOC_008423	51424248	51424966	1	ENSSSCT00000018469	ENSSSCG00000016960	ENSSSCG00000016960	-1.209608838	2.312749221	4.379498569	28.8211375	7.94E-08	1.26E-06
XLOC_021191	72016828	72017054	1	ENSSSCT00000016659	ENSSSCG00000015288	RBBP5	-1.206743538	2.308160486	3.944073833	32.28509264	1.33E-08	2.44E-07
XLOC_005891	31362377	31362791	1	ENSSSCT00000010721	ENSSSCG00000009779	MPHOSPH9	-1.206187671	2.307271329	5.533466393	26.41663194	2.75E-07	3.93E-06
XLOC_002790	21758294	21758637	1	ENSSSCT00000010315	ENSSSCG00000009414	ZC3H13	-1.205905944	2.306820813	5.996271926	39.55937781	3.18E-10	7.31E-09
XLOC_017038	51805504	51806023	1	ENSSSCT00000003595	ENSSSCG00000003236	ENSSSCG00000003236	-1.204938504	2.305274428	1.652085732	24.44702785	7.64E-07	9.80E-06
XLOC_016294	74034220	74034570	1	ENSSSCT00000031675	ENSSSCG00000030015	NP_001230507.1	-1.204151862	2.304017799	4.450168661	37.75601698	8.02E-10	1.74E-08
XLOC_000435	145057617	145057960	1	ENSSSCT00000005249	ENSSSCG00000004750	OIP5	-1.204091266	2.303921028	0.933278927	17.68902955	2.60E-05	2.02E-04
XLOC_012738	26031777	26032725	1	ENSSSCT00000008608	ENSSSCG00000007857	ACSM3	-1.202467569	2.301329513	1.156209682	18.44671683	1.75E-05	1.46E-04
XLOC_006608	34836041	34836257	1	ENSSSCT00000010781	ENSSSCG00000009837	ENSSSCG00000009837	-1.202140231	2.300807415	0.478777411	11.00227535	9.10E-04	3.46E-03
XLOC_019431	76989130	76989470	1	ENSSSCT00000009845	ENSSSCG00000008988	CCNG2	-1.202129463	2.300790244	5.901596124	32.19949363	1.39E-08	2.54E-07
XLOC_006470	957429	959414	1	ENSSSCT00000025596	ENSSSCG00000021161	CKS2	-1.200573549	2.29831023	6.298008184	27.48894277	1.58E-07	2.35E-06
XLOC_005958	41904559	41904727	1	ENSSSCT00000023139	ENSSSCG00000025579	ENSSSCG00000025579	-1.200436597	2.298092066	-0.337809214	7.338192145	6.75E-03	1.78E-02
XLOC_010545	122386529	122386615	1	ENSSSCT00000030040	ENSSSCG00000025831	C5ORF13	-1.199522431	2.296636339	5.971933642	22.85634112	1.75E-06	2.04E-05
XLOC_001589	155959954	155962991	1	ENSSSCT00000005327	ENSSSCG00000004825	CHSY1	-1.199270776	2.296235762	4.57874648	25.03751288	5.62E-07	7.43E-06
XLOC_018782	58703944	58704052	1	ENSSSCT00000002044	ENSSSCG00000001825	SLC41A3	-1.198723785	2.29536532	2.00380086	25.95461134	3.50E-07	4.89E-06
XLOC_022084	68708	68824	1	ENSSSCT00000030379	ENSSSCG00000027653	ENSSSCG00000027653	-1.198547974	2.295085618	0.203863614	14.10741543	1.73E-04	9.12E-04
XLOC_023960	4103321	4103412	1	ENSSSCT00000032160	ENSSSCG00000026520	STS	-1.197837337	2.293955392	-0.051921754	12.91889558	3.25E-04	1.52E-03
XLOC_011486	79564324	79568798	1	ENSSSCT00000015302	ENSSSCG00000014009	CNOT6	-1.197323401	2.293138354	5.814791614	22.88305592	1.72E-06	2.02E-05
XLOC_004614	90125134	90125236	1	ENSSSCT00000012777	ENSSSCG00000011672	RASA2	-1.197076835	2.292746475	3.181602172	23.28316107	1.40E-06	1.67E-05
XLOC_015079	110546816	110547058	1	ENSSSCT00000001055	ENSSSCG00000000965	NCAPH2	-1.196740147	2.29221147	5.898677591	35.49603521	2.56E-09	5.17E-08
XLOC_000587	195288066	195288251	1	ENSSSCT00000026628	ENSSSCG00000021217	ENSSSCG00000021217	-1.195293109	2.289913511	4.088737443	22.85053872	1.75E-06	2.05E-05
XLOC_024809	122505268	122505280	1	ENSSSCT00000013840	ENSSSCG00000012659	ZNF280C	-1.195018071	2.289476999	3.372829998	21.86601286	2.92E-06	3.19E-05
XLOC_013385	37526005	37526183	1	ENSSSCT00000023344	ENSSSCG00000024130	ENSSSCG00000024130	-1.194572379	2.28876982	1.159712117	16.02307799	6.26E-05	4.06E-04
XLOC_007783	74181045	74181936	1	ENSSSCT00000017298	ENSSSCG00000015886	ITGB6	-1.193855641	2.287633029	1.60489181	9.838184798	1.71E-03	5.77E-03
XLOC_010517	104867963	104868133	1	ENSSSCT00000015472	ENSSSCG00000014163	ANKRD32	-1.193106822	2.286445961	4.013238025	20.93563524	4.75E-06	4.88E-05
XLOC_013532	91170039	91170281	1	ENSSSCT00000006915	ENSSSCG00000006309	CD3Z	-1.192925595	2.286158763	6.593276852	26.10117578	3.24E-07	4.56E-06
XLOC_022075	5298	5337	1	ENSSSCT00000022406	ENSSSCG00000029882	ENSSSCG00000029882	-1.192639521	2.285705482	0.142967763	12.09123426	5.07E-04	2.16E-03
XLOC_003391	26716457	26716684	1	ENSSSCT00000019133	ENSSSCG00000017576	ENSSSCG00000017576	-1.191544055	2.28397056	2.794822218	25.94858859	3.51E-07	4.90E-06
XLOC_009845	9119389	9119725	1	ENSSSCT00000014289	ENSSSCG00000013072	FADS2	-1.191044733	2.283180207	4.051746712	32.14182942	1.43E-08	2.61E-07
XLOC_018249	106527387	106527492	1	ENSSSCT00000002663	ENSSSCG00000002395	TMED8	-1.18929366	2.280410675	0.122801917	7.017509508	8.07E-03	2.07E-02
XLOC_006097	59032170	59032519	1	ENSSSCT00000023953	ENSSSCG00000023708	ENSSSCG00000023708	-1.186851668	2.276553981	1.298251182	16.0963743	6.02E-05	3.94E-04
XLOC_000961	302224597	302224805	1	ENSSSCT00000006186	ENSSSCG00000005626	FPGS	-1.183497665	2.271267555	2.760334802	24.71178983	6.66E-07	8.65E-06
XLOC_018813	62965339	62965774	1	ENSSSCT00000002109	ENSSSCG00000001884	COMMD4	-1.181683202	2.2684128	5.651971896	29.54999304	5.45E-08	8.93E-07
XLOC_018594	29396323	29397355	1	ENSSSCT00000001628	ENSSSCG00000001465	SLA-DOB	-1.181130751	2.267544323	3.08548872	26.148594	3.16E-07	4.46E-06
XLOC_001809	240665778	240665954	1	ENSSSCT00000005730	ENSSSCG00000005198	ENSSSCG00000005198	-1.181055395	2.267425887	4.076795937	31.07178463	2.49E-08	4.30E-07
XLOC_019270	19667293	19667343	1	ENSSSCT00000032048	ENSSSCG00000026917	ENSSSCG00000026917	-1.179238879	2.264572738	0.866500028	12.97167765	3.16E-04	1.48E-03
XLOC_002982	18570454	18570571	1	ENSSSCT00000010294	ENSSSCG00000009395	SETDB2	-1.177007344	2.261072644	3.173902831	23.74532287	1.10E-06	1.36E-05
XLOC_018309	128249067	128249418	1	ENSSSCT00000002789	ENSSSCG00000002511	HHIPL1	-1.175609255	2.258882542	1.222242037	19.68479977	9.13E-06	8.50E-05
XLOC_000426	144458091	144458225	1	ENSSSCT00000005235	ENSSSCG00000027182	ENSSSCG00000027182	-1.175316322	2.258423932	5.777632915	30.39097288	3.53E-08	5.92E-07
XLOC_015342	24221637	24222493	1	ENSSSCT00000000460	ENSSSCG00000000426	ENSSSCG00000000426	-1.17479653	2.257610386	2.297341282	20.10073682	7.35E-06	7.03E-05
XLOC_004100	50273000	50273144	1	ENSSSCT00000019407	ENSSSCG00000017832	ENSSSCG00000017832	-1.171627043	2.252656038	1.92828827	19.83012354	8.46E-06	7.94E-05
XLOC_021200	72668703	72668955	1	ENSSSCT00000030608	ENSSSCG00000022398	NUCKS1	-1.171120376	2.251865057	6.487699234	25.18062111	5.22E-07	6.95E-06
XLOC_012178	45755030	45755197	1	ENSSSCT00000008872	ENSSSCG00000008099	ZC3H8	-1.170254952	2.250514643	2.404393421	16.14057593	5.88E-05	3.87E-04
XLOC_006156	78004639	78005053	1	ENSSSCT00000011216	ENSSSCG00000010246	DDX50	-1.168952691	2.248484113	4.597833121	27.64136097	1.46E-07	2.19E-06
XLOC_001452	124473577	124473628	1	ENSSSCT00000005064	ENSSSCG00000004585	ENSSSCG00000004585	-1.168500179	2.24777897	1.797025702	21.02610211	4.53E-06	4.72E-05
XLOC_012124	41468267	41468473	1	ENSSSCT00000008778	ENSSSCG00000008010	CHTF18	-1.167604979	2.246384645	4.616462921	26.12642914	3.20E-07	4.51E-06
XLOC_024541	39823441	39824623	1	ENSSSCT00000013387	ENSSSCG00000012241	BCOR	-1.167133369	2.245650433	5.72594489	36.70453153	1.37E-09	2.85E-08
XLOC_014748	24827383	24827442	1	ENSSSCT00000000472	ENSSSCG00000000437	ARHGAP9	-1.167107456	2.245610098	4.376830615	28.6014534	8.89E-08	1.39E-06
XLOC_007672	29401199	29401721	1	ENSSSCT00000017124	ENSSSCG00000015724	GYPC	-1.166684936	2.244952526	3.125844269	28.68378668	8.52E-08	1.34E-06
XLOC_015846	39995624	39995895	1	ENSSSCT00000003181	ENSSSCG00000002879	GRAMD1A	-1.166600151	2.244820596	5.169000949	35.16515893	3.03E-09	6.01E-08
XLOC_018687	42469121	42469336	1	ENSSSCT00000001813	ENSSSCG00000001630	MED20	-1.165716785	2.243446507	0.637836555	15.72882185	7.31E-05	4.59E-04
XLOC_020473	70869462	70872407	1	ENSSSCT00000016643	ENSSSCG00000015274	ZBED6	-1.163858669	2.240558925	0.509378002	9.101569715	2.55E-03	8.05E-03
XLOC_016451	97090784	97090909	1	ENSSSCT00000023999	ENSSSCG00000030096	ENSSSCG00000030096	-1.162995875	2.239219375	1.972982198	17.06555302	3.61E-05	2.61E-04
XLOC_000168	57650076	57651307	1	ENSSSCT00000004729	ENSSSCG00000004279	OGFRL1	-1.16282282	2.23895079	2.419735325	21.68242494	3.22E-06	3.47E-05
XLOC_023545	293056	293266	1	ENSSSCT00000027484	ENSSSCG00000025902	ENSSSCG00000025902	-1.161812383	2.23738322	5.037529106	30.45847507	3.41E-08	5.74E-07
XLOC_009139	55850658	55851374	1	ENSSSCT00000008162	ENSSSCG00000007458	SRC3	-1.161730852	2.237256782	5.031708844	22.47281327	2.13E-06	2.43E-05
XLOC_011192	58399689	58400590	1	ENSSSCT00000015217	ENSSSCG00000013931	GMIP	-1.161309316	2.236603182	5.751143609	34.93101958	3.42E-09	6.74E-08
XLOC_012653	13303682	13303761	1	ENSSSCT00000029417	ENSSSCG00000023401	ENSSSCG00000023401	-1.161067086	2.236227685	1.887667729	19.38536528	1.07E-05	9.62E-05
XLOC_017843	37551887	37551954	1	ENSSSCT00000001751	ENSSSCG00000001572	FGD2	-1.160417767	2.235221444	5.159659191	26.06476027	3.30E-07	4.64E-06
XLOC_005197	42339285	42339781	1	ENSSSCT00000028725	ENSSSCG00000024201	FAM208A	-1.160346854	2.23511158	5.492829793	25.64030841	4.11E-07	5.63E-06
XLOC_001833	247517833	247517893	1	ENSSSCT00000005774	ENSSSCG00000005240	DOCK8	-1.157848619	2.231244509	5.625167285	30.33118355	3.64E-08	6.09E-07
XLOC_008250	71570441	71570638	1	ENSSSCT00000018565	ENSSSCG00000017052	ADAM19	-1.154979413	2.22681146	6.08926217	26.81847104	2.23E-07	3.23E-06
XLOC_017698	23889169	23889549	1	ENSSSCT00000001296	ENSSSCG00000001198	ZSCAN16	-1.153859672	2.225083801	0.857647719	17.08461535	3.58E-05	2.59E-04
XLOC_013274	366934	367095	1	ENSSSCT00000006474	ENSSSCG00000005895	C8orf82	-1.152728648	2.223340094	3.03918513	25.23075091	5.09E-07	6.79E-06
XLOC_023680	30355	30472	1	ENSSSCT00000031749	ENSSSCG00000029451	ENSSSCG00000029451	-1.152667301	2.223245555	2.330328906	21.36220371	3.80E-06	4.04E-05
XLOC_010484	90636016	90636042	1	ENSSSCT00000015423	ENSSSCG00000014119	ENSSSCG00000014119	-1.152651459	2.223221142	5.865824218	22.07504048	2.62E-06	2.90E-05
XLOC_023209	81094	81271	1	ENSSSCT00000029336	ENSSSCG00000020816	ENSSSCG00000020816	-1.152249842	2.222602328	0.08639494	10.48693853	1.20E-03	4.33E-03
XLOC_002181	17295	17525	1	ENSSSCT00000011810	ENSSSCG00000010794	PALB2	-1.151449011	2.221368917	3.928228534	26.30916463	2.91E-07	4.14E-06
XLOC_005392	99846480	99847381	1	ENSSSCT00000012827	ENSSSCG00000011717	IGSF10	-1.151357976	2.221228752	-0.118167916	10.24379217	1.37E-03	4.82E-03
XLOC_014495	544686	545563	1	ENSSSCT00000000003	ENSSSCG00000000002	GTSE1	-1.151155931	2.220917698	5.02622805	23.44848037	1.28E-06	1.55E-05
XLOC_022898	38536	40385	1	ENSSSCT00000002064	ENSSSCG00000001842	C15ORF42	-1.149004274	2.217607857	2.827116054	19.3940037	1.06E-05	9.60E-05
XLOC_015844	39552417	39552641	1	ENSSSCT00000003178	ENSSSCG00000002876	UBA2	-1.148609013	2.217000373	3.749613583	25.39409257	4.67E-07	6.29E-06
XLOC_000547	182248014	182248153	1	ENSSSCT00000005458	ENSSSCG00000004946	ZWILCH	-1.148471071	2.216788406	3.45189919	22.44125373	2.17E-06	2.47E-05
XLOC_011204	59339281	59341023	1	ENSSSCT00000015179	ENSSSCG00000013893	ARRDC2	-1.14830161	2.216528035	6.391371665	33.3184605	7.82E-09	1.47E-07
XLOC_021661	2162	2807	1	ENSSSCT00000025446	ENSSSCG00000030122	HIRIP3	-1.14677545	2.214184513	4.663334936	28.77101983	8.15E-08	1.29E-06
XLOC_017074	54343313	54343704	1	ENSSSCT00000030221	ENSSSCG00000026417	EPS8L1	-1.146723499	2.214104783	0.892118519	13.28988467	2.67E-04	1.30E-03
XLOC_020005	131053514	131055307	1	ENSSSCT00000026710	ENSSSCG00000022353	RAP1GDS1	-1.145721093	2.212566923	5.973946965	29.55282087	5.44E-08	8.93E-07
XLOC_008983	36244258	36245202	1	ENSSSCT00000007824	ENSSSCG00000007151	CDC25B	-1.145266759	2.211870251	6.692222789	26.33699356	2.87E-07	4.08E-06
XLOC_018380	2294630	2294747	1	ENSSSCT00000029505	ENSSSCG00000025582	C6ORF145	-1.144670264	2.210955923	5.87317965	27.69001757	1.42E-07	2.14E-06
XLOC_021609	8139	8261	1	CUFF.432.2	NA	ENSSSCG00000024801	-1.144562427	2.210790667	4.757670321	27.73525106	1.39E-07	2.09E-06
XLOC_011867	5209362	5209618	1	ENSSSCT00000008329	ENSSSCG00000007589	ENSSSCG00000007589	-1.143263279	2.208800744	0.089595014	11.7026034	6.24E-04	2.54E-03
XLOC_010851	5760306	5760668	1	ENSSSCT00000014192	ENSSSCG00000012982	ENSSSCG00000012982	-1.143155733	2.208636095	6.265763759	26.92784442	2.11E-07	3.08E-06
XLOC_023471	18224	20210	1	ENSSSCT00000032412	ENSSSCG00000022027	ENSSSCG00000022027	-1.141857177	2.206649017	4.078784761	20.72040372	5.31E-06	5.35E-05
XLOC_007367	96521093	96521774	1	ENSSSCT00000017431	ENSSSCG00000016009	ITGA4	-1.141761261	2.206502315	4.068305556	12.67554373	3.70E-04	1.68E-03
XLOC_003074	75527990	75529878	1	ENSSSCT00000010435	ENSSSCG00000009517	GPR183	-1.141259973	2.205735763	3.241727105	20.20057083	6.97E-06	6.74E-05
XLOC_022526	6618	6727	1	CUFF.464.2	NA	ENSSSCG00000021622	-1.139808814	2.203518202	0.973500099	7.018947566	8.07E-03	2.07E-02
XLOC_003426	35497810	35497934	1	ENSSSCT00000023145	ENSSSCG00000023955	ENSSSCG00000023955	-1.139554939	2.203130477	2.021204699	19.47747584	1.02E-05	9.25E-05
XLOC_024653	64673721	64674233	1	ENSSSCT00000013555	ENSSSCG00000012397	IL2RG	-1.138981055	2.202254277	5.766994995	26.95844248	2.08E-07	3.03E-06
XLOC_020919	9531928	9532030	1	ENSSSCT00000016190	ENSSSCG00000014838	PGM2L1	-1.137898065	2.200601728	1.186448945	16.48492967	4.90E-05	3.34E-04
XLOC_016446	96693516	96693690	1	ENSSSCT00000029309	ENSSSCG00000025215	ENSSSCG00000025215	-1.137093216	2.199374402	1.42062695	11.5647268	6.72E-04	2.70E-03
XLOC_014734	24162765	24162841	1	ENSSSCT00000000454	ENSSSCG00000000420	NDUFA4L2	-1.136878007	2.199046341	0.846197402	16.21012025	5.67E-05	3.77E-04
XLOC_007726	54681387	54685075	1	ENSSSCT00000026862	ENSSSCG00000026608	HTRA4	-1.136248225	2.198086597	5.669051357	24.29374821	8.27E-07	1.05E-05
XLOC_005415	108339825	108340067	1	ENSSSCT00000024496	ENSSSCG00000030666	ENSSSCG00000030666	-1.134922936	2.196068317	1.586351235	16.39277836	5.15E-05	3.47E-04
XLOC_012798	40203914	40204975	1	ENSSSCT00000023059	ENSSSCG00000029285	ZNF75A	-1.134730778	2.195775834	3.313952926	23.18737476	1.47E-06	1.75E-05
XLOC_021876	8492	8534	1	ENSSSCT00000024982	ENSSSCG00000026158	RAD18	-1.13442136	2.195304952	2.41442213	23.31097687	1.38E-06	1.65E-05
XLOC_011722	149143255	149144157	1	ENSSSCT00000028996	ENSSSCG00000027249	ENSSSCG00000027249	-1.134022462	2.194698046	-0.05425526	12.32966315	4.46E-04	1.95E-03
XLOC_006305	118037121	118037538	1	ENSSSCT00000011501	ENSSSCG00000010511	LCOR	-1.133305	2.193606878	0.325098571	7.874125524	5.01E-03	1.39E-02
XLOC_009663	50968278	50969580	1	ENSSSCT00000018192	ENSSSCG00000016711	CBX3	-1.132216301	2.191952145	7.377048284	17.89095307	2.34E-05	1.85E-04
XLOC_023799	34249	34333	1	ENSSSCT00000022948	ENSSSCG00000021759	ENSSSCG00000021759	-1.131756821	2.191254147	0.14776967	11.78068044	5.98E-04	2.46E-03
XLOC_008181	47574646	47575159	1	CUFF.196.4	NA	NLN	-1.131674781	2.191129543	5.127266188	18.17456185	2.02E-05	1.64E-04
XLOC_014061	67625379	67625436	1	ENSSSCT00000006769	ENSSSCG00000006175	LY96	-1.131587452	2.190996914	2.834319898	15.84847855	6.86E-05	4.38E-04
XLOC_018120	83579873	83580200	1	ENSSSCT00000022034	ENSSSCG00000020439	RNaseP_nuc	-1.131207358	2.190419748	1.097734023	7.609010552	5.81E-03	1.57E-02
XLOC_001516	142693776	142694847	1	ENSSSCT00000031038	ENSSSCG00000021981	TP53BP1	-1.130405275	2.189202296	0.948785895	13.24551409	2.73E-04	1.32E-03
XLOC_008291	97367	98960	1	ENSSSCT00000018459	ENSSSCG00000016951	NLN	-1.130250323	2.188967179	5.094260174	17.9379332	2.28E-05	1.82E-04
XLOC_005978	43511547	43511771	1	ENSSSCT00000010876	ENSSSCG00000009925	ENSSSCG00000009925	-1.12788978	2.185388511	4.214656918	30.24533579	3.81E-08	6.35E-07
XLOC_005003	12134512	12135043	1	ENSSSCT00000032227	ENSSSCG00000024296	NKIRAS1	-1.127323695	2.184531177	2.621906272	23.31144891	1.38E-06	1.65E-05
XLOC_011030	15899095	15900778	1	ENSSSCT00000014443	ENSSSCG00000013223	NUP160	-1.127310216	2.184510766	5.372212307	28.19092399	1.10E-07	1.68E-06
XLOC_013012	72035488	72035706	1	ENSSSCT00000029184	ENSSSCG00000024965	ENSSSCG00000024965	-1.126949896	2.183965242	2.754465308	20.91087742	4.81E-06	4.93E-05
XLOC_011027	15632260	15635914	1	ENSSSCT00000022326	ENSSSCG00000023709	PTPRJ	-1.126292356	2.182970079	5.68332841	24.41933223	7.75E-07	9.90E-06
XLOC_017286	81070177	81070266	1	ENSSSCT00000026814	ENSSSCG00000025034	LAPTM5	-1.125968174	2.182479607	6.042027967	33.38699831	7.55E-09	1.42E-07
XLOC_007958	133512791	133512878	1	ENSSSCT00000017635	ENSSSCG00000016194	USP37	-1.125555832	2.181855914	2.433920623	15.92151518	6.60E-05	4.23E-04
XLOC_005984	44326211	44326333	1	ENSSSCT00000031570	ENSSSCG00000026053	ALKBH2	-1.124944309	2.180931276	0.8041341	15.23185605	9.51E-05	5.69E-04
XLOC_000974	303074195	303074407	1	ENSSSCT00000006219	ENSSSCG00000005656	SET	-1.124775313	2.180675817	8.998146281	22.58443492	2.01E-06	2.31E-05
XLOC_000319	121502194	121502310	1	ENSSSCT00000028902	ENSSSCG00000025747	VPS13C	-1.124326765	2.17999793	4.571127906	23.50222395	1.25E-06	1.52E-05
XLOC_017134	58856809	58856835	1	ENSSSCT00000028536	ENSSSCG00000026554	FAM213B	-1.124304684	2.179964565	2.413647678	18.93668453	1.35E-05	1.17E-04
XLOC_022019	38037	38224	1	ENSSSCT00000025466	ENSSSCG00000027105	TUBGCP5	-1.124291165	2.179944137	3.118311416	25.43157963	4.58E-07	6.18E-06
XLOC_019720	31627793	31630431	1	ENSSSCT00000030913	ENSSSCG00000026583	TLR1	-1.122674378	2.177502504	4.3654086	23.61049295	1.18E-06	1.45E-05
XLOC_019269	19641773	19641938	1	ENSSSCT00000009581	ENSSSCG00000008757	ENSSSCG00000008757	-1.122489441	2.177223392	2.774011539	23.97558641	9.76E-07	1.22E-05
XLOC_019640	296933	297133	1	ENSSSCT00000009494	ENSSSCG00000008677	TACC3	-1.122180184	2.17675673	6.829943618	21.77243405	3.07E-06	3.33E-05
XLOC_009434	55973064	55973499	1	ENSSSCT00000018237	ENSSSCG00000016755	POLM	-1.121127606	2.175169166	4.818022413	28.94762564	7.44E-08	1.19E-06
XLOC_009665	52549880	52550069	1	ENSSSCT00000018198	ENSSSCG00000016717	MPP6	-1.121104196	2.175133871	1.715127175	20.10586802	7.33E-06	7.02E-05
XLOC_000325	124676343	124676760	1	ENSSSCT00000005066	ENSSSCG00000004587	MYO1E	-1.119761853	2.173110977	6.611946372	33.58284827	6.83E-09	1.29E-07
XLOC_018268	116962054	116962228	1	ENSSSCT00000002695	ENSSSCG00000002426	ZC3H14	-1.119515119	2.172739358	6.2541428	33.14085131	8.57E-09	1.59E-07
XLOC_009838	8484044	8484071	1	ENSSSCT00000014278	ENSSSCG00000013062	MTA2	-1.119277462	2.17238147	7.710737696	31.28340569	2.23E-08	3.89E-07
XLOC_006684	50300848	50301388	1	ENSSSCT00000010955	ENSSSCG00000009998	GATSL3	-1.118820638	2.171693702	4.074918648	29.90405518	4.54E-08	7.51E-07
XLOC_005989	44718076	44718606	1	ENSSSCT00000027398	ENSSSCG00000024495	SELPLG	-1.11856748	2.171312656	3.012438371	22.4002023	2.21E-06	2.51E-05
XLOC_002889	83014605	83014796	1	ENSSSCT00000010460	ENSSSCG00000009542	TNFSF13B	-1.118561595	2.171303798	4.595849351	15.77773468	7.12E-05	4.50E-04
XLOC_017269	78572781	78573624	1	ENSSSCT00000003978	ENSSSCG00000003583	RPA2	-1.118412823	2.171079903	5.385078955	25.71997481	3.95E-07	5.47E-06
XLOC_018052	78002499	78002686	1	ENSSSCT00000031969	ENSSSCG00000024396	NOVA1	-1.11739061	2.169542142	1.462495533	15.57282538	7.94E-05	4.91E-04
XLOC_020171	8108620	8108801	1	ENSSSCT00000016170	ENSSSCG00000014819	ATG16L2	-1.116021178	2.167483751	3.335660259	24.01518213	9.56E-07	1.19E-05
XLOC_014201	99372429	99373154	1	ENSSSCT00000007031	ENSSSCG00000006418	MNDA	-1.115849215	2.167225412	4.666194894	26.88342457	2.16E-07	3.14E-06
XLOC_015787	25676772	25676948	1	ENSSSCT00000003066	ENSSSCG00000002768	CENPT	-1.115683136	2.166975941	4.923065271	24.33385982	8.10E-07	1.03E-05
XLOC_007882	111555522	111555545	1	ENSSSCT00000017495	ENSSSCG00000016069	CCDC150	-1.115141412	2.166162406	2.032453459	19.78942588	8.65E-06	8.10E-05
XLOC_022549	15849	17015	1	ENSSSCT00000023466	ENSSSCG00000029842	ENSSSCG00000029842	-1.114920963	2.165831434	0.915692916	14.03852564	1.79E-04	9.40E-04
XLOC_023526	112578	112979	1	ENSSSCT00000027813	ENSSSCG00000023886	RPA3	-1.114887573	2.165781308	5.382517441	22.92177458	1.69E-06	1.98E-05
XLOC_007046	135884829	135885635	1	ENSSSCT00000011650	ENSSSCG00000010651	ABLIM1	-1.114790657	2.165635822	5.393835538	30.2759008	3.75E-08	6.26E-07
XLOC_014172	97495666	97497423	1	ENSSSCT00000006987	ENSSSCG00000006376	ENSSSCG00000006376	-1.114763076	2.16559442	3.719358069	18.09774921	2.10E-05	1.70E-04
XLOC_004035	44774782	44775127	1	ENSSSCT00000019312	ENSSSCG00000017744	SUZ12	-1.114396401	2.165044084	4.801594214	17.00276558	3.73E-05	2.68E-04
XLOC_012598	6524630	6524758	1	ENSSSCT00000008365	ENSSSCG00000007625	ARPC1B	-1.114130685	2.164645362	7.207241502	30.17929871	3.94E-08	6.56E-07
XLOC_001552	146003035	146003163	1	ENSSSCT00000005274	ENSSSCG00000004775	C15ORF23	-1.113410487	2.163565034	3.759484904	23.26465137	1.41E-06	1.69E-05
XLOC_012959	59880797	59881322	1	ENSSSCT00000008984	ENSSSCG00000008203	ENSSSCG00000008203	-1.11254245	2.162263657	10.21296271	12.50390608	4.06E-04	1.81E-03
XLOC_010814	3830957	3831650	1	ENSSSCT00000014115	ENSSSCG00000012912	TBC1D10C	-1.109870293	2.158262423	5.358515303	29.18174896	6.59E-08	1.06E-06
XLOC_004545	76027910	76028470	1	ENSSSCT00000012675	ENSSSCG00000011582	CAND2	-1.107957424	2.155402681	2.799970227	24.42882875	7.71E-07	9.87E-06
XLOC_003940	26603999	26604175	1	ENSSSCT00000019127	ENSSSCG00000017571	EME1	-1.105847522	2.152252767	3.540131613	20.08639735	7.40E-06	7.08E-05
XLOC_019606	144378355	144378717	1	ENSSSCT00000010116	ENSSSCG00000009237	HPSE	-1.105829095	2.152225277	4.717917055	20.90511218	4.83E-06	4.93E-05
XLOC_018688	42486007	42489274	1	ENSSSCT00000031143	ENSSSCG00000026752	CCND3	-1.105138003	2.151194547	7.486524324	31.80923792	1.70E-08	3.04E-07
XLOC_001700	195186155	195186209	1	ENSSSCT00000005513	ENSSSCG00000004998	FKBP3	-1.104982967	2.150963386	4.544690832	20.55909768	5.78E-06	5.75E-05
XLOC_023197	22821	23975	1	ENSSSCT00000029603	ENSSSCG00000028124	SNRPN	-1.104399289	2.150093337	4.558308963	29.25243779	6.35E-08	1.03E-06
XLOC_017429	112388518	112388764	1	ENSSSCT00000025953	ENSSSCG00000027455	SLC39A6	-1.104163954	2.149742637	3.5421592	20.82582773	5.03E-06	5.12E-05
XLOC_006600	33759996	33760610	1	ENSSSCT00000010763	ENSSSCG00000009820	GPN3	-1.102566111	2.147363029	4.968572991	22.11762064	2.56E-06	2.85E-05
XLOC_012237	58923017	58923060	1	ENSSSCT00000008971	ENSSSCG00000008192	TMEM131	-1.102469186	2.147218766	7.399650429	35.37038936	2.73E-09	5.46E-08
XLOC_021307	112591284	112594159	1	ENSSSCT00000023465	ENSSSCG00000025976	ENSSSCG00000025976	-1.10178347	2.146198432	0.111383103	9.414135955	2.15E-03	6.98E-03
XLOC_014968	80803505	80804803	1	ENSSSCT00000000880	ENSSSCG00000000811	ENSSSCG00000000811	-1.101681357	2.146046531	3.117365905	22.26575216	2.37E-06	2.66E-05
XLOC_020439	61716477	61716494	1	ENSSSCT00000016603	ENSSSCG00000015237	FLI1	-1.101495479	2.14577005	2.177997464	20.99429809	4.61E-06	4.78E-05
XLOC_012335	77665511	77665674	1	ENSSSCT00000009148	ENSSSCG00000008354	C1D	-1.101446877	2.145697764	2.610410664	12.14829085	4.91E-04	2.11E-03
XLOC_000352	132314370	132314396	1	ENSSSCT00000005103	ENSSSCG00000004620	MYO5A	-1.099896015	2.14339243	4.451837747	24.44237174	7.66E-07	9.81E-06
XLOC_003453	37114404	37114815	1	ENSSSCT00000019212	ENSSSCG00000017648	ENSSSCG00000017648	-1.099781669	2.143222556	3.511121756	23.09580537	1.54E-06	1.82E-05
XLOC_005562	150033472	150034516	1	ENSSSCT00000013021	ENSSSCG00000011899	CD80/B7-1	-1.099062377	2.142154263	0.320871744	10.48343439	1.20E-03	4.34E-03
XLOC_002949	6990311	6990429	1	ENSSSCT00000010222	ENSSSCG00000009328	USPL1	-1.098684996	2.141593991	1.185354486	13.17203607	2.84E-04	1.36E-03
XLOC_014668	20584668	20584790	1	ENSSSCT00000000318	ENSSSCG00000000297	PDE1B	-1.098626944	2.141507819	4.38751205	21.29057754	3.95E-06	4.18E-05
XLOC_012983	62820737	62821064	1	ENSSSCT00000009030	ENSSSCG00000008245	TMSB10	-1.098389388	2.141155224	9.42238673	21.01074826	4.57E-06	4.75E-05
XLOC_019822	69658757	69659427	1	ENSSSCT00000009769	ENSSSCG00000008921	ENSSSCG00000008921	-1.098388841	2.141154411	5.075957033	22.52291647	2.08E-06	2.38E-05
XLOC_016620	154053417	154054007	1	ENSSSCT00000004342	ENSSSCG00000003926	BTBD19	-1.097578211	2.139951666	4.489239367	26.83327026	2.22E-07	3.21E-06
XLOC_010540	120787641	120787674	1	ENSSSCT00000031715	ENSSSCG00000023497	CAMK4	-1.097553763	2.139915402	3.767165919	18.66791247	1.56E-05	1.33E-04
XLOC_018657	37424434	37427407	1	ENSSSCT00000028714	ENSSSCG00000030390	PPIL1	-1.095943173	2.137527785	5.501349604	27.19912298	1.84E-07	2.70E-06
XLOC_002278	31309424	31309593	1	ENSSSCT00000024425	ENSSSCG00000023464	FANCC	-1.095542149	2.136933701	0.549686226	12.32845376	4.46E-04	1.95E-03
XLOC_022006	5396	5534	1	ENSSSCT00000019408	ENSSSCG00000017833	ENSSSCG00000017833	-1.093640552	2.134118893	1.951161406	19.66884043	9.21E-06	8.55E-05
XLOC_017333	86656665	86657033	1	ENSSSCT00000004038	ENSSSCG00000003642	INPP5B	-1.093183639	2.133443107	6.190887765	31.6542819	1.84E-08	3.25E-07
XLOC_006971	117264741	117265486	1	ENSSSCT00000011493	ENSSSCG00000010504	BLNK	-1.09240763	2.132295862	6.526814992	33.02482598	9.10E-09	1.68E-07
XLOC_014370	114752826	114756189	1	ENSSSCT00000007388	ENSSSCG00000006743	SLC22A15	-1.09158718	2.131083586	2.434039718	22.73943032	1.86E-06	2.15E-05
XLOC_011909	8002633	8002805	1	ENSSSCT00000008412	ENSSSCG00000007672	POP7	-1.091465193	2.1309034	4.199397271	24.21917643	8.60E-07	1.09E-05
XLOC_019997	128229409	128229655	1	ENSSSCT00000010043	ENSSSCG00000009171	BANK1	-1.088974611	2.12722791	1.145548136	12.15343392	4.90E-04	2.11E-03
XLOC_015274	20849781	20849803	1	ENSSSCT00000000320	ENSSSCG00000000299	KIAA0748	-1.088761079	2.126913085	1.381677909	17.01600071	3.71E-05	2.67E-04
XLOC_024087	47591669	47591769	1	ENSSSCT00000030983	ENSSSCG00000021591	RBM3	-1.087871581	2.125602133	6.304831553	19.84147854	8.41E-06	7.91E-05
XLOC_000799	265175024	265175299	1	ENSSSCT00000005883	ENSSSCG00000005344	MELK	-1.087784627	2.125474023	4.52466252	18.85120804	1.41E-05	1.22E-04
XLOC_021525	88787	88825	1	ENSSSCT00000017539	ENSSSCG00000016109	ALS2	-1.087157126	2.124549748	3.963923194	22.36513928	2.25E-06	2.54E-05
XLOC_022737	24635	25411	1	ENSSSCT00000030343	ENSSSCG00000027175	HPRT1	-1.087128079	2.124506974	4.964544816	22.41399783	2.20E-06	2.49E-05
XLOC_011905	7906563	7906601	1	ENSSSCT00000025262	ENSSSCG00000025096	FBXO24	-1.086182115	2.123114408	1.896590945	21.05798285	4.46E-06	4.65E-05
XLOC_015824	35242727	35242749	1	ENSSSCT00000003156	ENSSSCG00000002855	CCNE1	-1.085526985	2.122150516	2.593436111	19.33864639	1.09E-05	9.82E-05
XLOC_000994	304671176	304671342	1	ENSSSCT00000006273	ENSSSCG00000005704	EXOSC2	-1.084755859	2.121016522	3.834726082	23.93167016	9.98E-07	1.24E-05
XLOC_008159	38137592	38138586	1	ENSSSCT00000018424	ENSSSCG00000016918	MAP3K1	-1.083991229	2.119892679	5.986497388	21.20414855	4.13E-06	4.35E-05
XLOC_018416	14644829	14644840	1	ENSSSCT00000001170	ENSSSCG00000001075	DEK	-1.083298222	2.118874621	6.174648039	16.60601898	4.60E-05	3.18E-04
XLOC_006038	52274481	52274526	1	ENSSSCT00000011000	ENSSSCG00000027500	ENSSSCG00000027500	-1.082492214	2.117691174	8.880601166	9.150366473	2.49E-03	7.86E-03
XLOC_011990	18259593	18259676	1	ENSSSCT00000008545	ENSSSCG00000007797	ITGAL	-1.081670146	2.116484827	5.799467652	34.07900327	5.29E-09	1.02E-07
XLOC_024571	47474677	47474689	1	ENSSSCT00000013435	ENSSSCG00000012286	ZNF630	-1.081521369	2.116266577	0.403632819	11.42423962	7.25E-04	2.88E-03
XLOC_018180	94987618	94990126	1	ENSSSCT00000002532	ENSSSCG00000002274	HSPA2	-1.081499123	2.116233944	3.676303329	26.37581918	2.81E-07	4.01E-06
XLOC_004411	35509777	35509827	1	ENSSSCT00000012470	ENSSSCG00000011392	C3ORF54	-1.081478778	2.116204101	2.156831249	21.15806198	4.23E-06	4.45E-05
XLOC_023267	9108	9459	1	ENSSSCT00000030341	ENSSSCG00000024398	ENSSSCG00000024398	-1.081018111	2.115528485	5.91480394	11.00651732	9.08E-04	3.45E-03
XLOC_014804	42330432	42330689	1	ENSSSCT00000000561	ENSSSCG00000000519	GLIPR1	-1.080475974	2.114733659	4.108799787	19.57905715	9.65E-06	8.89E-05
XLOC_000448	146145932	146146449	1	ENSSSCT00000005280	ENSSSCG00000004781	PAK6	-1.080364578	2.114570378	2.718163807	23.3345051	1.36E-06	1.64E-05
XLOC_022455	4227	4395	1	ENSSSCT00000030478	ENSSSCG00000030315	PRPSAP2	-1.079881978	2.113863147	2.867475642	18.98889242	1.31E-05	1.15E-04
XLOC_020181	9919948	9920007	1	ENSSSCT00000016194	ENSSSCG00000014842	POLD3	-1.079579896	2.113420576	4.549813412	27.74450312	1.38E-07	2.08E-06
XLOC_011874	6558454	6560175	1	ENSSSCT00000030995	ENSSSCG00000029175	FAM200A	-1.07857146	2.111943823	0.527571128	12.5329344	4.00E-04	1.79E-03
XLOC_006562	26522399	26524144	1	ENSSSCT00000010690	ENSSSCG00000009751	FZD10	-1.078233808	2.111449596	-1.037129402	7.496644443	6.18E-03	1.66E-02
XLOC_000533	179658938	179658978	1	ENSSSCT00000005425	ENSSSCG00000004917	MALT1	-1.078211272	2.111416614	3.252676512	23.2025214	1.46E-06	1.74E-05
XLOC_018460	23186672	23187082	1	ENSSSCT00000029181	ENSSSCG00000027435	HIST1H3E	-1.077921549	2.11099264	0.361735441	11.3795846	7.43E-04	2.93E-03
XLOC_003459	37757017	37757305	1	ENSSSCT00000019237	ENSSSCG00000017673	INTS2	-1.077742581	2.110730785	4.956146478	19.23957825	1.15E-05	1.03E-04
XLOC_013568	97837182	97837215	1	ENSSSCT00000006994	ENSSSCG00000006381	CD84	-1.077330888	2.110128545	2.289643449	17.58917146	2.74E-05	2.10E-04
XLOC_013192	119265407	119265541	1	ENSSSCT00000009366	ENSSSCG00000008561	CENPA	-1.076808203	2.10936419	1.725634136	16.16629824	5.80E-05	3.83E-04
XLOC_012244	59662815	59662863	1	ENSSSCT00000032222	ENSSSCG00000027332	IGKC	-1.076095505	2.10832241	9.085464153	10.60355252	1.13E-03	4.12E-03
XLOC_005238	57861430	57866534	1	ENSSSCT00000022793	ENSSSCG00000027675	FOXP1	-1.076005967	2.108191566	5.730482256	19.04149516	1.28E-05	1.12E-04
XLOC_023441	49344	49439	1	ENSSSCT00000030334	ENSSSCG00000021489	ENSSSCG00000021489	-1.075134512	2.106918505	-0.092147299	7.573440235	5.92E-03	1.60E-02
XLOC_017104	56847038	56847074	1	ENSSSCT00000004408	ENSSSCG00000003986	ZNF211	-1.073419284	2.104415066	2.965780032	19.43966221	1.04E-05	9.40E-05
XLOC_003643	55960748	55960971	1	ENSSSCT00000032461	ENSSSCG00000030431	RANGRF	-1.07310199	2.10395229	3.466138295	25.10169927	5.44E-07	7.22E-06
XLOC_002214	14889942	14890171	1	ENSSSCT00000032127	ENSSSCG00000025686	KMO	-1.072932226	2.103704729	5.18102169	24.3206494	8.16E-07	1.04E-05
XLOC_015268	20494143	20497489	1	ENSSSCT00000031179	ENSSSCG00000026333	GTSF1	-1.072626281	2.103258654	1.351899409	6.648093142	9.93E-03	2.44E-02
XLOC_002766	16075401	16075594	1	ENSSSCT00000010275	ENSSSCG00000009378	CKAP2	-1.07253218	2.103121472	5.391218809	17.72980811	2.55E-05	1.98E-04
XLOC_007670	28517964	28518182	1	ENSSSCT00000017118	ENSSSCG00000015718	C2ORF76	-1.070951169	2.10081798	3.182264147	18.33744067	1.85E-05	1.52E-04
XLOC_017700	23945771	23945819	1	ENSSSCT00000001300	ENSSSCG00000001202	ZNF389	-1.070717516	2.100477768	1.531611834	16.2815383	5.46E-05	3.65E-04
XLOC_003232	15201986	15202037	1	ENSSSCT00000018822	ENSSSCG00000017290	STRADA	-1.069140991	2.098183695	2.622746979	25.45895791	4.52E-07	6.12E-06
XLOC_017706	24079744	24080146	1	ENSSSCT00000001305	ENSSSCG00000001207	PGBD1	-1.068552573	2.097328103	2.778637028	19.48396252	1.01E-05	9.24E-05
XLOC_020796	3835729	3836079	1	ENSSSCT00000015972	ENSSSCG00000014622	DNHD1	-1.06828923	2.096945303	2.419086869	10.13254	1.46E-03	5.06E-03
XLOC_023683	39656	39830	1	ENSSSCT00000023750	ENSSSCG00000026595	ENSSSCG00000026595	-1.068278422	2.096929593	2.24336422	20.4337497	6.17E-06	6.08E-05
XLOC_002587	37388286	37389327	1	ENSSSCT00000012034	ENSSSCG00000010993	ENSSSCG00000010993	-1.068010489	2.096540194	4.569072656	28.74599462	8.25E-08	1.30E-06
XLOC_019500	109408944	109409175	1	ENSSSCT00000009959	ENSSSCG00000009093	BBS7	-1.067203293	2.095367495	1.812080507	16.50078029	4.86E-05	3.32E-04
XLOC_007393	105424453	105424604	1	ENSSSCT00000017470	ENSSSCG00000016045	PMS1	-1.067111577	2.095234292	3.888266563	18.45090811	1.74E-05	1.46E-04
XLOC_016964	49364538	49367457	1	CUFF.342.3	NA	CCDC114	-1.066860241	2.094869308	2.427915721	23.28077211	1.40E-06	1.67E-05
XLOC_022039	1349	1465	1	ENSSSCT00000024536	ENSSSCG00000026186	ENSSSCG00000026186	-1.066620491	2.094521206	1.491843181	13.05201075	3.03E-04	1.44E-03
XLOC_006580	31335693	31336019	1	ENSSSCT00000010716	ENSSSCG00000009774	C12ORF65	-1.066465154	2.094295699	2.30434705	17.9281005	2.29E-05	1.82E-04
XLOC_004914	199172158	199172245	1	ENSSSCT00000032188	ENSSSCG00000022632	ENSSSCG00000022632	-1.065205228	2.092467519	0.899991628	12.46138894	4.15E-04	1.85E-03
XLOC_019512	111496763	111497057	1	ENSSSCT00000009971	ENSSSCG00000009104	MAD2L1	-1.064083266	2.09084087	5.458966406	20.12144524	7.27E-06	6.97E-05
XLOC_021283	97984252	97984654	1	ENSSSCT00000016747	ENSSSCG00000015372	TWISTNB	-1.064077322	2.090832257	2.647977621	15.36839949	8.85E-05	5.37E-04
XLOC_007941	128593493	128594377	1	ENSSSCT00000031541	ENSSSCG00000029683	ENSSSCG00000029683	-1.063212745	2.08957964	5.239266802	17.59946325	2.73E-05	2.09E-04
XLOC_019799	55454044	55454063	1	ENSSSCT00000026422	ENSSSCG00000026079	TKTL2	-1.062212091	2.088130808	1.610461646	13.58650009	2.28E-04	1.15E-03
XLOC_010919	8735724	8736857	1	ENSSSCT00000031244	ENSSSCG00000023529	ENSSSCG00000023529	-1.062156203	2.08804992	3.454018693	18.86743659	1.40E-05	1.21E-04
XLOC_015602	87969809	87969856	1	ENSSSCT00000000962	ENSSSCG00000000879	ACTR6	-1.06157194	2.087204471	0.735505378	9.933486265	1.62E-03	5.53E-03
XLOC_020970	22382614	22382958	1	ENSSSCT00000016271	ENSSSCG00000014915	EED	-1.061121038	2.086552235	5.354722415	23.42713866	1.30E-06	1.57E-05
XLOC_016448	97024064	97024165	1	ENSSSCT00000004096	ENSSSCG00000003697	NDC80	-1.060898681	2.086230668	4.528769586	18.10844052	2.09E-05	1.69E-04
XLOC_015380	36156521	36157834	1	ENSSSCT00000000528	ENSSSCG00000000490	CPSF6	-1.060186857	2.085201579	4.523399902	26.86949206	2.18E-07	3.16E-06
XLOC_004822	150184890	150185609	1	ENSSSCT00000013026	ENSSSCG00000011903	ENSSSCG00000011903	-1.058792256	2.083186864	0.930002738	12.34261905	4.43E-04	1.94E-03
XLOC_013124	106694024	106694734	1	ENSSSCT00000009272	ENSSSCG00000008470	THUMPD2	-1.058450861	2.082693963	4.457076048	26.96490881	2.07E-07	3.02E-06
XLOC_003245	18117296	18117366	1	ENSSSCT00000019134	ENSSSCG00000017577	ENSSSCG00000017577	-1.05756834	2.081420333	0.621946088	10.99071524	9.16E-04	3.47E-03
XLOC_012865	42640731	42642603	1	ENSSSCT00000028270	ENSSSCG00000026326	CCNF	-1.057001793	2.08060312	6.092350686	20.81063306	5.07E-06	5.15E-05
XLOC_012336	78383962	78384227	1	ENSSSCT00000027369	ENSSSCG00000023908	ETAA1	-1.056983802	2.080577173	3.456495892	16.41818366	5.08E-05	3.44E-04
XLOC_019623	146778060	146778454	1	ENSSSCT00000010135	ENSSSCG00000009255	PRDM8	-1.056568601	2.079978478	0.955104373	12.62168995	3.81E-04	1.72E-03
XLOC_001153	21319300	21320498	1	ENSSSCT00000004552	ENSSSCG00000004117	RAB32	-1.056507881	2.079890939	4.196490744	19.88863792	8.21E-06	7.75E-05
XLOC_010630	145901081	145901304	1	ENSSSCT00000015652	ENSSSCG00000014326	KIF20A	-1.055752472	2.078802173	5.868347168	22.31016706	2.32E-06	2.60E-05
XLOC_003428	35750049	35750297	1	ENSSSCT00000019210	ENSSSCG00000017646	RAD51C	-1.055634744	2.078632544	1.913778001	16.53008708	4.79E-05	3.28E-04
XLOC_008563	13140129	13140247	1	ENSSSCT00000007702	ENSSSCG00000007033	AP3M2	-1.052396104	2.07397155	2.04652729	16.0001259	6.33E-05	4.09E-04
XLOC_008448	56963967	56964354	1	ENSSSCT00000018510	ENSSSCG00000016998	NPM1	-1.05203907	2.073458354	9.005235664	24.33359363	8.10E-07	1.03E-05
XLOC_000234	86210911	86210947	1	ENSSSCT00000004858	ENSSSCG00000004395	CDK19	-1.051330385	2.072440072	0.02320397	9.503970018	2.05E-03	6.69E-03
XLOC_008328	21405694	21406751	1	ENSSSCT00000018321	ENSSSCG00000016826	RAD1	-1.051010961	2.071981269	3.239725769	14.94715338	1.11E-04	6.38E-04
XLOC_008862	67413623	67414765	1	ENSSSCT00000008262	ENSSSCG00000007531	C20ORF177	-1.050807631	2.071689269	0.892190663	13.79500167	2.04E-04	1.05E-03
XLOC_001843	250124995	250127385	1	ENSSSCT00000005790	ENSSSCG00000005255	SMC5	-1.050728014	2.071574945	5.553719168	13.5535908	2.32E-04	1.16E-03
XLOC_014053	63078476	63079931	1	ENSSSCT00000006757	ENSSSCG00000006163	PKIA	-1.050367454	2.071057278	3.88074782	11.41003225	7.30E-04	2.89E-03
XLOC_021098	51638997	51640695	1	ENSSSCT00000016488	ENSSSCG00000015122	CD90	-1.049330692	2.069569491	5.768032819	17.93953627	2.28E-05	1.82E-04
XLOC_012170	44712530	44712740	1	ENSSSCT00000028597	ENSSSCG00000021704	PTPDC1	-1.048102433	2.067808285	2.377254248	18.99023828	1.31E-05	1.15E-04
XLOC_011288	66447489	66448052	1	ENSSSCT00000015005	ENSSSCG00000013731	DNASE2	-1.048066437	2.067756692	4.745520351	22.56076479	2.04E-06	2.34E-05
XLOC_023910	26318	26326	1	ENSSSCT00000027655	ENSSSCG00000029590	ACD	-1.046181242	2.065056482	4.380700507	24.92082233	5.97E-07	7.82E-06
XLOC_005339	84871569	84871679	1	ENSSSCT00000012754	ENSSSCG00000028601	ENSSSCG00000028601	-1.045438442	2.063993521	1.550256655	12.51499666	4.04E-04	1.81E-03
XLOC_003238	16844509	16844521	1	ENSSSCT00000018844	ENSSSCG00000017308	CDC27	-1.045156932	2.063590817	6.331084243	20.50308562	5.95E-06	5.89E-05
XLOC_015423	51068458	51069822	1	ENSSSCT00000023164	ENSSSCG00000020774	ENSSSCG00000020774	-1.044322179	2.062397156	3.720648997	23.73790925	1.10E-06	1.36E-05
XLOC_004439	37634247	37634540	1	ENSSSCT00000012515	ENSSSCG00000011435	ENSSSCG00000011435	-1.042586301	2.059917133	5.575749853	26.20148444	3.08E-07	4.35E-06
XLOC_017760	26969702	26970049	1	ENSSSCT00000001501	ENSSSCG00000001379	TUBB	-1.042194661	2.059358014	9.850705742	28.18949036	1.10E-07	1.68E-06
XLOC_014303	107346210	107347297	1	ENSSSCT00000007270	ENSSSCG00000006634	TNFAIP8L2	-1.04204665	2.059146749	3.223083175	20.75139274	5.23E-06	5.29E-05
XLOC_005184	38212236	38213957	1	ENSSSCT00000012535	ENSSSCG00000011454	SFMBT1	-1.041914173	2.058957674	3.616368981	24.51833894	7.36E-07	9.47E-06
XLOC_002820	49506812	49507201	1	ENSSSCT00000022899	ENSSSCG00000021485	ENSSSCG00000021485	-1.041875456	2.05890242	1.481361847	14.96023358	1.10E-04	6.35E-04
XLOC_010446	82986303	82986454	1	ENSSSCT00000015355	ENSSSCG00000014056	RNF44	-1.041838533	2.058849726	6.388830861	29.04426466	7.07E-08	1.13E-06
XLOC_022656	5338	5388	1	ENSSSCT00000024544	ENSSSCG00000020754	CD3EAP	-1.040970637	2.057611537	3.953573166	22.841512	1.76E-06	2.05E-05
XLOC_008380	36127284	36127367	1	ENSSSCT00000018403	ENSSSCG00000016898	ENSSSCG00000016898	-1.040427854	2.05683755	-0.040223073	7.774074065	5.30E-03	1.46E-02
XLOC_002527	27882053	27882173	1	ENSSSCT00000031292	ENSSSCG00000021706	KIF21B	-1.038991832	2.054791245	4.699322595	23.68498216	1.13E-06	1.40E-05
XLOC_009948	17094654	17094767	1	ENSSSCT00000014469	ENSSSCG00000013249	ENSSSCG00000013249	-1.038494749	2.054083386	6.86324219	30.45600914	3.42E-08	5.74E-07
XLOC_016832	40700571	40701620	1	ENSSSCT00000003222	ENSSSCG00000002917	NFKBID	-1.038460846	2.054035116	4.563766932	24.61413322	7.00E-07	9.05E-06
XLOC_015791	26020414	26020502	1	ENSSSCT00000027498	ENSSSCG00000021105	DPEP2	-1.037692411	2.052941348	1.1943784	15.59768446	7.84E-05	4.86E-04
XLOC_004015	41256359	41256710	1	ENSSSCT00000019273	ENSSSCG00000017707	TAF15	-1.037619889	2.052838153	6.887539995	17.73551751	2.54E-05	1.98E-04
XLOC_011924	9624541	9625014	1	ENSSSCT00000022752	ENSSSCG00000024796	UPK3B	-1.037175278	2.052205605	0.273965915	5.764602254	1.64E-02	3.70E-02
XLOC_015022	89512496	89512666	1	ENSSSCT00000023204	ENSSSCG00000021098	ENSSSCG00000021098	-1.036679306	2.051500216	-0.224489673	5.555783583	1.84E-02	4.09E-02
XLOC_007244	59503838	59504306	1	ENSSSCT00000017242	ENSSSCG00000015834	RNF122	-1.036586789	2.051368662	3.435278885	19.12263313	1.23E-05	1.08E-04
XLOC_015889	41866847	41868368	1	ENSSSCT00000003259	ENSSSCG00000002937	ZNF420	-1.036136969	2.050729162	1.771195273	14.80300349	1.19E-04	6.79E-04
XLOC_005001	11850414	11850632	1	ENSSSCT00000026912	ENSSSCG00000029952	ENSSSCG00000029952	-1.035869053	2.050348366	1.999169796	13.39126477	2.53E-04	1.25E-03
XLOC_012323	75469723	75469921	1	ENSSSCT00000031595	ENSSSCG00000024776	SNRPG	-1.032945661	2.046197868	6.264678993	17.00487589	3.73E-05	2.68E-04
XLOC_005871	24730045	24730422	1	ENSSSCT00000028056	ENSSSCG00000028735	ENSSSCG00000028735	-1.032911406	2.046149285	2.171331863	13.93387407	1.89E-04	9.85E-04
XLOC_013360	24703617	24704543	1	ENSSSCT00000006604	ENSSSCG00000006018	ENSSSCG00000006018	-1.032844546	2.04605446	0.236323694	10.96694859	9.28E-04	3.51E-03
XLOC_019539	122085975	122086246	1	ENSSSCT00000010018	ENSSSCG00000009148	LEF1	-1.032142408	2.045058918	2.224330892	15.81678586	6.98E-05	4.43E-04
XLOC_004121	51642373	51642504	1	ENSSSCT00000019444	ENSSSCG00000017868	ENSSSCG00000017868	-1.031994821	2.04484972	2.991162955	22.00757785	2.72E-06	2.99E-05
XLOC_019996	128097096	128098884	1	ENSSSCT00000010042	ENSSSCG00000009170	ENSSSCG00000009170	-1.031258502	2.043806342	2.611749196	13.16034487	2.86E-04	1.37E-03
XLOC_021575	28181	28499	1	ENSSSCT00000018475	ENSSSCG00000016966	ENSSSCG00000016966	-1.031246451	2.04378927	3.111454251	22.09812875	2.59E-06	2.87E-05
XLOC_002823	49804202	49804339	1	ENSSSCT00000010371	ENSSSCG00000009461	ENSSSCG00000009461	-1.031084117	2.043559313	0.10465012	9.349828333	2.23E-03	7.19E-03
XLOC_013161	115765223	115765228	1	ENSSSCT00000009332	ENSSSCG00000008528	LBH	-1.03082152	2.043187382	3.309688751	12.32502759	4.47E-04	1.95E-03
XLOC_015399	43258240	43262751	1	ENSSSCT00000029484	ENSSSCG00000027503	OSBPL8	-1.030528473	2.042772402	5.501339202	19.52189262	9.95E-06	9.12E-05
XLOC_017428	112288548	112292100	1	ENSSSCT00000028030	ENSSSCG00000027700	RPRD1A	-1.029721709	2.04163039	5.608011397	22.15113143	2.52E-06	2.81E-05
XLOC_015053	99071989	99072090	1	ENSSSCT00000001011	ENSSSCG00000000926	CEP290	-1.029223917	2.040926061	4.445028353	18.08549717	2.11E-05	1.70E-04
XLOC_024487	15874397	15876159	1	ENSSSCT00000013296	ENSSSCG00000012155	SCML2	-1.028726042	2.040221857	2.806054431	18.37841401	1.81E-05	1.50E-04
XLOC_014116	88800216	88802705	1	ENSSSCT00000006884	ENSSSCG00000006284	C1ORF112	-1.028198577	2.039476067	5.751361245	25.60926073	4.18E-07	5.72E-06
XLOC_007314	84614647	84614876	1	ENSSSCT00000017346	ENSSSCG00000015930	ENSSSCG00000015930	-1.027631463	2.03867452	0.194477305	8.611163996	3.34E-03	9.99E-03
XLOC_018178	94903221	94904504	1	ENSSSCT00000002526	ENSSSCG00000002268	AKAP5	-1.027165742	2.038016514	1.49077421	10.31298923	1.32E-03	4.67E-03
XLOC_008339	23672791	23672932	1	ENSSSCT00000018343	ENSSSCG00000016845	NUP155	-1.026613151	2.03723605	5.239485109	20.16203184	7.12E-06	6.85E-05
XLOC_023993	15309494	15309526	1	ENSSSCT00000013293	ENSSSCG00000012152	SCML1	-1.025901756	2.036231732	3.642679407	15.98169435	6.40E-05	4.13E-04
XLOC_014155	96889012	96889592	1	ENSSSCT00000006958	ENSSSCG00000006350	CD32	-1.02449851	2.034252142	3.055882701	15.0258137	1.06E-04	6.20E-04
XLOC_017321	85026747	85026922	1	ENSSSCT00000004023	ENSSSCG00000003627	ZMYM4	-1.023735351	2.033176345	2.89842013	15.06439054	1.04E-04	6.11E-04
XLOC_002744	9020844	9021086	1	ENSSSCT00000010242	ENSSSCG00000009345	PDS5B	-1.02342988	2.032745894	5.546243536	17.80528661	2.45E-05	1.92E-04
XLOC_013713	107698514	107698551	1	ENSSSCT00000007285	ENSSSCG00000006649	HORMAD1	-1.022828465	2.03189868	0.829696209	11.72081562	6.18E-04	2.52E-03
XLOC_011588	104844796	104845068	1	ENSSSCT00000015471	ENSSSCG00000014162	ENSSSCG00000014162	-1.02098851	2.029308931	-0.287614792	8.300627895	3.96E-03	1.15E-02
XLOC_020174	8545065	8545192	1	ENSSSCT00000016175	ENSSSCG00000014823	P2Y6R	-1.020864254	2.029134159	-0.272206021	7.752399376	5.36E-03	1.47E-02
XLOC_002870	74138129	74138259	1	ENSSSCT00000010426	ENSSSCG00000009509	IPO5	-1.020657408	2.028843253	7.19661239	25.65849122	4.07E-07	5.60E-06
XLOC_001902	267875444	267876379	1	ENSSSCT00000005910	ENSSSCG00000005370	C9ORF156	-1.020612729	2.028780423	4.263543255	24.05401311	9.37E-07	1.18E-05
XLOC_001213	40459699	40459725	1	ENSSSCT00000004664	ENSSSCG00000004219	CENPW	-1.019709439	2.027510575	2.038014993	12.72260346	3.61E-04	1.65E-03
XLOC_004398	34424259	34424653	1	ENSSSCT00000012429	ENSSSCG00000011352	ATRIP	-1.019413909	2.027095291	1.233392448	10.9126912	9.55E-04	3.60E-03
XLOC_008472	68455357	68455518	1	ENSSSCT00000018544	ENSSSCG00000017032	PTTG1	-1.018814596	2.026253385	4.127358248	18.33721631	1.85E-05	1.52E-04
XLOC_011299	66921906	66922046	1	ENSSSCT00000014982	ENSSSCG00000021757	ENSSSCG00000021757	-1.018436928	2.025723024	1.458258019	11.10758492	8.60E-04	3.30E-03
XLOC_001842	249909875	249910066	1	ENSSSCT00000029379	ENSSSCG00000026830	ENSSSCG00000026830	-1.018066536	2.025203013	-0.092671576	6.790118897	9.17E-03	2.29E-02
XLOC_005338	84691732	84693756	1	ENSSSCT00000012756	ENSSSCG00000011652	STAG1	-1.017380668	2.024240446	5.048186375	21.17715736	4.19E-06	4.41E-05
XLOC_014419	121458137	121458546	1	ENSSSCT00000020277	ENSSSCG00000018682	snoU2-25	-1.016285113	2.02270386	-0.196224409	8.047862451	4.56E-03	1.29E-02
XLOC_006629	41433893	41435737	1	ENSSSCT00000010834	ENSSSCG00000009884	ENSSSCG00000009884	-1.016083294	2.022420923	3.693085953	21.51192739	3.52E-06	3.75E-05
XLOC_023765	199407	199529	1	ENSSSCT00000025349	ENSSSCG00000030695	ENSSSCG00000030695	-1.015971615	2.022264373	0.305632514	9.205824449	2.41E-03	7.67E-03
XLOC_011587	104720023	104720234	1	ENSSSCT00000015470	ENSSSCG00000014161	KIAA0825	-1.015513592	2.021622452	-0.175875517	7.108723013	7.67E-03	1.98E-02
XLOC_007146	18995367	18995545	1	ENSSSCT00000017094	ENSSSCG00000015694	ZRANB3	-1.015203977	2.021188641	3.032134939	17.79667418	2.46E-05	1.93E-04
XLOC_002522	27513283	27515895	1	ENSSSCT00000011941	ENSSSCG00000010911	ZNF281	-1.01429075	2.019909632	4.016030428	20.97778155	4.65E-06	4.81E-05
XLOC_005007	14120032	14120199	1	ENSSSCT00000012279	ENSSSCG00000011213	TOP2B	-1.01403365	2.0195497	7.556968914	19.32721946	1.10E-05	9.87E-05
XLOC_014027	51349865	51352654	1	ENSSSCT00000031219	ENSSSCG00000021184	OSGIN2	-1.013794105	2.019214402	3.453608076	13.8626708	1.97E-04	1.02E-03
XLOC_019232	2813115	2813432	1	ENSSSCT00000009529	ENSSSCG00000008710	JAKMIP1	-1.013747041	2.019148531	3.428268923	22.56205078	2.03E-06	2.34E-05
XLOC_011578	100651659	100652388	1	ENSSSCT00000015458	ENSSSCG00000014151	CETN3	-1.01335461	2.018599372	4.017313826	14.95481052	1.10E-04	6.37E-04
XLOC_007224	53252478	53252613	1	ENSSSCT00000017197	ENSSSCG00000015794	C4ORF47	-1.013325765	2.018559013	1.232394535	13.31964969	2.63E-04	1.28E-03
XLOC_004286	12058534	12058663	1	ENSSSCT00000026012	ENSSSCG00000026488	NP_001072140.1	-1.01114957	2.015516467	5.78170807	18.50139345	1.70E-05	1.43E-04
XLOC_014831	50595618	50595695	1	ENSSSCT00000000598	ENSSSCG00000000555	ITPR2	-1.010208976	2.014202839	4.576066521	21.87285967	2.91E-06	3.18E-05
XLOC_009843	8858098	8858247	1	ENSSSCT00000014282	ENSSSCG00000013066	INCENP	-1.009325162	2.012969289	5.617702435	20.67261038	5.45E-06	5.46E-05
XLOC_004630	97219128	97219265	1	ENSSSCT00000012806	ENSSSCG00000011698	GYG1	-1.006820993	2.009478293	5.492749728	21.79025153	3.04E-06	3.30E-05
XLOC_015617	91818173	91818525	1	ENSSSCT00000000979	ENSSSCG00000000895	SNRPF	-1.006648007	2.009237361	5.588220647	18.41451025	1.78E-05	1.48E-04
XLOC_015195	15408276	15408796	1	ENSSSCT00000000191	ENSSSCG00000000182	WNT10B	-1.006473444	2.008994262	-0.161405907	7.690361716	5.55E-03	1.52E-02
XLOC_019275	20646040	20646177	1	ENSSSCT00000028049	ENSSSCG00000027005	ENSSSCG00000027005	-1.00636516	2.008843479	2.513631136	18.02201736	2.18E-05	1.75E-04
XLOC_015834	38322998	38323046	1	ENSSSCT00000032250	ENSSSCG00000023878	C19orf40	-1.005438786	2.007553988	3.592683156	20.14984304	7.16E-06	6.88E-05
XLOC_013956	23059544	23061269	1	ENSSSCT00000006600	ENSSSCG00000006014	ENSSSCG00000006014	-1.005236208	2.007272115	7.820175003	18.35013384	1.84E-05	1.52E-04
XLOC_014942	71771559	71771583	1	ENSSSCT00000000829	ENSSSCG00000000765	IL17RA	-1.004815864	2.006687361	2.608099325	19.29501287	1.12E-05	1.00E-04
XLOC_008268	78027656	78027700	1	ENSSSCT00000026502	ENSSSCG00000028058	CCDC69	-1.004346063	2.006034006	5.538941442	25.37631926	4.72E-07	6.34E-06
XLOC_006250	106806211	106808058	1	ENSSSCT00000011415	ENSSSCG00000010430	CSTF2T	-1.003157201	2.004381603	4.041207855	23.13613465	1.51E-06	1.79E-05
XLOC_014909	66295034	66295116	1	ENSSSCT00000000744	ENSSSCG00000000683	CDCA3	-1.003072354	2.004263725	4.789441634	16.50713289	4.85E-05	3.31E-04
XLOC_014254	103572166	103572663	1	ENSSSCT00000023105	ENSSSCG00000029737	CKS1B	-1.002280383	2.003163782	4.963699709	20.36159145	6.41E-06	6.26E-05
XLOC_024254	97828399	97828466	1	ENSSSCT00000013690	ENSSSCG00000012521	GPRASP2	-1.001837868	2.002549449	3.016587236	16.7208601	4.33E-05	3.02E-04
XLOC_015997	48523114	48523157	1	ENSSSCT00000027942	ENSSSCG00000029371	C5AR1	-1.001693486	2.002349048	2.96702589	15.47441466	8.36E-05	5.13E-04
XLOC_013864	136913190	136913291	1	ENSSSCT00000025161	ENSSSCG00000027251	CDC7	-1.000818417	2.001134888	3.662981803	16.17134273	5.79E-05	3.82E-04
XLOC_002215	15003501	15003645	1	ENSSSCT00000027577	ENSSSCG00000026705	NVL	-1.000303625	2.000420958	2.228871657	15.78843087	7.08E-05	4.48E-04
XLOC_013440	61268304	61269567	1	ENSSSCT00000006749	ENSSSCG00000006155	ZBTB10	-1.000212013	2.000293934	3.691234057	14.52195447	1.39E-04	7.63E-04
XLOC_020890	6818049	6819600	1	ENSSSCT00000016142	ENSSSCG00000014791	ENSSSCG00000014791	-0.999624473	1.999479477	6.986131769	22.45997473	2.15E-06	2.45E-05
XLOC_018075	80848697	80848807	1	ENSSSCT00000002254	ENSSSCG00000002015	AP1G2	-0.999432122	1.999212909	5.495078798	25.08243082	5.49E-07	7.28E-06
XLOC_005454	124408222	124408308	1	ENSSSCT00000028290	ENSSSCG00000030612	ENSSSCG00000030612	-0.998787987	1.998320499	1.437973693	11.50473651	6.94E-04	2.78E-03
XLOC_017144	61659254	61659669	1	CUFF.354.2	NA	NPHP4	-0.997325909	1.996296357	2.509709119	13.68606065	2.16E-04	1.10E-03
XLOC_017772	27471073	27471398	1	ENSSSCT00000001549	ENSSSCG00000001413	BAT4	-0.99636339	1.994964936	5.81873554	28.68515413	8.52E-08	1.34E-06
XLOC_000323	124261171	124261386	1	ENSSSCT00000005061	ENSSSCG00000004582	ENSSSCG00000004582	-0.996139876	1.994655885	2.4214242	14.99914221	1.08E-04	6.27E-04
XLOC_010975	12129455	12131599	1	ENSSSCT00000027526	ENSSSCG00000027572	CNTF	-0.995917607	1.994348602	2.152315103	17.5305221	2.83E-05	2.15E-04
XLOC_023718	5779	5913	1	ENSSSCT00000028929	ENSSSCG00000022268	GIT2	-0.99557132	1.993869959	5.403602622	24.78851686	6.40E-07	8.33E-06
XLOC_012309	72860317	72860747	1	ENSSSCT00000028854	ENSSSCG00000022162	RAB11FIP5	-0.99503741	1.993132208	3.075431254	20.73410204	5.28E-06	5.32E-05
XLOC_024723	97042147	97043055	1	ENSSSCT00000013677	ENSSSCG00000012508	ARMCX6	-0.993071394	1.99041794	1.243587775	12.04627103	5.19E-04	2.20E-03
XLOC_017864	42238900	42239097	1	ENSSSCT00000001806	ENSSSCG00000001624	FRS3	-0.992195261	1.989209548	0.56265968	11.28285243	7.82E-04	3.05E-03
XLOC_000451	146348110	146348313	1	ENSSSCT00000030353	ENSSSCG00000027242	ENSSSCG00000027242	-0.991765869	1.988617584	1.72021211	15.63410301	7.69E-05	4.78E-04
XLOC_013011	71979980	71980143	1	ENSSSCT00000030073	ENSSSCG00000023444	ENSSSCG00000023444	-0.991093196	1.987690584	1.039692451	12.080607	5.09E-04	2.17E-03
XLOC_004580	82342695	82342836	1	ENSSSCT00000027958	ENSSSCG00000028203	ICA	-0.991062041	1.987647661	2.520142809	9.81592412	1.73E-03	5.83E-03
XLOC_007449	118492379	118492433	1	ENSSSCT00000022535	ENSSSCG00000028561	TP44	-0.990486089	1.986854311	1.969721732	12.67078412	3.71E-04	1.69E-03
XLOC_004211	55903975	55904114	1	ENSSSCT00000027166	ENSSSCG00000026818	CTC1	-0.989918197	1.986072375	4.033011072	23.18211384	1.47E-06	1.75E-05
XLOC_001991	292928142	292928244	1	ENSSSCT00000006059	ENSSSCG00000005509	ENSSSCG00000005509	-0.9897258	1.985807531	0.545728496	8.777871768	3.05E-03	9.30E-03
XLOC_000350	132090591	132090706	1	ENSSSCT00000005098	ENSSSCG00000004617	KIAA1370	-0.988935214	1.984719621	4.204995504	15.90504675	6.66E-05	4.26E-04
XLOC_008825	58355132	58355365	1	ENSSSCT00000008173	ENSSSCG00000007469	PTPN1	-0.987948401	1.983362523	6.293019789	24.07144547	9.28E-07	1.17E-05
XLOC_015517	68079112	68079251	1	ENSSSCT00000000785	ENSSSCG00000000722	RAD51AP1	-0.986635651	1.981558625	2.753428937	13.80860317	2.02E-04	1.04E-03
XLOC_001157	23480022	23481617	1	ENSSSCT00000004560	ENSSSCG00000004125	STX11	-0.986450121	1.981303814	3.023610309	20.41277859	6.24E-06	6.12E-05
XLOC_001340	86305689	86305883	1	ENSSSCT00000004857	ENSSSCG00000004394	RPF2	-0.986353609	1.981171275	3.447445258	17.22818631	3.31E-05	2.44E-04
XLOC_021911	63796	64833	1	CUFF.444.4	NA	TRPS1	-0.986295252	1.981091139	0.714606915	11.51491597	6.90E-04	2.77E-03
XLOC_003182	6079093	6079248	1	ENSSSCT00000018737	ENSSSCG00000017212	SUMO2	-0.98620119	1.980961978	7.38822757	20.47342524	6.05E-06	5.98E-05
XLOC_021562	3941	7148	1	ENSSSCT00000031051	ENSSSCG00000030011	ERI1	-0.985521302	1.980028645	3.98640719	17.61927283	2.70E-05	2.07E-04
XLOC_015002	86067273	86067332	1	ENSSSCT00000000939	ENSSSCG00000000860	NUP37	-0.98466948	1.978859906	2.72120653	13.80949909	2.02E-04	1.04E-03
XLOC_016200	61866278	61866421	1	ENSSSCT00000027513	ENSSSCG00000029499	KCNAB2	-0.984235611	1.978264883	3.654387382	18.76537123	1.48E-05	1.27E-04
XLOC_012243	59648030	59648078	1	ENSSSCT00000027145	ENSSSCG00000020750	ENSSSCG00000020750	-0.983839632	1.97772198	4.39976724	5.848465315	1.56E-02	3.56E-02
XLOC_002306	36654640	36654782	1	ENSSSCT00000012022	ENSSSCG00000010984	KIF24	-0.983803163	1.977671987	3.174327014	19.59222204	9.59E-06	8.85E-05
XLOC_008489	72026122	72027246	1	ENSSSCT00000018572	ENSSSCG00000017058	MED7	-0.982536705	1.975936665	4.392174031	17.96010962	2.26E-05	1.80E-04
XLOC_020456	67389926	67390129	1	ENSSSCT00000031872	ENSSSCG00000022192	NCAPD3	-0.982050895	1.975271405	4.182977395	24.47152407	7.54E-07	9.68E-06
XLOC_005753	216984861	216986278	1	ENSSSCT00000023021	ENSSSCG00000022246	ICOSLG	-0.982036863	1.975252193	5.447270553	17.52690501	2.83E-05	2.16E-04
XLOC_004198	55530186	55531964	1	ENSSSCT00000023461	ENSSSCG00000023166	ENSSSCG00000023166	-0.98130986	1.974257074	2.852247666	20.81053539	5.07E-06	5.15E-05
XLOC_002633	52805643	52805797	1	ENSSSCT00000012101	ENSSSCG00000011057	PRPF18	-0.980546955	1.973213352	2.572883525	9.846686362	1.70E-03	5.75E-03
XLOC_023208	13772	13894	1	ENSSSCT00000028846	ENSSSCG00000027702	ENSSSCG00000027702	-0.980089741	1.972588108	1.084534143	12.93502581	3.22E-04	1.51E-03
XLOC_000897	292587267	292587417	1	ENSSSCT00000030563	ENSSSCG00000028006	ENSSSCG00000028006	-0.979912865	1.972346281	-0.316534278	7.546791833	6.01E-03	1.62E-02
XLOC_018203	99860648	99860837	1	ENSSSCT00000002576	ENSSSCG00000002314	SMOC1	-0.979797011	1.9721879	1.827574648	16.01143719	6.30E-05	4.07E-04
XLOC_003990	36476301	36479190	1	ENSSSCT00000024586	ENSSSCG00000023727	TRIM37	-0.979466934	1.971736731	4.930754837	18.15875123	2.03E-05	1.65E-04
XLOC_017307	83031376	83034407	1	ENSSSCT00000023994	ENSSSCG00000021232	SYNC	-0.979456208	1.971722072	7.076850004	16.64523998	4.51E-05	3.13E-04
XLOC_016013	49246227	49246501	1	ENSSSCT00000003470	ENSSSCG00000003129	C19ORF68	-0.978481843	1.970390863	1.094574918	10.56000145	1.16E-03	4.20E-03
XLOC_011296	66776801	66778454	1	ENSSSCT00000014991	ENSSSCG00000029347	ZNF791	-0.978313617	1.970161118	0.327178638	8.859777869	2.92E-03	8.97E-03
XLOC_009068	44564890	44565151	1	ENSSSCT00000031797	ENSSSCG00000028378	ENSSSCG00000028378	-0.977663527	1.969273548	1.584653298	9.923109149	1.63E-03	5.55E-03
XLOC_008903	12084301	12085592	1	ENSSSCT00000022257	ENSSSCG00000023452	GINS4	-0.977294327	1.968769655	4.677397167	22.01238455	2.71E-06	2.99E-05
XLOC_018272	118337902	118338464	1	ENSSSCT00000002701	ENSSSCG00000002431	TDP1	-0.976821338	1.968124298	2.808681095	18.40826179	1.78E-05	1.49E-04
XLOC_018112	83173012	83173292	1	ENSSSCT00000031400	ENSSSCG00000022900	SUPT16H	-0.976745152	1.968020368	7.073381874	21.3342889	3.86E-06	4.09E-05
XLOC_002103	306794635	306796074	1	ENSSSCT00000006304	ENSSSCG00000005733	TSC1	-0.976118427	1.96716562	4.7721526	24.52530018	7.33E-07	9.45E-06
XLOC_012303	72437844	72438003	1	ENSSSCT00000009086	ENSSSCG00000008297	TPRKB	-0.976079082	1.967111973	3.754317148	19.2116063	1.17E-05	1.04E-04
XLOC_000946	299771698	299771885	1	ENSSSCT00000006160	ENSSSCG00000005602	GAPVD1	-0.975951162	1.966937563	5.778569733	26.49103852	2.65E-07	3.79E-06
XLOC_011979	17807472	17807929	1	ENSSSCT00000008517	ENSSSCG00000007770	ORAI3	-0.975444372	1.966246738	4.968114846	24.97158376	5.82E-07	7.65E-06
XLOC_021878	54452	54865	1	ENSSSCT00000024895	ENSSSCG00000022846	SLC4A3	-0.974306059	1.964695945	1.749886615	16.74102828	4.28E-05	3.00E-04
XLOC_003829	19339643	19339743	1	ENSSSCT00000018903	ENSSSCG00000017364	C17orf53	-0.973315616	1.963347599	1.562892824	15.21214127	9.61E-05	5.74E-04
XLOC_011735	151055280	151055969	1	ENSSSCT00000015739	ENSSSCG00000014401	NR3C1	-0.971378171	1.960712722	4.940089262	16.45703485	4.98E-05	3.38E-04
XLOC_003390	26640169	26640239	1	ENSSSCT00000022259	ENSSSCG00000028962	ENSSSCG00000028962	-0.971372838	1.960705474	5.412497798	20.92672019	4.77E-06	4.89E-05
XLOC_002732	7396534	7397236	1	ENSSSCT00000010225	ENSSSCG00000009331	C13ORF33	-0.971048143	1.960264245	1.786578822	12.0893756	5.07E-04	2.16E-03
XLOC_008575	15920503	15920554	1	ENSSSCT00000007716	ENSSSCG00000007047	MCM8	-0.97101638	1.960221086	3.64544985	20.93073672	4.76E-06	4.89E-05
XLOC_006306	118065019	118068750	1	ENSSSCT00000011503	ENSSSCG00000010513	C10ORF12	-0.970904558	1.960069157	0.613743125	10.35675626	1.29E-03	4.58E-03
XLOC_016493	112261416	112261616	1	ENSSSCT00000031519	ENSSSCG00000030002	ENSSSCG00000030002	-0.970358708	1.959327697	4.871471853	16.9255868	3.89E-05	2.77E-04
XLOC_013276	378264	378347	1	CUFF.289.3	NA	ENSSSCG00000025736	-0.969966574	1.958795211	4.810946879	17.36735761	3.08E-05	2.31E-04
XLOC_001690	188117269	188117340	1	ENSSSCT00000005491	ENSSSCG00000004979	MYO9A	-0.969720646	1.958461335	1.211927353	10.45947912	1.22E-03	4.38E-03
XLOC_017047	52305981	52306281	1	ENSSSCT00000023798	ENSSSCG00000027839	ENSSSCG00000027839	-0.969325846	1.957925467	-0.007183885	8.154855484	4.29E-03	1.23E-02
XLOC_020225	22528339	22528417	1	ENSSSCT00000016273	ENSSSCG00000014917	CCDC81	-0.968547127	1.956868928	2.705211036	16.04402099	6.19E-05	4.02E-04
XLOC_024012	22244236	22244337	1	ENSSSCT00000013328	ENSSSCG00000012184	ENSSSCG00000012184	-0.968529166	1.956844567	-0.138537307	7.27992432	6.97E-03	1.83E-02
XLOC_019377	58971511	58972428	1	CUFF.409.3	NA	REST	-0.968327454	1.956570987	5.141468465	19.46298506	1.03E-05	9.30E-05
XLOC_013991	37743464	37745646	1	ENSSSCT00000023965	ENSSSCG00000022479	ENSSSCG00000022479	-0.967659258	1.955664995	6.534046613	20.15366588	7.15E-06	6.87E-05
XLOC_022654	42033	43457	1	ENSSSCT00000030187	ENSSSCG00000028057	ENSSSCG00000028057	-0.966535894	1.954142797	0.984441231	11.18519891	8.25E-04	3.19E-03
XLOC_005360	91282140	91282752	1	ENSSSCT00000012791	ENSSSCG00000011683	PCOLCE2	-0.965614728	1.952895468	2.292685944	7.455663892	6.32E-03	1.69E-02
XLOC_024332	116341278	116341421	1	ENSSSCT00000013823	ENSSSCG00000012642	STAG2	-0.965376452	1.952572954	6.936309506	16.12317482	5.94E-05	3.90E-04
XLOC_002088	303945075	303947980	1	ENSSSCT00000006256	ENSSSCG00000005689	FNBP1	-0.964072953	1.950809568	6.53572878	19.6976974	9.07E-06	8.45E-05
XLOC_015398	43253069	43255756	1	ENSSSCT00000000565	ENSSSCG00000000523	BBS10	-0.964070793	1.950806646	2.12967407	12.3946042	4.31E-04	1.91E-03
XLOC_023647	8907	9217	1	ENSSSCT00000028991	ENSSSCG00000022690	ENSSSCG00000022690	-0.963697415	1.950301832	1.218672763	11.70749372	6.22E-04	2.54E-03
XLOC_020972	22589630	22589869	1	ENSSSCT00000016275	ENSSSCG00000014919	ME3	-0.962998794	1.949357632	3.640134499	17.51106101	2.86E-05	2.17E-04
XLOC_018647	36220748	36221371	1	ENSSSCT00000001713	ENSSSCG00000001538	DEF6	-0.962728608	1.948992593	4.746374974	20.74378255	5.25E-06	5.30E-05
XLOC_022007	100224	100268	1	CUFF.449.3	NA	SGSM2	-0.962413375	1.94856678	4.403755682	22.93327236	1.68E-06	1.97E-05
XLOC_011086	30415041	30415169	1	ENSSSCT00000028040	ENSSSCG00000024894	ENSSSCG00000024894	-0.961470269	1.947293396	0.57784278	8.92814705	2.81E-03	8.70E-03
XLOC_007358	92417764	92417835	1	ENSSSCT00000017409	ENSSSCG00000015988	HNRNPA3	-0.96071009	1.946267606	8.475255009	15.66615524	7.56E-05	4.72E-04
XLOC_020729	144585672	144585877	1	ENSSSCT00000016997	ENSSSCG00000015604	NEK2	-0.960294335	1.945706813	5.093457179	16.98418428	3.77E-05	2.69E-04
XLOC_003671	62165538	62165808	1	ENSSSCT00000019626	ENSSSCG00000018031	ZNF287	-0.95883958	1.943745829	2.634758207	17.96739445	2.25E-05	1.80E-04
XLOC_000590	199852535	199852633	1	ENSSSCT00000005520	ENSSSCG00000005004	LRR1	-0.958651131	1.943491949	2.987942756	15.81388447	6.99E-05	4.44E-04
XLOC_015862	40544594	40544663	1	ENSSSCT00000003211	ENSSSCG00000002906	ETV2	-0.958515891	1.943309772	-0.035220287	8.528965272	3.50E-03	1.04E-02
XLOC_012396	101017493	101017567	1	ENSSSCT00000009247	ENSSSCG00000008445	SRBD1	-0.957936305	1.942529226	3.66187696	14.88737518	1.14E-04	6.53E-04
XLOC_017419	109214946	109217113	1	ENSSSCT00000004133	ENSSSCG00000003733	KLHL14	-0.957629584	1.942116283	-0.418517085	5.61647713	1.78E-02	3.98E-02
XLOC_019533	120250583	120251332	1	ENSSSCT00000010001	ENSSSCG00000009133	ENSSSCG00000009133	-0.957432792	1.941851386	2.327549612	11.7530934	6.07E-04	2.49E-03
XLOC_006719	53349978	53350837	1	ENSSSCT00000011032	ENSSSCG00000010071	MMP11	-0.956713479	1.940883439	5.924333256	20.7460604	5.24E-06	5.30E-05
XLOC_019645	527204	527281	1	ENSSSCT00000009501	ENSSSCG00000008684	POLN	-0.956698334	1.940863065	-0.399689949	7.238275024	7.14E-03	1.87E-02
XLOC_007262	65785414	65785539	1	ENSSSCT00000031396	ENSSSCG00000029138	ENSSSCG00000029138	-0.956486886	1.940578624	0.964713787	6.385815191	1.15E-02	2.75E-02
XLOC_021883	3376	3407	1	ENSSSCT00000022940	ENSSSCG00000029614	ENSSSCG00000029614	-0.956468302	1.940553627	0.508805589	8.463738931	3.62E-03	1.07E-02
XLOC_016516	125463272	125463526	1	CUFF.366.3	NA	FUBP1	-0.95630933	1.940339807	6.127477201	20.44231203	6.15E-06	6.06E-05
XLOC_008844	64644553	64644962	1	ENSSSCT00000008210	ENSSSCG00000007500	ENSSSCG00000007500	-0.955895532	1.939783352	0.508586404	7.181410742	7.37E-03	1.91E-02
XLOC_019641	321600	322513	1	ENSSSCT00000009493	ENSSSCG00000008676	SLBP	-0.955683019	1.939497638	6.871894281	23.52959757	1.23E-06	1.50E-05
XLOC_015560	79736661	79739407	1	CUFF.328.4	NA	SCAF11	-0.955447304	1.939180779	7.046411807	16.94341693	3.85E-05	2.75E-04
XLOC_013070	84138133	84139310	1	ENSSSCT00000031751	ENSSSCG00000028100	XPO1	-0.954567151	1.937998093	3.269408901	15.9559811	6.48E-05	4.17E-04
XLOC_020892	6873379	6873499	1	ENSSSCT00000032470	ENSSSCG00000029139	RRM1	-0.954417703	1.937797347	3.523070579	15.22205399	9.56E-05	5.72E-04
XLOC_021717	19279	19644	1	ENSSSCT00000022635	ENSSSCG00000026748	PLK1	-0.954355498	1.937713797	5.458939669	16.72395252	4.32E-05	3.02E-04
XLOC_006638	42531334	42531491	1	ENSSSCT00000010845	ENSSSCG00000009895	ENSSSCG00000009895	-0.953467973	1.936522109	-0.063382866	7.493305675	6.19E-03	1.66E-02
XLOC_021012	37620069	37622680	1	ENSSSCT00000016352	ENSSSCG00000014989	DCUN1D5	-0.953388427	1.936415339	5.082373591	18.19564842	1.99E-05	1.62E-04
XLOC_020985	29688042	29689224	1	ENSSSCT00000016304	ENSSSCG00000014946	KIAA1731	-0.952753332	1.935563089	5.787394234	18.50378758	1.70E-05	1.43E-04
XLOC_008656	37441073	37441126	1	ENSSSCT00000029302	ENSSSCG00000027676	ORF	-0.951914813	1.934438433	6.02818059	22.35378418	2.27E-06	2.55E-05
XLOC_011691	145988074	145988650	1	ENSSSCT00000015655	ENSSSCG00000014329	CDC25C	-0.949569935	1.931296856	3.87253045	18.15120834	2.04E-05	1.65E-04
XLOC_005889	31250592	31250914	1	ENSSSCT00000010718	ENSSSCG00000009776	SBNO1	-0.949260219	1.930882291	4.778524039	18.60487393	1.61E-05	1.36E-04
XLOC_023073	14552	14932	1	ENSSSCT00000025750	ENSSSCG00000029995	ENSSSCG00000029995	-0.949092759	1.930658179	3.113995488	15.53937699	8.08E-05	4.99E-04
XLOC_022449	1202	1471	1	ENSSSCT00000028943	ENSSSCG00000029531	ENSSSCG00000029531	-0.948172577	1.929427155	3.019481811	11.24294906	7.99E-04	3.11E-03
XLOC_011715	148291970	148293201	1	ENSSSCT00000015699	ENSSSCG00000014369	CD14	-0.948157115	1.929406477	2.855311473	19.17219968	1.19E-05	1.06E-04
XLOC_008748	46592113	46592217	1	ENSSSCT00000031001	ENSSSCG00000023522	TGM2	-0.947828231	1.92896669	5.399103048	19.51108747	1.00E-05	9.14E-05
XLOC_012970	61762318	61762625	1	ENSSSCT00000009009	ENSSSCG00000008227	ST3GAL5	-0.947677301	1.928764899	1.562970748	13.36508182	2.56E-04	1.26E-03
XLOC_013051	77408777	77410502	1	ENSSSCT00000009142	ENSSSCG00000008348	ENSSSCG00000008348	-0.947244986	1.928187016	4.253824042	19.90524837	8.14E-06	7.70E-05
XLOC_006242	99990237	99990363	1	ENSSSCT00000011398	ENSSSCG00000010414	CXCL12	-0.947054282	1.927932153	4.800826645	15.26308464	9.35E-05	5.62E-04
XLOC_009106	52872154	52872441	1	ENSSSCT00000008084	ENSSSCG00000007386	STK4	-0.94701459	1.927879112	2.81472873	16.00353059	6.32E-05	4.09E-04
XLOC_020490	73508690	73509145	1	ENSSSCT00000017044	ENSSSCG00000015647	RASSF5	-0.945667398	1.926079694	5.246788812	24.02987181	9.49E-07	1.19E-05
XLOC_021160	61816053	61816225	1	ENSSSCT00000025369	ENSSSCG00000024457	ENSSSCG00000024457	-0.945545795	1.925917355	1.035780967	12.18292029	4.82E-04	2.08E-03
XLOC_018551	27272029	27272269	1	ENSSSCT00000001515	ENSSSCG00000001392	TCF19	-0.945541157	1.925911163	4.577271968	20.18448996	7.03E-06	6.78E-05
XLOC_003621	54916989	54919775	1	ENSSSCT00000029870	ENSSSCG00000028073	KCTD11	-0.94503408	1.925234364	4.512476396	23.46252269	1.27E-06	1.54E-05
XLOC_011055	18654863	18655551	1	ENSSSCT00000014500	ENSSSCG00000013276	PRDM11	-0.944495612	1.924515929	0.106773531	8.041645792	4.57E-03	1.29E-02
XLOC_010646	147317594	147319002	1	ENSSSCT00000015686	ENSSSCG00000014357	CXXC5	-0.943981796	1.923830634	5.114622788	17.33883904	3.13E-05	2.33E-04
XLOC_015333	23735545	23735754	1	ENSSSCT00000000442	ENSSSCG00000000408	PRIM1	-0.943764309	1.923540637	2.578350858	13.30714714	2.64E-04	1.29E-03
XLOC_012231	57688479	57688640	1	ENSSSCT00000008964	ENSSSCG00000008185	MITD1	-0.943762164	1.923537778	2.704164861	12.37770052	4.34E-04	1.92E-03
XLOC_001013	306897871	306897976	1	ENSSSCT00000006306	ENSSSCG00000005735	ENSSSCG00000005735	-0.943580554	1.923295653	-0.390699082	5.453242439	1.95E-02	4.29E-02
XLOC_022027	46671	46812	1	CUFF.450.2	NA	ZNF684	-0.943418829	1.923080066	1.105379624	10.83323169	9.97E-04	3.73E-03
XLOC_004802	145971197	145971747	1	ENSSSCT00000029688	ENSSSCG00000025349	CCDC14	-0.942974905	1.922488416	3.190222598	15.73463518	7.29E-05	4.58E-04
XLOC_022546	44530	44589	1	CUFF.465.2	NA	ENSSSCG00000022378	-0.942964845	1.92247501	-0.207404893	8.115233912	4.39E-03	1.25E-02
XLOC_006039	52287691	52287736	1	ENSSSCT00000011001	ENSSSCG00000023089	ENSSSCG00000023089	-0.942588199	1.921973173	8.537262724	6.157189565	1.31E-02	3.07E-02
XLOC_021916	60368	60512	1	ENSSSCT00000030415	ENSSSCG00000025422	PRPF3	-0.942119798	1.921349266	3.202296037	18.91892666	1.36E-05	1.18E-04
XLOC_018406	12191535	12191836	1	ENSSSCT00000001157	ENSSSCG00000001062	DTNBP1	-0.942115138	1.921343059	4.013718521	21.36701013	3.79E-06	4.03E-05
XLOC_021721	7293	7420	1	ENSSSCT00000025441	ENSSSCG00000028029	TAF15	-0.940254801	1.918867109	3.981503017	13.65614168	2.20E-04	1.11E-03
XLOC_012301	72058339	72058498	1	ENSSSCT00000009078	ENSSSCG00000008289	MTHFD2	-0.939698312	1.918127089	2.320895106	12.79466356	3.48E-04	1.60E-03
XLOC_014726	23800885	23801069	1	ENSSSCT00000026608	ENSSSCG00000026055	PRIM1	-0.939478892	1.917835383	3.830619255	14.58894897	1.34E-04	7.44E-04
XLOC_003424	35280155	35280438	1	ENSSSCT00000019188	ENSSSCG00000017626	SRSF1	-0.939149618	1.917397715	8.414975723	17.4250942	2.99E-05	2.25E-04
XLOC_006037	52258926	52259009	1	ENSSSCT00000010999	ENSSSCG00000010041	ENSSSCG00000010041	-0.938984863	1.917178762	10.65063178	7.05347896	7.91E-03	2.03E-02
XLOC_011348	70224637	70225407	1	ENSSSCT00000014884	ENSSSCG00000013629	SMARCA4	-0.938799521	1.916932478	6.959674263	25.38154214	4.70E-07	6.33E-06
XLOC_022924	3556	3628	1	ENSSSCT00000001460	ENSSSCG00000001344	ENSSSCG00000001344	-0.93849457	1.916527328	3.208362429	16.41399504	5.09E-05	3.44E-04
XLOC_018788	59865168	59865244	1	ENSSSCT00000002060	ENSSSCG00000001838	POLG	-0.93813855	1.916054437	6.963805031	23.16783208	1.48E-06	1.76E-05
XLOC_002161	314112197	314113599	1	ENSSSCT00000006424	ENSSSCG00000005845	C9ORF167	-0.937724616	1.915504766	4.242934457	12.99462335	3.12E-04	1.47E-03
XLOC_021994	27856	27930	1	CUFF.447.3	NA	ENSSSCG00000028700	-0.937448585	1.915138308	2.440202997	13.09802789	2.96E-04	1.41E-03
XLOC_001160	23827961	23828060	1	ENSSSCT00000032406	ENSSSCG00000026897	ENSSSCG00000026897	-0.93676928	1.914236762	2.0355763	13.50414498	2.38E-04	1.19E-03
XLOC_009168	64066444	64067228	1	ENSSSCT00000008202	ENSSSCG00000007493	AURKA	-0.93513197	1.912065533	5.597049673	15.08734707	1.03E-04	6.05E-04
XLOC_022594	6123	6170	1	ENSSSCT00000023814	ENSSSCG00000023690	PTMA	-0.93395832	1.910510677	7.396853217	16.0908694	6.04E-05	3.94E-04
XLOC_000300	118044144	118044312	1	ENSSSCT00000030481	ENSSSCG00000020916	ENSSSCG00000020916	-0.933568974	1.909995149	0.780074434	10.48913889	1.20E-03	4.33E-03
XLOC_024502	21520481	21521590	1	ENSSSCT00000024155	ENSSSCG00000027652	KLHL15	-0.933127561	1.909410848	2.211154468	15.4148636	8.63E-05	5.26E-04
XLOC_010421	80296800	80296874	1	ENSSSCT00000015309	ENSSSCG00000014015	C5ORF45	-0.932912559	1.909126313	2.989593958	17.12177667	3.51E-05	2.55E-04
XLOC_016773	25467989	25469473	1	ENSSSCT00000030108	ENSSSCG00000024253	ENSSSCG00000024253	-0.932859496	1.909056097	6.474914362	21.41000559	3.71E-06	3.94E-05
XLOC_006724	53684722	53684896	1	ENSSSCT00000011045	ENSSSCG00000010084	ENSSSCG00000010084	-0.932382525	1.908425046	0.317019787	9.241905588	2.37E-03	7.55E-03
XLOC_005346	86756009	86756542	1	ENSSSCT00000023265	ENSSSCG00000026746	CEP70	-0.932327243	1.908351919	4.139127713	14.4107225	1.47E-04	8.01E-04
XLOC_003421	34090057	34090294	1	ENSSSCT00000019177	ENSSSCG00000017615	DGKE	-0.932315124	1.908335889	0.859941887	7.641955486	5.70E-03	1.55E-02
XLOC_001710	199881762	199881780	1	ENSSSCT00000005524	ENSSSCG00000005008	POLE2	-0.932250919	1.908250963	3.249945693	13.97171727	1.86E-04	9.69E-04
XLOC_022064	23833	24630	1	ENSSSCT00000028942	ENSSSCG00000025883	RPL37	-0.931610929	1.907404637	9.276038972	16.12735204	5.92E-05	3.89E-04
XLOC_008580	17683081	17683527	1	ENSSSCT00000027232	ENSSSCG00000025527	FABP3	-0.931413525	1.907143664	1.878097551	8.996062069	2.71E-03	8.43E-03
XLOC_006302	117246696	117251171	1	ENSSSCT00000011492	ENSSSCG00000010503	ZNF518B	-0.930553497	1.906007104	3.686821789	15.71527751	7.36E-05	4.62E-04
XLOC_014377	116854619	116856199	1	ENSSSCT00000007407	ENSSSCG00000006761	DCLRE1B	-0.929691824	1.904869051	2.297628089	15.07029117	1.04E-04	6.09E-04
XLOC_018954	83479683	83480481	1	ENSSSCT00000002390	ENSSSCG00000002137	APEX1	-0.929670081	1.904840343	6.005011959	20.71023585	5.34E-06	5.38E-05
XLOC_011689	145910226	145911463	1	ENSSSCT00000015651	ENSSSCG00000014325	CDC23	-0.929526935	1.904651351	4.301389841	21.2791894	3.97E-06	4.19E-05
XLOC_017452	126692076	126694339	1	ENSSSCT00000028573	ENSSSCG00000024494	ENSSSCG00000024494	-0.929215828	1.904240671	0.186872306	6.950721519	8.38E-03	2.13E-02
XLOC_000639	210846415	210846566	1	ENSSSCT00000005610	ENSSSCG00000005090	MAT1	-0.928477984	1.903267026	2.503393472	8.530723339	3.49E-03	1.04E-02
XLOC_012080	38927264	38927303	1	ENSSSCT00000008705	ENSSSCG00000007943	NMRAL1	-0.928434371	1.903209491	3.660117651	16.48752005	4.90E-05	3.34E-04
XLOC_022958	11611	11630	1	ENSSSCT00000030180	ENSSSCG00000024137	MEAF1	-0.92817489	1.902867212	2.120973994	12.55620718	3.95E-04	1.77E-03
XLOC_023244	2	91	1	ENSSSCT00000026454	ENSSSCG00000021595	RRAD	-0.927910341	1.902518313	0.508257445	10.70242941	1.07E-03	3.94E-03
XLOC_019069	109749347	109749551	1	ENSSSCT00000002679	ENSSSCG00000002410	CEP128	-0.926843123	1.901111466	1.371550707	11.33153058	7.62E-04	2.99E-03
XLOC_008053	153122064	153123417	1	ENSSSCT00000029503	ENSSSCG00000023889	POLH	-0.925733779	1.89965019	1.270630816	10.57062082	1.15E-03	4.18E-03
XLOC_024682	70390623	70394344	1	ENSSSCT00000013595	ENSSSCG00000012434	ENSSSCG00000012434	-0.924808612	1.898432379	4.715615346	12.74157529	3.58E-04	1.64E-03
XLOC_014229	102507766	102508037	1	ENSSSCT00000007111	ENSSSCG00000006492	BGLAP	-0.924645104	1.898217232	0.735917078	10.4019498	1.26E-03	4.49E-03
XLOC_010840	5437528	5437674	1	ENSSSCT00000024354	ENSSSCG00000027377	BANF1	-0.924290042	1.89775012	4.434175701	13.82324439	2.01E-04	1.04E-03
XLOC_022471	10961	11124	1	ENSSSCT00000025056	ENSSSCG00000026887	ENSSSCG00000026887	-0.924235966	1.897678988	1.005607179	9.913508837	1.64E-03	5.58E-03
XLOC_014845	55229615	55229699	1	ENSSSCT00000000624	ENSSSCG00000000580	RECQL	-0.923380876	1.896554561	4.232419201	14.68417445	1.27E-04	7.14E-04
XLOC_011216	59946794	59947239	1	ENSSSCT00000015154	ENSSSCG00000013871	HAUS8	-0.923019472	1.896079521	3.226584293	19.49792574	1.01E-05	9.19E-05
XLOC_000253	96888321	96888578	1	ENSSSCT00000028339	ENSSSCG00000028080	ELOVL4	-0.922910029	1.89593569	1.142824541	10.07053816	1.51E-03	5.20E-03
XLOC_021029	40746503	40746744	1	ENSSSCT00000028051	ENSSSCG00000025606	ATM	-0.921769897	1.894437963	2.07198232	9.445274537	2.12E-03	6.88E-03
XLOC_005374	97254692	97256855	1	ENSSSCT00000023239	ENSSSCG00000025293	HLTF	-0.921500565	1.89408433	4.432088868	12.29635824	4.54E-04	1.97E-03
XLOC_021223	78583165	78583193	1	ENSSSCT00000016682	ENSSSCG00000015309	MTERF	-0.921459288	1.894030139	2.964303395	14.329801	1.53E-04	8.28E-04
XLOC_018006	63491454	63491582	1	ENSSSCT00000002135	ENSSSCG00000001906	CYP1A1	-0.921285795	1.893802383	5.339416568	5.503626425	1.90E-02	4.19E-02
XLOC_011040	16566180	16566579	1	ENSSSCT00000014463	ENSSSCG00000013243	DDB2	-0.921008673	1.893438645	3.45334962	19.99136772	7.78E-06	7.39E-05
XLOC_009571	20747732	20749115	1	ENSSSCT00000018043	ENSSSCG00000016573	IRF5	-0.92058245	1.89287934	4.979486299	16.83527078	4.08E-05	2.88E-04
XLOC_001755	211196363	211197131	1	ENSSSCT00000027040	ENSSSCG00000024529	TRMT5	-0.920178158	1.892348965	3.888455233	15.0540388	1.04E-04	6.13E-04
XLOC_012299	71982459	71982574	1	ENSSSCT00000009079	ENSSSCG00000008290	MOB1A	-0.919140187	1.890987972	3.812842879	11.17590881	8.29E-04	3.21E-03
XLOC_011997	18629035	18629186	1	ENSSSCT00000028946	ENSSSCG00000022075	KCTD13	-0.919136889	1.89098365	3.373063943	15.71463652	7.37E-05	4.62E-04
XLOC_005210	44581185	44581619	1	ENSSSCT00000012564	ENSSSCG00000011482	C3orf67	-0.919092321	1.890925234	1.743382042	14.12881689	1.71E-04	9.03E-04
XLOC_003995	37044932	37044997	1	ENSSSCT00000026532	ENSSSCG00000024145	PRR11	-0.918957731	1.890748836	2.714055166	13.02690796	3.07E-04	1.45E-03
XLOC_002675	71153909	71154352	1	ENSSSCT00000029511	ENSSSCG00000022849	IL2RA	-0.917989654	1.889480531	0.904456606	9.008410619	2.69E-03	8.39E-03
XLOC_016362	80024322	80024394	1	ENSSSCT00000003985	ENSSSCG00000003590	PTPRU	-0.917508513	1.888850492	1.448663356	11.90513715	5.60E-04	2.33E-03
XLOC_003267	19265064	19265432	1	ENSSSCT00000018898	ENSSSCG00000017359	RUNDC3A	-0.917422301	1.888737622	0.968579294	11.50735529	6.93E-04	2.77E-03
XLOC_016582	148389673	148389702	1	ENSSSCT00000004284	ENSSSCG00000003872	EPS15	-0.916941184	1.888107862	6.994353843	17.06466627	3.61E-05	2.61E-04
XLOC_019797	55108280	55109124	1	ENSSSCT00000009730	ENSSSCG00000008887	NAF1	-0.916030815	1.886916804	4.193696438	15.57474748	7.93E-05	4.91E-04
XLOC_006499	7872814	7872879	1	CUFF.127.2	NA	ENSSSCG00000025094	-0.914406061	1.884792967	1.028568067	9.554038469	2.00E-03	6.53E-03
XLOC_022613	10877	10958	1	ENSSSCT00000003204	ENSSSCG00000002900	C19ORF55	-0.914276738	1.884624022	1.568441027	12.44462855	4.19E-04	1.86E-03
XLOC_006129	66203097	66203268	1	ENSSSCT00000011166	ENSSSCG00000010200	CSGALNACT2	-0.914049782	1.884327567	5.080364754	14.31949199	1.54E-04	8.32E-04
XLOC_003593	53661077	53661334	1	ENSSSCT00000019473	ENSSSCG00000017895	RABEP1	-0.911300439	1.880740026	3.900290012	16.77377028	4.21E-05	2.96E-04
XLOC_004546	76112280	76112311	1	ENSSSCT00000012685	ENSSSCG00000011589	IFT122	-0.91107848	1.880450695	3.07252183	14.7569056	1.22E-04	6.93E-04
XLOC_003851	20482054	20482621	1	ENSSSCT00000018939	ENSSSCG00000017399	HSD17B1	-0.911019335	1.880373606	2.270289379	14.64838614	1.30E-04	7.25E-04
XLOC_001990	292888635	292892176	1	ENSSSCT00000029304	ENSSSCG00000021318	FBXW2	-0.911005569	1.880355663	5.738128828	15.73751539	7.28E-05	4.58E-04
XLOC_003408	27594683	27595489	1	ENSSSCT00000019154	ENSSSCG00000017593	UTP18	-0.910218679	1.87933034	4.529343773	17.01568258	3.71E-05	2.67E-04
XLOC_004417	35891302	35891593	1	ENSSSCT00000012477	ENSSSCG00000011399	GBI1	-0.909772437	1.878749131	7.741773163	24.0975275	9.16E-07	1.15E-05
XLOC_009048	42529677	42530906	1	ENSSSCT00000024734	ENSSSCG00000025566	EIF2S2	-0.909730361	1.878694339	2.157100423	8.990236998	2.71E-03	8.45E-03
XLOC_005297	78944341	78948481	1	ENSSSCT00000031104	ENSSSCG00000027812	IQSEC1	-0.909667547	1.878612543	5.42336131	21.56160286	3.43E-06	3.66E-05
XLOC_006024	50669019	50669728	1	ENSSSCT00000010972	ENSSSCG00000010015	OSBP2	-0.90954292	1.878450267	1.123354747	6.369130182	1.16E-02	2.78E-02
XLOC_016168	58011619	58011766	1	ENSSSCT00000003698	ENSSSCG00000003331	TNFRSF4	-0.909362778	1.878215728	1.861811959	9.770595896	1.77E-03	5.95E-03
XLOC_002184	135679	135699	1	ENSSSCT00000011814	ENSSSCG00000010798	GGA2	-0.90915651	1.877947212	5.713439184	23.23741941	1.43E-06	1.71E-05
XLOC_014986	82894882	82895100	1	ENSSSCT00000000912	ENSSSCG00000000839	ALDH1L2	-0.909028746	1.877780909	4.870204084	14.04461151	1.79E-04	9.38E-04
XLOC_024373	127896483	127896604	1	ENSSSCT00000013889	ENSSSCG00000012703	RBMX	-0.908259887	1.876780445	7.335897057	19.99894301	7.75E-06	7.37E-05
XLOC_002948	6760617	6762124	1	ENSSSCT00000010220	ENSSSCG00000009326	KATNAL1	-0.908007597	1.876452274	2.082631261	11.70980832	6.22E-04	2.53E-03
XLOC_001009	306637564	306637673	1	ENSSSCT00000024839	ENSSSCG00000023474	ENSSSCG00000023474	-0.907841508	1.876236262	0.343414179	8.22273014	4.14E-03	1.19E-02
XLOC_011485	79541538	79541751	1	ENSSSCT00000023186	ENSSSCG00000029489	ENSSSCG00000029489	-0.905191081	1.872792524	-0.332603344	5.594214799	1.80E-02	4.02E-02
XLOC_009560	19652262	19653691	1	ENSSSCT00000018033	ENSSSCG00000016563	TMEM209	-0.905136566	1.872721759	3.987628794	13.62188681	2.24E-04	1.13E-03
XLOC_004787	143647198	143647378	1	CUFF.113.3	NA	TNK2	-0.904679205	1.872128166	4.850759365	21.10705085	4.34E-06	4.55E-05
XLOC_018495	25156359	25156597	1	ENSSSCT00000001359	ENSSSCG00000001245	ZNRD1	-0.904334223	1.871680549	2.884069523	14.54845741	1.37E-04	7.55E-04
XLOC_006917	97564667	97565877	1	ENSSSCT00000011372	ENSSSCG00000010388	C10ORF128	-0.904155453	1.871448637	3.383263185	16.92274438	3.89E-05	2.77E-04
XLOC_023549	48461	48569	1	ENSSSCT00000025037	ENSSSCG00000025851	RBBP8	-0.903422821	1.870498516	3.57295151	15.91828674	6.61E-05	4.24E-04
XLOC_012885	45106277	45106440	1	ENSSSCT00000008859	ENSSSCG00000028738	ENSSSCG00000028738	-0.903082029	1.870056721	1.122700988	12.30175053	4.53E-04	1.97E-03
XLOC_021198	72566746	72566844	1	ENSSSCT00000028838	ENSSSCG00000025182	ELK4	-0.903031794	1.869991606	0.879049578	8.627450429	3.31E-03	9.93E-03
XLOC_022413	8417	8567	1	ENSSSCT00000027263	ENSSSCG00000022916	EVL	-0.902703559	1.869566203	3.288459008	15.47493343	8.36E-05	5.13E-04
XLOC_010359	76286848	76286997	1	ENSSSCT00000024529	ENSSSCG00000023175	ENSSSCG00000023175	-0.90249508	1.869296058	-0.150448449	5.698981327	1.70E-02	3.82E-02
XLOC_007555	145939849	145940035	1	ENSSSCT00000017723	ENSSSCG00000016275	NCL	-0.901862626	1.868476769	7.260630141	17.97366646	2.24E-05	1.79E-04
XLOC_006287	115287649	115288851	1	ENSSSCT00000011471	ENSSSCG00000010483	PLCE1	-0.901603988	1.868141829	2.459802213	14.53406191	1.38E-04	7.59E-04
XLOC_009591	26651197	26651543	1	ENSSSCT00000018088	ENSSSCG00000016614	PTPRZ1	-0.900980948	1.86733523	0.995665048	9.164790981	2.47E-03	7.81E-03
XLOC_017393	99282273	99283932	1	ENSSSCT00000004100	ENSSSCG00000003701	SNRPD1	-0.900528121	1.866749211	6.289157587	15.0210776	1.06E-04	6.22E-04
XLOC_007446	117869022	117869099	1	ENSSSCT00000017548	ENSSSCG00000016117	ALS2CR8	-0.899994446	1.866058799	3.354891861	12.68053554	3.69E-04	1.68E-03
XLOC_009751	3944557	3944885	1	ENSSSCT00000014119	ENSSSCG00000012916	POLD4	-0.899208084	1.865041953	8.109091884	20.34737806	6.46E-06	6.29E-05
XLOC_023407	63168	63229	1	ENSSSCT00000023732	ENSSSCG00000028220	ENSSSCG00000028220	-0.898384365	1.863977397	4.472171182	16.74677123	4.27E-05	2.99E-04
XLOC_012705	18753409	18754197	1	ENSSSCT00000008554	ENSSSCG00000007806	RABEP2	-0.897608197	1.862974848	6.038742556	17.87373491	2.36E-05	1.86E-04
XLOC_003624	54986635	54986889	1	ENSSSCT00000022345	ENSSSCG00000026636	ZBTB4	-0.897515866	1.862855623	4.281842854	18.8876097	1.39E-05	1.20E-04
XLOC_010836	5210217	5211729	1	ENSSSCT00000014161	ENSSSCG00000012956	PACS1	-0.897252095	1.862515065	6.115007276	20.07110374	7.46E-06	7.12E-05
XLOC_017147	61999956	62000100	1	ENSSSCT00000003737	ENSSSCG00000003367	RPL22	-0.8969004	1.862061083	8.258094261	17.34127064	3.12E-05	2.33E-04
XLOC_012380	96468315	96468507	1	ENSSSCT00000022921	ENSSSCG00000026180	ENSSSCG00000026180	-0.896360948	1.861364953	1.743944609	6.13115015	1.33E-02	3.11E-02
XLOC_000193	64791825	64791879	1	ENSSSCT00000004787	ENSSSCG00000004331	ENSSSCG00000004331	-0.895836886	1.860688931	4.128472926	13.36870777	2.56E-04	1.26E-03
XLOC_001811	241253104	241253381	1	ENSSSCT00000005733	ENSSSCG00000005201	ENSSSCG00000005201	-0.895499531	1.860253883	1.591638926	12.60582491	3.85E-04	1.74E-03
XLOC_013306	2362660	2362823	1	ENSSSCT00000006516	ENSSSCG00000005935	EIF2C2	-0.895393028	1.860116561	2.916710193	17.83266655	2.41E-05	1.90E-04
XLOC_020543	85856738	85856941	1	ENSSSCT00000016718	ENSSSCG00000015345	GLCCI1	-0.894815051	1.859371505	2.44732451	12.92369753	3.24E-04	1.51E-03
XLOC_006344	123007503	123007800	1	ENSSSCT00000011569	ENSSSCG00000010576	NOLC1	-0.894739867	1.859274608	6.881182272	20.40437726	6.27E-06	6.14E-05
XLOC_013479	75141923	75142111	1	ENSSSCT00000006816	ENSSSCG00000006220	ARMC1	-0.894652117	1.859161524	5.487170472	17.22789767	3.32E-05	2.44E-04
XLOC_012519	134207305	134207652	1	ENSSSCT00000009443	ENSSSCG00000008631	PQLC3	-0.892912277	1.856920791	4.215545565	17.70633372	2.58E-05	2.00E-04
XLOC_005751	216628848	216631387	1	ENSSSCT00000028037	ENSSSCG00000021698	RRP1B	-0.892563614	1.856472075	5.671690534	20.90855483	4.82E-06	4.93E-05
XLOC_019605	144322782	144323024	1	ENSSSCT00000010115	ENSSSCG00000009236	HELQ	-0.891516044	1.855124542	4.005579076	16.57631366	4.67E-05	3.22E-04
XLOC_015410	46881786	46882354	1	ENSSSCT00000025036	ENSSSCG00000022611	CAPRIN2	-0.891053344	1.854529663	3.259000578	17.4958015	2.88E-05	2.18E-04
XLOC_015394	42370310	42375056	1	ENSSSCT00000000562	ENSSSCG00000000520	KRR1	-0.889651773	1.852728872	5.886422426	14.37474756	1.50E-04	8.13E-04
XLOC_006273	113060230	113060367	1	ENSSSCT00000011455	ENSSSCG00000010467	BTAF1	-0.888601837	1.85138102	5.109683473	15.11283074	1.01E-04	5.99E-04
XLOC_020475	70909005	70909131	1	ENSSSCT00000023057	ENSSSCG00000023562	SNRPE	-0.888500815	1.851251385	6.233011389	15.97100805	6.43E-05	4.14E-04
XLOC_013071	84642030	84642198	1	ENSSSCT00000027075	ENSSSCG00000028831	ENSSSCG00000028831	-0.888465237	1.851205732	0.220890396	5.557753144	1.84E-02	4.09E-02
XLOC_005671	199138367	199138557	1	ENSSSCT00000023447	ENSSSCG00000026479	ENSSSCG00000026479	-0.888331566	1.851034219	0.502601283	7.327068432	6.79E-03	1.79E-02
XLOC_014098	82710960	82714886	1	ENSSSCT00000006849	ENSSSCG00000006250	LYN	-0.888088347	1.850722186	7.704082356	22.2162819	2.44E-06	2.72E-05
XLOC_000896	292546951	292547137	1	ENSSSCT00000030006	ENSSSCG00000028551	ENSSSCG00000028551	-0.887709021	1.850235642	1.269424164	9.790339047	1.75E-03	5.89E-03
XLOC_015389	38344644	38345039	1	ENSSSCT00000000548	ENSSSCG00000000509	ENSSSCG00000000509	-0.887312405	1.849727058	4.236613572	12.07690646	5.11E-04	2.17E-03
XLOC_005864	24027866	24027986	1	ENSSSCT00000010669	ENSSSCG00000009731	ENSSSCG00000009731	-0.886998429	1.849324543	1.421504189	8.014301391	4.64E-03	1.31E-02
XLOC_018666	38947185	38949012	1	ENSSSCT00000026749	ENSSSCG00000030073	BTBD9	-0.886325685	1.848462384	4.001339164	17.50200697	2.87E-05	2.18E-04
XLOC_014613	16400377	16400613	1	ENSSSCT00000000233	ENSSSCG00000000217	RACGAP1	-0.886126114	1.8482067	5.142094602	14.74148888	1.23E-04	6.98E-04
XLOC_020722	143549288	143549561	1	ENSSSCT00000016986	ENSSSCG00000015593	NSL1	-0.886064273	1.848127479	3.635745746	15.18878079	9.73E-05	5.80E-04
XLOC_008414	47680489	47680809	1	ENSSSCT00000018460	ENSSSCG00000028231	RPL36A	-0.885946273	1.847976323	6.663567825	17.35295361	3.10E-05	2.32E-04
XLOC_013069	83690953	83691025	1	ENSSSCT00000009171	ENSSSCG00000008376	COMMD1	-0.885690337	1.847648519	3.491655223	13.70378429	2.14E-04	1.09E-03
XLOC_008084	97773	98093	1	ENSSSCT00000018266	ENSSSCG00000024462	RPL36A	-0.885211378	1.847035222	6.664770366	17.29147697	3.21E-05	2.37E-04
XLOC_006002	46952755	46953667	1	ENSSSCT00000010916	ENSSSCG00000009961	SRRD	-0.885184123	1.847000329	1.664535218	12.20420504	4.77E-04	2.06E-03
XLOC_003857	21047673	21049786	1	ENSSSCT00000018964	ENSSSCG00000017420	CNP	-0.884974323	1.846731753	6.728432912	17.07746894	3.59E-05	2.60E-04
XLOC_004631	97352874	97353119	1	ENSSSCT00000012808	ENSSSCG00000011699	HPS3	-0.884964805	1.846719569	4.543523266	17.19997433	3.36E-05	2.47E-04
XLOC_020895	7211132	7211523	1	ENSSSCT00000016150	ENSSSCG00000014799	ENSSSCG00000014799	-0.884716728	1.846402046	2.17850478	13.59356577	2.27E-04	1.14E-03
XLOC_006086	55131300	55131577	1	ENSSSCT00000011098	ENSSSCG00000010137	RANBP1	-0.884289686	1.845855587	6.841609224	15.88372377	6.74E-05	4.30E-04
XLOC_001561	146599074	146599756	1	ENSSSCT00000005285	ENSSSCG00000004786	ENSSSCG00000004786	-0.884274082	1.845835623	1.630212401	10.1576589	1.44E-03	5.02E-03
XLOC_015919	44160341	44160412	1	ENSSSCT00000022996	ENSSSCG00000030510	FBL	-0.884089892	1.845599978	6.122949592	18.55617621	1.65E-05	1.39E-04
XLOC_017105	57065541	57066834	1	ENSSSCT00000025688	ENSSSCG00000022411	ZNF814	-0.883615337	1.844992992	2.578180521	13.04559393	3.04E-04	1.44E-03
XLOC_007439	117351067	117351371	1	ENSSSCT00000029321	ENSSSCG00000022225	NOP58	-0.883318525	1.844613454	5.801327178	14.36682603	1.50E-04	8.15E-04
XLOC_016763	25083307	25083620	1	ENSSSCT00000003092	ENSSSCG00000002792	HSF4	-0.88322986	1.844500091	4.328520023	16.58360586	4.66E-05	3.21E-04
XLOC_003179	5678724	5679699	1	ENSSSCT00000025315	ENSSSCG00000023978	RECQL5	-0.883050488	1.844270777	3.74836506	18.38470513	1.81E-05	1.50E-04
XLOC_003950	27519100	27522332	1	ENSSSCT00000019153	ENSSSCG00000017592	MBTD1	-0.881438002	1.842210605	5.768276541	13.29772936	2.66E-04	1.29E-03
XLOC_003740	6035178	6035361	1	ENSSSCT00000018732	ENSSSCG00000017207	NUP85	-0.881219329	1.841931398	5.184898815	20.95583862	4.70E-06	4.84E-05
XLOC_019604	144298649	144298735	1	ENSSSCT00000010113	ENSSSCG00000009234	FAM175A	-0.88100348	1.841655837	2.058971079	13.03199741	3.06E-04	1.45E-03
XLOC_016957	48248387	48248742	1	ENSSSCT00000003448	ENSSSCG00000003109	TMEM160	-0.880840669	1.841448013	4.009316361	13.14482481	2.88E-04	1.38E-03
XLOC_019299	32884279	32885390	1	ENSSSCT00000009619	ENSSSCG00000008792	N4BP2	-0.880781949	1.841373066	5.398297451	14.36119802	1.51E-04	8.16E-04
XLOC_002917	440693	440818	1	ENSSSCT00000024746	ENSSSCG00000028249	SKA3	-0.880469336	1.840974107	2.822781884	15.78429322	7.10E-05	4.49E-04
XLOC_022665	8128	8155	1	ENSSSCT00000030748	ENSSSCG00000028588	ENSSSCG00000028588	-0.880408619	1.840896631	5.670086186	10.05322047	1.52E-03	5.24E-03
XLOC_004214	56024032	56024208	1	ENSSSCT00000024076	ENSSSCG00000028850	RPL26	-0.879987699	1.84035961	9.115410416	15.81023352	7.00E-05	4.44E-04
XLOC_006700	51447743	51447847	1	ENSSSCT00000010988	ENSSSCG00000010031	SFI1	-0.87946053	1.839687254	4.140562106	17.77313483	2.49E-05	1.95E-04
XLOC_012131	41885565	41885791	1	ENSSSCT00000030926	ENSSSCG00000026673	ENSSSCG00000026673	-0.879106088	1.839235334	1.010815421	8.96977956	2.74E-03	8.53E-03
XLOC_007874	106492811	106492991	1	ENSSSCT00000017478	ENSSSCG00000016053	TMEM194B	-0.878461621	1.838413912	1.638277877	11.92607318	5.54E-04	2.31E-03
XLOC_010222	66869566	66869624	1	CUFF.241.3	NA	ENSSSCG00000013718	-0.878320808	1.838234484	0.582445221	8.28234682	4.00E-03	1.16E-02
XLOC_022973	1172	1284	1	ENSSSCT00000029494	ENSSSCG00000022125	ENSSSCG00000022125	-0.878250643	1.838145085	3.31238344	13.25335518	2.72E-04	1.32E-03
XLOC_006698	51186040	51187821	1	ENSSSCT00000010984	ENSSSCG00000010027	PATZ1	-0.877607014	1.837325216	4.788634473	18.29227013	1.89E-05	1.55E-04
XLOC_023086	87443	87535	1	ENSSSCT00000030947	ENSSSCG00000024679	UPF3A	-0.876889582	1.836411768	-0.532608547	5.399089698	2.01E-02	4.41E-02
XLOC_007246	59810834	59811895	1	ENSSSCT00000017244	ENSSSCG00000015836	HNRNPA2B1	-0.875942889	1.835207114	9.079380279	13.90410988	1.92E-04	9.98E-04
XLOC_006373	131854802	131854975	1	ENSSSCT00000011621	ENSSSCG00000010625	SMC3	-0.875815349	1.835044881	7.265945496	15.29025062	9.22E-05	5.55E-04
XLOC_012175	44959042	44960311	1	ENSSSCT00000008858	ENSSSCG00000021799	ENSSSCG00000021799	-0.875498914	1.834642435	1.136176727	11.64292273	6.44E-04	2.60E-03
XLOC_017340	87864688	87866235	1	ENSSSCT00000004046	ENSSSCG00000003650	GJA9	-0.87416063	1.832941358	0.024326096	6.451374082	1.11E-02	2.67E-02
XLOC_016047	50447958	50448037	1	ENSSSCT00000003544	ENSSSCG00000003189	PRMT1	-0.873901037	1.832611576	6.862152305	17.34910511	3.11E-05	2.32E-04
XLOC_020539	84323979	84324657	1	ENSSSCT00000028067	ENSSSCG00000023850	ACN9	-0.873487416	1.83208624	2.737938261	11.12729153	8.51E-04	3.28E-03
XLOC_006096	58794722	58794827	1	ENSSSCT00000011107	ENSSSCG00000010145	HEATR1	-0.87308094	1.831570127	5.568965369	17.49754075	2.88E-05	2.18E-04
XLOC_007203	43525107	43525132	1	ENSSSCT00000025024	ENSSSCG00000024010	ENSSSCG00000024010	-0.872647129	1.831019467	3.115344716	14.94757104	1.11E-04	6.38E-04
XLOC_014608	15993284	15993301	1	ENSSSCT00000000217	ENSSSCG00000000204	PRPF40B	-0.872402565	1.8307091	3.291007329	14.91977031	1.12E-04	6.45E-04
XLOC_022002	20814	20903	1	CUFF.448.2	NA	ENSSSCG00000024554	-0.87234317	1.830633732	2.844544215	15.54828414	8.04E-05	4.97E-04
XLOC_012833	41634233	41636181	1	ENSSSCT00000008781	ENSSSCG00000008013	ALS	-0.871964407	1.830153184	3.203812255	10.89333184	9.65E-04	3.63E-03
XLOC_021958	38002	38124	1	ENSSSCT00000023872	ENSSSCG00000027644	ENSSSCG00000027644	-0.871595106	1.829684761	0.299520354	7.188432264	7.34E-03	1.91E-02
XLOC_023829	260516	260875	1	ENSSSCT00000029748	ENSSSCG00000028701	ENSSSCG00000028701	-0.87094476	1.828860152	1.363712093	9.121005853	2.53E-03	7.97E-03
XLOC_006147	77054006	77054417	1	ENSSSCT00000011202	ENSSSCG00000010235	SIRT1	-0.8705419	1.82834953	2.931829395	14.96884946	1.09E-04	6.33E-04
XLOC_000971	302880019	302880201	1	ENSSSCT00000006213	ENSSSCG00000005651	ODF2	-0.869689137	1.82726913	6.192673504	20.05101653	7.54E-06	7.18E-05
XLOC_018033	69799806	69800050	1	ENSSSCT00000002190	ENSSSCG00000001958	BAZ1A	-0.869513106	1.827046188	6.962343963	18.27894679	1.91E-05	1.56E-04
XLOC_010642	147027901	147027957	1	ENSSSCT00000015671	ENSSSCG00000014343	MATR3	-0.868953847	1.826338073	7.617387558	16.9985609	3.74E-05	2.68E-04
XLOC_003956	32362124	32363246	1	ENSSSCT00000019166	ENSSSCG00000017605	MMD	-0.868824106	1.826173839	3.650219022	10.7820238	1.02E-03	3.81E-03
XLOC_015971	46653582	46653708	1	ENSSSCT00000003413	ENSSSCG00000003076	ENSSSCG00000003076	-0.867190017	1.824106567	2.679790828	13.60878658	2.25E-04	1.14E-03
XLOC_017402	101059851	101061230	1	ENSSSCT00000004107	ENSSSCG00000003708	ANKRD29	-0.86579903	1.822348687	2.707161192	13.15082069	2.87E-04	1.38E-03
XLOC_017371	92036189	92036374	1	ENSSSCT00000004080	ENSSSCG00000003682	ANKRD12	-0.865643717	1.822152514	5.756303319	15.36013882	8.88E-05	5.39E-04
XLOC_003392	26741580	26741675	1	ENSSSCT00000019132	ENSSSCG00000017574	ENSSSCG00000017574	-0.864677641	1.820932749	0.280727737	6.479247706	1.09E-02	2.63E-02
XLOC_008512	80358753	80360679	1	ENSSSCT00000018619	ENSSSCG00000017101	ADCY2	-0.863779045	1.819798917	1.169830228	8.941985488	2.79E-03	8.64E-03
XLOC_014011	44871760	44875557	1	ENSSSCT00000006684	ENSSSCG00000006093	C8ORF38	-0.862929759	1.818727952	3.20112891	16.35595409	5.25E-05	3.53E-04
XLOC_019935	103756776	103756827	1	ENSSSCT00000009940	ENSSSCG00000009074	C4ORF29	-0.862611929	1.818327326	2.647269683	11.01569011	9.03E-04	3.44E-03
XLOC_007911	117833861	117834910	1	ENSSSCT00000017547	ENSSSCG00000016116	WDR12	-0.862537976	1.81823412	4.62720288	16.62067056	4.57E-05	3.16E-04
XLOC_018195	97904220	97904352	1	ENSSSCT00000002560	ENSSSCG00000002299	RAD51B	-0.862417514	1.818082308	1.095024778	10.50157611	1.19E-03	4.30E-03
XLOC_012486	121668307	121668327	1	ENSSSCT00000009393	ENSSSCG00000008583	ITSN2	-0.861660761	1.817128898	5.869904753	19.89723948	8.17E-06	7.73E-05
XLOC_002787	21427647	21427868	1	ENSSSCT00000010311	ENSSSCG00000009410	KIAA0226L	-0.861589979	1.817039748	3.411335159	15.53253977	8.11E-05	5.00E-04
XLOC_003670	62113307	62113405	1	ENSSSCT00000029252	ENSSSCG00000025254	ZNF624	-0.861055952	1.816367278	2.98638271	12.97359303	3.16E-04	1.48E-03
XLOC_013395	39576526	39576949	1	ENSSSCT00000006656	ENSSSCG00000006066	RNF19A	-0.860891561	1.81616032	6.727276723	17.62272328	2.69E-05	2.07E-04
XLOC_013433	56577769	56577927	1	ENSSSCT00000025998	ENSSSCG00000025944	ENSSSCG00000025944	-0.860304214	1.81542108	3.229067228	13.62349366	2.23E-04	1.13E-03
XLOC_021285	100217441	100219084	1	ENSSSCT00000016755	ENSSSCG00000015380	CDCA7L	-0.860088633	1.815149822	6.028896568	16.16147925	5.82E-05	3.83E-04
XLOC_013639	102935692	102935868	1	ENSSSCT00000029745	ENSSSCG00000027966	ENSSSCG00000027966	-0.859885069	1.814893723	1.591568602	8.028614232	4.60E-03	1.30E-02
XLOC_022791	8356	9507	1	ENSSSCT00000023811	ENSSSCG00000028657	ENSSSCG00000028657	-0.858491536	1.813141521	6.309339787	14.23486596	1.61E-04	8.65E-04
XLOC_016427	90126978	90127138	1	ENSSSCT00000025318	ENSSSCG00000021738	PTPN2	-0.858040817	1.812575157	4.795887846	17.73007498	2.55E-05	1.98E-04
XLOC_014013	45137816	45139502	1	ENSSSCT00000006687	ENSSSCG00000006096	INTS8	-0.857681675	1.812123994	5.807249157	16.24028464	5.58E-05	3.72E-04
XLOC_008129	27971720	27971960	1	ENSSSCT00000018368	ENSSSCG00000016865	FBXO4	-0.857659604	1.812096271	3.502178887	11.72069007	6.18E-04	2.52E-03
XLOC_000895	292326416	292326603	1	ENSSSCT00000006054	ENSSSCG00000005505	CDK5RAP2	-0.856860483	1.811092815	4.709663624	17.57102207	2.77E-05	2.11E-04
XLOC_008408	46526345	46529034	1	ENSSSCT00000024028	ENSSSCG00000029340	SREK1IP1	-0.8562769	1.810360359	4.910880912	11.70038175	6.25E-04	2.54E-03
XLOC_016713	13461929	13461994	1	ENSSSCT00000026805	ENSSSCG00000026790	ENSSSCG00000026790	-0.856175798	1.810233496	0.490487099	7.236560658	7.14E-03	1.87E-02
XLOC_021309	112921170	112921298	1	ENSSSCT00000016786	ENSSSCG00000015411	PTPN12	-0.855556756	1.809456915	2.346080113	10.48509395	1.20E-03	4.33E-03
XLOC_016335	77808896	77809084	1	ENSSSCT00000003960	ENSSSCG00000003566	NUDC	-0.85447643	1.808102456	6.943980708	20.37988816	6.35E-06	6.20E-05
XLOC_021315	113938223	113938532	1	ENSSSCT00000016801	ENSSSCG00000015423	DNAJC2	-0.854426437	1.808039801	5.421457802	15.67116323	7.54E-05	4.71E-04
XLOC_024227	85891071	85891232	1	ENSSSCT00000013641	ENSSSCG00000012474	DIAPH2	-0.854202921	1.807759704	1.418144775	7.777834207	5.29E-03	1.46E-02
XLOC_019371	57849570	57849874	1	CUFF.407.3	NA	PPAT	-0.852713781	1.805894709	2.139535607	11.58607364	6.64E-04	2.67E-03
XLOC_019609	144545691	144545756	1	ENSSSCT00000010120	ENSSSCG00000009240	PLAC8	-0.852340941	1.805428067	5.271229234	6.102312342	1.35E-02	3.15E-02
XLOC_005306	79433536	79434180	1	ENSSSCT00000012710	ENSSSCG00000011613	H1FX	-0.852035015	1.805045264	5.897897588	11.10287252	8.62E-04	3.31E-03
XLOC_022459	21	177	1	ENSSSCT00000024825	ENSSSCG00000028727	HERPUD1	-0.851907939	1.804886278	3.94065357	12.93121504	3.23E-04	1.51E-03
XLOC_018426	20661720	20663874	1	ENSSSCT00000001190	ENSSSCG00000001094	C6ORF62	-0.851741609	1.804678203	7.734018155	15.05594829	1.04E-04	6.13E-04
XLOC_014776	33919784	33920034	1	ENSSSCT00000000515	ENSSSCG00000000477	HELB	-0.851298313	1.804123766	0.460277338	5.730053704	1.67E-02	3.77E-02
XLOC_017833	36597506	36597790	1	ENSSSCT00000027433	ENSSSCG00000022412	ENSSSCG00000022412	-0.850959216	1.803699766	2.387345636	14.97579833	1.09E-04	6.31E-04
XLOC_016390	82938345	82938588	1	ENSSSCT00000023350	ENSSSCG00000028423	RBBP4	-0.850684399	1.803356215	7.202612076	18.07050718	2.13E-05	1.71E-04
XLOC_005083	32323642	32326264	1	ENSSSCT00000012397	ENSSSCG00000011322	CCR1	-0.850023996	1.802530906	2.448548767	8.332016809	3.90E-03	1.13E-02
XLOC_017561	155337334	155341305	1	ENSSSCT00000004368	ENSSSCG00000003949	CDC20	-0.849658113	1.802073823	6.20107778	15.26996447	9.32E-05	5.60E-04
XLOC_008642	36267030	36267292	1	ENSSSCT00000007822	ENSSSCG00000007149	SPEF1	-0.848622365	1.800780532	1.99404368	13.4410711	2.46E-04	1.22E-03
XLOC_017230	73868350	73868547	1	ENSSSCT00000003906	ENSSSCG00000003516	USP48	-0.848329141	1.800414565	2.158741531	11.76787375	6.03E-04	2.48E-03
XLOC_013573	98334995	98335319	1	ENSSSCT00000007005	ENSSSCG00000006392	IGSF8	-0.846852018	1.798572129	5.516733112	15.16632717	9.84E-05	5.85E-04
XLOC_011563	92675095	92675291	1	ENSSSCT00000015437	ENSSSCG00000014133	RPS23	-0.846608583	1.798268671	9.134139705	16.31100598	5.38E-05	3.60E-04
XLOC_003351	23785575	23786165	1	ENSSSCT00000019068	ENSSSCG00000017514	KPNB1	-0.84618484	1.797740567	8.175327586	16.68306756	4.42E-05	3.07E-04
XLOC_023885	4463	4781	1	ENSSSCT00000026252	ENSSSCG00000030118	SAP30	-0.846141456	1.797686508	3.518743591	12.04349739	5.20E-04	2.20E-03
XLOC_022883	29473	29709	1	ENSSSCT00000011591	ENSSSCG00000010597	TAF5	-0.8457785	1.797234299	2.738130019	13.22927726	2.76E-04	1.33E-03
XLOC_007725	54597519	54597739	1	ENSSSCT00000017216	ENSSSCG00000015808	ADAM-9	-0.845438984	1.796811397	4.387350318	10.66798735	1.09E-03	4.00E-03
XLOC_015860	40514443	40514608	1	ENSSSCT00000003209	ENSSSCG00000002904	HAUS5	-0.845148524	1.796449679	5.400369762	17.06790047	3.61E-05	2.61E-04
XLOC_022191	105743	105996	1	ENSSSCT00000023591	ENSSSCG00000023984	RSL1D1	-0.844582163	1.795744582	5.794639693	16.32581963	5.33E-05	3.58E-04
XLOC_005585	157180878	157181017	1	ENSSSCT00000024809	ENSSSCG00000027820	CD200	-0.843279806	1.794124251	1.860363441	12.31957032	4.48E-04	1.96E-03
XLOC_010819	3992424	3993805	1	ENSSSCT00000014121	ENSSSCG00000012918	ADRBK1	-0.843232614	1.794065563	7.616077165	19.2921295	1.12E-05	1.00E-04
XLOC_008112	21414092	21414340	1	ENSSSCT00000018322	ENSSSCG00000016827	BRIX1	-0.842846622	1.793585627	5.449029154	13.02187356	3.08E-04	1.45E-03
XLOC_023124	85486	87718	1	ENSSSCT00000032036	ENSSSCG00000030186	KIF2A	-0.841930507	1.792447057	4.722750089	13.47020567	2.42E-04	1.21E-03
XLOC_015956	46032790	46032861	1	ENSSSCT00000003377	ENSSSCG00000003040	ARHGEF1	-0.841462561	1.791865761	7.091779146	18.85825461	1.41E-05	1.21E-04
XLOC_015727	13479005	13479853	1	ENSSSCT00000003019	ENSSSCG00000002725	SF3B3	-0.841401483	1.791789902	5.625507875	19.50756226	1.00E-05	9.16E-05
XLOC_000133	41395603	41395710	1	ENSSSCT00000004669	ENSSSCG00000004224	HDDC2	-0.840723958	1.790948631	3.075793112	13.95926536	1.87E-04	9.75E-04
XLOC_002257	25096498	25096566	1	ENSSSCT00000011926	ENSSSCG00000010900	DENND1B	-0.840611413	1.790808924	1.563610435	10.13541448	1.45E-03	5.05E-03
XLOC_000154	50213031	50213411	1	ENSSSCT00000004712	ENSSSCG00000004263	ZUFSP	-0.840449751	1.790608265	3.33527563	13.63903647	2.22E-04	1.12E-03
XLOC_019365	55470822	55470940	1	ENSSSCT00000009733	ENSSSCG00000008890	C4ORF43	-0.84040265	1.790549806	4.40197123	13.41968144	2.49E-04	1.23E-03
XLOC_005023	20444836	20444886	1	ENSSSCT00000026794	ENSSSCG00000022618	CMTM8	-0.840152272	1.790239086	0.560847897	5.725076685	1.67E-02	3.77E-02
XLOC_002242	20040917	20041515	1	ENSSSCT00000011901	ENSSSCG00000010878	EFCAB2	-0.840090887	1.790162916	-0.144618116	5.726544528	1.67E-02	3.77E-02
XLOC_005661	189683758	189683949	1	ENSSSCT00000013139	ENSSSCG00000012008	SAMSN1	-0.839937931	1.78997313	1.87164462	9.801507792	1.74E-03	5.86E-03
XLOC_000716	241244000	241244233	1	ENSSSCT00000025343	ENSSSCG00000029479	ENSSSCG00000029479	-0.839773889	1.789769613	2.066113455	10.28374173	1.34E-03	4.73E-03
XLOC_018702	43857573	43863506	1	ENSSSCT00000001859	ENSSSCG00000001667	ZNF318	-0.839561543	1.789506201	4.886084658	15.58514019	7.89E-05	4.89E-04
XLOC_007748	61331276	61331395	1	ENSSSCT00000017248	ENSSSCG00000015840	WRN	-0.838875857	1.788655885	3.71320889	12.72428752	3.61E-04	1.65E-03
XLOC_000800	265851531	265852140	1	ENSSSCT00000005885	ENSSSCG00000005346	ZCCHC7	-0.838723926	1.78846753	4.659396264	14.92571926	1.12E-04	6.44E-04
XLOC_004326	25464006	25464225	1	ENSSSCT00000012326	ENSSSCG00000011258	EXOG	-0.838318674	1.787965221	0.379555989	6.679654343	9.75E-03	2.40E-02
XLOC_001576	152297951	152298049	1	ENSSSCT00000005301	ENSSSCG00000004802	ENSSSCG00000004802	-0.838281678	1.787919371	3.998253054	11.22136259	8.09E-04	3.14E-03
XLOC_002241	19918406	19919271	1	ENSSSCT00000011900	ENSSSCG00000010877	HNRNPU	-0.838011631	1.787584736	8.668439432	16.60483247	4.60E-05	3.18E-04
XLOC_007167	28578032	28578220	1	ENSSSCT00000024406	ENSSSCG00000023435	DBI	-0.835622457	1.784626857	7.579083176	10.55647601	1.16E-03	4.20E-03
XLOC_023128	4597	5066	1	ENSSSCT00000029933	ENSSSCG00000024383	HAUS4	-0.834786093	1.783592568	4.122137909	15.5536448	8.02E-05	4.96E-04
XLOC_010643	147068043	147068169	1	ENSSSCT00000031093	ENSSSCG00000026606	PAIP2	-0.834482009	1.783216671	6.736323443	14.29304581	1.56E-04	8.42E-04
XLOC_000815	267908093	267908950	1	ENSSSCT00000005911	ENSSSCG00000005371	HEMGN	-0.834452792	1.783180558	1.412310976	9.755551393	1.79E-03	5.99E-03
XLOC_000717	241783024	241786341	1	ENSSSCT00000005736	ENSSSCG00000005204	RANBP6	-0.834044846	1.782676405	5.042297234	15.20562604	9.64E-05	5.76E-04
XLOC_015533	69943726	69943873	1	ENSSSCT00000030150	ENSSSCG00000028486	ENSSSCG00000028486	-0.833990759	1.782609573	0.29234033	6.414188545	1.13E-02	2.71E-02
XLOC_018179	94971137	94973278	1	ENSSSCT00000025336	ENSSSCG00000023724	ZBTB1	-0.833183577	1.781612489	4.722802015	14.78555161	1.20E-04	6.84E-04
XLOC_021778	44614	44751	1	ENSSSCT00000027675	ENSSSCG00000024540	ENSSSCG00000024540	-0.832955322	1.781330635	4.480803953	15.96138268	6.46E-05	4.16E-04
XLOC_005416	108425883	108427353	1	ENSSSCT00000012843	ENSSSCG00000011732	TRIM59	-0.832586367	1.780875135	3.249431001	11.70541824	6.23E-04	2.54E-03
XLOC_000366	134986625	134987480	1	ENSSSCT00000005130	ENSSSCG00000004645	GABPB1	-0.832521175	1.780794664	4.445466801	13.40416369	2.51E-04	1.24E-03
XLOC_019151	131262824	131263462	1	ENSSSCT00000002844	ENSSSCG00000002559	CDCA4	-0.831985549	1.780133635	3.000655594	7.016367023	8.08E-03	2.07E-02
XLOC_000826	270188253	270188454	1	ENSSSCT00000005931	ENSSSCG00000005388	INVS	-0.831902301	1.780030919	4.255597405	14.48355414	1.41E-04	7.76E-04
XLOC_024255	97848044	97849720	1	ENSSSCT00000013689	ENSSSCG00000012520	BHLHB9	-0.831629732	1.779694648	1.183856987	8.145804703	4.32E-03	1.23E-02
XLOC_014783	35889682	35890037	1	ENSSSCT00000000526	ENSSSCG00000000488	MDM2	-0.831582112	1.779635906	4.453451427	10.95836557	9.32E-04	3.52E-03
XLOC_014316	108032971	108033343	1	ENSSSCT00000030305	ENSSSCG00000030119	PRPF3	-0.831192964	1.779155937	5.69313981	18.64399006	1.58E-05	1.34E-04
XLOC_003636	55506216	55506315	1	ENSSSCT00000019548	ENSSSCG00000021363	CHD3	-0.8309259	1.77882662	7.900129129	20.41827284	6.22E-06	6.11E-05
XLOC_006718	53317251	53317598	1	ENSSSCT00000011031	ENSSSCG00000010070	SMARCB1	-0.830578844	1.778398755	6.459364215	16.75576741	4.25E-05	2.98E-04
XLOC_006775	63846788	63850776	1	ENSSSCT00000011139	ENSSSCG00000010173	C1ORF124	-0.830176525	1.777902889	4.143564521	15.92600206	6.59E-05	4.22E-04
XLOC_015498	66463609	66464399	1	ENSSSCT00000000758	ENSSSCG00000000696	NOP2	-0.830126003	1.77784063	5.507017159	17.41836431	3.00E-05	2.26E-04
XLOC_003009	26247798	26248013	1	ENSSSCT00000010342	ENSSSCG00000009435	NAA16	-0.829843632	1.777492697	3.846889567	12.6351681	3.79E-04	1.71E-03
XLOC_006639	42688761	42688889	1	ENSSSCT00000010847	ENSSSCG00000009897	RAB35	-0.829674353	1.777284146	5.157072356	19.15851209	1.20E-05	1.07E-04
XLOC_009079	45642978	45643148	1	ENSSSCT00000008022	ENSSSCG00000007331	RBL1	-0.829620164	1.777217391	4.787661418	13.32032041	2.63E-04	1.28E-03
XLOC_016266	69907199	69907616	1	ENSSSCT00000022571	ENSSSCG00000030458	ENSSSCG00000030458	-0.82931368	1.776839882	1.376563735	9.565058546	1.98E-03	6.50E-03
XLOC_014230	102551672	102553487	1	ENSSSCT00000007112	ENSSSCG00000006493	PMF1	-0.829227169	1.776733336	4.766085647	15.29145581	9.21E-05	5.55E-04
XLOC_004425	36981665	36982324	1	ENSSSCT00000012502	ENSSSCG00000011422	ENSSSCG00000011422	-0.828065425	1.775303181	0.556854667	5.437534871	1.97E-02	4.32E-02
XLOC_024614	53143460	53143796	1	ENSSSCT00000025577	ENSSSCG00000029757	ZNF593	-0.827684964	1.774835068	1.369963262	9.992504756	1.57E-03	5.38E-03
XLOC_018599	29500107	29500336	1	ENSSSCT00000001634	ENSSSCG00000001470	SLA-DMA	-0.827659638	1.774803912	5.867936009	18.26530041	1.92E-05	1.57E-04
XLOC_006551	24724492	24725931	1	ENSSSCT00000010678	ENSSSCG00000009739	NOC4L	-0.827390024	1.774472264	4.583500838	17.23992398	3.29E-05	2.43E-04
XLOC_018402	10083773	10084692	1	ENSSSCT00000001148	ENSSSCG00000001054	GFOD1	-0.827347007	1.774419354	0.156485116	5.930822555	1.49E-02	3.42E-02
XLOC_008757	47245805	47245945	1	ENSSSCT00000008042	ENSSSCG00000007350	PPP1R16B	-0.827178192	1.774211736	5.345578902	15.19156486	9.71E-05	5.79E-04
XLOC_010445	82917021	82917756	1	ENSSSCT00000015353	ENSSSCG00000014054	GPRIN1	-0.827147418	1.77417389	0.806811273	8.95426282	2.77E-03	8.59E-03
XLOC_017767	27291710	27291761	1	ENSSSCT00000001513	ENSSSCG00000001390	SPR1	-0.82666468	1.773580336	-0.407702763	5.938405552	1.48E-02	3.41E-02
XLOC_012039	29432642	29432864	1	ENSSSCT00000028273	ENSSSCG00000024206	CPPED1	-0.826663876	1.773579348	5.627794881	16.9314487	3.88E-05	2.76E-04
XLOC_008255	74198947	74199203	1	ENSSSCT00000018581	ENSSSCG00000017066	GEMIN5	-0.826644739	1.773555821	4.893904366	16.74361678	4.28E-05	2.99E-04
XLOC_014496	866394	866637	1	ENSSSCT00000023423	ENSSSCG00000029397	ENSSSCG00000029397	-0.826078484	1.772859841	2.720319575	12.28701776	4.56E-04	1.98E-03
XLOC_016091	52982004	52982173	1	ENSSSCT00000003617	ENSSSCG00000003256	PRKCG	-0.825538209	1.772196047	1.02513721	9.169660908	2.46E-03	7.79E-03
XLOC_013807	120134627	120134835	1	ENSSSCT00000007456	ENSSSCG00000006808	SLC16A4	-0.824753697	1.77123262	0.68099852	7.164508708	7.44E-03	1.93E-02
XLOC_020446	63071808	63072375	1	CUFF.422.3	NA	ZBTB44	-0.824481627	1.770898624	3.911290406	15.92598872	6.59E-05	4.22E-04
XLOC_010490	92433788	92433842	1	ENSSSCT00000024808	ENSSSCG00000025210	ATG10	-0.82360995	1.76982897	0.514855501	6.521939716	1.07E-02	2.58E-02
XLOC_004819	149914818	149915032	1	ENSSSCT00000013014	ENSSSCG00000011893	COX17	-0.822941617	1.76900928	6.626584689	13.33061909	2.61E-04	1.28E-03
XLOC_001424	118018185	118019201	1	ENSSSCT00000005022	ENSSSCG00000004547	PLEKHO2	-0.822689435	1.768700086	3.866419206	16.89488926	3.95E-05	2.80E-04
XLOC_019056	104503137	104503700	1	ENSSSCT00000028632	ENSSSCG00000030582	BATF	-0.822114942	1.767995916	2.811114862	7.887503339	4.98E-03	1.39E-02
XLOC_021819	2015	2105	1	ENSSSCT00000026161	ENSSSCG00000028624	ENSSSCG00000028624	-0.821310688	1.767010592	3.683640655	15.17526594	9.80E-05	5.83E-04
XLOC_004617	90410081	90410796	1	ENSSSCT00000012780	ENSSSCG00000011675	GRK7	-0.82064827	1.76619945	-0.333311989	5.637589957	1.76E-02	3.94E-02
XLOC_010032	44085663	44085850	1	ENSSSCT00000014605	ENSSSCG00000013371	SAAL1	-0.820100126	1.765528519	4.188024291	12.939329	3.22E-04	1.50E-03
XLOC_006851	82127203	82129897	1	ENSSSCT00000022959	ENSSSCG00000023482	DNAJC9	-0.819592515	1.764907429	4.257365697	14.43603281	1.45E-04	7.93E-04
XLOC_015132	5297078	5297465	1	ENSSSCT00000000084	ENSSSCG00000000078	TNRC6B	-0.819479136	1.764768733	3.184533331	15.42056315	8.60E-05	5.25E-04
XLOC_022804	17443	18013	1	ENSSSCT00000032422	ENSSSCG00000029732	NCL	-0.819314832	1.764567761	8.546857625	15.83432967	6.91E-05	4.40E-04
XLOC_016458	100454721	100454829	1	ENSSSCT00000030878	ENSSSCG00000024419	ENSSSCG00000024419	-0.819178164	1.76440061	4.360640365	11.96522229	5.42E-04	2.28E-03
XLOC_016712	13459457	13459637	1	ENSSSCT00000026510	ENSSSCG00000025734	ENSSSCG00000025734	-0.818914636	1.764078347	0.77415888	8.62961846	3.31E-03	9.92E-03
XLOC_019214	413221	414206	1	ENSSSCT00000009499	ENSSSCG00000008682	WHSC1	-0.818372691	1.7634158	6.834424918	16.62002354	4.57E-05	3.16E-04
XLOC_007409	111788024	111788152	1	ENSSSCT00000017497	ENSSSCG00000016071	ENSSSCG00000016071	-0.818205941	1.763211992	3.137153994	12.65409393	3.75E-04	1.70E-03
XLOC_000255	97745079	97745090	1	ENSSSCT00000004938	ENSSSCG00000004470	HMGN3	-0.818074173	1.763050956	4.877593449	13.1072451	2.94E-04	1.40E-03
XLOC_016589	151775213	151775301	1	ENSSSCT00000004301	ENSSSCG00000003888	ENSSSCG00000003888	-0.816759221	1.761444747	4.602506753	13.94660166	1.88E-04	9.80E-04
XLOC_023191	25480	26910	1	ENSSSCT00000023238	ENSSSCG00000023868	C3AR1	-0.816317647	1.760905694	1.444433276	8.764771138	3.07E-03	9.36E-03
XLOC_000581	194948369	194948892	1	ENSSSCT00000005507	ENSSSCG00000021709	ENSSSCG00000021709	-0.815838347	1.760320773	1.316550977	8.404349434	3.74E-03	1.10E-02
XLOC_021233	79200172	79201782	1	ENSSSCT00000016690	ENSSSCG00000015317	FAM133B	-0.814935343	1.759219308	4.640730604	11.30746217	7.72E-04	3.02E-03
XLOC_018469	24132089	24135153	1	ENSSSCT00000001307	ENSSSCG00000001209	ZSCAN12	-0.814749921	1.758993219	2.737437268	10.15269495	1.44E-03	5.02E-03
XLOC_006136	69262319	69262412	1	ENSSSCT00000011180	ENSSSCG00000010214	CDC2	-0.814610001	1.758822631	6.107231522	12.17265428	4.85E-04	2.09E-03
XLOC_007815	84459825	84463879	1	CUFF.179.2	NA	SPC25	-0.814049917	1.758139952	4.791503583	11.5627341	6.73E-04	2.70E-03
XLOC_013019	72452689	72455345	1	ENSSSCT00000026747	ENSSSCG00000021579	ALMS1	-0.813329529	1.757262271	4.594649435	17.51739155	2.85E-05	2.17E-04
XLOC_015526	69578548	69580270	1	ENSSSCT00000000806	ENSSSCG00000000742	ITFG2	-0.813265982	1.757184869	4.031426368	14.29463653	1.56E-04	8.42E-04
XLOC_012574	2208308	2209434	1	ENSSSCT00000008308	ENSSSCG00000007572	LFNG	-0.812875421	1.756709236	5.307334859	13.33205587	2.61E-04	1.28E-03
XLOC_010810	3761548	3761753	1	ENSSSCT00000014107	ENSSSCG00000012904	AIP	-0.812746435	1.756552182	4.95650225	14.42506199	1.46E-04	7.97E-04
XLOC_015184	13234050	13235175	1	ENSSSCT00000000175	ENSSSCG00000000166	C12ORF23	-0.812647306	1.756431491	4.681795484	12.53459724	3.99E-04	1.79E-03
XLOC_001011	306700486	306700802	1	ENSSSCT00000006309	ENSSSCG00000005738	RALGDS	-0.812025156	1.755674208	5.454898898	17.8427981	2.40E-05	1.89E-04
XLOC_021642	32892	33084	1	ENSSSCT00000028348	ENSSSCG00000025092	CDK4	-0.811984321	1.755624515	5.727879063	16.67757501	4.43E-05	3.08E-04
XLOC_021765	3795	3838	1	ENSSSCT00000026366	ENSSSCG00000028919	ENSSSCG00000028919	-0.811972512	1.755610145	5.956299561	11.47970288	7.04E-04	2.81E-03
XLOC_015499	66474526	66474543	1	ENSSSCT00000000759	ENSSSCG00000000697	CHD4	-0.811719897	1.755302766	7.894329429	18.98856922	1.32E-05	1.15E-04
XLOC_022774	2630	3077	1	ENSSSCT00000027729	ENSSSCG00000023965	ENSSSCG00000023965	-0.811510652	1.755048199	1.735605431	9.356743667	2.22E-03	7.16E-03
XLOC_003678	62850793	62850946	1	ENSSSCT00000019644	ENSSSCG00000018049	ENSSSCG00000018049	-0.811494966	1.755029117	4.591429175	14.55220685	1.36E-04	7.54E-04
XLOC_015934	45075622	45075922	1	ENSSSCT00000025796	ENSSSCG00000030049	HNRNPUL1	-0.810924757	1.754335598	8.361054657	19.89312938	8.19E-06	7.74E-05
XLOC_021759	12643	12654	1	ENSSSCT00000029276	ENSSSCG00000026321	ENSSSCG00000026321	-0.810739118	1.754109874	1.562648897	9.598574935	1.95E-03	6.41E-03
XLOC_022945	6007	6181	1	ENSSSCT00000022386	ENSSSCG00000028419	ENSSSCG00000028419	-0.810300466	1.753576617	1.596512148	10.20353268	1.40E-03	4.91E-03
XLOC_005117	34563963	34564036	1	ENSSSCT00000012436	ENSSSCG00000011359	ENSSSCG00000011359	-0.810210522	1.753467294	3.218681379	14.7605439	1.22E-04	6.92E-04
XLOC_006504	8433828	8434193	1	ENSSSCT00000010568	ENSSSCG00000009640	ENTPD4	-0.810186159	1.753437684	4.244213212	14.09474632	1.74E-04	9.17E-04
XLOC_003031	49590875	49594956	1	ENSSSCT00000010370	ENSSSCG00000009460	DIS3	-0.809999856	1.753211267	5.102104882	14.83009672	1.18E-04	6.70E-04
XLOC_009808	6897945	6897957	1	ENSSSCT00000014246	ENSSSCG00000013033	BAD	-0.809731189	1.752884804	4.529810642	15.19315015	9.71E-05	5.79E-04
XLOC_023419	49240	49678	1	ENSSSCT00000030372	ENSSSCG00000028408	ENSSSCG00000028408	-0.809183517	1.752219506	2.553381822	11.04767151	8.88E-04	3.39E-03
XLOC_018031	69706501	69707040	1	ENSSSCT00000002188	ENSSSCG00000001956	ENSSSCG00000001956	-0.808337017	1.751191694	2.828562309	10.4631152	1.22E-03	4.37E-03
XLOC_004702	126700983	126700999	1	ENSSSCT00000012873	ENSSSCG00000011762	ACTL6A	-0.808199833	1.751025184	5.162063581	13.45863054	2.44E-04	1.21E-03
XLOC_015094	809295	809649	1	ENSSSCT00000032275	ENSSSCG00000024864	ENSSSCG00000024864	-0.807844591	1.750594073	4.907304839	16.9879062	3.76E-05	2.69E-04
XLOC_018491	24996695	24996926	1	ENSSSCT00000001352	ENSSSCG00000001239	ZNRD1	-0.807640368	1.750346283	2.903332444	13.33913863	2.60E-04	1.27E-03
XLOC_024489	16493173	16493343	1	ENSSSCT00000013298	ENSSSCG00000012157	PHKA2	-0.807604869	1.750303214	2.836442035	13.70705133	2.14E-04	1.09E-03
XLOC_008227	59904337	59904717	1	ENSSSCT00000018526	ENSSSCG00000017014	PANK3	-0.806192106	1.748590063	2.980432789	10.99275525	9.15E-04	3.47E-03
XLOC_013675	104874101	104874167	1	ENSSSCT00000029624	ENSSSCG00000028553	ILF2	-0.805873769	1.748204272	7.587199019	17.06912037	3.60E-05	2.61E-04
XLOC_024093	47814100	47814631	1	ENSSSCT00000024309	ENSSSCG00000028964	PIM2	-0.80581745	1.748136028	4.498266051	16.21028486	5.67E-05	3.77E-04
XLOC_006032	51687086	51687148	1	ENSSSCT00000010991	ENSSSCG00000010034	DEPDC5	-0.805492707	1.747742576	4.450606149	17.72002726	2.56E-05	1.99E-04
XLOC_017426	111721254	111721641	1	ENSSSCT00000004143	ENSSSCG00000003742	INO80C	-0.805434682	1.747672284	3.83343894	15.38667499	8.76E-05	5.33E-04
XLOC_004397	34418062	34418189	1	ENSSSCT00000012428	ENSSSCG00000011351	CCDC72	-0.805137794	1.747312672	6.907494699	13.81942122	2.01E-04	1.04E-03
XLOC_014833	51299671	51299905	1	ENSSSCT00000025960	ENSSSCG00000029966	ENSSSCG00000029966	-0.804448657	1.746478227	5.297172178	12.79670672	3.47E-04	1.60E-03
XLOC_015076	110501397	110502422	1	ENSSSCT00000027885	ENSSSCG00000026148	ENSSSCG00000026148	-0.803686521	1.745555854	2.847356321	9.405582154	2.16E-03	7.00E-03
XLOC_024544	40452292	40454620	1	ENSSSCT00000013396	ENSSSCG00000012250	MED14	-0.803388457	1.745195256	5.879705272	14.2489431	1.60E-04	8.59E-04
XLOC_005611	166989045	166990510	1	ENSSSCT00000032455	ENSSSCG00000028677	ENSSSCG00000028677	-0.803132697	1.744885897	0.715033157	7.189899252	7.33E-03	1.91E-02
XLOC_017868	42476727	42476994	1	ENSSSCT00000001814	ENSSSCG00000001631	BYSL	-0.803043398	1.744777896	3.150810409	12.96382519	3.18E-04	1.49E-03
XLOC_005453	124263007	124263033	1	ENSSSCT00000012871	ENSSSCG00000011760	TBL1XR1	-0.802843599	1.744536278	2.848827643	8.82906577	2.96E-03	9.09E-03
XLOC_008760	49135521	49135681	1	ENSSSCT00000008047	ENSSSCG00000007355	TOP1	-0.802690511	1.74435117	7.230145697	12.57758782	3.90E-04	1.76E-03
XLOC_003345	23294149	23294364	1	ENSSSCT00000019058	ENSSSCG00000017505	MED1	-0.802205307	1.743764613	4.989605997	12.35967589	4.39E-04	1.93E-03
XLOC_019314	39364010	39364299	1	ENSSSCT00000009642	ENSSSCG00000008812	ATP10D	-0.801832572	1.743314151	4.593014244	12.87461255	3.33E-04	1.54E-03
XLOC_016228	65154804	65155075	1	ENSSSCT00000029896	ENSSSCG00000027689	SRM	-0.801121329	1.742454916	4.477215537	12.56387418	3.93E-04	1.77E-03
XLOC_008137	29633618	29633846	1	ENSSSCT00000018380	ENSSSCG00000016876	C5ORF34	-0.800800542	1.742067521	1.858579088	9.517560387	2.04E-03	6.64E-03
XLOC_013491	81043823	81043965	1	ENSSSCT00000006833	ENSSSCG00000006236	NSMAF	-0.800773459	1.742034818	5.327616153	17.42954907	2.98E-05	2.25E-04
XLOC_022596	19187	20065	1	ENSSSCT00000007848	ENSSSCG00000007174	ORF	-0.800707159	1.741954763	6.950021661	17.31889564	3.16E-05	2.35E-04
XLOC_015405	45546617	45547349	1	ENSSSCT00000032100	ENSSSCG00000030616	C5H12orf35	-0.800631932	1.741863934	5.318094116	12.41216872	4.27E-04	1.89E-03
XLOC_023162	2000	2254	1	ENSSSCT00000014867	ENSSSCG00000013612	ACP5	-0.799912704	1.740995778	5.586105751	15.61241122	7.77E-05	4.83E-04
XLOC_014711	22985740	22986534	1	ENSSSCT00000000405	ENSSSCG00000000379	ESYT1	-0.79974824	1.740797319	6.334009305	19.71000256	9.01E-06	8.42E-05
XLOC_001723	201891055	201894360	1	ENSSSCT00000029733	ENSSSCG00000028092	GNG2	-0.799226182	1.740167503	5.529890386	10.74985295	1.04E-03	3.86E-03
XLOC_001993	293035956	293036174	1	ENSSSCT00000006061	ENSSSCG00000005511	ENSSSCG00000005511	-0.799188347	1.740121868	2.69928549	11.89107865	5.64E-04	2.35E-03
XLOC_021086	51060166	51064539	1	ENSSSCT00000016463	ENSSSCG00000015097	DDX6	-0.798808621	1.739663917	7.664767699	12.25096789	4.65E-04	2.02E-03
XLOC_019071	109960916	109965499	1	ENSSSCT00000002680	ENSSSCG00000002411	GTF2A1	-0.798522774	1.739319265	5.554808257	10.25073677	1.37E-03	4.81E-03
XLOC_009575	21014797	21014987	1	ENSSSCT00000018056	ENSSSCG00000016584	ENSSSCG00000016584	-0.798100137	1.738809806	-0.281055164	5.259284757	2.18E-02	4.72E-02
XLOC_000333	127597935	127598157	1	ENSSSCT00000028724	ENSSSCG00000026960	ZNF280D	-0.797348874	1.737904581	3.659003535	12.46919157	4.14E-04	1.84E-03
XLOC_013701	107103119	107103281	1	ENSSSCT00000007259	ENSSSCG00000006625	RFX5	-0.796734348	1.737164467	6.093985448	16.4783531	4.92E-05	3.35E-04
XLOC_015378	35752186	35752353	1	ENSSSCT00000023951	ENSSSCG00000030495	ENSSSCG00000030495	-0.796217357	1.736542064	1.387905162	9.172340313	2.46E-03	7.79E-03
XLOC_012650	11056516	11057130	1	ENSSSCT00000028815	ENSSSCG00000028504	RFC2	-0.796137328	1.736445737	5.935618967	15.85391855	6.84E-05	4.37E-04
XLOC_010924	9247472	9250900	1	ENSSSCT00000014288	ENSSSCG00000024015	FADS1	-0.796116363	1.736420503	4.965961943	14.73755145	1.24E-04	6.99E-04
XLOC_019469	88623777	88623895	1	ENSSSCT00000009904	ENSSSCG00000009044	APC10	-0.794496679	1.734472154	2.185928319	10.07235727	1.51E-03	5.20E-03
XLOC_016857	42821176	42821232	1	ENSSSCT00000003283	ENSSSCG00000002960	RASGRP4	-0.794346445	1.734291545	1.700293729	10.52837235	1.18E-03	4.26E-03
XLOC_023913	47580	47636	1	ENSSSCT00000028950	ENSSSCG00000021678	ENSSSCG00000021678	-0.79366733	1.73347536	4.242715719	15.34679993	8.95E-05	5.42E-04
XLOC_019730	32680012	32680368	1	ENSSSCT00000029818	ENSSSCG00000023112	PDS5A	-0.793023874	1.732702386	5.810487655	12.21317302	4.75E-04	2.05E-03
XLOC_004917	202557997	202558278	1	ENSSSCT00000031237	ENSSSCG00000026046	ENSSSCG00000026046	-0.791995732	1.731468009	0.251727788	5.284844891	2.15E-02	4.66E-02
XLOC_001965	284828751	284830287	1	ENSSSCT00000006024	ENSSSCG00000005478	POLE3	-0.791289955	1.730621169	6.241031775	15.57572447	7.93E-05	4.91E-04
XLOC_006123	65175873	65176185	1	ENSSSCT00000011155	ENSSSCG00000010189	NUP133	-0.791219739	1.730536942	5.408708821	16.21691801	5.65E-05	3.75E-04
XLOC_014937	70264406	70265337	1	ENSSSCT00000000817	ENSSSCG00000000753	WNK1	-0.791152003	1.730455694	7.50396066	17.62906164	2.68E-05	2.07E-04
XLOC_017959	57871570	57871626	1	ENSSSCT00000030780	ENSSSCG00000027358	RPS17	-0.791108815	1.730403892	9.172539836	13.51333024	2.37E-04	1.18E-03
XLOC_012788	38823043	38824466	1	ENSSSCT00000008699	ENSSSCG00000007937	ENSSSCG00000007937	-0.790586593	1.729777639	0.750736528	6.859752572	8.82E-03	2.21E-02
XLOC_002758	12636923	12637650	1	ENSSSCT00000010253	ENSSSCG00000009356	RFXAP	-0.789804864	1.728840608	3.945248505	14.24388667	1.61E-04	8.61E-04
XLOC_014740	24368786	24368941	1	ENSSSCT00000023666	ENSSSCG00000021493	SHMT2	-0.789763638	1.728791205	5.290980024	16.57414256	4.68E-05	3.22E-04
XLOC_004714	130341148	130341561	1	ENSSSCT00000025068	ENSSSCG00000022783	DCUN1D1	-0.788584819	1.727379196	6.229031815	9.269617789	2.33E-03	7.46E-03
XLOC_008747	46507980	46508655	1	ENSSSCT00000008034	ENSSSCG00000007342	RPRD1B	-0.788084186	1.726779877	6.090565189	13.77249556	2.06E-04	1.06E-03
XLOC_014665	20329597	20329671	1	ENSSSCT00000000309	ENSSSCG00000000288	HNRNPA1L2	-0.787959894	1.726631117	8.809362862	13.70355334	2.14E-04	1.09E-03
XLOC_004435	37422409	37422701	1	ENSSSCT00000012509	ENSSSCG00000011429	ENSSSCG00000011429	-0.787282483	1.725820575	3.586820154	10.5388295	1.17E-03	4.24E-03
XLOC_006531	15315525	15316423	1	ENSSSCT00000010627	ENSSSCG00000009692	PINX1	-0.786910234	1.725375331	3.777402961	15.02721792	1.06E-04	6.20E-04
XLOC_004403	34876989	34877368	1	CUFF.97.2	NA	P4HTM	-0.786683786	1.725104534	6.046419775	17.89902963	2.33E-05	1.84E-04
XLOC_017521	148091681	148092550	1	ENSSSCT00000028073	ENSSSCG00000021292	OSBPL9	-0.78644469	1.724818659	5.801402672	13.56488104	2.30E-04	1.16E-03
XLOC_020577	101932442	101932543	1	ENSSSCT00000028088	ENSSSCG00000026177	SLC25A40	-0.786281472	1.724623534	4.179096252	9.591118096	1.96E-03	6.43E-03
XLOC_013498	82679936	82680058	1	ENSSSCT00000006848	ENSSSCG00000006249	RPS20	-0.786244663	1.724579533	10.13071207	14.53239162	1.38E-04	7.60E-04
XLOC_007265	66266814	66267002	1	CUFF.174.2	NA	WDR33	-0.786018137	1.724308767	6.103254955	17.27542666	3.23E-05	2.39E-04
XLOC_015688	3528008	3528223	1	ENSSSCT00000002954	ENSSSCG00000002663	GINS2	-0.785973569	1.724255501	3.14536386	10.74461026	1.05E-03	3.87E-03
XLOC_003551	49276143	49279320	1	ENSSSCT00000019382	ENSSSCG00000017809	ENSSSCG00000017809	-0.785495106	1.723683754	4.690160792	15.89048423	6.71E-05	4.29E-04
XLOC_016710	13360785	13360999	1	ENSSSCT00000003013	ENSSSCG00000002719	EXOSC6	-0.785193203	1.723323089	2.122005958	7.05675095	7.90E-03	2.03E-02
XLOC_012003	18796319	18796774	1	ENSSSCT00000008556	ENSSSCG00000007808	NFATC2IP	-0.784804114	1.722858378	4.795558268	15.21735554	9.58E-05	5.73E-04
XLOC_022968	827	1098	1	ENSSSCT00000030638	ENSSSCG00000025536	YIPF5	-0.784673203	1.722702051	4.488663452	11.69352404	6.27E-04	2.55E-03
XLOC_022775	49319	49523	1	ENSSSCT00000016272	ENSSSCG00000014916	ENSSSCG00000014916	-0.784423803	1.722404272	2.669876305	11.91712572	5.56E-04	2.32E-03
XLOC_017875	43344923	43345403	1	ENSSSCT00000001830	ENSSSCG00000001646	KIAA0240	-0.784167859	1.722098733	5.388813231	16.92848068	3.88E-05	2.76E-04
XLOC_004808	147721374	147722366	1	ENSSSCT00000030357	ENSSSCG00000029716	WDR5B	-0.78382753	1.721692541	2.22622538	9.567178467	1.98E-03	6.50E-03
XLOC_024198	70165759	70165954	1	ENSSSCT00000027012	ENSSSCG00000021054	ATRX	-0.783813915	1.721676293	4.580570177	9.819365092	1.73E-03	5.82E-03
XLOC_004055	46807767	46808280	1	ENSSSCT00000019331	ENSSSCG00000017759	ALDOA	-0.783763601	1.72161625	3.706326145	12.72685267	3.60E-04	1.65E-03
XLOC_009285	14935740	14935944	1	ENSSSCT00000017999	ENSSSCG00000016531	C7ORF49	-0.783719814	1.721563999	1.877004114	9.749442019	1.79E-03	6.00E-03
XLOC_020680	131679500	131680455	1	ENSSSCT00000016906	ENSSSCG00000015519	RASAL2	-0.783100337	1.720824938	3.906316684	14.77376476	1.21E-04	6.88E-04
XLOC_015401	44788540	44788699	1	ENSSSCT00000024439	ENSSSCG00000030306	ENSSSCG00000030306	-0.78299352	1.720697532	0.271915143	5.253362337	2.19E-02	4.73E-02
XLOC_022766	15711	16605	1	ENSSSCT00000022777	ENSSSCG00000029573	NASP	-0.782946632	1.72064161	6.74699006	15.20382508	9.65E-05	5.76E-04
XLOC_012864	42635737	42635886	1	ENSSSCT00000008827	ENSSSCG00000008055	C16orf59	-0.782772705	1.720434187	3.235677828	12.8106599	3.45E-04	1.59E-03
XLOC_015502	66530424	66530771	1	ENSSSCT00000000762	ENSSSCG00000000700	ACRBP	-0.782573742	1.720196937	3.548190357	11.79560674	5.94E-04	2.45E-03
XLOC_009627	41294200	41295560	1	ENSSSCT00000018136	ENSSSCG00000016658	ANLN	-0.781621755	1.71906221	5.389633243	10.18552669	1.42E-03	4.95E-03
XLOC_003237	16181509	16181660	1	ENSSSCT00000018839	ENSSSCG00000017303	ENSSSCG00000017303	-0.78109284	1.71843209	4.15986416	13.52735418	2.35E-04	1.18E-03
XLOC_007134	8511221	8511298	1	ENSSSCT00000017069	ENSSSCG00000015670	GTDC1	-0.78092219	1.718228836	4.021792959	12.33515266	4.45E-04	1.95E-03
XLOC_007849	95114616	95116322	1	ENSSSCT00000017430	ENSSSCG00000016008	CWC22	-0.780794236	1.718076452	5.326563781	10.78354981	1.02E-03	3.81E-03
XLOC_017838	37191603	37191721	1	ENSSSCT00000001743	ENSSSCG00000001564	SRSF3	-0.780190161	1.717357222	7.983085652	10.89506919	9.64E-04	3.63E-03
XLOC_015527	69599776	69600543	1	ENSSSCT00000000807	ENSSSCG00000000743	FKBP4	-0.779688552	1.71676022	8.03778985	16.56770695	4.69E-05	3.23E-04
XLOC_001895	266170974	266171187	1	ENSSSCT00000005889	ENSSSCG00000005350	FBXO10	-0.778085221	1.714853368	4.956235264	12.36757403	4.37E-04	1.92E-03
XLOC_006125	65286152	65286344	1	ENSSSCT00000029998	ENSSSCG00000023776	C1ORF96	-0.778067839	1.714832707	5.443582299	13.48629762	2.40E-04	1.20E-03
XLOC_016070	51772965	51773036	1	ENSSSCT00000003592	ENSSSCG00000003233	ZNF175	-0.776805192	1.713332542	3.134577145	13.55244199	2.32E-04	1.16E-03
XLOC_016307	75260273	75260447	1	ENSSSCT00000026348	ENSSSCG00000023761	ENSSSCG00000023761	-0.776155489	1.712561134	6.525572669	11.70358618	6.24E-04	2.54E-03
XLOC_014039	56540865	56542989	1	ENSSSCT00000027792	ENSSSCG00000020729	ENSSSCG00000020729	-0.776096412	1.712491007	4.467847756	9.325769292	2.26E-03	7.27E-03
XLOC_006103	60193222	60193401	1	ENSSSCT00000011121	ENSSSCG00000010157	RBM34	-0.776066528	1.712455534	4.825802669	14.5652933	1.35E-04	7.50E-04
XLOC_019309	36876645	36876756	1	ENSSSCT00000009637	ENSSSCG00000008807	GUF1	-0.775801282	1.712140721	3.736694093	11.93956886	5.50E-04	2.30E-03
XLOC_023758	20226	20403	1	ENSSSCT00000022916	ENSSSCG00000027108	ENSSSCG00000027108	-0.77520263	1.711430409	0.926474886	7.409869913	6.49E-03	1.72E-02
XLOC_016741	16732585	16732811	1	ENSSSCT00000029669	ENSSSCG00000028638	CIRH1A	-0.774731797	1.710871963	4.336596947	14.16208323	1.68E-04	8.91E-04
XLOC_023424	41299	41342	1	ENSSSCT00000009475	ENSSSCG00000024700	ACP1	-0.774470249	1.710561826	4.619491283	13.05215892	3.03E-04	1.44E-03
XLOC_024204	71321308	71321440	1	ENSSSCT00000023290	ENSSSCG00000026714	TAF9B	-0.774229948	1.710276932	4.612386056	11.40185358	7.34E-04	2.90E-03
XLOC_023656	60126	60217	1	ENSSSCT00000024394	ENSSSCG00000021823	ENSSSCG00000021823	-0.773493224	1.709403788	4.328160152	10.39664863	1.26E-03	4.50E-03
XLOC_011266	65113350	65115874	1	ENSSSCT00000015052	ENSSSCG00000013776	DDX39A	-0.773238649	1.709102176	6.999898253	14.15448284	1.68E-04	8.92E-04
XLOC_013056	80487337	80489992	1	ENSSSCT00000009152	ENSSSCG00000008358	ACTR2	-0.772939472	1.70874779	9.306220151	11.70707023	6.23E-04	2.54E-03
XLOC_015554	74904120	74904291	1	ENSSSCT00000000853	ENSSSCG00000000787	ENSSSCG00000000787	-0.772420702	1.708133462	1.109017432	7.445782054	6.36E-03	1.70E-02
XLOC_020173	8497633	8497798	1	ENSSSCT00000016177	ENSSSCG00000014825	RELT	-0.772148886	1.707811666	3.416671957	9.038547942	2.64E-03	8.29E-03
XLOC_001265	61000033	61000624	1	ENSSSCT00000004748	ENSSSCG00000004294	SYNCRIP	-0.772004361	1.707640591	6.144019736	10.82353723	1.00E-03	3.75E-03
XLOC_004668	108473989	108474217	1	ENSSSCT00000012844	ENSSSCG00000011733	IFT80	-0.771869858	1.707481394	2.81738295	9.766708736	1.78E-03	5.96E-03
XLOC_001303	75068702	75068832	1	CUFF.11.2	NA	USP45	-0.771858856	1.707468373	2.334598172	8.912301615	2.83E-03	8.76E-03
XLOC_022341	7263	7342	1	ENSSSCT00000031777	ENSSSCG00000028998	ENSSSCG00000028998	-0.771614181	1.707178818	3.882762364	8.750996502	3.09E-03	9.41E-03
XLOC_024889	142237947	142239783	1	ENSSSCT00000013985	ENSSSCG00000012793	HCFC1	-0.771242397	1.706738933	7.528675912	15.39052776	8.74E-05	5.32E-04
XLOC_011029	15888944	15889332	1	ENSSSCT00000014442	ENSSSCG00000013222	FNBP4	-0.770804373	1.70622082	3.514292899	14.14317816	1.69E-04	8.97E-04
XLOC_008440	55597414	55597494	1	ENSSSCT00000018498	ENSSSCG00000016988	ERGIC1	-0.768975484	1.704059233	5.938483167	15.62723136	7.71E-05	4.80E-04
XLOC_018761	53623062	53623457	1	ENSSSCT00000001983	ENSSSCG00000001770	CTSH	-0.768631232	1.703652663	7.067646205	15.06002039	1.04E-04	6.12E-04
XLOC_011417	74964684	74964998	1	ENSSSCT00000014752	ENSSSCG00000013505	FSD1	-0.768398855	1.703378275	1.475065277	6.623866662	1.01E-02	2.46E-02
XLOC_016959	48411038	48412146	1	ENSSSCT00000003452	ENSSSCG00000003112	ENSSSCG00000003112	-0.767870907	1.702755045	1.322326295	6.903207736	8.60E-03	2.17E-02
XLOC_000628	208288849	208289165	1	ENSSSCT00000005590	ENSSSCG00000005073	ARID4A	-0.767760289	1.702624492	5.670447652	13.55171294	2.32E-04	1.16E-03
XLOC_018176	94846565	94846586	1	ENSSSCT00000002527	ENSSSCG00000002269	MTHFD1	-0.767178334	1.701937826	6.374789879	14.12214967	1.71E-04	9.05E-04
XLOC_014077	73957676	73961347	1	ENSSSCT00000006801	ENSSSCG00000006206	SGK3	-0.766923876	1.70163767	4.993541316	13.00627756	3.10E-04	1.46E-03
XLOC_006844	80981917	80982299	1	ENSSSCT00000022544	ENSSSCG00000023130	ASCC1	-0.766431519	1.701057041	4.854689677	16.47456615	4.93E-05	3.36E-04
XLOC_010443	82654053	82654148	1	ENSSSCT00000015345	ENSSSCG00000014048	HK3	-0.766423005	1.701047001	4.339654027	12.20937636	4.75E-04	2.06E-03
XLOC_009063	44313983	44316806	1	ENSSSCT00000028045	ENSSSCG00000024284	ENSSSCG00000024284	-0.764842898	1.699184956	4.228187801	13.13353876	2.90E-04	1.38E-03
XLOC_009064	44335610	44338433	1	ENSSSCT00000023753	ENSSSCG00000020908	ENSSSCG00000020908	-0.764842898	1.699184956	4.228187801	13.13353876	2.90E-04	1.38E-03
XLOC_022761	14934	15044	1	ENSSSCT00000031309	ENSSSCG00000030543	COTL1	-0.764599513	1.698898324	4.554510789	12.68956395	3.68E-04	1.67E-03
XLOC_005068	30802226	30803428	1	ENSSSCT00000012379	ENSSSCG00000011308	KIAA1143	-0.764097989	1.698307839	3.281288667	9.411153988	2.16E-03	6.98E-03
XLOC_021297	102893256	102897869	1	ENSSSCT00000016768	ENSSSCG00000015393	DMTF1	-0.763760041	1.697910062	5.995024318	12.67569406	3.70E-04	1.68E-03
XLOC_020251	29682271	29682492	1	ENSSSCT00000016303	ENSSSCG00000014945	TAF1D	-0.763096227	1.697128997	4.066996881	11.74231011	6.11E-04	2.50E-03
XLOC_002300	36313982	36314305	1	ENSSSCT00000012008	ENSSSCG00000010971	ARID3C	-0.762735766	1.696705019	1.363912446	5.504305172	1.90E-02	4.19E-02
XLOC_019727	32380057	32383600	1	ENSSSCT00000028286	ENSSSCG00000021793	C4orf34	-0.762010196	1.695851915	6.59259007	10.63223727	1.11E-03	4.06E-03
XLOC_006429	144290016	144290131	1	ENSSSCT00000011737	ENSSSCG00000010726	BUB3	-0.761927726	1.695754976	6.922869218	13.78371625	2.05E-04	1.05E-03
XLOC_002687	75380312	75380464	1	ENSSSCT00000030118	ENSSSCG00000029922	ENSSSCG00000029922	-0.761626138	1.695400524	3.871081848	13.46686073	2.43E-04	1.21E-03
XLOC_004532	73524440	73525353	1	ENSSSCT00000025690	ENSSSCG00000023808	ENSSSCG00000023808	-0.761386238	1.695118626	0.91159486	5.249821976	2.19E-02	4.74E-02
XLOC_004199	55536758	55538685	1	ENSSSCT00000026438	ENSSSCG00000029940	KCNAB3	-0.761372997	1.695103068	1.574435112	8.309372935	3.94E-03	1.15E-02
XLOC_015497	66450997	66451102	1	ENSSSCT00000000757	ENSSSCG00000000695	IFFO1	-0.761309418	1.695028367	3.41054039	11.0956748	8.65E-04	3.32E-03
XLOC_023078	8545	8615	1	ENSSSCT00000028516	ENSSSCG00000028493	ANAPC2	-0.761032276	1.694702783	0.856211187	7.121182314	7.62E-03	1.97E-02
XLOC_015719	12360130	12360280	1	ENSSSCT00000031098	ENSSSCG00000022668	ZFP1	-0.760499466	1.694077018	3.757450497	12.30097389	4.53E-04	1.97E-03
XLOC_000580	194910845	194911219	1	ENSSSCT00000005509	ENSSSCG00000030679	ENSSSCG00000030679	-0.759430847	1.692822663	0.845707443	7.052089298	7.92E-03	2.03E-02
XLOC_005549	148057108	148058022	1	ENSSSCT00000012991	ENSSSCG00000011877	CD86	-0.758905757	1.692206647	5.198518265	12.03863852	5.21E-04	2.21E-03
XLOC_023720	62729	62918	1	ENSSSCT00000024356	ENSSSCG00000021570	ENSSSCG00000021570	-0.758697382	1.691962251	0.196624434	5.568776976	1.83E-02	4.07E-02
XLOC_024483	14288824	14289274	1	ENSSSCT00000013288	ENSSSCG00000012149	RBBP7	-0.758380416	1.691590561	6.988397325	15.4849594	8.32E-05	5.11E-04
XLOC_010058	51975728	51976828	1	ENSSSCT00000014644	ENSSSCG00000013404	ZBED5	-0.757738463	1.690838025	5.295502069	11.82165493	5.85E-04	2.42E-03
XLOC_009907	13382309	13382675	1	ENSSSCT00000023703	ENSSSCG00000029059	SSRP1	-0.757468774	1.69052198	7.743117258	16.19109664	5.73E-05	3.79E-04
XLOC_015616	91755365	91756053	1	ENSSSCT00000000977	ENSSSCG00000000893	AMDHD1	-0.756883593	1.689836415	1.296990292	8.2818698	4.00E-03	1.16E-02
XLOC_022057	80358	80580	1	ENSSSCT00000024026	ENSSSCG00000027776	ENSSSCG00000027776	-0.756672024	1.689588621	1.698493113	9.852271488	1.70E-03	5.75E-03
XLOC_013699	106925462	106925700	1	ENSSSCT00000007256	ENSSSCG00000006622	POGZ	-0.756392727	1.689261559	5.738325118	15.96109884	6.47E-05	4.16E-04
XLOC_006154	77889105	77889355	1	ENSSSCT00000011212	ENSSSCG00000010243	CCAR1	-0.756145422	1.688972013	5.365168996	9.707047248	1.84E-03	6.11E-03
XLOC_016922	46055241	46056594	1	ENSSSCT00000003379	ENSSSCG00000003042	RPS19	-0.755780128	1.688544415	9.763237874	13.93325715	1.89E-04	9.85E-04
XLOC_024676	69086891	69087469	1	ENSSSCT00000013588	ENSSSCG00000012427	ENSSSCG00000012427	-0.75548999	1.688204869	5.746030016	9.646240977	1.90E-03	6.28E-03
XLOC_017010	50702794	50704392	1	ENSSSCT00000003555	ENSSSCG00000003200	NUP62	-0.75544595	1.688153335	5.326069799	13.38894476	2.53E-04	1.25E-03
XLOC_007646	8821435	8822369	1	ENSSSCT00000027823	ENSSSCG00000025889	ENSSSCG00000025889	-0.754855939	1.687463081	1.752195705	9.463596721	2.10E-03	6.82E-03
XLOC_006926	99328208	99328885	1	ENSSSCT00000024866	ENSSSCG00000023223	ZNF22	-0.754057494	1.686529431	3.446011132	10.66852758	1.09E-03	4.00E-03
XLOC_013079	88020550	88021050	1	ENSSSCT00000009192	ENSSSCG00000008395	VRK2	-0.754003754	1.686466609	4.381821109	12.96579174	3.17E-04	1.49E-03
XLOC_014875	64150450	64150554	1	ENSSSCT00000000682	ENSSSCG00000000635	MAGOHB	-0.753569691	1.685959278	3.84000316	10.46771601	1.21E-03	4.36E-03
XLOC_021659	3129	3559	1	ENSSSCT00000022809	ENSSSCG00000020909	ENSSSCG00000020909	-0.75355499	1.685942099	3.662990336	11.95892573	5.44E-04	2.28E-03
XLOC_019925	93185320	93189314	1	ENSSSCT00000009925	ENSSSCG00000009061	NAA15	-0.75349904	1.685876717	6.243637281	10.13409942	1.46E-03	5.06E-03
XLOC_019546	124317963	124318382	1	ENSSSCT00000010025	ENSSSCG00000023548	GSTCD	-0.753352216	1.685705152	3.052287354	9.743907958	1.80E-03	6.02E-03
XLOC_007925	122385353	122385497	1	ENSSSCT00000017571	ENSSSCG00000016138	CREB1	-0.753231345	1.685563928	1.604897452	7.160648099	7.45E-03	1.93E-02
XLOC_015911	43871538	43871671	1	ENSSSCT00000024602	ENSSSCG00000020817	RPS16	-0.753124503	1.685439105	8.98800972	12.66765249	3.72E-04	1.69E-03
XLOC_021326	117342025	117342204	1	ENSSSCT00000016816	ENSSSCG00000015436	C7ORF74	-0.752610739	1.684839003	1.167471338	5.692442591	1.70E-02	3.83E-02
XLOC_003658	58110959	58111029	1	ENSSSCT00000019601	ENSSSCG00000018007	MYH3	-0.752546301	1.684763751	4.468617883	8.913786335	2.83E-03	8.75E-03
XLOC_004492	57974186	57974323	1	ENSSSCT00000012602	ENSSSCG00000011515	FOXP1	-0.752190228	1.684347984	1.388003549	8.381416411	3.79E-03	1.11E-02
XLOC_016049	50462149	50462367	1	ENSSSCT00000030507	ENSSSCG00000024872	CPT1C	-0.752154772	1.684306589	2.117779607	9.300021488	2.29E-03	7.35E-03
XLOC_015821	35027656	35027868	1	ENSSSCT00000003155	ENSSSCG00000002854	POP4	-0.751785161	1.683875134	4.055999996	13.23082563	2.75E-04	1.33E-03
XLOC_021886	4345	4519	1	ENSSSCT00000032501	ENSSSCG00000029893	ERCC2	-0.751365442	1.68338532	1.423369694	8.785755899	3.04E-03	9.27E-03
XLOC_011597	107632387	107634243	1	ENSSSCT00000015487	ENSSSCG00000014175	RIOK2	-0.751199384	1.68319157	4.75200688	10.7909263	1.02E-03	3.80E-03
XLOC_011200	59025448	59025582	1	ENSSSCT00000015190	ENSSSCG00000013904	ENSSSCG00000013904	-0.751125655	1.683105552	0.129544483	5.158418901	2.31E-02	4.95E-02
XLOC_001099	6380698	6380714	1	ENSSSCT00000004455	ENSSSCG00000004029	QKI	-0.751015788	1.682977382	2.496684537	6.647197567	9.93E-03	2.44E-02
XLOC_011628	124815022	124815786	1	ENSSSCT00000015537	ENSSSCG00000014219	CDO1	-0.750573405	1.682461399	0.687020462	6.199285651	1.28E-02	3.01E-02
XLOC_012592	6095490	6099013	1	ENSSSCT00000028241	ENSSSCG00000030153	ENSSSCG00000030153	-0.750536231	1.682418047	5.078768622	14.99500577	1.08E-04	6.28E-04
XLOC_007088	144130876	144134905	1	ENSSSCT00000028000	ENSSSCG00000023565	IKZF5	-0.750523582	1.682403297	5.314240795	10.81511689	1.01E-03	3.76E-03
XLOC_023579	115098	115465	1	ENSSSCT00000018383	ENSSSCG00000016879	MRPS30	-0.750491495	1.682365878	4.545632402	12.83375032	3.40E-04	1.57E-03
XLOC_002946	6284506	6284558	1	ENSSSCT00000027393	ENSSSCG00000022344	UBL3	-0.749766235	1.681520345	2.828852148	10.97612787	9.23E-04	3.49E-03
XLOC_002947	6456359	6456411	1	ENSSSCT00000026872	ENSSSCG00000023265	UBL3	-0.749766235	1.681520345	2.828852148	10.97612787	9.23E-04	3.49E-03
XLOC_017766	27275964	27276386	1	ENSSSCT00000001514	ENSSSCG00000001391	CCHCR1	-0.749702008	1.681445488	4.663358512	13.83043696	2.00E-04	1.03E-03
XLOC_010122	59475336	59475488	1	ENSSSCT00000015174	ENSSSCG00000013888	JAK3	-0.74948909	1.681197353	6.458090733	12.91942527	3.25E-04	1.52E-03
XLOC_019080	117008147	117012311	1	ENSSSCT00000002696	ENSSSCG00000002427	EML5	-0.749264467	1.680935617	5.374154334	11.55026488	6.77E-04	2.72E-03
XLOC_015339	24165103	24165604	1	ENSSSCT00000023184	ENSSSCG00000022116	SHMT2	-0.749244812	1.680912716	5.103182494	14.86591157	1.15E-04	6.60E-04
XLOC_003440	36033636	36033828	1	ENSSSCT00000019205	ENSSSCG00000017643	sep-04	-0.748868608	1.68047445	4.468318661	12.84728302	3.38E-04	1.56E-03
XLOC_021088	51274636	51274730	1	ENSSSCT00000016469	ENSSSCG00000015103	RPS25	-0.748062442	1.679535677	8.68748338	13.38737742	2.53E-04	1.25E-03
XLOC_002111	307475101	307478640	1	ENSSSCT00000006321	ENSSSCG00000005749	BRD3	-0.747881839	1.679325439	6.7598057	15.05445134	1.04E-04	6.13E-04
XLOC_009340	29833815	29833997	1	ENSSSCT00000018096	ENSSSCG00000021652	ENSSSCG00000021652	-0.747731556	1.679150515	4.197108636	11.22437598	8.07E-04	3.13E-03
XLOC_016993	50065154	50065265	1	ENSSSCT00000003499	ENSSSCG00000003152	RUVBL2	-0.747430351	1.67879998	5.848150312	12.61077752	3.84E-04	1.73E-03
XLOC_004472	44032661	44033167	1	ENSSSCT00000030817	ENSSSCG00000028975	ENSSSCG00000028975	-0.747145436	1.678468469	2.023692714	7.607730484	5.81E-03	1.57E-02
XLOC_007163	26805697	26805887	1	ENSSSCT00000017112	ENSSSCG00000015712	DDX18	-0.746896848	1.678179281	6.422872596	10.40990619	1.25E-03	4.48E-03
XLOC_005947	40541835	40542001	1	ENSSSCT00000010816	ENSSSCG00000009868	RBM19	-0.746369336	1.677565778	5.271164563	15.32837709	9.03E-05	5.46E-04
XLOC_008726	43931383	43931488	1	CUFF.204.2	NA	CEP250	-0.746079664	1.677228981	4.933598086	15.33625436	9.00E-05	5.44E-04
XLOC_015786	25504706	25504822	1	ENSSSCT00000032351	ENSSSCG00000022293	ENSSSCG00000022293	-0.745648717	1.676728051	3.68786612	10.78787469	1.02E-03	3.80E-03
XLOC_018330	131340863	131340987	1	ENSSSCT00000002839	ENSSSCG00000002554	PLD4	-0.745336525	1.676365255	4.919494025	9.311999733	2.28E-03	7.31E-03
XLOC_019096	120287748	120289597	1	ENSSSCT00000002718	ENSSSCG00000002448	ENSSSCG00000002448	-0.745083889	1.676071725	5.417925932	14.83017717	1.18E-04	6.70E-04
XLOC_018616	33129268	33129677	1	ENSSSCT00000001666	ENSSSCG00000001494	BAG2	-0.744857228	1.67580842	1.757191665	6.725060563	9.51E-03	2.35E-02
XLOC_002689	75547614	75547766	1	ENSSSCT00000023947	ENSSSCG00000028602	ENSSSCG00000028602	-0.744408957	1.675287797	5.230511663	14.54554109	1.37E-04	7.56E-04
XLOC_017696	23730894	23730924	1	ENSSSCT00000025146	ENSSSCG00000022664	ZSCAN16	-0.744308427	1.675171063	0.628744551	6.910925709	8.57E-03	2.17E-02
XLOC_014040	56543288	56543637	1	ENSSSCT00000006739	ENSSSCG00000006146	LRRCC1	-0.743828357	1.674613728	3.529550464	11.60415074	6.58E-04	2.65E-03
XLOC_015438	56912805	56915591	1	ENSSSCT00000000632	ENSSSCG00000000587	AEBP2	-0.743758237	1.674532338	5.380891923	10.04131363	1.53E-03	5.27E-03
XLOC_007133	3748134	3748224	1	ENSSSCT00000017066	ENSSSCG00000015668	ORC4	-0.743747733	1.674520146	4.594254939	10.04270206	1.53E-03	5.27E-03
XLOC_020967	22044873	22045202	1	ENSSSCT00000016266	ENSSSCG00000014910	RPL35A	-0.743707931	1.674473949	3.340916665	12.37635722	4.35E-04	1.92E-03
XLOC_007526	138352892	138353371	1	ENSSSCT00000030502	ENSSSCG00000021283	ENSSSCG00000021283	-0.74357701	1.674322001	1.238797956	7.330024077	6.78E-03	1.79E-02
XLOC_008923	15459392	15459581	1	ENSSSCT00000007712	ENSSSCG00000007043	GPCPD1	-0.743441444	1.674164677	4.431573276	8.656943933	3.26E-03	9.81E-03
XLOC_009833	8429988	8430086	1	ENSSSCT00000029891	ENSSSCG00000023323	ENSSSCG00000023323	-0.743109723	1.673779778	5.255266741	13.77687661	2.06E-04	1.06E-03
XLOC_005854	21313204	21313251	1	ENSSSCT00000010647	ENSSSCG00000009711	C4orf27	-0.742990071	1.673640967	4.955254178	11.89324752	5.63E-04	2.35E-03
XLOC_007156	22725256	22725627	1	ENSSSCT00000017110	ENSSSCG00000015710	ARP3	-0.742307305	1.672849091	9.021095516	12.17319355	4.85E-04	2.09E-03
XLOC_002098	306231645	306232001	1	ENSSSCT00000006295	ENSSSCG00000005725	TTF1	-0.742159844	1.672678115	3.54902992	13.54910347	2.32E-04	1.17E-03
XLOC_016388	82843255	82843371	1	ENSSSCT00000004003	ENSSSCG00000003608	LCK	-0.741043473	1.671384281	5.944043808	14.52084313	1.39E-04	7.63E-04
XLOC_013130	107712666	107713853	1	ENSSSCT00000009284	ENSSSCG00000008482	GEMIN6	-0.740982953	1.671314169	3.982517388	12.10485148	5.03E-04	2.15E-03
XLOC_000757	251759569	251759792	1	ENSSSCT00000026837	ENSSSCG00000021531	C9orf85	-0.740972565	1.671302136	2.745083953	10.61823946	1.12E-03	4.09E-03
XLOC_016600	152367938	152368355	1	ENSSSCT00000004311	ENSSSCG00000003897	MOB3C	-0.740847503	1.671157263	2.272765903	9.726080841	1.82E-03	6.07E-03
XLOC_004781	142805249	142805375	1	ENSSSCT00000012953	ENSSSCG00000011841	SENP5	-0.740669839	1.670951477	5.144511743	12.73666912	3.59E-04	1.64E-03
XLOC_015316	23174739	23175551	1	ENSSSCT00000028474	ENSSSCG00000028235	ENSSSCG00000028235	-0.740614663	1.670887572	-0.054958685	5.624420353	1.77E-02	3.96E-02
XLOC_011087	30417720	30417929	1	ENSSSCT00000026727	ENSSSCG00000030025	ENSSSCG00000030025	-0.740222242	1.670433143	1.266555086	6.471217495	1.10E-02	2.64E-02
XLOC_018848	69530407	69530704	1	ENSSSCT00000002182	ENSSSCG00000001950	KIAA0391	-0.740155073	1.670355373	1.803154683	9.411545324	2.16E-03	6.98E-03
XLOC_003249	18391607	18391721	1	ENSSSCT00000018866	ENSSSCG00000017330	MAP3K14	-0.740020924	1.670200062	4.703640404	15.17099605	9.82E-05	5.83E-04
XLOC_008195	51748146	51748604	1	ENSSSCT00000018477	ENSSSCG00000016968	BDP1	-0.739769625	1.66990916	3.579578153	10.45227375	1.22E-03	4.39E-03
XLOC_014305	107386809	107387375	1	ENSSSCT00000007272	ENSSSCG00000006636	GABPB2	-0.739640735	1.669759978	2.860413583	9.952520555	1.61E-03	5.48E-03
XLOC_005204	43904503	43904650	1	ENSSSCT00000024816	ENSSSCG00000028970	ENSSSCG00000028970	-0.739340622	1.669412666	2.768879835	7.60896678	5.81E-03	1.57E-02
XLOC_022312	21734	21837	1	ENSSSCT00000022414	ENSSSCG00000022360	ENSSSCG00000022360	-0.73894501	1.668954947	0.920587088	6.738765228	9.43E-03	2.34E-02
XLOC_018208	100611272	100611290	1	ENSSSCT00000002590	ENSSSCG00000002328	MED6	-0.738926323	1.668933329	3.800481648	12.46093492	4.16E-04	1.85E-03
XLOC_023857	45210	45417	1	ENSSSCT00000006601	ENSSSCG00000006015	ENSSSCG00000006015	-0.738857896	1.668854174	5.100304661	12.40755429	4.28E-04	1.89E-03
XLOC_001973	285919071	285922177	1	ENSSSCT00000028192	ENSSSCG00000023894	ENSSSCG00000023894	-0.738268257	1.668172241	5.451956199	10.73262171	1.05E-03	3.89E-03
XLOC_022701	3753	4111	1	ENSSSCT00000029234	ENSSSCG00000025437	ENSSSCG00000025437	-0.737573286	1.667368847	6.208649425	13.13961447	2.89E-04	1.38E-03
XLOC_014987	83018171	83018725	1	ENSSSCT00000000911	ENSSSCG00000000838	SLC41A2	-0.737096218	1.666817576	3.977140261	9.231960818	2.38E-03	7.58E-03
XLOC_004830	155778484	155778785	1	ENSSSCT00000013041	ENSSSCG00000011917	NAA50	-0.736960016	1.666660223	5.721384931	10.38999086	1.27E-03	4.51E-03
XLOC_008832	61937884	61938121	1	ENSSSCT00000008196	ENSSSCG00000007487	PFDN4	-0.736761973	1.666431451	4.148482865	9.804750446	1.74E-03	5.85E-03
XLOC_023088	4287	4643	1	ENSSSCT00000027720	ENSSSCG00000030045	PRMT5	-0.736259405	1.665851045	6.094610409	15.11536361	1.01E-04	5.98E-04
XLOC_012349	84163385	84163613	1	ENSSSCT00000031737	ENSSSCG00000028228	XPO1	-0.736108307	1.665676583	7.687405251	10.52707942	1.18E-03	4.26E-03
XLOC_011920	9518708	9518882	1	ENSSSCT00000008425	ENSSSCG00000007684	PRKRIP1	-0.73599629	1.665547259	3.518423069	12.45333988	4.17E-04	1.85E-03
XLOC_019052	104064666	104064788	1	ENSSSCT00000002644	ENSSSCG00000002378	MLH3	-0.735819908	1.665343644	3.348994398	11.44776398	7.16E-04	2.85E-03
XLOC_016698	11888185	11889666	1	ENSSSCT00000002997	ENSSSCG00000002703	TERF2IP	-0.735064869	1.664472308	6.625252355	14.94771124	1.11E-04	6.38E-04
XLOC_009421	55287036	55287126	1	ENSSSCT00000018219	ENSSSCG00000016737	PPIA	-0.735062747	1.664469861	9.366330854	12.86840868	3.34E-04	1.55E-03
XLOC_005709	207015271	207015821	1	ENSSSCT00000030581	ENSSSCG00000028377	CRYZL1	-0.734829895	1.664201236	4.59597887	11.78449463	5.97E-04	2.46E-03
XLOC_012954	59471374	59472124	1	ENSSSCT00000008980	ENSSSCG00000008199	LMAN2L	-0.734800812	1.664167688	1.417025834	6.484905488	1.09E-02	2.63E-02
XLOC_008343	25361448	25361522	1	ENSSSCT00000018353	ENSSSCG00000016853	RICTOR	-0.734574885	1.663907099	2.148457088	7.485040752	6.22E-03	1.67E-02
XLOC_017390	98713997	98714208	1	ENSSSCT00000026467	ENSSSCG00000021893	ROCK1	-0.734556061	1.663885388	5.961718628	9.560729728	1.99E-03	6.51E-03
XLOC_014052	62967106	62968283	1	ENSSSCT00000006756	ENSSSCG00000006162	FAM164A	-0.734443651	1.663755749	2.086478535	6.22485317	1.26E-02	2.97E-02
XLOC_007319	85205443	85205527	1	ENSSSCT00000017354	ENSSSCG00000015938	SSB	-0.734402062	1.663707787	7.369051142	10.1498905	1.44E-03	5.03E-03
XLOC_019745	39289104	39293161	1	ENSSSCT00000031362	ENSSSCG00000027912	COMMD8	-0.734355151	1.663653692	4.850700984	9.727132714	1.82E-03	6.06E-03
XLOC_014928	69532861	69533033	1	ENSSSCT00000000803	ENSSSCG00000000739	FOXM1	-0.734176408	1.663447585	4.665507319	11.00116791	9.11E-04	3.46E-03
XLOC_022068	13238	13251	1	ENSSSCT00000010005	ENSSSCG00000009137	ENSSSCG00000009137	-0.733749315	1.662955214	2.014905092	6.814103847	9.04E-03	2.26E-02
XLOC_023130	39718	40113	1	ENSSSCT00000023700	ENSSSCG00000022082	C14orf93	-0.733695236	1.662892879	0.395460865	5.688439761	1.71E-02	3.84E-02
XLOC_023376	184312	184388	1	ENSSSCT00000032365	ENSSSCG00000025231	ENSSSCG00000025231	-0.733211978	1.662335956	2.96153194	11.04008891	8.92E-04	3.40E-03
XLOC_016904	45127027	45128077	1	ENSSSCT00000003350	ENSSSCG00000003017	TGFB1	-0.732991031	1.66208139	5.600583086	14.619477	1.32E-04	7.34E-04
XLOC_022409	10295	10473	1	ENSSSCT00000023644	ENSSSCG00000028640	HNRNPC	-0.732641376	1.661678613	8.383419298	12.83128083	3.41E-04	1.57E-03
XLOC_013801	119550712	119551504	1	ENSSSCT00000026833	ENSSSCG00000026922	DRAM2	-0.731808773	1.660719907	6.015726689	11.02711183	8.98E-04	3.42E-03
XLOC_009961	17962597	17963470	1	ENSSSCT00000014490	ENSSSCG00000013266	GYLTL1B	-0.731591925	1.660470308	4.285281596	11.93350674	5.51E-04	2.31E-03
XLOC_011362	70947716	70950786	1	ENSSSCT00000022409	ENSSSCG00000029035	ZNF558	-0.731363029	1.660206881	4.441560944	10.52449484	1.18E-03	4.26E-03
XLOC_009800	6490721	6490807	1	ENSSSCT00000014230	ENSSSCG00000013019	MEN1	-0.731177936	1.659993895	5.444389904	13.88260698	1.95E-04	1.01E-03
XLOC_019616	145172725	145172886	1	CUFF.415.2	NA	HNRPDL	-0.731074954	1.659875406	6.669051812	10.24971114	1.37E-03	4.81E-03
XLOC_021030	40859434	40859574	1	ENSSSCT00000031637	ENSSSCG00000027597	ENSSSCG00000027597	-0.730985176	1.659772117	1.950569498	7.447951956	6.35E-03	1.70E-02
XLOC_016384	82728285	82728343	1	ENSSSCT00000004007	ENSSSCG00000003612	EIF3I	-0.73031044	1.658996037	6.617643049	12.94487744	3.21E-04	1.50E-03
XLOC_007500	133604447	133605266	1	ENSSSCT00000017634	ENSSSCG00000016193	RQCD1	-0.729929632	1.658558193	6.483908527	14.72245573	1.25E-04	7.03E-04
XLOC_011451	77014914	77015023	1	ENSSSCT00000014702	ENSSSCG00000013458	MOB3A	-0.729523118	1.65809092	2.960891364	10.7887431	1.02E-03	3.80E-03
XLOC_005285	76269766	76270079	1	ENSSSCT00000012689	ENSSSCG00000011593	TMCC1	-0.729447146	1.658003608	2.419982562	8.114125425	4.39E-03	1.25E-02
XLOC_005609	166955322	166955448	1	ENSSSCT00000013081	ENSSSCG00000011955	PCNP	-0.728745553	1.657197504	5.46942211	9.967461464	1.59E-03	5.44E-03
XLOC_009597	29761129	29762607	1	ENSSSCT00000018098	ENSSSCG00000028280	ENSSSCG00000028280	-0.728704822	1.657150718	3.914140311	10.56663723	1.15E-03	4.19E-03
XLOC_014016	45529634	45530653	1	ENSSSCT00000024479	ENSSSCG00000023492	ENSSSCG00000023492	-0.728422274	1.656826202	3.48949642	11.34908953	7.55E-04	2.96E-03
XLOC_008134	29348226	29348376	1	ENSSSCT00000026745	ENSSSCG00000024680	ZNF131	-0.728149165	1.656512586	1.186436637	6.228554278	1.26E-02	2.97E-02
XLOC_007743	59542891	59545894	1	ENSSSCT00000017240	ENSSSCG00000015832	MAK16	-0.727767525	1.656074442	6.230289965	11.47675229	7.05E-04	2.81E-03
XLOC_002042	299672840	299673146	1	ENSSSCT00000006157	ENSSSCG00000005599	RABEPK	-0.727520314	1.655790692	4.113423362	13.3337406	2.61E-04	1.28E-03
XLOC_023041	14301	14471	1	ENSSSCT00000030710	ENSSSCG00000025323	ENSSSCG00000025323	-0.727390136	1.655641293	5.253843128	11.94115086	5.49E-04	2.30E-03
XLOC_003684	75313	76198	1	ENSSSCT00000018645	ENSSSCG00000017127	C17ORF62	-0.726998155	1.655191516	6.455537992	10.14576628	1.45E-03	5.04E-03
XLOC_010269	69815306	69815335	1	ENSSSCT00000014893	ENSSSCG00000013638	ILF3	-0.726731147	1.654885208	7.27974167	16.37865809	5.19E-05	3.50E-04
XLOC_021091	51344792	51345223	1	ENSSSCT00000024276	ENSSSCG00000022645	H2AFX	-0.726715519	1.654867281	4.138926058	8.631981279	3.30E-03	9.91E-03
XLOC_018241	105960537	105960836	1	ENSSSCT00000002656	ENSSSCG00000002389	VASH1	-0.726613618	1.654750398	4.796330001	11.03635038	8.93E-04	3.41E-03
XLOC_023085	53151	53191	1	ENSSSCT00000032041	ENSSSCG00000020899	CDC16	-0.725256722	1.65319479	4.990573038	13.62164396	2.24E-04	1.13E-03
XLOC_006857	82365034	82365815	1	ENSSSCT00000011273	ENSSSCG00000010300	ZMYND17	-0.725146269	1.653068226	4.081675449	13.04087351	3.05E-04	1.44E-03
XLOC_000033	10042142	10042367	1	ENSSSCT00000004481	ENSSSCG00000004053	TAGAP	-0.72454205	1.652376045	3.883978233	11.50854675	6.93E-04	2.77E-03
XLOC_016585	148745573	148745712	1	ENSSSCT00000004288	ENSSSCG00000003876	CDKN2C	-0.724541441	1.652375347	4.596094133	10.78548351	1.02E-03	3.80E-03
XLOC_013176	118507937	118508614	1	ENSSSCT00000009351	ENSSSCG00000008546	GPN1	-0.723765433	1.651486794	4.646769129	11.78671763	5.97E-04	2.46E-03
XLOC_022525	90	258	1	ENSSSCT00000026094	ENSSSCG00000028195	ERICH1	-0.723309001	1.650964388	2.128733623	8.882053155	2.88E-03	8.88E-03
XLOC_023374	50757	50790	1	CUFF.493.2	NA	ZBTB34	-0.722990208	1.650599614	2.205529966	7.542745839	6.03E-03	1.62E-02
XLOC_023828	237355	238204	1	ENSSSCT00000017678	ENSSSCG00000016235	ENSSSCG00000016235	-0.72220082	1.649696716	5.134393861	12.78127214	3.50E-04	1.61E-03
XLOC_013232	134581676	134582173	1	ENSSSCT00000009445	ENSSSCG00000008633	PDI-P5	-0.722089689	1.649569644	8.460322456	12.33147782	4.45E-04	1.95E-03
XLOC_015457	61444247	61448829	1	CUFF.321.3	NA	ATF7IP	-0.721912319	1.649366853	6.354416323	11.97220162	5.40E-04	2.27E-03
XLOC_001479	133183233	133183790	1	ENSSSCT00000005112	ENSSSCG00000004629	LYSMD2	-0.721009733	1.64833529	1.329553306	6.787794502	9.18E-03	2.29E-02
XLOC_015300	22686701	22686742	1	ENSSSCT00000000387	ENSSSCG00000000364	SARNP	-0.720702559	1.647984369	5.366669107	11.36213606	7.50E-04	2.95E-03
XLOC_006960	115620347	115622626	1	CUFF.156.2	NA	NOC3L	-0.720454092	1.647700571	4.567089219	9.700910413	1.84E-03	6.13E-03
XLOC_015605	88009721	88009732	1	ENSSSCT00000000963	ENSSSCG00000025682	ACTR6	-0.719869285	1.647032799	4.334822279	8.568211807	3.42E-03	1.02E-02
XLOC_000231	84995889	84996188	1	ENSSSCT00000030299	ENSSSCG00000022201	ENSSSCG00000022201	-0.719705722	1.64684608	0.92494987	5.21421258	2.24E-02	4.82E-02
XLOC_020219	19247964	19248964	1	ENSSSCT00000016257	ENSSSCG00000014902	ANKRD42	-0.71968092	1.646817768	3.031614197	11.48109529	7.03E-04	2.81E-03
XLOC_013774	116180381	116180575	1	ENSSSCT00000007401	ENSSSCG00000006756	BCAS2	-0.71941445	1.646513624	5.073405899	12.27247122	4.60E-04	2.00E-03
XLOC_016678	3556829	3556963	1	CUFF.332.3	NA	KIAA0182	-0.719255779	1.646332547	6.210960691	12.13382036	4.95E-04	2.12E-03
XLOC_016198	60030404	60030531	1	ENSSSCT00000003733	ENSSSCG00000003363	C1ORF174	-0.719150006	1.646211848	3.877872317	12.14803207	4.91E-04	2.11E-03
XLOC_016267	69915426	69915665	1	ENSSSCT00000027378	ENSSSCG00000021257	ENSSSCG00000021257	-0.71873734	1.645741037	2.405090736	8.456506869	3.64E-03	1.07E-02
XLOC_005599	160759311	160759398	1	ENSSSCT00000013069	ENSSSCG00000011943	BBX	-0.718244986	1.645179483	1.748571119	5.535441871	1.86E-02	4.13E-02
XLOC_015305	22893080	22894195	1	ENSSSCT00000023025	ENSSSCG00000022666	ENSSSCG00000022666	-0.718188267	1.645114805	5.752287369	11.80903547	5.89E-04	2.43E-03
XLOC_010424	80528927	80529043	1	ENSSSCT00000015317	ENSSSCG00000014022	HNRNPH1	-0.71762938	1.644477626	8.284026206	12.52534025	4.01E-04	1.80E-03
XLOC_018655	37106646	37109060	1	ENSSSCT00000001742	ENSSSCG00000001563	STK38	-0.717599868	1.644443987	5.682895952	12.75109135	3.56E-04	1.63E-03
XLOC_002245	21380830	21380983	1	ENSSSCT00000032587	ENSSSCG00000023775	ENSSSCG00000023775	-0.717559885	1.644398414	3.122046943	8.808641557	3.00E-03	9.18E-03
XLOC_007024	124726432	124727177	1	ENSSSCT00000011601	ENSSSCG00000010605	OBFC1	-0.716923739	1.643673487	2.558411574	8.98331062	2.72E-03	8.47E-03
XLOC_007466	122898747	122898918	1	ENSSSCT00000017580	ENSSSCG00000016147	PIKFYVE	-0.716857238	1.643597724	5.886865936	11.58881687	6.63E-04	2.67E-03
XLOC_015040	93325752	93326810	1	ENSSSCT00000000991	ENSSSCG00000000907	PLXNC1	-0.716826975	1.643563247	5.166399957	8.757354303	3.08E-03	9.38E-03
XLOC_013409	43554239	43555015	1	ENSSSCT00000006681	ENSSSCG00000006090	MTERFD1	-0.716764882	1.643492511	4.714430658	13.9217389	1.91E-04	9.90E-04
XLOC_011198	58921328	58922910	1	ENSSSCT00000015199	ENSSSCG00000013913	KLHL26	-0.716445508	1.643128726	2.319484914	9.498662483	2.06E-03	6.70E-03
XLOC_022501	28546	29558	1	ENSSSCT00000025696	ENSSSCG00000030225	TRA2B	-0.716436003	1.643117901	7.708154702	12.33277934	4.45E-04	1.95E-03
XLOC_015064	106583802	106584466	1	ENSSSCT00000028012	ENSSSCG00000025095	PPP1R27	-0.71641776	1.643097123	4.902632941	9.676136343	1.87E-03	6.19E-03
XLOC_007371	97715645	97715731	1	ENSSSCT00000017440	ENSSSCG00000016017	DNAJC10	-0.715621132	1.642190087	6.619430482	9.13280909	2.51E-03	7.93E-03
XLOC_005028	23780210	23782036	1	ENSSSCT00000032126	ENSSSCG00000030247	EPM2AIP1	-0.714392538	1.640792199	2.454118637	7.788702879	5.26E-03	1.45E-02
XLOC_009537	14510650	14510758	1	ENSSSCT00000028454	ENSSSCG00000028914	ENSSSCG00000028914	-0.713967027	1.640308332	1.09750065	5.466606863	1.94E-02	4.26E-02
XLOC_011534	86324682	86326309	1	ENSSSCT00000015385	ENSSSCG00000014084	POC5	-0.713951507	1.640290687	4.338469285	11.0105823	9.06E-04	3.44E-03
XLOC_024758	103860295	103864839	1	ENSSSCT00000013749	ENSSSCG00000012574	AMMECR1	-0.713485617	1.639761073	4.666061641	9.958783955	1.60E-03	5.47E-03
XLOC_000200	72650787	72650921	1	ENSSSCT00000031034	ENSSSCG00000027002	ENSSSCG00000027002	-0.713232232	1.639473101	1.185020623	5.407583348	2.00E-02	4.39E-02
XLOC_022252	19023	19037	1	ENSSSCT00000023017	ENSSSCG00000029802	ENSSSCG00000029802	-0.712851931	1.639040986	8.349988413	12.32202131	4.48E-04	1.96E-03
XLOC_001104	8788104	8790177	1	ENSSSCT00000004467	ENSSSCG00000004039	SLC22A3	-0.712775499	1.638954154	1.565394173	7.403044717	6.51E-03	1.73E-02
XLOC_008783	52912400	52912546	1	ENSSSCT00000023791	ENSSSCG00000023368	ENSSSCG00000023368	-0.712698359	1.638866523	1.916024447	6.175102555	1.30E-02	3.04E-02
XLOC_017624	7757026	7757207	1	ENSSSCT00000001135	ENSSSCG00000001041	PAK1IP1	-0.712468899	1.638605882	3.952018958	11.25725132	7.93E-04	3.09E-03
XLOC_010201	66214636	66214818	1	ENSSSCT00000015026	ENSSSCG00000013752	STX10	-0.712297558	1.638411286	4.871134725	11.71701776	6.19E-04	2.53E-03
XLOC_003034	52159564	52162213	1	ENSSSCT00000010376	ENSSSCG00000009465	ENSSSCG00000009465	-0.711733355	1.637770668	3.671649475	9.288319392	2.31E-03	7.39E-03
XLOC_018850	69657148	69658527	1	ENSSSCT00000002187	ENSSSCG00000001955	SRP54	-0.711393925	1.637385387	6.856628509	11.47665692	7.05E-04	2.81E-03
XLOC_003046	56098099	56098188	1	CUFF.65.2	NA	RBM26	-0.711265386	1.637239509	5.102244281	10.0806267	1.50E-03	5.18E-03
XLOC_004473	44039516	44040138	1	ENSSSCT00000012556	ENSSSCG00000011474	PXK	-0.710592057	1.636475561	6.049448152	15.03010703	1.06E-04	6.20E-04
XLOC_016277	71494050	71494197	1	ENSSSCT00000022352	ENSSSCG00000024752	ALDH4A1	-0.710582221	1.636464403	4.210947911	12.05631259	5.16E-04	2.19E-03
XLOC_014781	35775636	35775729	1	ENSSSCT00000000524	ENSSSCG00000000486	NUP107	-0.709887202	1.635676226	4.901641035	10.88362933	9.70E-04	3.65E-03
XLOC_006768	62092196	62094412	1	ENSSSCT00000011133	ENSSSCG00000010167	KIAA1383	-0.708939167	1.634601731	1.830652117	7.281564832	6.97E-03	1.83E-02
XLOC_008243	70006228	70006551	1	ENSSSCT00000018555	ENSSSCG00000017042	UBLCP1	-0.708643021	1.634266226	6.166088951	9.954438701	1.60E-03	5.48E-03
XLOC_013352	20215555	20215695	1	ENSSSCT00000006583	ENSSSCG00000006000	TAF2	-0.708315146	1.633894855	5.509783657	10.66269186	1.09E-03	4.01E-03
XLOC_011667	142041628	142044699	1	ENSSSCT00000023234	ENSSSCG00000030680	TCF7	-0.708059542	1.633605402	5.045953481	9.815832046	1.73E-03	5.83E-03
XLOC_020991	30788867	30789776	1	ENSSSCT00000016322	ENSSSCG00000014961	CWC15	-0.708022544	1.633563509	5.993522087	12.08838351	5.07E-04	2.16E-03
XLOC_020574	101626621	101626869	1	ENSSSCT00000016762	ENSSSCG00000015387	TRA2A	-0.707965132	1.633498502	6.542190418	10.81893502	1.00E-03	3.75E-03
XLOC_023214	44047	44063	1	ENSSSCT00000013580	ENSSSCG00000012420	ENSSSCG00000012420	-0.707928541	1.633457072	3.624094425	9.514518639	2.04E-03	6.65E-03
XLOC_013633	102792202	102792248	1	ENSSSCT00000007121	ENSSSCG00000006502	ARHGEF2	-0.70791966	1.633447017	7.312223902	16.05694646	6.15E-05	4.00E-04
XLOC_013835	129588831	129588899	1	ENSSSCT00000007522	ENSSSCG00000006869	CCDC76	-0.707100594	1.632519918	1.913977178	7.652344221	5.67E-03	1.54E-02
XLOC_003513	45381283	45381333	1	ENSSSCT00000019319	ENSSSCG00000017750	EVI2B	-0.706810732	1.63219195	4.517493319	10.01232087	1.55E-03	5.33E-03
XLOC_011707	147424679	147426373	1	ENSSSCT00000024841	ENSSSCG00000026374	UBE2D2	-0.706450175	1.631784086	6.632062486	13.34453189	2.59E-04	1.27E-03
XLOC_021282	97875810	97878022	1	ENSSSCT00000030736	ENSSSCG00000025298	TWISTNB	-0.705651488	1.630880967	4.74671901	10.83761063	9.95E-04	3.73E-03
XLOC_006496	7426276	7427285	1	ENSSSCT00000010557	ENSSSCG00000009630	EGR3	-0.705611942	1.630836263	0.072867689	5.415081138	2.00E-02	4.37E-02
XLOC_014081	74419324	74420141	1	ENSSSCT00000006809	ENSSSCG00000006213	ADHFE1	-0.705593561	1.630815485	1.445539584	5.910916537	1.50E-02	3.45E-02
XLOC_014292	106463085	106463252	1	ENSSSCT00000029296	ENSSSCG00000027091	OAZ3	-0.705327507	1.630514767	2.652481215	8.20806677	4.17E-03	1.20E-02
XLOC_018682	42165259	42166385	1	CUFF.383.2	NA	TFEB	-0.704863277	1.629990185	5.142452819	12.03211078	5.23E-04	2.21E-03
XLOC_016554	145323643	145323786	1	ENSSSCT00000024705	ENSSSCG00000029633	USP24	-0.704606946	1.629700602	6.537847578	13.30006728	2.65E-04	1.29E-03
XLOC_006157	78054376	78055061	1	ENSSSCT00000011217	ENSSSCG00000010247	DDX21	-0.704357553	1.629418906	7.155898319	11.18558182	8.24E-04	3.19E-03
XLOC_018577	28038957	28039225	1	ENSSSCT00000001586	ENSSSCG00000001437	AGER	-0.704097061	1.629124726	0.719870809	6.421981061	1.13E-02	2.70E-02
XLOC_017099	56197893	56202618	1	ENSSSCT00000025504	ENSSSCG00000027774	ZFP28	-0.703717595	1.628696281	4.587039852	13.25938537	2.71E-04	1.31E-03
XLOC_023432	62461	62590	1	ENSSSCT00000032578	ENSSSCG00000021365	ENSSSCG00000021365	-0.703529143	1.628483545	0.789939775	5.560030117	1.84E-02	4.08E-02
XLOC_012419	107748915	107749023	1	ENSSSCT00000009286	ENSSSCG00000008484	SRSF7	-0.703478076	1.628425904	6.895868982	11.76267058	6.04E-04	2.48E-03
XLOC_002989	20025119	20026215	1	ENSSSCT00000023371	ENSSSCG00000027551	NUDT15	-0.703075963	1.627972086	4.895362627	10.51655333	1.18E-03	4.27E-03
XLOC_015635	99159485	99162178	1	ENSSSCT00000001010	ENSSSCG00000000925	C12ORF29	-0.70301536	1.627903702	4.703434109	10.5603986	1.16E-03	4.20E-03
XLOC_008730	44163959	44164189	1	ENSSSCT00000025637	ENSSSCG00000022165	ENSSSCG00000022165	-0.702695022	1.627542281	4.788288951	13.30819085	2.64E-04	1.29E-03
XLOC_017701	23970367	23970614	1	ENSSSCT00000026384	ENSSSCG00000021069	ENSSSCG00000021069	-0.702536568	1.627363534	2.028075613	8.319555005	3.92E-03	1.14E-02
XLOC_019946	109462313	109462440	1	ENSSSCT00000009962	ENSSSCG00000009096	EXOSC9	-0.701566069	1.626269177	4.542224858	10.53452328	1.17E-03	4.25E-03
XLOC_021655	44461	44760	1	ENSSSCT00000026418	ENSSSCG00000028563	ENSSSCG00000028563	-0.701494544	1.626188552	6.178258499	7.190784656	7.33E-03	1.91E-02
XLOC_001559	146448917	146449487	1	ENSSSCT00000024247	ENSSSCG00000027069	EIF2AK4	-0.70142212	1.626106919	1.281277877	5.163691801	2.31E-02	4.94E-02
XLOC_006446	150607123	150607300	1	ENSSSCT00000011768	ENSSSCG00000010756	MGMT	-0.701197698	1.625853986	4.390610453	9.036175078	2.65E-03	8.29E-03
XLOC_003757	6911815	6912047	1	ENSSSCT00000018768	ENSSSCG00000017239	RPL38	-0.701184824	1.625839477	8.274447938	10.90177328	9.61E-04	3.62E-03
XLOC_010441	82278889	82279129	1	ENSSSCT00000015336	ENSSSCG00000014039	RGS14	-0.700688166	1.625279867	4.341098919	12.12175956	4.98E-04	2.13E-03
XLOC_024903	143254304	143254401	1	ENSSSCT00000014017	ENSSSCG00000012823	DKC1	-0.700217224	1.62474941	5.801120463	12.74704567	3.57E-04	1.63E-03
XLOC_007591	151914130	151914166	1	ENSSSCT00000017784	ENSSSCG00000016331	RAMP1	-0.700187036	1.624715413	2.483967561	8.034292446	4.59E-03	1.29E-02
XLOC_015642	104173567	104173913	1	ENSSSCT00000001031	ENSSSCG00000000942	CCDC59	-0.699899285	1.624391389	4.081870768	9.192959805	2.43E-03	7.71E-03
XLOC_000802	266104601	266104617	1	CUFF.39.2	NA	POLR1E	-0.69989306	1.62438438	4.833629912	13.32470819	2.62E-04	1.28E-03
XLOC_007284	73887125	73887541	1	CUFF.176.2	NA	mars-07	-0.699686714	1.624152064	6.81001519	9.703546226	1.84E-03	6.12E-03
XLOC_018690	42701133	42701966	1	ENSSSCT00000023317	ENSSSCG00000022224	TAF8	-0.699167981	1.623568192	4.334379804	12.90963629	3.27E-04	1.52E-03
XLOC_006625	41108205	41110715	1	ENSSSCT00000010825	ENSSSCG00000009876	DDX54	-0.699033491	1.623416848	6.570085092	12.31629528	4.49E-04	1.96E-03
XLOC_017358	89712706	89714083	1	ENSSSCT00000032434	ENSSSCG00000027417	C18orf1	-0.698300567	1.622592322	3.705489981	9.578649	1.97E-03	6.46E-03
XLOC_022408	16805	16883	1	ENSSSCT00000032448	ENSSSCG00000025830	NUP93	-0.698248134	1.622533352	4.913861054	12.67862329	3.70E-04	1.68E-03
XLOC_013794	119036031	119036896	1	ENSSSCT00000007436	ENSSSCG00000006788	ADORA3	-0.698168735	1.622444058	3.192035716	10.39889557	1.26E-03	4.50E-03
XLOC_006559	25860207	25862348	1	ENSSSCT00000010685	ENSSSCG00000009746	RAN	-0.698093261	1.622359183	8.238809509	12.16550989	4.87E-04	2.09E-03
XLOC_017366	90704267	90705755	1	ENSSSCT00000027299	ENSSSCG00000028126	MPPE1	-0.698067489	1.622330202	3.876047802	8.814881988	2.99E-03	9.15E-03
XLOC_011866	5179105	5179255	1	ENSSSCT00000008330	ENSSSCG00000007590	PMS2	-0.698061936	1.622323958	4.411147051	11.7941949	5.94E-04	2.45E-03
XLOC_020622	118032152	118032197	1	ENSSSCT00000023658	ENSSSCG00000028433	DUS4L	-0.697896151	1.622137541	2.91344954	8.816862377	2.98E-03	9.14E-03
XLOC_013817	121475247	121475363	1	ENSSSCT00000007490	ENSSSCG00000006839	TAF13	-0.697585867	1.621788701	2.647848456	6.119373291	1.34E-02	3.13E-02
XLOC_015350	24712201	24712410	1	ENSSSCT00000028772	ENSSSCG00000023318	ENSSSCG00000023318	-0.697143989	1.621292046	4.38657784	12.18399625	4.82E-04	2.08E-03
XLOC_002724	5173861	5174366	1	ENSSSCT00000010210	ENSSSCG00000009319	PAN3	-0.696163132	1.620190139	6.87234887	11.74797715	6.09E-04	2.50E-03
XLOC_000508	169149958	169150200	1	ENSSSCT00000030782	ENSSSCG00000026815	ENSSSCG00000026815	-0.696142416	1.620166875	1.352039198	8.031498727	4.60E-03	1.30E-02
XLOC_008741	45585068	45585197	1	ENSSSCT00000008017	ENSSSCG00000007327	SAMHD1	-0.695453235	1.6193931	1.65636045	5.713308646	1.68E-02	3.79E-02
XLOC_000057	17296719	17296936	1	ENSSSCT00000004521	ENSSSCG00000004090	ZBTB2	-0.695312268	1.619234875	4.322108542	12.01450983	5.28E-04	2.23E-03
XLOC_001284	64591453	64591641	1	ENSSSCT00000004784	ENSSSCG00000004328	ENSSSCG00000004328	-0.695099401	1.618995977	4.888293569	11.94362561	5.48E-04	2.30E-03
XLOC_011080	29153522	29154311	1	ENSSSCT00000014530	ENSSSCG00000013304	NAT10	-0.69482915	1.618692729	5.193660077	12.86691935	3.34E-04	1.55E-03
XLOC_019791	50060927	50061315	1	ENSSSCT00000009719	ENSSSCG00000008878	PPID	-0.694802382	1.618662696	5.686060315	10.24688598	1.37E-03	4.81E-03
XLOC_012538	140517160	140517225	1	ENSSSCT00000029433	ENSSSCG00000027353	ENSSSCG00000027353	-0.694651263	1.618493154	9.711286558	11.41542467	7.28E-04	2.89E-03
XLOC_014936	70039499	70039723	1	ENSSSCT00000022573	ENSSSCG00000020797	JARID1A	-0.694345619	1.618150302	2.655459409	9.914410293	1.64E-03	5.58E-03
XLOC_017359	89917876	89918313	1	ENSSSCT00000004070	ENSSSCG00000003673	CEP192	-0.69412305	1.617900685	4.765865272	11.40477606	7.33E-04	2.90E-03
XLOC_013029	74752605	74752665	1	ENSSSCT00000026994	ENSSSCG00000022708	ENSSSCG00000022708	-0.693950006	1.617706637	3.054131188	5.619806696	1.78E-02	3.97E-02
XLOC_019900	82594056	82594601	1	ENSSSCT00000009878	ENSSSCG00000009019	RPS3A	-0.693253296	1.616925599	10.04031223	11.91906571	5.56E-04	2.32E-03
XLOC_016264	69840051	69840218	1	ENSSSCT00000003863	ENSSSCG00000003477	NECAP2	-0.692206753	1.615753093	6.468446147	14.05701292	1.77E-04	9.33E-04
XLOC_007043	135266948	135267457	1	CUFF.161.4	NA	DCLRE1A	-0.691245863	1.614677297	3.034966369	8.91453232	2.83E-03	8.75E-03
XLOC_007543	144981352	144981501	1	ENSSSCT00000017708	ENSSSCG00000016263	SP100	-0.690452111	1.613789168	4.311404627	11.59185872	6.62E-04	2.67E-03
XLOC_023898	207	1217	1	ENSSSCT00000031960	ENSSSCG00000020647	PAOX	-0.69013651	1.613436177	1.939794984	8.457098424	3.64E-03	1.07E-02
XLOC_017754	26783954	26784016	1	ENSSSCT00000001461	ENSSSCG00000021714	PRR3	-0.689696373	1.612944026	4.202786624	10.79752389	1.02E-03	3.79E-03
XLOC_002950	7585525	7586406	1	ENSSSCT00000010229	ENSSSCG00000009334	HSPH1	-0.688859901	1.612009114	7.861966921	8.592732163	3.38E-03	1.01E-02
XLOC_006128	66161716	66162073	1	ENSSSCT00000011165	ENSSSCG00000010199	RET	-0.688528678	1.611639062	2.563080627	7.842704513	5.10E-03	1.41E-02
XLOC_005283	76055678	76058049	1	ENSSSCT00000026890	ENSSSCG00000027637	RPL32	-0.688371137	1.611463082	9.291586208	13.12375054	2.92E-04	1.39E-03
XLOC_002492	16758185	16761572	1	ENSSSCT00000028613	ENSSSCG00000022888	ITPKB	-0.688126636	1.611190002	5.596621905	12.4722646	4.13E-04	1.84E-03
XLOC_001951	283049933	283053138	1	ENSSSCT00000006004	ENSSSCG00000005459	KIAA0368	-0.687926805	1.610966847	7.113987628	14.33105312	1.53E-04	8.28E-04
XLOC_005708	207005112	207005249	1	ENSSSCT00000029073	ENSSSCG00000027089	DONSON	-0.687166369	1.61011794	5.221613188	13.65454446	2.20E-04	1.11E-03
XLOC_010880	6939770	6940222	1	ENSSSCT00000014250	ENSSSCG00000013037	VEGFB	-0.687128685	1.610075883	4.895539847	10.72740195	1.06E-03	3.90E-03
XLOC_014117	89219513	89223321	1	ENSSSCT00000030933	ENSSSCG00000022396	BLZF1	-0.68684525	1.609759596	5.418290719	10.08475797	1.50E-03	5.17E-03
XLOC_018684	42310893	42311351	1	ENSSSCT00000001808	ENSSSCG00000001626	ENSSSCG00000001626	-0.68661121	1.609498475	1.067583509	7.002691372	8.14E-03	2.08E-02
XLOC_008319	18544603	18545073	1	ENSSSCT00000018300	ENSSSCG00000016809	DROSHA	-0.686606816	1.609493573	4.712006489	12.36598093	4.37E-04	1.92E-03
XLOC_017964	58530082	58530333	1	ENSSSCT00000002038	ENSSSCG00000001819	MAN2A2	-0.6865604	1.609441791	6.134952223	12.16203353	4.88E-04	2.10E-03
XLOC_023201	12470	13008	1	ENSSSCT00000024312	ENSSSCG00000027450	ID3	-0.686327006	1.609181443	1.572448135	6.952004663	8.37E-03	2.13E-02
XLOC_002802	26394101	26394220	1	ENSSSCT00000010348	ENSSSCG00000009441	SUGT1	-0.68629244	1.609142889	5.346278931	10.58999361	1.14E-03	4.14E-03
XLOC_005161	36900717	36900868	1	ENSSSCT00000012497	ENSSSCG00000011417	VPRBP	-0.686192284	1.609031181	5.342671695	12.56089466	3.94E-04	1.77E-03
XLOC_005173	37485392	37485418	1	ENSSSCT00000012506	ENSSSCG00000011426	POC1A	-0.686099345	1.60892753	3.602775453	7.735037022	5.42E-03	1.48E-02
XLOC_008141	31878944	31879603	1	ENSSSCT00000018386	ENSSSCG00000016882	PARP8	-0.685742622	1.608529753	4.701891091	10.14087157	1.45E-03	5.05E-03
XLOC_012939	55676567	55676581	1	ENSSSCT00000008947	ENSSSCG00000008170	RPL31	-0.684498495	1.607143215	8.419768788	12.11845363	4.99E-04	2.14E-03
XLOC_018446	22544483	22546312	1	ENSSSCT00000001251	ENSSSCG00000027958	ENSSSCG00000027958	-0.684231041	1.606845302	3.453626272	11.25378911	7.95E-04	3.09E-03
XLOC_010617	142588566	142588771	1	ENSSSCT00000027801	ENSSSCG00000026644	DDX46	-0.683696927	1.606250526	7.033722983	11.41056618	7.30E-04	2.89E-03
XLOC_023060	16708	16790	1	ENSSSCT00000026139	ENSSSCG00000027169	ENOSF1	-0.683539542	1.606075309	6.44867152	11.72114388	6.18E-04	2.52E-03
XLOC_021433	139932934	139933294	1	ENSSSCT00000016969	ENSSSCG00000015576	TPR	-0.683338611	1.605851638	7.225781163	13.80676867	2.03E-04	1.04E-03
XLOC_013880	143251520	143251827	1	ENSSSCT00000007609	ENSSSCG00000026772	ENSSSCG00000026772	-0.682441795	1.60485371	1.668893158	6.652751153	9.90E-03	2.43E-02
XLOC_019396	71384055	71385672	1	ENSSSCT00000030261	ENSSSCG00000028466	UTP3	-0.6824113	1.604819788	4.810154982	10.58491033	1.14E-03	4.15E-03
XLOC_017816	34142621	34142645	1	ENSSSCT00000001675	ENSSSCG00000001502	RPS18	-0.682058973	1.604427915	9.421817064	11.55089502	6.77E-04	2.72E-03
XLOC_003225	14963914	14964213	1	ENSSSCT00000018812	ENSSSCG00000017280	ICAM2	-0.681986155	1.604346936	3.516706256	10.18643665	1.41E-03	4.95E-03
XLOC_012489	121870658	121870967	1	ENSSSCT00000009397	ENSSSCG00000008587	ENSSSCG00000008587	-0.681888845	1.604238726	5.635352619	10.72391875	1.06E-03	3.90E-03
XLOC_008777	52372654	52372757	1	ENSSSCT00000024080	ENSSSCG00000028245	TTPAL	-0.681648825	1.603971853	4.370137132	10.01730324	1.55E-03	5.32E-03
XLOC_003040	53801803	53802695	1	ENSSSCT00000010386	ENSSSCG00000009473	MYCBP2	-0.681548064	1.603859832	6.243322393	13.27433992	2.69E-04	1.31E-03
XLOC_010909	8349628	8349850	1	ENSSSCT00000022560	ENSSSCG00000025571	POLR2G	-0.680918501	1.603160092	5.498718913	11.89806396	5.62E-04	2.34E-03
XLOC_006796	66478359	66480276	1	ENSSSCT00000011169	ENSSSCG00000010203	HNRNPF	-0.680772563	1.60299793	9.346584305	13.3933812	2.53E-04	1.25E-03
XLOC_000302	118156746	118156962	1	ENSSSCT00000005026	ENSSSCG00000004550	OAZ2	-0.680658629	1.602871342	5.819993129	12.3109736	4.50E-04	1.96E-03
XLOC_003282	19987053	19987170	1	ENSSSCT00000026116	ENSSSCG00000025507	RPL27	-0.680202617	1.602364781	7.97088052	11.78399593	5.97E-04	2.46E-03
XLOC_002830	53743973	53744238	1	ENSSSCT00000010384	ENSSSCG00000009471	CLN5	-0.680183809	1.602343891	3.888794543	7.276227647	6.99E-03	1.83E-02
XLOC_007893	114833587	114835186	1	ENSSSCT00000017515	ENSSSCG00000016087	TYW5	-0.679779901	1.60189535	3.403736599	8.914072431	2.83E-03	8.75E-03
XLOC_006578	31164863	31167363	1	ENSSSCT00000023937	ENSSSCG00000022212	SNRNP35	-0.679428812	1.601505566	4.610457946	11.42721971	7.24E-04	2.88E-03
XLOC_005913	33121467	33121794	1	ENSSSCT00000010757	ENSSSCG00000009814	ANAPC5	-0.679128526	1.601172259	4.726909488	12.20565985	4.76E-04	2.06E-03
XLOC_005265	73110017	73110865	1	ENSSSCT00000012638	ENSSSCG00000011548	BRPF1	-0.678965832	1.600991704	5.954835614	13.7667648	2.07E-04	1.06E-03
XLOC_008756	47193722	47194169	1	ENSSSCT00000008041	ENSSSCG00000007349	ACTR5	-0.67840452	1.600368924	3.56031509	11.41639975	7.28E-04	2.89E-03
XLOC_022258	14849	15079	1	ENSSSCT00000031024	ENSSSCG00000027277	ENSSSCG00000027277	-0.677053231	1.598870653	1.637571734	6.448949564	1.11E-02	2.67E-02
XLOC_009807	6868094	6868575	1	ENSSSCT00000014242	ENSSSCG00000013029	TRMT112	-0.677036561	1.598852178	5.464142149	9.316358761	2.27E-03	7.30E-03
XLOC_018228	103818763	103819849	1	ENSSSCT00000002636	ENSSSCG00000002372	ENSSSCG00000002372	-0.67680494	1.598595508	6.086636674	12.44676052	4.19E-04	1.86E-03
XLOC_005855	21439165	21439693	1	ENSSSCT00000010650	ENSSSCG00000009714	NEK1	-0.676167299	1.597889118	4.536503684	9.237870479	2.37E-03	7.56E-03
XLOC_018175	94532329	94532382	1	ENSSSCT00000002516	ENSSSCG00000002259	AKAP13	-0.676070803	1.597782245	4.83832076	10.50450025	1.19E-03	4.30E-03
XLOC_019016	98803328	98806202	1	ENSSSCT00000022695	ENSSSCG00000028304	ZFP36L1	-0.676034534	1.597742077	7.822744878	13.21829881	2.77E-04	1.34E-03
XLOC_015202	15522658	15525598	1	CUFF.314.3	NA	MLL2	-0.675716918	1.597390366	10.23408999	9.881329356	1.67E-03	5.67E-03
XLOC_011499	81799764	81799834	1	ENSSSCT00000015327	ENSSSCG00000014031	HNRNPAB	-0.674647499	1.596206716	6.062790248	7.629917421	5.74E-03	1.56E-02
XLOC_017424	111620067	111620620	1	ENSSSCT00000027716	ENSSSCG00000023276	ZNF24	-0.673945118	1.595429787	4.000463989	8.182606875	4.23E-03	1.21E-02
XLOC_002314	37574130	37574805	1	ENSSSCT00000012040	ENSSSCG00000010998	B4GALT1	-0.673860247	1.595335933	6.003964586	10.42223312	1.25E-03	4.45E-03
XLOC_003527	46942107	46942131	1	ENSSSCT00000019340	ENSSSCG00000017768	RPL23A	-0.67382187	1.595293496	8.967274686	11.69247604	6.28E-04	2.55E-03
XLOC_008092	4402799	4403084	1	ENSSSCT00000018270	ENSSSCG00000016783	FAM105B	-0.673789523	1.595257728	4.576692868	9.88808065	1.66E-03	5.65E-03
XLOC_011028	15885304	15885594	1	ENSSSCT00000029530	ENSSSCG00000027481	ENSSSCG00000027481	-0.673772765	1.595239198	3.466196975	8.428217883	3.69E-03	1.09E-02
XLOC_009095	49501791	49505150	1	ENSSSCT00000008053	ENSSSCG00000007360	CHD6	-0.673601679	1.595050033	5.047295206	11.89638337	5.62E-04	2.34E-03
XLOC_022874	547	996	1	ENSSSCT00000030273	ENSSSCG00000028925	CEP95	-0.673479988	1.594915497	4.509898751	11.38947237	7.39E-04	2.91E-03
XLOC_009142	57112953	57113103	1	ENSSSCT00000032453	ENSSSCG00000026672	ENSSSCG00000026672	-0.673258526	1.594670687	2.065816772	6.391294885	1.15E-02	2.75E-02
XLOC_020684	132634649	132635000	1	ENSSSCT00000016913	ENSSSCG00000015525	TOR3A	-0.673100102	1.594495584	3.624336066	9.612539034	1.93E-03	6.37E-03
XLOC_003510	44850355	44850589	1	ENSSSCT00000019313	ENSSSCG00000017745	UTP6	-0.672760796	1.59412062	5.181880525	9.266754957	2.33E-03	7.46E-03
XLOC_020299	41145017	41145165	1	ENSSSCT00000022957	ENSSSCG00000023913	ENSSSCG00000023913	-0.672602323	1.593945524	2.297370049	8.025178577	4.61E-03	1.30E-02
XLOC_018115	83482372	83482803	1	ENSSSCT00000002392	ENSSSCG00000002138	OSGEP	-0.672180319	1.593479345	4.410906184	11.87640016	5.68E-04	2.36E-03
XLOC_019961	115189078	115189428	1	ENSSSCT00000009986	ENSSSCG00000009119	LARP7	-0.671409678	1.592628387	5.753214922	7.260442234	7.05E-03	1.85E-02
XLOC_008305	6142034	6144304	1	ENSSSCT00000018281	ENSSSCG00000016793	ZNF622	-0.670845027	1.592005176	4.792816043	9.981468944	1.58E-03	5.41E-03
XLOC_012524	134954674	134954691	1	ENSSSCT00000009449	ENSSSCG00000008637	TAF1B	-0.670637838	1.591776561	3.224156751	9.79435039	1.75E-03	5.88E-03
XLOC_018883	80362414	80362596	1	ENSSSCT00000023352	ENSSSCG00000025470	TSSK4	-0.670216688	1.59131196	2.265373085	8.010392804	4.65E-03	1.31E-02
XLOC_021320	115729207	115731163	1	ENSSSCT00000032237	ENSSSCG00000026110	SRPK2	-0.669960185	1.591029059	4.406300928	6.904711773	8.60E-03	2.17E-02
XLOC_016536	134068990	134069404	1	ENSSSCT00000004203	ENSSSCG00000003798	SERBP1	-0.669067366	1.590044746	7.920600882	12.3170486	4.49E-04	1.96E-03
XLOC_014935	70002215	70002421	1	ENSSSCT00000023353	ENSSSCG00000029464	ENSSSCG00000029464	-0.668555388	1.589480578	2.7922931	7.332199383	6.77E-03	1.79E-02
XLOC_010028	43963545	43964206	1	ENSSSCT00000014600	ENSSSCG00000013368	HPS5	-0.668513375	1.589434291	5.603126807	11.21029498	8.13E-04	3.15E-03
XLOC_006502	8076243	8076556	1	ENSSSCT00000010564	ENSSSCG00000009636	ENSSSCG00000009636	-0.667839633	1.588692194	2.883672552	6.964712211	8.31E-03	2.12E-02
XLOC_015926	44655718	44656002	1	ENSSSCT00000003330	ENSSSCG00000002998	SNRPA	-0.667374676	1.588180268	5.999322005	8.926688988	2.81E-03	8.71E-03
XLOC_010448	83139729	83140054	1	ENSSSCT00000032480	ENSSSCG00000029577	NOP16	-0.667300987	1.588099149	5.039150561	11.64812764	6.43E-04	2.60E-03
XLOC_009931	16088719	16089001	1	ENSSSCT00000027995	ENSSSCG00000023418	ENSSSCG00000023418	-0.666840571	1.587592411	3.939329035	10.13840277	1.45E-03	5.05E-03
XLOC_019135	129322112	129322456	1	ENSSSCT00000002808	ENSSSCG00000002529	RPS21	-0.666723722	1.587463832	6.401722763	8.356227076	3.84E-03	1.12E-02
XLOC_002220	15631374	15631517	1	ENSSSCT00000024654	ENSSSCG00000021310	ENSSSCG00000021310	-0.666355855	1.587059102	3.449376758	8.257244238	4.06E-03	1.17E-02
XLOC_011878	6699604	6699709	1	ENSSSCT00000024950	ENSSSCG00000023257	PDAP1	-0.666218784	1.586908322	6.810050903	11.73738441	6.13E-04	2.51E-03
XLOC_006192	88334131	88334428	1	ENSSSCT00000011308	ENSSSCG00000010330	PPIF	-0.665452808	1.586066002	3.678676265	9.022872622	2.67E-03	8.33E-03
XLOC_006581	31574586	31574877	1	ENSSSCT00000010724	ENSSSCG00000009782	ARL6IP4	-0.665179278	1.585765318	5.407429227	11.41770338	7.27E-04	2.89E-03
XLOC_018539	26772313	26772662	1	ENSSSCT00000001493	ENSSSCG00000001372	GNL1	-0.664643548	1.58517657	4.652119847	12.07986644	5.10E-04	2.17E-03
XLOC_013979	36445460	36446592	1	ENSSSCT00000006637	ENSSSCG00000006048	DCAF13	-0.664623153	1.58515416	5.302345533	9.439008769	2.12E-03	6.90E-03
XLOC_003290	20256869	20257033	1	ENSSSCT00000018925	ENSSSCG00000017386	BECN1	-0.664618483	1.585149029	6.432675481	12.47463099	4.13E-04	1.84E-03
XLOC_023969	7376934	7377104	1	ENSSSCT00000022263	ENSSSCG00000024809	CLCN4	-0.663660979	1.584097329	2.06595279	6.22925216	1.26E-02	2.97E-02
XLOC_019807	57901297	57901586	1	ENSSSCT00000024804	ENSSSCG00000027403	AASDH	-0.663512356	1.583934147	1.947371578	7.497835171	6.18E-03	1.66E-02
XLOC_007420	114817412	114817909	1	ENSSSCT00000017514	ENSSSCG00000016086	C2ORF69	-0.663342331	1.583747488	1.381407669	6.113411049	1.34E-02	3.13E-02
XLOC_009493	7187327	7189909	1	ENSSSCT00000017927	ENSSSCG00000016464	CASP2	-0.663256679	1.583653464	6.249716144	13.12721366	2.91E-04	1.39E-03
XLOC_008071	155006592	155006653	1	ENSSSCT00000017833	ENSSSCG00000016378	PASK	-0.663082074	1.583461811	4.28693205	10.78377736	1.02E-03	3.81E-03
XLOC_010018	43336475	43336572	1	ENSSSCT00000028235	ENSSSCG00000021688	ENSSSCG00000021688	-0.662681545	1.583022263	1.086624343	5.388013683	2.03E-02	4.43E-02
XLOC_017878	43462926	43463460	1	ENSSSCT00000001836	ENSSSCG00000001651	CNPY3	-0.662610717	1.582944548	5.929199175	11.69132744	6.28E-04	2.55E-03
XLOC_001744	208386691	208389978	1	ENSSSCT00000026365	ENSSSCG00000027270	TIMM9	-0.661777442	1.58203053	4.493731458	9.267647983	2.33E-03	7.46E-03
XLOC_002029	297298952	297300274	1	ENSSSCT00000006130	ENSSSCG00000005577	ENSSSCG00000005577	-0.661751739	1.582002345	1.092414814	5.669280755	1.73E-02	3.88E-02
XLOC_021387	128737810	128738646	1	ENSSSCT00000016891	ENSSSCG00000015504	CACYBP	-0.661463794	1.581686628	6.995115742	10.47323099	1.21E-03	4.35E-03
XLOC_003419	34038447	34038737	1	ENSSSCT00000019175	ENSSSCG00000017613	COIL	-0.660246822	1.580352974	3.13583378	9.684123076	1.86E-03	6.17E-03
XLOC_008505	77974389	77976240	1	ENSSSCT00000018603	ENSSSCG00000017087	GM2A	-0.659646333	1.579695324	7.224534886	10.21360982	1.39E-03	4.89E-03
XLOC_005957	41805405	41805423	1	ENSSSCT00000024558	ENSSSCG00000024825	RPL6	-0.659384844	1.57940903	9.999724703	11.6077256	6.57E-04	2.65E-03
XLOC_016397	83543185	83543470	1	ENSSSCT00000027638	ENSSSCG00000029841	ZNF362	-0.658370178	1.578298602	0.983623463	5.860065834	1.55E-02	3.54E-02
XLOC_009629	41967526	41968967	1	ENSSSCT00000018140	ENSSSCG00000016661	sep-07	-0.658235467	1.578151236	7.342313108	7.962129401	4.78E-03	1.34E-02
XLOC_012614	7635317	7635550	1	ENSSSCT00000030634	ENSSSCG00000024967	C7orf61	-0.657932333	1.577819675	2.179759989	7.610335056	5.80E-03	1.57E-02
XLOC_015060	104178673	104179371	1	ENSSSCT00000001029	ENSSSCG00000000941	C12ORF26	-0.657924716	1.577811345	2.004954033	5.623547653	1.77E-02	3.96E-02
XLOC_022987	4852	5149	1	ENSSSCT00000014136	ENSSSCG00000012931	RBM4B	-0.657900854	1.577785248	5.408978011	12.97143445	3.16E-04	1.48E-03
XLOC_012097	40535339	40535672	1	ENSSSCT00000026356	ENSSSCG00000023315	THOC6	-0.657844668	1.577723802	5.195375972	10.15768111	1.44E-03	5.02E-03
XLOC_014095	81204554	81204716	1	ENSSSCT00000006837	ENSSSCG00000006239	UBXN2B	-0.657708239	1.577574612	0.972646524	5.199301807	2.26E-02	4.85E-02
XLOC_002121	310066450	310069460	1	ENSSSCT00000006349	ENSSSCG00000005773	RBFA	-0.657516224	1.577364659	4.090256573	10.87019898	9.77E-04	3.67E-03
XLOC_002095	305502184	305504537	1	ENSSSCT00000006289	ENSSSCG00000005719	RAPGEF1	-0.657443699	1.577285366	7.026989453	13.13556721	2.90E-04	1.38E-03
XLOC_012717	22536765	22538840	1	ENSSSCT00000008580	ENSSSCG00000007830	RBBP6	-0.657403385	1.577241291	7.11976043	10.80645128	1.01E-03	3.77E-03
XLOC_014268	104599236	104599261	1	ENSSSCT00000007185	ENSSSCG00000006558	RPS27	-0.656900942	1.576692086	8.383413997	10.1308073	1.46E-03	5.06E-03
XLOC_023926	118645	120343	1	ENSSSCT00000031523	ENSSSCG00000022624	ENSSSCG00000022624	-0.656812456	1.576595384	4.863582104	9.991891886	1.57E-03	5.38E-03
XLOC_017825	35451546	35451596	1	ENSSSCT00000001706	ENSSSCG00000001531	SNRPC	-0.656793648	1.576574831	6.129919637	11.18477911	8.25E-04	3.19E-03
XLOC_015995	48331035	48331265	1	ENSSSCT00000003450	ENSSSCG00000003111	SAE1	-0.65667743	1.576447833	7.06730987	11.47292185	7.06E-04	2.82E-03
XLOC_008858	66531835	66532078	1	ENSSSCT00000008250	ENSSSCG00000007523	TUBB1	-0.656497131	1.57625083	1.318435607	5.511114386	1.89E-02	4.18E-02
XLOC_008745	46278635	46278776	1	ENSSSCT00000024027	ENSSSCG00000021553	ENSSSCG00000021553	-0.656388747	1.576132417	3.949367736	10.88314759	9.70E-04	3.65E-03
XLOC_012133	41977519	41977550	1	ENSSSCT00000008798	ENSSSCG00000008029	BAIAP3	-0.656275442	1.576008637	2.224884552	6.845014111	8.89E-03	2.23E-02
XLOC_005717	209715199	209715460	1	ENSSSCT00000026968	ENSSSCG00000028883	SETD4	-0.656274565	1.57600768	2.478192933	7.655020079	5.66E-03	1.54E-02
XLOC_011996	18577366	18578031	1	ENSSSCT00000031601	ENSSSCG00000029752	C16orf54	-0.656164653	1.575887616	1.747416286	6.805153398	9.09E-03	2.27E-02
XLOC_012618	7843516	7843713	1	ENSSSCT00000008407	ENSSSCG00000007667	LRCH4	-0.655993752	1.575700948	6.796153446	12.70766047	3.64E-04	1.66E-03
XLOC_021686	16733	16833	1	ENSSSCT00000032339	ENSSSCG00000029329	ENSSSCG00000029329	-0.655917321	1.575617473	1.299539438	5.351984856	2.07E-02	4.51E-02
XLOC_004445	38020617	38020746	1	ENSSSCT00000012529	ENSSSCG00000011449	GNL3	-0.655862285	1.575557367	5.60784331	9.871631577	1.68E-03	5.70E-03
XLOC_011130	45426741	45427280	1	ENSSSCT00000014617	ENSSSCG00000013383	C11ORF58	-0.65530941	1.574953692	6.424235327	10.14936542	1.44E-03	5.03E-03
XLOC_004394	33720883	33721196	1	ENSSSCT00000023426	ENSSSCG00000023036	SMARCC1	-0.655192071	1.574825602	3.550912695	8.14454853	4.32E-03	1.23E-02
XLOC_007780	73937217	73937503	1	ENSSSCT00000017296	ENSSSCG00000015884	CD302	-0.654522788	1.57409519	3.691178519	7.918969586	4.89E-03	1.37E-02
XLOC_019870	75992685	75993461	1	ENSSSCT00000009834	ENSSSCG00000008979	ENSSSCG00000008979	-0.654214812	1.573759201	5.084037649	9.318252472	2.27E-03	7.29E-03
XLOC_005216	49908408	49911060	1	ENSSSCT00000012576	ENSSSCG00000011493	ATXN7	-0.654161312	1.573700842	5.619300374	11.14433478	8.43E-04	3.25E-03
XLOC_000029	9389098	9389346	1	ENSSSCT00000004476	ENSSSCG00000004048	TCP1	-0.654089581	1.573622598	7.320138625	11.9090639	5.59E-04	2.33E-03
XLOC_001398	108447524	108447606	1	ENSSSCT00000027450	ENSSSCG00000029642	RPL17	-0.653758065	1.573261038	9.773182347	11.34302599	7.57E-04	2.97E-03
XLOC_005005	12255892	12256051	1	ENSSSCT00000024835	ENSSSCG00000030310	ENSSSCG00000030310	-0.653697589	1.57319509	6.675408211	8.070804812	4.50E-03	1.27E-02
XLOC_009999	35619281	35619677	1	ENSSSCT00000014564	ENSSSCG00000013336	CCDC34	-0.652927154	1.57235519	3.909372782	7.975934639	4.74E-03	1.33E-02
XLOC_008853	66106714	66107251	1	ENSSSCT00000008234	ENSSSCG00000007516	STX16	-0.652888863	1.572313458	6.306933401	11.86943724	5.71E-04	2.37E-03
XLOC_005106	34164821	34165015	1	ENSSSCT00000025526	ENSSSCG00000021494	ENSSSCG00000021494	-0.652795412	1.572211614	2.69681846	8.763845226	3.07E-03	9.36E-03
XLOC_003403	27142942	27143176	1	ENSSSCT00000019110	ENSSSCG00000017555	LUC7L3	-0.652402857	1.571783876	7.340471571	9.692513174	1.85E-03	6.15E-03
XLOC_000607	202628100	202628523	1	ENSSSCT00000005555	ENSSSCG00000005039	STYX	-0.652182795	1.571544141	2.326798569	7.054555424	7.91E-03	2.03E-02
XLOC_018227	103783793	103783853	1	ENSSSCT00000022853	ENSSSCG00000021442	FCF1	-0.652085218	1.571437853	5.027760905	10.69929432	1.07E-03	3.94E-03
XLOC_017154	62328372	62331663	1	ENSSSCT00000027328	ENSSSCG00000030253	NOL9	-0.651904836	1.571241387	6.269618075	12.44730775	4.19E-04	1.86E-03
XLOC_021856	54061	54347	1	ENSSSCT00000004495	ENSSSCG00000004066	ENSSSCG00000004066	-0.651753567	1.571076648	2.017730588	7.624655426	5.76E-03	1.56E-02
XLOC_022105	92534	92674	1	ENSSSCT00000029165	ENSSSCG00000030524	ENSSSCG00000030524	-0.651392515	1.570683516	1.179892908	6.060622493	1.38E-02	3.22E-02
XLOC_002573	35157521	35159392	1	ENSSSCT00000029811	ENSSSCG00000023095	ENSSSCG00000023095	-0.65110126	1.570366455	3.160194638	7.422991075	6.44E-03	1.71E-02
XLOC_019329	42399487	42399534	1	ENSSSCT00000026308	ENSSSCG00000026218	FIP1L1	-0.650926404	1.570176136	3.743515148	9.850276381	1.70E-03	5.75E-03
XLOC_019979	121707345	121707489	1	ENSSSCT00000010015	ENSSSCG00000009146	RPL34	-0.650720054	1.569951569	8.726872357	10.90246968	9.60E-04	3.62E-03
XLOC_019386	69756947	69757165	1	ENSSSCT00000009771	ENSSSCG00000008923	STAP1	-0.65037532	1.569576471	1.351068972	5.497183949	1.90E-02	4.20E-02
XLOC_001272	62788624	62791211	1	ENSSSCT00000004762	ENSSSCG00000004307	AKIRIN2	-0.649839288	1.568993405	5.953486702	11.04298054	8.90E-04	3.40E-03
XLOC_010942	10456909	10457569	1	ENSSSCT00000014327	ENSSSCG00000013107	PRPF19	-0.649825624	1.568978545	7.069140061	11.9729901	5.40E-04	2.27E-03
XLOC_008495	74249275	74251209	1	ENSSSCT00000018582	ENSSSCG00000017067	CNOT8	-0.649653236	1.568791079	5.920264996	10.69297564	1.08E-03	3.95E-03
XLOC_013275	368628	368886	1	ENSSSCT00000006475	ENSSSCG00000005896	LRRC24	-0.649591226	1.56872365	2.89933953	6.958782361	8.34E-03	2.12E-02
XLOC_015943	45444859	45445805	1	ENSSSCT00000003352	ENSSSCG00000003018	LIPE	-0.649588048	1.568720194	4.332852361	7.887024682	4.98E-03	1.39E-02
XLOC_013662	104341877	104341960	1	CUFF.303.2	NA	ATP8B2	-0.64953423	1.568661676	5.056459544	10.22187236	1.39E-03	4.87E-03
XLOC_004792	143999920	144000345	1	ENSSSCT00000012966	ENSSSCG00000011854	LRCH3	-0.649434312	1.568553037	2.840513964	6.373618159	1.16E-02	2.77E-02
XLOC_018160	86158381	86158508	1	ENSSSCT00000024362	ENSSSCG00000027831	NOP10	-0.649216681	1.568316439	4.882440216	8.968175175	2.75E-03	8.53E-03
XLOC_016158	57686353	57686494	1	ENSSSCT00000004425	ENSSSCG00000004002	RPS5	-0.649173058	1.568269018	8.785676001	8.455378339	3.64E-03	1.07E-02
XLOC_002096	305733695	305734238	1	ENSSSCT00000006290	ENSSSCG00000005720	MED27	-0.648849534	1.567917373	4.042149049	10.58943216	1.14E-03	4.14E-03
XLOC_009062	44285465	44285789	1	ENSSSCT00000007994	ENSSSCG00000007306	CPNE1	-0.648801645	1.567865328	6.061850114	13.59296373	2.27E-04	1.14E-03
XLOC_005380	98017331	98017968	1	ENSSSCT00000012815	ENSSSCG00000011705	COMMD2	-0.648520415	1.567559729	4.485390328	10.37747193	1.28E-03	4.54E-03
XLOC_002376	57880200	57880474	1	ENSSSCT00000012125	ENSSSCG00000011079	PIP4K2A	-0.648405174	1.567434519	5.767334266	10.73796761	1.05E-03	3.88E-03
XLOC_022244	154895	154917	1	ENSSSCT00000022438	ENSSSCG00000021854	ENSSSCG00000021854	-0.648226118	1.567239993	3.232857013	8.63733395	3.29E-03	9.89E-03
XLOC_004287	12164826	12164849	1	ENSSSCT00000009725	ENSSSCG00000008882	ENSSSCG00000008882	-0.647798449	1.566775474	7.859046299	9.758526149	1.78E-03	5.98E-03
XLOC_007010	122671874	122671986	1	ENSSSCT00000011560	ENSSSCG00000010568	NPM3	-0.64737619	1.566316964	4.501245228	7.441634971	6.37E-03	1.70E-02
XLOC_009594	27551031	27553605	1	ENSSSCT00000018093	ENSSSCG00000016619	ING3	-0.647252341	1.566182509	3.933576374	8.087788309	4.46E-03	1.26E-02
XLOC_012971	61921412	61925343	1	ENSSSCT00000024956	ENSSSCG00000027683	ENSSSCG00000027683	-0.647114622	1.566033009	4.964428063	11.00897162	9.07E-04	3.45E-03
XLOC_010805	3476378	3476514	1	ENSSSCT00000014092	ENSSSCG00000012890	TCIRG1	-0.646794717	1.565685793	6.394512626	8.55420408	3.45E-03	1.03E-02
XLOC_000787	264119361	264119706	1	ENSSSCT00000005853	ENSSSCG00000005315	CA9	-0.646778613	1.565668316	5.035662818	7.302174147	6.89E-03	1.81E-02
XLOC_021312	113274169	113277613	1	ENSSSCT00000016789	ENSSSCG00000015414	FAM185A	-0.646707328	1.565590958	3.432781515	6.65226763	9.90E-03	2.43E-02
XLOC_011772	158451903	158451931	1	ENSSSCT00000015798	ENSSSCG00000014450	TCOF1	-0.6465206	1.565388336	6.163506313	9.756836963	1.79E-03	5.99E-03
XLOC_018545	26951456	26952221	1	ENSSSCT00000001480	ENSSSCG00000001362	MDC1	-0.646495903	1.565361539	6.455462427	12.64865732	3.76E-04	1.70E-03
XLOC_011138	49163323	49164452	1	ENSSSCT00000014632	ENSSSCG00000013395	BTBD10	-0.646466597	1.565329742	4.334201803	9.177852035	2.45E-03	7.77E-03
XLOC_001145	18657400	18657796	1	ENSSSCT00000004539	ENSSSCG00000004104	ENSSSCG00000004104	-0.646171781	1.565009897	4.782876833	9.06486225	2.61E-03	8.19E-03
XLOC_014990	83912608	83912613	1	ENSSSCT00000000919	ENSSSCG00000000844	NFYB	-0.645930983	1.564748706	5.804841235	8.203599424	4.18E-03	1.20E-02
XLOC_016054	50728147	50728443	1	ENSSSCT00000003556	ENSSSCG00000003201	ATF5	-0.645403008	1.564176168	4.749119525	9.610159436	1.94E-03	6.38E-03
XLOC_010472	87506804	87507537	1	ENSSSCT00000015395	ENSSSCG00000014094	AGGF1	-0.64539417	1.564166586	6.110736953	8.615408639	3.33E-03	9.98E-03
XLOC_016149	56900114	56900146	1	ENSSSCT00000029899	ENSSSCG00000029696	ENSSSCG00000029696	-0.645274907	1.564037287	1.560030299	6.626556893	1.00E-02	2.46E-02
XLOC_009312	21049234	21049403	1	ENSSSCT00000018057	ENSSSCG00000016585	IMPDH1	-0.64483685	1.563562458	4.733204155	10.59434301	1.13E-03	4.13E-03
XLOC_001295	72407252	72407269	1	ENSSSCT00000004798	ENSSSCG00000004342	NDUFAF4	-0.644755497	1.563474292	2.917482571	7.071467138	7.83E-03	2.01E-02
XLOC_016173	58092108	58092184	1	ENSSSCT00000003707	ENSSSCG00000003338	PUSL1	-0.644661247	1.563372155	1.830245534	5.905719484	1.51E-02	3.46E-02
XLOC_019563	127454045	127454221	1	ENSSSCT00000010038	ENSSSCG00000009166	MANBA	-0.644617315	1.563324549	3.201262997	7.923825116	4.88E-03	1.36E-02
XLOC_004360	30608378	30608806	1	CUFF.93.3	NA	ZNF445	-0.644451383	1.563144752	2.8795896	6.076217921	1.37E-02	3.19E-02
XLOC_015614	91504838	91507348	1	ENSSSCT00000027848	ENSSSCG00000023803	ELK3	-0.644432159	1.563123924	4.94808549	10.55822974	1.16E-03	4.20E-03
XLOC_011090	30746364	30748756	1	ENSSSCT00000014541	ENSSSCG00000013315	EIF3M	-0.644285139	1.562964639	7.023254256	9.526688647	2.03E-03	6.62E-03
XLOC_002730	7207278	7207467	1	ENSSSCT00000027994	ENSSSCG00000028065	ENSSSCG00000028065	-0.643767202	1.562403626	4.377868793	8.743395058	3.11E-03	9.44E-03
XLOC_001176	31490843	31493433	1	ENSSSCT00000004602	ENSSSCG00000004163	BCLAF1	-0.643619007	1.562243142	7.765073937	7.715740735	5.47E-03	1.50E-02
XLOC_016735	16261577	16261858	1	ENSSSCT00000003052	ENSSSCG00000002755	NFAT5	-0.643053978	1.561631412	2.843466942	8.995843643	2.71E-03	8.43E-03
XLOC_006762	59954696	59954904	1	ENSSSCT00000011118	ENSSSCG00000010154	TBCE	-0.642869002	1.561431199	1.382123469	5.295545914	2.14E-02	4.64E-02
XLOC_002570	34985618	34987489	1	ENSSSCT00000011998	ENSSSCG00000025378	RMI1	-0.642864798	1.561426649	2.923033841	7.319000711	6.82E-03	1.80E-02
XLOC_021385	127846797	127846947	1	ENSSSCT00000016884	ENSSSCG00000015498	RC3H1	-0.642817528	1.56137549	3.753989768	8.551975073	3.45E-03	1.03E-02
XLOC_006190	87005402	87005532	1	ENSSSCT00000011306	ENSSSCG00000010328	RPS24	-0.642744889	1.561296878	9.626035752	9.94265464	1.61E-03	5.51E-03
XLOC_006522	13293542	13294096	1	ENSSSCT00000010610	ENSSSCG00000009676	ZNF395	-0.642668806	1.561214542	3.803245841	9.604569908	1.94E-03	6.39E-03
XLOC_010776	164439	164643	1	ENSSSCT00000014037	ENSSSCG00000012842	RPLP2	-0.642419246	1.560944503	9.309975296	7.684817317	5.57E-03	1.52E-02
XLOC_000563	185983169	185983326	1	ENSSSCT00000005483	ENSSSCG00000004971	ENSSSCG00000004971	-0.642406214	1.560930404	3.781616387	10.12335127	1.46E-03	5.08E-03
XLOC_014359	112790956	112791696	1	ENSSSCT00000007369	ENSSSCG00000006727	WDR3	-0.6423073	1.560823387	5.290250251	9.3080184	2.28E-03	7.32E-03
XLOC_017904	46279208	46279406	1	ENSSSCT00000023043	ENSSSCG00000025551	RUNX2	-0.642279707	1.560793535	5.360115338	7.41423191	6.47E-03	1.72E-02
XLOC_020429	58625358	58625470	1	ENSSSCT00000016588	ENSSSCG00000015222	ENSSSCG00000015222	-0.642208376	1.560716366	3.136020155	8.307516631	3.95E-03	1.15E-02
XLOC_017683	23110613	23111065	1	ENSSSCT00000031490	ENSSSCG00000026930	HIST1H2BN	-0.64210218	1.560601487	2.331515972	5.972130335	1.45E-02	3.36E-02
XLOC_005188	38984351	38984769	1	ENSSSCT00000012537	ENSSSCG00000011456	CHDH	-0.64190166	1.560384595	1.217830273	5.358600757	2.06E-02	4.50E-02
XLOC_015534	70053612	70058192	1	ENSSSCT00000027222	ENSSSCG00000027540	KDM5A	-0.641869403	1.560349707	5.646728443	10.70023392	1.07E-03	3.94E-03
XLOC_018030	69417455	69417911	1	ENSSSCT00000002184	ENSSSCG00000001952	NFKBIA	-0.641808102	1.560283407	6.584803769	9.333722949	2.25E-03	7.24E-03
XLOC_007072	141196414	141198291	1	ENSSSCT00000011689	ENSSSCG00000010688	MCMBP	-0.641714624	1.560182314	6.532767108	8.827668935	2.97E-03	9.10E-03
XLOC_017278	79432404	79432892	1	ENSSSCT00000027861	ENSSSCG00000027530	TAF12	-0.641712301	1.560179802	4.410410615	9.444766073	2.12E-03	6.88E-03
XLOC_024080	47294766	47295142	1	ENSSSCT00000013429	ENSSSCG00000012280	UXT	-0.641543421	1.55999718	3.642281976	9.580084483	1.97E-03	6.46E-03
XLOC_011600	110733511	110737847	1	ENSSSCT00000015492	ENSSSCG00000014180	ST8SIA4	-0.641377631	1.55981792	4.45785411	6.493305346	1.08E-02	2.61E-02
XLOC_001975	286195553	286196788	1	ENSSSCT00000006035	ENSSSCG00000005489	ENSSSCG00000005489	-0.641354969	1.559793419	4.904251435	5.554924195	1.84E-02	4.09E-02
XLOC_022130	34153	34297	1	ENSSSCT00000024212	ENSSSCG00000024053	ENSSSCG00000024053	-0.641011089	1.559421671	1.583014276	5.244010187	2.20E-02	4.75E-02
XLOC_011151	52047045	52048207	1	ENSSSCT00000014646	ENSSSCG00000013406	CTR9	-0.640786944	1.55917941	5.969182779	11.40218647	7.34E-04	2.90E-03
XLOC_024312	112689763	112689918	1	ENSSSCT00000013782	ENSSSCG00000012603	CUL4B	-0.640703019	1.559088711	3.723312227	6.126920575	1.33E-02	3.11E-02
XLOC_009084	46461942	46463660	1	ENSSSCT00000008032	ENSSSCG00000007340	TTI1	-0.640442292	1.558806975	4.108722919	10.67579097	1.09E-03	3.98E-03
XLOC_008792	53640466	53640886	1	CUFF.206.2	NA	DNTTIP1	-0.640170943	1.558513814	6.743648636	8.872782748	2.89E-03	8.92E-03
XLOC_000640	211205468	211205837	1	ENSSSCT00000005612	ENSSSCG00000005092	SLC38A6	-0.639825576	1.558140766	3.880958698	6.184122489	1.29E-02	3.03E-02
XLOC_018663	37970118	37970447	1	ENSSSCT00000001079	ENSSSCG00000027292	CCDC167	-0.639775624	1.558086818	3.57893515	7.955941945	4.79E-03	1.34E-02
XLOC_017592	446785	446842	1	ENSSSCT00000001759	ENSSSCG00000021178	CCDC167	-0.638402521	1.556604595	3.577403345	7.99809552	4.68E-03	1.32E-02
XLOC_022894	421	1944	1	ENSSSCT00000023185	ENSSSCG00000022875	MEAF6	-0.638357444	1.55655596	5.001810173	9.309951837	2.28E-03	7.32E-03
XLOC_008636	35137342	35137515	1	ENSSSCT00000025915	ENSSSCG00000022124	NANP	-0.638088494	1.556265811	4.447098224	8.664631091	3.24E-03	9.78E-03
XLOC_009281	14414155	14414354	1	ENSSSCT00000031986	ENSSSCG00000030386	ENSSSCG00000030386	-0.63805955	1.556234588	4.751863626	9.797945849	1.75E-03	5.87E-03
XLOC_019955	112710129	112711688	1	ENSSSCT00000009980	ENSSSCG00000009113	METTL14	-0.63747888	1.555608346	5.213155424	9.396074887	2.17E-03	7.04E-03
XLOC_002039	299461610	299462429	1	ENSSSCT00000006152	ENSSSCG00000005595	RPL35	-0.637337552	1.555455965	9.009166814	10.0183271	1.55E-03	5.32E-03
XLOC_022513	28009	28128	1	ENSSSCT00000029072	ENSSSCG00000030242	C1orf63	-0.637227845	1.555337687	5.108628364	8.449226043	3.65E-03	1.08E-02
XLOC_017103	56812059	56813824	1	ENSSSCT00000004407	ENSSSCG00000003985	ENSSSCG00000003985	-0.636949611	1.555037758	2.709293585	5.421507717	1.99E-02	4.36E-02
XLOC_016188	58704668	58704919	1	ENSSSCT00000032291	ENSSSCG00000029881	ENSSSCG00000029881	-0.636367844	1.554410815	4.571041354	8.508150192	3.54E-03	1.05E-02
XLOC_017669	22187172	22187466	1	ENSSSCT00000001258	ENSSSCG00000022394	ENSSSCG00000022394	-0.635403786	1.553372451	4.784134976	10.06470493	1.51E-03	5.21E-03
XLOC_015381	36168399	36168661	1	ENSSSCT00000000529	ENSSSCG00000000491	YEATS4	-0.635250644	1.553207571	2.285416701	6.510075162	1.07E-02	2.59E-02
XLOC_020520	79173391	79173609	1	ENSSSCT00000016688	ENSSSCG00000015315	C7ORF64	-0.634833198	1.552758212	3.722846168	8.717042204	3.15E-03	9.55E-03
XLOC_015307	22912634	22912669	1	ENSSSCT00000000399	ENSSSCG00000000374	RPS26	-0.634727903	1.552644888	8.12454429	9.673492413	1.87E-03	6.20E-03
XLOC_002132	311632782	311633216	1	ENSSSCT00000006362	ENSSSCG00000005786	SNRPA1	-0.634595341	1.552502231	5.708429654	11.24508852	7.98E-04	3.10E-03
XLOC_000290	114105387	114105579	1	ENSSSCT00000005003	ENSSSCG00000004529	POLI	-0.634321813	1.552207912	2.583218026	6.736806976	9.44E-03	2.34E-02
XLOC_016737	16587551	16590450	1	ENSSSCT00000003057	ENSSSCG00000002760	NIP7	-0.633629171	1.55146287	4.917116331	7.535434876	6.05E-03	1.63E-02
XLOC_013414	45545823	45545914	1	ENSSSCT00000006691	ENSSSCG00000006100	KIAA1429	-0.633526256	1.5513522	6.142338755	9.732874166	1.81E-03	6.05E-03
XLOC_011195	58606501	58607271	1	ENSSSCT00000015213	ENSSSCG00000013927	ARMC6	-0.633157733	1.550955973	4.605813479	7.849188384	5.08E-03	1.41E-02
XLOC_000384	140888564	140889670	1	ENSSSCT00000005157	ENSSSCG00000004671	SPATA5L1	-0.632963395	1.550747065	2.52794209	6.745673345	9.40E-03	2.33E-02
XLOC_023016	17164	17216	1	ENSSSCT00000025288	ENSSSCG00000025301	NUTF2	-0.632736561	1.550503262	4.456531898	9.738953566	1.80E-03	6.03E-03
XLOC_015775	25093431	25093730	1	ENSSSCT00000022731	ENSSSCG00000022018	ENSSSCG00000022018	-0.632504585	1.550253971	3.748849521	9.466254123	2.09E-03	6.81E-03
XLOC_016718	13975957	13977825	1	ENSSSCT00000003034	ENSSSCG00000002738	ZNF23	-0.632369777	1.55010912	2.583799797	7.079340895	7.80E-03	2.01E-02
XLOC_010108	58714584	58714597	1	ENSSSCT00000015205	ENSSSCG00000013919	HOMER3	-0.632275801	1.550008149	1.765254009	6.234374067	1.25E-02	2.96E-02
XLOC_008940	25098770	25099563	1	ENSSSCT00000007748	ENSSSCG00000007077	ESF1	-0.632202643	1.549929552	5.266135128	7.056397166	7.90E-03	2.03E-02
XLOC_011048	17479273	17480906	1	ENSSSCT00000014483	ENSSSCG00000013259	DGKZ	-0.631832617	1.549532073	8.114381853	10.73786477	1.05E-03	3.88E-03
XLOC_016360	79677219	79677415	1	ENSSSCT00000003981	ENSSSCG00000003586	EPB41	-0.631566523	1.549246301	4.824862393	5.970157598	1.45E-02	3.36E-02
XLOC_012353	84527998	84528231	1	ENSSSCT00000009179	ENSSSCG00000008383	AHSA2	-0.631531397	1.549208581	3.284995263	7.130453515	7.58E-03	1.96E-02
XLOC_005026	20892077	20892163	1	CUFF.88.2	NA	CLASP2	-0.631355602	1.549019818	4.973547896	8.487312089	3.58E-03	1.06E-02
XLOC_021497	4120	4203	1	ENSSSCT00000029308	ENSSSCG00000028077	ENSSSCG00000028077	-0.631225394	1.54888002	3.325147458	6.757543427	9.34E-03	2.32E-02
XLOC_004358	30479442	30479609	1	ENSSSCT00000023792	ENSSSCG00000025739	C3orf23	-0.631158326	1.548808018	3.076493293	6.778463087	9.23E-03	2.30E-02
XLOC_024897	142924089	142925248	1	ENSSSCT00000014004	ENSSSCG00000012811	VBP1	-0.629792579	1.547342511	5.764248537	7.664788229	5.63E-03	1.53E-02
XLOC_007145	18593801	18593950	1	ENSSSCT00000023564	ENSSSCG00000030633	ENSSSCG00000030633	-0.628833002	1.546313673	5.580783645	9.296626363	2.30E-03	7.36E-03
XLOC_015026	91290870	91290975	1	ENSSSCT00000000974	ENSSSCG00000000890	NEDD1	-0.628583252	1.546046008	3.068696605	5.953532136	1.47E-02	3.39E-02
XLOC_016566	146652500	146652686	1	ENSSSCT00000004261	ENSSSCG00000003849	MAGOH	-0.628574381	1.546036501	5.335418758	7.916336793	4.90E-03	1.37E-02
XLOC_023165	19202	20040	1	ENSSSCT00000023149	ENSSSCG00000027575	RELB	-0.627838472	1.54524808	4.830131353	8.133483884	4.35E-03	1.24E-02
XLOC_016903	45070837	45071190	1	ENSSSCT00000028027	ENSSSCG00000026296	ENSSSCG00000026296	-0.62774377	1.545146649	2.43980627	8.128630994	4.36E-03	1.24E-02
XLOC_016382	82715464	82715517	1	ENSSSCT00000004005	ENSSSCG00000003610	IQCC	-0.627646597	1.545042579	3.031348668	7.999755581	4.68E-03	1.32E-02
XLOC_010839	5405034	5405560	1	ENSSSCT00000014167	ENSSSCG00000012961	BANF1	-0.627475824	1.544859701	7.363026476	11.44846677	7.16E-04	2.85E-03
XLOC_023262	16922	16939	1	ENSSSCT00000029403	ENSSSCG00000025653	THOC1	-0.626206156	1.543500721	5.72713806	9.852002584	1.70E-03	5.75E-03
XLOC_013556	97136072	97136217	1	ENSSSCT00000006969	ENSSSCG00000006360	B4GALT3	-0.625919714	1.543194293	6.05677855	11.17492322	8.29E-04	3.21E-03
XLOC_021541	39336	39517	1	ENSSSCT00000030409	ENSSSCG00000021380	UBXN7	-0.625885885	1.543158109	4.620159519	8.127059911	4.36E-03	1.24E-02
XLOC_012426	109692688	109692839	1	ENSSSCT00000009300	ENSSSCG00000008498	HEATR5B	-0.625791109	1.543056737	5.583625399	9.620285253	1.92E-03	6.35E-03
XLOC_010697	154039643	154039831	1	ENSSSCT00000015747	ENSSSCG00000014409	ENSSSCG00000014409	-0.625746822	1.543009369	5.578551541	8.300435833	3.96E-03	1.15E-02
XLOC_015897	42739665	42740125	1	ENSSSCT00000025283	ENSSSCG00000027881	KCNK6	-0.625737013	1.542998878	4.996928145	9.686030223	1.86E-03	6.17E-03
XLOC_005584	156835760	156839836	1	ENSSSCT00000013053	ENSSSCG00000011929	SLC35A5	-0.624863936	1.542065383	5.744538934	8.827854634	2.97E-03	9.10E-03
XLOC_023616	169560	169723	1	ENSSSCT00000026644	ENSSSCG00000024256	ENSSSCG00000024256	-0.624487964	1.541663566	2.891635133	8.299256622	3.97E-03	1.15E-02
XLOC_023335	113924	113954	1	ENSSSCT00000028650	ENSSSCG00000023288	SRRP130	-0.624062623	1.541209115	6.608922249	8.099822098	4.43E-03	1.26E-02
XLOC_017991	62233298	62233412	1	ENSSSCT00000002096	ENSSSCG00000001871	HMG20A	-0.623918874	1.541055557	5.673692016	10.87387482	9.75E-04	3.66E-03
XLOC_021423	137106911	137107020	1	ENSSSCT00000016949	ENSSSCG00000015559	NCF2	-0.623917106	1.541053668	3.060637705	7.426588812	6.43E-03	1.71E-02
XLOC_002821	49565676	49565773	1	ENSSSCT00000029882	ENSSSCG00000025120	BORA	-0.623912551	1.541048803	4.433829234	7.894269998	4.96E-03	1.38E-02
XLOC_002887	78240486	78240612	1	ENSSSCT00000010446	ENSSSCG00000009528	TPP2	-0.62383615	1.540967196	5.145445413	9.42935721	2.14E-03	6.93E-03
XLOC_004794	144183622	144183632	1	ENSSSCT00000012969	ENSSSCG00000011856	RPL35A	-0.62379429	1.540922485	8.273804934	10.59432654	1.13E-03	4.13E-03
XLOC_006385	135285101	135285545	1	ENSSSCT00000011644	ENSSSCG00000010645	NHLRC2	-0.623423898	1.540526925	2.330088571	6.348454804	1.17E-02	2.80E-02
XLOC_016124	54395348	54395961	1	ENSSSCT00000003665	ENSSSCG00000003301	PPP6R1	-0.623187953	1.540275001	7.437157545	10.32607435	1.31E-03	4.64E-03
XLOC_022263	21699	21769	1	ENSSSCT00000006776	ENSSSCG00000006182	ENSSSCG00000006182	-0.623170049	1.540255887	9.598429081	8.822313259	2.98E-03	9.12E-03
XLOC_010908	8331400	8332172	1	ENSSSCT00000022269	ENSSSCG00000020665	TAF6L	-0.622957127	1.540028582	4.727714564	10.82002467	1.00E-03	3.75E-03
XLOC_000326	125132754	125133052	1	ENSSSCT00000005073	ENSSSCG00000004592	SLTM	-0.622627283	1.539676525	4.870235062	8.121913122	4.37E-03	1.24E-02
XLOC_009562	20057527	20059541	1	ENSSSCT00000018036	ENSSSCG00000016566	NRF1	-0.622429475	1.539465435	4.493199589	10.37238703	1.28E-03	4.55E-03
XLOC_002436	74434	74832	1	ENSSSCT00000011812	ENSSSCG00000010796	UBFD1	-0.622258152	1.53928263	4.893368316	10.76608864	1.03E-03	3.83E-03
XLOC_005915	33384172	33384266	1	ENSSSCT00000010761	ENSSSCG00000009818	IFT81	-0.622244356	1.539267911	1.476944084	5.187246989	2.28E-02	4.88E-02
XLOC_014413	121095515	121095740	1	ENSSSCT00000007479	ENSSSCG00000006828	ATXN7L2	-0.621984336	1.538990511	5.649398609	8.539326246	3.48E-03	1.03E-02
XLOC_019970	120483790	120486141	1	ENSSSCT00000022770	ENSSSCG00000020907	GAR1	-0.62168333	1.538669446	4.665484946	7.512128395	6.13E-03	1.65E-02
XLOC_015851	40131850	40131906	1	ENSSSCT00000031859	ENSSSCG00000025499	FXYD5	-0.621667989	1.538653086	4.134609377	8.202149527	4.18E-03	1.20E-02
XLOC_023039	4875	4940	1	ENSSSCT00000023735	ENSSSCG00000021061	ENSSSCG00000021061	-0.62145881	1.538430009	3.950854201	6.806603673	9.08E-03	2.27E-02
XLOC_021791	2659	3274	1	ENSSSCT00000027611	ENSSSCG00000022463	ING1	-0.62140148	1.538368876	4.269720179	8.316588918	3.93E-03	1.14E-02
XLOC_012476	119991708	119992109	1	ENSSSCT00000009382	ENSSSCG00000008575	ASXL2	-0.621080083	1.538026203	3.606074789	6.000876498	1.43E-02	3.31E-02
XLOC_006159	78211062	78211080	1	ENSSSCT00000025862	ENSSSCG00000023374	SRGN	-0.621022179	1.537964474	6.557778058	6.269267747	1.23E-02	2.91E-02
XLOC_003714	4186695	4187295	1	ENSSSCT00000018693	ENSSSCG00000017169	SEC14L1	-0.620685138	1.537605219	6.912492037	10.86807361	9.78E-04	3.67E-03
XLOC_005244	59745951	59747406	1	ENSSSCT00000012605	ENSSSCG00000011518	SHQ1	-0.620362453	1.537261344	3.502847957	9.334985054	2.25E-03	7.23E-03
XLOC_011443	76370017	76370429	1	ENSSSCT00000014713	ENSSSCG00000013468	THOP1	-0.620338419	1.537235735	5.31747628	8.723603161	3.14E-03	9.52E-03
XLOC_019053	104093822	104094252	1	ENSSSCT00000002646	ENSSSCG00000002379	ACYP1	-0.620064131	1.536943501	2.741028057	8.763401738	3.07E-03	9.36E-03
XLOC_013328	10661792	10662517	1	ENSSSCT00000024990	ENSSSCG00000028759	ENSSSCG00000028759	-0.619960424	1.536833022	4.995384665	11.30989046	7.71E-04	3.02E-03
XLOC_005607	166780450	166782629	1	ENSSSCT00000013076	ENSSSCG00000011950	FAM55C	-0.619917938	1.536787765	4.020097702	8.403763929	3.74E-03	1.10E-02
XLOC_012350	84252665	84252670	1	ENSSSCT00000009178	ENSSSCG00000008382	USP34	-0.619872637	1.53673951	5.52031832	9.007056313	2.69E-03	8.39E-03
XLOC_000864	280440242	280440258	1	ENSSSCT00000005985	ENSSSCG00000005441	IKBKAP	-0.619278658	1.536106942	4.641951985	8.630624584	3.31E-03	9.92E-03
XLOC_014064	68342514	68342696	1	ENSSSCT00000006778	ENSSSCG00000006184	TERF1	-0.619122883	1.535941089	3.761099501	6.185049461	1.29E-02	3.03E-02
XLOC_005205	43928154	43928257	1	ENSSSCT00000012554	ENSSSCG00000011472	DNASE1L3	-0.618592951	1.535377009	4.160087827	7.978535218	4.73E-03	1.33E-02
XLOC_000643	212130958	212131139	1	ENSSSCT00000005618	ENSSSCG00000005096	HIF1A	-0.618439659	1.535213879	6.084222955	6.607485459	1.02E-02	2.48E-02
XLOC_001683	185896830	185896937	1	ENSSSCT00000005484	ENSSSCG00000004972	ENSSSCG00000004972	-0.618296396	1.535061435	3.942787804	10.11292352	1.47E-03	5.10E-03
XLOC_021057	46236343	46236518	1	ENSSSCT00000016418	ENSSSCG00000015052	USP28	-0.617946073	1.534688729	3.722962447	7.580413111	5.90E-03	1.59E-02
XLOC_022076	45030	45431	1	ENSSSCT00000032078	ENSSSCG00000022145	RPF1	-0.616860718	1.533534601	5.307331408	9.262470904	2.34E-03	7.48E-03
XLOC_011208	59462183	59462376	1	ENSSSCT00000015175	ENSSSCG00000013889	RPL18A	-0.61656568	1.533221017	8.790676599	8.369404598	3.82E-03	1.12E-02
XLOC_013641	103056794	103056888	1	ENSSSCT00000007129	ENSSSCG00000006509	MSTO1	-0.616315297	1.532954947	1.871288443	7.033313783	8.00E-03	2.05E-02
XLOC_013272	210721	211044	1	ENSSSCT00000006472	ENSSSCG00000005893	ZNF34	-0.616288761	1.532926751	2.854822982	6.971593678	8.28E-03	2.11E-02
XLOC_005952	41123972	41124050	1	ENSSSCT00000010827	ENSSSCG00000009878	C12ORF52	-0.616273451	1.532910483	4.570079367	10.14282168	1.45E-03	5.04E-03
XLOC_015929	44685812	44685877	1	ENSSSCT00000003327	ENSSSCG00000002995	EGLN2	-0.616248471	1.532883942	5.62476216	9.376678849	2.20E-03	7.09E-03
XLOC_003030	49558944	49559110	1	ENSSSCT00000010369	ENSSSCG00000009459	MZT1	-0.616175388	1.532806291	1.160675665	5.190678021	2.27E-02	4.87E-02
XLOC_016776	25643317	25645070	1	ENSSSCT00000027161	ENSSSCG00000030295	ENSSSCG00000030295	-0.616107749	1.53273443	6.382387342	8.94008891	2.79E-03	8.65E-03
XLOC_009295	19229658	19229888	1	ENSSSCT00000018023	ENSSSCG00000016553	COPG2	-0.615976863	1.532595381	5.732523446	10.21899101	1.39E-03	4.88E-03
XLOC_020708	138793225	138793385	1	ENSSSCT00000016960	ENSSSCG00000015569	SWT1	-0.615800706	1.532408259	2.885990601	6.732555483	9.47E-03	2.34E-02
XLOC_000953	301835733	301835842	1	ENSSSCT00000006169	ENSSSCG00000005610	SLC2A8	-0.615766485	1.53237191	4.057282365	6.885103107	8.69E-03	2.19E-02
XLOC_002052	301871923	301871964	1	ENSSSCT00000006171	ENSSSCG00000005612	RPL12	-0.615676735	1.532276584	8.816416362	9.851301475	1.70E-03	5.75E-03
XLOC_001302	75042519	75042802	1	ENSSSCT00000004807	ENSSSCG00000004350	SFRS18	-0.615315267	1.53189272	4.37232757	8.235088554	4.11E-03	1.18E-02
XLOC_004992	4512653	4512934	1	ENSSSCT00000012264	ENSSSCG00000011199	TBC1D5	-0.614659923	1.531197015	3.232517597	8.12108612	4.38E-03	1.24E-02
XLOC_003556	49999477	49999588	1	ENSSSCT00000019399	ENSSSCG00000017824	DPH1	-0.614164899	1.530671715	2.622145167	8.157747441	4.29E-03	1.23E-02
XLOC_017617	5024685	5024830	1	ENSSSCT00000001119	ENSSSCG00000001026	SNRNP48	-0.614129868	1.530634547	3.650519217	8.090946812	4.45E-03	1.26E-02
XLOC_009414	55083919	55084372	1	ENSSSCT00000018217	ENSSSCG00000016735	ENSSSCG00000016735	-0.613265826	1.529718113	1.404413039	5.48591423	1.92E-02	4.22E-02
XLOC_016265	69887311	69887529	1	ENSSSCT00000003864	ENSSSCG00000003478	CROCC	-0.613254111	1.529705691	2.35350678	6.998312538	8.16E-03	2.09E-02
XLOC_001815	242115104	242117713	1	ENSSSCT00000005740	ENSSSCG00000005208	KIAA1432	-0.613237976	1.529688583	5.430788439	10.25700081	1.36E-03	4.79E-03
XLOC_005098	33483932	33484360	1	ENSSSCT00000028855	ENSSSCG00000026281	SCAP	-0.612929513	1.529361555	6.459428752	10.20660498	1.40E-03	4.91E-03
XLOC_000064	18600335	18600996	1	ENSSSCT00000004541	ENSSSCG00000004106	LATS1	-0.612364849	1.528763087	3.365090605	6.964048412	8.32E-03	2.12E-02
XLOC_010435	81839992	81840145	1	ENSSSCT00000015328	ENSSSCG00000014032	NHP2	-0.612298405	1.52869268	3.571616442	8.141919329	4.33E-03	1.23E-02
XLOC_006318	118887670	118887728	1	ENSSSCT00000011521	ENSSSCG00000010531	C10ORF28	-0.611335026	1.527672216	4.819601366	9.707494257	1.84E-03	6.11E-03
XLOC_013371	31682243	31682332	1	ENSSSCT00000006622	ENSSSCG00000006033	EIF3E	-0.610682673	1.526981594	7.894978714	7.503599523	6.16E-03	1.65E-02
XLOC_008870	69172955	69173004	1	ENSSSCT00000026530	ENSSSCG00000021825	RPS21	-0.610344983	1.526624218	7.639720636	6.86254755	8.80E-03	2.21E-02
XLOC_009674	55305335	55306753	1	ENSSSCT00000018220	ENSSSCG00000016738	H2A.Z	-0.61009415	1.526358816	7.871178198	10.59844991	1.13E-03	4.13E-03
XLOC_006792	65734685	65734720	1	ENSSSCT00000025281	ENSSSCG00000023241	ENSSSCG00000023241	-0.609482653	1.525711994	1.849517955	5.909097255	1.51E-02	3.46E-02
XLOC_016532	132240462	132240685	1	ENSSSCT00000004196	ENSSSCG00000003792	LRRC40	-0.609299169	1.525517964	4.370654651	5.63966983	1.76E-02	3.93E-02
XLOC_018736	50146204	50148136	1	ENSSSCT00000001935	ENSSSCG00000001731	CENPQ	-0.609002498	1.525204294	4.285375276	7.11646496	7.64E-03	1.97E-02
XLOC_005337	84520140	84521731	1	ENSSSCT00000012752	ENSSSCG00000011650	MSL2	-0.608958582	1.525157867	4.534022963	8.50578788	3.54E-03	1.05E-02
XLOC_004950	213126818	213127052	1	ENSSSCT00000031959	ENSSSCG00000023017	WRB	-0.60884758	1.525040525	3.465155526	7.507568765	6.14E-03	1.65E-02
XLOC_009143	57224592	57224732	1	ENSSSCT00000025578	ENSSSCG00000022915	ENSSSCG00000022915	-0.608437149	1.52460673	4.761806426	9.91502332	1.64E-03	5.58E-03
XLOC_024779	112928357	112930670	1	ENSSSCT00000028601	ENSSSCG00000029478	ENSSSCG00000029478	-0.608350759	1.524515437	5.97457425	7.437720378	6.39E-03	1.70E-02
XLOC_008439	55580786	55581128	1	ENSSSCT00000018499	ENSSSCG00000016989	RPL26L1	-0.608318391	1.524481234	5.673990081	9.947692146	1.61E-03	5.49E-03
XLOC_007270	67086569	67086965	1	ENSSSCT00000017279	ENSSSCG00000015868	ARL6IP6	-0.608069997	1.52421878	6.158327572	8.05983844	4.53E-03	1.28E-02
XLOC_005686	202710194	202710574	1	ENSSSCT00000023076	ENSSSCG00000026761	CCT8	-0.607230552	1.523332159	7.462093432	9.809513791	1.74E-03	5.84E-03
XLOC_017362	90192180	90192192	1	ENSSSCT00000023051	ENSSSCG00000030252	SEH1L	-0.607165743	1.523263729	4.378874735	8.95186331	2.77E-03	8.60E-03
XLOC_008948	29776939	29778290	1	ENSSSCT00000007760	ENSSSCG00000007088	SNX5	-0.606860399	1.522941367	7.270703065	10.12112103	1.47E-03	5.08E-03
XLOC_002200	10300918	10301112	1	ENSSSCT00000024386	ENSSSCG00000027846	RRP15	-0.606409809	1.522465788	4.615031174	7.792236663	5.25E-03	1.45E-02
XLOC_015618	92089309	92093759	1	ENSSSCT00000031290	ENSSSCG00000030608	METAP2	-0.606024956	1.522059709	6.886660491	8.358845393	3.84E-03	1.12E-02
XLOC_005126	34901696	34901717	1	ENSSSCT00000012450	ENSSSCG00000011372	IMPDH2	-0.605812309	1.521835381	6.807750107	10.38665696	1.27E-03	4.52E-03
XLOC_019643	511356	515924	1	ENSSSCT00000009498	ENSSSCG00000008681	WHSC2	-0.605714808	1.521732535	7.561878432	7.796041618	5.24E-03	1.44E-02
XLOC_006307	118240908	118241255	1	ENSSSCT00000011504	ENSSSCG00000010514	RRP12	-0.605391259	1.521391299	4.55967486	8.175430303	4.25E-03	1.22E-02
XLOC_015313	23103687	23104853	1	ENSSSCT00000000403	ENSSSCG00000000377	ENSSSCG00000000377	-0.604943224	1.520918897	7.269970006	10.0618302	1.51E-03	5.22E-03
XLOC_021799	4544	4660	1	ENSSSCT00000029393	ENSSSCG00000030021	RPL12	-0.604887437	1.520860087	4.842863693	7.997347716	4.68E-03	1.32E-02
XLOC_022711	16414	16422	1	ENSSSCT00000023959	ENSSSCG00000026783	ENSSSCG00000026783	-0.604877778	1.520849905	3.341100553	8.441587867	3.67E-03	1.08E-02
XLOC_011965	17180744	17180880	1	ENSSSCT00000008493	ENSSSCG00000007746	CCT6	-0.604421058	1.520368519	5.721687397	8.730323247	3.13E-03	9.49E-03
XLOC_002231	17369650	17369770	1	ENSSSCT00000011885	ENSSSCG00000010863	AHCTF1	-0.604389174	1.520334919	6.232020494	9.106416184	2.55E-03	8.03E-03
XLOC_020298	40925895	40926208	1	ENSSSCT00000016371	ENSSSCG00000015007	ATM	-0.604050907	1.51997849	5.541775091	6.311694398	1.20E-02	2.85E-02
XLOC_009373	44530655	44531192	1	ENSSSCT00000026958	ENSSSCG00000022464	KBTBD2	-0.603438709	1.519333634	5.66264618	9.649796877	1.89E-03	6.27E-03
XLOC_016418	88636985	88637026	1	ENSSSCT00000004060	ENSSSCG00000003664	PPIE	-0.603026727	1.518899828	4.745333128	9.19507563	2.43E-03	7.71E-03
XLOC_021052	44692043	44692427	1	ENSSSCT00000016403	ENSSSCG00000015037	IL18	-0.602928744	1.518796673	5.345128323	6.645032769	9.94E-03	2.44E-02
XLOC_009581	22158328	22160028	1	ENSSSCT00000030524	ENSSSCG00000028715	ENSSSCG00000028715	-0.602636771	1.51848933	2.647470372	5.911541128	1.50E-02	3.45E-02
XLOC_002997	22421022	22421200	1	ENSSSCT00000023760	ENSSSCG00000020794	ENSSSCG00000020794	-0.601640008	1.517440562	1.990720355	6.268290631	1.23E-02	2.91E-02
XLOC_011743	154149900	154150132	1	ENSSSCT00000015753	ENSSSCG00000014414	ENSSSCG00000014414	-0.601587241	1.517385063	2.16725739	5.266059844	2.17E-02	4.70E-02
XLOC_015004	86352832	86352948	1	CUFF.329.2	NA	ENSSSCG00000000862	-0.60144684	1.5172374	5.726206596	8.785116018	3.04E-03	9.27E-03
XLOC_014169	97372797	97373577	1	ENSSSCT00000006981	ENSSSCG00000006371	USF1	-0.601337881	1.517122815	6.554563157	9.146132328	2.49E-03	7.88E-03
XLOC_022210	6985	7301	1	ENSSSCT00000023618	ENSSSCG00000020692	ENSSSCG00000020692	-0.601076035	1.516847486	5.12914125	7.119427947	7.63E-03	1.97E-02
XLOC_013834	129512166	129512328	1	ENSSSCT00000007519	ENSSSCG00000006866	DBT	-0.600738268	1.5164924	4.004674958	8.604541698	3.35E-03	1.00E-02
XLOC_017303	82766571	82768185	1	ENSSSCT00000028956	ENSSSCG00000024845	MTMR9	-0.600383936	1.516119989	2.248210472	6.37091833	1.16E-02	2.77E-02
XLOC_016040	50305907	50306670	1	ENSSSCT00000003515	ENSSSCG00000003165	RPS11	-0.600201715	1.515928506	9.989280861	8.196235023	4.20E-03	1.20E-02
XLOC_014179	98206891	98207018	1	ENSSSCT00000007002	ENSSSCG00000006389	PEA15	-0.599765894	1.515470631	4.620951326	8.427216448	3.70E-03	1.09E-02
XLOC_021959	33604	33954	1	ENSSSCT00000032045	ENSSSCG00000029848	ENSSSCG00000029848	-0.599723394	1.515425988	4.672484353	9.864713205	1.68E-03	5.71E-03
XLOC_000696	227094945	227095411	1	ENSSSCT00000005698	ENSSSCG00000005169	RPS6	-0.599297743	1.514978944	10.03949625	10.07522252	1.50E-03	5.19E-03
XLOC_012666	17095561	17096694	1	ENSSSCT00000031361	ENSSSCG00000020808	ENSSSCG00000020808	-0.59899094	1.514656804	7.03134415	8.37625962	3.80E-03	1.11E-02
XLOC_002229	16874589	16874729	1	ENSSSCT00000011882	ENSSSCG00000010860	PSEN2	-0.598945715	1.514609324	4.319913095	8.446804348	3.66E-03	1.08E-02
XLOC_023986	13229326	13229410	1	ENSSSCT00000028847	ENSSSCG00000030283	ENSSSCG00000030283	-0.59872941	1.514382254	3.334944998	7.682571411	5.58E-03	1.52E-02
XLOC_015123	4545696	4546692	1	ENSSSCT00000031198	ENSSSCG00000028202	RANGAP1	-0.598146821	1.51377084	5.890549071	8.262233257	4.05E-03	1.17E-02
XLOC_004490	55590553	55590767	1	ENSSSCT00000012593	ENSSSCG00000011507	ARL6IP5	-0.598030836	1.513649146	4.550337276	8.271756285	4.03E-03	1.16E-02
XLOC_023297	15939	15970	1	ENSSSCT00000032456	ENSSSCG00000027115	ENSSSCG00000027115	-0.59793015	1.513543511	5.445984808	9.291003274	2.30E-03	7.38E-03
XLOC_021978	20673	20945	1	ENSSSCT00000029648	ENSSSCG00000023704	ZNF33B	-0.597822954	1.513431054	2.625989707	6.088283164	1.36E-02	3.17E-02
XLOC_015569	81696220	81698050	1	ENSSSCT00000024909	ENSSSCG00000021024	ASB8	-0.597436879	1.513026105	4.402292588	9.283494504	2.31E-03	7.41E-03
XLOC_003452	37094024	37094110	1	ENSSSCT00000019213	ENSSSCG00000017649	ENSSSCG00000017649	-0.597372673	1.51295877	3.04472327	5.226493607	2.22E-02	4.79E-02
XLOC_004706	127816069	127816526	1	ENSSSCT00000012878	ENSSSCG00000011767	TTC14	-0.597292027	1.512874199	5.532507984	7.047813275	7.94E-03	2.04E-02
XLOC_007954	133377438	133377462	1	ENSSSCT00000017625	ENSSSCG00000016185	ARPC2	-0.597146395	1.51272149	7.745510974	11.32745355	7.64E-04	2.99E-03
XLOC_004964	216898157	216898544	1	ENSSSCT00000028839	ENSSSCG00000029627	PWP2	-0.597006413	1.512574721	5.161259369	8.741102735	3.11E-03	9.45E-03
XLOC_020289	39939906	39940554	1	ENSSSCT00000016362	ENSSSCG00000014998	AASDHPPT	-0.596248037	1.511779821	5.414219517	6.452698022	1.11E-02	2.67E-02
XLOC_016765	25107403	25107723	1	ENSSSCT00000025948	ENSSSCG00000026116	FHOD1	-0.595847453	1.511360112	5.588039648	7.981339555	4.73E-03	1.33E-02
XLOC_010040	45084641	45084906	1	ENSSSCT00000014615	ENSSSCG00000013381	RPS13	-0.59528261	1.510768502	8.172807445	9.172487128	2.46E-03	7.79E-03
XLOC_010700	154268898	154269001	1	ENSSSCT00000015755	ENSSSCG00000014416	TCERG1	-0.595106353	1.510583939	7.068832255	9.666745742	1.88E-03	6.22E-03
XLOC_010815	3838643	3842639	1	ENSSSCT00000014117	ENSSSCG00000012914	RAD9A	-0.595064185	1.510539788	4.497000068	9.59579917	1.95E-03	6.41E-03
XLOC_007993	139623173	139623304	1	ENSSSCT00000017677	ENSSSCG00000016234	ENSSSCG00000016234	-0.594979928	1.510451571	5.722315606	7.575420335	5.92E-03	1.60E-02
XLOC_007081	143686575	143687571	1	ENSSSCT00000025049	ENSSSCG00000024005	ENSSSCG00000024005	-0.59442935	1.509875245	3.361276643	7.792649143	5.25E-03	1.45E-02
XLOC_008997	37461258	37461311	1	ENSSSCT00000007852	ENSSSCG00000007178	SNRPN	-0.594410913	1.509855949	6.295919224	8.696218378	3.19E-03	9.64E-03
XLOC_013441	61763557	61763695	1	ENSSSCT00000006751	ENSSSCG00000006157	ENSSSCG00000006157	-0.594392466	1.509836644	1.701731697	6.356797884	1.17E-02	2.79E-02
XLOC_019725	32308212	32309120	1	ENSSSCT00000026428	ENSSSCG00000025192	RPL9	-0.594222109	1.509658369	9.418264619	8.682681578	3.21E-03	9.71E-03
XLOC_013279	440591	440700	1	ENSSSCT00000029149	ENSSSCG00000025116	TONSL	-0.593837343	1.509255798	6.856444973	7.823077751	5.16E-03	1.43E-02
XLOC_017272	79016673	79017560	1	ENSSSCT00000029698	ENSSSCG00000028809	ENSSSCG00000028809	-0.59376116	1.509176102	5.589152847	9.460269579	2.10E-03	6.83E-03
XLOC_007640	2980420	2982422	1	ENSSSCT00000028524	ENSSSCG00000027211	EPC2	-0.593509443	1.508912808	4.457713276	7.753696031	5.36E-03	1.47E-02
XLOC_004656	106088501	106088680	1	ENSSSCT00000027533	ENSSSCG00000027556	ENSSSCG00000027556	-0.593360226	1.508756751	2.832605766	7.083231319	7.78E-03	2.00E-02
XLOC_000187	63408779	63409509	1	ENSSSCT00000030834	ENSSSCG00000029003	ENSSSCG00000029003	-0.593262559	1.508654614	5.579081695	8.37064124	3.81E-03	1.11E-02
XLOC_013775	116244045	116244730	1	ENSSSCT00000007402	ENSSSCG00000006757	TRIM33	-0.593216132	1.508606066	1.937996212	5.901555682	1.51E-02	3.47E-02
XLOC_011923	9609480	9609516	1	ENSSSCT00000025080	ENSSSCG00000024397	DTX2	-0.593042597	1.508424613	5.120251099	7.919254071	4.89E-03	1.37E-02
XLOC_024625	54490994	54491459	1	ENSSSCT00000030414	ENSSSCG00000027095	RRAGB	-0.593002891	1.5083831	2.270330925	6.467709257	1.10E-02	2.65E-02
XLOC_011459	77457928	77460159	1	ENSSSCT00000029522	ENSSSCG00000024672	KLF16	-0.592588167	1.507949554	5.48744549	8.128346274	4.36E-03	1.24E-02
XLOC_006652	43577628	43579020	1	ENSSSCT00000010877	ENSSSCG00000009926	TCHP	-0.592502368	1.507859878	4.254239283	8.068235332	4.50E-03	1.27E-02
XLOC_007403	107658457	107659044	1	ENSSSCT00000017487	ENSSSCG00000016062	OBFC2A	-0.592484674	1.507841384	5.326515121	8.004280887	4.67E-03	1.31E-02
XLOC_016239	66024564	66024785	1	ENSSSCT00000003813	ENSSSCG00000003435	MIIP	-0.592466956	1.507822866	3.806991699	7.307695742	6.87E-03	1.81E-02
XLOC_003642	55937085	55937279	1	ENSSSCT00000024827	ENSSSCG00000023861	PFAS	-0.592223926	1.507568886	3.822888722	7.504340347	6.16E-03	1.65E-02
XLOC_004166	54717498	54717762	1	ENSSSCT00000019511	ENSSSCG00000017928	C17ORF49	-0.592067809	1.507405758	4.349537928	9.209260688	2.41E-03	7.66E-03
XLOC_013358	23209978	23210275	1	ENSSSCT00000024058	ENSSSCG00000030493	UTP23	-0.591926696	1.507258324	3.332680674	7.182228373	7.36E-03	1.91E-02
XLOC_019019	99291063	99291567	1	ENSSSCT00000002569	ENSSSCG00000002307	ERH	-0.591803383	1.507129497	6.596284289	8.446014865	3.66E-03	1.08E-02
XLOC_013957	23412242	23412830	1	ENSSSCT00000006603	ENSSSCG00000006017	UTP23	-0.591696445	1.507017787	3.413502609	7.154114274	7.48E-03	1.94E-02
XLOC_001090	1068214	1070548	1	ENSSSCT00000004434	ENSSSCG00000004010	C6ORF70	-0.591625634	1.506943821	5.331045869	9.474749776	2.08E-03	6.78E-03
XLOC_012702	18607803	18611487	1	ENSSSCT00000024348	ENSSSCG00000023772	CD43	-0.591610747	1.506928271	4.672900698	8.549324808	3.46E-03	1.03E-02
XLOC_003119	87284460	87284807	1	ENSSSCT00000026789	ENSSSCG00000029393	CENPJ	-0.591500105	1.506812707	3.644068237	7.442567621	6.37E-03	1.70E-02
XLOC_002467	12977461	12978637	1	ENSSSCT00000011849	ENSSSCG00000010831	DUSP10	-0.591366172	1.506672828	3.839911414	6.830733374	8.96E-03	2.24E-02
XLOC_017579	157249207	157250197	1	ENSSSCT00000004395	ENSSSCG00000003973	CTPS	-0.591225386	1.506525806	5.224840371	8.99397701	2.71E-03	8.43E-03
XLOC_022098	66227	67045	1	ENSSSCT00000022399	ENSSSCG00000025203	C16orf88	-0.591179718	1.506478119	4.395772001	7.728628508	5.44E-03	1.49E-02
XLOC_003841	20236896	20237311	1	ENSSSCT00000018923	ENSSSCG00000017384	AOC2	-0.591115393	1.506410951	2.184590771	5.454060686	1.95E-02	4.29E-02
XLOC_024343	122248045	122248144	1	ENSSSCT00000013835	ENSSSCG00000012654	ENSSSCG00000012654	-0.591066721	1.506360131	5.953587208	10.40286984	1.26E-03	4.49E-03
XLOC_012699	18543783	18544877	1	ENSSSCT00000027242	ENSSSCG00000025321	MAZ	-0.590916009	1.506202776	7.46172415	7.362917643	6.66E-03	1.76E-02
XLOC_022382	12872	13184	1	ENSSSCT00000025708	ENSSSCG00000026836	ENSSSCG00000026836	-0.590643122	1.505917903	3.657865719	7.005934106	8.12E-03	2.08E-02
XLOC_024598	50566477	50569071	1	ENSSSCT00000013468	ENSSSCG00000012317	GSPT2	-0.590043154	1.505291773	3.483275658	6.883133681	8.70E-03	2.19E-02
XLOC_015598	86808523	86808839	1	ENSSSCT00000000949	ENSSSCG00000000869	UTP20	-0.589831311	1.505070755	5.131771318	8.997963667	2.70E-03	8.43E-03
XLOC_010539	120387926	120388255	1	ENSSSCT00000015514	ENSSSCG00000014199	WDR36	-0.589585323	1.504814153	4.152878366	6.453296445	1.11E-02	2.67E-02
XLOC_008572	15141836	15142093	1	ENSSSCT00000023936	ENSSSCG00000030123	CDS2	-0.58912818	1.504337402	4.502994947	9.600338093	1.95E-03	6.40E-03
XLOC_002399	70509346	70509453	1	ENSSSCT00000012183	ENSSSCG00000011131	PRKCQ	-0.588882832	1.504081593	2.145563827	6.772219976	9.26E-03	2.30E-02
XLOC_021555	78415	78443	1	ENSSSCT00000012144	ENSSSCG00000011097	ENSSSCG00000011097	-0.588862616	1.504060517	2.859516922	6.527622052	1.06E-02	2.57E-02
XLOC_003739	5860464	5860801	1	ENSSSCT00000018731	ENSSSCG00000017206	GRB2	-0.588578693	1.503764546	6.595752337	10.34534544	1.30E-03	4.60E-03
XLOC_000663	218678023	218678458	1	ENSSSCT00000005652	ENSSSCG00000005127	C9ORF82	-0.587936442	1.503095257	4.519071853	7.23146096	7.16E-03	1.87E-02
XLOC_001023	308620790	308624302	1	ENSSSCT00000006337	ENSSSCG00000005761	PPP1R26	-0.587925418	1.503083772	3.979883668	7.387843317	6.57E-03	1.74E-02
XLOC_022411	20189	20341	1	ENSSSCT00000029593	ENSSSCG00000030682	TMEM57	-0.587615664	1.502761087	4.548021061	7.947911749	4.81E-03	1.35E-02
XLOC_001522	143551556	143552937	1	CUFF.22.3	NA	STARD9	-0.587394263	1.502530486	3.520179426	7.919062487	4.89E-03	1.37E-02
XLOC_005749	216486411	216487266	1	ENSSSCT00000023709	ENSSSCG00000023078	WDR4	-0.586129439	1.50121378	3.416619905	6.803811227	9.10E-03	2.27E-02
XLOC_019878	77394690	77396488	1	ENSSSCT00000009846	ENSSSCG00000008989	CNOT6L	-0.585897522	1.500972476	6.006524824	7.685591007	5.57E-03	1.52E-02
XLOC_006347	123262121	123262218	1	ENSSSCT00000011573	ENSSSCG00000010580	NFKB2	-0.585622899	1.500686787	5.940469981	10.40275979	1.26E-03	4.49E-03
XLOC_021028	40632923	40633000	1	ENSSSCT00000027557	ENSSSCG00000026959	NPAT	-0.58556811	1.500629796	4.25130083	7.381867741	6.59E-03	1.75E-02
XLOC_023529	45686	45829	1	ENSSSCT00000032492	ENSSSCG00000024149	ELOVL5	-0.585564472	1.500626013	3.631360092	7.760366639	5.34E-03	1.47E-02
XLOC_018598	29485876	29486261	1	ENSSSCT00000001633	ENSSSCG00000001469	SLA-DMB	-0.585526341	1.500586351	5.982566867	9.165393623	2.47E-03	7.81E-03
XLOC_020218	19211763	19212289	1	ENSSSCT00000016256	ENSSSCG00000014901	PCF11	-0.585318249	1.500369925	6.813344969	9.071082554	2.60E-03	8.16E-03
XLOC_012523	134629253	134629482	1	ENSSSCT00000009447	ENSSSCG00000008635	NOL10	-0.585119592	1.50016334	3.981929716	7.835776737	5.12E-03	1.42E-02
XLOC_008714	42843146	42843323	1	ENSSSCT00000029372	ENSSSCG00000026617	ENSSSCG00000026617	-0.585090433	1.50013302	6.824696916	8.378857491	3.80E-03	1.11E-02
XLOC_013028	74712392	74712457	1	ENSSSCT00000027413	ENSSSCG00000023047	ENSSSCG00000023047	-0.584133745	1.499138573	5.719374275	7.892170565	4.96E-03	1.38E-02
XLOC_002902	86495533	86495614	1	ENSSSCT00000010480	ENSSSCG00000009560	ENSSSCG00000009560	-0.583943211	1.498940597	5.350171343	8.601591498	3.36E-03	1.00E-02
XLOC_016358	79553079	79553428	1	ENSSSCT00000027438	ENSSSCG00000027686	YTHDF2	-0.58243747	1.497376969	5.409976836	10.18817494	1.41E-03	4.95E-03
XLOC_007386	104503599	104503735	1	ENSSSCT00000017461	ENSSSCG00000016036	WDR75	-0.58236238	1.497299035	5.164373319	6.917069646	8.54E-03	2.16E-02
XLOC_007360	93330063	93330498	1	ENSSSCT00000017417	ENSSSCG00000015996	RBM45	-0.582235635	1.497167499	3.180307861	6.86247799	8.80E-03	2.21E-02
XLOC_015829	37992731	37992913	1	ENSSSCT00000003161	ENSSSCG00000002860	PDCD5	-0.582054182	1.496979206	5.438079136	9.00802191	2.69E-03	8.39E-03
XLOC_022881	2013	3035	1	ENSSSCT00000031783	ENSSSCG00000023245	NONO	-0.581874952	1.496793244	8.333702095	9.957125067	1.60E-03	5.47E-03
XLOC_007142	18269639	18269911	1	ENSSSCT00000017089	ENSSSCG00000015689	DARS	-0.581592801	1.496500542	6.778236887	8.148116034	4.31E-03	1.23E-02
XLOC_004339	27103066	27103084	1	ENSSSCT00000012340	ENSSSCG00000011272	RPL14	-0.581522602	1.496427726	8.788964447	8.335960948	3.89E-03	1.13E-02
XLOC_013885	89449	89594	1	ENSSSCT00000006459	ENSSSCG00000005880	C8ORF33	-0.581266778	1.496162398	3.679883838	7.69987088	5.52E-03	1.51E-02
XLOC_014265	104394941	104394990	1	ENSSSCT00000007178	ENSSSCG00000006553	UBAP2L	-0.581186203	1.496078838	5.650826905	10.03658257	1.53E-03	5.28E-03
XLOC_002525	27675580	27676105	1	ENSSSCT00000031167	ENSSSCG00000024444	DDX59	-0.580758337	1.495635206	4.72261946	8.656652051	3.26E-03	9.81E-03
XLOC_009561	19802362	19802822	1	ENSSSCT00000018035	ENSSSCG00000016565	ZC3HC1	-0.58013016	1.49498412	4.319171212	8.55508862	3.45E-03	1.03E-02
XLOC_005262	72811828	72815574	1	ENSSSCT00000024764	ENSSSCG00000030273	ENSSSCG00000030273	-0.579970507	1.494818689	5.96985971	6.959467622	8.34E-03	2.12E-02
XLOC_017466	132193667	132195073	1	ENSSSCT00000004195	ENSSSCG00000003791	SFRS11	-0.579878857	1.494723732	7.847607161	8.110412783	4.40E-03	1.25E-02
XLOC_000185	62675311	62675334	1	ENSSSCT00000004761	ENSSSCG00000004306	ORC3	-0.579525094	1.494357256	4.688063706	8.655763613	3.26E-03	9.81E-03
XLOC_001896	266469327	266471771	1	ENSSSCT00000005895	ENSSSCG00000005355	EXOSC3	-0.579008358	1.493822111	4.336660972	7.56431292	5.95E-03	1.61E-02
XLOC_017156	62388708	62389299	1	ENSSSCT00000023903	ENSSSCG00000027869	PHF13	-0.578890666	1.493700253	2.489061075	7.077073624	7.81E-03	2.01E-02
XLOC_014763	32012009	32012299	1	ENSSSCT00000032361	ENSSSCG00000030352	C12ORF66	-0.57865588	1.493457186	1.518187746	5.533737082	1.87E-02	4.13E-02
XLOC_023819	116645	121212	1	ENSSSCT00000031280	ENSSSCG00000023370	ENSSSCG00000023370	-0.578610405	1.493410113	6.147314021	9.596354362	1.95E-03	6.41E-03
XLOC_024249	97051605	97052457	1	ENSSSCT00000013678	ENSSSCG00000012509	ARMCX3	-0.578168913	1.492953171	3.517448624	5.824307918	1.58E-02	3.60E-02
XLOC_012526	135096584	135096734	1	ENSSSCT00000009453	ENSSSCG00000008641	ENSSSCG00000008641	-0.577949131	1.492725749	3.485012308	7.427131554	6.42E-03	1.71E-02
XLOC_020969	22356133	22356424	1	ENSSSCT00000030954	ENSSSCG00000022594	ENSSSCG00000022594	-0.577743265	1.49251276	3.636999749	6.133546634	1.33E-02	3.10E-02
XLOC_005917	33733117	33733176	1	ENSSSCT00000010764	ENSSSCG00000009821	ARPC3	-0.577738605	1.492507939	8.070067974	8.43801736	3.67E-03	1.08E-02
XLOC_020283	36990711	36990792	1	ENSSSCT00000023790	ENSSSCG00000027529	BIRC2	-0.57772803	1.492496998	5.98276664	7.523001152	6.09E-03	1.64E-02
XLOC_007316	85061415	85061588	1	ENSSSCT00000017350	ENSSSCG00000015934	PPIG	-0.57771264	1.492481077	6.668260317	6.564220462	1.04E-02	2.53E-02
XLOC_013621	102218094	102218336	1	ENSSSCT00000007100	ENSSSCG00000006482	MEF2D	-0.576788752	1.491525612	6.662112158	9.03419847	2.65E-03	8.30E-03
XLOC_000075	23807089	23807270	1	ENSSSCT00000004565	ENSSSCG00000004130	ENSSSCG00000004130	-0.576601157	1.491331681	3.18834084	7.55168472	6.00E-03	1.62E-02
XLOC_004856	162677245	162677447	1	ENSSSCT00000023448	ENSSSCG00000022486	CBLB	-0.576555641	1.491284631	5.706082839	8.195438043	4.20E-03	1.20E-02
XLOC_004084	49243794	49246055	1	ENSSSCT00000019379	ENSSSCG00000017806	RNMTL1	-0.576148027	1.490863349	4.074709624	7.386667063	6.57E-03	1.74E-02
XLOC_018845	69057750	69059373	1	ENSSSCT00000002179	ENSSSCG00000001947	BRMS1L	-0.5761069	1.490820849	3.356756958	6.106186396	1.35E-02	3.14E-02
XLOC_008781	52794090	52794363	1	ENSSSCT00000008079	ENSSSCG00000007381	YWHAB	-0.576022646	1.490733787	9.216067515	9.820931306	1.73E-03	5.81E-03
XLOC_019564	128461097	128461981	1	ENSSSCT00000010044	ENSSSCG00000009172	PPP3CA	-0.575838894	1.490543928	3.461326989	6.954807439	8.36E-03	2.12E-02
XLOC_003364	24578874	24578906	1	ENSSSCT00000018950	ENSSSCG00000017408	STAT5A	-0.575794885	1.49049846	1.83881663	5.640710157	1.75E-02	3.93E-02
XLOC_012182	46249443	46249620	1	ENSSSCT00000008879	ENSSSCG00000008105	ANAPC1	-0.575402092	1.490092708	5.652953574	9.677714124	1.87E-03	6.19E-03
XLOC_007655	18646708	18646909	1	ENSSSCT00000017092	ENSSSCG00000015692	ENSSSCG00000015692	-0.574714333	1.489382522	4.500638411	8.444067463	3.66E-03	1.08E-02
XLOC_009152	58756429	58761892	1	ENSSSCT00000008178	ENSSSCG00000007473	ADNP	-0.574408048	1.489066359	7.145796121	9.655931857	1.89E-03	6.25E-03
XLOC_015028	91460900	91461090	1	ENSSSCT00000032012	ENSSSCG00000028182	CDK17	-0.573936389	1.48857962	3.155774681	5.222795026	2.23E-02	4.80E-02
XLOC_000705	233121454	233121474	1	ENSSSCT00000005723	ENSSSCG00000005191	MPDZ	-0.57387386	1.488515104	4.129854939	6.337881434	1.18E-02	2.82E-02
XLOC_018064	80293068	80293115	1	ENSSSCT00000002230	ENSSSCG00000001992	RABGGTA	-0.57339022	1.488016186	4.365154199	7.862801133	5.05E-03	1.40E-02
XLOC_016356	79381682	79381821	1	ENSSSCT00000028704	ENSSSCG00000030284	TRNAU1AP	-0.573270281	1.487892485	3.733158821	7.812672802	5.19E-03	1.43E-02
XLOC_023141	1194	1528	1	ENSSSCT00000030661	ENSSSCG00000022778	CCDC101	-0.573196984	1.487816893	2.052191023	5.535853192	1.86E-02	4.13E-02
XLOC_004518	73030718	73030873	1	ENSSSCT00000012636	ENSSSCG00000011546	MTMR14	-0.573133591	1.487751519	5.112242864	8.997299652	2.70E-03	8.43E-03
XLOC_024762	105375895	105378779	1	ENSSSCT00000013759	ENSSSCG00000012583	ACSL4	-0.573119697	1.487737192	5.689658537	5.968479156	1.46E-02	3.36E-02
XLOC_024363	126806111	126806638	1	ENSSSCT00000013872	ENSSSCG00000012689	ZNF75D	-0.573085749	1.487702184	5.535798594	9.0979013	2.56E-03	8.06E-03
XLOC_017407	103686535	103686558	1	ENSSSCT00000004116	ENSSSCG00000003716	SS18	-0.573053241	1.487668662	4.207691496	7.903357496	4.93E-03	1.38E-02
XLOC_012079	38890996	38891061	1	ENSSSCT00000008703	ENSSSCG00000007941	C16ORF5	-0.572957764	1.487570213	6.07923985	8.314322278	3.93E-03	1.14E-02
XLOC_022580	16676	16769	1	ENSSSCT00000030614	ENSSSCG00000030353	NDE1	-0.572920601	1.487531894	2.089204025	5.916736442	1.50E-02	3.45E-02
XLOC_008242	68923540	68925224	1	ENSSSCT00000018551	ENSSSCG00000017038	ENSSSCG00000017038	-0.572812815	1.487420761	3.573716879	7.460557202	6.31E-03	1.68E-02
XLOC_016968	49562279	49563540	1	ENSSSCT00000003475	ENSSSCG00000003134	GRWD1	-0.572592998	1.487194147	4.819624847	7.660577724	5.64E-03	1.54E-02
XLOC_011469	77933425	77935766	1	ENSSSCT00000028123	ENSSSCG00000023248	RPS15	-0.572460284	1.487057346	9.379719422	6.065459167	1.38E-02	3.21E-02
XLOC_007231	54674879	54675195	1	ENSSSCT00000023110	ENSSSCG00000028592	TM2D2	-0.572346728	1.486940303	2.7735804	6.179539808	1.29E-02	3.04E-02
XLOC_012148	42509640	42510217	1	ENSSSCT00000008820	ENSSSCG00000008048	RNPS1	-0.572241024	1.486831361	6.571527422	8.848628578	2.93E-03	9.01E-03
XLOC_022640	38553	38849	1	ENSSSCT00000028059	ENSSSCG00000024350	ENSSSCG00000024350	-0.572089117	1.486674815	3.613177868	6.927906321	8.49E-03	2.15E-02
XLOC_023290	2389	2415	1	ENSSSCT00000022562	ENSSSCG00000022102	ERCC1	-0.571718914	1.486293376	2.981672506	5.759595976	1.64E-02	3.71E-02
XLOC_006503	8111572	8111867	1	ENSSSCT00000027107	ENSSSCG00000030644	ENSSSCG00000030644	-0.571649616	1.486221985	1.842471865	6.055589541	1.39E-02	3.22E-02
XLOC_001227	44452327	44453525	1	ENSSSCT00000004683	ENSSSCG00000004238	HSF2	-0.571636164	1.486208128	4.154420911	6.822931511	9.00E-03	2.25E-02
XLOC_023822	5423	6190	1	ENSSSCT00000029438	ENSSSCG00000025472	ENSSSCG00000025472	-0.571523619	1.486092193	4.440058551	6.84004408	8.91E-03	2.23E-02
XLOC_002358	52848714	52848885	1	ENSSSCT00000024330	ENSSSCG00000026354	PRPF18	-0.571346025	1.485909267	4.912399981	7.496989431	6.18E-03	1.66E-02
XLOC_013969	30665509	30665585	1	ENSSSCT00000026269	ENSSSCG00000021783	ENY2	-0.571345139	1.485908355	4.276615708	6.527933568	1.06E-02	2.57E-02
XLOC_007767	67032520	67037480	1	ENSSSCT00000017278	ENSSSCG00000015867	PRPF40A	-0.571179718	1.48573799	7.287190227	6.765899177	9.29E-03	2.31E-02
XLOC_003268	19291766	19292606	1	ENSSSCT00000018899	ENSSSCG00000017360	UBTF	-0.570856367	1.485405028	6.211214905	10.04387063	1.53E-03	5.26E-03
XLOC_006173	81089430	81089571	1	ENSSSCT00000011258	ENSSSCG00000010286	ANAPC16	-0.570595977	1.485136953	6.097604636	8.158953507	4.28E-03	1.23E-02
XLOC_014021	46412679	46415639	1	ENSSSCT00000006702	ENSSSCG00000006110	RBM12B	-0.570142646	1.484670359	4.363273859	7.248172907	7.10E-03	1.86E-02
XLOC_000418	143786677	143786839	1	ENSSSCT00000005218	ENSSSCG00000004725	ZFP106	-0.569957579	1.484479921	4.922827621	7.417307619	6.46E-03	1.72E-02
XLOC_009209	3230275	3231177	1	ENSSSCT00000025847	ENSSSCG00000025221	ENSSSCG00000025221	-0.569754519	1.484270994	5.089749327	8.787908374	3.03E-03	9.26E-03
XLOC_015643	105196506	105197710	1	ENSSSCT00000001027	ENSSSCG00000000939	ACSS3	-0.569000129	1.483495066	2.681018427	5.664613842	1.73E-02	3.89E-02
XLOC_022627	52752	53358	1	ENSSSCT00000027116	ENSSSCG00000023381	ENSSSCG00000023381	-0.56894447	1.483437834	1.851416245	5.507200112	1.89E-02	4.19E-02
XLOC_011542	87929218	87934029	1	ENSSSCT00000015400	ENSSSCG00000014098	WDR41	-0.56892763	1.483420519	5.294268443	7.215106225	7.23E-03	1.89E-02
XLOC_021063	49208934	49209335	1	ENSSSCT00000016431	ENSSSCG00000015065	BUD13	-0.568837964	1.483328325	5.067669706	9.378284172	2.20E-03	7.09E-03
XLOC_015556	77616374	77618696	1	ENSSSCT00000000867	ENSSSCG00000000800	PUS7L	-0.568591944	1.483075397	4.436486983	5.57281668	1.82E-02	4.06E-02
XLOC_010017	43235720	43235879	1	ENSSSCT00000029801	ENSSSCG00000025576	ENSSSCG00000025576	-0.567829481	1.4822918	2.34053473	5.560905204	1.84E-02	4.08E-02
XLOC_008769	51651198	51651218	1	ENSSSCT00000008060	ENSSSCG00000007364	IFT52	-0.567719718	1.48217903	3.870849647	7.878564586	5.00E-03	1.39E-02
XLOC_002711	4197546	4197923	1	ENSSSCT00000010191	ENSSSCG00000009303	RPL21	-0.567576622	1.482032024	9.052158989	8.363433919	3.83E-03	1.12E-02
XLOC_018564	27729073	27729329	1	ENSSSCT00000001570	ENSSSCG00000001427	SBAB-514B12.5	-0.566963789	1.481402615	9.457086546	6.381848082	1.15E-02	2.76E-02
XLOC_013512	87185966	87186119	1	ENSSSCT00000006873	ENSSSCG00000006274	PRKDC	-0.566778524	1.481212391	5.757514686	10.19446123	1.41E-03	4.93E-03
XLOC_012432	112931652	112931841	1	ENSSSCT00000009310	ENSSSCG00000008508	FAM98A	-0.566204936	1.480623607	6.224380832	8.374611178	3.80E-03	1.11E-02
XLOC_014260	104276241	104276635	1	ENSSSCT00000027198	ENSSSCG00000025849	ENSSSCG00000025849	-0.566090672	1.480506344	5.832326685	10.1166232	1.47E-03	5.09E-03
XLOC_019095	120262137	120262476	1	ENSSSCT00000002717	ENSSSCG00000002447	ENSSSCG00000002447	-0.565922419	1.480333691	4.460850679	6.994130651	8.18E-03	2.09E-02
XLOC_002629	51640132	51640350	1	ENSSSCT00000012095	ENSSSCG00000011051	HSPA14	-0.565347144	1.479743525	4.726320999	7.856198487	5.06E-03	1.41E-02
XLOC_018694	43248740	43249774	1	ENSSSCT00000001826	ENSSSCG00000026741	TBCC	-0.564549347	1.478925467	4.948043849	8.702948416	3.18E-03	9.62E-03
XLOC_014082	74454455	74455573	1	ENSSSCT00000006810	ENSSSCG00000006214	RRS1	-0.564383642	1.47875561	3.869847129	6.275047445	1.22E-02	2.91E-02
XLOC_007826	89251099	89254050	1	ENSSSCT00000017380	ENSSSCG00000015962	SP3	-0.564340119	1.478711	6.534952041	6.770489221	9.27E-03	2.31E-02
XLOC_003627	55220418	55220656	1	ENSSSCT00000019534	ENSSSCG00000017950	TP53	-0.564018756	1.478381651	6.489257954	8.660919292	3.25E-03	9.80E-03
XLOC_003800	16019789	16022645	1	ENSSSCT00000018837	ENSSSCG00000017301	TLK2	-0.563297836	1.477643083	5.467822961	8.9757315	2.74E-03	8.50E-03
XLOC_003322	22164769	22165163	1	ENSSSCT00000019017	ENSSSCG00000017468	SMARCE1	-0.563286431	1.477631401	5.041841332	7.786261651	5.26E-03	1.45E-02
XLOC_022864	21	206	1	ENSSSCT00000022690	ENSSSCG00000029005	KPNA2	-0.562757151	1.477089404	6.428176028	7.190516866	7.33E-03	1.91E-02
XLOC_009304	20642466	20642585	1	ENSSSCT00000018042	ENSSSCG00000016572	TNPO3	-0.561938877	1.476251859	5.592002987	9.897078165	1.66E-03	5.62E-03
XLOC_001138	17190304	17192060	1	ENSSSCT00000004519	ENSSSCG00000004088	C6ORF211	-0.561906358	1.476218584	4.466399252	6.195964416	1.28E-02	3.01E-02
XLOC_021201	72715501	72717618	1	ENSSSCT00000028022	ENSSSCG00000026269	RAB7L1	-0.561829051	1.476139483	3.808162926	8.061951528	4.52E-03	1.28E-02
XLOC_007414	112564922	112565089	1	ENSSSCT00000017507	ENSSSCG00000016079	MOBKL3	-0.560982493	1.475273555	3.775405795	6.379505827	1.15E-02	2.76E-02
XLOC_005095	33143399	33144261	1	ENSSSCT00000012409	ENSSSCG00000011332	SETD2	-0.560931104	1.475221006	6.787565027	9.69180376	1.85E-03	6.15E-03
XLOC_012347	83760113	83760355	1	ENSSSCT00000009172	ENSSSCG00000008377	CCT4	-0.560850032	1.475138109	7.815394878	8.41161559	3.73E-03	1.10E-02
XLOC_015622	92232225	92233363	1	ENSSSCT00000000984	ENSSSCG00000000900	VEZT	-0.560555696	1.474837185	4.977167098	7.843456248	5.10E-03	1.41E-02
XLOC_009536	14405874	14406176	1	ENSSSCT00000030571	ENSSSCG00000026054	ENSSSCG00000026054	-0.560028439	1.474298279	4.129304768	7.56642089	5.95E-03	1.60E-02
XLOC_023519	48812	48888	1	ENSSSCT00000032283	ENSSSCG00000023561	ABHD10	-0.559429317	1.47368616	3.71685569	6.516079111	1.07E-02	2.59E-02
XLOC_010439	82120288	82120462	1	ENSSSCT00000015341	ENSSSCG00000014044	NSD1	-0.558971168	1.473218244	5.773353998	9.589874025	1.96E-03	6.43E-03
XLOC_020633	119559912	119560061	1	ENSSSCT00000029130	ENSSSCG00000024028	STARD3NL	-0.55896775	1.473214753	2.848359853	6.111069811	1.34E-02	3.14E-02
XLOC_014433	126589396	126589605	1	ENSSSCT00000031693	ENSSSCG00000024758	RNPC3	-0.558190316	1.472421087	3.799905382	6.863917832	8.80E-03	2.21E-02
XLOC_014435	126844603	126844812	1	ENSSSCT00000026127	ENSSSCG00000025015	RNPC3	-0.558190316	1.472421087	3.799905382	6.863917832	8.80E-03	2.21E-02
[truncated: 607,532 more chars]
