# Supplementary material for: Extensive Expression Differences along Porcine Small Intestine Evidenced by Transcriptome Sequencing
Source: PLoS One. 2014 Feb 12;9(2):e88515. doi: 10.1371/journal.pone.0088515 (PMC3922923; doi:10.1371/journal.pone.0088515)
Supplement: Table S10 — Differentially expressed genes (FDR<0.05) between intestine epithelium (duodenum, jejunum and ileum tissues) and ileal Peyer's patches. (TXT) [file pone.0088515.s016.txt]

Id	Begin_exon	finish_exon	exon_number	transcript	gene_ENSEMBL	gene_HUGO	logFC	FC	logCPM	LR	PValue	FDR
XLOC_000001	280458	280898	1	ENSSSCT00000024788	ENSSSCG00000027726	DLL1	0.612051958	1.528431566	4.298734641	6.565775881	1.04E-02	3.34E-02
XLOC_000007	1979288	1979325	1	ENSSSCT00000004438	ENSSSCG00000027112	ENSSSCG00000027112	1.107928296	2.155359163	3.464385099	13.39768733	2.52E-04	1.62E-03
XLOC_000027	9093103	9093258	1	ENSSSCT00000004471	ENSSSCG00000004043	ENSSSCG00000004043	2.340990939	5.066505195	0.48328135	29.46523804	5.69E-08	1.00E-06
XLOC_000033	10042142	10042367	1	ENSSSCT00000004481	ENSSSCG00000004053	TAGAP	-0.795775532	1.736010329	3.884541324	12.22215432	4.72E-04	2.72E-03
XLOC_000036	10372368	10372469	1	ENSSSCT00000026720	ENSSSCG00000024876	ENSSSCG00000024876	0.987738614	1.983074137	2.223042454	11.95547084	5.45E-04	3.07E-03
XLOC_000043	11849147	11849294	1	ENSSSCT00000004493	ENSSSCG00000004064	ARID1B	-0.619594902	1.536443699	6.195798027	8.177004862	4.24E-03	1.63E-02
XLOC_000045	13879769	13880938	1	ENSSSCT00000023199	ENSSSCG00000026474	ENSSSCG00000026474	1.165399858	2.242953728	2.395019458	12.47209268	4.13E-04	2.44E-03
XLOC_000047	14507765	14507853	1	ENSSSCT00000031877	ENSSSCG00000025154	ENSSSCG00000025154	0.797936653	1.738612778	5.891273072	6.996580806	8.17E-03	2.76E-02
XLOC_000050	15717419	15717812	1	ENSSSCT00000004506	ENSSSCG00000004077	FBXO5	-1.432446742	2.699040719	4.439809011	26.94026245	2.10E-07	3.30E-06
XLOC_000057	17296719	17296936	1	ENSSSCT00000004521	ENSSSCG00000004090	ZBTB2	-0.87433197	1.833159058	4.323431455	14.91337298	1.13E-04	8.29E-04
XLOC_000063	18577606	18577765	1	ENSSSCT00000004540	ENSSSCG00000004105	NUP43	-1.227263736	2.341225238	3.846725728	23.11808859	1.52E-06	1.96E-05
XLOC_000067	18690551	18690778	1	ENSSSCT00000004543	ENSSSCG00000004108	C6ORF72	0.720043692	1.64723192	4.37501066	8.014166709	4.64E-03	1.75E-02
XLOC_000068	18783705	18784003	1	ENSSSCT00000004544	ENSSSCG00000004109	ZC3H12D	-2.89009137	7.413173977	4.869199669	144.2010365	3.21E-33	4.17E-31
XLOC_000072	23687363	23687416	1	ENSSSCT00000004562	ENSSSCG00000004127	PLAGL1	0.629075331	1.546573428	3.824394405	6.733220738	9.46E-03	3.10E-02
XLOC_000076	24129147	24129723	1	ENSSSCT00000004568	ENSSSCG00000004133	FUCA2	0.65549161	1.575152608	6.293943356	8.103869226	4.42E-03	1.68E-02
XLOC_000084	28641678	28642196	1	ENSSSCT00000004582	ENSSSCG00000004146	REPS1	-0.653250268	1.572707383	5.52151082	8.420667756	3.71E-03	1.46E-02
XLOC_000085	28871320	28872296	1	ENSSSCT00000004585	ENSSSCG00000004149	NHSL1	1.20495864	2.305306602	6.604707745	19.29476154	1.12E-05	1.14E-04
XLOC_000092	30549184	30549401	1	ENSSSCT00000004596	ENSSSCG00000004157	IL20RA	3.041720051	8.234722598	0.669020144	35.32050519	2.80E-09	6.09E-08
XLOC_000097	32049106	32049199	1	ENSSSCT00000004605	ENSSSCG00000004166	AHI1	-2.1539004	4.450293234	3.629808556	75.35625168	3.93E-18	2.15E-16
XLOC_000104	34453175	34453217	1	ENSSSCT00000004617	ENSSSCG00000004178	C6ORF192	0.786994481	1.725476088	4.608353739	10.30284426	1.33E-03	6.44E-03
XLOC_000105	34481248	34481316	1	ENSSSCT00000004618	ENSSSCG00000004179	VNN2	1.549393646	2.926940962	1.159907255	22.12219532	2.56E-06	3.06E-05
XLOC_000116	34705599	34705755	1	ENSSSCT00000004629	ENSSSCG00000004190	STX7	-1.58585688	3.001860385	6.516330071	43.83658562	3.57E-11	9.57E-10
XLOC_000120	35443502	35443682	1	ENSSSCT00000023146	ENSSSCG00000023740	ENSSSCG00000023740	2.145483444	4.424404974	5.22997241	14.4286576	1.46E-04	1.03E-03
XLOC_000127	38212863	38213206	1	ENSSSCT00000004650	ENSSSCG00000004209	PTPRK	0.58866903	1.50385871	6.285965642	6.946345086	8.40E-03	2.82E-02
XLOC_000143	48197140	48197275	1	ENSSSCT00000004692	ENSSSCG00000004245	FAM184A	-3.193930589	9.151007502	0.08348753	70.47556183	4.66E-17	2.29E-15
XLOC_000144	48325949	48326252	1	ENSSSCT00000004693	ENSSSCG00000004246	MCM9	-1.40708701	2.65201146	2.260654871	35.9764223	2.00E-09	4.48E-08
XLOC_000145	48488864	48489063	1	ENSSSCT00000029903	ENSSSCG00000030488	ENSSSCG00000030488	-1.626525375	3.087684562	4.074382627	48.53023492	3.25E-12	9.65E-11
XLOC_000146	48621907	48622412	1	ENSSSCT00000004696	ENSSSCG00000004249	C6ORF204	-1.757233203	3.38049193	1.751607651	27.94558871	1.25E-07	2.07E-06
XLOC_000149	49755480	49755602	1	ENSSSCT00000029401	ENSSSCG00000026978	ROS1	1.545406618	2.918863242	5.733395528	21.25283218	4.03E-06	4.61E-05
XLOC_000152	50163018	50163643	1	ENSSSCT00000004709	ENSSSCG00000004260	FAM162B	-3.068475918	8.388866678	1.639114261	139.1196827	4.15E-32	4.99E-30
XLOC_000154	50213031	50213411	1	ENSSSCT00000004712	ENSSSCG00000004263	ZUFSP	-0.769819636	1.705056606	3.336810125	10.74036261	1.05E-03	5.32E-03
XLOC_000164	56203980	56204250	1	ENSSSCT00000004722	ENSSSCG00000004273	COL19A1	-1.095025571	2.136168678	0.238079569	9.336033197	2.25E-03	9.79E-03
XLOC_000165	56918208	56918387	1	ENSSSCT00000004725	ENSSSCG00000004275	FAM135A	0.862654731	1.818381273	6.60398453	12.52885482	4.01E-04	2.38E-03
XLOC_000168	57650076	57651307	1	ENSSSCT00000004729	ENSSSCG00000004279	OGFRL1	-0.794858722	1.734907472	2.422389971	9.19047958	2.43E-03	1.04E-02
XLOC_000171	59101858	59101967	1	CUFF.9.2	NA	KCNQ5	-1.893301354	3.714843295	2.459635982	61.16179939	5.26E-15	2.19E-13
XLOC_000175	59586283	59586664	1	ENSSSCT00000025979	ENSSSCG00000026943	MRAP2	-1.369655787	2.584089048	-0.332785098	11.66857331	6.36E-04	3.50E-03
XLOC_000176	60831750	60832289	1	ENSSSCT00000004745	ENSSSCG00000004291	NT5E	0.888897014	1.851759853	2.945607466	6.566684736	1.04E-02	3.33E-02
XLOC_000189	63966008	63966622	1	ENSSSCT00000004769	ENSSSCG00000004314	PM20D2	1.015278128	2.021292527	4.194373613	15.24673124	9.43E-05	7.16E-04
XLOC_000191	64482243	64482426	1	ENSSSCT00000004778	ENSSSCG00000004322	ANKRD6	1.573431534	2.976117598	2.820351993	15.43258234	8.55E-05	6.59E-04
XLOC_000193	64791825	64791879	1	ENSSSCT00000004787	ENSSSCG00000004331	ENSSSCG00000004331	-0.666760729	1.587504552	4.129009641	7.215439669	7.23E-03	2.50E-02
XLOC_000195	71027087	71027254	1	ENSSSCT00000004793	ENSSSCG00000004337	MANEA	0.943331664	1.92296388	3.690722822	10.78188771	1.02E-03	5.22E-03
XLOC_000198	72074768	72074930	1	ENSSSCT00000004796	ENSSSCG00000004340	FHL5	1.470720727	2.7716032	0.24162853	13.11598517	2.93E-04	1.83E-03
XLOC_000217	81996299	81997862	1	ENSSSCT00000004832	ENSSSCG00000004371	AIM1	0.713391329	1.639653909	7.136323	9.830740767	1.72E-03	7.87E-03
XLOC_000220	83109165	83109411	1	ENSSSCT00000004841	ENSSSCG00000004380	ENSSSCG00000004380	1.523495901	2.87486837	3.549859924	20.34268824	6.47E-06	7.03E-05
XLOC_000223	83698855	83698905	1	ENSSSCT00000004848	ENSSSCG00000004386	ENSSSCG00000004386	0.905884204	1.873692499	0.78269911	7.067476907	7.85E-03	2.67E-02
XLOC_000224	83886632	83886917	1	ENSSSCT00000004849	ENSSSCG00000004387	FOXO3	0.747411424	1.678777955	3.895625163	6.545887504	1.05E-02	3.37E-02
XLOC_000226	84502215	84502377	1	ENSSSCT00000004854	ENSSSCG00000004391	CEP57L1	-0.859297142	1.814154268	2.212129318	7.932881579	4.85E-03	1.82E-02
XLOC_000228	84644862	84644885	1	ENSSSCT00000004878	ENSSSCG00000004415	ENSSSCG00000004415	-1.353254664	2.554878466	2.041598553	12.66691615	3.72E-04	2.24E-03
XLOC_000234	86210911	86210947	1	ENSSSCT00000004858	ENSSSCG00000004395	CDK19	-0.865386314	1.821827437	0.025576173	6.956086848	8.35E-03	2.81E-02
XLOC_000245	92839196	92839360	1	ENSSSCT00000004918	ENSSSCG00000004453	SNAP91	-3.36663155	10.3147114	0.661509489	81.93056313	1.41E-19	8.59E-18
XLOC_000247	93255137	93255266	1	ENSSSCT00000004922	ENSSSCG00000004456	PGM3	0.822081189	1.767954553	5.520517826	10.84594395	9.90E-04	5.07E-03
XLOC_000250	95104353	95104587	1	ENSSSCT00000004931	ENSSSCG00000004464	FAM46A	1.432447447	2.699042038	5.87299758	21.48305448	3.57E-06	4.14E-05
XLOC_000253	96888321	96888578	1	ENSSSCT00000028339	ENSSSCG00000028080	ELOVL4	-1.032748127	2.045917721	1.148922053	13.18745212	2.82E-04	1.78E-03
XLOC_000255	97745079	97745090	1	ENSSSCT00000004938	ENSSSCG00000004470	HMGN3	-0.738233082	1.668131569	4.878050385	10.22553125	1.39E-03	6.67E-03
XLOC_000256	97888855	97888894	1	ENSSSCT00000004941	ENSSSCG00000004473	PHIP	-0.751506501	1.683549921	3.052262191	6.627567653	1.00E-02	3.25E-02
XLOC_000264	101726688	101726824	1	ENSSSCT00000004955	ENSSSCG00000004484	ENSSSCG00000004484	0.747249454	1.678589491	4.951826944	8.205887962	4.18E-03	1.61E-02
XLOC_000267	103535849	103536856	1	ENSSSCT00000030573	ENSSSCG00000021383	MB21D1	-0.888789527	1.851621895	3.751397786	13.55656001	2.31E-04	1.51E-03
XLOC_000279	108638412	108638853	1	CUFF.16.5	NA	LIPG	-1.71508695	3.283164302	3.760464707	26.61299642	2.49E-07	3.87E-06
XLOC_000283	109665472	109665657	1	ENSSSCT00000004990	ENSSSCG00000004518	SKA1	-1.371083858	2.586648211	3.359290098	23.55397261	1.21E-06	1.62E-05
XLOC_000284	110083202	110083747	1	ENSSSCT00000004992	ENSSSCG00000004520	MAPK4	-3.548350325	11.69930015	4.403090085	64.33610251	1.05E-15	4.69E-14
XLOC_000285	110332948	110333341	1	ENSSSCT00000004994	ENSSSCG00000004522	ME2	0.889622864	1.852691746	7.285295466	10.35505045	1.29E-03	6.30E-03
XLOC_000291	114168862	114168915	1	ENSSSCT00000005005	ENSSSCG00000004531	C18orf54	-1.038253086	2.053739339	1.355065178	13.00375857	3.11E-04	1.93E-03
XLOC_000293	114693709	114694018	1	ENSSSCT00000005007	ENSSSCG00000004533	RAB27B	2.360134456	5.134182064	3.364068876	33.47803109	7.21E-09	1.48E-07
XLOC_000300	118044144	118044312	1	ENSSSCT00000030481	ENSSSCG00000020916	ENSSSCG00000020916	-1.079189811	2.112849214	0.784306685	14.42802421	1.46E-04	1.03E-03
XLOC_000302	118156746	118156962	1	ENSSSCT00000005026	ENSSSCG00000004550	OAZ2	-0.711935029	1.637999627	5.820376333	11.13914617	8.45E-04	4.44E-03
XLOC_000303	118623388	118623534	1	ENSSSCT00000005032	ENSSSCG00000004555	ENSSSCG00000004555	-2.172603697	4.508363049	3.297588917	59.7226364	1.09E-14	4.38E-13
XLOC_000305	118800888	118801083	1	ENSSSCT00000005034	ENSSSCG00000004557	PPIB	0.632720752	1.550486271	7.596071077	5.964387163	1.46E-02	4.39E-02
XLOC_000319	121502194	121502310	1	ENSSSCT00000028902	ENSSSCG00000025747	VPS13C	-0.6368332	1.554912287	4.571841444	5.90038957	1.51E-02	4.52E-02
XLOC_000322	123368554	123368610	1	ENSSSCT00000005057	ENSSSCG00000004578	ANXA2	0.697351266	1.621525	9.445622451	8.392861126	3.77E-03	1.48E-02
XLOC_000323	124261171	124261386	1	ENSSSCT00000005061	ENSSSCG00000004582	ENSSSCG00000004582	-0.832863203	1.781216898	2.423385314	10.2520058	1.37E-03	6.59E-03
XLOC_000325	124676343	124676760	1	ENSSSCT00000005066	ENSSSCG00000004587	MYO1E	-1.306316122	2.473092364	6.612359758	38.0172231	7.01E-10	1.65E-08
XLOC_000328	125355481	125355548	1	CUFF.18.2	NA	ADAM10	1.009185237	2.012774064	1.602380692	9.195670108	2.43E-03	1.04E-02
XLOC_000330	125443231	125443349	1	ENSSSCT00000023034	ENSSSCG00000021143	ENSSSCG00000021143	3.077822585	8.443391356	1.135861285	9.009494635	2.69E-03	1.13E-02
XLOC_000331	126092062	126092191	1	ENSSSCT00000027950	ENSSSCG00000025578	ALDH1A2	-1.88675349	3.698021186	3.147859965	14.09325004	1.74E-04	1.19E-03
XLOC_000332	126609775	126610573	1	ENSSSCT00000031109	ENSSSCG00000026445	ENSSSCG00000026445	1.282664992	2.432879714	0.202385034	8.111870482	4.40E-03	1.68E-02
XLOC_000333	127597935	127598157	1	ENSSSCT00000028724	ENSSSCG00000026960	ZNF280D	-0.612122201	1.528505985	3.660002929	6.680699654	9.75E-03	3.18E-02
XLOC_000334	127767312	127767533	1	ENSSSCT00000005082	ENSSSCG00000004601	MNS1	-1.268672079	2.409396918	1.070007397	16.59101031	4.64E-05	3.90E-04
XLOC_000352	132314370	132314396	1	ENSSSCT00000005103	ENSSSCG00000004620	MYO5A	-1.245927374	2.371709602	4.4527939	29.65999401	5.15E-08	9.14E-07
XLOC_000353	132514137	132514162	1	ENSSSCT00000005104	ENSSSCG00000004621	MYO5C	1.040198597	2.056510726	2.798395584	10.45573779	1.22E-03	6.04E-03
XLOC_000357	133087518	133087561	1	ENSSSCT00000005113	ENSSSCG00000004630	SCG3	0.810816154	1.75420354	1.17658431	6.81736437	9.03E-03	2.99E-02
XLOC_000366	134986625	134987480	1	ENSSSCT00000005130	ENSSSCG00000004645	GABPB1	-0.787508094	1.726090483	4.44626801	11.58731915	6.64E-04	3.64E-03
XLOC_000367	135147967	135148097	1	ENSSSCT00000005129	ENSSSCG00000004644	HDC	1.052467228	2.074073799	1.805971333	8.493729897	3.56E-03	1.42E-02
XLOC_000369	135810194	135810263	1	ENSSSCT00000005133	ENSSSCG00000004648	C15ORF33	0.730558937	1.659281815	1.521424732	5.678502658	1.72E-02	4.99E-02
XLOC_000376	136701249	136701346	1	ENSSSCT00000005142	ENSSSCG00000004657	CEP152	-1.053555073	2.075638316	3.553732654	13.88370589	1.94E-04	1.31E-03
XLOC_000377	137103320	137103521	1	ENSSSCT00000005143	ENSSSCG00000004658	FBN1	0.918063221	1.889576885	4.326668291	8.141330857	4.33E-03	1.66E-02
XLOC_000378	137635281	137635491	1	ENSSSCT00000005147	ENSSSCG00000004661	MYEF2	-2.296596845	4.912974821	2.655009176	62.23585778	3.05E-15	1.30E-13
XLOC_000385	140915692	140915985	1	ENSSSCT00000005156	ENSSSCG00000004670	C15ORF48	0.674717777	1.596284474	8.911235578	8.101903621	4.42E-03	1.69E-02
XLOC_000393	141717295	141717938	1	ENSSSCT00000022579	ENSSSCG00000028089	ENSSSCG00000028089	-0.53488893	1.448830608	4.90128917	6.022104238	1.41E-02	4.29E-02
XLOC_000394	141951650	141952320	1	ENSSSCT00000005183	ENSSSCG00000004693	CASC4	0.712591602	1.638745254	3.583084735	7.800918597	5.22E-03	1.92E-02
XLOC_000397	142589884	142589985	1	CUFF.21.2	NA	SERINC4	-2.100638162	4.288990624	3.230729732	80.40837149	3.05E-19	1.82E-17
XLOC_000399	142610892	142611111	1	ENSSSCT00000005189	ENSSSCG00000004699	ELL3	-7.108250061	137.9737554	6.472466595	285.611751	4.50E-64	1.92E-61
XLOC_000410	143086579	143086622	1	ENSSSCT00000023322	ENSSSCG00000028721	ENSSSCG00000028721	1.018451714	2.025743784	2.893420659	10.65522975	1.10E-03	5.52E-03
XLOC_000413	143187620	143188013	1	ENSSSCT00000005208	ENSSSCG00000004716	TMEM62	1.641393814	3.119670834	2.397326408	23.29702254	1.39E-06	1.81E-05
XLOC_000421	144142459	144142569	1	ENSSSCT00000005228	ENSSSCG00000004732	PLA2G4F	2.024383116	4.068178877	3.508230885	25.52031356	4.38E-07	6.51E-06
XLOC_000424	144360847	144361227	1	ENSSSCT00000005231	ENSSSCG00000004735	ENSSSCG00000004735	0.97863879	1.970605228	1.816455749	10.56732971	1.15E-03	5.75E-03
XLOC_000426	144458091	144458225	1	ENSSSCT00000005235	ENSSSCG00000027182	ENSSSCG00000027182	-1.067454723	2.095732704	5.778057082	23.51942899	1.24E-06	1.64E-05
XLOC_000430	144695841	144695924	1	ENSSSCT00000005236	ENSSSCG00000004739	MGA	-0.847323573	1.799160102	0.154444053	6.702173207	9.63E-03	3.15E-02
XLOC_000435	145057617	145057960	1	ENSSSCT00000005249	ENSSSCG00000004750	OIP5	-1.052942057	2.074756542	0.93792421	14.68464912	1.27E-04	9.15E-04
XLOC_000442	145601506	145601863	1	ENSSSCT00000005257	ENSSSCG00000004758	RHOV	0.877960448	1.837775383	2.681427805	9.324249125	2.26E-03	9.84E-03
XLOC_000443	145643559	145643901	1	ENSSSCT00000005259	ENSSSCG00000004760	PPP1R14D	0.828354709	1.775659194	6.447284296	12.0935403	5.06E-04	2.88E-03
XLOC_000445	145732753	145733003	1	ENSSSCT00000005264	ENSSSCG00000004765	FAM82A2	0.742555035	1.673136367	5.016846386	9.336449749	2.25E-03	9.79E-03
XLOC_000448	146145932	146146449	1	ENSSSCT00000005280	ENSSSCG00000004781	PAK6	-0.930670485	1.906161668	2.720063844	16.14802463	5.86E-05	4.78E-04
XLOC_000450	146304943	146305124	1	ENSSSCT00000031444	ENSSSCG00000030580	BUB1B	-1.786176811	3.44899685	4.546844671	51.74701609	6.31E-13	2.02E-11
XLOC_000451	146348110	146348313	1	ENSSSCT00000030353	ENSSSCG00000027242	ENSSSCG00000027242	-0.776129588	1.712530387	1.721672188	8.974457628	2.74E-03	1.15E-02
XLOC_000454	148187752	148187786	1	ENSSSCT00000005290	ENSSSCG00000004791	RASGRP1	-2.497949668	5.648820541	5.889775792	120.6049569	4.66E-28	4.58E-26
XLOC_000461	152625878	152626006	1	ENSSSCT00000005305	ENSSSCG00000004806	ARHGAP11A	-1.155818958	2.228107682	5.493333032	20.68505793	5.41E-06	5.96E-05
XLOC_000462	152695780	152695981	1	ENSSSCT00000005306	ENSSSCG00000004807	SCG5	-1.693538907	3.234491467	2.673221327	46.6215482	8.61E-12	2.45E-10
XLOC_000473	155679743	155680386	1	ENSSSCT00000028916	ENSSSCG00000026298	ALDH1A3	1.036129533	2.050718592	2.011107585	9.015606002	2.68E-03	1.13E-02
XLOC_000489	159938592	159939290	1	ENSSSCT00000005348	ENSSSCG00000004846	MCEE	0.866043499	1.822657516	4.838217139	11.78025337	5.99E-04	3.32E-03
XLOC_000495	163898659	163900405	1	ENSSSCT00000005365	ENSSSCG00000004859	ZNF516	0.841530438	1.791950069	2.682180377	9.096925951	2.56E-03	1.09E-02
XLOC_000497	164783051	164783988	1	ENSSSCT00000005368	ENSSSCG00000004862	ENSSSCG00000004862	0.575179781	1.489863111	5.726587362	6.164299922	1.30E-02	4.01E-02
XLOC_000498	164832382	164832418	1	ENSSSCT00000005367	ENSSSCG00000004861	TSHZ1	0.834504433	1.783244387	4.395893382	8.679931519	3.22E-03	1.30E-02
XLOC_000500	165529517	165529557	1	ENSSSCT00000005376	ENSSSCG00000004870	CNDP2	0.689334115	1.612539069	9.699312455	6.584111804	1.03E-02	3.32E-02
XLOC_000502	165902018	165902275	1	ENSSSCT00000005381	ENSSSCG00000004875	CYB5A	1.481369972	2.792137467	8.518849014	18.58340371	1.63E-05	1.58E-04
XLOC_000508	169149958	169150200	1	ENSSSCT00000030782	ENSSSCG00000026815	ENSSSCG00000026815	-0.807739215	1.750466212	1.354527609	10.37960539	1.27E-03	6.24E-03
XLOC_000526	178905034	178905585	1	ENSSSCT00000005413	ENSSSCG00000004907	CCBE1	0.83038327	1.77815769	1.453967034	6.208141806	1.27E-02	3.94E-02
XLOC_000527	179185031	179185268	1	ENSSSCT00000005415	ENSSSCG00000004908	LMAN1	1.267220316	2.406973596	5.11507351	11.14769654	8.41E-04	4.43E-03
XLOC_000533	179658938	179658978	1	ENSSSCT00000005425	ENSSSCG00000004917	MALT1	-0.921801465	1.894479416	3.254067974	15.83825437	6.90E-05	5.49E-04
XLOC_000534	179772067	179772175	1	ENSSSCT00000005427	ENSSSCG00000004918	ALPK2	-0.858518084	1.813174886	1.150221332	8.554614969	3.45E-03	1.38E-02
XLOC_000547	182248014	182248153	1	ENSSSCT00000005458	ENSSSCG00000004946	ZWILCH	-0.928156665	1.902843174	3.453150978	13.66202112	2.19E-04	1.44E-03
XLOC_000548	182400508	182401321	1	ENSSSCT00000005460	ENSSSCG00000004948	SMAD6	0.83415633	1.782814166	3.254190192	8.419345769	3.71E-03	1.46E-02
XLOC_000562	185212193	185212368	1	ENSSSCT00000005481	ENSSSCG00000004969	KIF23	-1.300467726	2.463087237	5.759781227	29.13693808	6.74E-08	1.17E-06
XLOC_000570	187774212	187774732	1	CUFF.30.3	NA	THSD4	1.922698814	3.791316279	0.140522965	13.31515183	2.63E-04	1.68E-03
XLOC_000574	188512957	188513078	1	ENSSSCT00000005502	ENSSSCG00000004988	CTAGE5	0.778490692	1.715335397	6.148345348	10.38791414	1.27E-03	6.22E-03
XLOC_000580	194910845	194911219	1	ENSSSCT00000005509	ENSSSCG00000030679	ENSSSCG00000030679	-0.912652855	1.882503902	0.849048742	10.44669006	1.23E-03	6.06E-03
XLOC_000581	194948369	194948892	1	ENSSSCT00000005507	ENSSSCG00000021709	ENSSSCG00000021709	-0.729079914	1.657581624	1.320593141	6.992849771	8.18E-03	2.76E-02
XLOC_000586	195196671	195196816	1	ENSSSCT00000005514	ENSSSCG00000004999	MIS18BP1	-1.459046646	2.74926628	4.998872503	31.24075166	2.28E-08	4.34E-07
XLOC_000587	195288066	195288251	1	ENSSSCT00000026628	ENSSSCG00000021217	ENSSSCG00000021217	-1.056089129	2.079287324	4.089900667	18.78218978	1.47E-05	1.44E-04
XLOC_000590	199852535	199852633	1	ENSSSCT00000005520	ENSSSCG00000005004	LRR1	-0.889870237	1.853009447	2.989497977	13.54488905	2.33E-04	1.52E-03
XLOC_000603	202398706	202398909	1	ENSSSCT00000032248	ENSSSCG00000029703	ENSSSCG00000029703	-1.670055715	3.182268827	1.777595802	40.14323589	2.36E-10	5.82E-09
XLOC_000609	204289994	204290160	1	ENSSSCT00000005564	ENSSSCG00000005047	CDKN3	-0.65654563	1.576303821	3.501722915	6.34599897	1.18E-02	3.70E-02
XLOC_000628	208288849	208289165	1	ENSSSCT00000005590	ENSSSCG00000005073	ARID4A	-0.736815573	1.666493365	5.670791487	11.25070856	7.96E-04	4.23E-03
XLOC_000639	210846415	210846566	1	ENSSSCT00000005610	ENSSSCG00000005090	MAT1	-0.834267503	1.782951554	2.504649505	8.161396385	4.28E-03	1.64E-02
XLOC_000640	211205468	211205837	1	ENSSSCT00000005612	ENSSSCG00000005092	SLC38A6	-0.752732002	1.684980624	3.881968034	8.854966058	2.92E-03	1.21E-02
XLOC_000642	211709473	211709556	1	ENSSSCT00000005616	ENSSSCG00000005095	PKC	0.612362955	1.52876108	4.651519991	5.774922718	1.63E-02	4.78E-02
XLOC_000643	212130958	212131139	1	ENSSSCT00000005618	ENSSSCG00000005096	HIF1A	-0.601963238	1.517780577	6.084354374	6.274144109	1.23E-02	3.82E-02
XLOC_000645	212192279	212192696	1	ENSSSCT00000005619	ENSSSCG00000005097	SNAPC1	-0.706705882	1.632073332	2.904099213	7.262866053	7.04E-03	2.45E-02
XLOC_000650	212938361	212938445	1	ENSSSCT00000005628	ENSSSCG00000005106	NTRK3	-3.020403736	8.113946195	0.145372743	66.36853379	3.74E-16	1.74E-14
XLOC_000670	223956057	223956219	1	ENSSSCT00000005658	ENSSSCG00000005132	CDKN2B	1.815238389	3.519177759	3.112477913	18.37888101	1.81E-05	1.74E-04
XLOC_000699	227367650	227368116	1	ENSSSCT00000005703	ENSSSCG00000005173	HAUS6	-0.853375997	1.806723829	3.913750752	9.211122682	2.41E-03	1.04E-02
XLOC_000702	230981734	230981914	1	ENSSSCT00000005714	ENSSSCG00000005183	PSIP1	-1.92765852	3.804372519	4.971009926	63.53254798	1.58E-15	6.95E-14
XLOC_000711	239134396	239134686	1	ENSSSCT00000005727	ENSSSCG00000005195	ENSSSCG00000005195	1.596483567	3.024053299	1.270101715	7.150741978	7.49E-03	2.57E-02
XLOC_000715	241060724	241060911	1	ENSSSCT00000005731	ENSSSCG00000005199	GLDC	-6.396178225	84.22509382	0.648279801	278.6294381	1.49E-62	5.72E-60
XLOC_000717	241783024	241786341	1	ENSSSCT00000005736	ENSSSCG00000005204	RANBP6	-0.629386998	1.546907571	5.04279634	7.502751582	6.16E-03	2.19E-02
XLOC_000719	242045513	242045973	1	ENSSSCT00000005739	ENSSSCG00000005207	ERMP1	1.001849098	2.002565038	3.676020163	10.0602403	1.52E-03	7.16E-03
XLOC_000720	242425744	242425824	1	ENSSSCT00000005745	ENSSSCG00000005212	C9ORF46	1.097278934	2.139507793	7.103630462	17.36844454	3.08E-05	2.74E-04
XLOC_000725	243072943	243073288	1	ENSSSCT00000027088	ENSSSCG00000023595	AK3	0.73957207	1.669680507	7.703574548	10.14837733	1.44E-03	6.89E-03
XLOC_000738	247142879	247143389	1	ENSSSCT00000027289	ENSSSCG00000021637	ENSSSCG00000021637	1.080251216	2.11440423	1.566226406	8.555598369	3.44E-03	1.38E-02
XLOC_000749	248714681	248715112	1	ENSSSCT00000005781	ENSSSCG00000005247	TJP2	0.90547842	1.873165563	7.057938058	14.07687757	1.75E-04	1.20E-03
XLOC_000753	250030153	250031223	1	ENSSSCT00000029337	ENSSSCG00000021646	KLF9	0.768539467	1.703544303	5.65111026	10.86033645	9.82E-04	5.04E-03
XLOC_000755	251516498	251516759	1	ENSSSCT00000030892	ENSSSCG00000020904	ENSSSCG00000020904	1.346145517	2.542319796	-0.263117873	7.717921695	5.47E-03	1.99E-02
XLOC_000756	251538434	251538544	1	ENSSSCT00000005795	ENSSSCG00000005260	ENSSSCG00000005260	1.540034316	2.908014204	2.655968431	12.77144112	3.52E-04	2.14E-03
XLOC_000757	251759569	251759792	1	ENSSSCT00000026837	ENSSSCG00000021531	C9orf85	-0.672902146	1.594276814	2.746976217	8.128722715	4.36E-03	1.67E-02
XLOC_000759	252793170	252793277	1	ENSSSCT00000027607	ENSSSCG00000028996	ALDH1A1	2.094522898	4.270849022	7.808583548	22.51552325	2.08E-06	2.57E-05
XLOC_000764	255618171	255618866	1	ENSSSCT00000024731	ENSSSCG00000023520	PCSK5	1.019146801	2.026720017	2.851118285	11.24497386	7.98E-04	4.24E-03
XLOC_000771	257749460	257749712	1	ENSSSCT00000005823	ENSSSCG00000005286	CEP78	-1.618373699	3.070287381	4.107308975	44.81294644	2.17E-11	5.97E-10
XLOC_000772	257809815	257810069	1	ENSSSCT00000005824	ENSSSCG00000005287	PSAT1	-2.301257495	4.928871928	1.588641591	62.83333866	2.25E-15	9.71E-14
XLOC_000782	263840377	263840426	1	ENSSSCT00000005843	ENSSSCG00000005305	UNC13B	0.821687308	1.767471936	5.564506686	10.25805397	1.36E-03	6.58E-03
XLOC_000799	265175024	265175299	1	ENSSSCT00000005883	ENSSSCG00000005344	MELK	-0.991141586	1.987757256	4.525452131	14.30164327	1.56E-04	1.09E-03
XLOC_000800	265851531	265852140	1	ENSSSCT00000005885	ENSSSCG00000005346	ZCCHC7	-0.918064141	1.889578089	4.660230743	16.21345659	5.66E-05	4.64E-04
XLOC_000803	266336186	266336664	1	ENSSSCT00000005892	ENSSSCG00000005352	FRMPD1	-2.478657151	5.573784218	0.258763646	61.88335261	3.64E-15	1.55E-13
XLOC_000808	267166211	267167764	1	ENSSSCT00000005901	ENSSSCG00000005361	ALDH1B1	0.865236209	1.821637895	6.785687238	10.76137728	1.04E-03	5.26E-03
XLOC_000811	267342110	267342340	1	ENSSSCT00000005904	ENSSSCG00000005364	TDRD7	0.662060699	1.582341176	6.9645741	8.317508386	3.93E-03	1.53E-02
XLOC_000816	268013289	268013561	1	ENSSSCT00000005912	ENSSSCG00000005372	ANP32B	-1.342902467	2.536611306	6.82354568	37.48434391	9.21E-10	2.15E-08
XLOC_000821	269048171	269048310	1	ENSSSCT00000005920	ENSSSCG00000005380	COL15A1	0.933466592	1.909859609	3.822440399	10.04663412	1.53E-03	7.20E-03
XLOC_000826	270188253	270188454	1	ENSSSCT00000005931	ENSSSCG00000005388	INVS	-0.919558319	1.891536111	4.256706281	15.49827236	8.26E-05	6.41E-04
XLOC_000831	271617978	271617993	1	ENSSSCT00000005939	ENSSSCG00000005396	C9ORF125	1.578613407	2.98682644	1.77385426	22.93032979	1.68E-06	2.14E-05
XLOC_000832	271709170	271709313	1	ENSSSCT00000005938	ENSSSCG00000005395	ALDOB	1.317537471	2.492403194	8.263429512	17.50362768	2.87E-05	2.59E-04
XLOC_000837	274584790	274584957	1	ENSSSCT00000005946	ENSSSCG00000005403	ENSSSCG00000005403	-1.402840541	2.644216933	5.639661589	29.46309618	5.70E-08	1.00E-06
XLOC_000853	276477079	276477093	1	ENSSSCT00000005969	ENSSSCG00000005426	FSD1L	1.007811192	2.010857979	2.464673769	10.72723152	1.06E-03	5.35E-03
XLOC_000854	276557752	276557961	1	ENSSSCT00000005970	ENSSSCG00000005427	FKTN	0.786109439	1.724417895	4.827270491	9.759613384	1.78E-03	8.11E-03
XLOC_000857	278058494	278058650	1	ENSSSCT00000005975	ENSSSCG00000005431	ENSSSCG00000005431	-2.964048083	7.803103752	3.739967623	103.8453208	2.19E-24	1.86E-22
XLOC_000873	283985016	283985153	1	ENSSSCT00000006015	ENSSSCG00000005469	KIAA1958	0.859633762	1.814577609	0.315428335	5.735448262	1.66E-02	4.87E-02
XLOC_000877	284642844	284642932	1	ENSSSCT00000025051	ENSSSCG00000028992	ENSSSCG00000028992	1.166248528	2.244273541	4.345317475	14.94769633	1.11E-04	8.17E-04
XLOC_000879	284727821	284727908	1	ENSSSCT00000023248	ENSSSCG00000029221	SLC31A1	1.156615667	2.229338463	5.747008135	14.97048531	1.09E-04	8.09E-04
XLOC_000880	284757652	284757926	1	ENSSSCT00000022931	ENSSSCG00000021173	ENSSSCG00000021173	1.138577686	2.201638625	3.438092489	15.13685502	1.00E-04	7.51E-04
XLOC_000884	285628676	285629021	1	ENSSSCT00000006030	ENSSSCG00000005484	ZNF618	1.120236967	2.173826754	2.00998899	13.74622628	2.09E-04	1.39E-03
XLOC_000890	286640943	286641272	1	ENSSSCT00000026819	ENSSSCG00000025956	ENSSSCG00000025956	1.321472931	2.499211385	1.756950052	11.11869948	8.55E-04	4.48E-03
XLOC_000895	292326416	292326603	1	ENSSSCT00000006054	ENSSSCG00000005505	CDK5RAP2	-0.972702035	1.962512761	4.71048815	19.35960565	1.08E-05	1.11E-04
XLOC_000896	292546951	292547137	1	ENSSSCT00000030006	ENSSSCG00000028551	ENSSSCG00000028551	-0.66929893	1.590299981	1.272118964	5.774847201	1.63E-02	4.78E-02
XLOC_000897	292587267	292587417	1	ENSSSCT00000030563	ENSSSCG00000028006	ENSSSCG00000028006	-0.845024621	1.796295402	-0.313247279	6.638360703	9.98E-03	3.24E-02
XLOC_000899	292975896	292976018	1	ENSSSCT00000006058	ENSSSCG00000005508	ENSSSCG00000005508	-1.002068897	2.002870157	2.362237444	16.08119974	6.07E-05	4.93E-04
XLOC_000932	297444746	297445171	1	ENSSSCT00000023452	ENSSSCG00000023197	ENSSSCG00000023197	-0.553078713	1.467213393	5.299043613	6.616650949	1.01E-02	3.27E-02
XLOC_000937	299074850	299074907	1	ENSSSCT00000006145	ENSSSCG00000005589	NR6A1	1.824817656	3.542622292	0.538506103	17.49903507	2.87E-05	2.59E-04
XLOC_000944	299470824	299470974	1	ENSSSCT00000006154	ENSSSCG00000005596	ARPC5L	-1.670891891	3.184113784	5.97133571	59.04085686	1.54E-14	6.05E-13
XLOC_000946	299771698	299771885	1	ENSSSCT00000006160	ENSSSCG00000005602	GAPVD1	-0.840441985	1.790598627	5.778979417	15.81347351	6.99E-05	5.55E-04
XLOC_000948	300987667	300987988	1	ENSSSCT00000031815	ENSSSCG00000027126	ENSSSCG00000027126	1.528489818	2.884837024	-0.202822375	12.01762294	5.27E-04	2.99E-03
XLOC_000951	301441560	301441724	1	ENSSSCT00000006165	ENSSSCG00000005607	RALGPS1	0.875285531	1.8343711	4.257115657	12.62819212	3.80E-04	2.28E-03
XLOC_000952	301701194	301701376	1	ENSSSCT00000006168	ENSSSCG00000005609	GARNL3	0.813012105	1.756875678	4.556483056	9.959539792	1.60E-03	7.44E-03
XLOC_000953	301835733	301835842	1	ENSSSCT00000006169	ENSSSCG00000005610	SLC2A8	1.417593721	2.671395755	4.054806786	6.077390804	1.37E-02	4.18E-02
XLOC_000956	302057983	302058018	1	ENSSSCT00000006177	ENSSSCG00000005617	STXBP1	0.95178624	1.934266044	2.596853974	11.71887023	6.19E-04	3.42E-03
XLOC_000961	302224597	302224805	1	ENSSSCT00000006186	ENSSSCG00000005626	FPGS	-1.352348868	2.553274889	2.762869722	31.5479461	1.95E-08	3.75E-07
XLOC_000968	302764484	302764815	1	ENSSSCT00000006210	ENSSSCG00000005648	SLC27A4	1.072546387	2.103142184	9.360442641	13.38142226	2.54E-04	1.63E-03
XLOC_000971	302880019	302880201	1	ENSSSCT00000006213	ENSSSCG00000005651	ODF2	-0.975167037	1.965868795	6.193085763	20.26183707	6.75E-06	7.27E-05
XLOC_000974	303074195	303074407	1	ENSSSCT00000006219	ENSSSCG00000005656	SET	-1.14977489	2.21879271	8.998190433	23.65967404	1.15E-06	1.54E-05
XLOC_000980	303275683	303275714	1	ENSSSCT00000006230	ENSSSCG00000005667	NUP188	-0.498597223	1.412839147	6.710413225	5.711066096	1.69E-02	4.92E-02
XLOC_000994	304671176	304671342	1	ENSSSCT00000006273	ENSSSCG00000005704	EXOSC2	-0.98179596	1.974922391	3.836332991	18.65524524	1.57E-05	1.52E-04
XLOC_000995	304685889	304686024	1	ENSSSCT00000006275	ENSSSCG00000005706	ABL1	0.704799525	1.629918158	6.752694816	8.329945175	3.90E-03	1.52E-02
XLOC_001011	306700486	306700802	1	ENSSSCT00000006309	ENSSSCG00000005738	RALGDS	-1.083726905	2.119504317	5.455664288	23.92773221	1.00E-06	1.36E-05
XLOC_001020	308064163	308064410	1	ENSSSCT00000006323	ENSSSCG00000005751	COL5A1	0.774173636	1.710210176	7.285844928	6.140400981	1.32E-02	4.06E-02
XLOC_001021	308197101	308197456	1	ENSSSCT00000032543	ENSSSCG00000023333	FCN2	1.349167165	2.54765013	9.761422769	18.43525042	1.76E-05	1.69E-04
XLOC_001023	308620790	308624302	1	ENSSSCT00000006337	ENSSSCG00000005761	PPP1R26	-0.650607669	1.569829275	3.980346133	7.530967493	6.06E-03	2.17E-02
XLOC_001036	309824502	309824776	1	ENSSSCT00000026587	ENSSSCG00000023376	PARD6G	-2.325689122	5.013051733	3.094983931	63.50218405	1.60E-15	7.03E-14
XLOC_001066	313727477	313727673	1	ENSSSCT00000006406	ENSSSCG00000005828	EGFL7	0.768741606	1.703783007	7.528219366	8.000763495	4.68E-03	1.76E-02
XLOC_001076	313876995	313877157	1	ENSSSCT00000006421	ENSSSCG00000005842	TMEM141	0.865465225	1.821927088	5.245000094	7.650440216	5.68E-03	2.05E-02
XLOC_001084	314536081	314536458	1	ENSSSCT00000007741	ENSSSCG00000023543	ENSSSCG00000023543	0.899000266	1.864773317	6.442725611	9.894854072	1.66E-03	7.66E-03
XLOC_001090	1068214	1070548	1	ENSSSCT00000004434	ENSSSCG00000004010	C6ORF70	-0.657550003	1.577401591	5.331467319	9.548389795	2.00E-03	8.91E-03
XLOC_001094	2230520	2230572	1	ENSSSCT00000004437	ENSSSCG00000004013	ENSSSCG00000004013	1.335554519	2.523724658	5.317258043	21.01033776	4.57E-06	5.14E-05
XLOC_001097	2720188	2721970	1	ENSSSCT00000004443	ENSSSCG00000004018	MLLT4	0.83488455	1.783714293	7.896179403	9.78464881	1.76E-03	8.02E-03
XLOC_001098	3234135	3238897	1	ENSSSCT00000004448	ENSSSCG00000004023	FGFR1OP	-0.612579805	1.528990883	4.328685557	7.862044682	5.05E-03	1.87E-02
XLOC_001107	9168321	9168727	1	ENSSSCT00000004472	ENSSSCG00000004044	M6P/IGF2R	1.13813102	2.200957092	6.584633621	17.39045134	3.04E-05	2.72E-04
XLOC_001112	9420559	9421154	1	ENSSSCT00000004478	ENSSSCG00000004050	WTAP	-0.538728699	1.452691843	5.798249186	6.47681433	1.09E-02	3.47E-02
XLOC_001116	10552432	10552580	1	ENSSSCT00000032513	ENSSSCG00000021348	TMEM181	0.832147441	1.780333404	1.235215405	7.0135979	8.09E-03	2.74E-02
XLOC_001120	11005328	11005535	1	ENSSSCT00000025119	ENSSSCG00000021649	ENSSSCG00000021649	1.39227384	2.624920701	2.524360436	22.68122327	1.91E-06	2.40E-05
XLOC_001121	11137154	11137873	1	CUFF.5.2	NA	SYNJ2	1.1330673	2.193245487	4.264027312	17.40611661	3.02E-05	2.70E-04
XLOC_001122	11253580	11254029	1	ENSSSCT00000030285	ENSSSCG00000030535	SNX9	0.903084929	1.870060479	6.969753931	14.96576269	1.09E-04	8.10E-04
XLOC_001128	14015976	14017155	1	ENSSSCT00000004499	ENSSSCG00000004070	SCAF8	-0.538998866	1.452963907	5.66699427	6.3305439	1.19E-02	3.72E-02
XLOC_001133	15948007	15948519	1	ENSSSCT00000004509	ENSSSCG00000004080	MYCT1	1.046680415	2.065771116	0.452329	7.621094754	5.77E-03	2.08E-02
XLOC_001143	18476457	18478561	1	ENSSSCT00000004536	ENSSSCG00000004101	LRP11	1.362618044	2.571514063	4.519946192	18.93234576	1.35E-05	1.35E-04
XLOC_001145	18657400	18657796	1	ENSSSCT00000004539	ENSSSCG00000004104	ENSSSCG00000004104	-0.675609736	1.597271696	4.783457982	8.712027729	3.16E-03	1.29E-02
XLOC_001152	21065219	21065457	1	CUFF.6.3	NA	ADGB	-1.458378382	2.747993101	0.10968688	23.52177979	1.24E-06	1.64E-05
XLOC_001153	21319300	21320498	1	ENSSSCT00000004552	ENSSSCG00000004117	RAB32	-1.145414255	2.212096396	4.197722492	20.91760155	4.79E-06	5.35E-05
XLOC_001157	23480022	23481617	1	ENSSSCT00000004560	ENSSSCG00000004125	STX11	-0.933273931	1.909604579	3.025352759	17.03972345	3.66E-05	3.17E-04
XLOC_001163	24300316	24301106	1	ENSSSCT00000004571	ENSSSCG00000004136	AIG1	0.981508917	1.974529493	4.925251657	16.44272412	5.01E-05	4.17E-04
XLOC_001168	28570438	28571017	1	ENSSSCT00000004581	ENSSSCG00000004145	C6ORF115	-0.568459782	1.482939543	6.101192693	5.901705328	1.51E-02	4.52E-02
XLOC_001173	30684874	30685024	1	ENSSSCT00000004599	ENSSSCG00000004160	PEX7	0.714838972	1.641300012	3.291726431	7.198190141	7.30E-03	2.52E-02
XLOC_001175	31470187	31470484	1	ENSSSCT00000004603	ENSSSCG00000004164	FAM54A	-1.01381462	2.019243114	3.209582835	13.23702801	2.74E-04	1.74E-03
XLOC_001178	32265811	32267146	1	ENSSSCT00000004606	ENSSSCG00000004167	MYB	0.824325411	1.77070688	5.813890858	10.33158585	1.31E-03	6.37E-03
XLOC_001183	33477167	33477170	1	ENSSSCT00000004613	ENSSSCG00000004174	TCF21	1.016584869	2.023124171	3.015813625	14.35172388	1.52E-04	1.07E-03
XLOC_001193	35364978	35365154	1	ENSSSCT00000004635	ENSSSCG00000028817	ENSSSCG00000028817	1.841327856	3.583396924	5.361034746	11.9509514	5.46E-04	3.07E-03
XLOC_001194	35386784	35386965	1	ENSSSCT00000004634	ENSSSCG00000004194	ENSSSCG00000004194	1.966219869	3.907429569	5.261948904	13.25422111	2.72E-04	1.72E-03
XLOC_001195	35401576	35401680	1	ENSSSCT00000028186	ENSSSCG00000023950	ENSSSCG00000023950	2.278289395	4.85102426	1.812428829	14.57079861	1.35E-04	9.64E-04
XLOC_001199	35795801	35796949	1	ENSSSCT00000030088	ENSSSCG00000022533	ENSSSCG00000022533	0.608947923	1.525146599	4.662737067	6.627486481	1.00E-02	3.25E-02
XLOC_001200	36035295	36035377	1	ENSSSCT00000004641	ENSSSCG00000004200	ENSSSCG00000004200	1.668630165	3.17912593	2.03159737	14.83459649	1.17E-04	8.58E-04
XLOC_001213	40459699	40459725	1	ENSSSCT00000004664	ENSSSCG00000004219	CENPW	-1.015446465	2.021528391	2.041327796	12.68978763	3.68E-04	2.21E-03
XLOC_001215	40780718	40782952	1	ENSSSCT00000004666	ENSSSCG00000004221	HINT3	1.058016829	2.082067482	5.006073148	10.87420591	9.75E-04	5.01E-03
XLOC_001223	43908784	43913320	1	ENSSSCT00000004677	ENSSSCG00000004232	CLVS2	-6.752796991	107.8436179	2.697449476	307.8849636	6.31E-69	4.10E-66
XLOC_001224	44076429	44076783	1	ENSSSCT00000004678	ENSSSCG00000004233	SMPDL3A	0.852961996	1.80620544	3.236232843	7.364622799	6.65E-03	2.34E-02
XLOC_001227	44452327	44453525	1	ENSSSCT00000004683	ENSSSCG00000004238	HSF2	-0.649712134	1.568855125	4.15523511	8.047275312	4.56E-03	1.73E-02
XLOC_001232	48348376	48352512	1	ENSSSCT00000004694	ENSSSCG00000004247	ASF1A	-1.452526086	2.736868438	4.921970721	41.17427339	1.39E-10	3.50E-09
XLOC_001237	49552151	49552598	1	ENSSSCT00000004699	ENSSSCG00000004252	ENSSSCG00000004252	1.508856602	2.845844042	0.734008586	16.57046477	4.69E-05	3.94E-04
XLOC_001238	49645872	49647946	1	ENSSSCT00000004702	ENSSSCG00000004254	DCBLD1	0.76605162	1.700609167	5.927532475	10.83679288	9.95E-04	5.09E-03
XLOC_001240	49889477	49889601	1	ENSSSCT00000004705	ENSSSCG00000004256	ENSSSCG00000004256	1.544963365	2.91796659	2.031346978	20.29106006	6.65E-06	7.17E-05
XLOC_001241	49899152	49899273	1	ENSSSCT00000004706	ENSSSCG00000004257	ENSSSCG00000004257	1.508048003	2.844249457	1.229785953	14.49617063	1.40E-04	9.96E-04
XLOC_001242	50174010	50177467	1	ENSSSCT00000004711	ENSSSCG00000004262	KPNA5	-1.282815046	2.433132769	3.650437733	23.50941211	1.24E-06	1.65E-05
XLOC_001258	59281602	59281791	1	ENSSSCT00000004733	ENSSSCG00000004282	ENSSSCG00000004282	-3.719147778	13.16967445	-0.116898589	118.8890439	1.11E-27	1.07E-25
XLOC_001272	62788624	62791211	1	ENSSSCT00000004762	ENSSSCG00000004307	AKIRIN2	-0.694808514	1.618669576	5.953816758	10.54762751	1.16E-03	5.80E-03
XLOC_001287	64904130	64904339	1	CUFF.10.2	NA	BACH2	-3.291564993	9.791738249	2.054825954	117.5202267	2.21E-27	2.11E-25
XLOC_001297	72729327	72729779	1	ENSSSCT00000004800	ENSSSCG00000004344	ENSSSCG00000004344	-0.732640457	1.661677555	3.354159319	8.384045326	3.79E-03	1.48E-02
XLOC_001340	86305689	86305883	1	ENSSSCT00000004857	ENSSSCG00000004394	RPF2	-0.677932717	1.599845642	3.448915675	7.147926233	7.51E-03	2.57E-02
XLOC_001343	86680011	86681251	1	ENSSSCT00000004882	ENSSSCG00000004419	KIAA1919	1.215075081	2.321528643	2.506352807	13.169502	2.85E-04	1.79E-03
XLOC_001348	87047276	87048517	1	ENSSSCT00000004883	ENSSSCG00000004420	TRAF3IP2	0.859645363	1.814592201	5.052961735	11.21963748	8.09E-04	4.29E-03
XLOC_001350	87688371	87688551	1	ENSSSCT00000004888	ENSSSCG00000004423	TUBE1	-1.147786653	2.215737007	2.209301968	21.45917073	3.61E-06	4.18E-05
XLOC_001357	91721730	91723918	1	ENSSSCT00000004899	ENSSSCG00000004434	FRK	1.274119378	2.418511467	7.313544149	21.02121946	4.54E-06	5.11E-05
XLOC_001369	94386961	94388220	1	ENSSSCT00000004924	ENSSSCG00000004458	TPBG	-1.527561885	2.882982112	0.711573122	24.81578601	6.31E-07	9.04E-06
XLOC_001374	96792805	96792970	1	ENSSSCT00000004933	ENSSSCG00000004466	TTK	-1.102667338	2.147513704	3.619819479	15.03447291	1.06E-04	7.86E-04
XLOC_001375	97174854	97174895	1	ENSSSCT00000004935	ENSSSCG00000004468	SH3BGRL2	0.91405161	1.884329956	1.425692797	8.497659867	3.56E-03	1.42E-02
XLOC_001378	100972507	100974346	1	ENSSSCT00000004948	ENSSSCG00000004478	MYO6	0.594670011	1.510127134	7.613978777	5.90365233	1.51E-02	4.52E-02
XLOC_001390	105919750	105920019	1	ENSSSCT00000004969	ENSSSCG00000004498	HAUS1	-1.177579147	2.261968984	3.909396812	25.79055364	3.81E-07	5.74E-06
XLOC_001403	108842620	108843034	1	ENSSSCT00000004982	ENSSSCG00000004510	ACAA2	0.872394877	1.830699345	6.036263214	10.14499046	1.45E-03	6.90E-03
XLOC_001404	109020804	109021935	1	ENSSSCT00000004983	ENSSSCG00000004511	MYO5B	1.028692646	2.040174631	7.579122742	15.86812895	6.79E-05	5.41E-04
XLOC_001405	109053017	109053180	1	ENSSSCT00000029369	ENSSSCG00000025161	ENSSSCG00000025161	1.268868836	2.409725537	1.800980382	17.58313283	2.75E-05	2.50E-04
XLOC_001410	109623474	109623938	1	ENSSSCT00000004989	ENSSSCG00000004517	CXXC1	-0.708687745	1.63431689	6.817445869	9.716256221	1.83E-03	8.26E-03
XLOC_001412	110613613	110613847	1	ENSSSCT00000004999	ENSSSCG00000004525	MEX3C	0.625767028	1.54303098	4.273963351	6.145448953	1.32E-02	4.05E-02
XLOC_001413	113952131	113952260	1	ENSSSCT00000005002	ENSSSCG00000004528	MBD2	-1.488949228	2.806844671	5.846090521	48.72999954	2.94E-12	8.79E-11
XLOC_001415	114766540	114766597	1	ENSSSCT00000005008	ENSSSCG00000004534	CCDC68	0.848660211	1.800827771	3.318805321	9.703652074	1.84E-03	8.30E-03
XLOC_001416	115117719	115117921	1	ENSSSCT00000005009	ENSSSCG00000004535	TCF4	-1.108969968	2.156915964	2.963773999	16.23689188	5.59E-05	4.59E-04
XLOC_001419	117245446	117246352	1	ENSSSCT00000005015	ENSSSCG00000004540	ONECUT2	6.230267587	75.07536022	0.213993577	20.71227591	5.34E-06	5.90E-05
XLOC_001424	118018185	118019201	1	ENSSSCT00000005022	ENSSSCG00000004547	PLEKHO2	-0.948084988	1.92931002	3.867262234	18.85950238	1.41E-05	1.39E-04
XLOC_001425	118029532	118029777	1	ENSSSCT00000005023	ENSSSCG00000004548	PIF1	-1.957462643	3.88378313	3.066281301	67.27484018	2.36E-16	1.11E-14
XLOC_001428	118495353	118496605	1	ENSSSCT00000005031	ENSSSCG00000004554	ENSSSCG00000004554	-2.044112532	4.124194955	7.053463236	58.44007457	2.10E-14	8.09E-13
XLOC_001430	118904573	118904830	1	ENSSSCT00000005037	ENSSSCG00000004560	ENSSSCG00000004560	0.993528041	1.991048053	-0.04327616	7.579034883	5.91E-03	2.12E-02
XLOC_001431	118993358	118994092	1	ENSSSCT00000028843	ENSSSCG00000021588	DAPK2	0.903874942	1.871084796	2.477180579	11.51023811	6.92E-04	3.76E-03
XLOC_001436	120133372	120134190	1	ENSSSCT00000005048	ENSSSCG00000004569	LACTB	0.848979101	1.801225867	4.66428444	8.868482071	2.90E-03	1.20E-02
XLOC_001441	120488822	120489178	1	ENSSSCT00000028013	ENSSSCG00000029795	ENSSSCG00000029795	0.796963105	1.737439938	1.545743868	7.302835511	6.88E-03	2.41E-02
XLOC_001442	120570377	120570558	1	ENSSSCT00000005050	ENSSSCG00000004571	ENSSSCG00000004571	1.563083272	2.954846674	0.833595025	11.59590214	6.61E-04	3.62E-03
XLOC_001443	120624099	120624231	1	ENSSSCT00000022839	ENSSSCG00000025668	ENSSSCG00000025668	2.126150103	4.365509688	0.19693098	15.25038913	9.42E-05	7.15E-04
XLOC_001445	121351487	121352446	1	ENSSSCT00000005052	ENSSSCG00000004573	ENSSSCG00000004573	1.86332521	3.638453089	0.70954289	7.943461582	4.83E-03	1.81E-02
XLOC_001447	123412643	123412782	1	ENSSSCT00000005058	ENSSSCG00000004579	ENSSSCG00000004579	0.613484445	1.529949936	3.473972157	5.789335656	1.61E-02	4.75E-02
XLOC_001451	124393189	124394511	1	ENSSSCT00000005063	ENSSSCG00000004584	GCNT3	1.656483319	3.15247148	6.019605185	21.97799339	2.76E-06	3.27E-05
XLOC_001452	124473577	124473628	1	ENSSSCT00000005064	ENSSSCG00000004585	ENSSSCG00000004585	-1.095878356	2.137431752	1.800926478	19.15692961	1.20E-05	1.21E-04
XLOC_001453	124546382	124548998	1	ENSSSCT00000005065	ENSSSCG00000004586	FAM81A	-3.390061813	10.4835964	2.541664782	109.0904229	1.55E-25	1.39E-23
XLOC_001455	124907274	124907384	1	ENSSSCT00000005069	ENSSSCG00000004588	CCNB2	-1.370674818	2.585914936	4.199887417	27.53298962	1.54E-07	2.51E-06
XLOC_001461	125538028	125538290	1	ENSSSCT00000005077	ENSSSCG00000004596	LIPC	3.423362881	10.72839891	2.389214615	10.63999598	1.11E-03	5.56E-03
XLOC_001464	126147027	126147266	1	ENSSSCT00000024465	ENSSSCG00000023356	ENSSSCG00000023356	-1.858862791	3.627216328	0.388617198	19.35931734	1.08E-05	1.11E-04
XLOC_001479	133183233	133183790	1	ENSSSCT00000005112	ENSSSCG00000004629	LYSMD2	-0.980250231	1.972807556	1.333836096	11.77331962	6.01E-04	3.33E-03
XLOC_001484	134977466	134977943	1	ENSSSCT00000005127	ENSSSCG00000004642	SLC27A5	1.907918363	3.752672428	3.030176841	26.7052915	2.37E-07	3.69E-06
XLOC_001485	135172999	135173175	1	ENSSSCT00000005128	ENSSSCG00000004643	SLC27A5	2.256579331	4.778571255	4.886902704	30.78908248	2.88E-08	5.40E-07
XLOC_001486	135790463	135792442	1	ENSSSCT00000005132	ENSSSCG00000004647	DTWD1	0.714394268	1.640794167	4.336130035	6.789548643	9.17E-03	3.02E-02
XLOC_001489	136636481	136637056	1	ENSSSCT00000005141	ENSSSCG00000004656	EID1	-0.810333899	1.753617255	2.095390409	9.391005193	2.18E-03	9.57E-03
XLOC_001490	137480812	137481029	1	ENSSSCT00000028351	ENSSSCG00000026096	DUT	-2.225055972	4.675290377	4.665987183	85.24584359	2.63E-20	1.73E-18
XLOC_001492	137663537	137663859	1	ENSSSCT00000005148	ENSSSCG00000004662	SLC24A5	-2.395797306	5.26267866	0.280578689	57.5974394	3.22E-14	1.21E-12
XLOC_001495	140842956	140846005	1	ENSSSCT00000005158	ENSSSCG00000004672	GATM	-1.264914331	2.403129394	3.573863781	15.23091109	9.51E-05	7.21E-04
XLOC_001500	141257112	141259424	1	ENSSSCT00000005166	ENSSSCG00000004679	SORD	1.325581822	2.506339451	7.567076191	20.19973111	6.98E-06	7.49E-05
XLOC_001510	142483492	142483504	1	ENSSSCT00000005185	ENSSSCG00000004695	WDR76	-2.08611064	4.246018451	5.026412067	82.58261673	1.01E-19	6.30E-18
XLOC_001515	142682191	142682429	1	ENSSSCT00000005194	ENSSSCG00000004703	CKMT1	1.001722108	2.002388774	9.963514739	16.39011482	5.16E-05	4.27E-04
XLOC_001522	143551556	143552937	1	CUFF.22.3	NA	STARD9	-0.623018223	1.540093801	3.521425755	7.563265699	5.96E-03	2.13E-02
XLOC_001524	143712273	143713626	1	ENSSSCT00000005217	ENSSSCG00000004724	HAUS2	-0.567408424	1.48185925	3.879490223	5.732815141	1.67E-02	4.87E-02
XLOC_001530	144568555	144568602	1	ENSSSCT00000005232	ENSSSCG00000004736	SPTBN5	1.226200772	2.339500881	1.434619029	13.73425113	2.11E-04	1.40E-03
XLOC_001535	144939062	144939673	1	ENSSSCT00000005245	ENSSSCG00000004746	ITPKA	0.977034154	1.968414644	4.999710222	11.62107638	6.52E-04	3.58E-03
XLOC_001538	145522853	145523970	1	ENSSSCT00000005253	ENSSSCG00000004754	CHAC1	-1.243581646	2.367856492	1.23029752	11.3040844	7.73E-04	4.13E-03
XLOC_001542	145616937	145617841	1	ENSSSCT00000005258	ENSSSCG00000004759	SPINT1	0.741489167	1.671900704	8.777507297	7.42683271	6.43E-03	2.27E-02
XLOC_001546	145751284	145751804	1	ENSSSCT00000005265	ENSSSCG00000004766	PIGRAD51	-1.179462775	2.264924211	3.689979798	24.36083512	7.99E-07	1.12E-05
XLOC_001552	146003035	146003163	1	ENSSSCT00000005274	ENSSSCG00000004775	C15ORF23	-1.215095918	2.321562173	3.76114247	27.09180365	1.94E-07	3.08E-06
XLOC_001553	146023511	146026777	1	ENSSSCT00000005275	ENSSSCG00000004776	DISP2	0.978313334	1.970160732	1.28758334	6.519145507	1.07E-02	3.41E-02
XLOC_001554	146138910	146139000	1	ENSSSCT00000024985	ENSSSCG00000025031	ENSSSCG00000025031	-1.955067042	3.877339444	0.795264646	47.0375688	6.96E-12	2.01E-10
XLOC_001555	146214579	146214820	1	ENSSSCT00000032164	ENSSSCG00000029381	ENSSSCG00000029381	-1.621527261	3.077006009	2.807741576	34.35941174	4.58E-09	9.68E-08
XLOC_001556	146236241	146236398	1	ENSSSCT00000005281	ENSSSCG00000004782	BUB1B	-1.494808839	2.818268058	3.613892502	30.11740789	4.07E-08	7.39E-07
XLOC_001558	146283055	146287741	1	ENSSSCT00000005278	ENSSSCG00000004779	PLCB2	-1.89950797	3.730859342	5.262154941	73.68321059	9.17E-18	4.79E-16
XLOC_001570	149706724	149706843	1	ENSSSCT00000005294	ENSSSCG00000004795	ENSSSCG00000004795	1.702967527	3.255699459	1.175834239	11.00407379	9.09E-04	4.73E-03
XLOC_001571	149907906	149911595	1	ENSSSCT00000025555	ENSSSCG00000022680	MEIS2	1.286013643	2.438533248	0.689908686	6.28866729	1.22E-02	3.80E-02
XLOC_001576	152297951	152298049	1	ENSSSCT00000005301	ENSSSCG00000004802	ENSSSCG00000004802	-0.629993449	1.547557966	3.998830069	6.257973865	1.24E-02	3.85E-02
XLOC_001580	154058346	154058400	1	ENSSSCT00000005313	ENSSSCG00000004813	TTC23	0.891002771	1.854464655	1.285037079	8.854280479	2.92E-03	1.21E-02
XLOC_001587	155732315	155734234	1	ENSSSCT00000005324	ENSSSCG00000004822	ENSSSCG00000004822	0.841196177	1.791534935	5.40413779	8.130805778	4.35E-03	1.67E-02
XLOC_001589	155959954	155962991	1	ENSSSCT00000005327	ENSSSCG00000004825	CHSY1	-1.243529594	2.367771061	4.579674792	27.89405569	1.28E-07	2.12E-06
XLOC_001590	156057763	156058507	1	ENSSSCT00000005328	ENSSSCG00000004826	SELS	0.775277451	1.711519169	5.904460404	11.39361987	7.37E-04	3.96E-03
XLOC_001610	159396562	159401009	1	ENSSSCT00000032440	ENSSSCG00000026006	KLF13	0.607720382	1.523849455	6.127544366	6.786767766	9.18E-03	3.03E-02
XLOC_001618	161403213	161404526	1	ENSSSCT00000005361	ENSSSCG00000029557	NFATC1	-2.471692854	5.546942821	2.44243132	92.72493877	6.01E-22	4.44E-20
XLOC_001619	161527669	161527715	1	ENSSSCT00000005362	ENSSSCG00000004856	NFATC1	-2.273086119	4.833559896	3.686853919	99.39374303	2.07E-23	1.63E-21
XLOC_001629	168992150	168993757	1	ENSSSCT00000005384	ENSSSCG00000004878	SOCS6	0.68457773	1.607231483	4.095045259	7.738520343	5.41E-03	1.98E-02
XLOC_001636	175646720	175648713	1	ENSSSCT00000005400	ENSSSCG00000004894	SERPINB5	1.069108045	2.098135782	1.129860341	11.71113257	6.21E-04	3.43E-03
XLOC_001639	176595774	176596087	1	ENSSSCT00000005404	ENSSSCG00000004898	TNFRSF11A	0.9108427	1.880143397	3.965916841	7.990726062	4.70E-03	1.77E-02
XLOC_001640	176672082	176672202	1	ENSSSCT00000005405	ENSSSCG00000004899	KIAA1468	1.058457912	2.082704142	5.383387968	14.04963512	1.78E-04	1.22E-03
XLOC_001649	180681323	180682486	1	ENSSSCT00000005436	ENSSSCG00000004926	PDCD7	-0.536281639	1.450229915	4.994751302	6.174878214	1.30E-02	3.99E-02
XLOC_001652	180819221	180819362	1	ENSSSCT00000005439	ENSSSCG00000004929	PARP16	0.89272817	1.856683839	2.814808328	8.822101762	2.98E-03	1.23E-02
XLOC_001654	180970155	180973138	1	CUFF.28.3	NA	IGDCC4	-1.984393082	3.956961648	2.604379222	59.27770371	1.37E-14	5.41E-13
XLOC_001657	181325531	181325657	1	ENSSSCT00000005449	ENSSSCG00000004938	DENND4A	-0.766677279	1.701346837	4.860997301	7.277193402	6.98E-03	2.43E-02
XLOC_001661	182108936	182110929	1	ENSSSCT00000005454	ENSSSCG00000004942	TIPIN	-1.34046317	2.532326048	3.721170129	29.44079437	5.77E-08	1.01E-06
XLOC_001673	182898590	182903398	1	ENSSSCT00000005464	ENSSSCG00000004952	SMAD3	0.707024108	1.63243337	5.948332077	8.47860891	3.59E-03	1.43E-02
XLOC_001678	183958749	183958845	1	ENSSSCT00000005473	ENSSSCG00000004961	ITGA11	1.191140609	2.283331944	2.878553817	15.301325	9.17E-05	7.01E-04
XLOC_001679	184592890	184594130	1	CUFF.29.3	NA	ENSSSCG00000004963	-1.199177889	2.296087926	7.076041198	29.6459302	5.19E-08	9.20E-07
XLOC_001684	186637613	186637831	1	ENSSSCT00000005485	ENSSSCG00000004973	UACA	0.70936648	1.635085956	6.034823777	9.112217627	2.54E-03	1.08E-02
XLOC_001692	188218328	188218983	1	ENSSSCT00000005496	ENSSSCG00000004983	ENSSSCG00000004983	1.03299299	2.046264996	6.05096822	13.42384421	2.48E-04	1.60E-03
XLOC_001700	195186155	195186209	1	ENSSSCT00000005513	ENSSSCG00000004998	FKBP3	-1.020210209	2.02821446	4.545492047	18.22843768	1.96E-05	1.86E-04
XLOC_001701	195220255	195220393	1	ENSSSCT00000005515	ENSSSCG00000005000	FANCM	-1.352367681	2.553308183	3.356997189	27.10877665	1.92E-07	3.06E-06
XLOC_001710	199881762	199881780	1	ENSSSCT00000005524	ENSSSCG00000005008	POLE2	-0.752574644	1.68479685	3.251247026	8.827523737	2.97E-03	1.23E-02
XLOC_001720	200774577	200774770	1	ENSSSCT00000005538	ENSSSCG00000005022	NIN	-1.735716592	3.330448774	3.37623213	43.86834134	3.51E-11	9.43E-10
XLOC_001721	200948636	200948645	1	ENSSSCT00000005540	ENSSSCG00000005024	PYGL	0.652737525	1.572148531	6.679828028	8.138349385	4.33E-03	1.66E-02
XLOC_001723	201891055	201894360	1	ENSSSCT00000029733	ENSSSCG00000028092	GNG2	-0.872195487	1.830446347	5.530196484	12.85834422	3.36E-04	2.05E-03
XLOC_001724	201971913	201972033	1	ENSSSCT00000005546	ENSSSCG00000005030	NID2	0.646626314	1.565503044	4.67025839	5.946780792	1.47E-02	4.43E-02
XLOC_001736	204780489	204781297	1	ENSSSCT00000005569	ENSSSCG00000005052	WDHD1	-1.56877465	2.966526457	4.637411891	43.19670854	4.95E-11	1.31E-09
XLOC_001737	204978764	204979277	1	ENSSSCT00000005573	ENSSSCG00000005056	DLGAP5	-1.658686693	3.15728981	5.701158357	42.11673605	8.60E-11	2.22E-09
XLOC_001753	210783238	210784759	1	ENSSSCT00000005609	ENSSSCG00000005089	SIX4	-6.521836408	91.89002836	-0.551778224	194.8848335	2.73E-44	5.91E-42
XLOC_001754	210944875	210944994	1	ENSSSCT00000032563	ENSSSCG00000023440	ENSSSCG00000023440	-1.2077957	2.309844448	-0.544299033	9.473316322	2.08E-03	9.21E-03
XLOC_001755	211196363	211197131	1	ENSSSCT00000027040	ENSSSCG00000024529	TRMT5	-0.776385878	1.71283464	3.889405913	10.46791709	1.21E-03	6.01E-03
XLOC_001757	211526244	211527305	1	ENSSSCT00000005615	ENSSSCG00000005094	TMEM30B	1.194663755	2.288914788	4.721061035	13.77638296	2.06E-04	1.37E-03
XLOC_001770	218222502	218225180	1	ENSSSCT00000005647	ENSSSCG00000005122	TEK	0.587842363	1.502997243	4.570748469	6.085674108	1.36E-02	4.16E-02
XLOC_001774	224075140	224077080	1	ENSSSCT00000005663	ENSSSCG00000005135	MTAP	-1.00942961	2.013115029	5.099317333	16.56727808	4.70E-05	3.94E-04
XLOC_001792	227101767	227101903	1	ENSSSCT00000005700	ENSSSCG00000005170	DENND4C	0.802129016	1.743672403	4.772963061	8.330920704	3.90E-03	1.52E-02
XLOC_001795	228802214	228803808	1	ENSSSCT00000005707	ENSSSCG00000005177	SH3GL2	0.722972366	1.650579201	5.099356218	8.918603125	2.82E-03	1.18E-02
XLOC_001806	238795293	238795489	1	ENSSSCT00000005726	ENSSSCG00000005194	PTPRD	2.031058268	4.087045395	1.632689674	12.03825214	5.21E-04	2.96E-03
XLOC_001809	240665778	240665954	1	ENSSSCT00000005730	ENSSSCG00000005198	ENSSSCG00000005198	-0.992869845	1.990139893	4.077990402	19.52640798	9.92E-06	1.03E-04
XLOC_001832	247300633	247303169	1	ENSSSCT00000005769	ENSSSCG00000005235	ENSSSCG00000005235	0.943753766	1.923526581	3.23883168	10.04799787	1.53E-03	7.19E-03
XLOC_001833	247517833	247517893	1	ENSSSCT00000005774	ENSSSCG00000005240	DOCK8	-0.936363881	1.913698934	5.625568325	14.78771868	1.20E-04	8.75E-04
XLOC_001843	250124995	250127385	1	ENSSSCT00000005790	ENSSSCG00000005255	SMC5	-0.99830268	1.997648399	5.553960548	14.15993765	1.68E-04	1.16E-03
XLOC_001847	251419444	251421239	1	ENSSSCT00000029766	ENSSSCG00000024257	ENSSSCG00000024257	0.71168034	1.637710486	6.567788862	7.019073657	8.06E-03	2.73E-02
XLOC_001858	257106371	257106720	1	ENSSSCT00000005819	ENSSSCG00000005284	GNA14	1.091701107	2.131251881	1.649399952	9.50984242	2.04E-03	9.05E-03
XLOC_001861	261797375	261797976	1	ENSSSCT00000005828	ENSSSCG00000005291	TLE1	0.969053398	1.957555754	4.19219668	12.28872567	4.56E-04	2.65E-03
XLOC_001867	263420974	263422242	1	ENSSSCT00000005839	ENSSSCG00000005301	KIAA1539	0.744994028	1.675967332	5.356791219	7.155151816	7.47E-03	2.57E-02
XLOC_001868	263617614	263617683	1	ENSSSCT00000029098	ENSSSCG00000026487	ENSSSCG00000026487	1.491528344	2.811866975	0.744226861	13.13788787	2.89E-04	1.81E-03
XLOC_001869	263728098	263728343	1	ENSSSCT00000026971	ENSSSCG00000029319	ENSSSCG00000029319	1.862553029	3.636506181	-0.164740963	17.2926771	3.20E-05	2.84E-04
XLOC_001872	264070947	264071279	1	ENSSSCT00000005849	ENSSSCG00000005311	CD72	-2.696793376	6.483592308	3.856981822	124.6058895	6.21E-29	6.30E-27
XLOC_001873	264096731	264097557	1	ENSSSCT00000005850	ENSSSCG00000005312	SIT1	-2.413939405	5.329275459	4.988791172	99.22816495	2.25E-23	1.76E-21
XLOC_001891	264874645	264878080	1	ENSSSCT00000005882	ENSSSCG00000005343	RNF38	-0.57201457	1.486597997	6.362029219	5.898678276	1.52E-02	4.53E-02
XLOC_001892	265438442	265438518	1	ENSSSCT00000005884	ENSSSCG00000005345	PAX5	-7.031666761	130.8406264	2.594392764	441.1291635	6.15E-98	2.29E-94
XLOC_001895	266170974	266171187	1	ENSSSCT00000005889	ENSSSCG00000005350	FBXO10	-0.620283487	1.537177204	4.956747547	7.137879088	7.55E-03	2.59E-02
XLOC_001898	267175371	267176312	1	ENSSSCT00000005900	ENSSSCG00000005360	IGFBPL1	-5.688652863	51.57688946	2.627202839	346.7719672	2.14E-77	2.46E-74
XLOC_001902	267875444	267876379	1	ENSSSCT00000005910	ENSSSCG00000005370	C9ORF156	-1.0639159	2.090598329	4.264491349	23.51963169	1.24E-06	1.64E-05
XLOC_001903	268088241	268088776	1	ENSSSCT00000005914	ENSSSCG00000005374	TRIM14	1.269288385	2.410426409	3.258738065	22.49757774	2.10E-06	2.58E-05
XLOC_001904	268116978	268119957	1	ENSSSCT00000005915	ENSSSCG00000005375	CORO2A	0.854530496	1.808170217	8.603233521	10.15508061	1.44E-03	6.88E-03
XLOC_001905	268175610	268175814	1	ENSSSCT00000005916	ENSSSCG00000005376	TBC1D2	0.715173748	1.641680918	3.823538195	7.114068779	7.65E-03	2.61E-02
XLOC_001909	268964060	268964162	1	ENSSSCT00000029937	ENSSSCG00000029421	ENSSSCG00000029421	1.208367771	2.310760552	3.296633635	13.34486401	2.59E-04	1.66E-03
XLOC_001910	269000348	269000556	1	ENSSSCT00000023611	ENSSSCG00000027204	ENSSSCG00000027204	1.076567213	2.109011867	3.430201661	11.51592608	6.90E-04	3.76E-03
XLOC_001913	270442973	270443127	1	ENSSSCT00000005932	ENSSSCG00000005389	TEX10	-0.91117823	1.880580716	3.5067355	13.69715279	2.15E-04	1.42E-03
XLOC_001917	271726903	271729749	1	ENSSSCT00000005937	ENSSSCG00000005394	ALDOB	1.380328728	2.603276819	10.60654618	20.32592548	6.53E-06	7.07E-05
XLOC_001918	271787028	271788872	1	ENSSSCT00000028138	ENSSSCG00000029687	ENSSSCG00000029687	1.208495139	2.310964566	3.951137177	17.32869039	3.14E-05	2.80E-04
XLOC_001925	275535138	275535214	1	ENSSSCT00000005965	ENSSSCG00000005422	NIPSNAP3A	0.729822377	1.658434894	4.364472746	9.133265781	2.51E-03	1.07E-02
XLOC_001938	280616530	280616575	1	ENSSSCT00000005988	ENSSSCG00000005444	C9ORF5	0.76082424	1.694458426	4.792373981	9.497262381	2.06E-03	9.11E-03
XLOC_001941	280758467	280758536	1	ENSSSCT00000005990	ENSSSCG00000005446	EPB41L4B	1.102332369	2.147015147	5.607370339	18.45433374	1.74E-05	1.68E-04
XLOC_001942	280913487	280913561	1	ENSSSCT00000005991	ENSSSCG00000005447	PTPN3	0.913176512	1.883187321	2.841939137	11.93059097	5.52E-04	3.11E-03
XLOC_001943	281053536	281053613	1	ENSSSCT00000005994	ENSSSCG00000005449	PTPN3	1.04051657	2.056964035	3.987613163	15.86767006	6.79E-05	5.41E-04
XLOC_001944	281973738	281975731	1	ENSSSCT00000005997	ENSSSCG00000005452	C9ORF152	1.071576918	2.101729379	2.379164077	15.47014645	8.38E-05	6.49E-04
XLOC_001951	283049933	283053138	1	ENSSSCT00000006004	ENSSSCG00000005459	KIAA0368	-0.588404401	1.503582888	7.114139569	7.944440564	4.82E-03	1.81E-02
XLOC_001952	283170864	283171035	1	ENSSSCT00000028358	ENSSSCG00000021386	PTGR1	2.136182184	4.395971959	4.638231767	19.71956837	8.97E-06	9.39E-05
XLOC_001965	284828751	284830287	1	ENSSSCT00000006024	ENSSSCG00000005478	POLE3	-0.653129163	1.572575369	6.241294493	8.768101358	3.07E-03	1.26E-02
XLOC_001973	285919071	285922177	1	ENSSSCT00000028192	ENSSSCG00000023894	ENSSSCG00000023894	-0.679796461	1.601913738	5.452036479	8.590506615	3.38E-03	1.36E-02
XLOC_001975	286195553	286196788	1	ENSSSCT00000006035	ENSSSCG00000005489	ENSSSCG00000005489	-0.737388686	1.667155513	4.904507242	8.063835477	4.52E-03	1.72E-02
XLOC_001979	286544943	286548608	1	ENSSSCT00000024636	ENSSSCG00000026633	TNFRSF8	-0.961558327	1.947412257	0.897388842	12.4002927	4.29E-04	2.52E-03
XLOC_001987	292597607	292597824	1	ENSSSCT00000025473	ENSSSCG00000028117	ENSSSCG00000028117	-0.696734473	1.6208319	1.89782032	6.028605303	1.41E-02	4.28E-02
XLOC_001988	292733749	292738172	1	ENSSSCT00000006055	ENSSSCG00000005506	MEGF9	1.723225959	3.30173872	4.626421389	22.70661834	1.89E-06	2.37E-05
XLOC_001990	292888635	292892176	1	ENSSSCT00000029304	ENSSSCG00000021318	FBXW2	-0.731860711	1.660779696	5.738374397	9.703713411	1.84E-03	8.30E-03
XLOC_001992	293001771	293002016	1	ENSSSCT00000006060	ENSSSCG00000005510	PHF19	-2.202429795	4.602538517	2.68982992	85.84952421	1.94E-20	1.29E-18
XLOC_001993	293035956	293036174	1	ENSSSCT00000006061	ENSSSCG00000005511	ENSSSCG00000005511	-0.717839332	1.644716961	2.700100561	9.134301326	2.51E-03	1.07E-02
XLOC_001994	293077418	293077942	1	ENSSSCT00000006062	ENSSSCG00000005512	C5	1.649889044	3.138095035	8.441772967	31.92825311	1.60E-08	3.12E-07
XLOC_001996	293510864	293511635	1	ENSSSCT00000006067	ENSSSCG00000005516	STOM	0.929171667	1.904182383	5.350435961	12.11333221	5.01E-04	2.86E-03
XLOC_001999	294001795	294001962	1	ENSSSCT00000006075	ENSSSCG00000005524	DAB2IP	1.131166617	2.190357892	5.751467245	13.3083114	2.64E-04	1.68E-03
XLOC_002040	299482379	299482459	1	ENSSSCT00000006155	ENSSSCG00000005597	ENSSSCG00000005597	0.656317792	1.576054902	4.422216133	7.268797644	7.02E-03	2.44E-02
XLOC_002049	300757551	300757719	1	ENSSSCT00000006163	ENSSSCG00000005605	ENSSSCG00000005605	1.543394691	2.914795545	0.129995806	11.79326035	5.94E-04	3.31E-03
XLOC_002058	302129555	302130216	1	ENSSSCT00000006180	ENSSSCG00000005620	SH2D3C	-1.399400426	2.637919293	4.972070862	41.75444808	1.03E-10	2.64E-09
XLOC_002059	302232065	302232875	1	ENSSSCT00000006185	ENSSSCG00000005625	ENG	0.633005013	1.550791802	6.186274096	6.623684638	1.01E-02	3.26E-02
XLOC_002060	302277902	302278595	1	ENSSSCT00000006187	ENSSSCG00000005627	AK1	0.970279284	1.959219834	3.152992259	10.17540571	1.42E-03	6.82E-03
XLOC_002067	302576514	302576529	1	ENSSSCT00000006195	ENSSSCG00000022655	PTGES2	0.630176237	1.547754053	4.61594691	6.058598172	1.38E-02	4.22E-02
XLOC_002076	303110520	303110577	1	ENSSSCT00000006222	ENSSSCG00000005659	ZER1	0.727410121	1.655664227	5.225020262	9.038942019	2.64E-03	1.11E-02
XLOC_002078	303188689	303189209	1	ENSSSCT00000006226	ENSSSCG00000005663	CCBL1	1.726798158	3.309924152	4.898891616	22.71985546	1.87E-06	2.36E-05
XLOC_002080	303273660	303275276	1	ENSSSCT00000006229	ENSSSCG00000005666	DOLK	0.716571278	1.643271975	3.532084101	7.839045873	5.11E-03	1.89E-02
XLOC_002082	303403630	303404447	1	ENSSSCT00000006234	ENSSSCG00000005671	CRAT	0.81276583	1.756575796	7.603931777	7.672350213	5.61E-03	2.03E-02
XLOC_002085	303779651	303780523	1	ENSSSCT00000006255	ENSSSCG00000005688	PTGES	1.084116956	2.12007743	5.025744463	12.00360406	5.31E-04	3.00E-03
XLOC_002088	303945075	303947980	1	ENSSSCT00000006256	ENSSSCG00000005689	FNBP1	-1.300408746	2.462986544	6.536086239	29.32768177	6.11E-08	1.06E-06
XLOC_002091	305269556	305272661	1	ENSSSCT00000023759	ENSSSCG00000028172	FAM78A	-1.666948064	3.17542141	4.38639632	58.36695972	2.18E-14	8.37E-13
XLOC_002094	305471374	305471727	1	ENSSSCT00000023930	ENSSSCG00000027241	ENSSSCG00000027241	-2.412825812	5.325163465	1.798594966	93.95679798	3.22E-22	2.42E-20
XLOC_002095	305502184	305504537	1	ENSSSCT00000006289	ENSSSCG00000005719	RAPGEF1	-0.705427754	1.630628069	7.027112322	11.59475622	6.61E-04	3.62E-03
XLOC_002096	305733695	305734238	1	ENSSSCT00000006290	ENSSSCG00000005720	MED27	-0.798675545	1.739503456	4.043238676	13.11811743	2.92E-04	1.83E-03
XLOC_002098	306231645	306232001	1	ENSSSCT00000006295	ENSSSCG00000005725	TTF1	-0.751241936	1.683241216	3.550322408	11.54332018	6.80E-04	3.71E-03
XLOC_002103	306794635	306796074	1	ENSSSCT00000006304	ENSSSCG00000005733	TSC1	-0.798868461	1.739736076	4.772806871	13.24894029	2.73E-04	1.73E-03
XLOC_002104	306853465	306853643	1	ENSSSCT00000006308	ENSSSCG00000005737	GFI1B	-2.547126119	5.844688429	0.985386547	74.14241889	7.27E-18	3.86E-16
XLOC_002106	307041086	307041840	1	ENSSSCT00000025107	ENSSSCG00000024166	SLC2A6	-1.213502754	2.318999893	5.120039282	10.12846616	1.46E-03	6.94E-03
XLOC_002110	307276016	307278216	1	ENSSSCT00000006315	ENSSSCG00000005743	VAV2	-1.299672727	2.461730323	6.721652153	38.99428105	4.25E-10	1.02E-08
XLOC_002111	307475101	307478640	1	ENSSSCT00000006321	ENSSSCG00000005749	BRD3	-0.937390464	1.915061156	6.760053211	18.90450191	1.37E-05	1.36E-04
XLOC_002114	308216807	308217254	1	ENSSSCT00000027887	ENSSSCG00000029414	FCN1	1.540064975	2.908076003	3.843073642	20.7752732	5.16E-06	5.72E-05
XLOC_002122	310088015	310088165	1	ENSSSCT00000006352	ENSSSCG00000005776	ENSSSCG00000005776	1.503920907	2.836124583	5.28902616	24.5556683	7.22E-07	1.02E-05
XLOC_002128	311252851	311253535	1	ENSSSCT00000027710	ENSSSCG00000022203	PCSK6	1.913099358	3.766173225	0.634375599	24.76782538	6.47E-07	9.21E-06
XLOC_002130	311422002	311422107	1	ENSSSCT00000006361	ENSSSCG00000005785	ENSSSCG00000005785	1.69222332	3.231543294	2.235439439	22.5073948	2.09E-06	2.57E-05
XLOC_002131	311461749	311461846	1	ENSSSCT00000006360	ENSSSCG00000005784	ENSSSCG00000005784	1.568550069	2.966064701	1.285858962	20.32126194	6.55E-06	7.08E-05
XLOC_002132	311632782	311633216	1	ENSSSCT00000006362	ENSSSCG00000005786	SNRPA1	-0.535840057	1.449786094	5.708840252	6.153568174	1.31E-02	4.03E-02
XLOC_002151	313737208	313737383	1	ENSSSCT00000006407	ENSSSCG00000005829	AGPAT2	0.843837417	1.794817824	7.498586405	9.946907629	1.61E-03	7.48E-03
XLOC_002158	313868763	313868797	1	ENSSSCT00000006422	ENSSSCG00000005843	LCN15	6.612305599	97.83681946	1.623688608	14.90799023	1.13E-04	8.31E-04
XLOC_002160	314012835	314012923	1	ENSSSCT00000006432	ENSSSCG00000005853	NOXA1	0.70509862	1.630256102	4.641803125	5.953146963	1.47E-02	4.41E-02
XLOC_002161	314112197	314113599	1	ENSSSCT00000006424	ENSSSCG00000005845	C9ORF167	-0.889336755	1.852324366	4.243311708	12.27093204	4.60E-04	2.66E-03
XLOC_002166	314147913	314148574	1	ENSSSCT00000006436	ENSSSCG00000005857	C9ORF169	2.060364831	4.170917658	1.86771894	20.10692888	7.32E-06	7.83E-05
XLOC_002170	314782155	314782666	1	ENSSSCT00000006440	ENSSSCG00000005861	ENSSSCG00000005861	0.758119876	1.691285101	6.905570679	8.129262567	4.36E-03	1.67E-02
XLOC_002181	17295	17525	1	ENSSSCT00000011810	ENSSSCG00000010794	PALB2	-0.900393599	1.866575157	3.92937122	14.4180888	1.46E-04	1.03E-03
XLOC_002184	135679	135699	1	ENSSSCT00000011814	ENSSSCG00000010798	GGA2	-0.95416371	1.937456219	5.713923342	21.20289947	4.13E-06	4.71E-05
XLOC_002215	15003501	15003645	1	ENSSSCT00000027577	ENSSSCG00000026705	NVL	-0.78967126	1.728680511	2.230610984	9.718131828	1.82E-03	8.26E-03
XLOC_002216	15042349	15042747	1	ENSSSCT00000025010	ENSSSCG00000024484	DEGS1	0.92613796	1.900182465	6.335764747	10.5613743	1.15E-03	5.77E-03
XLOC_002220	15631374	15631517	1	ENSSSCT00000024654	ENSSSCG00000021310	ENSSSCG00000021310	-0.71444282	1.640849386	3.450797834	8.974489861	2.74E-03	1.15E-02
XLOC_002225	15943228	15943606	1	ENSSSCT00000011877	ENSSSCG00000010855	PYCR2	-1.411038017	2.659284292	4.508135549	39.33354954	3.57E-10	8.63E-09
XLOC_002232	17632831	17632934	1	ENSSSCT00000011887	ENSSSCG00000010865	EXO1	-1.933234809	3.819105593	3.30635898	57.00755759	4.34E-14	1.62E-12
XLOC_002236	18525259	18525811	1	ENSSSCT00000029631	ENSSSCG00000023278	ENSSSCG00000023278	-0.947339785	1.92831372	0.612739251	10.3163514	1.32E-03	6.40E-03
XLOC_002237	18692867	18693340	1	ENSSSCT00000027065	ENSSSCG00000030502	ENSSSCG00000030502	-1.592618946	3.015963452	4.107618734	38.16811892	6.49E-10	1.53E-08
XLOC_002238	19356002	19357570	1	ENSSSCT00000031963	ENSSSCG00000030070	ZNF238	-1.47250575	2.775034581	4.808881292	48.61617312	3.11E-12	9.29E-11
XLOC_002241	19918406	19919271	1	ENSSSCT00000011900	ENSSSCG00000010877	HNRNPU	-0.760118425	1.693629642	8.668495976	11.96843059	5.41E-04	3.05E-03
XLOC_002242	20040917	20041515	1	ENSSSCT00000011901	ENSSSCG00000010878	EFCAB2	-0.902992011	1.86994004	-0.135643338	6.798534257	9.12E-03	3.01E-02
XLOC_002243	20398643	20399202	1	CUFF.50.3	NA	KIF26B	0.983764753	1.977619334	1.704945315	9.735611486	1.81E-03	8.19E-03
XLOC_002253	24337266	24337655	1	ENSSSCT00000011918	ENSSSCG00000010893	FH	2.366427227	5.156625332	8.981638653	30.45504673	3.42E-08	6.35E-07
XLOC_002261	26313638	26313695	1	ENSSSCT00000011937	ENSSSCG00000010908	PTPRC	-2.292682703	4.899663609	7.840091288	102.0478328	5.42E-24	4.40E-22
XLOC_002264	28516672	28516836	1	ENSSSCT00000011946	ENSSSCG00000010915	ENSSSCG00000010915	1.119484321	2.172692976	2.39311783	15.89043886	6.71E-05	5.36E-04
XLOC_002272	29892307	29892508	1	ENSSSCT00000011967	ENSSSCG00000010935	SLC35D2	0.751853277	1.683954639	3.406028735	7.094722649	7.73E-03	2.64E-02
XLOC_002275	30034590	30034711	1	ENSSSCT00000029185	ENSSSCG00000028981	ENSSSCG00000028981	-1.527709085	2.88327628	3.951670692	34.36609547	4.57E-09	9.66E-08
XLOC_002278	31309424	31309593	1	ENSSSCT00000024425	ENSSSCG00000023464	FANCC	-0.938675654	1.916767902	0.555027731	10.05958398	1.52E-03	7.16E-03
XLOC_002281	31712488	31712821	1	ENSSSCT00000011979	ENSSSCG00000010944	FBP1	1.267907271	2.408119976	6.710483612	13.55007572	2.32E-04	1.51E-03
XLOC_002282	31837905	31838196	1	ENSSSCT00000011982	ENSSSCG00000010947	FBP2	0.862693362	1.818429964	6.166404476	10.99078263	9.16E-04	4.76E-03
XLOC_002287	33164075	33164193	1	ENSSSCT00000011991	ENSSSCG00000010955	GOLM1	0.865187443	1.821576321	6.402328987	10.16460628	1.43E-03	6.85E-03
XLOC_002290	34734230	34734334	1	ENSSSCT00000011997	ENSSSCG00000010960	SLC28A3	2.649376229	6.273959555	2.116572851	18.17526399	2.01E-05	1.91E-04
XLOC_002296	36103404	36104162	1	ENSSSCT00000012001	ENSSSCG00000010964	ENSSSCG00000010964	1.701547089	3.252495564	2.21129693	21.24248954	4.05E-06	4.63E-05
XLOC_002298	36249855	36250069	1	ENSSSCT00000012003	ENSSSCG00000010966	CCL19	-1.650727151	3.139918583	5.318118397	30.4516995	3.42E-08	6.36E-07
XLOC_002306	36654640	36654782	1	ENSSSCT00000012022	ENSSSCG00000010984	KIF24	-1.05827432	2.082439121	3.176415669	19.30733677	1.11E-05	1.13E-04
XLOC_002332	45386450	45386583	1	ENSSSCT00000012062	ENSSSCG00000011020	KIAA1462	0.868174776	1.825352097	3.287101867	8.740319249	3.11E-03	1.27E-02
XLOC_002342	48738286	48738666	1	ENSSSCT00000012080	ENSSSCG00000011037	ENSSSCG00000011037	0.899901574	1.865938677	7.518979135	13.68065795	2.17E-04	1.43E-03
XLOC_002350	50828508	50828714	1	ENSSSCT00000012090	ENSSSCG00000011046	ITGA8	0.810916958	1.754326115	2.411050437	6.972206029	8.28E-03	2.79E-02
XLOC_002351	51148107	51148525	1	ENSSSCT00000012091	ENSSSCG00000011047	FAM171A1	0.693254843	1.616927333	4.423031604	7.550733145	6.00E-03	2.15E-02
XLOC_002366	54162371	54162618	1	ENSSSCT00000012109	ENSSSCG00000011065	MASTL	-1.504420801	2.83710747	2.572980647	34.45489182	4.36E-09	9.26E-08
XLOC_002368	54365914	54365987	1	ENSSSCT00000028862	ENSSSCG00000030156	APBB1IP	-2.001689541	4.004687146	3.976878943	73.19368744	1.18E-17	6.03E-16
XLOC_002369	54434824	54434958	1	ENSSSCT00000012105	ENSSSCG00000011061	PDSS1	0.586127647	1.501211916	4.470667115	6.540853325	1.05E-02	3.38E-02
XLOC_002370	55787491	55788005	1	ENSSSCT00000012116	ENSSSCG00000011072	PRTFDC1	0.989868939	1.986004565	2.413493725	12.92255968	3.25E-04	2.00E-03
XLOC_002371	55903795	55903960	1	ENSSSCT00000023555	ENSSSCG00000028135	ENSSSCG00000028135	0.769881102	1.705129251	4.738434727	9.120683114	2.53E-03	1.08E-02
XLOC_002372	56044599	56044610	1	CUFF.55.3	NA	ARHGAP21	0.877707498	1.837453192	6.359010513	11.43222892	7.22E-04	3.89E-03
XLOC_002376	57880200	57880474	1	ENSSSCT00000012125	ENSSSCG00000011079	PIP4K2A	-0.77670168	1.713209616	5.767660621	12.61939012	3.82E-04	2.29E-03
XLOC_002383	63438375	63438596	1	ENSSSCT00000012153	ENSSSCG00000011106	CREB	-1.390572958	2.621827845	4.857346632	41.44741799	1.21E-10	3.06E-09
XLOC_002390	65789348	65789853	1	ENSSSCT00000012169	ENSSSCG00000011119	ECHDC3	1.186427923	2.275885414	4.639759527	15.41622794	8.62E-05	6.64E-04
XLOC_002391	66137769	66137846	1	ENSSSCT00000012170	ENSSSCG00000011120	USP6NL	-1.38711895	2.61555834	4.97639816	46.34143882	9.93E-12	2.81E-10
XLOC_002399	70509346	70509453	1	ENSSSCT00000012183	ENSSSCG00000011131	PRKCQ	-0.766060266	1.700619359	2.146945669	9.92980459	1.63E-03	7.54E-03
XLOC_002403	71403808	71403850	1	ENSSSCT00000012197	ENSSSCG00000011145	ASB13	0.628826796	1.54630702	7.436797954	6.248780726	1.24E-02	3.86E-02
XLOC_002405	71589379	71589876	1	ENSSSCT00000012195	ENSSSCG00000011143	UCN3	1.171646404	2.25268627	-0.03388885	7.50051235	6.17E-03	2.19E-02
XLOC_002406	71663491	71663590	1	ENSSSCT00000031213	ENSSSCG00000029077	TUBAL3	0.90889332	1.87760465	5.750534155	12.00042947	5.32E-04	3.01E-03
XLOC_002407	71747464	71747782	1	ENSSSCT00000028251	ENSSSCG00000028982	AKR	3.409830933	10.62824093	4.641892449	16.01861611	6.27E-05	5.06E-04
XLOC_002410	71833306	71833419	1	ENSSSCT00000012199	ENSSSCG00000011147	AKR1C1	7.734541938	212.9752447	6.325895723	18.99438152	1.31E-05	1.31E-04
XLOC_002414	72009227	72009545	1	ENSSSCT00000026329	ENSSSCG00000025277	AKR	3.40982655	10.62820864	4.641414285	16.02494154	6.25E-05	5.05E-04
XLOC_002424	76033073	76033126	1	ENSSSCT00000012225	ENSSSCG00000011163	ENSSSCG00000011163	1.229001019	2.344046224	1.017475206	11.26702623	7.89E-04	4.20E-03
XLOC_002428	76997766	76997903	1	ENSSSCT00000012233	ENSSSCG00000011171	CTSL1	1.543786126	2.915586501	7.149241566	27.7651549	1.37E-07	2.26E-06
XLOC_002436	74434	74832	1	ENSSSCT00000011812	ENSSSCG00000010796	UBFD1	-0.571959042	1.486540781	4.893891945	7.249436918	7.09E-03	2.46E-02
XLOC_002454	11615850	11616349	1	ENSSSCT00000011836	ENSSSCG00000010819	SLC30A10	1.652530776	3.143846493	6.415473868	16.35112821	5.26E-05	4.35E-04
XLOC_002455	11651048	11651278	1	ENSSSCT00000011837	ENSSSCG00000010820	ORF	2.304774518	4.940902263	1.768868422	26.01142382	3.39E-07	5.19E-06
XLOC_002457	11741455	11742432	1	ENSSSCT00000011840	ENSSSCG00000010822	BPNT1	1.003811427	2.005290746	7.821103031	15.54243186	8.07E-05	6.30E-04
XLOC_002463	12259545	12259668	1	ENSSSCT00000011844	ENSSSCG00000010826	MOSC2	1.043512272	2.061239682	5.329985892	9.858427639	1.69E-03	7.77E-03
XLOC_002467	12977461	12978637	1	ENSSSCT00000011849	ENSSSCG00000010831	DUSP10	-1.106330569	2.15297351	3.842108497	14.3218725	1.54E-04	1.08E-03
XLOC_002472	13763841	13763978	1	ENSSSCT00000011856	ENSSSCG00000010837	FAM177B	1.291014478	2.447000639	-0.04530069	7.830302192	5.14E-03	1.90E-02
XLOC_002479	14169374	14170096	1	ENSSSCT00000011860	ENSSSCG00000010840	RGS7	0.920008828	1.892126872	3.492696628	13.86142867	1.97E-04	1.32E-03
XLOC_002487	16016584	16017065	1	ENSSSCT00000011875	ENSSSCG00000010853	EPHX1	3.597939344	12.10842525	8.807601187	25.37181391	4.73E-07	6.96E-06
XLOC_002489	16218456	16218613	1	ENSSSCT00000011872	ENSSSCG00000010850	ENAH	1.302183695	2.466018624	4.388447589	21.80184449	3.02E-06	3.56E-05
XLOC_002491	16598158	16598734	1	ENSSSCT00000028077	ENSSSCG00000023660	PARP1	-2.062235619	4.176329727	6.40666465	92.44320883	6.93E-22	5.10E-20
XLOC_002492	16758185	16761572	1	ENSSSCT00000028613	ENSSSCG00000022888	ITPKB	-1.070169617	2.099680211	5.597204464	20.33740828	6.49E-06	7.05E-05
XLOC_002498	18268773	18268802	1	ENSSSCT00000028157	ENSSSCG00000028096	ENSSSCG00000028096	-1.553595901	2.93547893	1.962450532	39.1629495	3.90E-10	9.39E-09
XLOC_002501	18607442	18607477	1	ENSSSCT00000011893	ENSSSCG00000010871	SDCCAG8	-1.378644678	2.6002398	1.370615131	25.44334132	4.56E-07	6.75E-06
XLOC_002508	21886309	21888884	1	ENSSSCT00000011909	ENSSSCG00000010885	TLR5	0.669462822	1.590480652	3.095580934	6.496062694	1.08E-02	3.44E-02
XLOC_002509	21915004	21916391	1	ENSSSCT00000011910	ENSSSCG00000010886	SUSD4	-1.762408116	3.392639447	1.148704589	30.37996626	3.55E-08	6.55E-07
XLOC_002514	24461166	24462213	1	ENSSSCT00000011919	ENSSSCG00000010894	TP53BP2	0.83504838	1.783916861	5.609043475	11.17363435	8.30E-04	4.38E-03
XLOC_002515	24612857	24613109	1	ENSSSCT00000011921	ENSSSCG00000010896	ASPM	-1.358779495	2.564681184	5.182435171	29.94344077	4.45E-08	7.99E-07
XLOC_002518	26249079	26249093	1	ENSSSCT00000011934	ENSSSCG00000010907	CD45	-2.206888714	4.616785529	5.445447058	90.47541294	1.87E-21	1.34E-19
XLOC_002522	27513283	27515895	1	ENSSSCT00000011941	ENSSSCG00000010911	ZNF281	-0.834626479	1.783395249	4.016789217	12.84828041	3.38E-04	2.06E-03
XLOC_002523	27602118	27602335	1	ENSSSCT00000011942	ENSSSCG00000010912	KIF22	-1.842785102	3.58701829	3.347161252	61.12893902	5.35E-15	2.22E-13
XLOC_002525	27675580	27676105	1	ENSSSCT00000031167	ENSSSCG00000024444	DDX59	-0.690913991	1.614305906	4.72350677	9.494807022	2.06E-03	9.11E-03
XLOC_002529	28017151	28018987	1	ENSSSCT00000030452	ENSSSCG00000027928	TMEM9	-1.826561195	3.546906241	3.082420933	42.42364577	7.35E-11	1.91E-09
XLOC_002537	28557926	28558651	1	ENSSSCT00000011943	ENSSSCG00000010913	ENSSSCG00000010913	1.420717659	2.677186526	-0.471695875	10.20189255	1.40E-03	6.74E-03
XLOC_002541	28721405	28721552	1	ENSSSCT00000026320	ENSSSCG00000023403	ENSSSCG00000023403	-2.470584295	5.542682219	-0.058823798	64.1491383	1.15E-15	5.14E-14
XLOC_002542	28745536	28745629	1	ENSSSCT00000027971	ENSSSCG00000027760	PTPN7	-1.069909868	2.099302209	1.933922906	16.90314558	3.93E-05	3.38E-04
XLOC_002543	28850285	28850659	1	ENSSSCT00000011955	ENSSSCG00000010924	UBE2T	-2.362446011	5.142414888	4.784767584	89.58671077	2.93E-21	2.06E-19
XLOC_002551	29547695	29551895	1	ENSSSCT00000030381	ENSSSCG00000027557	CDC14B	1.111619039	2.160880123	5.685322098	17.41244827	3.01E-05	2.69E-04
XLOC_002552	29749077	29750709	1	ENSSSCT00000030779	ENSSSCG00000026002	ENSSSCG00000026002	0.997791116	1.996940179	1.193001001	6.844757833	8.89E-03	2.95E-02
XLOC_002553	29786489	29786654	1	ENSSSCT00000011965	ENSSSCG00000010933	ZNF367	-1.51039494	2.84888017	0.335833163	21.32349955	3.88E-06	4.46E-05
XLOC_002562	31867740	31867879	1	ENSSSCT00000026142	ENSSSCG00000026279	DAPK1	1.020155572	2.02813765	1.964119085	7.648607318	5.68E-03	2.06E-02
XLOC_002563	31907424	31907799	1	ENSSSCT00000011983	ENSSSCG00000010948	CTSL1	2.387334158	5.23189707	5.814319241	16.11712399	5.95E-05	4.84E-04
XLOC_002570	34985618	34987489	1	ENSSSCT00000011998	ENSSSCG00000025378	RMI1	-0.657902693	1.577787259	2.924954662	6.319795905	1.19E-02	3.74E-02
XLOC_002573	35157521	35159392	1	ENSSSCT00000029811	ENSSSCG00000023095	ENSSSCG00000023095	-0.642188625	1.560695	3.16191922	6.043453452	1.40E-02	4.25E-02
XLOC_002574	35416363	35417573	1	ENSSSCT00000025680	ENSSSCG00000022077	C9orf103	0.79116258	1.73046838	4.724295266	8.947420029	2.78E-03	1.16E-02
XLOC_002576	36278905	36279298	1	ENSSSCT00000012005	ENSSSCG00000010968	IL11RA	0.714856934	1.641320447	4.509649409	7.723193755	5.45E-03	1.99E-02
XLOC_002587	37388286	37389327	1	ENSSSCT00000012034	ENSSSCG00000010993	ENSSSCG00000010993	-1.071470369	2.101574163	4.570219805	25.32811064	4.84E-07	7.09E-06
XLOC_002590	37503380	37503506	1	ENSSSCT00000012039	ENSSSCG00000010997	SPINK4	1.26678784	2.406252167	6.890068346	12.15252176	4.90E-04	2.81E-03
XLOC_002593	38194852	38195861	1	ENSSSCT00000023699	ENSSSCG00000023807	ACO1	0.885699813	1.847660655	7.715941384	14.22513378	1.62E-04	1.13E-03
XLOC_002608	46823772	46826331	1	ENSSSCT00000026811	ENSSSCG00000020757	ENSSSCG00000020757	-0.84060811	1.790804825	4.87519121	10.77980815	1.03E-03	5.22E-03
XLOC_002620	50075975	50076844	1	ENSSSCT00000026176	ENSSSCG00000022953	PTER	1.568322067	2.965595986	3.715278405	19.25896048	1.14E-05	1.16E-04
XLOC_002630	51661506	51662029	1	ENSSSCT00000012096	ENSSSCG00000011052	ENSSSCG00000011052	0.917958362	1.889439549	2.937292311	7.790818592	5.25E-03	1.93E-02
XLOC_002633	52805643	52805797	1	ENSSSCT00000012101	ENSSSCG00000011057	PRPF18	-0.767800723	1.702672212	2.574651908	6.855700571	8.84E-03	2.93E-02
XLOC_002635	54199178	54199187	1	ENSSSCT00000012108	ENSSSCG00000011064	ENSSSCG00000011064	1.109364872	2.15750645	5.3164654	14.29418919	1.56E-04	1.09E-03
XLOC_002641	55702104	55704335	1	ENSSSCT00000012115	ENSSSCG00000011071	THNSL1	0.797914473	1.738586049	2.733881026	7.215970441	7.23E-03	2.50E-02
XLOC_002642	56159320	56159814	1	ENSSSCT00000012119	ENSSSCG00000011075	KIAA1217	0.72184185	1.64928629	5.57993301	8.13541515	4.34E-03	1.66E-02
XLOC_002651	58240662	58243004	1	ENSSSCT00000012128	ENSSSCG00000011081	BMI1	-0.621015099	1.537956927	5.017734814	5.991093496	1.44E-02	4.35E-02
XLOC_002655	60305028	60305098	1	ENSSSCT00000024374	ENSSSCG00000029563	ENSSSCG00000029563	1.171188178	2.251970889	0.85942335	7.527926564	6.07E-03	2.17E-02
XLOC_002658	61654577	61654866	1	ENSSSCT00000012149	ENSSSCG00000011102	NRP1	1.042010319	2.059094895	3.878815482	12.19612794	4.79E-04	2.75E-03
XLOC_002662	64910411	64913391	1	ENSSSCT00000026201	ENSSSCG00000027955	CAMK1D	-1.881918839	3.685649396	2.113882593	52.71787542	3.85E-13	1.26E-11
XLOC_002666	65735078	65738307	1	ENSSSCT00000029994	ENSSSCG00000022247	C10orf47	0.985538084	1.980051677	4.738098068	14.80081736	1.19E-04	8.71E-04
XLOC_002667	66363852	66363979	1	ENSSSCT00000012171	ENSSSCG00000011121	CELF2	-1.708843303	3.268986237	2.52966121	52.34550358	4.65E-13	1.50E-11
XLOC_002673	70943162	70943702	1	ENSSSCT00000012186	ENSSSCG00000011134	RBM17	-0.530896997	1.444827239	5.748516871	6.359695823	1.17E-02	3.67E-02
XLOC_002674	71094382	71095213	1	ENSSSCT00000032534	ENSSSCG00000021815	IL15RA	0.713552472	1.639837062	4.638749498	8.641198687	3.29E-03	1.33E-02
XLOC_002680	71596160	71597104	1	ENSSSCT00000012196	ENSSSCG00000011144	TUBAL3	1.548732665	2.92560027	3.121725483	11.43035264	7.23E-04	3.90E-03
XLOC_002682	71933255	71933676	1	ENSSSCT00000012204	ENSSSCG00000026214	AKR1E2	0.899721687	1.865706032	6.892404176	12.9033601	3.28E-04	2.01E-03
XLOC_002683	72108981	72109402	1	ENSSSCT00000012214	ENSSSCG00000029699	AKR1E2	0.899321613	1.865188723	6.892940033	12.89360742	3.30E-04	2.02E-03
XLOC_002684	73581212	73581364	1	CUFF.57.2	NA	PFKP	0.910094676	1.879168814	7.776401594	11.42376713	7.25E-04	3.91E-03
XLOC_002687	75380312	75380464	1	ENSSSCT00000030118	ENSSSCG00000029922	ENSSSCG00000029922	-0.589161568	1.504372217	3.872059779	6.778089722	9.23E-03	3.04E-02
XLOC_002689	75547614	75547766	1	ENSSSCT00000023947	ENSSSCG00000028602	ENSSSCG00000028602	-0.60714625	1.523243147	5.23101056	7.816848598	5.18E-03	1.91E-02
XLOC_002692	76231748	76232666	1	ENSSSCT00000012228	ENSSSCG00000011166	ZMYND11	0.811518127	1.755057292	5.874190213	11.58460803	6.65E-04	3.64E-03
XLOC_002693	76568591	76571057	1	ENSSSCT00000012231	ENSSSCG00000011169	C9ORF21	0.902301306	1.869045002	4.101333816	13.56668634	2.30E-04	1.51E-03
XLOC_002718	4705300	4705400	1	ENSSSCT00000010197	ENSSSCG00000009309	ENSSSCG00000009309	-0.568805095	1.483294531	3.459673938	6.216343945	1.27E-02	3.92E-02
XLOC_002720	4961177	4961762	1	ENSSSCT00000010200	ENSSSCG00000009312	PDX-1	7.518846821	183.3996176	5.206296513	22.60821339	1.99E-06	2.47E-05
XLOC_002724	5173861	5174366	1	ENSSSCT00000010210	ENSSSCG00000009319	PAN3	-0.788961332	1.727830063	6.87253801	13.03637471	3.05E-04	1.90E-03
XLOC_002725	5678755	5679109	1	ENSSSCT00000010214	ENSSSCG00000009322	SLC46A3	0.718712341	1.645712519	6.857841486	9.779735953	1.76E-03	8.04E-03
XLOC_002728	6317524	6317649	1	ENSSSCT00000010217	ENSSSCG00000009324	SLC7A1	-0.949252213	1.930871577	2.725157453	14.73466855	1.24E-04	8.96E-04
XLOC_002729	7125533	7125869	1	ENSSSCT00000010221	ENSSSCG00000009327	HMGB1	-1.479651891	2.788814336	9.750948728	37.38430014	9.70E-10	2.25E-08
XLOC_002730	7207278	7207467	1	ENSSSCT00000027994	ENSSSCG00000028065	ENSSSCG00000028065	-0.630280248	1.547865642	4.378494911	7.672585213	5.61E-03	2.03E-02
XLOC_002732	7396534	7397236	1	ENSSSCT00000010225	ENSSSCG00000009331	C13ORF33	-1.16197021	2.237627996	1.78832313	17.65280303	2.65E-05	2.42E-04
XLOC_002738	7775851	7775922	1	ENSSSCT00000010230	ENSSSCG00000009335	B3GALTL	-0.643657219	1.562284522	2.883797999	7.300946795	6.89E-03	2.41E-02
XLOC_002744	9020844	9021086	1	ENSSSCT00000010242	ENSSSCG00000009345	PDS5B	-0.973461894	1.963546677	5.546588139	16.71234882	4.35E-05	3.69E-04
XLOC_002746	10050846	10051027	1	ENSSSCT00000010246	ENSSSCG00000009349	RFC3	-1.754522037	3.37414515	4.505342376	56.51873614	5.57E-14	2.05E-12
XLOC_002758	12636923	12637650	1	ENSSSCT00000010253	ENSSSCG00000009356	RFXAP	-0.819287984	1.764534923	3.946512401	13.75131518	2.09E-04	1.39E-03
XLOC_002763	15797583	15797845	1	ENSSSCT00000010270	ENSSSCG00000009373	SLC25A15	0.972586477	1.962355573	6.750301482	14.08356838	1.75E-04	1.20E-03
XLOC_002766	16075401	16075594	1	ENSSSCT00000010275	ENSSSCG00000009378	CKAP2	-1.072763616	2.10345888	5.391616057	17.86423206	2.37E-05	2.20E-04
XLOC_002775	18297590	18297763	1	ENSSSCT00000010292	ENSSSCG00000009393	EBPL	1.144357824	2.210477154	3.409911287	19.26902056	1.14E-05	1.15E-04
XLOC_002778	18971010	18971329	1	ENSSSCT00000026092	ENSSSCG00000022159	FNDC3A	1.055344408	2.07821427	4.658039896	11.20496534	8.16E-04	4.32E-03
XLOC_002779	19465520	19465605	1	ENSSSCT00000010298	ENSSSCG00000009399	CYSLTR2	0.916256161	1.88721156	2.417212524	9.165737611	2.47E-03	1.06E-02
XLOC_002782	19681033	19681560	1	ENSSSCT00000010301	ENSSSCG00000009402	LPAR6	0.964630826	1.951564068	4.549320343	13.99393315	1.83E-04	1.25E-03
XLOC_002787	21427647	21427868	1	ENSSSCT00000010311	ENSSSCG00000009410	KIAA0226L	-0.788953236	1.727820368	3.412306044	12.04099631	5.20E-04	2.96E-03
XLOC_002788	21569933	21570243	1	ENSSSCT00000010313	ENSSSCG00000009412	LCP1	-1.881034056	3.683389737	8.20004099	74.15274382	7.23E-18	3.86E-16
XLOC_002790	21758294	21758637	1	ENSSSCT00000010315	ENSSSCG00000009414	ZC3H13	-0.99177608	1.988631659	5.996705955	21.37950893	3.77E-06	4.34E-05
XLOC_002794	22822397	22825299	1	ENSSSCT00000010324	ENSSSCG00000009422	ENSSSCG00000009422	1.01717634	2.023953775	6.909330195	11.79254137	5.95E-04	3.31E-03
XLOC_002798	25821487	25821801	1	ENSSSCT00000026550	ENSSSCG00000029837	ENSSSCG00000029837	1.031475072	2.04411317	2.781887683	10.392	1.27E-03	6.21E-03
XLOC_002799	26002053	26002210	1	ENSSSCT00000024592	ENSSSCG00000024244	ENSSSCG00000024244	0.929258089	1.904296453	2.648321874	11.18838703	8.23E-04	4.35E-03
XLOC_002802	26394101	26394220	1	ENSSSCT00000010348	ENSSSCG00000009441	SUGT1	-0.613327379	1.52978338	5.346757438	7.496515048	6.18E-03	2.20E-02
XLOC_002805	27026367	27026755	1	ENSSSCT00000010352	ENSSSCG00000009444	OLFM4	1.708344644	3.267856527	11.38653703	33.19195278	8.35E-09	1.70E-07
XLOC_002807	32000815	32003388	1	ENSSSCT00000010354	ENSSSCG00000009446	PCDH17	0.714649872	1.641084894	3.36399285	5.779509141	1.62E-02	4.77E-02
XLOC_002810	34600373	34600503	1	ENSSSCT00000010357	ENSSSCG00000009448	DIAPH3	-1.301844586	2.465439047	1.352656818	18.8584174	1.41E-05	1.39E-04
XLOC_002820	49506812	49507201	1	ENSSSCT00000022899	ENSSSCG00000021485	ENSSSCG00000021485	-0.714247257	1.640626978	1.485009313	6.933032399	8.46E-03	2.83E-02
XLOC_002821	49565676	49565773	1	ENSSSCT00000029882	ENSSSCG00000025120	BORA	-0.607283775	1.523388358	4.434280787	6.579713166	1.03E-02	3.32E-02
XLOC_002824	49869696	49870148	1	ENSSSCT00000010372	ENSSSCG00000028760	ENSSSCG00000028760	1.039387711	2.055355163	4.673835333	13.37709725	2.55E-04	1.63E-03
XLOC_002830	53743973	53744238	1	ENSSSCT00000010384	ENSSSCG00000009471	CLN5	-0.704622705	1.629718404	3.889398295	8.05559131	4.54E-03	1.72E-02
XLOC_002833	54497917	54498390	1	ENSSSCT00000010388	ENSSSCG00000009475	ENSSSCG00000009475	-1.384352301	2.610547303	1.703421438	27.17515928	1.86E-07	2.96E-06
XLOC_002854	70591415	70591500	1	ENSSSCT00000010415	ENSSSCG00000009498	ENSSSCG00000009498	0.987861256	1.983242724	4.380167848	9.058531672	2.61E-03	1.11E-02
XLOC_002855	70792529	70792647	1	ENSSSCT00000010411	ENSSSCG00000009496	ENSSSCG00000009496	1.392464402	2.625267443	2.447821565	13.8433179	1.99E-04	1.33E-03
XLOC_002856	71066907	71067058	1	ENSSSCT00000027268	ENSSSCG00000026286	ENSSSCG00000026286	1.427234379	2.689306855	1.224072815	11.75925817	6.05E-04	3.35E-03
XLOC_002857	71084180	71084471	1	ENSSSCT00000022652	ENSSSCG00000022549	ENSSSCG00000022549	1.352538583	2.553610666	2.385139001	13.84739335	1.98E-04	1.33E-03
XLOC_002859	71298810	71298842	1	ENSSSCT00000010414	ENSSSCG00000009497	ENSSSCG00000009497	0.795646589	1.735855178	7.014585385	7.809131779	5.20E-03	1.91E-02
XLOC_002861	71737765	71737861	1	ENSSSCT00000026561	ENSSSCG00000023598	ENSSSCG00000023598	1.479617895	2.788748621	3.578942395	18.48623229	1.71E-05	1.65E-04
XLOC_002863	72092330	72092510	1	ENSSSCT00000026790	ENSSSCG00000026082	DNAJC3	1.001287081	2.001785069	5.917147264	13.74169161	2.10E-04	1.39E-03
XLOC_002868	73512513	73512686	1	ENSSSCT00000010422	ENSSSCG00000009505	MBNL2	1.03370718	2.047278228	2.560535391	10.86886373	9.78E-04	5.02E-03
XLOC_002870	74138129	74138259	1	ENSSSCT00000010426	ENSSSCG00000009509	IPO5	-0.79244936	1.732012521	7.196739514	12.67760511	3.70E-04	2.23E-03
XLOC_002872	74553905	74554021	1	ENSSSCT00000026699	ENSSSCG00000026863	FARP1	0.737068286	1.666785305	5.436533604	9.799149138	1.75E-03	7.97E-03
XLOC_002877	75703402	75703604	1	ENSSSCT00000028439	ENSSSCG00000029996	TM9SF2	0.887121529	1.849482346	5.674962364	12.19100502	4.80E-04	2.76E-03
XLOC_002879	75995343	75995393	1	ENSSSCT00000010437	ENSSSCG00000009519	CLYBL	0.768222765	1.70317038	2.610093102	8.273071724	4.02E-03	1.56E-02
XLOC_002882	76339127	76339294	1	ENSSSCT00000010440	ENSSSCG00000009522	ENSSSCG00000009522	0.725452474	1.653419119	1.310940909	5.672878992	1.72E-02	5.00E-02
XLOC_002889	83014605	83014796	1	ENSSSCT00000010460	ENSSSCG00000009542	TNFSF13B	1.82871154	3.552196869	4.594727517	7.522577751	6.09E-03	2.17E-02
XLOC_002897	86108910	86108944	1	ENSSSCT00000010473	ENSSSCG00000009554	GRTP1	0.713610028	1.639902484	5.582710979	6.141939464	1.32E-02	4.05E-02
XLOC_002899	86245391	86245539	1	ENSSSCT00000027599	ENSSSCG00000023218	ENSSSCG00000023218	1.219513161	2.328681224	3.453655734	20.04162512	7.58E-06	8.07E-05
XLOC_002900	86377301	86377514	1	CUFF.66.3	NA	ENSSSCG00000024103	0.895165169	1.859822798	4.552170917	10.81770726	1.01E-03	5.14E-03
XLOC_002902	86495533	86495614	1	ENSSSCT00000010480	ENSSSCG00000009560	ENSSSCG00000009560	-0.596469296	1.512011692	5.350362128	7.620793266	5.77E-03	2.08E-02
XLOC_002904	86550146	86550326	1	ENSSSCT00000010485	ENSSSCG00000009564	FAM70B	-5.659432694	50.54276531	3.660746677	391.2679304	4.38E-87	1.09E-83
XLOC_002905	86717325	86717379	1	ENSSSCT00000010488	ENSSSCG00000009567	RASA3	-0.542878397	1.456876311	4.984666347	6.29319313	1.21E-02	3.79E-02
XLOC_002908	86858326	86858718	1	ENSSSCT00000010491	ENSSSCG00000009570	MPHOSPH8	-0.540685759	1.454663802	6.748287182	6.724535834	9.51E-03	3.12E-02
XLOC_002909	87137861	87138078	1	ENSSSCT00000010495	ENSSSCG00000009574	PARP4	0.990582416	1.986986975	3.077895414	15.54228282	8.07E-05	6.30E-04
XLOC_002913	5725	6307	1	ENSSSCT00000010149	ENSSSCG00000009268	CRYL1	0.979329775	1.971549285	6.924506424	11.5904617	6.63E-04	3.63E-03
XLOC_002917	440693	440818	1	ENSSSCT00000024746	ENSSSCG00000028249	SKA3	-0.859688132	1.814645995	2.825099006	13.55949472	2.31E-04	1.51E-03
XLOC_002921	1538495	1543290	1	ENSSSCT00000024826	ENSSSCG00000021976	SACS	-0.961900534	1.947874237	2.549669587	12.51121274	4.05E-04	2.39E-03
XLOC_002923	1653679	1655595	1	ENSSSCT00000010163	ENSSSCG00000009280	SACS	-1.610726937	3.05405689	1.999827002	44.99718905	1.97E-11	5.46E-10
XLOC_002926	2125997	2126080	1	ENSSSCT00000022711	ENSSSCG00000025544	ENSSSCG00000025544	0.829568033	1.777153173	2.848713233	10.20697509	1.40E-03	6.73E-03
XLOC_002931	3039199	3041333	1	ENSSSCT00000028975	ENSSSCG00000030113	SHISA2	-1.476398964	2.78253332	1.320604889	27.36967004	1.68E-07	2.70E-06
XLOC_002938	4498754	4498889	1	ENSSSCT00000010196	ENSSSCG00000009308	LNX2	0.848371037	1.80046685	4.955391731	9.471650276	2.09E-03	9.21E-03
XLOC_002940	5083286	5083729	1	ENSSSCT00000010205	ENSSSCG00000009315	ENSSSCG00000009315	7.150641934	142.0881011	1.234600905	13.50333354	2.38E-04	1.55E-03
XLOC_002941	5316370	5316435	1	ENSSSCT00000010212	ENSSSCG00000009320	FLT-1	1.366780611	2.578944295	3.553252092	19.43419622	1.04E-05	1.07E-04
XLOC_002945	6181362	6183730	1	ENSSSCT00000022568	ENSSSCG00000029456	SLC7A1	-1.331178498	2.516081228	4.105279385	32.77095773	1.04E-08	2.08E-07
XLOC_002946	6284506	6284558	1	ENSSSCT00000027393	ENSSSCG00000022344	UBL3	-0.66231998	1.58262558	2.830527898	7.879053201	5.00E-03	1.86E-02
XLOC_002947	6456359	6456411	1	ENSSSCT00000026872	ENSSSCG00000023265	UBL3	-0.66231998	1.58262558	2.830527898	7.879053201	5.00E-03	1.86E-02
XLOC_002952	8441468	8441701	1	ENSSSCT00000010234	ENSSSCG00000009338	ENSSSCG00000009338	0.996034379	1.99451003	2.304718488	11.38955042	7.39E-04	3.97E-03
XLOC_002955	9429665	9432059	1	ENSSSCT00000010245	ENSSSCG00000009348	STARD13	0.67890416	1.600923266	4.922607476	9.323415019	2.26E-03	9.85E-03
XLOC_002966	12778571	12778674	1	ENSSSCT00000010255	ENSSSCG00000009358	EXOSC8	-0.872102176	1.830327962	2.577419753	9.138787395	2.50E-03	1.07E-02
XLOC_002968	13198182	13200850	1	ENSSSCT00000010258	ENSSSCG00000009361	POSTN	0.880969784	1.841612823	8.18923211	7.257727256	7.06E-03	2.45E-02
XLOC_002973	15544860	15548418	1	ENSSSCT00000010267	ENSSSCG00000009370	FOXO1A	-1.638421395	3.113249918	6.169815764	54.56114275	1.51E-13	5.15E-12
XLOC_002982	18570454	18570571	1	ENSSSCT00000010294	ENSSSCG00000009395	SETDB2	-0.700891316	1.625508743	3.17541123	7.063622415	7.87E-03	2.67E-02
XLOC_002985	19056603	19057026	1	ENSSSCT00000028831	ENSSSCG00000029933	ENSSSCG00000029933	1.136263199	2.198109412	1.811403308	9.097642031	2.56E-03	1.09E-02
XLOC_002989	20025119	20026215	1	ENSSSCT00000023371	ENSSSCG00000027551	NUDT15	-0.724629709	1.652476447	4.895949164	10.3220123	1.31E-03	6.39E-03
XLOC_002995	22237795	22237927	1	ENSSSCT00000027352	ENSSSCG00000023738	ENSSSCG00000023738	0.714384336	1.640782871	2.649021846	6.482906859	1.09E-02	3.46E-02
XLOC_003003	25117905	25118842	1	ENSSSCT00000010336	ENSSSCG00000009429	TNFSF11	-3.704005104	13.03216712	0.93437784	159.06375	1.81E-36	2.94E-34
XLOC_003004	25404591	25408463	1	ENSSSCT00000010337	ENSSSCG00000009430	AKAP11	-0.626345594	1.543649909	6.065951419	6.722617009	9.52E-03	3.12E-02
XLOC_003006	26045888	26045984	1	ENSSSCT00000023920	ENSSSCG00000024683	ENSSSCG00000024683	0.939108717	1.917343357	0.865784875	6.563194355	1.04E-02	3.34E-02
XLOC_003007	26091563	26091726	1	ENSSSCT00000031457	ENSSSCG00000024707	ENSSSCG00000024707	0.918361769	1.88996795	1.65875562	9.976409886	1.59E-03	7.40E-03
XLOC_003008	26204988	26205038	1	ENSSSCT00000010341	ENSSSCG00000009434	RGC32	-2.148285747	4.433007327	2.377773418	74.43212209	6.28E-18	3.38E-16
XLOC_003009	26247798	26248013	1	ENSSSCT00000010342	ENSSSCG00000009435	NAA16	-0.662768713	1.583117912	3.847903639	7.645404411	5.69E-03	2.06E-02
XLOC_003011	26572065	26574107	1	ENSSSCT00000010344	ENSSSCG00000009437	KBTBD7	-1.406235512	2.65044667	2.917645707	36.93158152	1.22E-09	2.81E-08
XLOC_003025	48208149	48208292	1	ENSSSCT00000025923	ENSSSCG00000023251	ENSSSCG00000023251	0.889746709	1.852850794	1.92634277	8.421274909	3.71E-03	1.46E-02
XLOC_003026	48302561	48302743	1	ENSSSCT00000010367	ENSSSCG00000009457	DACH1	1.081355822	2.116023753	2.07033943	14.0404338	1.79E-04	1.22E-03
XLOC_003029	49487404	49487579	1	ENSSSCT00000026633	ENSSSCG00000024722	ENSSSCG00000024722	-1.281342572	2.43065068	2.146934982	21.76892105	3.08E-06	3.62E-05
XLOC_003031	49590875	49594956	1	ENSSSCT00000010370	ENSSSCG00000009460	DIS3	-0.766372154	1.700987046	5.102605739	11.79393036	5.94E-04	3.31E-03
XLOC_003032	49690331	49690471	1	ENSSSCT00000025113	ENSSSCG00000022078	ENSSSCG00000022078	-1.133251298	2.193525226	1.012236619	13.58694799	2.28E-04	1.50E-03
XLOC_003033	50017839	50018017	1	ENSSSCT00000010373	ENSSSCG00000009462	KLF5	1.00882813	2.012275908	5.923146692	12.72524514	3.61E-04	2.18E-03
XLOC_003034	52159564	52162213	1	ENSSSCT00000010376	ENSSSCG00000009465	ENSSSCG00000009465	-0.732548278	1.661571388	3.672406818	9.291351117	2.30E-03	9.99E-03
XLOC_003035	52730973	52733938	1	ENSSSCT00000023080	ENSSSCG00000025127	LMO7	0.746024418	1.677164756	4.224450448	7.085934351	7.77E-03	2.65E-02
XLOC_003036	53668524	53669504	1	ENSSSCT00000010381	ENSSSCG00000009468	KCTD12	0.807817611	1.750561335	1.629263578	6.434926636	1.12E-02	3.54E-02
XLOC_003042	54691900	54692438	1	ENSSSCT00000010390	ENSSSCG00000009477	EDNRB	0.957955147	1.942554597	2.060559616	8.099446816	4.43E-03	1.69E-02
XLOC_003048	56943821	56944768	1	ENSSSCT00000010397	ENSSSCG00000009482	SPRY2	0.993974576	1.991664408	3.975400632	12.4577183	4.16E-04	2.45E-03
XLOC_003051	62018183	62020711	1	ENSSSCT00000010401	ENSSSCG00000009486	SLITRK6	1.151595937	2.221595156	3.95195875	11.57529473	6.68E-04	3.66E-03
XLOC_003053	69660260	69663290	1	ENSSSCT00000010405	ENSSSCG00000009490	DCT	-1.843360962	3.588450357	1.255254457	48.29925992	3.66E-12	1.08E-10
XLOC_003058	71572954	71573109	1	ENSSSCT00000010416	ENSSSCG00000009499	ENSSSCG00000009499	0.935257305	1.912231652	5.797747584	11.62533686	6.51E-04	3.57E-03
XLOC_003059	71618817	71618919	1	ENSSSCT00000028935	ENSSSCG00000028848	ENSSSCG00000028848	1.16786443	2.246788665	4.009226319	16.1281014	5.92E-05	4.83E-04
XLOC_003060	71820276	71820425	1	ENSSSCT00000010413	ENSSSCG00000027851	ENSSSCG00000027851	1.291913461	2.448525908	4.407330938	13.75298908	2.08E-04	1.39E-03
XLOC_003069	74889142	74890532	1	ENSSSCT00000010430	ENSSSCG00000009513	SLC15A1	1.02183048	2.0304936	9.215994999	10.51422767	1.18E-03	5.89E-03
XLOC_003072	75421544	75422697	1	ENSSSCT00000029705	ENSSSCG00000027914	GPR18	-1.555247579	2.938841553	2.704486579	36.23616432	1.75E-09	3.94E-08
XLOC_003073	75447575	75448728	1	ENSSSCT00000025944	ENSSSCG00000020890	GPR18	-1.555247579	2.938841553	2.704486579	36.23616432	1.75E-09	3.94E-08
XLOC_003074	75527990	75529878	1	ENSSSCT00000010435	ENSSSCG00000009517	GPR183	-1.042966536	2.060460113	3.242800563	17.87492502	2.36E-05	2.19E-04
XLOC_003077	76549455	76549907	1	ENSSSCT00000010441	ENSSSCG00000009523	A2LD1	1.576307327	2.982055953	4.437514609	16.87082451	4.00E-05	3.42E-04
XLOC_003078	76624584	76624732	1	ENSSSCT00000010442	ENSSSCG00000009524	TMTC4	1.094384483	2.135219643	4.707331382	17.26848777	3.25E-05	2.87E-04
XLOC_003086	78361372	78363771	1	ENSSSCT00000010448	ENSSSCG00000009530	CCDC168	-2.546849625	5.843568394	0.540252437	63.3174428	1.76E-15	7.70E-14
XLOC_003087	78369216	78369669	1	ENSSSCT00000010449	ENSSSCG00000009531	ENSSSCG00000009531	-0.955664838	1.939473197	2.062460563	13.54999914	2.32E-04	1.51E-03
XLOC_003093	81565082	81565470	1	ENSSSCT00000010453	ENSSSCG00000009535	EFNB2	0.914681494	1.885152838	3.381454821	10.8651137	9.80E-04	5.02E-03
XLOC_003101	84373663	84373744	1	ENSSSCT00000010462	ENSSSCG00000009544	COL4A1	0.772197522	1.70786924	8.852639711	6.244729809	1.25E-02	3.87E-02
XLOC_003110	86217112	86217773	1	ENSSSCT00000010478	ENSSSCG00000029503	F7	3.009143065	8.050860912	1.767489203	15.46825379	8.39E-05	6.49E-04
XLOC_003111	86230208	86231803	1	ENSSSCT00000025592	ENSSSCG00000021158	MCF2L	0.705258637	1.630436932	5.74932843	7.982132308	4.72E-03	1.78E-02
XLOC_003116	86976089	86977431	1	ENSSSCT00000010489	ENSSSCG00000009568	ZMYM5	0.619046934	1.535860233	5.524995344	7.180113697	7.37E-03	2.54E-02
XLOC_003117	87072253	87072272	1	ENSSSCT00000029020	ENSSSCG00000022957	ENSSSCG00000022957	0.85637221	1.810479962	6.754551687	10.68961762	1.08E-03	5.43E-03
XLOC_003119	87284460	87284807	1	ENSSSCT00000026789	ENSSSCG00000029393	CENPJ	-0.647262421	1.566193451	3.644929577	7.521172588	6.10E-03	2.17E-02
XLOC_003147	2375903	2376190	1	ENSSSCT00000026345	ENSSSCG00000022843	ENSSSCG00000022843	1.5889343	3.008270504	0.478670255	9.811247788	1.73E-03	7.92E-03
XLOC_003148	2454308	2454419	1	ENSSSCT00000018683	ENSSSCG00000017159	TBC1D16	1.129819399	2.188313445	2.039270821	10.41576688	1.25E-03	6.14E-03
XLOC_003149	2591047	2591378	1	ENSSSCT00000018684	ENSSSCG00000017160	CBX4	-0.814551273	1.758751036	5.803583662	9.46867441	2.09E-03	9.22E-03
XLOC_003163	4829969	4830530	1	ENSSSCT00000018706	ENSSSCG00000017181	CYGB	0.765166004	1.699565548	4.420043437	9.166522677	2.46E-03	1.06E-02
XLOC_003178	5588392	5588640	1	ENSSSCT00000018728	ENSSSCG00000017203	GALK1	0.854888082	1.808618445	5.991088179	7.848145538	5.09E-03	1.88E-02
XLOC_003179	5678724	5679699	1	ENSSSCT00000025315	ENSSSCG00000023978	RECQL5	-0.821096551	1.766748336	3.749732183	13.9857284	1.84E-04	1.25E-03
XLOC_003182	6079093	6079248	1	ENSSSCT00000018737	ENSSSCG00000017212	SUMO2	-1.025938461	2.036283538	7.388366079	21.2104978	4.12E-06	4.69E-05
XLOC_003186	6275966	6276189	1	ENSSSCT00000018744	ENSSSCG00000017219	C17ORF28	0.908625807	1.877256526	5.156355693	10.02957878	1.54E-03	7.25E-03
XLOC_003200	7746111	7746322	1	ENSSSCT00000018773	ENSSSCG00000017244	SDK2	0.988026998	1.983470579	3.010967499	11.01454096	9.04E-04	4.71E-03
XLOC_003201	7918389	7918519	1	ENSSSCT00000018774	ENSSSCG00000017245	CDC42EP4	0.790753323	1.729977558	5.967172163	8.822643199	2.98E-03	1.23E-02
XLOC_003203	8119513	8119658	1	ENSSSCT00000018779	ENSSSCG00000017250	SLC39A11	1.651919014	3.142513656	3.397622671	17.90371588	2.32E-05	2.16E-04
XLOC_003211	12110020	12110228	1	ENSSSCT00000018787	ENSSSCG00000017258	FAM20A	-1.395268821	2.6303756	1.582247036	27.23931722	1.80E-07	2.87E-06
XLOC_003212	12181684	12181816	1	ENSSSCT00000018789	ENSSSCG00000017260	WIPI1	0.715271445	1.641792094	4.324607925	7.1151519	7.64E-03	2.61E-02
XLOC_003213	12324000	12324360	1	ENSSSCT00000018791	ENSSSCG00000017262	ENSSSCG00000017262	1.311633694	2.482224657	1.5109729	6.335431061	1.18E-02	3.72E-02
XLOC_003220	14104697	14105098	1	ENSSSCT00000018804	ENSSSCG00000017274	PITPNC1	-2.230616698	4.693345597	2.859526728	73.81478792	8.58E-18	4.54E-16
XLOC_003223	14801043	14802730	1	ENSSSCT00000018810	ENSSSCG00000017278	TEX2	1.104299686	2.1499449	6.073304233	15.47920426	8.34E-05	6.46E-04
XLOC_003224	14918934	14918987	1	ENSSSCT00000018811	ENSSSCG00000017279	ERN1	0.848968223	1.801212285	5.644080511	9.999036072	1.57E-03	7.34E-03
XLOC_003225	14963914	14964213	1	ENSSSCT00000018812	ENSSSCG00000017280	ICAM2	-0.648123238	1.567128236	3.517517573	8.06988964	4.50E-03	1.71E-02
XLOC_003226	15008606	15008878	1	ENSSSCT00000018814	ENSSSCG00000017282	SCN4A	-4.219642742	18.63112314	1.18501951	147.3720214	6.51E-34	8.75E-32
XLOC_003227	15044352	15044525	1	ENSSSCT00000018815	ENSSSCG00000017283	CD79B	-5.710386061	52.3597412	6.751862438	232.0612756	2.12E-52	5.65E-50
XLOC_003229	15083307	15083598	1	ENSSSCT00000018818	ENSSSCG00000017286	SMARCD2	-0.60104169	1.516811376	5.925705912	8.121286327	4.37E-03	1.67E-02
XLOC_003231	15155060	15155381	1	ENSSSCT00000030857	ENSSSCG00000028698	CCDC47	0.561754083	1.476062779	6.024542136	6.250330689	1.24E-02	3.86E-02
XLOC_003232	15201986	15202037	1	ENSSSCT00000018822	ENSSSCG00000017290	STRADA	-1.187379831	2.277387567	2.626164192	28.21841388	1.08E-07	1.83E-06
XLOC_003233	15212869	15212966	1	ENSSSCT00000018823	ENSSSCG00000017291	LIMD2	-2.577637991	5.969615415	6.537376971	145.9534605	1.33E-33	1.77E-31
XLOC_003234	15423261	15423459	1	ENSSSCT00000018831	ENSSSCG00000017297	CYB561	0.834643448	1.783416225	4.666906905	9.315858403	2.27E-03	9.88E-03
XLOC_003237	16181509	16181660	1	ENSSSCT00000018839	ENSSSCG00000017303	ENSSSCG00000017303	-0.802090622	1.743626	4.16124496	12.92062494	3.25E-04	2.00E-03
XLOC_003238	16844509	16844521	1	ENSSSCT00000018844	ENSSSCG00000017308	CDC27	-0.904113683	1.871394454	6.331288851	15.02592533	1.06E-04	7.88E-04
XLOC_003249	18391607	18391721	1	ENSSSCT00000018866	ENSSSCG00000017330	MAP3K14	-0.608933514	1.525131367	4.70425007	7.908101486	4.92E-03	1.84E-02
XLOC_003253	18585034	18585256	1	ENSSSCT00000018876	ENSSSCG00000017340	DCAKD	0.842729885	1.793440503	4.580353645	11.25096897	7.96E-04	4.23E-03
XLOC_003255	18681057	18681400	1	ENSSSCT00000018878	ENSSSCG00000017342	KIF18B	-1.663615663	3.168095145	4.710187304	44.87663281	2.10E-11	5.79E-10
XLOC_003256	18700968	18701456	1	ENSSSCT00000018879	ENSSSCG00000017343	GFAP	1.099738832	2.143158918	1.571433686	7.774315368	5.30E-03	1.94E-02
XLOC_003262	18972142	18972363	1	ENSSSCT00000032204	ENSSSCG00000027878	DBF4B	-2.400955193	5.281527328	0.000102134	55.86937456	7.74E-14	2.81E-12
XLOC_003263	18987720	18987858	1	ENSSSCT00000027590	ENSSSCG00000026355	ENSSSCG00000026355	-3.062643269	8.355019926	-0.349938455	82.67655369	9.66E-20	6.06E-18
XLOC_003266	19212206	19212562	1	ENSSSCT00000018893	ENSSSCG00000017355	GRN	0.773197565	1.709053507	8.15050611	10.01961732	1.55E-03	7.28E-03
XLOC_003267	19265064	19265432	1	ENSSSCT00000018898	ENSSSCG00000017359	RUNDC3A	-1.37730457	2.597825579	0.975688757	22.84731689	1.75E-06	2.22E-05
XLOC_003268	19291766	19292606	1	ENSSSCT00000018899	ENSSSCG00000017360	UBTF	-0.649222769	1.568323057	6.211464574	9.836740533	1.71E-03	7.85E-03
XLOC_003290	20256869	20257033	1	ENSSSCT00000018925	ENSSSCG00000017386	BECN1	-0.654436057	1.574000563	6.432929739	9.703571499	1.84E-03	8.30E-03
XLOC_003294	20380178	20380441	1	ENSSSCT00000018933	ENSSSCG00000017393	ENSSSCG00000017393	1.618105445	3.069716545	1.979724753	9.044623379	2.63E-03	1.11E-02
XLOC_003296	20457021	20457054	1	ENSSSCT00000018936	ENSSSCG00000017396	PSMC3IP	-1.587291897	3.004847756	2.106933237	40.1186111	2.39E-10	5.89E-09
XLOC_003321	22140214	22140275	1	ENSSSCT00000019014	ENSSSCG00000017466	CCR7	-2.638789189	6.228087396	2.400430807	103.0407534	3.28E-24	2.72E-22
XLOC_003324	22310214	22310370	1	ENSSSCT00000019023	ENSSSCG00000017473	TOP2A	-1.549375853	2.926904863	8.217596941	34.84452199	3.57E-09	7.65E-08
XLOC_003326	22410674	22410851	1	ENSSSCT00000019020	ENSSSCG00000017471	CDC6	-2.387461729	5.232359721	4.24103943	94.24631145	2.79E-22	2.10E-20
XLOC_003338	22924803	22924954	1	ENSSSCT00000019047	ENSSSCG00000017494	IKZF3	-1.265819736	2.404638021	2.749156626	18.92912508	1.36E-05	1.35E-04
XLOC_003340	23071450	23071511	1	ENSSSCT00000019051	ENSSSCG00000017498	PPP1R1B	0.813815787	1.757854652	8.198836467	10.76060167	1.04E-03	5.27E-03
XLOC_003347	23457943	23458032	1	ENSSSCT00000019061	ENSSSCG00000017508	STAC2	-1.633561491	3.102780179	1.65228846	35.65489929	2.36E-09	5.19E-08
XLOC_003351	23785575	23786165	1	ENSSSCT00000019068	ENSSSCG00000017514	KPNB1	-0.668133813	1.589016178	8.175394224	8.741738232	3.11E-03	1.27E-02
XLOC_003355	23993278	23993405	1	ENSSSCT00000019077	ENSSSCG00000017523	PNPO	0.688014833	1.611065146	4.803000394	7.953847138	4.80E-03	1.80E-02
XLOC_003361	24300468	24300614	1	ENSSSCT00000019079	ENSSSCG00000017525	NFE2L1	0.658438129	1.578372942	6.160925357	6.661653869	9.85E-03	3.20E-02
XLOC_003364	24578874	24578906	1	ENSSSCT00000018950	ENSSSCG00000017408	STAT5A	-0.595674276	1.511178704	1.840296293	5.753087166	1.65E-02	4.83E-02
XLOC_003365	24583955	24584095	1	ENSSSCT00000019085	ENSSSCG00000017531	ENSSSCG00000017531	-0.563574669	1.477926649	2.960776591	5.685953089	1.71E-02	4.97E-02
XLOC_003374	25066819	25066911	1	ENSSSCT00000019098	ENSSSCG00000017544	ATP5G1	0.563533068	1.477884033	8.162697252	5.801259595	1.60E-02	4.73E-02
XLOC_003378	25368698	25368826	1	ENSSSCT00000024337	ENSSSCG00000027677	ABI3	-2.228301893	4.68582116	5.936135279	97.99957495	4.18E-23	3.22E-21
XLOC_003380	25770382	25770438	1	ENSSSCT00000025332	ENSSSCG00000020796	ENSSSCG00000020796	-0.575674284	1.490373868	5.786228305	6.799923044	9.12E-03	3.01E-02
XLOC_003385	26250679	26250884	1	ENSSSCT00000019136	ENSSSCG00000017578	ITGA3	0.656664991	1.576434241	6.583214875	6.340510237	1.18E-02	3.71E-02
XLOC_003386	26313938	26314163	1	ENSSSCT00000030056	ENSSSCG00000027198	PDK2	0.636520647	1.554575459	4.030435572	5.912611005	1.50E-02	4.50E-02
XLOC_003390	26640169	26640239	1	ENSSSCT00000022259	ENSSSCG00000028962	ENSSSCG00000028962	-0.982083522	1.975316077	5.412989114	19.87365198	8.27E-06	8.73E-05
XLOC_003391	26716457	26716684	1	ENSSSCT00000019133	ENSSSCG00000017576	ENSSSCG00000017576	-0.806159994	1.748551143	2.796711995	10.05931404	1.52E-03	7.16E-03
XLOC_003398	26932627	26932861	1	ENSSSCT00000019118	ENSSSCG00000017563	MYCBPAP	-2.866059522	7.290711037	0.021327929	82.75317466	9.30E-20	5.86E-18
XLOC_003401	26991573	26991683	1	ENSSSCT00000019117	ENSSSCG00000017562	CACNA1G	0.858134078	1.812692332	1.187007408	5.980775772	1.45E-02	4.37E-02
XLOC_003402	27060902	27061073	1	ENSSSCT00000019116	ENSSSCG00000017561	ABCC3	1.328912109	2.512131715	6.219865797	11.76854042	6.02E-04	3.34E-03
XLOC_003403	27142942	27143176	1	ENSSSCT00000019110	ENSSSCG00000017555	LUC7L3	-0.596792489	1.512350452	7.340596999	7.177512695	7.38E-03	2.54E-02
XLOC_003408	27594683	27595489	1	ENSSSCT00000019154	ENSSSCG00000017593	UTP18	-0.710674434	1.636569005	4.529931513	9.249120747	2.36E-03	1.02E-02
XLOC_003410	28497771	28499345	1	ENSSSCT00000024448	ENSSSCG00000022818	ENSSSCG00000022818	1.794127803	3.468057462	4.511731171	14.52077342	1.39E-04	9.86E-04
XLOC_003413	31684057	31684473	1	CUFF.75.3	NA	TOM1L1	1.353626297	2.555536676	4.867986253	19.2872874	1.12E-05	1.14E-04
XLOC_003420	34081009	34081611	1	ENSSSCT00000019176	ENSSSCG00000017614	TRIM25	0.684041866	1.606634616	4.029045918	5.991271683	1.44E-02	4.35E-02
XLOC_003424	35280155	35280438	1	ENSSSCT00000019188	ENSSSCG00000017626	SRSF1	-0.804306021	1.746305565	8.415032253	12.12603087	4.97E-04	2.84E-03
XLOC_003426	35497810	35497934	1	ENSSSCT00000023145	ENSSSCG00000023955	ENSSSCG00000023955	-1.112590453	2.162335603	2.024554499	18.98423647	1.32E-05	1.31E-04
XLOC_003428	35750049	35750297	1	ENSSSCT00000019210	ENSSSCG00000017646	RAD51C	-1.084485503	2.120619088	1.918350847	18.00743327	2.20E-05	2.06E-04
XLOC_003440	36033636	36033828	1	ENSSSCT00000019205	ENSSSCG00000017643	3176841600	-0.621024923	1.5379674	4.468887689	7.634555917	5.73E-03	2.07E-02
XLOC_003443	36122313	36122944	1	ENSSSCT00000019202	ENSSSCG00000017640	RNF43	1.809663999	3.50560634	5.624310556	14.83892146	1.17E-04	8.57E-04
XLOC_003444	36183734	36183813	1	ENSSSCT00000019201	ENSSSCG00000017639	SUPT4H1	-0.579917623	1.494763896	5.13333089	7.07317983	7.82E-03	2.66E-02
XLOC_003446	36206786	36208023	1	ENSSSCT00000019200	ENSSSCG00000017638	BZRAP1	-2.52649467	5.761700504	3.414495725	70.85302864	3.85E-17	1.92E-15
XLOC_003452	37094024	37094110	1	ENSSSCT00000019213	ENSSSCG00000017649	ENSSSCG00000017649	-0.712004541	1.638078552	3.046281161	7.174243726	7.40E-03	2.54E-02
XLOC_003453	37114404	37114815	1	ENSSSCT00000019212	ENSSSCG00000017648	ENSSSCG00000017648	-0.647978913	1.566971471	3.512220882	6.449658693	1.11E-02	3.52E-02
XLOC_003459	37757017	37757305	1	ENSSSCT00000019237	ENSSSCG00000017673	INTS2	-0.773185534	1.709039255	4.956582519	9.335627333	2.25E-03	9.79E-03
XLOC_003460	37871327	37871405	1	ENSSSCT00000025154	ENSSSCG00000021384	BRIP1	-1.060719867	2.085972108	1.016537029	10.62577894	1.12E-03	5.60E-03
XLOC_003465	39526044	39526624	1	ENSSSCT00000019249	ENSSSCG00000017685	USP6	1.110996708	2.159948192	4.709991413	14.22073465	1.63E-04	1.13E-03
XLOC_003466	39554707	39554876	1	ENSSSCT00000019246	ENSSSCG00000017682	MYO19	0.709572556	1.63531953	4.969889418	7.82092968	5.16E-03	1.91E-02
XLOC_003469	39732508	39732773	1	ENSSSCT00000019254	ENSSSCG00000017690	DHRS11	0.931036455	1.906645269	10.01352896	13.7902385	2.04E-04	1.36E-03
XLOC_003477	40562530	40562596	1	ENSSSCT00000029194	ENSSSCG00000029874	DUSP14	-0.684811852	1.607492327	2.546436815	8.235528735	4.11E-03	1.59E-02
XLOC_003496	42424410	42424533	1	ENSSSCT00000019289	ENSSSCG00000017722	CCL11	2.247429032	4.748359059	1.452536165	26.95400703	2.08E-07	3.28E-06
XLOC_003502	43936628	43936683	1	ENSSSCT00000019295	ENSSSCG00000017728	MYO1D	1.089815384	2.128467975	7.14251045	14.30192906	1.56E-04	1.09E-03
XLOC_003509	44722200	44722397	1	ENSSSCT00000019311	ENSSSCG00000017743	CRLF3	-1.592058912	3.014792925	6.27371206	56.186531	6.59E-14	2.40E-12
XLOC_003510	44850355	44850589	1	ENSSSCT00000019313	ENSSSCG00000017745	UTP6	-0.58658684	1.501689811	5.182268559	6.455958611	1.11E-02	3.51E-02
XLOC_003516	45916685	45916828	1	ENSSSCT00000019322	ENSSSCG00000017753	KSR1	0.666438	1.587149469	7.765372293	6.521250575	1.07E-02	3.40E-02
XLOC_003517	46002258	46002324	1	ENSSSCT00000019323	ENSSSCG00000017754	LGALS9	0.754176694	1.686668783	8.831214442	8.159855772	4.28E-03	1.65E-02
XLOC_003518	46250835	46251292	1	ENSSSCT00000030105	ENSSSCG00000027663	NLK	-1.392877197	2.626018714	2.87619295	35.68143517	2.32E-09	5.15E-08
XLOC_003519	46427850	46428048	1	ENSSSCT00000019328	ENSSSCG00000017757	ENSSSCG00000017757	-1.27010907	2.411797984	0.919553498	22.77186662	1.82E-06	2.30E-05
XLOC_003539	47212212	47212340	1	ENSSSCT00000019355	ENSSSCG00000017783	MYO18A	0.788204725	1.726924159	7.172357341	9.558180346	1.99E-03	8.87E-03
XLOC_003551	49276143	49279320	1	ENSSSCT00000019382	ENSSSCG00000017809	ENSSSCG00000017809	-0.598098806	1.513720459	4.690486342	7.383928273	6.58E-03	2.32E-02
XLOC_003564	50833049	50833220	1	ENSSSCT00000019412	ENSSSCG00000017837	RAP1GAP2	1.292677828	2.449823526	5.205763574	22.09518018	2.59E-06	3.09E-05
XLOC_003578	51468686	51469090	1	ENSSSCT00000019437	ENSSSCG00000017861	ASPA	0.948094109	1.929322217	2.716045229	8.701431907	3.18E-03	1.29E-02
XLOC_003581	52010790	52010877	1	ENSSSCT00000024123	ENSSSCG00000026507	ENSSSCG00000026507	-0.686862273	1.60977859	4.776558933	7.200807587	7.29E-03	2.52E-02
XLOC_003587	52453741	52454409	1	ENSSSCT00000019456	ENSSSCG00000017879	SPNS2	0.918073228	1.88958999	4.301109918	10.71058227	1.07E-03	5.38E-03
XLOC_003593	53661077	53661334	1	ENSSSCT00000019473	ENSSSCG00000017895	RABEP1	-0.754649652	1.687221814	3.901298924	10.38769829	1.27E-03	6.22E-03
XLOC_003601	54265516	54265591	1	ENSSSCT00000019503	ENSSSCG00000017920	CXCL16	1.22041585	2.330138728	7.003735375	17.06502155	3.61E-05	3.14E-04
XLOC_003603	54329874	54330088	1	ENSSSCT00000019497	ENSSSCG00000017915	VMO1	1.481540408	2.792467341	-0.047107383	9.387373939	2.18E-03	9.57E-03
XLOC_003606	54501965	54502221	1	ENSSSCT00000019506	ENSSSCG00000017923	ALOX15	-2.575309628	5.959988834	3.197080937	54.86844469	1.29E-13	4.49E-12
XLOC_003620	54904770	54904928	1	ENSSSCT00000019527	ENSSSCG00000017943	ACAP1	-1.298135746	2.459109107	5.925733191	38.18222157	6.44E-10	1.52E-08
XLOC_003621	54916989	54919775	1	ENSSSCT00000029870	ENSSSCG00000028073	KCTD11	-1.065305699	2.092613246	4.513689734	24.77576575	6.44E-07	9.18E-06
XLOC_003623	54932090	54932252	1	ENSSSCT00000024389	ENSSSCG00000026142	TNK1	0.727056425	1.65525837	4.647909514	6.943701976	8.41E-03	2.82E-02
XLOC_003624	54986635	54986889	1	ENSSSCT00000022345	ENSSSCG00000026636	ZBTB4	-1.200858417	2.298764089	4.283043699	26.79984368	2.26E-07	3.53E-06
XLOC_003625	55031530	55032199	1	ENSSSCT00000030016	ENSSSCG00000027897	ENSSSCG00000027897	-0.66934852	1.590354647	6.427983319	8.35312306	3.85E-03	1.51E-02
XLOC_003627	55220418	55220656	1	ENSSSCT00000019534	ENSSSCG00000017950	TP53	-0.611268045	1.527601292	6.489451263	8.105309771	4.41E-03	1.68E-02
XLOC_003632	55438911	55438942	1	ENSSSCT00000019547	ENSSSCG00000017963	DNAH2	1.468441202	2.767227397	0.001288692	12.27126487	4.60E-04	2.66E-03
XLOC_003636	55506216	55506315	1	ENSSSCT00000019548	ENSSSCG00000021363	CHD3	-0.909996952	1.879041528	7.900237736	19.55281182	9.79E-06	1.01E-04
XLOC_003638	55548339	55548611	1	ENSSSCT00000019553	ENSSSCG00000017968	CNTROB	-0.692806068	1.616424437	4.691274678	9.122328363	2.53E-03	1.07E-02
XLOC_003643	55960748	55960971	1	ENSSSCT00000032461	ENSSSCG00000030431	RANGRF	-1.083974755	2.119868472	3.467781939	23.99167201	9.68E-07	1.32E-05
XLOC_003644	55971353	55971614	1	ENSSSCT00000026531	ENSSSCG00000028048	ARHGEF15	0.821401062	1.767121286	3.029699014	8.060002255	4.53E-03	1.72E-02
XLOC_003651	57342299	57342974	1	ENSSSCT00000019584	ENSSSCG00000017995	USP43	0.653549993	1.573034151	4.464291571	6.201850272	1.28E-02	3.95E-02
XLOC_003652	57438490	57438678	1	ENSSSCT00000019587	ENSSSCG00000017998	GLP2R	1.702796027	3.25531246	1.905913993	20.28903386	6.66E-06	7.18E-05
XLOC_003658	58110959	58111029	1	ENSSSCT00000019601	ENSSSCG00000018007	MYH3	-0.677177829	1.599008745	4.469016008	7.152825371	7.48E-03	2.57E-02
XLOC_003663	61048730	61048803	1	ENSSSCT00000019618	ENSSSCG00000018023	COX10	0.749451799	1.681153898	2.819738189	7.651159011	5.67E-03	2.05E-02
XLOC_003666	61886697	61887105	1	ENSSSCT00000019621	ENSSSCG00000018026	ENSSSCG00000018026	1.496669089	2.821904352	3.209013672	14.22516164	1.62E-04	1.13E-03
XLOC_003670	62113307	62113405	1	ENSSSCT00000029252	ENSSSCG00000025254	ZNF624	-0.849158335	1.801449657	2.988449332	12.36761147	4.37E-04	2.56E-03
XLOC_003671	62165538	62165808	1	ENSSSCT00000019626	ENSSSCG00000018031	ZNF287	-1.010287931	2.014313074	2.637914413	18.9363736	1.35E-05	1.34E-04
XLOC_003675	62591994	62592032	1	ENSSSCT00000019636	ENSSSCG00000018041	ALDH3A2	1.018079571	2.025221312	7.217440285	13.47594298	2.42E-04	1.56E-03
XLOC_003676	62686585	62686740	1	ENSSSCT00000019641	ENSSSCG00000018046	SLC47A1	0.984624288	1.97879792	1.746080959	8.598366172	3.36E-03	1.35E-02
XLOC_003677	62817470	62817657	1	ENSSSCT00000019645	ENSSSCG00000018050	GRAPL	-2.976633564	7.871472614	2.649648893	83.58798497	6.09E-20	3.92E-18
XLOC_003678	62850793	62850946	1	ENSSSCT00000019644	ENSSSCG00000018049	ENSSSCG00000018049	-0.651640473	1.570953495	4.591998332	8.210042528	4.17E-03	1.61E-02
XLOC_003682	63386243	63386521	1	ENSSSCT00000019651	ENSSSCG00000018056	SRCIN1	-0.831545823	1.779591143	0.969465178	5.759191407	1.64E-02	4.81E-02
XLOC_003683	32843	33056	1	ENSSSCT00000029468	ENSSSCG00000028156	C17orf101	0.887287996	1.849695763	5.330229369	8.903432585	2.85E-03	1.18E-02
XLOC_003684	75313	76198	1	ENSSSCT00000018645	ENSSSCG00000017127	C17ORF62	-0.795840615	1.736088646	6.455640587	12.09398962	5.06E-04	2.88E-03
XLOC_003686	221675	221916	1	ENSSSCT00000018647	ENSSSCG00000017129	ENSSSCG00000017129	1.01397507	2.019467698	1.934763085	8.049729908	4.55E-03	1.73E-02
XLOC_003689	902572	902725	1	ENSSSCT00000030531	ENSSSCG00000029553	CCDC57	0.719493807	1.646604195	2.061232509	5.827763525	1.58E-02	4.68E-02
XLOC_003694	1196639	1196845	1	ENSSSCT00000023942	ENSSSCG00000023045	BAHCC1	1.125612493	2.181941607	4.724960375	15.23044674	9.52E-05	7.21E-04
XLOC_003698	1811664	1811791	1	ENSSSCT00000030055	ENSSSCG00000021150	ENSSSCG00000021150	0.595962193	1.511480318	3.195295628	5.710237026	1.69E-02	4.92E-02
XLOC_003700	1995858	1996011	1	CUFF.67.3	NA	ENSSSCG00000017146	0.66166571	1.581908012	8.84786533	6.566686455	1.04E-02	3.33E-02
XLOC_003701	2102369	2102595	1	ENSSSCT00000018668	ENSSSCG00000017148	RNF213	1.281056834	2.430169317	2.869793208	8.689554009	3.20E-03	1.30E-02
XLOC_003708	2640102	2643713	1	ENSSSCT00000022995	ENSSSCG00000024261	CBX2	-1.725966573	3.308016827	4.924526534	67.56308535	2.04E-16	9.67E-15
XLOC_003709	2682236	2682318	1	ENSSSCT00000018687	ENSSSCG00000017163	ENPP7	4.833991433	28.52176649	7.030408516	16.21702743	5.65E-05	4.64E-04
XLOC_003732	5468062	5472472	1	ENSSSCT00000018723	ENSSSCG00000017198	ACOX1	0.848125528	1.800160484	8.30701086	12.15656285	4.89E-04	2.80E-03
XLOC_003733	5540533	5540688	1	ENSSSCT00000018726	ENSSSCG00000017201	UNK	-0.56021098	1.47448483	4.75398171	7.019935011	8.06E-03	2.73E-02
XLOC_003735	5641609	5643265	1	ENSSSCT00000018730	ENSSSCG00000017205	SAP30BP	-0.550352504	1.46444347	5.777151092	6.484132001	1.09E-02	3.46E-02
XLOC_003739	5860464	5860801	1	ENSSSCT00000018731	ENSSSCG00000017206	GRB2	-0.62206809	1.539079857	6.595973862	8.948046886	2.78E-03	1.16E-02
XLOC_003740	6035178	6035361	1	ENSSSCT00000018732	ENSSSCG00000017207	NUP85	-0.879609468	1.839877187	5.185563695	17.50061653	2.87E-05	2.59E-04
XLOC_003742	6146936	6149377	1	ENSSSCT00000018740	ENSSSCG00000017215	SLC16A5	1.014789619	2.020608216	6.569451216	12.4048487	4.28E-04	2.51E-03
XLOC_003743	6227159	6227721	1	ENSSSCT00000018741	ENSSSCG00000017216	ENSSSCG00000017216	1.181400941	2.267969032	0.154457849	10.15008356	1.44E-03	6.89E-03
XLOC_003746	6296147	6296838	1	ENSSSCT00000018745	ENSSSCG00000017220	OTOP3	6.074508405	67.39213866	5.94700958	17.75853358	2.51E-05	2.31E-04
XLOC_003767	11441875	11441986	1	ENSSSCT00000018784	ENSSSCG00000017255	ABCA5	1.093438144	2.1338195	5.244139139	13.70025202	2.14E-04	1.42E-03
XLOC_003773	11732391	11732486	1	ENSSSCT00000018786	ENSSSCG00000017257	ABCA9	1.330910926	2.515614622	2.137754044	17.54354434	2.81E-05	2.54E-04
XLOC_003779	12660556	12661377	1	ENSSSCT00000018794	ENSSSCG00000017265	AXIN2	0.870537041	1.828343372	2.305990961	10.51676857	1.18E-03	5.88E-03
XLOC_003788	15065867	15066073	1	ENSSSCT00000018817	ENSSSCG00000017285	ENSSSCG00000017285	-3.261248219	9.588121688	-0.776413347	53.61572368	2.44E-13	8.14E-12
XLOC_003795	15341289	15341573	1	ENSSSCT00000018827	ENSSSCG00000017295	KCNH6	3.935986465	15.30558694	2.517130572	21.51007261	3.52E-06	4.09E-05
XLOC_003796	15364444	15364616	1	ENSSSCT00000027986	ENSSSCG00000023612	ENSSSCG00000023612	4.448050861	21.82713484	2.181043051	14.74556175	1.23E-04	8.92E-04
XLOC_003797	15381587	15381816	1	ENSSSCT00000018828	ENSSSCG00000017296	TACE	2.245943616	4.743472606	9.790156751	12.59091853	3.88E-04	2.31E-03
XLOC_003803	16799291	16799319	1	ENSSSCT00000018843	ENSSSCG00000017307	MYL4	2.382346269	5.21383985	1.028773583	15.96473972	6.45E-05	5.19E-04
XLOC_003812	18447825	18447928	1	ENSSSCT00000018869	ENSSSCG00000017333	FMNL1	-1.514633894	2.857263114	5.443345687	51.01517852	9.17E-13	2.89E-11
XLOC_003820	18813060	18813075	1	ENSSSCT00000018885	ENSSSCG00000017349	ADAM11	-1.047829956	2.06741778	-0.365821789	6.875691069	8.74E-03	2.91E-02
XLOC_003828	19330718	19333095	1	ENSSSCT00000018901	ENSSSCG00000017362	ATXN7L3	-0.502595209	1.416759826	6.287946622	5.800857364	1.60E-02	4.73E-02
XLOC_003829	19339643	19339743	1	ENSSSCT00000018903	ENSSSCG00000017364	C17orf53	-1.096929958	2.138990327	1.567151955	18.74599063	1.49E-05	1.46E-04
XLOC_003831	19402214	19407196	1	ENSSSCT00000025040	ENSSSCG00000024179	NAGS	1.046415434	2.06539173	6.950411514	12.71086104	3.64E-04	2.20E-03
XLOC_003833	19498889	19501407	1	ENSSSCT00000018906	ENSSSCG00000017367	MPP2	-1.499579943	2.827603717	1.612493437	20.97159963	4.66E-06	5.23E-05
XLOC_003837	20002991	20004652	1	ENSSSCT00000025302	ENSSSCG00000024059	VAT1	1.363865998	2.573739427	7.203940436	17.94037789	2.28E-05	2.13E-04
XLOC_003838	20029801	20030122	1	ENSSSCT00000025436	ENSSSCG00000022101	BRCA1	-1.092161639	2.131932319	4.545588951	19.77372586	8.72E-06	9.15E-05
XLOC_003841	20236896	20237311	1	ENSSSCT00000018923	ENSSSCG00000017384	AOC2	-0.761522176	1.695278356	2.186465394	8.767285723	3.07E-03	1.26E-02
XLOC_003847	20376688	20377755	1	ENSSSCT00000018932	ENSSSCG00000017392	CCR10	1.720108124	3.294610976	2.688782229	8.007150876	4.66E-03	1.76E-02
XLOC_003851	20482054	20482621	1	ENSSSCT00000018939	ENSSSCG00000017399	HSD17B1	-1.017369317	2.024224519	2.272579771	17.38537253	3.05E-05	2.72E-04
XLOC_003853	20501211	20502882	1	ENSSSCT00000018941	ENSSSCG00000017401	ENSSSCG00000017401	0.650619427	1.569842069	5.029965775	7.774237442	5.30E-03	1.94E-02
XLOC_003854	20711742	20711824	1	ENSSSCT00000018944	ENSSSCG00000017403	STAT3	0.614945579	1.531500225	7.466791383	5.944204447	1.48E-02	4.43E-02
XLOC_003857	21047673	21049786	1	ENSSSCT00000018964	ENSSSCG00000017420	CNP	-0.741870435	1.672342603	6.728541431	10.60193054	1.13E-03	5.66E-03
XLOC_003859	21128488	21128929	1	ENSSSCT00000018973	ENSSSCG00000017427	HAP1	-3.176508237	9.041162205	-0.957768696	69.12599682	9.24E-17	4.42E-15
XLOC_003880	21864632	21864647	1	ENSSSCT00000019007	ENSSSCG00000017459	KRT20	0.75543664	1.688142442	11.16284689	10.24930736	1.37E-03	6.60E-03
XLOC_003891	22792286	22792450	1	ENSSSCT00000019041	ENSSSCG00000017488	CSF3	-1.283279323	2.433915908	-0.748127756	12.52048074	4.03E-04	2.39E-03
XLOC_003895	22913243	22913697	1	ENSSSCT00000019046	ENSSSCG00000017493	ZPBP2	-2.168131445	4.494409083	0.812927677	55.10143991	1.14E-13	4.02E-12
XLOC_003898	23049768	23050123	1	ENSSSCT00000019050	ENSSSCG00000017497	ERBB2	0.80933245	1.752400402	7.6264195	6.812808945	9.05E-03	2.99E-02
XLOC_003901	23427948	23428388	1	ENSSSCT00000019060	ENSSSCG00000017507	ENSSSCG00000017507	1.499522685	2.827491495	3.655668545	15.57883258	7.91E-05	6.19E-04
XLOC_003920	25126663	25126807	1	ENSSSCT00000030856	ENSSSCG00000026330	GIP	3.202532708	9.205733692	5.759312124	23.96487984	9.81E-07	1.34E-05
XLOC_003922	25384751	25385629	1	ENSSSCT00000028456	ENSSSCG00000026701	PHOSPHO1	4.060882037	16.6896528	2.419321608	35.86107131	2.12E-09	4.74E-08
XLOC_003927	25888580	25888845	1	ENSSSCT00000019104	ENSSSCG00000017550	SLC35B1	0.75072505	1.682638256	5.95446605	10.58869695	1.14E-03	5.69E-03
XLOC_003933	26359839	26359892	1	ENSSSCT00000019143	ENSSSCG00000017584	ENSSSCG00000017584	-2.16279046	4.477801143	6.241245131	102.9425921	3.45E-24	2.85E-22
XLOC_003935	26412517	26412903	1	ENSSSCT00000032157	ENSSSCG00000027593	ENSSSCG00000027593	0.883284486	1.844569932	2.958239541	6.518006565	1.07E-02	3.41E-02
XLOC_003936	26417119	26417335	1	ENSSSCT00000029554	ENSSSCG00000021015	ENSSSCG00000021015	0.791714528	1.731130551	4.292870252	5.824298596	1.58E-02	4.68E-02
XLOC_003938	26474267	26474433	1	ENSSSCT00000026557	ENSSSCG00000029074	ENSSSCG00000029074	0.802722174	1.744389455	5.987684812	5.829307128	1.58E-02	4.67E-02
XLOC_003940	26603999	26604175	1	ENSSSCT00000019127	ENSSSCG00000017571	EME1	-0.953252486	1.936232885	3.541239453	14.79677595	1.20E-04	8.72E-04
XLOC_003946	27177048	27177191	1	ENSSSCT00000019111	ENSSSCG00000017556	ENSSSCG00000017556	1.0669544	2.095006036	4.888775411	14.52919315	1.38E-04	9.83E-04
XLOC_003947	27309996	27311036	1	ENSSSCT00000019113	ENSSSCG00000017558	TOB1	0.589945687	1.505190081	6.920994637	5.762632793	1.64E-02	4.81E-02
XLOC_003948	27397294	27397310	1	ENSSSCT00000025669	ENSSSCG00000023205	SPAG9	1.057879538	2.081869357	0.436970106	7.88788552	4.98E-03	1.85E-02
XLOC_003950	27519100	27522332	1	ENSSSCT00000019153	ENSSSCG00000017592	MBTD1	-0.772507218	1.708235899	5.768542545	10.30327947	1.33E-03	6.44E-03
XLOC_003956	32362124	32363246	1	ENSSSCT00000019166	ENSSSCG00000017605	MMD	-0.837624277	1.787104845	3.650998277	10.76664735	1.03E-03	5.25E-03
XLOC_003958	32760394	32760459	1	ENSSSCT00000019169	ENSSSCG00000017608	ENSSSCG00000017608	1.312500635	2.483716717	0.516992633	12.62206236	3.81E-04	2.28E-03
XLOC_003964	34609433	34609555	1	ENSSSCT00000019181	ENSSSCG00000017619	ENSSSCG00000017619	-1.777236432	3.427689509	-0.149656671	30.0626878	4.18E-08	7.57E-07
XLOC_003968	34965261	34965613	1	ENSSSCT00000019186	ENSSSCG00000017624	CUEDC1	1.276461902	2.422441627	3.719010563	20.61282229	5.62E-06	6.17E-05
XLOC_003970	35196535	35198208	1	ENSSSCT00000019184	ENSSSCG00000017622	CUEDC1	0.96790209	1.955994197	5.250335802	13.07069249	3.00E-04	1.87E-03
XLOC_003973	35655784	35655956	1	ENSSSCT00000024680	ENSSSCG00000027259	ENSSSCG00000027259	-1.203525867	2.303018288	0.45544335	17.31347778	3.17E-05	2.81E-04
XLOC_003990	36476301	36479190	1	ENSSSCT00000024586	ENSSSCG00000023727	TRIM37	-0.884977565	1.846735903	4.931351184	13.91554494	1.91E-04	1.29E-03
XLOC_003991	36561026	36561277	1	ENSSSCT00000027653	ENSSSCG00000022659	ENSSSCG00000022659	1.153863539	2.225089766	6.247287488	9.978301081	1.58E-03	7.39E-03
XLOC_003995	37044932	37044997	1	ENSSSCT00000026532	ENSSSCG00000024145	PRR11	-0.9994126	1.999185857	2.716813445	13.57431657	2.29E-04	1.50E-03
XLOC_003999	38017410	38018015	1	ENSSSCT00000019239	ENSSSCG00000017675	ENSSSCG00000017675	-1.497200217	2.822943427	0.778407579	27.75150857	1.38E-07	2.27E-06
XLOC_004000	38328615	38330038	1	ENSSSCT00000031698	ENSSSCG00000027060	TBX2	0.870308663	1.828053969	4.389189844	9.912447206	1.64E-03	7.60E-03
XLOC_004005	39298344	39298636	1	ENSSSCT00000026661	ENSSSCG00000028044	ENSSSCG00000028044	1.509370436	2.846857807	1.02237219	11.01817238	9.02E-04	4.71E-03
XLOC_004015	41256359	41256710	1	ENSSSCT00000019273	ENSSSCG00000017707	TAF15	-1.087837202	2.125551482	6.887746318	20.45259082	6.11E-06	6.67E-05
XLOC_004018	41508324	41508596	1	ENSSSCT00000019284	ENSSSCG00000017717	UNC45B	2.158489214	4.464470922	-0.71838573	11.84417645	5.78E-04	3.23E-03
XLOC_004029	43758792	43759377	1	ENSSSCT00000019294	ENSSSCG00000017727	TMEM98	1.104007827	2.149510007	6.649191936	16.24983612	5.55E-05	4.57E-04
XLOC_004033	44387557	44391118	1	ENSSSCT00000023363	ENSSSCG00000022850	RHBDL3	-2.417177976	5.341252087	0.280972837	61.22296759	5.10E-15	2.13E-13
XLOC_004035	44774782	44775127	1	ENSSSCT00000019312	ENSSSCG00000017744	SUZ12	-0.789961072	1.729027808	4.801961862	8.754197378	3.09E-03	1.26E-02
XLOC_004039	45193862	45195486	1	ENSSSCT00000019316	ENSSSCG00000017747	RAB11FIP4	0.704541542	1.629626721	3.03716937	8.016356258	4.64E-03	1.75E-02
XLOC_004044	46483936	46483979	1	ENSSSCT00000019327	ENSSSCG00000017756	ENSSSCG00000017756	-1.310168269	2.479704604	1.583016313	28.02420443	1.20E-07	2.00E-06
XLOC_004049	46576547	46578176	1	ENSSSCT00000032258	ENSSSCG00000023478	ENSSSCG00000023478	4.146405847	17.70893868	4.650007559	18.8921453	1.38E-05	1.37E-04
XLOC_004050	46617996	46618061	1	ENSSSCT00000019335	ENSSSCG00000017763	ENSSSCG00000017763	1.568358204	2.965670269	5.959508229	20.19141142	7.01E-06	7.52E-05
XLOC_004051	46669533	46670262	1	ENSSSCT00000019333	ENSSSCG00000017761	ENSSSCG00000017761	-1.520867461	2.869635427	4.055249268	46.32956861	9.99E-12	2.83E-10
XLOC_004053	46786245	46786357	1	ENSSSCT00000030470	ENSSSCG00000022855	UNC119	-1.768396131	3.406750118	3.251202072	55.35038179	1.01E-13	3.58E-12
XLOC_004055	46807767	46808280	1	ENSSSCT00000019331	ENSSSCG00000017759	ALDOA	-1.233886849	2.351998025	3.708104015	22.95538883	1.66E-06	2.12E-05
XLOC_004056	46812355	46812551	1	ENSSSCT00000019329	ENSSSCG00000017758	SPAG5	-1.391181259	2.62293355	5.54175989	33.78138993	6.17E-09	1.28E-07
XLOC_004065	47257295	47257952	1	ENSSSCT00000019353	ENSSSCG00000017781	PIPOX	0.792212794	1.731728538	4.592727509	10.25402218	1.36E-03	6.59E-03
XLOC_004066	47357130	47357146	1	ENSSSCT00000031055	ENSSSCG00000030110	MYO18A	1.34711824	2.544034508	4.784774374	18.58029972	1.63E-05	1.58E-04
XLOC_004073	48106436	48108707	1	ENSSSCT00000019369	ENSSSCG00000017797	SLC6A4	1.404251379	2.646804026	6.623988296	16.05670326	6.15E-05	4.98E-04
XLOC_004091	49681830	49681991	1	ENSSSCT00000024216	ENSSSCG00000024108	SLC43A2	0.892993674	1.857025562	7.117872349	10.41969883	1.25E-03	6.13E-03
XLOC_004101	50510792	50510978	1	ENSSSCT00000019410	ENSSSCG00000017835	KIAA0664	0.802535747	1.744164057	7.004591448	10.39495277	1.26E-03	6.20E-03
XLOC_004119	51572871	51574481	1	ENSSSCT00000019440	ENSSSCG00000017864	SHPK	1.079275572	2.112974816	4.364602329	15.85955527	6.82E-05	5.43E-04
XLOC_004121	51642373	51642504	1	ENSSSCT00000019444	ENSSSCG00000017868	ENSSSCG00000017868	-1.014809027	2.020635398	2.992313667	20.00936391	7.71E-06	8.19E-05
XLOC_004122	51731262	51731378	1	ENSSSCT00000019445	ENSSSCG00000017869	ITGAE	0.663104827	1.583486784	6.28837436	6.233598684	1.25E-02	3.89E-02
XLOC_004127	51935166	51935302	1	ENSSSCT00000029150	ENSSSCG00000026275	ZZEF1	1.174138232	2.256580478	1.490754262	5.731808741	1.67E-02	4.87E-02
XLOC_004128	52031785	52033197	1	ENSSSCT00000019450	ENSSSCG00000017874	ATP2A3	-1.029911877	2.041899524	7.564926304	13.43944037	2.46E-04	1.59E-03
XLOC_004139	52896988	52897566	1	ENSSSCT00000019470	ENSSSCG00000017893	FAM64A	-2.216598759	4.647963563	2.429918936	65.74423878	5.13E-16	2.35E-14
XLOC_004144	53805701	53807372	1	ENSSSCT00000019475	ENSSSCG00000017896	C17ORF87	-2.761980883	6.783269833	3.034273863	123.443976	1.11E-28	1.12E-26
XLOC_004146	53914094	53917501	1	ENSSSCT00000030882	ENSSSCG00000025235	ZFP3	0.66338183	1.583790849	3.012375758	6.52798094	1.06E-02	3.39E-02
XLOC_004147	53966168	53969573	1	ENSSSCT00000019480	ENSSSCG00000017900	KIF1C	0.767818738	1.702693473	8.091073135	9.11551493	2.53E-03	1.08E-02
XLOC_004155	54258634	54258805	1	ENSSSCT00000019504	ENSSSCG00000017921	ZMYND15	2.302798549	4.934139651	1.18647101	32.92055312	9.60E-09	1.93E-07
XLOC_004157	54281399	54281498	1	ENSSSCT00000019500	ENSSSCG00000017918	ARRB2	-0.553550696	1.467693476	5.007515629	6.64055339	9.97E-03	3.23E-02
XLOC_004160	54324904	54326151	1	ENSSSCT00000019496	ENSSSCG00000017914	GLTPD2	1.953568156	3.873313178	2.555836455	15.76448969	7.17E-05	5.68E-04
XLOC_004161	54332090	54332107	1	ENSSSCT00000019498	ENSSSCG00000017916	TM4SF5	4.211089055	18.5209867	6.511682946	27.35074779	1.70E-07	2.72E-06
XLOC_004166	54717498	54717762	1	ENSSSCT00000019511	ENSSSCG00000017928	C17ORF49	-0.640449143	1.558814378	4.350130874	8.882715076	2.88E-03	1.20E-02
XLOC_004170	54769355	54769760	1	ENSSSCT00000019515	ENSSSCG00000017932	ASGR2	1.172839494	2.254549982	-0.122008954	8.322040363	3.92E-03	1.52E-02
XLOC_004179	54994927	54995067	1	ENSSSCT00000029953	ENSSSCG00000030263	CHRNB1	-1.690395728	3.227452199	2.174714489	46.09381387	1.13E-11	3.18E-10
XLOC_004181	55011104	55012459	1	ENSSSCT00000023758	ENSSSCG00000028725	TMEM102	0.700162442	1.624687716	5.221054175	7.16802031	7.42E-03	2.55E-02
XLOC_004184	55198057	55200309	1	ENSSSCT00000019532	ENSSSCG00000017948	EFNB3	-1.79055847	3.459487841	1.6329078	39.35949976	3.53E-10	8.54E-09
XLOC_004198	55530186	55531964	1	ENSSSCT00000023461	ENSSSCG00000023166	ENSSSCG00000023166	-1.041549462	2.058437239	2.855221074	21.53669815	3.47E-06	4.04E-05
XLOC_004199	55536758	55538685	1	ENSSSCT00000026438	ENSSSCG00000029940	KCNAB3	-0.923646892	1.896904296	1.578093534	12.1061182	5.03E-04	2.86E-03
XLOC_004206	55836902	55837773	1	ENSSSCT00000019569	ENSSSCG00000017983	PER1	0.697968573	1.622218973	7.636600938	6.37136822	1.16E-02	3.65E-02
XLOC_004208	55867071	55870548	1	ENSSSCT00000024863	ENSSSCG00000027528	TMEM107	-0.621019692	1.537961823	3.339220857	5.737271611	1.66E-02	4.86E-02
XLOC_004210	55886067	55886376	1	ENSSSCT00000025604	ENSSSCG00000028924	AURKB	-1.426719525	2.688347294	5.396145933	34.33374378	4.64E-09	9.79E-08
XLOC_004211	55903975	55904114	1	ENSSSCT00000027166	ENSSSCG00000026818	CTC1	-0.916436525	1.887447511	4.0340706	17.5367425	2.82E-05	2.55E-04
XLOC_004214	56024032	56024208	1	ENSSSCT00000024076	ENSSSCG00000028850	RPL26	-0.675268516	1.596893961	9.115445982	8.351912226	3.85E-03	1.51E-02
XLOC_004217	56123373	56125135	1	ENSSSCT00000019573	ENSSSCG00000017987	MYH10	0.727764693	1.656071192	4.923447474	5.879538061	1.53E-02	4.57E-02
XLOC_004221	56657167	56658939	1	ENSSSCT00000019580	ENSSSCG00000017992	MFSD6L	1.114799167	2.165648598	4.609575725	18.14732035	2.04E-05	1.93E-04
XLOC_004230	58067861	58070460	1	ENSSSCT00000026509	ENSSSCG00000029448	TMEM220	1.143038549	2.208456704	4.461305838	17.43873309	2.97E-05	2.66E-04
XLOC_004233	59248381	59250682	1	ENSSSCT00000019609	ENSSSCG00000018014	ZNF18	-0.535929939	1.449876421	4.393635399	5.948889488	1.47E-02	4.42E-02
XLOC_004238	60937010	60937382	1	ENSSSCT00000025240	ENSSSCG00000025046	ENSSSCG00000025046	0.760018837	1.693512737	3.263689678	9.188145168	2.44E-03	1.05E-02
XLOC_004242	62262038	62262800	1	ENSSSCT00000019627	ENSSSCG00000018032	TRPV2	-2.746665343	6.711640039	6.403983013	167.0095525	3.33E-38	5.65E-36
XLOC_004247	62513049	62513235	1	ENSSSCT00000032387	ENSSSCG00000023407	ENSSSCG00000023407	1.039333223	2.055277537	1.732200728	12.35373428	4.40E-04	2.57E-03
XLOC_004254	63139391	63139640	1	ENSSSCT00000019650	ENSSSCG00000018055	PEMT	0.725432166	1.653395845	3.877448095	6.682937434	9.73E-03	3.17E-02
XLOC_004264	1939710	1940087	1	ENSSSCT00000029588	ENSSSCG00000028021	ENSSSCG00000028021	1.294012793	2.452091464	1.241140937	12.70091854	3.65E-04	2.20E-03
XLOC_004265	2082898	2083264	1	ENSSSCT00000030154	ENSSSCG00000021505	ENSSSCG00000021505	0.909886454	1.878897615	3.146046773	7.908971129	4.92E-03	1.84E-02
XLOC_004268	2810131	2810612	1	ENSSSCT00000012257	ENSSSCG00000011192	ENSSSCG00000011192	0.965776232	1.953114098	3.018956441	10.10650286	1.48E-03	7.00E-03
XLOC_004270	3520516	3521575	1	ENSSSCT00000012260	ENSSSCG00000011195	GALNTL2	1.522514669	2.872913726	0.664984164	18.49776003	1.70E-05	1.64E-04
XLOC_004272	3715201	3715734	1	ENSSSCT00000012263	ENSSSCG00000011198	ENSSSCG00000011198	-2.194161771	4.576237002	3.418248613	102.4542666	4.41E-24	3.60E-22
XLOC_004281	7991576	7991744	1	ENSSSCT00000024917	ENSSSCG00000024621	KAT2B	0.730298164	1.65898192	4.872953579	7.568306804	5.94E-03	2.13E-02
XLOC_004284	11688026	11688185	1	ENSSSCT00000012275	ENSSSCG00000011209	UBE2E1	-0.60710481	1.523199394	3.163177382	6.30572107	1.20E-02	3.77E-02
XLOC_004286	12058534	12058663	1	ENSSSCT00000026012	ENSSSCG00000026488	NP_001072140.1	-0.844753715	1.795958129	5.782062464	12.70083478	3.65E-04	2.20E-03
XLOC_004287	12164826	12164849	1	ENSSSCT00000009725	ENSSSCG00000008882	ENSSSCG00000008882	-0.535920652	1.449867088	7.859088677	5.814824589	1.59E-02	4.70E-02
XLOC_004309	23613451	23613549	1	ENSSSCT00000027443	ENSSSCG00000024222	MLH1	-1.808959454	3.503894784	4.10579758	65.86978667	4.82E-16	2.23E-14
XLOC_004313	23924271	23926645	1	ENSSSCT00000031166	ENSSSCG00000028912	ENSSSCG00000028912	1.306810142	2.473939367	3.423021289	10.15629457	1.44E-03	6.88E-03
XLOC_004324	25291518	25291895	1	ENSSSCT00000027693	ENSSSCG00000022578	ENSSSCG00000022578	7.709314943	209.2835261	1.631280871	30.87245261	2.76E-08	5.19E-07
XLOC_004332	26306729	26307291	1	ENSSSCT00000026535	ENSSSCG00000022773	NP_001032224.1	-1.807315602	3.499904609	1.352750738	47.66909286	5.05E-12	1.48E-10
XLOC_004340	27108445	27108823	1	ENSSSCT00000012339	ENSSSCG00000011271	ZNF619	0.817113245	1.761877043	0.932951352	7.244110886	7.11E-03	2.47E-02
XLOC_004342	27623128	27623365	1	ENSSSCT00000012342	ENSSSCG00000011274	CTNNB1	0.606989727	1.523077894	8.875477761	6.892643428	8.66E-03	2.89E-02
XLOC_004356	29833568	29834271	1	ENSSSCT00000012367	ENSSSCG00000011297	ABHD5	0.844940339	1.796190464	5.844513972	9.889405968	1.66E-03	7.68E-03
XLOC_004359	30548057	30549520	1	ENSSSCT00000030301	ENSSSCG00000022462	ENSSSCG00000022462	0.811383288	1.754893266	2.482472491	7.420539765	6.45E-03	2.27E-02
XLOC_004364	30784485	30786050	1	ENSSSCT00000012377	ENSSSCG00000011306	ZNF502	-0.764812488	1.69914914	1.517115033	7.808058217	5.20E-03	1.92E-02
XLOC_004366	30822259	30822273	1	ENSSSCT00000012380	ENSSSCG00000011309	KIF15	-1.05624662	2.07951432	5.392061138	16.82231567	4.10E-05	3.50E-04
XLOC_004375	31867629	31867793	1	ENSSSCT00000031512	ENSSSCG00000028569	ENSSSCG00000028569	0.918398509	1.89001608	1.56059546	5.986245617	1.44E-02	4.35E-02
XLOC_004388	33129256	33129424	1	ENSSSCT00000012407	ENSSSCG00000011331	ENSSSCG00000011331	1.305338818	2.47141762	2.673353807	17.79976664	2.45E-05	2.26E-04
XLOC_004396	33924858	33925241	1	ENSSSCT00000012421	ENSSSCG00000011344	ENSSSCG00000011344	1.038167295	2.053617216	-0.295053158	6.576680403	1.03E-02	3.32E-02
XLOC_004397	34418062	34418189	1	ENSSSCT00000012428	ENSSSCG00000011351	CCDC72	-0.797585319	1.738189432	6.90767132	12.71072483	3.64E-04	2.20E-03
XLOC_004398	34424259	34424653	1	ENSSSCT00000012429	ENSSSCG00000011352	ATRIP	-0.865813182	1.822366563	1.237046951	8.558723432	3.44E-03	1.38E-02
XLOC_004403	34876989	34877368	1	CUFF.97.2	NA	P4HTM	-0.875153834	1.834203657	6.046768199	17.76660563	2.50E-05	2.30E-04
XLOC_004411	35509777	35509827	1	ENSSSCT00000012470	ENSSSCG00000011392	C3ORF54	-1.224737779	2.337129667	2.159971505	26.00581024	3.40E-07	5.20E-06
XLOC_004417	35891302	35891593	1	ENSSSCT00000012477	ENSSSCG00000011399	GBI1	-1.128885813	2.186897819	7.741926614	28.13972189	1.13E-07	1.90E-06
XLOC_004418	35921157	35921265	1	ENSSSCT00000012478	ENSSSCG00000011400	SEMA3B	1.047582681	2.06706346	7.511917356	13.08298927	2.98E-04	1.86E-03
XLOC_004426	37079522	37079669	1	ENSSSCT00000012504	ENSSSCG00000011424	TEX264	0.824321822	1.770702476	4.565755268	9.574915797	1.97E-03	8.80E-03
XLOC_004431	37272323	37272697	1	ENSSSCT00000025840	ENSSSCG00000023033	PARP3	0.932574004	1.908678354	7.988162452	13.78138384	2.05E-04	1.37E-03
XLOC_004434	37310853	37310934	1	ENSSSCT00000027267	ENSSSCG00000023325	ACY1	0.824937828	1.771458696	6.888648764	10.53610022	1.17E-03	5.83E-03
XLOC_004435	37422409	37422701	1	ENSSSCT00000012509	ENSSSCG00000011429	ENSSSCG00000011429	-0.903738591	1.870907965	3.587258678	13.97951719	1.85E-04	1.26E-03
XLOC_004439	37634247	37634540	1	ENSSSCT00000012515	ENSSSCG00000011435	ENSSSCG00000011435	-1.046754766	2.06587758	5.576173261	23.40478544	1.31E-06	1.73E-05
XLOC_004440	37647792	37647870	1	ENSSSCT00000012516	ENSSSCG00000011436	TLR9	-3.379775279	10.40911335	3.287810335	154.3546809	1.94E-35	2.89E-33
XLOC_004441	37680291	37680660	1	ENSSSCT00000025398	ENSSSCG00000028184	DNAH1	1.833910307	3.565020337	0.647800899	14.79566493	1.20E-04	8.72E-04
XLOC_004460	38940633	38940776	1	ENSSSCT00000012536	ENSSSCG00000011455	CACNA1D	0.845651249	1.797075783	2.234771665	7.090409713	7.75E-03	2.64E-02
XLOC_004465	42284163	42284253	1	ENSSSCT00000026637	ENSSSCG00000021439	CCDC66	-1.123178902	2.178264131	5.322045454	21.51694787	3.51E-06	4.07E-05
XLOC_004469	43854445	43854673	1	ENSSSCT00000012552	ENSSSCG00000011470	ABHD6	0.967927	1.95602797	5.881785382	13.99759152	1.83E-04	1.25E-03
XLOC_004473	44039516	44040138	1	ENSSSCT00000012556	ENSSSCG00000011474	PXK	-0.624344832	1.541510623	6.049761767	8.943904819	2.78E-03	1.16E-02
XLOC_004487	53322709	53323705	1	ENSSSCT00000012585	ENSSSCG00000011500	KBTBD8	-1.974419522	3.929700934	4.694171698	54.97558894	1.22E-13	4.27E-12
XLOC_004490	55590553	55590767	1	ENSSSCT00000012593	ENSSSCG00000011507	ARL6IP5	-0.95469619	1.938171441	4.551376972	15.1273612	1.00E-04	7.53E-04
XLOC_004492	57974186	57974323	1	ENSSSCT00000012602	ENSSSCG00000011515	FOXP1	-0.933372476	1.909735021	1.390974919	12.4854163	4.10E-04	2.42E-03
XLOC_004497	62800355	62800387	1	CUFF.104.2	NA	CHL1	0.840964247	1.791246949	1.410652905	7.688019743	5.56E-03	2.02E-02
XLOC_004521	73159045	73159170	1	ENSSSCT00000012642	ENSSSCG00000011552	ARPC4	-0.564533297	1.478909014	6.53458611	6.55581373	1.05E-02	3.35E-02
XLOC_004527	73314067	73314142	1	ENSSSCT00000012655	ENSSSCG00000011563	FANCD2	-1.451447782	2.734823604	4.730865329	35.53032671	2.51E-09	5.52E-08
XLOC_004531	73475662	73475784	1	ENSSSCT00000012660	ENSSSCG00000011568	GHRL	3.868884967	14.61000702	2.080950976	12.32242471	4.48E-04	2.61E-03
XLOC_004537	74465438	74465527	1	ENSSSCT00000012668	ENSSSCG00000011576	HRH1	0.656410254	1.576155914	4.299506827	6.546312083	1.05E-02	3.37E-02
XLOC_004542	75578055	75578254	1	ENSSSCT00000012672	ENSSSCG00000011579	PPARG	2.694636259	6.473905285	3.833396205	15.24426857	9.45E-05	7.17E-04
XLOC_004545	76027910	76028470	1	ENSSSCT00000012675	ENSSSCG00000011582	CAND2	-1.491308536	2.811438594	2.804130019	35.52465129	2.52E-09	5.53E-08
XLOC_004546	76112280	76112311	1	ENSSSCT00000012685	ENSSSCG00000011589	IFT122	-1.278675259	2.426160946	3.075195492	25.19568917	5.18E-07	7.55E-06
XLOC_004553	77572738	77572978	1	ENSSSCT00000012697	ENSSSCG00000011600	SLC6A6	0.907894972	1.876305793	3.638051737	7.083885442	7.78E-03	2.65E-02
XLOC_004558	78326811	78327126	1	ENSSSCT00000023278	ENSSSCG00000027634	ENSSSCG00000027634	0.886731012	1.848981784	2.215945969	6.207265729	1.27E-02	3.94E-02
XLOC_004559	78364387	78364474	1	ENSSSCT00000024978	ENSSSCG00000028031	ENSSSCG00000028031	0.700720075	1.625315815	2.55845339	5.703459428	1.69E-02	4.94E-02
XLOC_004560	78614180	78614535	1	ENSSSCT00000012707	ENSSSCG00000011610	NUP210	-1.168925947	2.248442433	7.029454344	31.10076124	2.45E-08	4.65E-07
XLOC_004562	79102780	79103903	1	ENSSSCT00000028006	ENSSSCG00000024000	CCDC48	0.863625329	1.819605031	1.473593437	7.920976375	4.89E-03	1.83E-02
XLOC_004572	81344117	81344348	1	ENSSSCT00000012727	ENSSSCG00000011630	CCRL1	0.811532038	1.755074215	5.680905662	12.26164608	4.62E-04	2.67E-03
XLOC_004577	82202790	82202876	1	ENSSSCT00000026732	ENSSSCG00000021966	ENSSSCG00000021966	-1.982655999	3.952200118	6.552463146	72.61421461	1.58E-17	7.98E-16
XLOC_004579	82291027	82291205	1	ENSSSCT00000023415	ENSSSCG00000028605	ENSSSCG00000028605	-1.617187921	3.067764891	4.467423662	34.27308649	4.79E-09	1.01E-07
XLOC_004580	82342695	82342836	1	ENSSSCT00000027958	ENSSSCG00000028203	ICA	1.62325807	3.080699726	2.518500075	8.407666759	3.74E-03	1.47E-02
XLOC_004581	82429036	82429129	1	ENSSSCT00000012740	ENSSSCG00000011640	TF	4.022396928	16.25032794	1.181648818	11.3697463	7.47E-04	4.00E-03
XLOC_004583	82615610	82615709	1	ENSSSCT00000012742	ENSSSCG00000011641	SLCO2A1	1.572568132	2.974337029	3.448866042	26.75897071	2.30E-07	3.60E-06
XLOC_004587	84483091	84483416	1	ENSSSCT00000012750	ENSSSCG00000011648	ENSSSCG00000011648	0.89080373	1.854208822	1.980649478	8.956482659	2.76E-03	1.16E-02
XLOC_004588	84587407	84587674	1	ENSSSCT00000012757	ENSSSCG00000011653	PCCB	1.245454078	2.370931659	6.099977269	17.07349433	3.60E-05	3.13E-04
XLOC_004589	84797006	84797129	1	ENSSSCT00000023120	ENSSSCG00000022885	ENSSSCG00000022885	-0.852516692	1.805648021	1.720503394	9.248662328	2.36E-03	1.02E-02
XLOC_004597	86525137	86525571	1	ENSSSCT00000025162	ENSSSCG00000022473	A4GNT	1.876821829	3.672651053	5.625587907	25.8364275	3.72E-07	5.63E-06
XLOC_004611	89710935	89711796	1	ENSSSCT00000030642	ENSSSCG00000028303	SPSB4	0.691860851	1.615365744	5.695108123	6.390807709	1.15E-02	3.62E-02
XLOC_004612	89869621	89869840	1	ENSSSCT00000012775	ENSSSCG00000011670	ACPL2	-1.936343459	3.82734369	4.982362016	66.75381983	3.08E-16	1.44E-14
XLOC_004617	90410081	90410796	1	ENSSSCT00000012780	ENSSSCG00000011675	GRK7	-1.056708373	2.080180002	-0.326443802	10.02714473	1.54E-03	7.26E-03
XLOC_004620	91167191	91167351	1	ENSSSCT00000012787	ENSSSCG00000011680	PLS1	0.880028069	1.840411107	9.565930403	8.079536773	4.48E-03	1.70E-02
XLOC_004624	91594733	91596334	1	ENSSSCT00000023649	ENSSSCG00000022031	CHST2	-1.967914926	3.9120232	3.592088838	82.29795973	1.17E-19	7.22E-18
XLOC_004628	96976483	96977562	1	ENSSSCT00000012803	ENSSSCG00000011695	AGTR1	0.975124168	1.96581038	0.652122818	8.451180799	3.65E-03	1.44E-02
XLOC_004630	97219128	97219265	1	ENSSSCT00000012806	ENSSSCG00000011698	GYG1	-1.138539792	2.201580797	5.493345504	25.92444099	3.55E-07	5.39E-06
XLOC_004631	97352874	97353119	1	ENSSSCT00000012808	ENSSSCG00000011699	HPS3	-1.003919982	2.005441639	4.544477747	20.22148307	6.90E-06	7.41E-05
XLOC_004632	97705019	97705449	1	ENSSSCT00000012813	ENSSSCG00000011703	TM4SF4	1.045219471	2.063680274	9.205144115	13.23820382	2.74E-04	1.74E-03
XLOC_004641	100593724	100594727	1	ENSSSCT00000012830	ENSSSCG00000011720	MBNL1	-1.154933717	2.226740929	7.975503422	23.65906062	1.15E-06	1.54E-05
XLOC_004642	101032112	101034164	1	ENSSSCT00000012831	ENSSSCG00000011721	P2RY1	1.245633927	2.371227242	2.555388916	14.71045705	1.25E-04	9.05E-04
XLOC_004643	101331694	101331945	1	ENSSSCT00000012832	ENSSSCG00000011722	RAP2B	-0.694965317	1.618845515	0.810700208	5.732224848	1.67E-02	4.87E-02
XLOC_004647	103030841	103031000	1	ENSSSCT00000012833	ENSSSCG00000011723	MME	1.213054317	2.318279185	8.214490773	9.826127566	1.72E-03	7.88E-03
XLOC_004665	108383191	108383319	1	ENSSSCT00000012842	ENSSSCG00000011731	SMC4	-1.424807975	2.684787632	7.273286561	30.90587505	2.71E-08	5.11E-07
XLOC_004668	108473989	108474217	1	ENSSSCT00000012844	ENSSSCG00000011733	IFT80	-0.798833208	1.739693565	2.819029522	10.59126052	1.14E-03	5.69E-03
XLOC_004677	115121493	115121651	1	ENSSSCT00000012851	ENSSSCG00000011740	SERPINI1	-1.691217103	3.229290219	4.054435423	26.91212058	2.13E-07	3.35E-06
XLOC_004680	117521810	117522187	1	ENSSSCT00000028095	ENSSSCG00000026357	GPR160	1.099678381	2.143069118	3.845631544	15.50843311	8.21E-05	6.38E-04
XLOC_004681	117695855	117695969	1	ENSSSCT00000012856	ENSSSCG00000011745	PRKCI	1.529698821	2.887255581	4.430467348	23.27373186	1.41E-06	1.83E-05
XLOC_004686	119874407	119874424	1	ENSSSCT00000025711	ENSSSCG00000020906	TNFSF10	0.740360376	1.67059309	8.376099154	9.514555823	2.04E-03	9.04E-03
XLOC_004694	122422785	122422914	1	ENSSSCT00000026159	ENSSSCG00000023871	NAALADL2	1.167567137	2.246325722	1.298845541	14.60797679	1.32E-04	9.50E-04
XLOC_004702	126700983	126700999	1	ENSSSCT00000012873	ENSSSCG00000011762	ACTL6A	-0.600453046	1.516192618	5.162427329	6.577198402	1.03E-02	3.32E-02
XLOC_004716	130594772	130594997	1	ENSSSCT00000022300	ENSSSCG00000026097	LAMP3	-5.431422986	43.15401797	3.292236317	297.0867641	1.42E-66	7.07E-64
XLOC_004720	131013295	131014214	1	ENSSSCT00000012887	ENSSSCG00000011775	KLHL24	-1.764483605	3.397523677	4.644584607	59.24691126	1.39E-14	5.48E-13
XLOC_004721	131074737	131074912	1	ENSSSCT00000012888	ENSSSCG00000011776	YEATS2	-1.113248112	2.163321539	4.614524211	23.41088272	1.31E-06	1.72E-05
XLOC_004728	131569101	131569285	1	ENSSSCT00000027265	ENSSSCG00000026185	VWA5B2	1.082366385	2.117506481	2.420208002	11.19320047	8.21E-04	4.34E-03
XLOC_004745	133782313	133782738	1	ENSSSCT00000012910	ENSSSCG00000011798	DNAJB11	0.618486244	1.535263452	6.914227385	6.451311702	1.11E-02	3.52E-02
XLOC_004747	133870134	133870177	1	ENSSSCT00000012912	ENSSSCG00000011800	FETUB	10.01223576	1032.72166	0.732667733	15.52273672	8.15E-05	6.35E-04
XLOC_004749	133911187	133911659	1	ENSSSCT00000012914	ENSSSCG00000011802	KNG1	1.737833808	3.335339936	-0.594109876	12.95377988	3.19E-04	1.97E-03
XLOC_004757	134301569	134301724	1	ENSSSCT00000012918	ENSSSCG00000011806	MASP1	1.09555062	2.136946249	3.257540996	9.899002802	1.65E-03	7.64E-03
XLOC_004767	137315798	137315845	1	ENSSSCT00000028024	ENSSSCG00000021206	IL1RAP	2.554182378	5.873344975	0.121062399	16.37688479	5.19E-05	4.30E-04
XLOC_004769	138043701	138043812	1	ENSSSCT00000012929	ENSSSCG00000011817	CCDC50	-1.217235073	2.325007021	4.709654795	22.44044437	2.17E-06	2.64E-05
XLOC_004775	141266873	141269495	1	ENSSSCT00000012940	ENSSSCG00000011828	FAM43A	-1.826129875	3.545845989	3.821437334	61.09215666	5.45E-15	2.25E-13
XLOC_004778	142336267	142336774	1	ENSSSCT00000012945	ENSSSCG00000011833	DLG1	0.632887549	1.550665541	5.235175362	6.751960439	9.36E-03	3.08E-02
XLOC_004781	142805249	142805375	1	ENSSSCT00000012953	ENSSSCG00000011841	SENP5	-0.677496159	1.599361605	5.144916432	9.414444196	2.15E-03	9.47E-03
XLOC_004783	143238518	143238760	1	ENSSSCT00000012957	ENSSSCG00000011845	PCYT1A	0.74237363	1.672925999	7.666610677	9.648887553	1.89E-03	8.49E-03
XLOC_004787	143647198	143647378	1	CUFF.113.3	NA	TNK2	-1.002246051	2.003116113	4.85140416	21.96830903	2.77E-06	3.28E-05
XLOC_004797	144631187	144631376	1	ENSSSCT00000012973	ENSSSCG00000011860	SLC12A8	1.308848523	2.477437261	1.166380824	13.65615901	2.20E-04	1.45E-03
XLOC_004798	144698721	144698821	1	ENSSSCT00000022398	ENSSSCG00000026935	ENSSSCG00000026935	0.727701465	1.655998613	3.623936411	6.172897122	1.30E-02	3.99E-02
XLOC_004800	145063935	145064185	1	ENSSSCT00000022383	ENSSSCG00000024844	ITGB5	1.288201337	2.44223383	3.228953433	14.47700161	1.42E-04	1.00E-03
XLOC_004801	145203730	145203885	1	ENSSSCT00000023701	ENSSSCG00000030362	ENSSSCG00000030362	1.062169449	2.088069091	2.510824113	8.36581709	3.82E-03	1.50E-02
XLOC_004802	145971197	145971747	1	ENSSSCT00000029688	ENSSSCG00000025349	CCDC14	-0.993958997	1.991642901	3.192301938	17.25168553	3.27E-05	2.89E-04
XLOC_004804	147189059	147189195	1	ENSSSCT00000012985	ENSSSCG00000011871	DIRC2	0.792183409	1.731693266	4.648703976	9.892585773	1.66E-03	7.67E-03
XLOC_004806	147586921	147586935	1	ENSSSCT00000024474	ENSSSCG00000027709	PARP9	0.609455941	1.525683745	7.331130252	7.615378391	5.79E-03	2.09E-02
XLOC_004808	147721374	147722366	1	ENSSSCT00000030357	ENSSSCG00000029716	WDR5B	-0.78491348	1.722988986	2.22814315	9.585003747	1.96E-03	8.76E-03
XLOC_004811	148157364	148157654	1	ENSSSCT00000026283	ENSSSCG00000025436	ILDR1	1.410078823	2.65751682	0.518063681	10.88810486	9.68E-04	4.97E-03
XLOC_004812	148308764	148308873	1	ENSSSCT00000012997	ENSSSCG00000011881	IQCB1	-1.68395818	3.213082848	1.940239464	44.04656876	3.21E-11	8.66E-10
XLOC_004814	148480008	148480136	1	ENSSSCT00000013000	ENSSSCG00000011884	HCLS1	-1.750267739	3.364209942	6.710908035	70.30376503	5.08E-17	2.48E-15
XLOC_004817	149301801	149301896	1	ENSSSCT00000013005	ENSSSCG00000011888	GPR156	1.788894835	3.455500852	0.736958707	15.16846566	9.83E-05	7.41E-04
XLOC_004819	149914818	149915032	1	ENSSSCT00000013014	ENSSSCG00000011893	COX17	-0.731401458	1.660251104	6.626773903	10.11545881	1.47E-03	6.98E-03
XLOC_004822	150184890	150185609	1	ENSSSCT00000013026	ENSSSCG00000011903	ENSSSCG00000011903	-0.979247477	1.971436821	0.934998748	11.42074668	7.26E-04	3.91E-03
XLOC_004825	153563024	153563173	1	ENSSSCT00000030211	ENSSSCG00000027941	LSAMP	0.92527004	1.899039666	2.772780819	11.5209822	6.88E-04	3.75E-03
XLOC_004830	155778484	155778785	1	ENSSSCT00000013041	ENSSSCG00000011917	NAA50	-0.572785803	1.487392913	5.721557691	5.864210133	1.55E-02	4.60E-02
XLOC_004831	155815450	155815709	1	CUFF.115.4	NA	KIAA2018	-0.729635214	1.658219758	1.543967723	5.979240076	1.45E-02	4.37E-02
XLOC_004836	156623779	156624001	1	ENSSSCT00000013050	ENSSSCG00000011926	CD200R1L	0.892800183	1.856776519	1.353395748	7.848254807	5.09E-03	1.88E-02
XLOC_004842	157376015	157376219	1	ENSSSCT00000030905	ENSSSCG00000025803	ENSSSCG00000025803	0.931462041	1.9072078	2.436944519	11.50129246	6.95E-04	3.77E-03
XLOC_004843	157394414	157394564	1	ENSSSCT00000030237	ENSSSCG00000021511	GCET2	-4.387992902	20.93714613	5.48092412	301.837971	1.31E-67	7.25E-65
XLOC_004845	158524401	158524531	1	CUFF.117.2	NA	PVRL3	0.750878047	1.682816707	5.958608011	10.28939309	1.34E-03	6.48E-03
XLOC_004852	159846561	159846688	1	ENSSSCT00000013064	ENSSSCG00000011939	RETNLB	1.973635251	3.927565269	4.879747258	30.40266812	3.51E-08	6.49E-07
XLOC_004856	162677245	162677447	1	ENSSSCT00000023448	ENSSSCG00000022486	CBLB	-0.883649174	1.845036266	5.70656117	14.50945347	1.39E-04	9.90E-04
XLOC_004866	167934089	167934217	1	ENSSSCT00000022651	ENSSSCG00000025662	ENSSSCG00000025662	0.876170279	1.835496392	4.138856696	7.678311126	5.59E-03	2.03E-02
XLOC_004890	176779017	176779212	1	ENSSSCT00000027202	ENSSSCG00000025392	ENSSSCG00000025392	1.363750958	2.573534206	3.572718298	22.83045364	1.77E-06	2.24E-05
XLOC_004914	199172158	199172245	1	ENSSSCT00000032188	ENSSSCG00000022632	ENSSSCG00000022632	-0.865848858	1.822411628	0.903234139	8.92271105	2.82E-03	1.17E-02
XLOC_004926	205921681	205921996	1	ENSSSCT00000026584	ENSSSCG00000029392	HUNK	1.334721449	2.522267779	-0.178635358	10.0407051	1.53E-03	7.21E-03
XLOC_004937	209752044	209752572	1	ENSSSCT00000027272	ENSSSCG00000020706	ENSSSCG00000020706	1.122790832	2.177678279	7.176291447	8.03723089	4.58E-03	1.73E-02
XLOC_004939	209860177	209860381	1	ENSSSCT00000013186	ENSSSCG00000012054	DOPEY2	0.809395172	1.752476589	5.11636885	8.177048996	4.24E-03	1.63E-02
XLOC_004941	210075873	210076085	1	ENSSSCT00000013188	ENSSSCG00000012056	CHAF1B	-1.412042359	2.661136215	4.207357146	39.76693027	2.86E-10	7.00E-09
XLOC_004946	211098174	211098411	1	ENSSSCT00000028889	ENSSSCG00000030480	DYRK1A	-0.659504848	1.579540412	6.661424108	8.731893175	3.13E-03	1.28E-02
XLOC_004953	214947225	214947449	1	ENSSSCT00000013207	ENSSSCG00000030285	FAM3B	0.787999621	1.726678664	5.635602313	9.241291112	2.37E-03	1.02E-02
XLOC_004961	216523110	216523212	1	ENSSSCT00000028961	ENSSSCG00000025997	ENSSSCG00000025997	0.663952283	1.584417216	4.179478724	7.68388002	5.57E-03	2.02E-02
XLOC_004963	216759345	216759431	1	ENSSSCT00000031598	ENSSSCG00000028137	SIK1	1.46858635	2.767505819	2.374586756	11.45958066	7.11E-04	3.85E-03
XLOC_004964	216898157	216898544	1	ENSSSCT00000028839	ENSSSCG00000029627	PWP2	-0.56158217	1.475886901	5.161522075	6.618686734	1.01E-02	3.26E-02
XLOC_004975	218086392	218086686	1	ENSSSCT00000027402	ENSSSCG00000028846	COL18A1	0.688166843	1.611234905	6.072641563	7.006089177	8.12E-03	2.75E-02
XLOC_004983	2433541	2433749	1	ENSSSCT00000032548	ENSSSCG00000024938	SH3BP5	-1.656130406	3.151700416	4.360234719	49.46884167	2.02E-12	6.12E-11
XLOC_004985	2605150	2605443	1	ENSSSCT00000024153	ENSSSCG00000028911	COLQ	-2.886162496	7.393013236	-1.039281654	57.72276884	3.02E-14	1.14E-12
XLOC_004986	2714463	2714586	1	ENSSSCT00000030048	ENSSSCG00000026677	HACL1	0.7701211	1.70541293	3.380998011	7.846182322	5.09E-03	1.89E-02
XLOC_004988	2931070	2932242	1	ENSSSCT00000012258	ENSSSCG00000011193	ENSSSCG00000011193	0.649985192	1.56915209	3.042731326	6.971116551	8.28E-03	2.79E-02
XLOC_004989	3071720	3074975	1	ENSSSCT00000012259	ENSSSCG00000011194	ANKRD28	0.639776392	1.558087647	5.821828439	7.816410464	5.18E-03	1.91E-02
XLOC_004998	8092439	8092556	1	ENSSSCT00000012273	ENSSSCG00000011207	SGOL1	-1.672836002	3.188407444	3.454688198	39.29835336	3.64E-10	8.77E-09
XLOC_005001	11850414	11850632	1	ENSSSCT00000026912	ENSSSCG00000029952	ENSSSCG00000029952	-0.759161657	1.692506832	2.002609719	7.422295321	6.44E-03	2.27E-02
XLOC_005003	12134512	12135043	1	ENSSSCT00000032227	ENSSSCG00000024296	NKIRAS1	-1.227046463	2.340872672	2.625459618	27.35482326	1.69E-07	2.72E-06
XLOC_005005	12255892	12256051	1	ENSSSCT00000024835	ENSSSCG00000030310	ENSSSCG00000030310	-0.658676335	1.578633571	6.675504531	7.534679666	6.05E-03	2.16E-02
XLOC_005006	12399955	12404809	1	ENSSSCT00000012277	ENSSSCG00000011211	THRB	0.808966107	1.751955471	4.142798618	10.90246831	9.60E-04	4.95E-03
XLOC_005007	14120032	14120199	1	ENSSSCT00000012279	ENSSSCG00000011213	TOP2B	-0.785049536	1.723151484	7.55705112	10.88806232	9.68E-04	4.97E-03
XLOC_005024	20616343	20619212	1	ENSSSCT00000025190	ENSSSCG00000021977	GPD1L	1.010760366	2.014972803	8.041654616	12.98112848	3.15E-04	1.95E-03
XLOC_005034	24848154	24848419	1	ENSSSCT00000012313	ENSSSCG00000011246	VILL	1.265243607	2.403677939	4.171735698	22.19104445	2.47E-06	2.96E-05
XLOC_005038	25168719	25169252	1	ENSSSCT00000012317	ENSSSCG00000011250	ACAA	0.813150801	1.757044586	6.686840462	7.744485764	5.39E-03	1.97E-02
XLOC_005039	25302795	25302872	1	ENSSSCT00000012321	ENSSSCG00000011254	XYLB	1.747462913	3.357675743	4.041504101	25.47128761	4.49E-07	6.66E-06
XLOC_005041	25397310	25397394	1	ENSSSCT00000012323	ENSSSCG00000011256	SLC22A13	5.998446879	63.93113842	2.771661479	25.33396899	4.82E-07	7.08E-06
XLOC_005045	26092997	26095159	1	ENSSSCT00000012332	ENSSSCG00000011264	CSRNP1	-0.604946128	1.520921959	5.471786681	7.480765914	6.24E-03	2.21E-02
XLOC_005049	26834100	26834108	1	ENSSSCT00000012337	ENSSSCG00000011269	MYRIP	1.220382952	2.330085593	-0.317102509	7.683200247	5.57E-03	2.03E-02
XLOC_005058	28610211	28610614	1	ENSSSCT00000012346	ENSSSCG00000011277	CCK	2.234675132	4.706566998	4.889267124	7.274861865	6.99E-03	2.44E-02
XLOC_005065	29168963	29169468	1	ENSSSCT00000012364	ENSSSCG00000011294	FAM198A	0.784778554	1.722827854	0.88393251	5.707509259	1.69E-02	4.93E-02
XLOC_005066	29629877	29630081	1	ENSSSCT00000012366	ENSSSCG00000011296	ANO10	0.701125019	1.625772082	5.803709812	7.874992853	5.01E-03	1.86E-02
XLOC_005068	30802226	30803428	1	ENSSSCT00000012379	ENSSSCG00000011308	KIAA1143	-0.757490243	1.690547137	3.282859358	9.199431541	2.42E-03	1.04E-02
XLOC_005069	30992609	30992767	1	ENSSSCT00000012372	ENSSSCG00000011301	ZDHHC3	0.911429253	1.880907959	5.184460891	14.14021809	1.70E-04	1.17E-03
XLOC_005070	31138040	31138469	1	ENSSSCT00000012368	ENSSSCG00000011298	CDCP1	1.267681191	2.407742637	4.820371732	18.40170651	1.79E-05	1.72E-04
XLOC_005079	32200269	32200374	1	ENSSSCT00000012390	ENSSSCG00000011317	FYCO1	1.253305691	2.38387021	4.409543416	17.16377629	3.43E-05	3.00E-04
XLOC_005080	32247996	32251604	1	ENSSSCT00000023382	ENSSSCG00000026707	XCR1	0.822229168	1.768135903	3.193665481	7.421713325	6.44E-03	2.27E-02
XLOC_005085	32577739	32577953	1	ENSSSCT00000030564	ENSSSCG00000029879	LTF	2.875120152	7.336643338	2.006584486	12.52417244	4.02E-04	2.38E-03
XLOC_005088	32835251	32835433	1	ENSSSCT00000030929	ENSSSCG00000023664	ENSSSCG00000023664	0.789552514	1.728538232	4.954096506	6.892136522	8.66E-03	2.89E-02
XLOC_005095	33143399	33144261	1	ENSSSCT00000012409	ENSSSCG00000011332	SETD2	-0.50141163	1.415598001	6.787715082	5.757990077	1.64E-02	4.81E-02
XLOC_005098	33483932	33484360	1	ENSSSCT00000028855	ENSSSCG00000026281	SCAP	-0.608430913	1.52460014	6.459556172	8.124089416	4.37E-03	1.67E-02
XLOC_005109	34290453	34290534	1	ENSSSCT00000012423	ENSSSCG00000011346	PLXNA1	1.252000884	2.381715158	3.389131172	15.15792257	9.89E-05	7.44E-04
XLOC_005117	34563963	34564036	1	ENSSSCT00000012436	ENSSSCG00000011359	ENSSSCG00000011359	-0.827233768	1.774280084	3.220194864	13.55097957	2.32E-04	1.51E-03
XLOC_005121	34688004	34688166	1	ENSSSCT00000012441	ENSSSCG00000011363	PRKAR2A	1.011318005	2.015751793	4.509109287	11.64004153	6.45E-04	3.55E-03
XLOC_005135	35394207	35394368	1	ENSSSCT00000012464	ENSSSCG00000011386	MST1	0.992707435	1.989915866	3.315975062	11.86638001	5.72E-04	3.20E-03
XLOC_005137	35429913	35430297	1	ENSSSCT00000012467	ENSSSCG00000011389	GMPPB	0.81146351	1.754990852	5.250019062	10.57411973	1.15E-03	5.73E-03
XLOC_005141	35543752	35543901	1	ENSSSCT00000023852	ENSSSCG00000026977	TRAIP	-1.200139601	2.297619026	2.680881868	19.67904401	9.16E-06	9.56E-05
XLOC_005143	35576965	35578646	1	ENSSSCT00000032178	ENSSSCG00000024930	ENSSSCG00000024930	0.859646543	1.814593685	1.705345264	6.657253745	9.88E-03	3.21E-02
XLOC_005144	35590568	35590814	1	ENSSSCT00000024818	ENSSSCG00000027992	MST1R	0.82437698	1.770770175	6.866162189	8.385384847	3.78E-03	1.48E-02
XLOC_005145	35607318	35607751	1	ENSSSCT00000028812	ENSSSCG00000025791	MON1A	0.750773383	1.682694628	5.167869685	8.862130711	2.91E-03	1.21E-02
XLOC_005147	35969382	35970075	1	ENSSSCT00000012481	ENSSSCG00000011402	HYAL3	0.771355118	1.70687229	6.668284297	7.910255367	4.92E-03	1.83E-02
XLOC_005148	35976670	35977236	1	ENSSSCT00000012484	ENSSSCG00000011404	HYAL1	1.290086595	2.445427333	6.986235825	18.33501725	1.85E-05	1.77E-04
XLOC_005149	35983756	35984467	1	ENSSSCT00000012485	ENSSSCG00000011405	HYAL2	0.663244233	1.583639803	6.540719335	6.977871686	8.25E-03	2.78E-02
XLOC_005155	36023303	36025396	1	ENSSSCT00000012492	ENSSSCG00000011412	CACNA2D2	0.85927876	1.814131154	1.137939743	7.874674944	5.01E-03	1.86E-02
XLOC_005169	37296619	37298728	1	ENSSSCT00000027042	ENSSSCG00000026847	ABHD14B	0.71054643	1.636423806	7.191303497	8.623495422	3.32E-03	1.34E-02
XLOC_005173	37485392	37485418	1	ENSSSCT00000012506	ENSSSCG00000011426	POC1A	-0.770604734	1.705984731	3.603342554	9.531739667	2.02E-03	8.98E-03
XLOC_005175	37565170	37566431	1	ENSSSCT00000012512	ENSSSCG00000011432	GLYCTK	2.625432347	6.17069226	5.368853078	17.25034194	3.28E-05	2.89E-04
XLOC_005176	37619537	37620621	1	ENSSSCT00000012514	ENSSSCG00000011434	PPM1M	-1.604520022	3.040945629	4.931975978	55.61926178	8.80E-14	3.16E-12
XLOC_005181	37868518	37872346	1	ENSSSCT00000012524	ENSSSCG00000011444	NT5DC2	-1.444123527	2.720974671	5.321455591	43.23165647	4.86E-11	1.29E-09
XLOC_005184	38212236	38213957	1	ENSSSCT00000012535	ENSSSCG00000011454	SFMBT1	-0.902810746	1.86970511	3.618086786	16.26510337	5.51E-05	4.54E-04
XLOC_005192	40871933	40876058	1	ENSSSCT00000027852	ENSSSCG00000029852	WNT5A	1.04606756	2.064893766	3.284005258	10.45552618	1.22E-03	6.04E-03
XLOC_005197	42339285	42339781	1	ENSSSCT00000028725	ENSSSCG00000024201	FAM208A	-0.860323801	1.815445727	5.493246321	12.77298489	3.52E-04	2.14E-03
XLOC_005207	44232258	44232594	1	ENSSSCT00000012559	ENSSSCG00000011477	ACOX2	1.309125252	2.477912514	5.403602796	18.0452172	2.16E-05	2.02E-04
XLOC_005208	44287542	44288207	1	ENSSSCT00000012560	ENSSSCG00000011478	FAM107A	1.235189406	2.354122518	1.408508096	15.41891506	8.61E-05	6.63E-04
XLOC_005209	44467148	44467237	1	ENSSSCT00000029156	ENSSSCG00000025529	FAM3D	0.819685434	1.765021105	2.967892787	7.147145086	7.51E-03	2.57E-02
XLOC_005210	44581185	44581619	1	ENSSSCT00000012564	ENSSSCG00000011482	C3orf67	-1.100371187	2.144098504	1.746707905	19.363864	1.08E-05	1.11E-04
XLOC_005214	48113351	48113437	1	ENSSSCT00000012572	ENSSSCG00000011489	ENSSSCG00000011489	1.024806059	2.034685843	0.284353166	7.526435781	6.08E-03	2.17E-02
XLOC_005216	49908408	49911060	1	ENSSSCT00000012576	ENSSSCG00000011493	ATXN7	-0.524075799	1.438012084	5.619662662	5.698207392	1.70E-02	4.95E-02
XLOC_005222	51684590	51688177	1	ENSSSCT00000012581	ENSSSCG00000011497	BAIAP1	0.86257401	1.818279534	5.033957402	11.57896489	6.67E-04	3.65E-03
XLOC_005238	57861430	57866534	1	ENSSSCT00000022793	ENSSSCG00000027675	FOXP1	-1.322724529	2.501380496	5.730971681	29.00657457	7.21E-08	1.25E-06
XLOC_005244	59745951	59747406	1	ENSSSCT00000012605	ENSSSCG00000011518	SHQ1	-0.633684908	1.55152281	3.504016867	8.143164167	4.32E-03	1.66E-02
XLOC_005258	68147561	68149633	1	ENSSSCT00000028756	ENSSSCG00000020679	EDEM1	0.980552392	1.973220789	3.924203807	6.764023192	9.30E-03	3.06E-02
XLOC_005264	73102874	73102963	1	ENSSSCT00000012639	ENSSSCG00000011549	OGG1	-1.209968098	2.313325213	3.450615352	27.37677831	1.67E-07	2.70E-06
XLOC_005265	73110017	73110865	1	ENSSSCT00000012638	ENSSSCG00000011548	BRPF1	-0.758293783	1.691488986	5.955155941	13.38032058	2.54E-04	1.63E-03
XLOC_005266	73136411	73136569	1	ENSSSCT00000012637	ENSSSCG00000011547	CPNE9	-2.31139741	4.963636304	0.909790982	61.99943967	3.44E-15	1.47E-13
XLOC_005268	73216901	73217582	1	ENSSSCT00000012648	ENSSSCG00000011557	CIDE-C	1.914560536	3.769989579	5.638636049	23.85019399	1.04E-06	1.41E-05
XLOC_005271	73484189	73486085	1	ENSSSCT00000012661	ENSSSCG00000011569	TATDN2	-0.530203954	1.444133339	5.575997797	6.276703191	1.22E-02	3.82E-02
XLOC_005276	74919168	74919439	1	ENSSSCT00000025271	ENSSSCG00000030581	VGLL4	0.932401854	1.908450614	2.687838821	11.6831062	6.31E-04	3.48E-03
XLOC_005278	75371790	75371912	1	ENSSSCT00000030891	ENSSSCG00000029587	TIMP4	1.642294921	3.121619989	0.205759131	12.73696077	3.59E-04	2.17E-03
XLOC_005279	75741484	75741824	1	ENSSSCT00000012674	ENSSSCG00000011581	MKRN2-AS1	0.849358902	1.801700116	3.513303003	8.318837232	3.92E-03	1.53E-02
XLOC_005288	76785644	76786158	1	ENSSSCT00000012693	ENSSSCG00000011596	TRH	-1.559603346	2.947727877	0.65444311	13.63201646	2.22E-04	1.46E-03
XLOC_005294	78256434	78257244	1	ENSSSCT00000012706	ENSSSCG00000011609	ENSSSCG00000011609	0.952169646	1.934780156	4.013516331	7.222589261	7.20E-03	2.49E-02
XLOC_005295	78557481	78557590	1	ENSSSCT00000012705	ENSSSCG00000011608	HDAC11	0.80496617	1.747104823	2.727936994	6.991993387	8.19E-03	2.76E-02
XLOC_005297	78944341	78948481	1	ENSSSCT00000031104	ENSSSCG00000027812	IQSEC1	-1.055407941	2.078305791	5.423915734	23.92246315	1.00E-06	1.37E-05
XLOC_005303	79273134	79273713	1	ENSSSCT00000012709	ENSSSCG00000011612	RPN1	0.600805232	1.516562791	8.336573868	6.291032509	1.21E-02	3.80E-02
XLOC_005304	79390523	79390759	1	ENSSSCT00000012708	ENSSSCG00000011611	C3orf37	-2.90959647	7.514079971	5.772865682	169.8857181	7.84E-39	1.34E-36
XLOC_005306	79433536	79434180	1	ENSSSCT00000012710	ENSSSCG00000011613	H1FX	-1.105304652	2.15144305	5.898100254	19.44795984	1.03E-05	1.07E-04
XLOC_005308	79606188	79608100	1	ENSSSCT00000012715	ENSSSCG00000011618	GATA2	0.987273221	1.982434529	2.483268957	11.19672795	8.19E-04	4.34E-03
XLOC_005309	79737140	79737760	1	ENSSSCT00000012718	ENSSSCG00000011621	SEC61A1	0.85296452	1.8062086	6.514542796	10.78412085	1.02E-03	5.21E-03
XLOC_005314	80148532	80149310	1	ENSSSCT00000012721	ENSSSCG00000011624	MCM2	-1.436507712	2.706648815	6.505249404	45.72637506	1.36E-11	3.79E-10
XLOC_005316	80507851	80508305	1	ENSSSCT00000027049	ENSSSCG00000026804	ENSSSCG00000026804	0.733459074	1.662620695	3.105869592	7.348342616	6.71E-03	2.36E-02
XLOC_005317	80518366	80518543	1	ENSSSCT00000031942	ENSSSCG00000024001	PLXNA1	1.017523466	2.024440814	3.702448112	14.13794535	1.70E-04	1.17E-03
XLOC_005325	82312067	82312367	1	ENSSSCT00000023340	ENSSSCG00000030540	ENSSSCG00000030540	-1.265336942	2.403833449	3.626634121	14.86440018	1.16E-04	8.46E-04
XLOC_005337	84520140	84521731	1	ENSSSCT00000012752	ENSSSCG00000011650	MSL2	-0.542243498	1.456235311	4.534333783	5.884074981	1.53E-02	4.56E-02
XLOC_005338	84691732	84693756	1	ENSSSCT00000012756	ENSSSCG00000011652	STAG1	-1.015357909	2.021404308	5.048849841	20.41947675	6.22E-06	6.77E-05
XLOC_005346	86756009	86756542	1	ENSSSCT00000023265	ENSSSCG00000026746	CEP70	-0.996047415	1.994528053	4.140208337	15.82581614	6.94E-05	5.51E-04
XLOC_005348	87095136	87095992	1	ENSSSCT00000024030	ENSSSCG00000021203	PIK3CB	0.677792442	1.599690096	2.855148663	6.584358218	1.03E-02	3.32E-02
XLOC_005352	87988026	87988298	1	ENSSSCT00000012768	ENSSSCG00000011663	RBP2	3.886623856	14.79075565	8.853032897	30.37839311	3.55E-08	6.55E-07
XLOC_005357	90755731	90755880	1	ENSSSCT00000012783	ENSSSCG00000011677	GK5	1.438966562	2.711265812	2.944488543	17.2362106	3.30E-05	2.91E-04
XLOC_005359	90978674	90979017	1	ENSSSCT00000012786	ENSSSCG00000011679	ATR	-1.328200255	2.510892486	4.96741754	29.0588379	7.02E-08	1.21E-06
XLOC_005360	91282140	91282752	1	ENSSSCT00000012791	ENSSSCG00000011683	PCOLCE2	-1.429069673	2.692730178	2.293906179	17.66782722	2.63E-05	2.41E-04
XLOC_005374	97254692	97256855	1	ENSSSCT00000023239	ENSSSCG00000025293	HLTF	-0.635270449	1.553228893	4.432430829	5.865080103	1.54E-02	4.60E-02
XLOC_005380	98017331	98017968	1	ENSSSCT00000012815	ENSSSCG00000011705	COMMD2	-0.559212028	1.47346422	4.486122611	6.383966945	1.15E-02	3.63E-02
XLOC_005392	99846480	99847381	1	ENSSSCT00000012827	ENSSSCG00000011717	IGSF10	-1.541486566	2.910942951	-0.113709482	17.55163063	2.80E-05	2.53E-04
XLOC_005397	103430464	103432538	1	ENSSSCT00000027658	ENSSSCG00000026718	PLCH1	1.783843069	3.443422169	4.305113547	32.88807083	9.76E-09	1.96E-07
XLOC_005399	103717654	103719504	1	ENSSSCT00000027200	ENSSSCG00000025316	SLC33A1	0.629831999	1.547384791	6.314234433	7.48804489	6.21E-03	2.21E-02
XLOC_005415	108339825	108340067	1	ENSSSCT00000024496	ENSSSCG00000030666	ENSSSCG00000030666	-0.958544422	1.943348204	1.58936491	12.44703747	4.19E-04	2.46E-03
XLOC_005416	108425883	108427353	1	ENSSSCT00000012843	ENSSSCG00000011732	TRIM59	-0.978343409	1.970201803	3.251087448	14.92815855	1.12E-04	8.23E-04
XLOC_005425	113411283	113412786	1	ENSSSCT00000026297	ENSSSCG00000021503	BCHE	1.564331444	2.957404217	6.991571406	18.86377319	1.40E-05	1.39E-04
XLOC_005426	114708594	114708860	1	ENSSSCT00000023640	ENSSSCG00000023393	ZBBX	3.262408751	9.595837662	1.662880848	9.128786757	2.52E-03	1.07E-02
XLOC_005430	115375496	115377236	1	ENSSSCT00000012852	ENSSSCG00000011741	GOLIM4	0.820273006	1.765740098	6.414904572	10.9731031	9.24E-04	4.79E-03
XLOC_005431	116467997	116468597	1	CUFF.109.2	NA	MECOM	1.775249838	3.422972823	3.784836369	17.69648081	2.59E-05	2.38E-04
XLOC_005444	118535743	118536169	1	ENSSSCT00000027703	ENSSSCG00000020927	SLC2A2	1.517748256	2.863437781	6.096257893	21.02470822	4.53E-06	5.11E-05
XLOC_005446	118591225	118591308	1	ENSSSCT00000024139	ENSSSCG00000028905	TNIK	0.81512752	1.759453663	4.616920796	8.771229744	3.06E-03	1.26E-02
XLOC_005447	118705586	118705824	1	ENSSSCT00000030826	ENSSSCG00000020763	ENSSSCG00000020763	0.87100476	1.828936214	3.328432733	7.546509041	6.01E-03	2.15E-02
XLOC_005448	119143381	119143605	1	ENSSSCT00000012861	ENSSSCG00000011750	PLD1	0.89746128	1.862785142	4.637033058	10.14615752	1.45E-03	6.90E-03
XLOC_005451	120035744	120036522	1	ENSSSCT00000012866	ENSSSCG00000011755	NCEH1	0.626904985	1.544248559	4.421176589	6.184903496	1.29E-02	3.97E-02
XLOC_005458	126399747	126402197	1	ENSSSCT00000029004	ENSSSCG00000030413	PIK3CA	-1.42385726	2.68301898	5.143403034	35.03887045	3.23E-09	6.95E-08
XLOC_005468	130478533	130481331	1	ENSSSCT00000030536	ENSSSCG00000024393	B3GNT5	1.19671902	2.292177903	5.516716055	15.33529879	9.00E-05	6.91E-04
XLOC_005469	130828813	130832921	1	ENSSSCT00000031712	ENSSSCG00000022729	KLHL6	-4.915076257	30.17069985	7.144210232	357.0455714	1.24E-79	1.85E-76
XLOC_005476	131672496	131675096	1	ENSSSCT00000027808	ENSSSCG00000021581	CLCN2	0.680879205	1.603116427	7.316637647	6.104141496	1.35E-02	4.13E-02
XLOC_005483	132648184	132648314	1	ENSSSCT00000024873	ENSSSCG00000028398	ENSSSCG00000028398	1.940815733	3.83922665	2.708709749	24.0217842	9.53E-07	1.31E-05
XLOC_005484	132842028	132842155	1	ENSSSCT00000023420	ENSSSCG00000021723	ENSSSCG00000021723	1.710120643	3.271881829	1.514675543	19.9707264	7.86E-06	8.33E-05
XLOC_005488	133022540	133024415	1	ENSSSCT00000012907	ENSSSCG00000011795	IGF2BP2	0.947205463	1.928134194	6.069968639	13.02091609	3.08E-04	1.91E-03
XLOC_005494	133979655	133979826	1	ENSSSCT00000012916	ENSSSCG00000011804	RFC4	-1.560300559	2.949152771	5.209585339	48.08187746	4.09E-12	1.21E-10
XLOC_005496	134620966	134621331	1	ENSSSCT00000012920	ENSSSCG00000011808	SST	0.832070776	1.7802388	5.384556478	8.792421174	3.02E-03	1.24E-02
XLOC_005498	134660903	134662114	1	ENSSSCT00000012922	ENSSSCG00000011810	BCL6	-3.277395447	9.696038631	6.36078484	187.3080592	1.23E-42	2.62E-40
XLOC_005505	139375008	139376294	1	ENSSSCT00000012931	ENSSSCG00000011819	MB21D2	0.959290148	1.944352975	3.064784828	10.87068197	9.77E-04	5.01E-03
XLOC_005521	143119131	143121390	1	ENSSSCT00000026267	ENSSSCG00000023527	LRRC33	-0.554251244	1.468406335	3.759009061	5.76404427	1.64E-02	4.80E-02
XLOC_005529	144767536	144767682	1	CUFF.114.2	NA	HEG1	1.304559654	2.470083228	2.151100407	10.41299443	1.25E-03	6.15E-03
XLOC_005531	145164317	145164861	1	ENSSSCT00000023434	ENSSSCG00000021656	KALRN	0.768626662	1.703647267	1.681174406	6.498590066	1.08E-02	3.44E-02
XLOC_005534	146236920	146240253	1	ENSSSCT00000030879	ENSSSCG00000020935	PTPLB	0.746873929	1.678152622	2.417342821	6.04325693	1.40E-02	4.25E-02
XLOC_005536	146843104	146843710	1	ENSSSCT00000012984	ENSSSCG00000011870	PDIA5	1.188084279	2.278499856	5.405156989	22.26518013	2.37E-06	2.86E-05
XLOC_005539	147351811	147351927	1	ENSSSCT00000026709	ENSSSCG00000028575	DIRC2	0.797167607	1.737686237	2.941434295	7.982843217	4.72E-03	1.78E-02
XLOC_005540	147430046	147430412	1	ENSSSCT00000012988	ENSSSCG00000011874	PARP14	0.602804321	1.518665693	7.453233029	6.071384178	1.37E-02	4.19E-02
XLOC_005543	147573124	147573193	1	ENSSSCT00000012990	ENSSSCG00000011876	DTX3L	0.67032716	1.591433816	5.439635925	7.662006361	5.64E-03	2.04E-02
XLOC_005547	147907932	147909439	1	ENSSSCT00000012993	ENSSSCG00000011878	CASR	-3.664396611	12.67924214	-0.067230688	118.1702128	1.59E-27	1.53E-25
XLOC_005550	148222430	148224280	1	ENSSSCT00000022765	ENSSSCG00000030305	SLC15A2	-3.181592666	9.0730818	6.439725859	59.23085453	1.40E-14	5.51E-13
XLOC_005551	148265682	148266124	1	ENSSSCT00000012996	ENSSSCG00000011880	EAF2	-2.93583112	7.651969481	5.176023355	43.38558127	4.49E-11	1.19E-09
XLOC_005552	148511700	148512535	1	ENSSSCT00000013002	ENSSSCG00000011885	FBXO40	-2.074270702	4.211314739	0.824310842	45.53029577	1.50E-11	4.18E-10
XLOC_005557	149710896	149712435	1	ENSSSCT00000013009	ENSSSCG00000011890	PXR	0.997851126	1.997023245	8.639757016	15.68640995	7.48E-05	5.89E-04
XLOC_005560	149969016	149969442	1	ENSSSCT00000013017	ENSSSCG00000011895	PLA1A	0.917940299	1.889415894	4.472315529	9.748002107	1.80E-03	8.15E-03
XLOC_005566	150294290	150295196	1	ENSSSCT00000013027	ENSSSCG00000011904	UPK1B	-3.750469028	13.45871743	1.20383415	156.0316369	8.33E-36	1.29E-33
XLOC_005576	155584614	155586281	1	ENSSSCT00000013038	ENSSSCG00000011915	GRAMD1C	1.246226046	2.372200654	6.410368259	17.73349432	2.54E-05	2.33E-04
XLOC_005585	157180878	157181017	1	ENSSSCT00000024809	ENSSSCG00000027820	CD200	-1.338015367	2.528033124	1.865016333	23.84964774	1.04E-06	1.41E-05
XLOC_005586	157419578	157421038	1	ENSSSCT00000022609	ENSSSCG00000028279	ENSSSCG00000028279	0.65348449	1.572962733	4.984083398	7.222330631	7.20E-03	2.49E-02
XLOC_005597	160195017	160198102	1	ENSSSCT00000024843	ENSSSCG00000027275	HHLA2	0.798916302	1.739793768	8.042597432	12.27877842	4.58E-04	2.66E-03
XLOC_005601	162991981	162992068	1	ENSSSCT00000013072	ENSSSCG00000011946	ALCAM	1.007091269	2.009854787	4.107607435	12.52489259	4.02E-04	2.38E-03
XLOC_005606	166744850	166744903	1	ENSSSCT00000013077	ENSSSCG00000011951	NFKBIZ	0.751941157	1.684057218	5.581826198	8.24655262	4.08E-03	1.58E-02
XLOC_005607	166780450	166782629	1	ENSSSCT00000013076	ENSSSCG00000011950	FAM55C	-0.72887384	1.657344872	4.020855096	10.1459199	1.45E-03	6.90E-03
XLOC_005609	166955322	166955448	1	ENSSSCT00000013081	ENSSSCG00000011955	PCNP	-0.649493707	1.568617616	5.469818994	7.542857068	6.02E-03	2.15E-02
XLOC_005614	167905645	167906024	1	ENSSSCT00000013087	ENSSSCG00000011961	TFG	0.728482226	1.656895053	6.003782998	9.939381348	1.62E-03	7.51E-03
XLOC_005627	170577770	170578846	1	ENSSSCT00000013108	ENSSSCG00000011979	GPR15	-1.281875297	2.431548381	-0.382010581	13.40862579	2.50E-04	1.61E-03
XLOC_005648	176765927	176766426	1	ENSSSCT00000013122	ENSSSCG00000011993	PROS1	1.010613611	2.014767844	5.204345437	15.99904449	6.34E-05	5.10E-04
XLOC_005656	183834656	183834874	1	ENSSSCT00000024901	ENSSSCG00000022789	ENSSSCG00000022789	0.790040942	1.729123532	1.095519832	5.859382726	1.55E-02	4.61E-02
XLOC_005657	184210770	184211172	1	ENSSSCT00000031865	ENSSSCG00000029384	ENSSSCG00000029384	0.732734341	1.661785693	2.343704497	6.974402042	8.27E-03	2.78E-02
XLOC_005661	189683758	189683949	1	ENSSSCT00000013139	ENSSSCG00000012008	SAMSN1	-0.680294667	1.602467022	1.87389105	6.563022282	1.04E-02	3.34E-02
XLOC_005665	192997371	192997891	1	ENSSSCT00000013150	ENSSSCG00000012019	TMPRSS15	6.793040711	110.8942469	6.137420414	31.09349956	2.46E-08	4.66E-07
XLOC_005673	199291020	199291814	1	ENSSSCT00000013153	ENSSSCG00000012022	APP	1.163907407	2.240634618	8.810074631	23.88822198	1.02E-06	1.39E-05
XLOC_005677	200405037	200405604	1	ENSSSCT00000013159	ENSSSCG00000012027	ADAMTS5	1.280403149	2.429068456	-0.274680919	9.928360407	1.63E-03	7.54E-03
XLOC_005708	207005112	207005249	1	ENSSSCT00000029073	ENSSSCG00000027089	DONSON	-0.620719557	1.537641903	5.222310543	8.397565521	3.76E-03	1.48E-02
XLOC_005709	207015271	207015821	1	ENSSSCT00000030581	ENSSSCG00000028377	CRYZL1	-0.583021703	1.497983469	4.596595693	6.534710693	1.06E-02	3.38E-02
XLOC_005713	207880013	207880402	1	ENSSSCT00000013181	ENSSSCG00000012049	KCNE1	6.988834697	127.013206	3.240038219	15.09043332	1.02E-04	7.65E-04
XLOC_005726	212929580	212930742	1	ENSSSCT00000025909	ENSSSCG00000021042	ENSSSCG00000021042	-1.673162644	3.189129416	5.056570421	54.41562634	1.62E-13	5.53E-12
XLOC_005727	212955467	212955616	1	ENSSSCT00000025047	ENSSSCG00000026915	ENSSSCG00000026915	-1.185158404	2.273883598	1.12691003	10.0255255	1.54E-03	7.26E-03
XLOC_005730	212995837	212996108	1	ENSSSCT00000032478	ENSSSCG00000028428	ENSSSCG00000028428	-1.252490476	2.382523552	1.124997814	21.25183587	4.03E-06	4.61E-05
XLOC_005734	213581135	213582070	1	ENSSSCT00000013202	ENSSSCG00000012070	B3GALT5	1.465219702	2.761055145	3.273246537	18.78624293	1.46E-05	1.44E-04
XLOC_005738	215061946	215062225	1	ENSSSCT00000013208	ENSSSCG00000012075	FAM3B	0.789898694	1.728953051	6.190572195	10.3781174	1.28E-03	6.24E-03
XLOC_005739	215141470	215141534	1	ENSSSCT00000013212	ENSSSCG00000012078	TMPRSS2	0.740214466	1.67042414	5.388616387	6.695608762	9.67E-03	3.16E-02
XLOC_005740	215452667	215455098	1	ENSSSCT00000013217	ENSSSCG00000012083	RIPK4	0.987658759	1.982964374	5.295839877	12.38617553	4.33E-04	2.53E-03
XLOC_005744	216044021	216044034	1	ENSSSCT00000025513	ENSSSCG00000022857	TFF3	1.280675739	2.429527461	7.579972807	11.20261402	8.17E-04	4.32E-03
XLOC_005745	216071494	216071700	1	ENSSSCT00000027977	ENSSSCG00000024320	TFF2	1.936346235	3.827351056	6.027757602	21.42960692	3.67E-06	4.24E-05
XLOC_005751	216628848	216631387	1	ENSSSCT00000028037	ENSSSCG00000021698	RRP1B	-0.840581752	1.790772107	5.672078615	15.79925658	7.04E-05	5.58E-04
XLOC_005753	216984861	216986278	1	ENSSSCT00000023021	ENSSSCG00000022246	ICOSLG	-0.953222082	1.93619208	5.447510168	16.65588956	4.48E-05	3.78E-04
XLOC_005757	217096222	217096698	1	ENSSSCT00000025886	ENSSSCG00000023762	TRPM2	-3.437098655	10.83103086	0.630269141	117.367703	2.38E-27	2.27E-25
XLOC_005765	217446028	217446599	1	ENSSSCT00000029647	ENSSSCG00000025133	ITGB2	-1.781139557	3.436975476	6.182225676	66.78699367	3.02E-16	1.42E-14
XLOC_005767	217835234	217835412	1	ENSSSCT00000027870	ENSSSCG00000030160	ENSSSCG00000030160	0.913753203	1.883940241	4.403798945	8.349111536	3.86E-03	1.51E-02
XLOC_005768	218092026	218092824	1	ENSSSCT00000022901	ENSSSCG00000030696	SLC19A1	0.841534768	1.791955446	6.563201692	7.938808652	4.84E-03	1.81E-02
XLOC_005776	883130	883334	1	ENSSSCT00000010501	ENSSSCG00000009580	S1PR3	-3.0597372	8.338207068	2.913343286	104.2218981	1.81E-24	1.55E-22
XLOC_005778	1421040	1421297	1	ENSSSCT00000010506	ENSSSCG00000009585	GADD45G	-1.683488343	3.212036626	3.587133948	41.46946786	1.20E-10	3.03E-09
XLOC_005782	2849307	2849486	1	ENSSSCT00000031967	ENSSSCG00000021967	ENSSSCG00000021967	-3.812487392	14.0498945	1.966405828	201.429049	1.02E-45	2.34E-43
XLOC_005787	4633037	4633269	1	ENSSSCT00000010526	ENSSSCG00000009603	LZTS1	1.414762483	2.666158377	-0.350501436	9.951817755	1.61E-03	7.46E-03
XLOC_005791	6731581	6731670	1	ENSSSCT00000010533	ENSSSCG00000009610	NPM2	-3.346714913	10.17329354	2.065812253	128.9007014	7.13E-30	7.71E-28
XLOC_005796	6881426	6881570	1	ENSSSCT00000010546	ENSSSCG00000009620	BMP1	0.669049802	1.590025389	5.995468051	7.549430332	6.00E-03	2.15E-02
XLOC_005799	7073530	7073689	1	ENSSSCT00000010549	ENSSSCG00000009623	SLC39A14	1.937317532	3.829928693	6.343058959	15.69362474	7.45E-05	5.87E-04
XLOC_005803	7332462	7333277	1	ENSSSCT00000010553	ENSSSCG00000009627	ENSSSCG00000009627	0.702065545	1.626832305	4.4636991	7.430596929	6.41E-03	2.27E-02
XLOC_005809	8517483	8517836	1	ENSSSCT00000010569	ENSSSCG00000009641	SLC25A37	0.73739347	1.667161042	6.130236455	6.673251785	9.79E-03	3.19E-02
XLOC_005810	9426169	9426192	1	ENSSSCT00000010572	ENSSSCG00000009644	ADAM28	0.811609668	1.755168657	2.121149351	6.186693967	1.29E-02	3.97E-02
XLOC_005814	10434520	10434538	1	ENSSSCT00000010579	ENSSSCG00000009650	DOCK5	0.595213734	1.510696377	6.652407335	5.723594111	1.67E-02	4.89E-02
XLOC_005816	10683961	10684021	1	ENSSSCT00000010583	ENSSSCG00000009653	CDCA2	-1.474341326	2.778567573	3.406937912	29.49705985	5.60E-08	9.87E-07
XLOC_005826	12674865	12675307	1	ENSSSCT00000010603	ENSSSCG00000009670	ESCO2	-1.564621285	2.957998426	4.031328003	34.72672533	3.79E-09	8.10E-08
XLOC_005829	13445405	13445931	1	ENSSSCT00000010613	ENSSSCG00000009679	FZD3	0.705287137	1.630469142	1.948157255	5.857919675	1.55E-02	4.61E-02
XLOC_005832	13933473	13933753	1	CUFF.128.2	NA	HMBOX1	0.761055066	1.694729554	3.865645321	8.458636832	3.63E-03	1.44E-02
XLOC_005833	14627025	14627160	1	ENSSSCT00000010619	ENSSSCG00000009684	MSRA	0.577986135	1.492764037	4.97457702	6.094947803	1.36E-02	4.14E-02
XLOC_005839	15915885	15916042	1	ENSSSCT00000025629	ENSSSCG00000027568	BLK	-5.664944488	50.73623247	3.853560941	321.7515526	6.02E-72	4.73E-69
XLOC_005840	16073218	16073457	1	ENSSSCT00000031727	ENSSSCG00000022383	GATA4	7.054895435	132.9643277	5.086704101	28.83127379	7.90E-08	1.35E-06
XLOC_005848	17859679	17859815	1	ENSSSCT00000010639	ENSSSCG00000009704	HMGB2	-2.021351114	4.059638075	7.286688548	69.81620038	6.51E-17	3.16E-15
XLOC_005854	21313204	21313251	1	ENSSSCT00000010647	ENSSSCG00000009711	C4orf27	-0.752125347	1.684272237	4.955879826	11.13292423	8.48E-04	4.46E-03
XLOC_005855	21439165	21439693	1	ENSSSCT00000010650	ENSSSCG00000009714	NEK1	-0.826054001	1.772829755	4.53718426	12.77715491	3.51E-04	2.13E-03
XLOC_005856	21716192	21716584	1	ENSSSCT00000010652	ENSSSCG00000009716	SH3RF1	0.904065788	1.871332327	4.457155043	10.73616411	1.05E-03	5.33E-03
XLOC_005860	22604226	22604319	1	ENSSSCT00000028014	ENSSSCG00000030058	ANXA10	11.0168596	2072.073691	1.143863743	16.17969498	5.76E-05	4.71E-04
XLOC_005866	24096687	24096804	1	ENSSSCT00000010671	ENSSSCG00000009733	GOLGA3	0.777611619	1.714290516	4.402118277	6.720105041	9.53E-03	3.12E-02
XLOC_005871	24730045	24730422	1	ENSSSCT00000028056	ENSSSCG00000028735	ENSSSCG00000028735	-0.971410738	1.960756983	2.174125969	13.25753556	2.71E-04	1.72E-03
XLOC_005872	24882042	24882093	1	ENSSSCT00000010682	ENSSSCG00000009743	EP400	-0.689642998	1.612884353	3.902100757	7.48343308	6.23E-03	2.21E-02
XLOC_005877	27770800	27771431	1	ENSSSCT00000031300	ENSSSCG00000025820	SLC15A4	-1.279877113	2.428182931	5.566750824	35.73740242	2.26E-09	5.02E-08
XLOC_005881	30050781	30051064	1	ENSSSCT00000010699	ENSSSCG00000009759	SCARB1	1.511511483	2.851085854	6.682789223	11.64906528	6.42E-04	3.53E-03
XLOC_005888	31187805	31188197	1	ENSSSCT00000010720	ENSSSCG00000009778	RILPL2	-0.651447471	1.570743349	4.747602158	9.41105348	2.16E-03	9.48E-03
XLOC_005891	31362377	31362791	1	ENSSSCT00000010721	ENSSSCG00000009779	MPHOSPH9	-1.031589063	2.044274687	5.533903764	19.15723304	1.20E-05	1.21E-04
XLOC_005912	32935062	32935301	1	ENSSSCT00000010755	ENSSSCG00000009812	ENSSSCG00000009812	-0.542096917	1.456087362	4.080609363	6.190548193	1.28E-02	3.96E-02
XLOC_005913	33121467	33121794	1	ENSSSCT00000010757	ENSSSCG00000009814	ANAPC5	-0.644871069	1.563599544	4.727521625	9.084212662	2.58E-03	1.09E-02
XLOC_005915	33384172	33384266	1	ENSSSCT00000010761	ENSSSCG00000009818	IFT81	-0.685746588	1.608534175	1.48004686	6.411860909	1.13E-02	3.58E-02
XLOC_005916	33642793	33642991	1	ENSSSCT00000022277	ENSSSCG00000027344	ENSSSCG00000027344	0.963153902	1.949567225	3.923986819	10.99175086	9.15E-04	4.76E-03
XLOC_005923	34535264	34535399	1	ENSSSCT00000010775	ENSSSCG00000009831	CUX2	0.678994213	1.6010232	5.463142358	7.68740997	5.56E-03	2.02E-02
XLOC_005927	35029513	35029697	1	CUFF.134.2	NA	CIT	-1.164583705	2.241685216	5.339066391	25.5921333	4.22E-07	6.28E-06
XLOC_005932	36770401	36770422	1	ENSSSCT00000010800	ENSSSCG00000009853	WSB2	0.631037631	1.548678451	5.933162511	6.248945382	1.24E-02	3.86E-02
XLOC_005939	37601574	37601789	1	ENSSSCT00000010807	ENSSSCG00000009859	TESC	-1.427938836	2.690620344	2.315644197	36.16909545	1.81E-09	4.07E-08
XLOC_005940	37909954	37910260	1	ENSSSCT00000010811	ENSSSCG00000009863	C12ORF49	0.788907667	1.727765794	4.596688658	7.862183504	5.05E-03	1.87E-02
XLOC_005949	40882875	40882974	1	ENSSSCT00000010818	ENSSSCG00000009870	SDSL	1.921558174	3.78831993	7.135232375	27.49734518	1.57E-07	2.55E-06
XLOC_005950	41019599	41019830	1	ENSSSCT00000010821	ENSSSCG00000009873	DTX1	-1.569159239	2.967317371	4.185397269	54.56132997	1.51E-13	5.15E-12
XLOC_005952	41123972	41124050	1	ENSSSCT00000010827	ENSSSCG00000009878	C12ORF52	-0.664744513	1.585287509	4.570544021	9.6849267	1.86E-03	8.37E-03
XLOC_005956	41260566	41260897	1	ENSSSCT00000010832	ENSSSCG00000009882	OAS1	0.863111297	1.818956821	8.840061581	12.35762927	4.39E-04	2.57E-03
XLOC_005963	42566601	42567346	1	ENSSSCT00000010846	ENSSSCG00000009896	CCDC64	-1.545424641	2.918899707	2.838942352	44.41217291	2.66E-11	7.25E-10
XLOC_005965	42788918	42789379	1	ENSSSCT00000027694	ENSSSCG00000029365	MSI1	1.453198004	2.7381434	1.472725534	18.92309775	1.36E-05	1.35E-04
XLOC_005973	43069402	43069814	1	ENSSSCT00000010864	ENSSSCG00000009914	MLEC	1.151701126	2.221757142	5.715021296	17.49579617	2.88E-05	2.59E-04
XLOC_005974	43091928	43092231	1	ENSSSCT00000028269	ENSSSCG00000020716	UNC119B	-0.524893609	1.43882747	6.004307692	5.888483312	1.52E-02	4.55E-02
XLOC_005976	43382537	43383681	1	ENSSSCT00000010869	ENSSSCG00000009919	HNF1A	1.209371337	2.312368519	5.375312515	14.67646872	1.28E-04	9.18E-04
XLOC_005978	43511547	43511771	1	ENSSSCT00000010876	ENSSSCG00000009925	ENSSSCG00000009925	-0.903393034	1.870459896	4.215751181	15.6809083	7.50E-05	5.90E-04
XLOC_005980	43658713	43659098	1	ENSSSCT00000010881	ENSSSCG00000009929	TRPV4	0.944644748	1.924714883	0.164351567	6.94101431	8.42E-03	2.83E-02
XLOC_005984	44326211	44326333	1	ENSSSCT00000031570	ENSSSCG00000026053	ALKBH2	-1.087250072	2.124686628	0.808285748	15.31998962	9.08E-05	6.95E-04
XLOC_005988	44639268	44639416	1	ENSSSCT00000010896	ENSSSCG00000009944	CORO1C	-0.621604203	1.538585058	5.678693794	7.770824916	5.31E-03	1.95E-02
XLOC_005989	44718076	44718606	1	ENSSSCT00000027398	ENSSSCG00000024495	SELPLG	-1.122203062	2.17679125	3.013316666	22.90732069	1.70E-06	2.16E-05
XLOC_005992	44964240	44964364	1	ENSSSCT00000010899	ENSSSCG00000009947	CMLKR1	0.976334179	1.967459828	0.708912436	6.576075312	1.03E-02	3.32E-02
XLOC_005994	45641754	45641816	1	ENSSSCT00000010903	ENSSSCG00000009951	SGSM1	0.622923881	1.539993094	3.285185948	5.748136773	1.65E-02	4.84E-02
XLOC_005995	45824560	45826109	1	ENSSSCT00000010906	ENSSSCG00000009953	KIAA1671	1.186910379	2.276646627	6.151822359	13.15928412	2.86E-04	1.80E-03
XLOC_006001	46910253	46910479	1	ENSSSCT00000010914	ENSSSCG00000009959	ASPHD2	-1.502081506	2.832510897	3.41764925	40.16232233	2.34E-10	5.78E-09
XLOC_006006	49192215	49192310	1	ENSSSCT00000010927	ENSSSCG00000009971	ZNRF3	0.972290128	1.96195252	1.286115135	9.482705735	2.07E-03	9.17E-03
XLOC_006007	49218205	49218398	1	ENSSSCT00000010928	ENSSSCG00000009972	KREMEN1	1.245254497	2.370603688	3.424492646	17.34111134	3.12E-05	2.78E-04
XLOC_006009	49373501	49373577	1	ENSSSCT00000010930	ENSSSCG00000009974	EWSR1	-0.597981895	1.513597798	8.029610868	8.150986973	4.30E-03	1.65E-02
XLOC_006012	49688038	49688677	1	ENSSSCT00000010943	ENSSSCG00000028707	NF2	0.793222712	1.73294121	5.296894772	10.31788124	1.32E-03	6.40E-03
XLOC_006018	50455153	50455410	1	ENSSSCT00000010963	ENSSSCG00000010006	SEC14L2	2.199032412	4.591712812	5.906071059	23.42575441	1.30E-06	1.71E-05
XLOC_006019	50477198	50477354	1	ENSSSCT00000010964	ENSSSCG00000010007	MTFP1	0.754518213	1.687068102	6.379274665	9.022398643	2.67E-03	1.12E-02
XLOC_006021	50598159	50598314	1	ENSSSCT00000010968	ENSSSCG00000010011	TCN2	0.675603897	1.597265232	7.365326046	5.85808485	1.55E-02	4.61E-02
XLOC_006024	50669019	50669728	1	ENSSSCT00000010972	ENSSSCG00000010015	OSBP2	-1.094001749	2.134653264	1.122033661	8.340762914	3.88E-03	1.51E-02
XLOC_006027	51025169	51025273	1	ENSSSCT00000024173	ENSSSCG00000030345	INPP5J	0.815789408	1.760261061	4.792859902	7.760043736	5.34E-03	1.96E-02
XLOC_006032	51687086	51687148	1	ENSSSCT00000010991	ENSSSCG00000010034	DEPDC5	-0.906254838	1.874173919	4.451597639	18.37630674	1.81E-05	1.74E-04
XLOC_006036	52075318	52075419	1	ENSSSCT00000010996	ENSSSCG00000010037	ENSSSCG00000010037	2.578621444	5.973686156	4.31451894	23.91360469	1.01E-06	1.37E-05
XLOC_006044	52719300	52719413	1	ENSSSCT00000011013	ENSSSCG00000010052	BCR	0.636319019	1.55435821	8.030757643	5.765017761	1.63E-02	4.80E-02
XLOC_006045	52782655	52782827	1	ENSSSCT00000011014	ENSSSCG00000010053	SPECC1L	-0.521680556	1.435626596	4.835800061	6.024712648	1.41E-02	4.28E-02
XLOC_006051	53313340	53313599	1	ENSSSCT00000011030	ENSSSCG00000010069	DERL3	-1.307482006	2.47509175	4.535785057	15.52676094	8.13E-05	6.34E-04
XLOC_006053	53368927	53368964	1	ENSSSCT00000011036	ENSSSCG00000010075	VPREB3	-6.651495214	100.5309011	4.63758446	414.4511788	3.94E-92	1.18E-88
XLOC_006054	53376581	53377927	1	ENSSSCT00000011037	ENSSSCG00000010076	ZNF70	-3.601314541	12.13678618	0.854864935	141.3029263	1.38E-32	1.75E-30
XLOC_006055	53462932	53463033	1	ENSSSCT00000011039	ENSSSCG00000010078	TOP3B	-0.594574484	1.510027144	5.305335604	7.305607757	6.87E-03	2.41E-02
XLOC_006056	53483140	53483252	1	ENSSSCT00000011040	ENSSSCG00000010079	PPM1F	-1.515726819	2.859428476	3.729698288	47.04730229	6.93E-12	2.00E-10
XLOC_006059	53711336	53711510	1	ENSSSCT00000011048	ENSSSCG00000010087	YDJC	0.833774533	1.782342423	2.456017767	7.848497434	5.09E-03	1.88E-02
XLOC_006078	54750140	54750630	1	ENSSSCT00000011083	ENSSSCG00000010122	CDC45	-1.406901098	2.651669732	5.476884858	43.47663315	4.29E-11	1.14E-09
XLOC_006080	54895791	54895880	1	ENSSSCT00000011089	ENSSSCG00000010128	3208377600	0.672268521	1.593576768	3.880608375	6.718329343	9.54E-03	3.12E-02
XLOC_006086	55131300	55131577	1	ENSSSCT00000011098	ENSSSCG00000010137	RANBP1	-0.730054502	1.658701752	6.841749535	10.07118549	1.51E-03	7.13E-03
XLOC_006089	55361402	55363169	1	ENSSSCT00000022419	ENSSSCG00000026176	ENSSSCG00000026176	1.578288411	2.986153673	1.56599232	20.52154542	5.90E-06	6.45E-05
XLOC_006096	58794722	58794827	1	ENSSSCT00000011107	ENSSSCG00000010145	HEATR1	-0.603940099	1.51986175	5.569270566	6.828141167	8.97E-03	2.97E-02
XLOC_006098	59336243	59336518	1	ENSSSCT00000028752	ENSSSCG00000026819	ENSSSCG00000026819	1.268362202	2.408879458	4.035634342	15.87714435	6.76E-05	5.39E-04
XLOC_006099	59423747	59423994	1	ENSSSCT00000030922	ENSSSCG00000021913	ENSSSCG00000021913	1.427399223	2.689614157	2.40313262	17.33814195	3.13E-05	2.78E-04
XLOC_006100	59535112	59535303	1	ENSSSCT00000011115	ENSSSCG00000010151	LYST	-0.637657709	1.555801183	5.16679504	7.00359255	8.13E-03	2.75E-02
XLOC_006101	59874800	59874968	1	ENSSSCT00000011117	ENSSSCG00000010153	B3GALNT2	0.922090323	1.89485877	1.420430421	9.652651852	1.89E-03	8.48E-03
XLOC_006103	60193222	60193401	1	ENSSSCT00000011121	ENSSSCG00000010157	RBM34	-0.640915024	1.559317837	4.826560922	8.038914087	4.58E-03	1.73E-02
XLOC_006110	62643160	62643233	1	ENSSSCT00000024390	ENSSSCG00000027536	ENSSSCG00000027536	1.24145135	2.364362674	3.12164928	14.94370206	1.11E-04	8.19E-04
XLOC_006117	64032151	64032527	1	ENSSSCT00000031203	ENSSSCG00000023404	FAM89A	-2.130601931	4.379001461	2.740506294	37.51400532	9.08E-10	2.12E-08
XLOC_006121	65082202	65082207	1	ENSSSCT00000011153	ENSSSCG00000010187	TAF5L	-0.570801833	1.485348881	5.326078793	7.156468649	7.47E-03	2.57E-02
XLOC_006122	65132848	65133085	1	ENSSSCT00000011154	ENSSSCG00000010188	ABCB10	0.910469497	1.879657096	7.272975233	6.933553209	8.46E-03	2.83E-02
XLOC_006123	65175873	65176185	1	ENSSSCT00000011155	ENSSSCG00000010189	NUP133	-0.691766025	1.615259573	5.409188069	9.975263725	1.59E-03	7.40E-03
XLOC_006128	66161716	66162073	1	ENSSSCT00000011165	ENSSSCG00000010199	RET	-1.110976299	2.159917635	2.565724711	16.0867312	6.05E-05	4.91E-04
XLOC_006129	66203097	66203268	1	ENSSSCT00000011166	ENSSSCG00000010200	CSGALNACT2	-0.868195512	1.825378333	5.080776187	13.43319695	2.47E-04	1.59E-03
XLOC_006134	67475914	67476132	1	ENSSSCT00000011171	ENSSSCG00000010205	PHYHIPL	2.629878461	6.189738501	1.558798169	10.89054891	9.67E-04	4.97E-03
XLOC_006136	69262319	69262412	1	ENSSSCT00000011180	ENSSSCG00000010214	CDC2	-0.711289071	1.637266388	6.107479272	7.46195286	6.30E-03	2.23E-02
XLOC_006143	72331769	72331845	1	CUFF.148.3	NA	REEP3	0.751237845	1.683236443	4.210436121	9.188374908	2.44E-03	1.05E-02
XLOC_006147	77054006	77054417	1	ENSSSCT00000011202	ENSSSCG00000010235	SIRT1	-0.730083044	1.658734569	2.933688076	9.525316178	2.03E-03	9.00E-03
XLOC_006154	77889105	77889355	1	ENSSSCT00000011212	ENSSSCG00000010243	CCAR1	-0.71075788	1.636663667	5.365595274	8.524738665	3.50E-03	1.40E-02
XLOC_006156	78004639	78005053	1	ENSSSCT00000011216	ENSSSCG00000010246	DDX50	-1.152355963	2.222765824	4.5986958	25.77313015	3.84E-07	5.78E-06
XLOC_006162	78302417	78302440	1	ENSSSCT00000011222	ENSSSCG00000010252	HKDC1	0.977835141	1.969507815	7.803815668	15.54723743	8.05E-05	6.29E-04
XLOC_006164	78472824	78473215	1	ENSSSCT00000011224	ENSSSCG00000010254	TACR2	0.951534847	1.933929022	0.889041355	6.503906804	1.08E-02	3.43E-02
XLOC_006166	79241138	79241623	1	ENSSSCT00000011239	ENSSSCG00000010268	EIF4EBP2	0.704934182	1.630070297	4.169974434	7.125760974	7.60E-03	2.60E-02
XLOC_006169	80010893	80011477	1	ENSSSCT00000011248	ENSSSCG00000010276	UNC5B	1.157489548	2.230689247	4.719115742	9.045306364	2.63E-03	1.11E-02
XLOC_006171	80299987	80300130	1	ENSSSCT00000011250	ENSSSCG00000010278	CDH23	-1.350303816	2.549658129	1.886167669	27.28927133	1.75E-07	2.80E-06
XLOC_006173	81089430	81089571	1	ENSSSCT00000011258	ENSSSCG00000010286	ANAPC16	-0.612197954	1.528586246	6.097915304	7.916768736	4.90E-03	1.83E-02
XLOC_006174	81147619	81147844	1	ENSSSCT00000011257	ENSSSCG00000010285	ENSSSCG00000010285	-0.713483181	1.639758304	1.16356957	6.570815346	1.04E-02	3.33E-02
XLOC_006175	81767398	81767426	1	ENSSSCT00000011262	ENSSSCG00000010290	MCU	0.92530028	1.899079472	5.040187562	11.50041305	6.96E-04	3.77E-03
XLOC_006179	82602490	82602661	1	ENSSSCT00000011279	ENSSSCG00000010306	SEC24C	0.738073415	1.667946963	7.637365316	10.18013106	1.42E-03	6.81E-03
XLOC_006183	82755602	82755714	1	ENSSSCT00000011287	ENSSSCG00000010312	PLAU	0.663228705	1.583622758	5.657115814	6.277650046	1.22E-02	3.82E-02
XLOC_006188	83805791	83806046	1	ENSSSCT00000011296	ENSSSCG00000010319	SAMD8	-0.835445277	1.784407697	5.514249462	9.744627014	1.80E-03	8.16E-03
XLOC_006194	88660304	88660342	1	ENSSSCT00000011312	ENSSSCG00000010334	SFTPD	1.733726643	3.325858161	4.953801356	15.02768212	1.06E-04	7.88E-04
XLOC_006214	95197266	95197821	1	ENSSSCT00000011345	ENSSSCG00000026850	ENSSSCG00000026850	0.606476666	1.522536344	3.812956629	5.78208484	1.62E-02	4.77E-02
XLOC_006215	95245458	95245531	1	ENSSSCT00000011342	ENSSSCG00000010360	BMPR1A	1.112120466	2.161631294	3.991688145	17.65136486	2.65E-05	2.42E-04
XLOC_006224	97166335	97166568	1	CUFF.153.2	NA	WDFY4	-2.291629982	4.896089673	5.806505372	108.2979411	2.31E-25	2.07E-23
XLOC_006242	99990237	99990363	1	ENSSSCT00000011398	ENSSSCG00000010414	CXCL12	-1.019055836	2.026592234	4.801438332	17.16134196	3.43E-05	3.00E-04
XLOC_006246	102560761	102560900	1	ENSSSCT00000028498	ENSSSCG00000027984	ZWINT	-2.085197394	4.243331511	3.670408658	70.67963746	4.20E-17	2.08E-15
XLOC_006253	107777595	107777721	1	ENSSSCT00000011416	ENSSSCG00000010431	A1CF	1.096362824	2.13814964	5.153990602	12.80895656	3.45E-04	2.10E-03
XLOC_006254	108506965	108507709	1	ENSSSCT00000011420	ENSSSCG00000010435	MINPP1	0.626402637	1.543710944	5.321029107	6.533411297	1.06E-02	3.38E-02
XLOC_006255	108754022	108754048	1	ENSSSCT00000011422	ENSSSCG00000010437	PAPSS2	2.951799622	7.737135938	6.593661231	9.941792354	1.62E-03	7.50E-03
XLOC_006262	109782799	109783170	1	ENSSSCT00000011431	ENSSSCG00000010446	STAMBPL1	-1.403056453	2.644612692	4.526339795	35.09911801	3.13E-09	6.75E-08
XLOC_006263	109911728	109912044	1	ENSSSCT00000011433	ENSSSCG00000010448	FAS	-0.73547006	1.664939853	4.746181451	7.143611939	7.52E-03	2.58E-02
XLOC_006268	110499118	110499179	1	ENSSSCT00000011443	ENSSSCG00000010457	KIF20B	-1.307757636	2.475564667	5.210723448	24.77666158	6.44E-07	9.18E-06
XLOC_006275	113726041	113726117	1	ENSSSCT00000011459	ENSSSCG00000010471	KIF11	-1.549265297	2.926680578	6.120186541	35.01574708	3.27E-09	7.03E-08
XLOC_006276	113794196	113794740	1	ENSSSCT00000011460	ENSSSCG00000010472	HHEX	-1.787508191	3.452181198	3.477074513	50.94572866	9.50E-13	2.98E-11
XLOC_006281	114425502	114425671	1	ENSSSCT00000031511	ENSSSCG00000025877	ENSSSCG00000025877	0.680302504	1.602475727	2.300597452	6.590443298	1.03E-02	3.31E-02
XLOC_006282	114687972	114688281	1	ENSSSCT00000011465	ENSSSCG00000010477	CEP55	-1.51339624	2.854812986	4.394593287	30.62873323	3.12E-08	5.85E-07
XLOC_006285	114951195	114951764	1	ENSSSCT00000011469	ENSSSCG00000010481	LGI1	1.155600862	2.227770879	1.792608901	10.34679047	1.30E-03	6.33E-03
XLOC_006286	115066294	115066716	1	ENSSSCT00000030830	ENSSSCG00000027230	SLC35G1	1.323783624	2.503217455	7.324392039	19.27470573	1.13E-05	1.15E-04
XLOC_006287	115287649	115288851	1	ENSSSCT00000011471	ENSSSCG00000010483	PLCE1	-0.869330124	1.826814473	2.462212608	13.14221005	2.89E-04	1.81E-03
XLOC_006294	116112794	116112961	1	ENSSSCT00000011475	ENSSSCG00000010487	ENSSSCG00000010487	5.55504624	47.01490311	2.12802095	12.59550415	3.87E-04	2.31E-03
XLOC_006295	116204589	116204875	1	ENSSSCT00000011476	ENSSSCG00000010488	CYP2C49	4.743300281	26.78401399	5.371757447	15.41233258	8.64E-05	6.65E-04
XLOC_006296	116299374	116299541	1	ENSSSCT00000022686	ENSSSCG00000026798	CYP2C42	3.034733389	8.194940013	6.554832501	24.22255148	8.58E-07	1.19E-05
XLOC_006311	118390694	118391417	1	ENSSSCT00000011511	ENSSSCG00000010521	UBTD1	0.954022175	1.937266155	4.910697166	13.38603413	2.54E-04	1.62E-03
XLOC_006314	118512131	118512693	1	ENSSSCT00000011515	ENSSSCG00000010525	ENSSSCG00000010525	-0.646785941	1.565676269	5.685441645	9.290480758	2.30E-03	9.99E-03
XLOC_006318	118887670	118887728	1	ENSSSCT00000011521	ENSSSCG00000010531	C10ORF28	-0.596135866	1.511662283	4.820334677	7.637613351	5.72E-03	2.07E-02
XLOC_006321	119925345	119926919	1	ENSSSCT00000011526	ENSSSCG00000010536	CNNM1	1.713354817	3.279224826	5.238116272	22.65652381	1.94E-06	2.42E-05
XLOC_006323	120274038	120274202	1	ENSSSCT00000011531	ENSSSCG00000010540	ENTPD7	0.903902709	1.871120809	4.603289074	10.45540216	1.22E-03	6.04E-03
XLOC_006325	120400796	120400974	1	ENSSSCT00000011534	ENSSSCG00000010543	ABCC2	2.341998734	5.07004564	6.569875016	23.58311405	1.20E-06	1.60E-05
XLOC_006344	123007503	123007800	1	ENSSSCT00000011569	ENSSSCG00000010576	NOLC1	-0.631756656	1.549450489	6.881346763	7.885036563	4.98E-03	1.85E-02
XLOC_006347	123262121	123262218	1	ENSSSCT00000011573	ENSSSCG00000010580	NFKB2	-0.706409894	1.631738526	5.940735157	11.39640689	7.36E-04	3.96E-03
XLOC_006357	123816085	123816575	1	ENSSSCT00000011586	ENSSSCG00000010592	AS3MT	0.942751801	1.922191138	6.470391528	13.47847122	2.41E-04	1.56E-03
XLOC_006360	124318583	124318795	1	ENSSSCT00000011599	ENSSSCG00000010603	NEURL	0.750218607	1.682047686	4.45979107	6.409404489	1.14E-02	3.59E-02
XLOC_006362	124982709	124982799	1	ENSSSCT00000011604	ENSSSCG00000010608	SFR1	-1.419035779	2.674067308	1.919668835	24.18694733	8.74E-07	1.21E-05
XLOC_006363	125160574	125160798	1	ENSSSCT00000011606	ENSSSCG00000010610	ENSSSCG00000010610	2.10295517	4.295884396	3.617062111	20.89603522	4.85E-06	5.41E-05
XLOC_006364	125175435	125175735	1	ENSSSCT00000011607	ENSSSCG00000022351	GSTO1	1.989241154	3.970281096	8.688661248	19.18751574	1.18E-05	1.20E-04
XLOC_006365	125187426	125187501	1	ENSSSCT00000011608	ENSSSCG00000030271	ENSSSCG00000030271	1.585656169	3.00144279	1.888742573	9.111363922	2.54E-03	1.08E-02
XLOC_006373	131854802	131854975	1	ENSSSCT00000011621	ENSSSCG00000010625	SMC3	-0.807750061	1.750479372	7.266063842	12.16532327	4.87E-04	2.79E-03
XLOC_006375	132232408	132232539	1	ENSSSCT00000011623	ENSSSCG00000010627	PDCD4	0.905293251	1.872925159	6.232123146	13.46627978	2.43E-04	1.57E-03
XLOC_006377	132403894	132405246	1	ENSSSCT00000011625	ENSSSCG00000010629	ADRA2A	-0.915014151	1.885587567	1.197845524	9.183793441	2.44E-03	1.05E-02
XLOC_006379	133693391	133693717	1	ENSSSCT00000029660	ENSSSCG00000030645	ACSL5	0.852257306	1.805323407	7.825978986	13.01712015	3.09E-04	1.91E-03
XLOC_006395	138114392	138114535	1	ENSSSCT00000011660	ENSSSCG00000010660	PNLIPRP2	1.559305243	2.947118853	6.243944815	27.76877134	1.37E-07	2.26E-06
XLOC_006414	143414802	143414971	1	ENSSSCT00000011708	ENSSSCG00000010702	PLEKHA1	0.663680902	1.584119205	3.956912575	6.709309052	9.59E-03	3.14E-02
XLOC_006419	143745490	143745523	1	ENSSSCT00000011711	ENSSSCG00000010705	GMFG	-2.198517966	4.59007576	4.46027547	73.58132387	9.66E-18	5.02E-16
XLOC_006426	144174274	144174475	1	ENSSSCT00000011734	ENSSSCG00000010723	ACADSB	1.199981142	2.29736668	6.788829137	10.98593808	9.18E-04	4.76E-03
XLOC_006429	144290016	144290131	1	ENSSSCT00000011737	ENSSSCG00000010726	BUB3	-0.705585632	1.630806522	6.923060496	10.33797348	1.30E-03	6.35E-03
XLOC_006432	145318780	145318885	1	ENSSSCT00000011746	ENSSSCG00000010734	OAT	0.750503281	1.682379623	10.26836246	7.924405745	4.88E-03	1.82E-02
XLOC_006435	145709827	145709942	1	ENSSSCT00000011749	ENSSSCG00000010737	FAM175B	-0.538519906	1.452481618	5.182762609	6.264748107	1.23E-02	3.84E-02
XLOC_006444	149003756	149003923	1	ENSSSCT00000011767	ENSSSCG00000010755	PTPRE	0.723228819	1.650872633	5.078779756	9.667296487	1.88E-03	8.43E-03
XLOC_006446	150607123	150607300	1	ENSSSCT00000011768	ENSSSCG00000010756	MGMT	-1.000913931	2.001267379	4.391441204	15.9099389	6.64E-05	5.31E-04
XLOC_006470	957429	959414	1	ENSSSCT00000025596	ENSSSCG00000021161	CKS2	-1.034551785	2.048477129	6.298380304	18.67133661	1.55E-05	1.51E-04
XLOC_006475	2866252	2866593	1	ENSSSCT00000010510	ENSSSCG00000009589	ENSSSCG00000009589	-3.585548449	12.00487477	2.808412569	211.131291	7.78E-48	1.90E-45
XLOC_006482	4379299	4382952	1	ENSSSCT00000028463	ENSSSCG00000028559	LZTS1	0.81674851	1.76143167	2.339786819	5.694274738	1.70E-02	4.96E-02
XLOC_006485	6064459	6065820	1	ENSSSCT00000010528	ENSSSCG00000009605	GFRA2	-0.750771073	1.682691934	1.212120488	5.989332596	1.44E-02	4.35E-02
XLOC_006496	7426276	7427285	1	ENSSSCT00000010557	ENSSSCG00000009630	EGR3	-1.309056387	2.477794238	0.07799583	16.5581803	4.72E-05	3.96E-04
XLOC_006499	7872814	7872879	1	CUFF.127.2	NA	ENSSSCG00000025094	-0.879014805	1.839118965	1.033987242	7.707678041	5.50E-03	2.00E-02
XLOC_006502	8076243	8076556	1	ENSSSCT00000010564	ENSSSCG00000009636	ENSSSCG00000009636	-0.917171031	1.888408695	2.88595551	12.16674604	4.86E-04	2.79E-03
XLOC_006503	8111572	8111867	1	ENSSSCT00000027107	ENSSSCG00000030644	ENSSSCG00000030644	-0.909793857	1.878777025	1.847271974	11.85648607	5.75E-04	3.21E-03
XLOC_006505	8625545	8628543	1	ENSSSCT00000026225	ENSSSCG00000028216	NKX3-1	0.860945028	1.81622763	3.431390569	8.840378402	2.95E-03	1.22E-02
XLOC_006517	12516644	12516900	1	ENSSSCT00000010601	ENSSSCG00000009668	CLU	-3.530742113	11.55737708	7.362159845	175.8894471	3.83E-40	7.23E-38
XLOC_006519	12722902	12723852	1	ENSSSCT00000010604	ENSSSCG00000009671	PBK	-1.304483456	2.469952771	5.301686689	25.02037366	5.67E-07	8.21E-06
XLOC_006520	12845867	12847993	1	ENSSSCT00000010605	ENSSSCG00000009672	SCARA5	1.326416537	2.507789989	4.087872718	12.90360199	3.28E-04	2.01E-03
XLOC_006521	13007011	13008440	1	ENSSSCT00000010606	ENSSSCG00000009673	C8ORF80	-3.124960106	8.723820626	7.418981939	41.86907186	9.76E-11	2.50E-09
XLOC_006522	13293542	13294096	1	ENSSSCT00000010610	ENSSSCG00000009676	ZNF395	-0.902904631	1.869826787	3.804228311	14.89136559	1.14E-04	8.36E-04
XLOC_006526	14139334	14142357	1	ENSSSCT00000010618	ENSSSCG00000009683	KIF13B	0.686421056	1.609286349	6.647154468	8.652150148	3.27E-03	1.32E-02
XLOC_006531	15315525	15316423	1	ENSSSCT00000010627	ENSSSCG00000009692	PINX1	-0.72892551	1.657404231	3.778839164	11.03199703	8.96E-04	4.68E-03
XLOC_006546	22292407	22292530	1	ENSSSCT00000010657	ENSSSCG00000009720	DDX60	1.025313394	2.035401483	7.235484933	13.1828604	2.83E-04	1.78E-03
XLOC_006551	24724492	24725931	1	ENSSSCT00000010678	ENSSSCG00000009739	NOC4L	-0.783036656	1.720748982	4.584042314	13.12080587	2.92E-04	1.83E-03
XLOC_006559	25860207	25862348	1	ENSSSCT00000010685	ENSSSCG00000009746	RAN	-0.642777347	1.561332004	8.23887884	8.652857729	3.27E-03	1.32E-02
XLOC_006562	26522399	26524144	1	ENSSSCT00000010690	ENSSSCG00000009751	FZD10	-1.84554335	3.593882771	-1.028612334	20.47448585	6.04E-06	6.60E-05
XLOC_006569	29888167	29888588	1	ENSSSCT00000010697	ENSSSCG00000009757	BRI3BP	1.060597146	2.085794674	3.908046812	13.48644405	2.40E-04	1.56E-03
XLOC_006572	30793247	30793393	1	ENSSSCT00000010707	ENSSSCG00000009765	DNAH10	-1.312886129	2.484380465	1.370661235	23.45412831	1.28E-06	1.69E-05
XLOC_006580	31335693	31336019	1	ENSSSCT00000010716	ENSSSCG00000009774	C12ORF65	-1.022739651	2.031773598	2.307126905	17.06380151	3.61E-05	3.14E-04
XLOC_006581	31574586	31574877	1	ENSSSCT00000010724	ENSSSCG00000009782	ARL6IP4	-0.628079567	1.545506334	5.40783821	8.48274727	3.59E-03	1.42E-02
XLOC_006583	31685025	31686348	1	ENSSSCT00000010728	ENSSSCG00000009786	HIP1R	-1.623997306	3.082278678	7.529483746	60.22618039	8.46E-15	3.46E-13
XLOC_006584	31718478	31719251	1	CUFF.130.2	NA	CCDC62	-1.476336126	2.782412128	3.326145486	39.12936892	3.97E-10	9.54E-09
XLOC_006587	32288282	32288931	1	ENSSSCT00000010736	ENSSSCG00000009794	MLXIP	0.870998149	1.828927833	5.729328387	11.87219287	5.70E-04	3.19E-03
XLOC_006589	32472535	32472606	1	ENSSSCT00000010743	ENSSSCG00000009801	BCL7A	-3.057207936	8.323601729	2.601792519	156.027554	8.35E-36	1.29E-33
XLOC_006592	32669800	32669973	1	ENSSSCT00000010749	ENSSSCG00000009806	SETD1B	0.915949649	1.88681065	5.654692756	13.58052845	2.29E-04	1.50E-03
XLOC_006596	33232345	33232371	1	ENSSSCT00000010759	ENSSSCG00000009816	P2RX4	0.884745229	1.846438523	3.963244968	9.667555888	1.88E-03	8.43E-03
XLOC_006597	33279211	33283165	1	ENSSSCT00000010760	ENSSSCG00000009817	P2X7R	1.101782428	2.146196882	5.459420023	8.762166371	3.08E-03	1.26E-02
XLOC_006600	33759996	33760610	1	ENSSSCT00000010763	ENSSSCG00000009820	GPN3	-1.002204068	2.003057823	4.969230772	18.33347223	1.85E-05	1.77E-04
XLOC_006603	33928782	33930871	1	ENSSSCT00000010770	ENSSSCG00000009827	HVCN1	-3.096497181	8.553395088	5.414346513	171.2795162	3.89E-39	7.03E-37
XLOC_006606	34591296	34591955	1	ENSSSCT00000010776	ENSSSCG00000009832	FAM109A	1.239045038	2.360422373	2.045184706	12.97388008	3.16E-04	1.95E-03
XLOC_006619	37664700	37665883	1	ENSSSCT00000010808	ENSSSCG00000009860	FBXW8	1.574065392	2.977425463	2.589774514	13.82775908	2.00E-04	1.34E-03
XLOC_006624	41057257	41060542	1	ENSSSCT00000010822	ENSSSCG00000009874	RASAL1	-2.359631776	5.132393463	5.071278351	119.4481463	8.36E-28	8.15E-26
XLOC_006625	41108205	41110715	1	ENSSSCT00000010825	ENSSSCG00000009876	DDX54	-0.64071472	1.559101357	6.570232348	8.628734134	3.31E-03	1.34E-02
XLOC_006633	42178737	42179604	1	ENSSSCT00000010838	ENSSSCG00000009888	ERP29	0.677833396	1.599735507	7.414730947	7.506687936	6.15E-03	2.19E-02
XLOC_006637	42378891	42379327	1	ENSSSCT00000010839	ENSSSCG00000009889	ALDH2	0.736962755	1.666663387	8.123444782	10.17682371	1.42E-03	6.82E-03
XLOC_006638	42531334	42531491	1	ENSSSCT00000010845	ENSSSCG00000009895	ENSSSCG00000009895	-0.963069464	1.949453123	-0.055995114	7.794508859	5.24E-03	1.93E-02
XLOC_006639	42688761	42688889	1	ENSSSCT00000010847	ENSSSCG00000009897	RAB35	-0.862355584	1.818004265	5.157714856	17.00552443	3.73E-05	3.22E-04
XLOC_006652	43577628	43579020	1	ENSSSCT00000010877	ENSSSCG00000009926	TCHP	-0.646668446	1.565548763	4.255136963	8.421361747	3.71E-03	1.46E-02
XLOC_006658	44311705	44313045	1	ENSSSCT00000010890	ENSSSCG00000009938	UNG	-1.354245566	2.556633862	5.477021164	37.85333679	7.63E-10	1.79E-08
XLOC_006660	44473372	44475619	1	ENSSSCT00000010894	ENSSSCG00000009942	DAO	1.047617496	2.067113342	8.811067803	14.5797418	1.34E-04	9.61E-04
XLOC_006667	46929530	46930308	1	ENSSSCT00000010915	ENSSSCG00000009960	HPS4	-0.524791668	1.438725806	5.217524409	6.138105871	1.32E-02	4.06E-02
XLOC_006682	50263722	50264132	1	ENSSSCT00000010953	ENSSSCG00000009996	LIF	1.006475243	2.008996768	2.063653039	12.01914421	5.27E-04	2.98E-03
XLOC_006684	50300848	50301388	1	ENSSSCT00000010955	ENSSSCG00000009998	GATSL3	-1.172302666	2.253711218	4.076213035	28.890768	7.66E-08	1.32E-06
XLOC_006690	50539657	50541172	1	ENSSSCT00000010966	ENSSSCG00000010009	GAL3ST1	0.805044913	1.747200184	6.917444794	7.54658817	6.01E-03	2.15E-02
XLOC_006693	50652381	50652947	1	ENSSSCT00000010970	ENSSSCG00000010013	DUSP18	1.335208645	2.52311969	0.113309514	10.22369465	1.39E-03	6.67E-03
XLOC_006696	51035499	51035880	1	ENSSSCT00000010980	ENSSSCG00000010023	PLA2G3	1.396739435	2.633058245	2.04098764	13.27219986	2.69E-04	1.71E-03
XLOC_006698	51186040	51187821	1	ENSSSCT00000010984	ENSSSCG00000010027	PATZ1	-0.820662669	1.766217077	4.789284743	14.15823084	1.68E-04	1.16E-03
XLOC_006700	51447743	51447847	1	ENSSSCT00000010988	ENSSSCG00000010031	SFI1	-0.952416828	1.935111677	4.141533788	18.88768237	1.39E-05	1.37E-04
XLOC_006702	52153413	52153672	1	ENSSSCT00000010997	ENSSSCG00000010039	SLC5A4	2.690387017	6.454865421	7.005576575	27.53943275	1.54E-07	2.51E-06
XLOC_006703	52311461	52313083	1	ENSSSCT00000011003	ENSSSCG00000010042	ZNF280B	-1.480968244	2.791360085	1.54353363	29.99249536	4.34E-08	7.81E-07
XLOC_006718	53317251	53317598	1	ENSSSCT00000011031	ENSSSCG00000010070	SMARCB1	-0.923112548	1.896201851	6.459605235	18.34481598	1.84E-05	1.76E-04
XLOC_006719	53349978	53350837	1	ENSSSCT00000011032	ENSSSCG00000010071	MMP11	-1.389757191	2.620345761	5.924917877	31.73187209	1.77E-08	3.44E-07
XLOC_006721	53394004	53394323	1	ENSSSCT00000011038	ENSSSCG00000010077	ENSSSCG00000010077	-4.179035381	18.11402666	3.113112319	159.1066339	1.77E-36	2.91E-34
XLOC_006722	53414567	53415094	1	ENSSSCT00000032393	ENSSSCG00000022467	NP_001068585.1	-6.811160842	112.295853	3.11483063	242.4099871	1.17E-54	3.43E-52
XLOC_006724	53684722	53684896	1	ENSSSCT00000011045	ENSSSCG00000010084	ENSSSCG00000010084	-0.889009222	1.851903882	0.318544024	9.201513731	2.42E-03	1.04E-02
XLOC_006727	53700111	53700530	1	ENSSSCT00000011046	ENSSSCG00000010085	SDF2L1	0.900030476	1.866105403	5.238789494	7.832032424	5.13E-03	1.90E-02
XLOC_006734	54082608	54083051	1	ENSSSCT00000011063	ENSSSCG00000010102	SLC7A4	1.390995993	2.622596745	0.351146495	8.375312181	3.80E-03	1.49E-02
XLOC_006741	54541564	54542212	1	ENSSSCT00000011077	ENSSSCG00000010116	SLC25A1	0.858562602	1.813230837	7.049655105	7.886637047	4.98E-03	1.85E-02
XLOC_006751	55216378	55217799	1	ENSSSCT00000011101	ENSSSCG00000010140	RTN4R	1.379528961	2.601834075	2.137539854	16.87585916	3.99E-05	3.42E-04
XLOC_006752	57572533	57572934	1	ENSSSCT00000011103	ENSSSCG00000010142	RYR2	0.737811263	1.667643908	2.74610509	7.306904686	6.87E-03	2.40E-02
XLOC_006755	58845935	58846085	1	ENSSSCT00000011109	ENSSSCG00000010146	LGALS8	1.066163582	2.093857966	4.987088563	15.94789457	6.51E-05	5.22E-04
XLOC_006757	59062489	59063141	1	ENSSSCT00000011111	ENSSSCG00000010148	ENSSSCG00000010148	-0.799864996	1.740938206	2.9942428	8.238073391	4.10E-03	1.59E-02
XLOC_006760	59244729	59244903	1	ENSSSCT00000011114	ENSSSCG00000010150	ENSSSCG00000010150	1.296967193	2.457118086	3.716551517	15.26382833	9.35E-05	7.13E-04
XLOC_006766	61442843	61443762	1	ENSSSCT00000011129	ENSSSCG00000010163	KCNK1	1.373836447	2.591588115	3.672586633	23.71262718	1.12E-06	1.50E-05
XLOC_006767	61597445	61597879	1	ENSSSCT00000011130	ENSSSCG00000010164	ENSSSCG00000010164	1.308217845	2.476354479	4.786947011	22.12763892	2.55E-06	3.05E-05
XLOC_006770	62424716	62424869	1	ENSSSCT00000011135	ENSSSCG00000010169	SIPA1L2	2.179906924	4.531243198	3.945829816	30.01497931	4.29E-08	7.73E-07
XLOC_006775	63846788	63850776	1	ENSSSCT00000011139	ENSSSCG00000010173	C1ORF124	-0.745297507	1.676319918	4.144429621	11.29696579	7.76E-04	4.14E-03
XLOC_006781	64247757	64247783	1	ENSSSCT00000011148	ENSSSCG00000010182	CAPN9	1.365773832	2.577145217	3.115725143	18.7828816	1.46E-05	1.44E-04
XLOC_006782	64380784	64382518	1	ENSSSCT00000011150	ENSSSCG00000010184	AGT	1.714287306	3.281345045	3.788636397	22.58161686	2.01E-06	2.49E-05
XLOC_006796	66478359	66480276	1	ENSSSCT00000011169	ENSSSCG00000010203	HNRNPF	-0.640037229	1.558369373	9.346617873	9.221214383	2.39E-03	1.03E-02
XLOC_006799	68000643	68003526	1	ENSSSCT00000011176	ENSSSCG00000010210	SLC16A9	2.067434516	4.191406701	2.020449155	10.98910476	9.16E-04	4.76E-03
XLOC_006802	68392355	68393824	1	ENSSSCT00000011178	ENSSSCG00000010212	ANK3	0.954250922	1.937573343	6.842800082	12.70882193	3.64E-04	2.20E-03
XLOC_006812	71516951	71519441	1	ENSSSCT00000011190	ENSSSCG00000010224	EGR2	-1.730747898	3.318998318	2.24782455	46.88039752	7.55E-12	2.17E-10
XLOC_006822	77502556	77503949	1	ENSSSCT00000028852	ENSSSCG00000025876	PBLD	1.130851034	2.189878813	4.856157328	16.14221987	5.88E-05	4.79E-04
XLOC_006827	77648560	77650358	1	ENSSSCT00000026289	ENSSSCG00000022303	SLC25A16	1.003834847	2.005323298	4.434071546	9.348963771	2.23E-03	9.74E-03
XLOC_006830	78974008	78975069	1	ENSSSCT00000011228	ENSSSCG00000010258	AIFM2	0.687144814	1.610093884	4.898425238	6.497060891	1.08E-02	3.44E-02
XLOC_006833	79052525	79052889	1	ENSSSCT00000011231	ENSSSCG00000010261	PPA1	0.661072288	1.581257462	7.43208832	6.755590188	9.35E-03	3.07E-02
XLOC_006836	79362925	79365147	1	ENSSSCT00000011242	ENSSSCG00000010271	PRF1	0.747608514	1.679007313	4.409095099	6.737168448	9.44E-03	3.10E-02
XLOC_006843	80897948	80898237	1	ENSSSCT00000011255	ENSSSCG00000010283	SPOCK2	-1.288849353	2.443331057	3.466823066	33.88137873	5.86E-09	1.22E-07
XLOC_006844	80981917	80982299	1	ENSSSCT00000022544	ENSSSCG00000023130	ASCC1	-0.89058015	1.853921491	4.855615618	17.64617955	2.66E-05	2.43E-04
XLOC_006847	81819440	81820402	1	ENSSSCT00000011263	ENSSSCG00000010291	PLA2G12B	0.849657278	1.80207278	6.012790263	11.42593475	7.24E-04	3.91E-03
XLOC_006851	82127203	82129897	1	ENSSSCT00000022959	ENSSSCG00000023482	DNAJC9	-0.766181974	1.700762832	4.258327488	10.98680519	9.18E-04	4.76E-03
XLOC_006853	82190815	82190934	1	ENSSSCT00000011269	ENSSSCG00000010296	DNAJC9	-1.03720151	2.05224292	2.722991447	15.89582993	6.69E-05	5.34E-04
XLOC_006857	82365034	82365815	1	ENSSSCT00000011273	ENSSSCG00000010300	ZMYND17	-0.684746999	1.607420069	4.082814364	9.928072222	1.63E-03	7.54E-03
XLOC_006871	86782861	86784794	1	ENSSSCT00000027181	ENSSSCG00000026268	ENSSSCG00000026268	1.119371063	2.172522417	5.497204932	15.15008686	9.93E-05	7.47E-04
XLOC_006872	86814321	86814435	1	ENSSSCT00000024295	ENSSSCG00000021254	ENSSSCG00000021254	1.924035912	3.794831722	2.208033374	23.50062645	1.25E-06	1.65E-05
XLOC_006873	86827157	86827441	1	ENSSSCT00000024713	ENSSSCG00000029913	ENSSSCG00000029913	2.590150749	6.021616163	1.934774478	33.02041368	9.12E-09	1.84E-07
XLOC_006876	88542475	88544456	1	ENSSSCT00000028444	ENSSSCG00000024300	C10orf57	0.875759421	1.834973745	5.366018417	12.79644646	3.47E-04	2.11E-03
XLOC_006879	88716155	88716223	1	ENSSSCT00000011316	ENSSSCG00000010337	MAT1A	1.389592062	2.620045856	0.297835912	13.30784819	2.64E-04	1.68E-03
XLOC_006917	97564667	97565877	1	ENSSSCT00000011372	ENSSSCG00000010388	C10ORF128	-0.791332242	1.730671897	3.384154722	11.88664137	5.65E-04	3.17E-03
XLOC_006919	97908659	97909081	1	ENSSSCT00000011375	ENSSSCG00000010391	ERCC6	-1.665801964	3.172899805	3.883110943	57.68610337	3.07E-14	1.16E-12
XLOC_006922	98548142	98549688	1	ENSSSCT00000011383	ENSSSCG00000010399	NCOA4	1.766735309	3.402830543	8.916089202	11.29483753	7.77E-04	4.14E-03
XLOC_006926	99328208	99328885	1	ENSSSCT00000024866	ENSSSCG00000023223	ZNF22	-0.626970356	1.544318534	3.447071986	6.849593945	8.87E-03	2.94E-02
XLOC_006927	99338081	99339608	1	ENSSSCT00000030692	ENSSSCG00000029662	RASSF4	-0.569064688	1.483561452	4.95624836	7.014120905	8.09E-03	2.74E-02
XLOC_006928	99566737	99568253	1	ENSSSCT00000011395	ENSSSCG00000010411	RASSF4	-0.59530591	1.510792901	4.821872332	7.213588642	7.24E-03	2.50E-02
XLOC_006934	107865223	107867915	1	ENSSSCT00000011417	ENSSSCG00000010432	ASAH2	7.264172051	153.7211699	6.214482235	23.13370237	1.51E-06	1.95E-05
XLOC_006940	109732654	109734118	1	ENSSSCT00000011430	ENSSSCG00000010445	ANKRD22	1.352812374	2.554095331	5.687706726	15.29091448	9.22E-05	7.03E-04
XLOC_006953	113191918	113192145	1	ENSSSCT00000011456	ENSSSCG00000010468	CPEB3	1.02487959	2.034789549	1.177898715	8.162644254	4.28E-03	1.64E-02
XLOC_006956	114504895	114505460	1	ENSSSCT00000011464	ENSSSCG00000010476	MYOF	0.669940203	1.591007022	4.855771804	7.988288516	4.71E-03	1.77E-02
XLOC_006957	114769059	114769361	1	ENSSSCT00000011467	ENSSSCG00000010479	RBP4	3.017625374	8.098335281	-0.117046274	9.851796855	1.70E-03	7.79E-03
XLOC_006960	115620347	115622626	1	CUFF.156.2	NA	NOC3L	-0.582725538	1.497675985	4.567723283	5.892184052	1.52E-02	4.54E-02
XLOC_006961	115768792	115770958	1	ENSSSCT00000011474	ENSSSCG00000010486	HELLS	-1.958701051	3.887118396	5.730735651	55.68694015	8.50E-14	3.06E-12
XLOC_006966	116376967	116377591	1	ENSSSCT00000011481	ENSSSCG00000010493	PDLIM1	0.746832821	1.678104804	6.139201539	8.829206903	2.96E-03	1.22E-02
XLOC_006968	116807919	116808989	1	ENSSSCT00000011483	ENSSSCG00000010495	ALDH18A1	0.843007903	1.793786146	8.815804689	11.04461767	8.89E-04	4.65E-03
XLOC_006971	117264741	117265486	1	ENSSSCT00000011493	ENSSSCG00000010504	BLNK	-1.272999464	2.416634789	6.527245399	36.54608887	1.49E-09	3.38E-08
XLOC_006973	117454645	117454779	1	ENSSSCT00000011497	ENSSSCG00000010507	TLL2	2.71254857	6.5547855	-0.23851497	13.05414791	3.03E-04	1.88E-03
XLOC_006976	117674451	117678889	1	ENSSSCT00000011499	ENSSSCG00000010509	PIK3AP1	-3.2154965	9.288827493	6.738080075	140.4634158	2.11E-32	2.60E-30
XLOC_006982	118548268	118549074	1	ENSSSCT00000011516	ENSSSCG00000010526	AVPI1	1.138942979	2.202196154	5.05826744	13.57910408	2.29E-04	1.50E-03
XLOC_006983	118623934	118625034	1	ENSSSCT00000011519	ENSSSCG00000010529	SFRP5	-2.898433171	7.456161822	3.393598664	91.713943	1.00E-21	7.33E-20
XLOC_006985	119116728	119116798	1	ENSSSCT00000011523	ENSSSCG00000010533	ENSSSCG00000010533	1.002739546	2.003801425	2.431823844	10.8982568	9.63E-04	4.95E-03
XLOC_006987	120043225	120043240	1	ENSSSCT00000011527	ENSSSCG00000010537	GOT1	0.927292489	1.90170371	7.715056806	11.80747966	5.90E-04	3.28E-03
XLOC_006993	120718816	120720027	1	ENSSSCT00000011538	ENSSSCG00000010547	ERLIN1	1.080879714	2.115325553	6.074663052	14.5174782	1.39E-04	9.88E-04
XLOC_007022	124404354	124406327	1	ENSSSCT00000011600	ENSSSCG00000010604	SH3PXD2A	1.478341485	2.786282395	3.010415963	22.67516026	1.92E-06	2.40E-05
XLOC_007024	124726432	124727177	1	ENSSSCT00000011601	ENSSSCG00000010605	OBFC1	-0.911794098	1.881383685	2.560962057	13.6095234	2.25E-04	1.48E-03
XLOC_007028	125224090	125225745	1	ENSSSCT00000011609	ENSSSCG00000010613	ITPRIP	-1.924552377	3.796190462	3.046896509	64.74322976	8.53E-16	3.84E-14
XLOC_007041	134049152	134049499	1	ENSSSCT00000026254	ENSSSCG00000029075	ACSL5	0.83013253	1.777848673	7.150016552	12.58698753	3.88E-04	2.32E-03
XLOC_007042	135129974	135131333	1	ENSSSCT00000011636	ENSSSCG00000010639	HABP2	1.976195091	3.934540316	1.971901733	14.16002656	1.68E-04	1.16E-03
XLOC_007046	135884829	135885635	1	ENSSSCT00000011650	ENSSSCG00000010651	ABLIM1	-0.790527465	1.729706747	5.394196751	11.86314309	5.73E-04	3.20E-03
XLOC_007053	138373869	138376432	1	ENSSSCT00000011666	ENSSSCG00000010665	KIAA1598	0.916306823	1.887277833	5.130239936	10.70808196	1.07E-03	5.39E-03
XLOC_007068	140556673	140558662	1	ENSSSCT00000011682	ENSSSCG00000010681	SFXN4	0.618571572	1.535354258	3.688652957	6.28994901	1.21E-02	3.80E-02
XLOC_007072	141196414	141198291	1	ENSSSCT00000011689	ENSSSCG00000010688	MCMBP	-0.557741257	1.471962847	6.532913163	5.886739461	1.53E-02	4.55E-02
XLOC_007074	142500503	142500649	1	ENSSSCT00000011702	ENSSSCG00000010698	FGFR2	0.938171665	1.916098417	0.740416537	8.001933917	4.67E-03	1.76E-02
XLOC_007090	145096700	145096890	1	ENSSSCT00000024468	ENSSSCG00000029482	CHST15	-1.832611625	3.561812629	4.495766046	63.94137466	1.28E-15	5.69E-14
XLOC_007093	145881322	145882130	1	ENSSSCT00000011751	ENSSSCG00000010739	ENSSSCG00000010739	0.857644867	1.812077762	5.722495043	11.13173522	8.49E-04	4.46E-03
XLOC_007096	146772898	146773057	1	ENSSSCT00000011756	ENSSSCG00000010744	DHX32	0.611572057	1.527923229	5.677448798	6.802683676	9.10E-03	3.01E-02
XLOC_007103	148035322	148035539	1	ENSSSCT00000011760	ENSSSCG00000010748	ENSSSCG00000010748	0.833788999	1.782360294	3.381098502	8.588800272	3.38E-03	1.36E-02
XLOC_007107	149170562	149170615	1	CUFF.167.2	NA	MKI67	-1.129661817	2.188074435	7.793457551	21.1172859	4.32E-06	4.90E-05
XLOC_007116	153183591	153184201	1	ENSSSCT00000011786	ENSSSCG00000010772	ADAM8	-1.6757946	3.19495276	3.06560427	44.05762293	3.19E-11	8.64E-10
XLOC_007133	3748134	3748224	1	ENSSSCT00000017066	ENSSSCG00000015668	ORC4	-0.752724473	1.684971831	4.594886712	9.80668287	1.74E-03	7.94E-03
XLOC_007134	8511221	8511298	1	ENSSSCT00000017069	ENSSSCG00000015670	GTDC1	-0.89484847	1.859414576	4.022793218	15.21462059	9.60E-05	7.26E-04
XLOC_007141	18125304	18125429	1	ENSSSCT00000017088	ENSSSCG00000015688	CXCR4	-3.952843868	15.48547647	5.952318934	259.0440746	2.77E-58	9.00E-56
XLOC_007143	18441731	18442379	1	ENSSSCT00000017091	ENSSSCG00000015691	ENSSSCG00000015691	4.612662113	24.46524988	8.510062029	25.52398913	4.37E-07	6.50E-06
XLOC_007144	18486694	18487333	1	ENSSSCT00000023810	ENSSSCG00000030013	LCT	4.525682831	23.03383667	10.8029166	24.32253574	8.15E-07	1.14E-05
XLOC_007145	18593801	18593950	1	ENSSSCT00000023564	ENSSSCG00000030633	ENSSSCG00000030633	-0.693126554	1.616783557	5.581217968	9.857957479	1.69E-03	7.77E-03
XLOC_007146	18995367	18995545	1	ENSSSCT00000017094	ENSSSCG00000015694	ZRANB3	-0.978395235	1.970272579	3.033611299	16.73114048	4.31E-05	3.65E-04
XLOC_007150	19909847	19909958	1	ENSSSCT00000017100	ENSSSCG00000015700	TMEM163	-5.485475681	44.80151708	2.647064268	289.8191454	5.44E-65	2.46E-62
XLOC_007154	22098597	22098753	1	ENSSSCT00000017106	ENSSSCG00000015706	LYPD1	1.564964036	2.958701261	3.056438555	21.21898505	4.10E-06	4.68E-05
XLOC_007156	22725256	22725627	1	ENSSSCT00000017110	ENSSSCG00000015710	ARP3	-0.753827396	1.686260464	9.021142266	9.707485124	1.84E-03	8.29E-03
XLOC_007176	34947026	34947523	1	ENSSSCT00000017131	ENSSSCG00000015731	ENSSSCG00000015731	-0.527938726	1.441867631	5.77012567	6.499580502	1.08E-02	3.44E-02
XLOC_007182	36045463	36045595	1	ENSSSCT00000017138	ENSSSCG00000015738	ENSSSCG00000015738	1.237235276	2.357463241	4.4267589	16.64399615	4.51E-05	3.81E-04
XLOC_007186	36469245	36469432	1	ENSSSCT00000025582	ENSSSCG00000023795	ENSSSCG00000023795	0.82061424	1.766157789	1.954427477	7.888907599	4.97E-03	1.85E-02
XLOC_007194	38071422	38071564	1	ENSSSCT00000017147	ENSSSCG00000015747	MYOM2	-3.805466195	13.98168367	0.913263758	181.4550191	2.33E-41	4.84E-39
XLOC_007198	42662743	42662824	1	ENSSSCT00000028656	ENSSSCG00000021516	MCPH1	-1.632797364	3.101137221	0.568564606	32.56139822	1.15E-08	2.30E-07
XLOC_007201	43346318	43346470	1	ENSSSCT00000031972	ENSSSCG00000029990	PBD-2	-1.092766359	2.132826127	1.630004193	8.258111071	4.06E-03	1.57E-02
XLOC_007205	43943819	43943908	1	ENSSSCT00000031639	ENSSSCG00000023328	ENSSSCG00000023328	0.943326792	1.922957386	0.783018256	5.684714965	1.71E-02	4.97E-02
XLOC_007208	45495291	45495537	1	ENSSSCT00000017172	ENSSSCG00000015771	NEIL3	-2.435809249	5.410677483	3.455027197	99.03901943	2.48E-23	1.93E-21
XLOC_007214	51228282	51228813	1	ENSSSCT00000028500	ENSSSCG00000021731	WWC2	1.606447671	3.045011488	4.053512483	18.71849255	1.52E-05	1.48E-04
XLOC_007219	52291090	52291142	1	ENSSSCT00000017185	ENSSSCG00000015783	CASP3	0.939742663	1.918186057	6.529180368	9.816857656	1.73E-03	7.91E-03
XLOC_007220	52433810	52433856	1	ENSSSCT00000017188	ENSSSCG00000015785	MLF1IP	-1.186085889	2.275345912	4.426653183	25.07892618	5.50E-07	7.98E-06
XLOC_007221	52922448	52922728	1	ENSSSCT00000017193	ENSSSCG00000015790	SLC25A4	1.223101943	2.334481156	7.019656744	15.32895632	9.03E-05	6.92E-04
XLOC_007224	53252478	53252613	1	ENSSSCT00000017197	ENSSSCG00000015794	C4ORF47	-1.093490113	2.133896367	1.237056502	16.118804	5.95E-05	4.84E-04
XLOC_007232	54710265	54710444	1	ENSSSCT00000017219	ENSSSCG00000015811	PLEKHA2	-3.004636642	8.025752362	3.83376242	170.7629886	5.04E-39	8.85E-37
XLOC_007234	54842665	54843276	1	ENSSSCT00000017218	ENSSSCG00000015810	ENSSSCG00000015810	-3.681170113	12.82751772	-0.711840121	76.15840105	2.62E-18	1.46E-16
XLOC_007244	59503838	59504306	1	ENSSSCT00000017242	ENSSSCG00000015834	RNF122	-0.974080446	1.964388724	3.436126188	17.16135219	3.43E-05	3.00E-04
XLOC_007246	59810834	59811895	1	ENSSSCT00000017244	ENSSSCG00000015836	HNRNPA2B1	-0.779319695	1.716321348	9.079418585	10.78518731	1.02E-03	5.21E-03
XLOC_007251	61755136	61755354	1	ENSSSCT00000017252	ENSSSCG00000015844	GSR	0.574579128	1.489242948	6.729679712	5.769727711	1.63E-02	4.79E-02
XLOC_007255	62330409	62330773	1	ENSSSCT00000017257	ENSSSCG00000015849	TMEM66	0.570401036	1.484936292	7.131812541	5.726208371	1.67E-02	4.88E-02
XLOC_007265	66266814	66267002	1	CUFF.174.2	NA	WDR33	-0.739749883	1.669886309	6.103595263	12.45610733	4.17E-04	2.45E-03
XLOC_007269	66699447	66700010	1	CUFF.175.4	NA	FMNL2	1.757923639	3.382110131	4.069712197	18.2050411	1.98E-05	1.88E-04
XLOC_007270	67086569	67086965	1	ENSSSCT00000017279	ENSSSCG00000015868	ARL6IP6	-0.634666121	1.5525784	6.158534887	7.949714027	4.81E-03	1.80E-02
XLOC_007274	69329720	69330424	1	ENSSSCT00000017281	ENSSSCG00000015870	KCNJ3	1.559556323	2.9476318	2.417806789	9.938665822	1.62E-03	7.51E-03
XLOC_007281	72627743	72628165	1	ENSSSCT00000017290	ENSSSCG00000015878	PKP4	0.830881367	1.778771712	5.836787855	12.91985274	3.25E-04	2.00E-03
XLOC_007282	73001694	73001825	1	ENSSSCT00000017291	ENSSSCG00000015879	DAPL1	-1.690940649	3.228671472	-0.31925688	26.23133235	3.03E-07	4.65E-06
XLOC_007283	73328067	73328172	1	ENSSSCT00000017292	ENSSSCG00000015880	TANC1	0.884280429	1.845843743	5.345656504	13.27214917	2.69E-04	1.71E-03
XLOC_007284	73887125	73887541	1	CUFF.176.2	NA	3255552000	-0.56888999	1.483381818	6.81014607	5.931442129	1.49E-02	4.45E-02
XLOC_007297	79412981	79413127	1	ENSSSCT00000030173	ENSSSCG00000025598	ENSSSCG00000025598	1.058146109	2.082254065	5.138479401	16.63992052	4.52E-05	3.81E-04
XLOC_007301	80794830	80795598	1	ENSSSCT00000017320	ENSSSCG00000015907	GALNT3	0.679595164	1.60169024	5.871307251	7.285898609	6.95E-03	2.43E-02
XLOC_007315	84972453	84972606	1	ENSSSCT00000017347	ENSSSCG00000015931	ENSSSCG00000015931	1.045554859	2.064160079	1.590247134	10.06159499	1.51E-03	7.16E-03
XLOC_007319	85205443	85205527	1	ENSSSCT00000017354	ENSSSCG00000015938	SSB	-0.667143958	1.587926304	7.369148009	8.060239348	4.52E-03	1.72E-02
XLOC_007326	87032975	87033971	1	ENSSSCT00000032489	ENSSSCG00000025049	CYBRD1	0.664552287	1.585076298	9.453613025	6.348624289	1.17E-02	3.69E-02
XLOC_007330	87491257	87491351	1	ENSSSCT00000017369	ENSSSCG00000015952	HAT1	-1.430318589	2.695062236	5.817534286	34.02582642	5.44E-09	1.13E-07
XLOC_007334	87830505	87831053	1	ENSSSCT00000017372	ENSSSCG00000015955	ITGA6	1.376533445	2.596437404	5.360085987	22.09946497	2.59E-06	3.09E-05
XLOC_007335	87917870	87918138	1	ENSSSCT00000017375	ENSSSCG00000015958	PDK1	-0.884326639	1.845902867	2.957245254	9.823894099	1.72E-03	7.89E-03
XLOC_007340	88505944	88506136	1	ENSSSCT00000017378	ENSSSCG00000015960	ENSSSCG00000015960	1.02359875	2.032983844	2.206403302	9.513820024	2.04E-03	9.04E-03
XLOC_007341	88746848	88747103	1	ENSSSCT00000017379	ENSSSCG00000015961	CDCA7	-1.819022769	3.528421146	6.93927567	54.38786366	1.65E-13	5.60E-12
XLOC_007353	91420236	91420671	1	ENSSSCT00000017405	ENSSSCG00000015984	HOXD4	-1.246981434	2.373443051	1.126901151	8.33595338	3.89E-03	1.52E-02
XLOC_007358	92417764	92417835	1	ENSSSCT00000017409	ENSSSCG00000015988	HNRNPA3	-0.800693422	1.741938177	8.475307824	10.90029168	9.61E-04	4.95E-03
XLOC_007359	92609003	92609911	1	ENSSSCT00000030764	ENSSSCG00000023983	AGPS	0.591194131	1.506493169	5.885660527	5.786041912	1.62E-02	4.76E-02
XLOC_007360	93330063	93330498	1	ENSSSCT00000017417	ENSSSCG00000015996	RBM45	-0.637571676	1.555708408	3.181869305	7.499803541	6.17E-03	2.19E-02
XLOC_007368	96661981	96663051	1	ENSSSCT00000017434	ENSSSCG00000016011	NEUROD1	1.272312312	2.415484025	0.355170298	10.81774613	1.01E-03	5.14E-03
XLOC_007371	97715645	97715731	1	ENSSSCT00000017440	ENSSSCG00000016017	DNAJC10	-0.633174679	1.550974191	6.619532146	7.093540927	7.74E-03	2.64E-02
XLOC_007379	101733011	101733605	1	ENSSSCT00000031268	ENSSSCG00000025134	FAM171B	-2.116457879	4.336279886	4.252595615	61.79174079	3.82E-15	1.62E-13
XLOC_007385	104067018	104067215	1	ENSSSCT00000017459	ENSSSCG00000016034	COL3A1	0.779737457	1.716818416	10.69483393	7.259705543	7.05E-03	2.45E-02
XLOC_007387	104676679	104677115	1	ENSSSCT00000026026	ENSSSCG00000027724	ENSSSCG00000027724	2.883653333	7.38016634	2.223282812	10.7093839	1.07E-03	5.39E-03
XLOC_007388	104872679	104872721	1	ENSSSCT00000025430	ENSSSCG00000027157	ENSSSCG00000027157	3.649749926	12.55116979	7.050086508	13.15930049	2.86E-04	1.80E-03
XLOC_007389	104976732	104976774	1	ENSSSCT00000017465	ENSSSCG00000016040	ENSSSCG00000016040	4.020393542	16.22777773	6.118383692	13.35559078	2.58E-04	1.65E-03
XLOC_007396	106358846	106359049	1	ENSSSCT00000017475	ENSSSCG00000016050	INPP1	0.793736327	1.733558265	5.668798291	8.732725298	3.13E-03	1.28E-02
XLOC_007401	107266790	107266908	1	ENSSSCT00000029791	ENSSSCG00000020860	ENSSSCG00000020860	1.410524833	2.65833852	-0.5155033	9.533270016	2.02E-03	8.97E-03
XLOC_007409	111788024	111788152	1	ENSSSCT00000017497	ENSSSCG00000016071	ENSSSCG00000016071	-0.811510647	1.755048193	3.139355359	10.35642731	1.29E-03	6.30E-03
XLOC_007422	115266549	115266664	1	ENSSSCT00000017518	ENSSSCG00000016090	SPATS2L	0.591671762	1.506992003	5.471046182	6.609785395	1.01E-02	3.28E-02
XLOC_007423	115385277	115385387	1	ENSSSCT00000017520	ENSSSCG00000016092	SGOL2	-1.323288237	2.502358057	4.447593755	24.03302146	9.47E-07	1.30E-05
XLOC_007430	116127712	116127871	1	ENSSSCT00000025501	ENSSSCG00000026940	CASP10	1.050558578	2.071331663	3.762788389	11.00779049	9.07E-04	4.73E-03
XLOC_007439	117351067	117351371	1	ENSSSCT00000029321	ENSSSCG00000022225	NOP58	-0.627603617	1.544996551	5.801601489	6.641323218	9.96E-03	3.23E-02
XLOC_007444	117426776	117426867	1	ENSSSCT00000017544	ENSSSCG00000016113	BMPR2	0.756947331	1.689911074	4.266631684	9.07145067	2.60E-03	1.10E-02
XLOC_007446	117869022	117869099	1	ENSSSCT00000017548	ENSSSCG00000016117	ALS2CR8	-0.905273167	1.872899086	3.356305252	13.5261786	2.35E-04	1.53E-03
XLOC_007449	118492379	118492433	1	ENSSSCT00000022535	ENSSSCG00000028561	TP44	-0.944698241	1.92478625	1.971350805	12.52079959	4.02E-04	2.39E-03
XLOC_007452	118697550	118697674	1	ENSSSCT00000024007	ENSSSCG00000025042	ICOS	-1.322029268	2.500175325	3.317209012	22.52291078	2.08E-06	2.56E-05
XLOC_007460	121306038	121306251	1	ENSSSCT00000017564	ENSSSCG00000016131	ADAM23	0.997413232	1.99641719	1.331667079	9.721631625	1.82E-03	8.25E-03
XLOC_007463	122362816	122363105	1	ENSSSCT00000025237	ENSSSCG00000023336	METTL21A	-1.204712494	2.304913316	4.745637333	30.79320536	2.87E-08	5.40E-07
XLOC_007464	122425805	122428979	1	ENSSSCT00000017573	ENSSSCG00000016140	FZD5	0.814802326	1.759057115	5.693244191	6.156385898	1.31E-02	4.03E-02
XLOC_007471	124213339	124213430	1	ENSSSCT00000017586	ENSSSCG00000016153	UNC80	1.048383371	2.068210991	-0.250291687	6.526122269	1.06E-02	3.40E-02
XLOC_007477	124927136	124927372	1	ENSSSCT00000030988	ENSSSCG00000027050	ENSSSCG00000027050	1.711858009	3.275824368	5.241791558	18.56376932	1.64E-05	1.59E-04
XLOC_007479	124974682	124974844	1	ENSSSCT00000030833	ENSSSCG00000029867	ENSSSCG00000029867	2.359782938	5.132931254	2.074108705	15.5141592	8.19E-05	6.37E-04
XLOC_007480	125183127	125183259	1	ENSSSCT00000017594	ENSSSCG00000016159	CPS1	1.397866407	2.635115882	10.1276854	24.141749	8.95E-07	1.23E-05
XLOC_007492	133116446	133116757	1	ENSSSCT00000024321	ENSSSCG00000026805	ENSSSCG00000026805	1.056439842	2.079792851	2.751970419	7.820912151	5.16E-03	1.91E-02
XLOC_007500	133604447	133605266	1	ENSSSCT00000017634	ENSSSCG00000016193	RQCD1	-0.753218182	1.685548549	6.484193265	12.20781491	4.76E-04	2.74E-03
XLOC_007501	133641605	133641750	1	ENSSSCT00000017632	ENSSSCG00000016192	PLCD4	-2.232564521	4.699686494	0.022072518	55.46803222	9.50E-14	3.38E-12
XLOC_007511	134355300	134355497	1	ENSSSCT00000017658	ENSSSCG00000016217	DNAJB2	-0.572986175	1.487599507	4.072074817	6.284494388	1.22E-02	3.81E-02
XLOC_007516	134588465	134588680	1	ENSSSCT00000022258	ENSSSCG00000021610	CHPF	0.835626411	1.784631749	4.805684924	6.780602306	9.22E-03	3.04E-02
XLOC_007524	138074695	138074944	1	ENSSSCT00000017667	ENSSSCG00000016225	MOGAT1	1.518119236	2.864174191	4.418037123	26.47380191	2.67E-07	4.13E-06
XLOC_007526	138352892	138353371	1	ENSSSCT00000030502	ENSSSCG00000021283	ENSSSCG00000021283	-1.083071787	2.118542084	1.240961841	14.67644928	1.28E-04	9.18E-04
XLOC_007529	138663706	138663767	1	ENSSSCT00000017665	ENSSSCG00000016223	ACSL3	1.755296841	3.375957731	8.455763185	21.28259155	3.96E-06	4.55E-05
XLOC_007542	144908676	144909267	1	ENSSSCT00000017707	ENSSSCG00000016262	SP140	-0.51444339	1.428442922	6.602577814	5.688431916	1.71E-02	4.97E-02
XLOC_007555	145939849	145940035	1	ENSSSCT00000017723	ENSSSCG00000016275	NCL	-0.783423175	1.721210057	7.260773607	12.05472428	5.17E-04	2.94E-03
XLOC_007561	146868803	146868869	1	ENSSSCT00000017732	ENSSSCG00000016284	ENSSSCG00000016284	1.182720924	2.270045043	9.235974741	20.05111447	7.54E-06	8.04E-05
XLOC_007563	146933869	146933983	1	ENSSSCT00000017734	ENSSSCG00000016286	OVCH2	1.10291664	2.147884834	0.640988267	8.580454728	3.40E-03	1.36E-02
XLOC_007568	147163961	147164104	1	ENSSSCT00000025634	ENSSSCG00000025038	KCNJ13	1.359537257	2.566028613	6.875596063	20.92255315	4.78E-06	5.34E-05
XLOC_007571	147606612	147606814	1	ENSSSCT00000017748	ENSSSCG00000016298	INPP5D	-2.458884622	5.497915074	6.280237803	140.5413067	2.03E-32	2.52E-30
XLOC_007574	148087403	148088425	1	ENSSSCT00000017761	ENSSSCG00000016308	ENSSSCG00000016308	0.833172118	1.781598339	7.448708982	8.71894952	3.15E-03	1.28E-02
XLOC_007577	148259662	148260585	1	ENSSSCT00000017765	ENSSSCG00000016312	ENSSSCG00000016312	1.326625234	2.508152786	9.34210241	17.76628302	2.50E-05	2.30E-04
XLOC_007579	148493626	148494485	1	ENSSSCT00000022667	ENSSSCG00000025609	ENSSSCG00000025609	2.413705994	5.328413316	3.428587086	18.95599718	1.34E-05	1.33E-04
XLOC_007580	148508406	148509287	1	ENSSSCT00000017762	ENSSSCG00000016309	UGT1A1	2.30385451	4.93775245	5.885281901	21.11525052	4.32E-06	4.90E-05
XLOC_007583	149877124	149877353	1	ENSSSCT00000022776	ENSSSCG00000024859	ENSSSCG00000024859	1.423877095	2.683055868	2.864066298	22.98168859	1.64E-06	2.09E-05
XLOC_007584	150152463	150152577	1	ENSSSCT00000017770	ENSSSCG00000016317	AGAP1	1.162074419	2.237789631	4.595584387	16.80979092	4.13E-05	3.52E-04
XLOC_007591	151914130	151914166	1	ENSSSCT00000017784	ENSSSCG00000016331	RAMP1	-1.51626272	2.86049083	2.488807178	20.32480012	6.53E-06	7.07E-05
XLOC_007623	154937360	154937572	1	ENSSSCT00000017836	ENSSSCG00000016381	SNED1	1.242779711	2.366540662	1.251577969	12.06667348	5.13E-04	2.92E-03
XLOC_007638	2443675	2443839	1	ENSSSCT00000017076	ENSSSCG00000015677	LYPD6B	3.809292571	14.0188157	-0.762225122	30.36652291	3.58E-08	6.58E-07
XLOC_007639	2730359	2734230	1	ENSSSCT00000023118	ENSSSCG00000022919	KIF5C	-1.19205137	2.284773846	1.008189604	13.13865737	2.89E-04	1.81E-03
XLOC_007640	2980420	2982422	1	ENSSSCT00000028524	ENSSSCG00000027211	EPC2	-0.638748587	1.55697803	4.458270668	8.043972666	4.57E-03	1.73E-02
XLOC_007643	3828378	3829050	1	ENSSSCT00000017067	ENSSSCG00000015669	ACVR2A	0.722193741	1.649688621	4.142111146	8.494012719	3.56E-03	1.42E-02
XLOC_007646	8821435	8822369	1	ENSSSCT00000027823	ENSSSCG00000025889	ENSSSCG00000025889	-0.800793143	1.742058586	1.755888788	10.05575094	1.52E-03	7.17E-03
XLOC_007647	9034598	9034730	1	ENSSSCT00000017070	ENSSSCG00000015671	ENSSSCG00000015671	-1.086800691	2.124024918	2.661212917	15.04718922	1.05E-04	7.81E-04
XLOC_007653	16061798	16062728	1	ENSSSCT00000023632	ENSSSCG00000024023	HNMT	0.741487339	1.671898586	5.772870932	9.209369196	2.41E-03	1.04E-02
XLOC_007661	20029046	20029244	1	ENSSSCT00000017101	ENSSSCG00000015701	MGAT5	1.821678838	3.534923119	2.88252226	15.94973539	6.50E-05	5.22E-04
XLOC_007663	22412343	22413236	1	ENSSSCT00000017107	ENSSSCG00000015707	GPR39	1.892535029	3.712870584	2.173489305	27.97495221	1.23E-07	2.05E-06
XLOC_007664	22548114	22548365	1	ENSSSCT00000017109	ENSSSCG00000015709	SLC35F5	1.209842039	2.31312309	6.667054354	15.85312962	6.85E-05	5.45E-04
XLOC_007671	28724895	28725596	1	ENSSSCT00000026256	ENSSSCG00000023693	PROC	2.274628028	4.838728621	1.277484342	7.423070914	6.44E-03	2.27E-02
XLOC_007672	29401199	29401721	1	ENSSSCT00000017124	ENSSSCG00000015724	GYPC	-1.265501255	2.404107245	3.127763288	31.86561155	1.65E-08	3.22E-07
XLOC_007683	36053800	36053946	1	ENSSSCT00000017139	ENSSSCG00000015739	SCTR	1.213841924	2.319545142	0.790336662	12.11599598	5.00E-04	2.85E-03
XLOC_007691	42711481	42713000	1	ENSSSCT00000017155	ENSSSCG00000015754	MCPH1	-1.600470943	3.032422853	4.200702675	53.90548873	2.10E-13	7.06E-12
XLOC_007692	43093144	43094261	1	ENSSSCT00000017157	ENSSSCG00000015756	XKR5	-3.432692485	10.798002	1.477043692	156.9513681	5.25E-36	8.24E-34
XLOC_007700	44742346	44743743	1	ENSSSCT00000017171	ENSSSCG00000015770	VEGFC	0.90023818	1.866374084	2.652871063	9.885168936	1.67E-03	7.69E-03
XLOC_007702	51059841	51061338	1	ENSSSCT00000017176	ENSSSCG00000015775	DCTD	0.684751905	1.607425535	4.688264405	8.256979884	4.06E-03	1.57E-02
XLOC_007708	52464597	52464842	1	ENSSSCT00000017189	ENSSSCG00000015786	ENSSSCG00000015786	-1.014440288	2.02011901	3.290243403	11.73436735	6.14E-04	3.39E-03
XLOC_007711	53182412	53184521	1	ENSSSCT00000017195	ENSSSCG00000015792	LRP2BP	-0.687137983	1.610086261	2.971018658	8.304342643	3.96E-03	1.54E-02
XLOC_007721	53840958	53841229	1	ENSSSCT00000017206	ENSSSCG00000015801	TLR3	0.980290963	1.972863256	4.844857292	15.25243985	9.41E-05	7.15E-04
XLOC_007726	54681387	54685075	1	ENSSSCT00000026862	ENSSSCG00000026608	HTRA4	-1.020917612	2.029209208	5.669402395	19.70909538	9.02E-06	9.42E-05
XLOC_007729	55414565	55417076	1	ENSSSCT00000017226	ENSSSCG00000015818	DDHD2	0.576422212	1.491146714	7.969050342	6.279958739	1.22E-02	3.81E-02
XLOC_007743	59542891	59545894	1	ENSSSCT00000017240	ENSSSCG00000015832	MAK16	-0.644458723	1.563152705	6.230497122	8.154216072	4.30E-03	1.65E-02
XLOC_007745	59917447	59921386	1	ENSSSCT00000026396	ENSSSCG00000025008	NRG1	0.922024172	1.894771887	2.739643274	11.10531044	8.61E-04	4.51E-03
XLOC_007761	65857807	65858311	1	ENSSSCT00000031918	ENSSSCG00000027345	ENSSSCG00000027345	1.410730614	2.658717723	0.318074181	9.252590931	2.35E-03	1.02E-02
XLOC_007762	65889037	65889062	1	ENSSSCT00000017266	ENSSSCG00000015857	ENSSSCG00000015857	0.950777285	1.932913779	4.310026456	7.415768633	6.47E-03	2.28E-02
XLOC_007764	66248226	66248386	1	ENSSSCT00000024744	ENSSSCG00000026088	POLR2D	-1.298865804	2.460353823	2.547631536	24.18898981	8.73E-07	1.21E-05
XLOC_007775	71386273	71386613	1	ENSSSCT00000017284	ENSSSCG00000015873	ACVR1C	2.405148414	5.296900518	0.324186728	14.50878818	1.40E-04	9.90E-04
XLOC_007776	71682577	71682740	1	ENSSSCT00000017285	ENSSSCG00000015874	ACVR1	0.726472976	1.654589091	3.77136078	8.546677252	3.46E-03	1.38E-02
XLOC_007777	72235699	72236341	1	ENSSSCT00000028912	ENSSSCG00000021938	UPP2	3.718900807	13.16742016	3.993144408	25.67989567	4.03E-07	6.03E-06
XLOC_007779	73484139	73484340	1	ENSSSCT00000017293	ENSSSCG00000015882	BAZ2B	0.788282221	1.727016924	4.264843973	8.760160068	3.08E-03	1.26E-02
XLOC_007782	74118964	74119916	1	ENSSSCT00000017297	ENSSSCG00000015885	PLA2R1	0.999360794	1.999114069	3.450461465	11.88685167	5.65E-04	3.17E-03
XLOC_007791	76684594	76685385	1	ENSSSCT00000017312	ENSSSCG00000015899	ENSSSCG00000015899	1.20590432	2.306818216	2.69383694	7.651516673	5.67E-03	2.05E-02
XLOC_007797	79274182	79274328	1	ENSSSCT00000017314	ENSSSCG00000015901	GRB14	-1.107690471	2.155003887	1.059113277	5.930281525	1.49E-02	4.46E-02
XLOC_007798	79655097	79655201	1	ENSSSCT00000023407	ENSSSCG00000029961	ENSSSCG00000029961	1.373650962	2.591254941	-0.446044624	10.33542222	1.31E-03	6.36E-03
XLOC_007799	79683636	79684102	1	ENSSSCT00000017315	ENSSSCG00000015902	ENSSSCG00000015902	1.364425645	2.574738019	2.630803577	15.44308212	8.50E-05	6.56E-04
XLOC_007800	79859475	79859852	1	CUFF.178.2	NA	SLC38A11	1.632326708	3.100125688	-0.310896236	10.50198875	1.19E-03	5.92E-03
XLOC_007801	80065975	80067169	1	ENSSSCT00000017325	ENSSSCG00000015911	SCN3A	1.176354182	2.260049204	0.788383967	11.37630351	7.44E-04	3.99E-03
XLOC_007811	81528777	81529843	1	ENSSSCT00000017328	ENSSSCG00000015914	SCN7A	1.015631835	2.02178815	0.269584363	5.882533916	1.53E-02	4.56E-02
XLOC_007815	84459825	84463879	1	CUFF.179.2	NA	SPC25	-0.688310815	1.611395704	4.791984477	7.992179069	4.70E-03	1.77E-02
XLOC_007829	89587688	89590466	1	ENSSSCT00000017384	ENSSSCG00000015965	GPR155	2.376310678	5.192073037	7.063338407	15.13578472	1.00E-04	7.51E-04
XLOC_007832	89761503	89761558	1	ENSSSCT00000028507	ENSSSCG00000027348	WIPF1	-1.411616665	2.660351113	4.847243245	45.00816342	1.96E-11	5.44E-10
XLOC_007841	92433776	92434846	1	ENSSSCT00000017408	ENSSSCG00000015987	NFE2L2	1.028287373	2.039601597	7.569437285	11.86985963	5.70E-04	3.19E-03
XLOC_007843	93668009	93668762	1	ENSSSCT00000017418	ENSSSCG00000015997	PRKRA	-0.786831488	1.725281159	3.456027108	8.782514967	3.04E-03	1.25E-02
XLOC_007846	94265676	94266907	1	ENSSSCT00000017427	ENSSSCG00000016005	SESTD1	0.8940701	1.858411646	3.274248999	12.75901089	3.54E-04	2.15E-03
XLOC_007849	95114616	95116322	1	ENSSSCT00000017430	ENSSSCG00000016008	CWC22	-0.639511161	1.557801229	5.326879534	7.032144476	8.01E-03	2.71E-02
XLOC_007853	97838123	97839434	1	ENSSSCT00000017441	ENSSSCG00000016018	FRZB	0.819225423	1.764458408	3.744491906	8.086434242	4.46E-03	1.70E-02
XLOC_007854	97932947	97933088	1	ENSSSCT00000017442	ENSSSCG00000016019	NCKAP1	1.189743594	2.281121978	6.442479782	16.24675047	5.56E-05	4.57E-04
XLOC_007858	102429017	102429530	1	ENSSSCT00000017456	ENSSSCG00000016031	CALCRL	1.504874978	2.838000765	1.017505116	12.71168111	3.63E-04	2.20E-03
XLOC_007864	104665231	104668259	1	ENSSSCT00000027582	ENSSSCG00000026081	ENSSSCG00000026081	3.417572484	10.68542573	6.310974307	12.47457648	4.13E-04	2.43E-03
XLOC_007865	104766467	104767033	1	ENSSSCT00000030656	ENSSSCG00000028832	ENSSSCG00000028832	1.080626111	2.114953745	-0.119051502	7.134406857	7.56E-03	2.59E-02
XLOC_007868	105176051	105179132	1	ENSSSCT00000029842	ENSSSCG00000027221	ENSSSCG00000027221	3.67161296	12.7428225	6.729433091	13.19330005	2.81E-04	1.77E-03
XLOC_007880	111160772	111160872	1	ENSSSCT00000017494	ENSSSCG00000016068	HECW2	1.561293141	2.951182505	0.312122541	15.74135015	7.26E-05	5.74E-04
XLOC_007882	111555522	111555545	1	ENSSSCT00000017495	ENSSSCG00000016069	CCDC150	-0.817795151	1.76271001	2.036197738	9.527870325	2.02E-03	8.99E-03
XLOC_007885	112052130	112052188	1	ENSSSCT00000017501	ENSSSCG00000016074	ANKRD44	-0.924077425	1.897470459	2.473131493	9.51978565	2.03E-03	9.02E-03
XLOC_007892	114729853	114730446	1	ENSSSCT00000017513	ENSSSCG00000016085	FTCD	-1.562460344	2.953571105	-0.053570622	23.96414546	9.81E-07	1.34E-05
XLOC_007893	114833587	114835186	1	ENSSSCT00000017515	ENSSSCG00000016087	TYW5	-0.669687723	1.590728611	3.405034576	8.075912002	4.49E-03	1.71E-02
XLOC_007911	117833861	117834910	1	ENSSSCT00000017547	ENSSSCG00000016116	WDR12	-0.663036972	1.583412309	4.627809903	8.344987918	3.87E-03	1.51E-02
XLOC_007914	118236247	118237426	1	ENSSSCT00000017550	ENSSSCG00000016119	RAPH1	1.262625026	2.399319071	2.438169358	13.38506519	2.54E-04	1.62E-03
XLOC_007921	120961661	120962574	1	ENSSSCT00000017559	ENSSSCG00000016127	NDUFS1	0.565703216	1.480108786	7.670152835	6.001369198	1.43E-02	4.33E-02
XLOC_007925	122385353	122385497	1	ENSSSCT00000017571	ENSSSCG00000016138	CREB1	-0.6583136	1.578236707	1.606705687	5.7778994	1.62E-02	4.78E-02
XLOC_007926	122436419	122437906	1	ENSSSCT00000031210	ENSSSCG00000024696	ENSSSCG00000024696	0.710591654	1.636475103	5.845487182	7.76728432	5.32E-03	1.95E-02
XLOC_007933	122861672	122862605	1	ENSSSCT00000026412	ENSSSCG00000023264	IDH1	0.856729699	1.810928642	8.802583199	13.40518291	2.51E-04	1.61E-03
XLOC_007935	124758368	124759848	1	ENSSSCT00000017589	ENSSSCG00000016156	ACADL	0.801377276	1.742764071	6.593444794	10.35873975	1.29E-03	6.29E-03
XLOC_007937	124942098	124942227	1	ENSSSCT00000031099	ENSSSCG00000021673	ENSSSCG00000021673	2.03994024	4.112284961	4.820246424	14.85728259	1.16E-04	8.49E-04
XLOC_007940	127685830	127687043	1	ENSSSCT00000017599	ENSSSCG00000016164	IKZF2	-2.709962772	6.543047628	0.1654748	71.08542276	3.42E-17	1.72E-15
XLOC_007941	128593493	128594377	1	ENSSSCT00000031541	ENSSSCG00000029683	ENSSSCG00000029683	-1.007170632	2.009965352	5.239626305	15.44614067	8.49E-05	6.56E-04
XLOC_007942	129595247	129595999	1	ENSSSCT00000017605	ENSSSCG00000016170	BARD1	-1.850943064	3.607359145	2.419618075	45.9727186	1.20E-11	3.37E-10
XLOC_007951	133073901	133075554	1	ENSSSCT00000024203	ENSSSCG00000027669	TNS1	1.540482294	2.908917326	4.022814417	13.80689629	2.03E-04	1.35E-03
XLOC_007954	133377438	133377462	1	ENSSSCT00000017625	ENSSSCG00000016185	ARPC2	-0.577827366	1.492599767	7.745595476	7.790580639	5.25E-03	1.93E-02
XLOC_007960	133667702	133670888	1	ENSSSCT00000017631	ENSSSCG00000016191	ZNF142	-0.67598764	1.597690144	4.112109463	8.387188795	3.78E-03	1.48E-02
XLOC_007961	133753315	133755523	1	CUFF.184.3	NA	ENSSSCG00000026964	0.733032121	1.662128729	3.769058551	8.938988842	2.79E-03	1.17E-02
XLOC_007963	133828770	133828894	1	ENSSSCT00000017640	ENSSSCG00000016199	CYP27A1	1.493307977	2.815337686	3.014570087	12.12167465	4.98E-04	2.85E-03
XLOC_007980	134425137	134425276	1	ENSSSCT00000017661	ENSSSCG00000016220	DNPEP	0.720025482	1.647211129	6.997937924	6.741731495	9.42E-03	3.09E-02
XLOC_007989	137861024	137865100	1	ENSSSCT00000023888	ENSSSCG00000025993	SGPP2	0.607609496	1.523732335	5.624872192	5.792488668	1.61E-02	4.74E-02
XLOC_007999	142019659	142019832	1	ENSSSCT00000017687	ENSSSCG00000016243	RHBDD1	0.625691449	1.542950147	2.593210335	6.015522363	1.42E-02	4.30E-02
XLOC_008002	142609914	142610196	1	ENSSSCT00000017691	ENSSSCG00000016247	TM4SF20	1.56186052	2.952343364	9.030265996	19.13016575	1.22E-05	1.23E-04
XLOC_008005	142948415	142949683	1	ENSSSCT00000026594	ENSSSCG00000021968	SLC19A3	1.833346674	3.563627826	5.63224763	21.56036265	3.43E-06	3.99E-05
XLOC_008006	143190624	143190767	1	ENSSSCT00000017701	ENSSSCG00000016256	SPHKAP	1.235234048	2.354195364	0.622285856	11.16039749	8.36E-04	4.40E-03
XLOC_008013	145450297	145453114	1	ENSSSCT00000017718	ENSSSCG00000016270	C2ORF72	0.703973536	1.628985245	3.906767186	6.337530216	1.18E-02	3.71E-02
XLOC_008017	146142850	146143532	1	ENSSSCT00000017727	ENSSSCG00000016279	PDE6D	0.598348062	1.51398201	5.240158287	5.685085053	1.71E-02	4.97E-02
XLOC_008021	146783645	146783946	1	ENSSSCT00000028730	ENSSSCG00000028816	ENSSSCG00000028816	1.060525716	2.085691407	5.654245054	13.85518133	1.97E-04	1.33E-03
XLOC_008025	147334432	147334572	1	ENSSSCT00000017744	ENSSSCG00000016295	NGEF	0.912976498	1.882926255	5.4428632	12.20493518	4.77E-04	2.74E-03
XLOC_008031	147737271	147738085	1	ENSSSCT00000031988	ENSSSCG00000029948	ENSSSCG00000029948	-2.137665935	4.400495358	1.896841467	79.37023218	5.15E-19	3.02E-17
XLOC_008039	148540726	148540735	1	CUFF.189.2	NA	HJURP	-1.819536746	3.529678413	3.698143563	56.54409121	5.50E-14	2.03E-12
XLOC_008046	151451225	151451271	1	ENSSSCT00000028799	ENSSSCG00000027331	COL6A3	0.87234965	1.830641955	7.56361745	7.059506185	7.88E-03	2.68E-02
XLOC_008053	153122064	153123417	1	ENSSSCT00000029503	ENSSSCG00000023889	POLH	-1.064733003	2.091782722	1.274984048	13.90394436	1.92E-04	1.30E-03
XLOC_008054	153160292	153160375	1	ENSSSCT00000017800	ENSSSCG00000016345	ENSSSCG00000016345	0.944387164	1.924371267	2.783859697	10.24928273	1.37E-03	6.60E-03
XLOC_008067	154744784	154744904	1	ENSSSCT00000017823	ENSSSCG00000016368	FARP2	0.945819627	1.926282939	1.672803611	9.674574189	1.87E-03	8.40E-03
XLOC_008071	155006592	155006653	1	ENSSSCT00000017833	ENSSSCG00000016378	PASK	-0.565960601	1.480372869	4.287265036	6.592800672	1.02E-02	3.30E-02
XLOC_008078	157044643	157044857	1	ENSSSCT00000017851	ENSSSCG00000016395	RIF1	-0.867203701	1.82412387	3.910316622	9.556913809	1.99E-03	8.87E-03
XLOC_008084	97773	98093	1	ENSSSCT00000018266	ENSSSCG00000024462	RPL36A	-0.628571134	1.546033022	6.664968121	7.316464358	6.83E-03	2.39E-02
XLOC_008088	3836231	3836932	1	ENSSSCT00000024898	ENSSSCG00000029792	ENSSSCG00000029792	1.266833741	2.406328727	0.354242193	9.084543402	2.58E-03	1.09E-02
XLOC_008089	4081522	4081737	1	ENSSSCT00000023897	ENSSSCG00000027199	ENSSSCG00000027199	0.898619912	1.86428175	0.46008738	6.415087145	1.13E-02	3.58E-02
XLOC_008090	4222391	4222735	1	ENSSSCT00000018268	ENSSSCG00000016781	ENSSSCG00000016781	0.604188911	1.520123893	4.919869629	6.187094402	1.29E-02	3.97E-02
XLOC_008095	6829357	6829568	1	ENSSSCT00000018284	ENSSSCG00000016795	ENSSSCG00000016795	-2.936987799	7.658106901	6.287342662	149.4283602	2.31E-34	3.29E-32
XLOC_008101	18351301	18351511	1	ENSSSCT00000018296	ENSSSCG00000016806	CDH6	1.009248783	2.012862722	0.349407468	7.082246546	7.79E-03	2.65E-02
XLOC_008112	21414092	21414340	1	ENSSSCT00000018322	ENSSSCG00000016827	BRIX1	-0.751924649	1.684037948	5.449413035	10.05409497	1.52E-03	7.17E-03
XLOC_008115	22122508	22122608	1	ENSSSCT00000018326	ENSSSCG00000016831	SPEF2	-2.115850521	4.334454747	1.519942226	47.8408909	4.62E-12	1.36E-10
XLOC_008117	22479822	22480032	1	ENSSSCT00000018330	ENSSSCG00000016835	SKP2	-1.272992681	2.416623427	4.711079358	29.72429694	4.98E-08	8.85E-07
XLOC_008122	24682029	24682376	1	ENSSSCT00000018347	ENSSSCG00000016848	EGFLAM	1.051985009	2.073380658	2.951053645	11.55918172	6.74E-04	3.68E-03
XLOC_008127	27161762	27161872	1	ENSSSCT00000029395	ENSSSCG00000024079	ENSSSCG00000024079	0.777559829	1.714228977	6.532598131	5.804018957	1.60E-02	4.72E-02
XLOC_008132	29290647	29291186	1	ENSSSCT00000018372	ENSSSCG00000016868	C5ORF39	-1.701995139	3.25350583	-0.056967938	28.8620643	7.77E-08	1.33E-06
XLOC_008133	29334758	29334868	1	ENSSSCT00000018373	ENSSSCG00000016869	ENSSSCG00000016869	-0.790837198	1.730078138	-0.081201182	5.787834512	1.61E-02	4.75E-02
XLOC_008135	29377402	29377546	1	ENSSSCT00000018375	ENSSSCG00000016871	CCL28	1.417977716	2.672106882	4.084585936	23.73859599	1.10E-06	1.48E-05
XLOC_008144	34164830	34165011	1	ENSSSCT00000018391	ENSSSCG00000016887	ITGA2	1.498136955	2.824776952	4.366149807	19.14584099	1.21E-05	1.22E-04
XLOC_008149	36365989	36366104	1	ENSSSCT00000018408	ENSSSCG00000016902	GZMA	1.053810161	2.076005349	6.872489244	9.237820938	2.37E-03	1.02E-02
XLOC_008159	38137592	38138586	1	ENSSSCT00000018424	ENSSSCG00000016918	MAP3K1	-0.903515111	1.870618176	5.986731793	14.2429377	1.61E-04	1.12E-03
XLOC_008162	40115255	40115716	1	ENSSSCT00000018433	ENSSSCG00000016926	GAPT	1.612472205	3.057753703	-0.582704707	12.2254344	4.71E-04	2.72E-03
XLOC_008181	47574646	47575159	1	CUFF.196.4	NA	NLN	-0.821597219	1.76736157	5.127799058	9.599698698	1.95E-03	8.69E-03
XLOC_008183	49018143	49018228	1	ENSSSCT00000018465	ENSSSCG00000016956	MAST4	-1.332338709	2.518105466	2.193786787	22.73555466	1.86E-06	2.34E-05
XLOC_008184	49212286	49212560	1	ENSSSCT00000018466	ENSSSCG00000016957	LY64	-3.506831161	11.36740594	4.010189498	179.4360035	6.44E-41	1.30E-38
XLOC_008186	51246712	51246941	1	ENSSSCT00000026613	ENSSSCG00000027147	CENPH	-1.287823996	2.441595141	3.993064473	27.67435254	1.44E-07	2.36E-06
XLOC_008190	51338616	51338857	1	ENSSSCT00000018471	ENSSSCG00000016962	ENSSSCG00000016962	-1.083196365	2.118725029	2.745602898	16.18855073	5.73E-05	4.70E-04
XLOC_008193	51547447	51547839	1	ENSSSCT00000027610	ENSSSCG00000021514	OCLN	0.668830445	1.58978365	6.945052183	5.73498253	1.66E-02	4.87E-02
XLOC_008217	58312080	58312314	1	ENSSSCT00000029605	ENSSSCG00000022520	ENSSSCG00000022520	-2.644606974	6.253253371	3.551670083	141.28735	1.39E-32	1.75E-30
XLOC_008218	58324295	58324433	1	ENSSSCT00000022305	ENSSSCG00000023671	ENSSSCG00000023671	-2.453854779	5.4787804	4.329778702	136.5854768	1.49E-31	1.73E-29
XLOC_008221	58704578	58704736	1	ENSSSCT00000018523	ENSSSCG00000017011	CCDC99	-1.068292611	2.096950217	0.647407791	11.43974702	7.19E-04	3.88E-03
XLOC_008223	59626376	59626446	1	ENSSSCT00000018524	ENSSSCG00000017012	SLIT3	1.13067748	2.18961539	5.612420314	16.8968024	3.95E-05	3.39E-04
XLOC_008237	68293282	68293626	1	ENSSSCT00000018543	ENSSSCG00000017031	ENSSSCG00000017031	2.375093085	5.187692926	3.976048848	24.63725381	6.92E-07	9.77E-06
XLOC_008241	68685900	68685965	1	ENSSSCT00000018549	ENSSSCG00000017036	CCNJL	0.931572051	1.907353236	2.5792488	10.19931897	1.40E-03	6.74E-03
XLOC_008242	68923540	68925224	1	ENSSSCT00000018551	ENSSSCG00000017038	ENSSSCG00000017038	-0.594359969	1.509802634	3.57465589	7.031305819	8.01E-03	2.71E-02
XLOC_008243	70006228	70006551	1	ENSSSCT00000018555	ENSSSCG00000017042	UBLCP1	-0.700150869	1.624674683	6.166319512	9.111153926	2.54E-03	1.08E-02
XLOC_008246	70415642	70415761	1	ENSSSCT00000018559	ENSSSCG00000017046	EBF1	-2.432345041	5.397700921	1.161895183	78.86974743	6.63E-19	3.85E-17
XLOC_008247	71377423	71377431	1	ENSSSCT00000018560	ENSSSCG00000017047	CLINT1	1.266300122	2.405438846	7.660094081	15.15987043	9.88E-05	7.44E-04
XLOC_008250	71570441	71570638	1	ENSSSCT00000018565	ENSSSCG00000017052	ADAM19	-1.108813629	2.156682239	6.089506317	21.18022514	4.18E-06	4.75E-05
XLOC_008255	74198947	74199203	1	ENSSSCT00000018581	ENSSSCG00000017066	GEMIN5	-0.694508681	1.618333205	4.894452687	9.992558996	1.57E-03	7.36E-03
XLOC_008264	77761983	77762345	1	ENSSSCT00000031121	ENSSSCG00000023512	SLC36A1	1.355261877	2.558435525	5.972286577	13.41027962	2.50E-04	1.61E-03
XLOC_008268	78027656	78027700	1	ENSSSCT00000026502	ENSSSCG00000028058	CCDC69	-1.334358306	2.521632976	5.539819276	34.05345381	5.36E-09	1.12E-07
XLOC_008271	78282309	78282445	1	ENSSSCT00000018610	ENSSSCG00000017092	GPX3	0.716102626	1.642738253	5.544036088	7.932518853	4.86E-03	1.82E-02
XLOC_008272	78913410	78913630	1	ENSSSCT00000018613	ENSSSCG00000017095	SEMA5A	0.809230752	1.752276876	1.721532666	6.513802194	1.07E-02	3.42E-02
XLOC_008284	85855452	85855737	1	ENSSSCT00000018639	ENSSSCG00000017121	SLC6A3	1.329132432	2.512515387	2.412607535	17.15134874	3.45E-05	3.02E-04
XLOC_008291	97367	98960	1	ENSSSCT00000018459	ENSSSCG00000016951	NLN	-0.842169255	1.79274371	5.094802654	10.14603731	1.45E-03	6.90E-03
XLOC_008297	4003965	4004115	1	ENSSSCT00000031572	ENSSSCG00000028803	ENSSSCG00000028803	1.228202502	2.342749177	1.78449063	10.92172834	9.50E-04	4.90E-03
XLOC_008298	4168877	4169293	1	ENSSSCT00000024118	ENSSSCG00000025756	ENSSSCG00000025756	1.035886583	2.05037328	1.909632988	11.26182103	7.91E-04	4.21E-03
XLOC_008299	4446886	4446999	1	ENSSSCT00000018271	ENSSSCG00000016784	ANKH	2.992465613	7.958329394	6.453306892	13.84900457	1.98E-04	1.33E-03
XLOC_008305	6142034	6144304	1	ENSSSCT00000018281	ENSSSCG00000016793	ZNF622	-0.675451613	1.59709664	4.793338013	9.017285592	2.67E-03	1.13E-02
XLOC_008306	6168456	6172625	1	ENSSSCT00000018280	ENSSSCG00000016792	FAM134B	-1.474479158	2.778833044	5.875266899	31.66048067	1.84E-08	3.56E-07
XLOC_008307	6351995	6353554	1	ENSSSCT00000018282	ENSSSCG00000016794	MYO10	1.084888447	2.121211458	6.145851542	15.76007532	7.19E-05	5.69E-04
XLOC_008319	18544603	18545073	1	ENSSSCT00000018300	ENSSSCG00000016809	DROSHA	-0.678683099	1.600677979	4.71271949	9.973627837	1.59E-03	7.40E-03
XLOC_008320	19031852	19033033	1	ENSSSCT00000018302	ENSSSCG00000016810	PDZD2	1.552162375	2.932563555	2.92129385	16.11919068	5.95E-05	4.84E-04
XLOC_008323	20237302	20239230	1	ENSSSCT00000018309	ENSSSCG00000016816	ADAMTS12	1.056755244	2.080247586	3.141864803	14.16105392	1.68E-04	1.16E-03
XLOC_008326	20765284	20765991	1	ENSSSCT00000018315	ENSSSCG00000016822	AMACR	0.982992899	1.976561575	4.469557032	13.7958741	2.04E-04	1.36E-03
XLOC_008328	21405694	21406751	1	ENSSSCT00000018321	ENSSSCG00000016826	RAD1	-1.095675086	2.137130619	3.24063641	18.07603415	2.12E-05	1.99E-04
XLOC_008329	21478635	21479363	1	ENSSSCT00000018324	ENSSSCG00000016829	AGXT2	4.678564844	25.60874848	1.182470139	14.12664639	1.71E-04	1.18E-03
XLOC_008330	21539826	21540859	1	ENSSSCT00000018325	ENSSSCG00000016830	PRLR	1.862102118	3.635369779	3.388523662	25.3954762	4.67E-07	6.89E-06
XLOC_008339	23672791	23672932	1	ENSSSCT00000018343	ENSSSCG00000016845	NUP155	-0.761961231	1.695794359	5.239907966	10.0096698	1.56E-03	7.31E-03
XLOC_008348	25736189	25736254	1	ENSSSCT00000018358	ENSSSCG00000016857	DAB2	1.660372675	3.160981683	5.724123999	26.11912967	3.21E-07	4.92E-06
XLOC_008349	25800221	25800413	1	ENSSSCT00000018356	ENSSSCG00000016856	C9	2.240622013	4.726007809	8.532083012	34.03645809	5.41E-09	1.13E-07
XLOC_008354	27210756	27210763	1	ENSSSCT00000018364	ENSSSCG00000016861	C6	1.31476925	2.487625395	7.332031538	14.40456822	1.47E-04	1.04E-03
XLOC_008357	28693711	28694690	1	ENSSSCT00000018369	ENSSSCG00000016866	GHR	2.189013985	4.559937294	3.550214849	25.93785559	3.53E-07	5.36E-06
XLOC_008398	40637279	40642261	1	ENSSSCT00000018436	ENSSSCG00000016929	PDE4D	0.711995232	1.638067982	5.151073877	9.028358255	2.66E-03	1.12E-02
XLOC_008399	40878752	40878848	1	ENSSSCT00000029920	ENSSSCG00000029695	ENSSSCG00000029695	1.756461645	3.378684516	-0.064310095	14.60542441	1.33E-04	9.50E-04
XLOC_008402	42378460	42378600	1	ENSSSCT00000018439	ENSSSCG00000016932	DEPDC1B	-1.584924197	2.999920351	3.038181458	28.50879082	9.33E-08	1.59E-06
XLOC_008408	46526345	46529034	1	ENSSSCT00000024028	ENSSSCG00000029340	SREK1IP1	-0.784044681	1.721951706	4.911417526	10.10938682	1.48E-03	7.00E-03
XLOC_008410	47320561	47321006	1	ENSSSCT00000018454	ENSSSCG00000016946	CENPK	-1.435605799	2.704957261	2.668036849	29.85868439	4.65E-08	8.32E-07
XLOC_008413	47533976	47537587	1	ENSSSCT00000018458	ENSSSCG00000016950	SGTB	-1.445103112	2.722822831	2.281382965	25.88897464	3.62E-07	5.49E-06
XLOC_008414	47680489	47680809	1	ENSSSCT00000018460	ENSSSCG00000028231	RPL36A	-0.630516479	1.548119115	6.663766144	7.37316816	6.62E-03	2.33E-02
XLOC_008416	49240850	49244736	1	ENSSSCT00000025361	ENSSSCG00000025852	ENSSSCG00000025852	-1.646034086	3.129721071	2.921206979	47.4399275	5.67E-12	1.65E-10
XLOC_008419	51155619	51156327	1	ENSSSCT00000024108	ENSSSCG00000029326	CCNB1	-1.230252894	2.346081113	6.153603548	22.1679542	2.50E-06	2.99E-05
XLOC_008421	51333428	51333701	1	ENSSSCT00000023550	ENSSSCG00000029104	ENSSSCG00000029104	-1.313281002	2.485060546	0.500507559	16.68358178	4.42E-05	3.74E-04
XLOC_008422	51405117	51405457	1	ENSSSCT00000018468	ENSSSCG00000016959	ENSSSCG00000016959	0.74932867	1.681010423	2.956978218	6.599838692	1.02E-02	3.29E-02
XLOC_008423	51424248	51424966	1	ENSSSCT00000018469	ENSSSCG00000016960	ENSSSCG00000016960	-1.133727771	2.194249793	4.380688892	24.8916945	6.06E-07	8.72E-06
XLOC_008439	55580786	55581128	1	ENSSSCT00000018499	ENSSSCG00000016989	RPL26L1	-0.535245286	1.449188523	5.674346683	6.225624445	1.26E-02	3.91E-02
XLOC_008440	55597414	55597494	1	ENSSSCT00000018498	ENSSSCG00000016988	ERGIC1	-0.631673771	1.549361474	5.938696494	6.445281974	1.11E-02	3.52E-02
XLOC_008446	56725289	56728623	1	ENSSSCT00000028793	ENSSSCG00000022478	STK10	-0.506453293	1.420553624	6.182072747	6.080811738	1.37E-02	4.17E-02
XLOC_008448	56963967	56964354	1	ENSSSCT00000018510	ENSSSCG00000016998	NPM1	-0.786969809	1.72544658	9.005281017	11.50382659	6.95E-04	3.77E-03
XLOC_008454	58215144	58215280	1	ENSSSCT00000018520	ENSSSCG00000017008	DOCK2	-2.569897421	5.937672084	4.65709983	136.6952131	1.41E-31	1.65E-29
XLOC_008455	58844852	58844999	1	ENSSSCT00000027418	ENSSSCG00000025965	ENSSSCG00000025965	-1.240937801	2.363521193	2.225385431	22.45705388	2.15E-06	2.63E-05
XLOC_008463	65133336	65133378	1	ENSSSCT00000018534	ENSSSCG00000017022	HMMR	-1.468073469	2.766522139	4.555496676	29.07854625	6.95E-08	1.21E-06
XLOC_008469	68124450	68124458	1	ENSSSCT00000030114	ENSSSCG00000021527	ENSSSCG00000021527	2.973444838	7.854093852	5.131359115	25.13930625	5.33E-07	7.74E-06
XLOC_008472	68455357	68455518	1	ENSSSCT00000018544	ENSSSCG00000017032	PTTG1	-1.114417324	2.165075483	4.128671738	20.69983729	5.37E-06	5.93E-05
XLOC_008481	71456115	71456276	1	ENSSSCT00000018562	ENSSSCG00000017049	THG1L	-1.070083857	2.099555401	2.070861814	17.05964397	3.62E-05	3.14E-04
XLOC_008484	71706352	71710121	1	ENSSSCT00000018567	ENSSSCG00000017054	CYFIP2	-2.731453291	6.641243018	6.352014822	147.9903719	4.77E-34	6.47E-32
XLOC_008489	72026122	72027246	1	ENSSSCT00000018572	ENSSSCG00000017058	MED7	-0.99873072	1.998241177	4.393304701	17.91856897	2.31E-05	2.15E-04
XLOC_008491	72131565	72131668	1	CUFF.198.2	NA	TIMD4	-3.246950376	9.493567829	3.872861418	160.750414	7.76E-37	1.29E-34
XLOC_008495	74249275	74251209	1	ENSSSCT00000018582	ENSSSCG00000017067	CNOT8	-0.688081387	1.611139469	5.92066622	9.683480462	1.86E-03	8.37E-03
XLOC_008496	74313705	74313935	1	ENSSSCT00000018585	ENSSSCG00000017069	LARP1	0.818417511	1.763470585	6.377805537	10.62907339	1.11E-03	5.59E-03
XLOC_008498	74632973	74636871	1	ENSSSCT00000018588	ENSSSCG00000017072	GALNT10	0.765261214	1.699677714	5.866655965	9.142110378	2.50E-03	1.07E-02
XLOC_008505	77974389	77976240	1	ENSSSCT00000018603	ENSSSCG00000017087	GM2A	-0.836404236	1.785594187	7.224705211	13.04085536	3.05E-04	1.90E-03
XLOC_008514	81668802	81671485	1	ENSSSCT00000018621	ENSSSCG00000017103	SRD5A1	0.647843697	1.566824613	6.317428382	6.709845038	9.59E-03	3.14E-02
XLOC_008522	85936668	85936963	1	ENSSSCT00000018635	ENSSSCG00000017117	SLC6A18	1.716565232	3.286530176	0.260445855	8.364826622	3.83E-03	1.50E-02
XLOC_008526	86762462	86762510	1	ENSSSCT00000018642	ENSSSCG00000017124	ANKRD33B	-3.312682401	9.936118646	-0.33400776	88.27635321	5.69E-21	3.90E-19
XLOC_008537	4029180	4029448	1	ENSSSCT00000029632	ENSSSCG00000023088	ENSSSCG00000023088	2.136106344	4.395740877	1.904810756	6.177502011	1.29E-02	3.99E-02
XLOC_008544	6209335	6209480	1	ENSSSCT00000029948	ENSSSCG00000028673	ENSSSCG00000028673	0.784896737	1.722968991	1.203198922	6.496770041	1.08E-02	3.44E-02
XLOC_008547	9339790	9343055	1	ENSSSCT00000007666	ENSSSCG00000007000	FAT1	1.026822517	2.037531717	8.519959753	15.17575847	9.80E-05	7.39E-04
XLOC_008550	10389578	10389833	1	ENSSSCT00000024782	ENSSSCG00000021826	ENSSSCG00000021826	1.647896049	3.133762943	1.331480846	22.33394467	2.29E-06	2.78E-05
XLOC_008563	13140129	13140247	1	ENSSSCT00000007702	ENSSSCG00000007033	AP3M2	-1.037304407	2.052389297	2.050479059	15.83052632	6.93E-05	5.50E-04
XLOC_008564	13663699	13664800	1	ENSSSCT00000007703	ENSSSCG00000007034	PSD3	1.408947804	2.655434242	0.976948218	14.99844887	1.08E-04	7.98E-04
XLOC_008569	14563017	14563707	1	ENSSSCT00000027193	ENSSSCG00000024817	RASSF2	-2.757348377	6.761523628	6.798562994	144.9249033	2.23E-33	2.95E-31
XLOC_008572	15141836	15142093	1	ENSSSCT00000023936	ENSSSCG00000030123	CDS2	-0.622246164	1.539269841	4.503613001	8.542969026	3.47E-03	1.38E-02
XLOC_008574	15800454	15800725	1	ENSSSCT00000007714	ENSSSCG00000007045	CHGB	1.556322939	2.941032933	4.527627089	11.97359492	5.40E-04	3.05E-03
XLOC_008575	15920503	15920554	1	ENSSSCT00000007716	ENSSSCG00000007047	MCM8	-0.842662286	1.793356471	3.647396434	13.33870142	2.60E-04	1.66E-03
XLOC_008580	17683081	17683527	1	ENSSSCT00000027232	ENSSSCG00000025527	FABP3	-0.93493899	1.911809785	1.880430632	10.00793688	1.56E-03	7.31E-03
XLOC_008584	19691509	19691670	1	ENSSSCT00000007727	ENSSSCG00000007056	PLCB1	2.070460283	4.20020657	2.590898963	26.94411454	2.09E-07	3.30E-06
XLOC_008592	23453847	23454238	1	ENSSSCT00000022744	ENSSSCG00000020853	BTBD3	0.74102665	1.671364791	7.334278197	9.681675139	1.86E-03	8.38E-03
XLOC_008606	29871217	29871323	1	ENSSSCT00000007761	ENSSSCG00000007089	C20ORF72	-1.253931155	2.384903935	4.944607837	30.42377632	3.47E-08	6.43E-07
XLOC_008610	30214931	30215146	1	ENSSSCT00000026567	ENSSSCG00000030631	ENSSSCG00000030631	0.86307286	1.818908361	0.745483546	5.766543342	1.63E-02	4.80E-02
XLOC_008636	35137342	35137515	1	ENSSSCT00000025915	ENSSSCG00000022124	NANP	-0.58353217	1.498513592	4.447686982	6.503227305	1.08E-02	3.43E-02
XLOC_008640	35991332	35991875	1	ENSSSCT00000029169	ENSSSCG00000023107	ENSSSCG00000023107	-2.27657561	4.845265127	-0.261652792	46.68873332	8.32E-12	2.38E-10
XLOC_008642	36267030	36267292	1	ENSSSCT00000007822	ENSSSCG00000007149	SPEF1	-1.07514321	2.106931207	1.997830527	19.13484629	1.22E-05	1.22E-04
XLOC_008644	36328314	36328362	1	ENSSSCT00000007819	ENSSSCG00000007146	SIGLEC1	-2.77343296	6.837329534	0.90513414	73.71886319	9.01E-18	4.72E-16
XLOC_008649	36851071	36851256	1	ENSSSCT00000007833	ENSSSCG00000007160	DDRGK1	0.758376268	1.691585699	6.057501201	7.948082065	4.81E-03	1.80E-02
XLOC_008650	36883239	36883465	1	ENSSSCT00000007834	ENSSSCG00000007161	ENSSSCG00000007161	1.820113324	3.531089342	6.477833005	25.41534561	4.62E-07	6.83E-06
XLOC_008656	37441073	37441126	1	ENSSSCT00000029302	ENSSSCG00000027676	ORF	-0.769157844	1.704274643	6.0285346	12.15939287	4.88E-04	2.80E-03
XLOC_008670	39069492	39069947	1	ENSSSCT00000007877	ENSSSCG00000007198	ANGPT4	1.17555594	2.258799066	1.51010557	12.51666949	4.03E-04	2.39E-03
XLOC_008686	40347128	40347371	1	ENSSSCT00000026937	ENSSSCG00000022547	ENSSSCG00000022547	0.764528156	1.698814297	3.439175406	6.510033404	1.07E-02	3.42E-02
XLOC_008687	40431853	40432017	1	ENSSSCT00000026450	ENSSSCG00000025201	ENSSSCG00000025201	-1.674846732	3.192854327	3.817654792	33.54314073	6.97E-09	1.44E-07
XLOC_008691	40656380	40656500	1	ENSSSCT00000007921	ENSSSCG00000007240	ENSSSCG00000007240	-2.571449116	5.944061801	2.921812351	113.5213037	1.66E-26	1.54E-24
XLOC_008693	40755292	40755520	1	ENSSSCT00000007925	ENSSSCG00000007244	POFUT1	0.586128397	1.501212696	5.537111532	7.034015559	8.00E-03	2.71E-02
XLOC_008696	41298141	41298244	1	ENSSSCT00000007935	ENSSSCG00000007252	DNMT3B	-2.376793628	5.193811402	3.269854355	106.3178872	6.28E-25	5.45E-23
XLOC_008715	43030308	43030570	1	ENSSSCT00000007965	ENSSSCG00000007280	ITCH	0.830248531	1.777991628	4.934362096	8.63925616	3.29E-03	1.33E-02
XLOC_008718	43299840	43300108	1	ENSSSCT00000025489	ENSSSCG00000022099	TP53INP2	1.116385785	2.168031601	7.142800492	15.21834657	9.58E-05	7.25E-04
XLOC_008721	43559553	43559643	1	ENSSSCT00000007974	ENSSSCG00000007288	MYH7B	-0.674353836	1.595881838	5.450973908	7.982371851	4.72E-03	1.78E-02
XLOC_008723	43729704	43730096	1	ENSSSCT00000026905	ENSSSCG00000026585	PROCR	-1.448180809	2.728637621	2.200633299	33.35041751	7.70E-09	1.57E-07
XLOC_008730	44163959	44164189	1	ENSSSCT00000025637	ENSSSCG00000022165	ENSSSCG00000022165	-0.587650413	1.502797284	4.788867323	7.34900962	6.71E-03	2.36E-02
XLOC_008734	44543887	44544057	1	ENSSSCT00000008000	ENSSSCG00000007311	ENSSSCG00000007311	-0.62390099	1.541036454	4.911940008	7.265467972	7.03E-03	2.45E-02
XLOC_008735	44823036	44823122	1	ENSSSCT00000008003	ENSSSCG00000007314	EPB41L1	1.085474405	2.122073175	4.187424689	11.55885543	6.74E-04	3.68E-03
XLOC_008737	45198643	45199752	1	ENSSSCT00000008007	ENSSSCG00000007317	DLGAP4	0.664934671	1.585496477	2.847491928	6.827738266	8.98E-03	2.97E-02
XLOC_008742	45802388	45802434	1	ENSSSCT00000027233	ENSSSCG00000025673	ENSSSCG00000025673	0.612874941	1.529303705	5.476534521	7.124754683	7.60E-03	2.60E-02
XLOC_008743	45920503	45920770	1	ENSSSCT00000008025	ENSSSCG00000007334	SRC	0.873219151	1.831745601	5.472738291	12.00279669	5.31E-04	3.00E-03
XLOC_008744	46043510	46043674	1	ENSSSCT00000008027	ENSSSCG00000007336	NNAT	1.358380802	2.563972524	2.263984177	12.27140525	4.60E-04	2.66E-03
XLOC_008745	46278635	46278776	1	ENSSSCT00000024027	ENSSSCG00000021553	ENSSSCG00000021553	-0.561246568	1.475543618	3.950115102	6.536861655	1.06E-02	3.38E-02
XLOC_008747	46507980	46508655	1	ENSSSCT00000008034	ENSSSCG00000007342	RPRD1B	-0.797814763	1.738465892	6.090879367	12.61203728	3.83E-04	2.30E-03
XLOC_008748	46592113	46592217	1	ENSSSCT00000031001	ENSSSCG00000023522	TGM2	-1.372223738	2.588692741	5.399580053	30.3801431	3.55E-08	6.55E-07
XLOC_008749	46797709	46797925	1	ENSSSCT00000025172	ENSSSCG00000026605	BPI	3.788218268	13.81552295	8.521124571	35.45258187	2.61E-09	5.73E-08
XLOC_008750	46838034	46838202	1	ENSSSCT00000032321	ENSSSCG00000028758	LBP	1.958904735	3.887667232	6.338219652	20.44091598	6.15E-06	6.70E-05
XLOC_008756	47193722	47194169	1	ENSSSCT00000008041	ENSSSCG00000007349	ACTR5	-0.659361505	1.579383479	3.56106455	9.107307204	2.55E-03	1.08E-02
XLOC_008757	47245805	47245945	1	ENSSSCT00000008042	ENSSSCG00000007350	PPP1R16B	-0.973337536	1.96337743	5.34598803	18.99406655	1.31E-05	1.31E-04
XLOC_008760	49135521	49135681	1	ENSSSCT00000008047	ENSSSCG00000007355	TOP1	-0.869962583	1.8276155	7.230269231	14.15694769	1.68E-04	1.16E-03
XLOC_008762	49437977	49438111	1	ENSSSCT00000008051	ENSSSCG00000007359	LPIN3	0.95972911	1.944944664	4.716076126	12.3820462	4.33E-04	2.54E-03
XLOC_008768	51634482	51635060	1	ENSSSCT00000023818	ENSSSCG00000024325	SGK2	2.86123487	7.266370205	3.959912934	13.81271489	2.02E-04	1.35E-03
XLOC_008769	51651198	51651218	1	ENSSSCT00000008060	ENSSSCG00000007364	IFT52	-0.526775108	1.44070515	3.872222927	5.71582835	1.68E-02	4.91E-02
XLOC_008770	51696566	51696794	1	ENSSSCT00000008062	ENSSSCG00000007366	MYBL2	-2.059216015	4.167597683	6.268031346	82.57406474	1.02E-19	6.31E-18
XLOC_008776	52270043	52270377	1	ENSSSCT00000008067	ENSSSCG00000007371	HNF-4ALPHA	0.962060122	1.948089719	8.976190091	14.7512867	1.23E-04	8.90E-04
XLOC_008777	52372654	52372757	1	ENSSSCT00000024080	ENSSSCG00000028245	TTPAL	-0.727934977	1.656266672	4.371071966	9.729818831	1.81E-03	8.22E-03
XLOC_008781	52794090	52794363	1	ENSSSCT00000008079	ENSSSCG00000007381	YWHAB	-0.590145942	1.505399025	9.216104709	7.944439293	4.82E-03	1.81E-02
XLOC_008792	53640466	53640886	1	CUFF.206.2	NA	DNTTIP1	-0.689607988	1.612845213	6.74376807	9.132372492	2.51E-03	1.07E-02
XLOC_008793	53679781	53679801	1	ENSSSCT00000008128	ENSSSCG00000007425	SNX21	0.85177723	1.804722762	4.832317711	10.21556686	1.39E-03	6.70E-03
XLOC_008800	53931894	53932051	1	ENSSSCT00000008144	ENSSSCG00000007440	CD40	-1.87050737	3.656611538	4.977158606	69.63433174	7.14E-17	3.44E-15
XLOC_008803	54526385	54527863	1	ENSSSCT00000008155	ENSSSCG00000007451	SLC2A10	0.843775176	1.794740394	0.431537475	6.288447596	1.22E-02	3.80E-02
XLOC_008813	55754008	55754179	1	ENSSSCT00000008160	ENSSSCG00000007456	ENSSSCG00000007456	1.77934764	3.432709187	5.204689644	24.92986421	5.95E-07	8.56E-06
XLOC_008815	57095159	57095305	1	ENSSSCT00000008163	ENSSSCG00000007459	CSE1L	-0.851964655	1.804957234	2.798636159	9.088594549	2.57E-03	1.09E-02
XLOC_008818	57235514	57235630	1	ENSSSCT00000026255	ENSSSCG00000025534	CSE1L	-1.183555796	2.271359073	6.572231423	27.91711106	1.27E-07	2.10E-06
XLOC_008820	57758720	57758828	1	ENSSSCT00000029107	ENSSSCG00000027934	SLC9A8	0.928955711	1.903897369	0.070243763	6.89435258	8.65E-03	2.88E-02
XLOC_008825	58355132	58355365	1	ENSSSCT00000008173	ENSSSCG00000007469	PTPN1	-0.990745022	1.987210941	6.293350397	21.58175885	3.39E-06	3.95E-05
XLOC_008826	58583025	58583458	1	ENSSSCT00000024378	ENSSSCG00000027206	PARD6B	0.664230887	1.584723218	5.1993424	7.069886862	7.84E-03	2.67E-02
XLOC_008827	58679394	58679632	1	ENSSSCT00000008177	ENSSSCG00000007472	BCAS4	-2.734250388	6.654131552	2.758958187	108.0145888	2.67E-25	2.37E-23
XLOC_008832	61937884	61938121	1	ENSSSCT00000008196	ENSSSCG00000007487	PFDN4	-0.58073717	1.495613263	4.149332352	5.761993275	1.64E-02	4.81E-02
XLOC_008838	64083556	64084113	1	ENSSSCT00000008203	ENSSSCG00000007494	CSTF1	-0.514306063	1.428306958	5.076251632	5.847559268	1.56E-02	4.63E-02
XLOC_008848	64947371	64947793	1	ENSSSCT00000008216	ENSSSCG00000007504	RNPC1	-2.04554056	4.128279242	4.649734592	70.85105591	3.85E-17	1.92E-15
XLOC_008852	65806107	65806502	1	ENSSSCT00000008231	ENSSSCG00000007514	VAPB	0.586471937	1.501570214	7.563865455	6.194857514	1.28E-02	3.96E-02
XLOC_008853	66106714	66107251	1	ENSSSCT00000008234	ENSSSCG00000007516	STX16	-0.659411349	1.579438048	6.307200706	9.770107189	1.77E-03	8.07E-03
XLOC_008859	66732653	66736303	1	ENSSSCT00000008253	ENSSSCG00000007526	C17H20ORF174	-2.656384859	6.304512682	4.052979457	114.0687989	1.26E-26	1.17E-24
XLOC_008861	67168749	67168978	1	ENSSSCT00000008258	ENSSSCG00000007528	PHACTR3	-3.256493495	9.556573901	0.520225317	83.51247538	6.33E-20	4.06E-18
XLOC_008862	67413623	67414765	1	ENSSSCT00000008262	ENSSSCG00000007531	C20ORF177	-0.857487148	1.811879671	0.893863837	9.755516687	1.79E-03	8.12E-03
XLOC_008872	710903	713568	1	CUFF.199.3	NA	LONRF1	-1.155484767	2.227591614	4.416797902	16.4160498	5.09E-05	4.22E-04
XLOC_008878	4045913	4047338	1	ENSSSCT00000031324	ENSSSCG00000029149	ENSSSCG00000029149	2.996698374	7.981712831	1.79905753	6.594401111	1.02E-02	3.30E-02
XLOC_008880	4110425	4110631	1	ENSSSCT00000007644	ENSSSCG00000006979	MSR1	1.048152083	2.067879448	2.264163464	12.2580185	4.63E-04	2.68E-03
XLOC_008884	5868843	5869278	1	ENSSSCT00000007654	ENSSSCG00000006989	ENSSSCG00000006989	1.191365942	2.283688603	4.06022461	19.71944485	8.97E-06	9.39E-05
XLOC_008894	10316591	10316716	1	ENSSSCT00000007674	ENSSSCG00000007006	ENSSSCG00000007006	1.465938828	2.762431764	0.506403537	15.77227219	7.14E-05	5.66E-04
XLOC_008895	10806299	10806372	1	ENSSSCT00000007675	ENSSSCG00000007007	IDO1	-1.557605142	2.943647952	1.98142451	19.58922778	9.60E-06	9.98E-05
XLOC_008901	11790234	11793660	1	ENSSSCT00000027647	ENSSSCG00000025822	SFRP1	1.631184427	3.097672078	4.99486917	23.10213111	1.54E-06	1.97E-05
XLOC_008903	12084301	12085592	1	ENSSSCT00000022257	ENSSSCG00000023452	GINS4	-0.852975428	1.806222256	4.677853136	14.90714749	1.13E-04	8.31E-04
XLOC_008905	12182620	12185118	1	ENSSSCT00000007691	ENSSSCG00000007022	ANK1	-1.855917174	3.619818029	0.866169674	34.76858697	3.71E-09	7.94E-08
XLOC_008913	13168603	13169543	1	ENSSSCT00000007701	ENSSSCG00000007032	PLAT	0.894388577	1.858821938	4.945833421	11.33919425	7.59E-04	4.06E-03
XLOC_008921	15127107	15128382	1	ENSSSCT00000032581	ENSSSCG00000030642	PCNA	-1.786881082	3.450680934	7.695937324	57.92106049	2.73E-14	1.03E-12
XLOC_008929	16443895	16447063	1	ENSSSCT00000007723	ENSSSCG00000007052	FERMT1	1.248082251	2.375254746	5.457531825	19.975796	7.84E-06	8.32E-05
XLOC_008935	21816516	21817660	1	ENSSSCT00000007735	ENSSSCG00000007064	MKKS	0.821853618	1.767675697	5.448756346	11.92827315	5.53E-04	3.11E-03
XLOC_008937	22065708	22068045	1	ENSSSCT00000007738	ENSSSCG00000007067	JAG1	1.174441505	2.257054891	6.605540355	20.99034691	4.62E-06	5.18E-05
XLOC_008939	25016890	25016997	1	ENSSSCT00000007745	ENSSSCG00000007074	ENSSSCG00000007074	-1.365455429	2.576576502	-0.083322071	19.18191673	1.19E-05	1.20E-04
XLOC_008942	25672086	25674071	1	ENSSSCT00000007750	ENSSSCG00000007079	FLRT3	1.529188418	2.886234295	4.122232286	17.88900662	2.34E-05	2.18E-04
XLOC_008944	28115797	28116897	1	ENSSSCT00000007751	ENSSSCG00000007080	KIF16B	0.737663789	1.667473448	5.100617754	8.689013111	3.20E-03	1.30E-02
XLOC_008946	29460235	29460810	1	ENSSSCT00000026565	ENSSSCG00000024692	RRBP1	0.870840035	1.8287274	8.822593308	12.64103888	3.77E-04	2.26E-03
XLOC_008950	30140823	30141834	1	ENSSSCT00000007766	ENSSSCG00000007094	ENSSSCG00000007094	0.6198729	1.53673979	4.288434686	5.857087955	1.55E-02	4.61E-02
XLOC_008954	31405284	31405900	1	CUFF.201.4	NA	SLC24A3	0.834953868	1.783799999	2.009186375	6.274775762	1.22E-02	3.82E-02
XLOC_008957	31927137	31927346	1	ENSSSCT00000031545	ENSSSCG00000026506	ENSSSCG00000026506	2.322199419	5.000940426	1.963819721	24.2932261	8.27E-07	1.15E-05
XLOC_008958	31966547	31966718	1	ENSSSCT00000031633	ENSSSCG00000024395	ENSSSCG00000024395	2.676163954	6.391541651	0.366607415	24.06301409	9.32E-07	1.28E-05
XLOC_008959	32162172	32163302	1	ENSSSCT00000007778	ENSSSCG00000007106	INSM1	1.004486428	2.00622919	0.381139202	5.808630709	1.59E-02	4.71E-02
XLOC_008963	33228813	33229375	1	ENSSSCT00000025131	ENSSSCG00000023580	NKX2-2	1.440734818	2.714590944	0.34034194	11.15715718	8.37E-04	4.41E-03
XLOC_008964	34053460	34055444	1	ENSSSCT00000007786	ENSSSCG00000007114	FOXA2	0.911062389	1.880429723	2.337713852	9.514772227	2.04E-03	9.04E-03
XLOC_008965	34275928	34277667	1	ENSSSCT00000007787	ENSSSCG00000007115	THBD	1.363620683	2.573301827	2.102008655	18.58873197	1.62E-05	1.57E-04
XLOC_008966	34450368	34453037	1	ENSSSCT00000007790	ENSSSCG00000007118	NAPB	-1.778552731	3.430818324	3.839608566	67.30256387	2.33E-16	1.10E-14
XLOC_008971	34915804	34919090	1	ENSSSCT00000007804	ENSSSCG00000007132	C20ORF3	-1.313054473	2.484670377	6.648627	33.31383178	7.84E-09	1.60E-07
XLOC_008974	35280221	35280814	1	ENSSSCT00000007808	ENSSSCG00000007136	GINS1	-1.129434665	2.187729949	3.845301871	22.51071166	2.09E-06	2.57E-05
XLOC_008975	35381771	35381839	1	ENSSSCT00000029746	ENSSSCG00000024720	GINS1	-1.183251343	2.270879797	2.801375605	22.78678531	1.81E-06	2.28E-05
XLOC_008977	35882699	35887409	1	ENSSSCT00000007812	ENSSSCG00000007140	SMOX	-1.710681418	3.273153854	2.81572848	53.20576855	3.00E-13	9.90E-12
XLOC_008983	36244258	36245202	1	ENSSSCT00000007824	ENSSSCG00000007151	CDC25B	-1.469173949	2.768633233	6.692551096	37.07395435	1.14E-09	2.62E-08
XLOC_008984	36285534	36286195	1	ENSSSCT00000007820	ENSSSCG00000007147	HSPA12B	0.835938061	1.785017305	2.076122977	6.908469295	8.58E-03	2.87E-02
XLOC_008985	36381690	36386062	1	ENSSSCT00000007826	ENSSSCG00000007153	ATRN	1.523665708	2.875206764	6.281157669	13.08077499	2.98E-04	1.86E-03
XLOC_008994	37247008	37247081	1	ENSSSCT00000007844	ENSSSCG00000007171	EBF4	-1.2039352	2.303671811	0.79862818	13.24816716	2.73E-04	1.73E-03
XLOC_008997	37461258	37461311	1	ENSSSCT00000007852	ENSSSCG00000007178	SNRPN	-0.64267819	1.561224697	6.296192371	8.613736157	3.34E-03	1.34E-02
XLOC_009014	39335394	39337715	1	ENSSSCT00000023746	ENSSSCG00000023298	ENSSSCG00000023298	0.878797262	1.838841667	6.248048269	9.840616174	1.71E-03	7.83E-03
XLOC_009016	39529696	39532012	1	ENSSSCT00000007887	ENSSSCG00000007208	TRIB3	1.193854664	2.28763148	5.268937189	17.1486127	3.46E-05	3.02E-04
XLOC_009022	39851409	39851503	1	ENSSSCT00000030637	ENSSSCG00000028529	ENSSSCG00000028529	-1.111953872	2.161381696	-0.407752969	10.70020921	1.07E-03	5.41E-03
XLOC_009024	40078729	40078828	1	ENSSSCT00000007908	ENSSSCG00000007228	HM13	0.764804277	1.699139469	6.023758863	8.327344112	3.91E-03	1.52E-02
XLOC_009025	40141201	40141472	1	ENSSSCT00000007657	ENSSSCG00000006992	REM1	-0.998781806	1.998311937	-0.459988125	7.260674985	7.05E-03	2.45E-02
XLOC_009028	40393445	40394202	1	ENSSSCT00000007915	ENSSSCG00000007235	TPX2	-1.651395847	3.141374288	6.642685959	45.97172305	1.20E-11	3.37E-10
XLOC_009035	40987883	40992452	1	ENSSSCT00000007931	ENSSSCG00000007249	C20ORF112	0.721773226	1.649207841	7.314731118	9.138715688	2.50E-03	1.07E-02
XLOC_009044	42116178	42117511	1	ENSSSCT00000007953	ENSSSCG00000007268	E2F1	-1.915483877	3.772403189	5.240760043	82.66407708	9.73E-20	6.08E-18
XLOC_009062	44285465	44285789	1	ENSSSCT00000007994	ENSSSCG00000007306	CPNE1	-0.926515694	1.900680046	6.062335655	17.65695216	2.65E-05	2.42E-04
XLOC_009063	44313983	44316806	1	ENSSSCT00000028045	ENSSSCG00000024284	ENSSSCG00000024284	-0.665638029	1.586269642	4.228854198	8.802487803	3.01E-03	1.24E-02
XLOC_009064	44335610	44338433	1	ENSSSCT00000023753	ENSSSCG00000020908	ENSSSCG00000020908	-0.665638029	1.586269642	4.228854198	8.802487803	3.01E-03	1.24E-02
XLOC_009072	45160728	45161184	1	ENSSSCT00000008006	ENSSSCG00000026071	ENSSSCG00000026071	0.720927989	1.648241897	3.868330943	7.574732889	5.92E-03	2.12E-02
XLOC_009074	45431707	45436504	1	ENSSSCT00000008013	ENSSSCG00000007323	DSN1	-1.269514167	2.410803671	5.027281802	31.39740495	2.10E-08	4.03E-07
XLOC_009075	45467693	45467836	1	ENSSSCT00000008014	ENSSSCG00000007324	SOGA1	1.381161908	2.604780687	2.265509495	14.21772662	1.63E-04	1.13E-03
XLOC_009080	45773787	45774017	1	ENSSSCT00000008021	ENSSSCG00000007330	ENSSSCG00000007330	1.085012108	2.121393287	5.781319783	16.2547609	5.54E-05	4.56E-04
XLOC_009081	45863308	45863317	1	ENSSSCT00000027093	ENSSSCG00000028227	RPN2	0.823555644	1.769762351	7.168443166	11.11848081	8.55E-04	4.48E-03
XLOC_009084	46461942	46463660	1	ENSSSCT00000008032	ENSSSCG00000007340	TTI1	-0.627265266	1.544634249	4.109521613	8.40080097	3.75E-03	1.48E-02
XLOC_009093	49249946	49252810	1	ENSSSCT00000008049	ENSSSCG00000007357	ENSSSCG00000007357	0.999270967	1.998989601	2.841486828	12.46492536	4.15E-04	2.44E-03
XLOC_009095	49501791	49505150	1	ENSSSCT00000008053	ENSSSCG00000007360	CHD6	-0.72139565	1.648776274	5.047985114	11.38972299	7.39E-04	3.97E-03
XLOC_009101	52190681	52192193	1	ENSSSCT00000008069	ENSSSCG00000007372	FIT2	1.277656947	2.42444907	3.110303908	17.1875751	3.39E-05	2.97E-04
XLOC_009103	52502092	52502422	1	ENSSSCT00000030066	ENSSSCG00000021255	ADA	5.562164211	47.24743849	9.166403429	15.92571036	6.59E-05	5.27E-04
XLOC_009105	52848280	52849272	1	ENSSSCT00000008081	ENSSSCG00000007383	TOMM34	-2.790599372	6.919171846	3.487479679	157.3512311	4.29E-36	6.81E-34
XLOC_009106	52872154	52872441	1	ENSSSCT00000008084	ENSSSCG00000007386	STK4	-0.809726797	1.752879468	2.815665228	11.05032054	8.87E-04	4.64E-03
XLOC_009123	53671544	53671721	1	ENSSSCT00000008127	ENSSSCG00000007424	TNNC2	1.127554958	2.184881383	0.345276576	9.390281568	2.18E-03	9.57E-03
XLOC_009139	55850658	55851374	1	ENSSSCT00000008162	ENSSSCG00000007458	SRC3	-0.656967119	1.576764411	5.031925118	5.968288709	1.46E-02	4.39E-02
XLOC_009140	55891485	55891702	1	ENSSSCT00000008161	ENSSSCG00000007457	SULF2	2.02341061	4.065437484	4.579867642	28.58650493	8.96E-08	1.53E-06
XLOC_009143	57224592	57224732	1	ENSSSCT00000025578	ENSSSCG00000022915	ENSSSCG00000022915	-0.53904114	1.453006483	4.762405109	6.092821696	1.36E-02	4.15E-02
XLOC_009145	57289130	57290146	1	ENSSSCT00000025703	ENSSSCG00000029603	ENSSSCG00000029603	-0.782300337	1.719870974	4.69528034	7.984716289	4.72E-03	1.78E-02
XLOC_009149	57581157	57581821	1	ENSSSCT00000008169	ENSSSCG00000007465	B4GALT5	0.999421465	1.999198141	6.090956677	14.27805096	1.58E-04	1.10E-03
XLOC_009150	57657930	57658120	1	ENSSSCT00000008170	ENSSSCG00000007466	SLC9A8	0.942895066	1.922382028	1.219292874	9.27374557	2.32E-03	1.01E-02
XLOC_009152	58756429	58761892	1	ENSSSCT00000008178	ENSSSCG00000007473	ADNP	-0.520092173	1.434046866	7.145936358	5.991101053	1.44E-02	4.35E-02
XLOC_009155	59183330	59187794	1	ENSSSCT00000008184	ENSSSCG00000007477	NFATC2	-2.11807204	4.341134254	5.313758352	103.1455181	3.11E-24	2.60E-22
XLOC_009156	59377658	59382525	1	ENSSSCT00000008185	ENSSSCG00000007478	ATP9A	0.750118752	1.681931269	7.457865659	8.249218148	4.08E-03	1.58E-02
XLOC_009163	61649502	61650639	1	ENSSSCT00000008194	ENSSSCG00000007485	BCAS1	1.011504793	2.016012791	4.113241993	15.51793331	8.17E-05	6.36E-04
XLOC_009165	61891352	61892522	1	ENSSSCT00000008195	ENSSSCG00000007486	CYP24A1	1.983789151	3.955305557	3.68803996	17.19088314	3.38E-05	2.97E-04
XLOC_009168	64066444	64067228	1	ENSSSCT00000008202	ENSSSCG00000007493	AURKA	-0.930599878	1.906068382	5.597306198	14.88532173	1.14E-04	8.38E-04
XLOC_009172	65136536	65136701	1	ENSSSCT00000008223	ENSSSCG00000007508	ZBP1	0.782330626	1.719907083	4.414077001	8.296510331	3.97E-03	1.54E-02
XLOC_009188	69173975	69176111	1	ENSSSCT00000008272	ENSSSCG00000007540	CABLES2	-0.820988823	1.766616417	4.981096656	12.66672217	3.72E-04	2.24E-03
XLOC_009189	69190180	69190273	1	ENSSSCT00000008271	ENSSSCG00000007539	C20ORF151	1.607742152	3.0477449	1.298792609	19.08536128	1.25E-05	1.25E-04
XLOC_009190	69234796	69234951	1	ENSSSCT00000008270	ENSSSCG00000007538	GATA5	0.715899202	1.642506639	6.296560213	5.715271841	1.68E-02	4.91E-02
XLOC_009194	88684	88859	1	ENSSSCT00000028447	ENSSSCG00000025510	SLC13A2	1.510278234	2.848649721	8.369931189	17.24344959	3.29E-05	2.90E-04
XLOC_009200	874884	875008	1	ENSSSCT00000017862	ENSSSCG00000016405	NCAPG2	-1.555309742	2.938968186	2.010242569	35.11679124	3.11E-09	6.70E-08
XLOC_009204	1693754	1694453	1	ENSSSCT00000017867	ENSSSCG00000016410	MNX1	0.983028947	1.976610962	1.462089406	7.735333552	5.42E-03	1.98E-02
XLOC_009207	2664794	2665093	1	ENSSSCT00000017875	ENSSSCG00000016416	SHH	1.781977239	3.438971688	1.482263584	22.51217526	2.09E-06	2.57E-05
XLOC_009209	3230275	3231177	1	ENSSSCT00000025847	ENSSSCG00000025221	ENSSSCG00000025221	-0.558279505	1.472512117	5.090225121	6.79336337	9.15E-03	3.02E-02
XLOC_009210	4937318	4937412	1	ENSSSCT00000017888	ENSSSCG00000016427	XRCC2	-1.679957514	3.204185149	2.121737496	38.34758378	5.92E-10	1.41E-08
XLOC_009213	5538430	5538563	1	ENSSSCT00000025866	ENSSSCG00000020663	ENSSSCG00000020663	1.343872426	2.538317305	2.177293777	7.952195239	4.80E-03	1.80E-02
XLOC_009215	5784460	5784576	1	ENSSSCT00000025093	ENSSSCG00000026023	ENSSSCG00000026023	0.795741192	1.735969008	2.644950046	7.574868017	5.92E-03	2.12E-02
XLOC_009219	6342667	6343112	1	ENSSSCT00000017898	ENSSSCG00000016437	WDR86	0.782668193	1.72030956	1.771559287	5.8895534	1.52E-02	4.55E-02
XLOC_009228	6618395	6618455	1	ENSSSCT00000026032	ENSSSCG00000027826	GIMAP4	-1.189668605	2.281003412	5.270894582	25.74844161	3.89E-07	5.85E-06
XLOC_009233	7081288	7081442	1	ENSSSCT00000017922	ENSSSCG00000016459	EPHA1	1.186104972	2.275376009	6.355393257	13.74320851	2.10E-04	1.39E-03
XLOC_009239	7636965	7637092	1	ENSSSCT00000017933	ENSSSCG00000016469	TRPV6	2.050826287	4.143432119	7.487107875	17.74350454	2.53E-05	2.32E-04
XLOC_009250	8049183	8049268	1	ENSSSCT00000017951	ENSSSCG00000016487	ENSSSCG00000016487	1.546879642	2.92184499	5.224443219	18.17374959	2.02E-05	1.91E-04
XLOC_009261	10581478	10583041	1	ENSSSCT00000028580	ENSSSCG00000026733	ENSSSCG00000026733	1.171155777	2.251920313	2.373741987	16.45006229	4.99E-05	4.16E-04
XLOC_009266	11074253	11074779	1	ENSSSCT00000029414	ENSSSCG00000028088	ZC3HAV1L	0.788206491	1.726926272	2.306695677	6.277039987	1.22E-02	3.82E-02
XLOC_009274	12205295	12205848	1	ENSSSCT00000017988	ENSSSCG00000016520	CREB3L2	2.149146497	4.435652967	4.11457255	24.41391834	7.77E-07	1.09E-05
XLOC_009277	12892448	12892804	1	ENSSSCT00000017990	ENSSSCG00000016522	PTN	1.14382567	2.209661947	3.679116498	19.81715509	8.52E-06	8.97E-05
XLOC_009283	14831730	14831912	1	ENSSSCT00000029662	ENSSSCG00000027118	ENSSSCG00000027118	0.795174625	1.735287402	5.000908254	7.28073225	6.97E-03	2.43E-02
XLOC_009284	14899316	14899438	1	ENSSSCT00000018000	ENSSSCG00000016532	WDR91	-1.956399197	3.880921352	5.049566872	88.53160809	5.00E-21	3.46E-19
XLOC_009285	14935740	14935944	1	ENSSSCT00000017999	ENSSSCG00000016531	C7ORF49	-0.647899279	1.566884979	1.879286391	6.520062229	1.07E-02	3.41E-02
XLOC_009287	15596721	15596887	1	ENSSSCT00000018009	ENSSSCG00000016539	AKR1B1	-1.56089689	2.950372043	5.044519109	49.93747256	1.59E-12	4.84E-11
XLOC_009290	18531185	18531579	1	CUFF.215.2	NA	PODXL	0.593345421	1.508741267	5.182521371	5.941847999	1.48E-02	4.43E-02
XLOC_009295	19229658	19229888	1	ENSSSCT00000018023	ENSSSCG00000016553	COPG2	-0.591328353	1.506633332	5.732797105	7.645678008	5.69E-03	2.06E-02
XLOC_009305	20780751	20780829	1	CUFF.216.3	NA	ENSSSCG00000016574	0.709318669	1.63503177	2.659992248	7.052380192	7.92E-03	2.69E-02
XLOC_009317	21679490	21679687	1	CUFF.217.2	NA	PAX4	1.692632356	3.232459638	-0.243174828	10.34338506	1.30E-03	6.34E-03
XLOC_009325	24315318	24315417	1	ENSSSCT00000018070	ENSSSCG00000016597	POT1	-1.147340656	2.215052136	4.325160337	22.48728196	2.12E-06	2.59E-05
XLOC_009327	25128701	25129813	1	ENSSSCT00000018073	ENSSSCG00000016600	TMEM229A	1.429857179	2.694200426	-0.111095591	11.61001929	6.56E-04	3.60E-03
XLOC_009329	25318731	25319690	1	ENSSSCT00000018077	ENSSSCG00000016604	WASL	0.822367532	1.768305487	4.863438464	11.40227432	7.34E-04	3.95E-03
XLOC_009333	25969510	25970247	1	ENSSSCT00000018085	ENSSSCG00000016611	CADPS2	1.036682422	2.051504647	3.160341478	12.76043214	3.54E-04	2.15E-03
XLOC_009338	27651287	27651356	1	ENSSSCT00000018094	ENSSSCG00000016620	TSPAN12	0.765072004	1.699454814	5.285640324	9.759338963	1.78E-03	8.11E-03
XLOC_009340	29833815	29833997	1	ENSSSCT00000018096	ENSSSCG00000021652	ENSSSCG00000021652	-0.676394203	1.59814045	4.198074378	8.399638895	3.75E-03	1.48E-02
XLOC_009342	30253562	30253808	1	ENSSSCT00000018099	ENSSSCG00000016625	CTTNBP2	0.792998805	1.732672277	3.768338276	9.702199393	1.84E-03	8.30E-03
XLOC_009344	31617220	31617856	1	ENSSSCT00000018110	ENSSSCG00000016633	MET	2.732494304	6.646036905	1.195499904	16.78991836	4.18E-05	3.55E-04
XLOC_009361	40536750	40536899	1	ENSSSCT00000018134	ENSSSCG00000016656	ELMO1	-1.539482001	2.906901125	6.273890999	54.01033487	1.99E-13	6.71E-12
XLOC_009369	42650213	42650238	1	ENSSSCT00000028124	ENSSSCG00000027063	DPY19L1	0.843430634	1.794311829	3.395999707	6.84386067	8.89E-03	2.95E-02
XLOC_009373	44530655	44531192	1	ENSSSCT00000026958	ENSSSCG00000022464	KBTBD2	-0.663065549	1.583443674	5.662977596	9.419856751	2.15E-03	9.45E-03
XLOC_009384	48131854	48134283	1	ENSSSCT00000018170	ENSSSCG00000016689	NYX	1.407165766	2.652156236	1.388817117	12.80323899	3.46E-04	2.11E-03
XLOC_009386	49444181	49444418	1	ENSSSCT00000032570	ENSSSCG00000029589	HIBADH	0.643833326	1.562475238	2.651219174	5.95445399	1.47E-02	4.41E-02
XLOC_009394	50041645	50042224	1	ENSSSCT00000018181	ENSSSCG00000016700	HOXA9	-3.384612957	10.44407601	-0.725314764	22.62599834	1.97E-06	2.45E-05
XLOC_009396	50059415	50059856	1	ENSSSCT00000018183	ENSSSCG00000016702	HOXA6	-1.538939465	2.90580817	-0.681216251	13.71612219	2.13E-04	1.41E-03
XLOC_009397	50062880	50064066	1	ENSSSCT00000018184	ENSSSCG00000016703	HOXA5	-1.004898813	2.00680274	2.462530616	11.4171343	7.28E-04	3.92E-03
XLOC_009405	52262153	52262449	1	ENSSSCT00000018196	ENSSSCG00000016715	OSBPL3	-1.132899538	2.192990463	3.833866777	21.06363574	4.44E-06	5.02E-05
XLOC_009408	53423634	53424047	1	ENSSSCT00000018201	ENSSSCG00000016720	PGAM2	-4.943832964	30.77811483	2.619653435	323.0587036	3.12E-72	2.59E-69
XLOC_009411	53694289	53694722	1	ENSSSCT00000018206	ENSSSCG00000016725	TNS3	0.749180002	1.680837205	5.301134733	7.962797322	4.77E-03	1.79E-02
XLOC_009421	55287036	55287126	1	ENSSSCT00000018219	ENSSSCG00000016737	PPIA	-0.614143274	1.530648771	9.366361239	7.69421986	5.54E-03	2.02E-02
XLOC_009431	55903102	55903309	1	ENSSSCT00000018233	ENSSSCG00000016751	GCK	-1.638097489	3.112551028	2.935533737	23.32746839	1.37E-06	1.79E-05
XLOC_009433	55932004	55932055	1	ENSSSCT00000018235	ENSSSCG00000016753	POLD2	-1.706615457	3.263942081	5.08301912	58.50016556	2.03E-14	7.86E-13
XLOC_009434	55973064	55973499	1	ENSSSCT00000018237	ENSSSCG00000016755	POLM	-1.052491221	2.074108292	4.818656255	23.19744383	1.46E-06	1.89E-05
XLOC_009440	57436684	57436873	1	ENSSSCT00000018246	ENSSSCG00000016762	ENSSSCG00000016762	1.149594426	2.218515183	0.998082932	10.72961143	1.05E-03	5.34E-03
XLOC_009441	57791952	57792263	1	ENSSSCT00000018248	ENSSSCG00000016763	ENSSSCG00000016763	0.758564157	1.691806015	3.829729856	6.403600302	1.14E-02	3.60E-02
XLOC_009442	57997802	57998278	1	ENSSSCT00000026111	ENSSSCG00000021865	INHBA	1.520066844	2.868043378	1.606098012	18.32843752	1.86E-05	1.78E-04
XLOC_009452	33258	34884	1	ENSSSCT00000027410	ENSSSCG00000022033	SLC46A1	3.866876307	14.58967971	6.790754899	17.60148311	2.72E-05	2.48E-04
XLOC_009453	157467	158186	1	ENSSSCT00000022909	ENSSSCG00000026352	UNC119	-1.621551897	3.077058553	4.122343374	53.31589497	2.84E-13	9.38E-12
XLOC_009478	6513724	6513804	1	ENSSSCT00000027395	ENSSSCG00000021475	SLC4A2	0.702537364	1.627364432	6.771162601	6.17283289	1.30E-02	3.99E-02
XLOC_009479	6542444	6542603	1	ENSSSCT00000027326	ENSSSCG00000027024	ASIC3	-2.256341041	4.777782044	0.003355237	47.14006307	6.61E-12	1.91E-10
XLOC_009481	6579251	6579809	1	ENSSSCT00000017913	ENSSSCG00000016450	ENOS	0.888800711	1.851636248	2.971685072	8.948449649	2.78E-03	1.16E-02
XLOC_009482	6629467	6631487	1	ENSSSCT00000031757	ENSSSCG00000027196	GIMAP6	-1.120805771	2.174683987	6.322579407	25.16831944	5.25E-07	7.65E-06
XLOC_009493	7187327	7189909	1	ENSSSCT00000017927	ENSSSCG00000016464	CASP2	-0.737308626	1.667063	6.250049118	12.30975966	4.51E-04	2.62E-03
XLOC_009494	7211800	7212833	1	ENSSSCT00000017928	ENSSSCG00000016465	TMEM139	1.292171275	2.448963506	6.149131645	13.0851043	2.98E-04	1.86E-03
XLOC_009495	7234190	7234684	1	ENSSSCT00000017929	ENSSSCG00000016466	GSTK1	1.170081287	2.250243754	6.966257483	16.75679639	4.25E-05	3.61E-04
XLOC_009499	7540608	7540841	1	ENSSSCT00000017934	ENSSSCG00000016470	TRPV5	2.067859666	4.192642056	3.514835141	17.84188276	2.40E-05	2.22E-04
XLOC_009513	8555431	8556689	1	ENSSSCT00000017956	ENSSSCG00000016492	AGK	-0.574094686	1.48874296	4.582464248	7.208055638	7.26E-03	2.51E-02
XLOC_009520	9988459	9988619	1	ENSSSCT00000023032	ENSSSCG00000029444	ENSSSCG00000029444	1.065351471	2.092679638	0.211556683	9.072112874	2.60E-03	1.10E-02
XLOC_009523	10441296	10442928	1	ENSSSCT00000023629	ENSSSCG00000025850	ENSSSCG00000025850	0.876664505	1.836125289	3.567811987	10.50836812	1.19E-03	5.90E-03
XLOC_009534	13053754	13053805	1	ENSSSCT00000017991	ENSSSCG00000016523	ENSSSCG00000016523	1.315752055	2.489320613	1.093670694	14.71130548	1.25E-04	9.05E-04
XLOC_009536	14405874	14406176	1	ENSSSCT00000030571	ENSSSCG00000026054	ENSSSCG00000026054	-0.610590216	1.526883739	4.130237085	7.071922131	7.83E-03	2.67E-02
XLOC_009546	15801760	15802006	1	ENSSSCT00000018011	ENSSSCG00000016541	SLC35B4	0.893003899	1.857038724	1.917993455	8.996443422	2.71E-03	1.14E-02
XLOC_009553	18593095	18593450	1	ENSSSCT00000018019	ENSSSCG00000016549	MKLN1	-0.51357942	1.427587743	4.878908974	5.848785683	1.56E-02	4.63E-02
XLOC_009554	19327494	19329515	1	ENSSSCT00000018024	ENSSSCG00000016554	MEST	-0.556136589	1.470326535	3.91438365	5.915622563	1.50E-02	4.49E-02
XLOC_009560	19652262	19653691	1	ENSSSCT00000018033	ENSSSCG00000016563	TMEM209	-0.848864545	1.801082847	3.98866578	11.83926255	5.80E-04	3.23E-03
XLOC_009561	19802362	19802822	1	ENSSSCT00000018035	ENSSSCG00000016565	ZC3HC1	-0.614499767	1.531027044	4.319755331	8.014960826	4.64E-03	1.75E-02
XLOC_009562	20057527	20059541	1	ENSSSCT00000018036	ENSSSCG00000016566	NRF1	-0.625356544	1.542592011	4.494129184	8.497369433	3.56E-03	1.42E-02
XLOC_009591	26651197	26651543	1	ENSSSCT00000018088	ENSSSCG00000016614	PTPRZ1	-1.578392945	2.986370049	1.00022589	22.31263253	2.32E-06	2.80E-05
XLOC_009594	27551031	27553605	1	ENSSSCT00000018093	ENSSSCG00000016619	ING3	-0.70487793	1.63000674	3.934461477	9.164103703	2.47E-03	1.06E-02
XLOC_009595	27744021	27746721	1	ENSSSCT00000025253	ENSSSCG00000026197	ENSSSCG00000026197	0.924415339	1.897914945	0.319387366	6.06696559	1.38E-02	4.20E-02
XLOC_009597	29761129	29762607	1	ENSSSCT00000018098	ENSSSCG00000028280	ENSSSCG00000028280	-0.680149772	1.602306088	3.915317042	8.465612297	3.62E-03	1.44E-02
XLOC_009598	30396465	30396665	1	ENSSSCT00000018101	ENSSSCG00000016626	CFTR	1.497491746	2.823513925	6.040102043	18.19116762	2.00E-05	1.89E-04
XLOC_009605	31473079	31475259	1	ENSSSCT00000018111	ENSSSCG00000024351	MET	2.023023551	4.06434692	3.091333711	19.05552631	1.27E-05	1.27E-04
XLOC_009609	33266477	33266733	1	ENSSSCT00000018116	ENSSSCG00000016638	MDFIC	-1.455435281	2.742392903	2.399711497	32.90298726	9.69E-09	1.95E-07
XLOC_009619	35914686	35914971	1	ENSSSCT00000018124	ENSSSCG00000016646	IFRD1	0.69098233	1.614382376	5.878177998	6.481472861	1.09E-02	3.47E-02
XLOC_009623	37449572	37452526	1	ENSSSCT00000018130	ENSSSCG00000016652	LRRN3	1.097640513	2.140044079	0.829704009	11.08145733	8.72E-04	4.57E-03
XLOC_009624	40219849	40221355	1	ENSSSCT00000018131	ENSSSCG00000016653	DNAJB9	0.920594731	1.892895453	6.431986347	13.54436806	2.33E-04	1.52E-03
XLOC_009627	41294200	41295560	1	ENSSSCT00000018136	ENSSSCG00000016658	ANLN	-0.861338895	1.816723542	5.389999782	11.00032223	9.11E-04	4.74E-03
XLOC_009629	41967526	41968967	1	ENSSSCT00000018140	ENSSSCG00000016661	3271449600	-0.742563192	1.673145827	7.342405153	9.513027161	2.04E-03	9.04E-03
XLOC_009637	44427774	44429994	1	ENSSSCT00000029905	ENSSSCG00000021250	FKBP9	0.55586477	1.470049536	6.06433331	5.800981816	1.60E-02	4.73E-02
XLOC_009638	44736382	44736647	1	ENSSSCT00000028105	ENSSSCG00000026064	LSM5	-1.304380138	2.469775892	5.026051333	29.4638624	5.70E-08	1.00E-06
XLOC_009640	45536696	45536795	1	ENSSSCT00000018148	ENSSSCG00000016669	ENSSSCG00000016669	0.915985682	1.886857775	-0.17233013	5.689136767	1.71E-02	4.97E-02
XLOC_009641	46232764	46232988	1	ENSSSCT00000018151	ENSSSCG00000016672	PAC1	1.352127247	2.552882695	0.513273652	13.58154945	2.28E-04	1.50E-03
XLOC_009647	46871887	46871941	1	ENSSSCT00000018161	ENSSSCG00000016680	ZNRF2	0.732265914	1.661246217	1.963081768	6.277506315	1.22E-02	3.82E-02
XLOC_009651	47596367	47596538	1	ENSSSCT00000018168	ENSSSCG00000016687	CHN2	2.133788499	4.388684316	3.552835132	29.39704291	5.90E-08	1.03E-06
XLOC_009658	49630501	49631474	1	ENSSSCT00000018176	ENSSSCG00000016695	HIBADH	0.632210544	1.54993804	4.78707187	7.486588619	6.22E-03	2.21E-02
XLOC_009662	50840315	50840699	1	ENSSSCT00000018190	ENSSSCG00000016709	SNX10	-1.483844227	2.796930154	3.271123974	32.38674552	1.26E-08	2.51E-07
XLOC_009663	50968278	50969580	1	ENSSSCT00000018192	ENSSSCG00000016711	CBX3	-1.159333253	2.233541797	7.377146664	21.23964546	4.05E-06	4.63E-05
XLOC_009664	50993767	50995643	1	ENSSSCT00000027225	ENSSSCG00000026894	NFE2L3	-0.822802702	1.768838954	3.017557542	7.954149955	4.80E-03	1.80E-02
XLOC_009665	52549880	52550069	1	ENSSSCT00000018198	ENSSSCG00000016717	MPP6	-0.940920571	1.919752826	1.718253807	14.12956619	1.71E-04	1.17E-03
XLOC_009671	54895269	54895607	1	ENSSSCT00000018207	ENSSSCG00000016726	ADCY1	2.467827703	5.532101794	-0.266968868	26.61832047	2.48E-07	3.86E-06
XLOC_009673	55227250	55227776	1	ENSSSCT00000018216	ENSSSCG00000016734	CCM2	-1.386769822	2.614925459	5.526482125	35.6568762	2.35E-09	5.19E-08
XLOC_009674	55305335	55306753	1	ENSSSCT00000018220	ENSSSCG00000016738	H2A.Z	-0.735135008	1.664553232	7.871294042	11.4239264	7.25E-04	3.91E-03
XLOC_009676	55378174	55378293	1	ENSSSCT00000018224	ENSSSCG00000016742	MYO1G	-1.881669681	3.685012929	5.32655889	73.18431925	1.18E-17	6.04E-16
XLOC_009685	56025224	56025664	1	ENSSSCT00000018238	ENSSSCG00000016756	BLVRA	0.832079805	1.780249942	4.832818313	10.42217497	1.25E-03	6.13E-03
XLOC_009686	56219324	56219648	1	ENSSSCT00000018240	ENSSSCG00000016758	STK17A	-1.672505614	3.187677359	5.310583929	61.31182852	4.87E-15	2.04E-13
XLOC_009689	58829118	58829276	1	ENSSSCT00000018251	ENSSSCG00000016766	ENSSSCG00000016766	0.987652941	1.982956379	0.646020215	8.334053192	3.89E-03	1.52E-02
XLOC_009690	59557084	59557156	1	ENSSSCT00000028305	ENSSSCG00000020787	C7orf10	1.325645986	2.506450924	-0.16091023	9.920424335	1.63E-03	7.56E-03
XLOC_009691	59562043	59562118	1	ENSSSCT00000018252	ENSSSCG00000016767	ENSSSCG00000016767	1.202453008	2.301306286	0.677562462	11.39831659	7.35E-04	3.96E-03
XLOC_009692	59601836	59604867	1	ENSSSCT00000018255	ENSSSCG00000016769	CDK13	-0.5117343	1.425763112	6.637248248	6.123654517	1.33E-02	4.09E-02
XLOC_009704	103389	103546	1	ENSSSCT00000014032	ENSSSCG00000012837	CHID1	0.808046009	1.750838494	6.564853033	8.399702956	3.75E-03	1.48E-02
XLOC_009707	177464	177643	1	ENSSSCT00000014039	ENSSSCG00000012844	SLC25A22	0.776060763	1.712448691	7.46996424	8.456716116	3.64E-03	1.44E-02
XLOC_009708	183782	183800	1	ENSSSCT00000014040	ENSSSCG00000012845	CEND1	-2.365599751	5.153668535	1.382798942	57.99114844	2.63E-14	1.00E-12
XLOC_009715	607387	607565	1	ENSSSCT00000014051	ENSSSCG00000012855	SLC22A18	1.157619296	2.23088987	5.677339796	16.35529301	5.25E-05	4.34E-04
XLOC_009723	1469314	1469512	1	ENSSSCT00000028464	ENSSSCG00000022579	ENSSSCG00000022579	0.722013292	1.649482294	3.091531453	7.787840937	5.26E-03	1.93E-02
XLOC_009724	1487597	1487845	1	ENSSSCT00000027596	ENSSSCG00000022123	PPFIA1	0.799434119	1.740418333	2.054819612	8.593299839	3.37E-03	1.36E-02
XLOC_009725	1508154	1508615	1	ENSSSCT00000022998	ENSSSCG00000021469	ENSSSCG00000021469	0.688582562	1.611699256	3.134639353	7.691123612	5.55E-03	2.02E-02
XLOC_009730	2342270	2342491	1	ENSSSCT00000014070	ENSSSCG00000012873	CCND1	1.393836906	2.627766174	2.825061614	22.44125126	2.17E-06	2.64E-05
XLOC_009731	2708675	2709442	1	ENSSSCT00000014073	ENSSSCG00000012875	TPCN2	1.109977189	2.158422345	5.507455285	18.08707252	2.11E-05	1.98E-04
XLOC_009735	3247137	3247314	1	ENSSSCT00000014087	ENSSSCG00000012886	C11ORF24	0.657706991	1.577573246	6.765607978	6.963917793	8.32E-03	2.80E-02
XLOC_009737	3416545	3416882	1	ENSSSCT00000014091	ENSSSCG00000012889	CHKA	0.855503273	1.809389837	5.422863077	13.22396377	2.76E-04	1.75E-03
XLOC_009738	3518994	3519080	1	ENSSSCT00000014094	ENSSSCG00000028501	ENSSSCG00000028501	1.086856743	2.124107442	3.679137619	13.53641749	2.34E-04	1.52E-03
XLOC_009748	3799100	3799218	1	ENSSSCT00000014123	ENSSSCG00000012920	CORO1B	0.805045746	1.747201192	6.922328474	9.442574971	2.12E-03	9.34E-03
XLOC_009749	3806257	3806883	1	ENSSSCT00000014112	ENSSSCG00000012909	PTPRCAP	-1.980780631	3.947065968	6.045155562	70.50852739	4.58E-17	2.26E-15
XLOC_009751	3944557	3944885	1	ENSSSCT00000014119	ENSSSCG00000012916	POLD4	-0.817893976	1.76283076	8.1091536	14.37454859	1.50E-04	1.05E-03
XLOC_009754	4350835	4351104	1	ENSSSCT00000025646	ENSSSCG00000025443	C11ORF86	0.731737108	1.660637415	3.995196013	8.391759761	3.77E-03	1.48E-02
XLOC_009757	4752997	4753077	1	ENSSSCT00000025557	ENSSSCG00000029317	DPP3	0.644975553	1.563712789	6.120727959	6.255999039	1.24E-02	3.85E-02
XLOC_009769	5173983	5174241	1	ENSSSCT00000014158	ENSSSCG00000012953	YIF1A	0.86935845	1.82685034	5.696787551	11.52749286	6.86E-04	3.74E-03
XLOC_009770	5373567	5373691	1	ENSSSCT00000031312	ENSSSCG00000028015	GAL3ST3	-4.676678339	25.57528371	-1.236284664	111.5314852	4.53E-26	4.17E-24
XLOC_009785	5984015	5984596	1	ENSSSCT00000014203	ENSSSCG00000012993	SLC25A45	1.568632063	2.966233279	2.06296335	12.1332375	4.95E-04	2.83E-03
XLOC_009787	6192447	6192578	1	ENSSSCT00000027683	ENSSSCG00000027057	SYVN1	-1.2726173	2.415994717	7.629895876	35.31991069	2.80E-09	6.09E-08
XLOC_009788	6203200	6203286	1	ENSSSCT00000014213	ENSSSCG00000013002	FAU	-0.593648737	1.509058502	9.363538605	6.949495884	8.38E-03	2.81E-02
XLOC_009791	6235700	6235861	1	ENSSSCT00000014219	ENSSSCG00000013008	CDCA5	-1.453354743	2.738440897	5.929006287	37.09288448	1.13E-09	2.60E-08
XLOC_009793	6312310	6312525	1	ENSSSCT00000025376	ENSSSCG00000023178	BATF2	0.745986774	1.677120993	5.491857472	6.215678068	1.27E-02	3.92E-02
XLOC_009799	6460653	6461070	1	ENSSSCT00000014229	ENSSSCG00000013018	CDC42BPG	0.824743332	1.771219894	6.802568013	8.077478737	4.48E-03	1.71E-02
XLOC_009800	6490721	6490807	1	ENSSSCT00000014230	ENSSSCG00000013019	MEN1	-0.753554745	1.685941812	5.444774965	12.5458694	3.97E-04	2.36E-03
XLOC_009801	6497805	6497957	1	ENSSSCT00000014231	ENSSSCG00000013020	MAP4K2	-1.378024062	2.599121473	5.401332887	43.68527076	3.86E-11	1.03E-09
XLOC_009804	6557414	6557530	1	ENSSSCT00000014236	ENSSSCG00000013023	RASGRP2	-2.984338319	7.913622897	5.501957219	155.5633122	1.05E-35	1.61E-33
XLOC_009808	6897945	6897957	1	ENSSSCT00000014246	ENSSSCG00000013033	BAD	-1.088279485	2.126203206	4.530759679	22.30915855	2.32E-06	2.81E-05
XLOC_009811	6992733	6992792	1	ENSSSCT00000014255	ENSSSCG00000013042	CCDC88B	-2.00605423	4.016821159	5.750217459	73.40310986	1.06E-17	5.46E-16
XLOC_009813	7054730	7055087	1	ENSSSCT00000014256	ENSSSCG00000013043	MACROD1	0.938022494	1.915900308	4.006062391	12.45783272	4.16E-04	2.45E-03
XLOC_009817	7666317	7666328	1	ENSSSCT00000031257	ENSSSCG00000026914	PLA2G16	0.691857854	1.615362389	5.932681981	8.914376574	2.83E-03	1.18E-02
XLOC_009826	8315196	8315333	1	ENSSSCT00000029108	ENSSSCG00000022866	NXF1	-0.5151487	1.429141436	7.068757246	5.810773537	1.59E-02	4.71E-02
XLOC_009833	8429988	8430086	1	ENSSSCT00000029891	ENSSSCG00000023323	ENSSSCG00000023323	-0.770498441	1.705859044	5.255845635	12.81253989	3.44E-04	2.10E-03
XLOC_009834	8441379	8441541	1	ENSSSCT00000022806	ENSSSCG00000028275	INTS5	-0.583312157	1.498285084	4.618616028	6.7801077	9.22E-03	3.04E-02
XLOC_009838	8484044	8484071	1	ENSSSCT00000014278	ENSSSCG00000013062	MTA2	-1.214258795	2.320215478	7.710906933	32.20968372	1.38E-08	2.73E-07
XLOC_009843	8858098	8858247	1	ENSSSCT00000014282	ENSSSCG00000013066	INCENP	-1.189722542	2.281088692	5.618128014	26.58706455	2.52E-07	3.91E-06
XLOC_009844	8983277	8983360	1	ENSSSCT00000015890	ENSSSCG00000014540	FTH1	0.694886427	1.618756994	11.27574441	7.217044571	7.22E-03	2.50E-02
XLOC_009845	9119389	9119725	1	ENSSSCT00000014289	ENSSSCG00000013072	FADS2	-1.577746241	2.985031677	4.053779239	43.74471903	3.74E-11	9.99E-10
XLOC_009846	9244353	9245495	1	ENSSSCT00000030503	ENSSSCG00000028696	FEN1	-1.457176525	2.7457048	5.225968503	40.54754874	1.92E-10	4.77E-09
XLOC_009847	9524716	9524848	1	ENSSSCT00000023036	ENSSSCG00000021906	SYT7	0.940334214	1.918972735	3.86668746	10.5116856	1.19E-03	5.89E-03
XLOC_009863	11061501	11061614	1	ENSSSCT00000014339	ENSSSCG00000013119	STX3	1.482027149	2.793409631	4.681389609	22.19997755	2.46E-06	2.95E-05
XLOC_009882	12191484	12191638	1	ENSSSCT00000031344	ENSSSCG00000021176	LPXN	-2.496505881	5.643170275	5.446155447	107.2082285	4.01E-25	3.54E-23
XLOC_009883	12200848	12200991	1	ENSSSCT00000032242	ENSSSCG00000022393	ENSSSCG00000022393	-2.653443125	6.29167053	2.119510949	89.35131088	3.31E-21	2.31E-19
XLOC_009895	12622307	12623588	1	ENSSSCT00000014391	ENSSSCG00000013171	LDHB	-1.359705275	2.566327472	5.509306875	37.51180825	9.09E-10	2.12E-08
XLOC_009907	13382309	13382675	1	ENSSSCT00000023703	ENSSSCG00000029059	SSRP1	-0.691671617	1.615153875	7.743214216	10.83676603	9.95E-04	5.09E-03
XLOC_009934	16159995	16160140	1	ENSSSCT00000014452	ENSSSCG00000013232	MTCH2	0.722659408	1.650221187	7.31666866	9.608779313	1.94E-03	8.66E-03
XLOC_009938	16383498	16383800	1	ENSSSCT00000014460	ENSSSCG00000013240	RAPSN	-2.394486972	5.257900977	-0.14734545	52.01878607	5.50E-13	1.77E-11
XLOC_009940	16434716	16434950	1	ENSSSCT00000014457	ENSSSCG00000013237	SPI1	-2.075014994	4.213487936	5.725266125	82.26190818	1.19E-19	7.29E-18
XLOC_009941	16454602	16454626	1	ENSSSCT00000014456	ENSSSCG00000013236	MYBPC3	-2.708196083	6.535040076	0.092017562	67.69578467	1.91E-16	9.07E-15
XLOC_009942	16493479	16494628	1	ENSSSCT00000025570	ENSSSCG00000029890	ENSSSCG00000029890	-2.350931386	5.101534934	0.298233271	58.79326463	1.75E-14	6.85E-13
XLOC_009944	16557583	16557722	1	ENSSSCT00000014462	ENSSSCG00000013242	ACP2	0.769252663	1.704386658	7.183373611	10.52795958	1.18E-03	5.85E-03
XLOC_009948	17094654	17094767	1	ENSSSCT00000014469	ENSSSCG00000013249	ENSSSCG00000013249	-0.982938699	1.976487319	6.863496233	21.76561245	3.08E-06	3.62E-05
XLOC_009958	17854569	17854775	1	ENSSSCT00000023253	ENSSSCG00000025647	SLC35C1	0.683467186	1.60599476	5.255988147	8.702711996	3.18E-03	1.29E-02
XLOC_009960	17939949	17940019	1	ENSSSCT00000014493	ENSSSCG00000013269	MAPK8IP1	-0.800082042	1.741200141	3.971568953	10.45498166	1.22E-03	6.04E-03
XLOC_009962	18596996	18597331	1	ENSSSCT00000014499	ENSSSCG00000013275	SYT13	1.465704443	2.761983006	4.512993826	20.25415945	6.78E-06	7.29E-05
XLOC_009963	19249684	19249873	1	ENSSSCT00000030279	ENSSSCG00000029521	CD82	0.769905155	1.70515768	8.180084456	9.512251187	2.04E-03	9.05E-03
XLOC_009975	29411332	29412311	1	ENSSSCT00000014533	ENSSSCG00000013307	LMO2	-2.52396949	5.751624497	4.453509205	126.1527805	2.85E-29	3.01E-27
XLOC_009979	30336199	30336611	1	ENSSSCT00000029285	ENSSSCG00000020674	DEPDC7	0.63849647	1.556705965	4.298392755	6.002871864	1.43E-02	4.33E-02
XLOC_009980	30353874	30354036	1	ENSSSCT00000029030	ENSSSCG00000030326	TCP11L1	-0.633073306	1.550865213	4.807442561	8.452208083	3.65E-03	1.44E-02
XLOC_009985	30987742	30988133	1	ENSSSCT00000030193	ENSSSCG00000024950	ENSSSCG00000024950	0.858067126	1.812608213	2.539196655	8.200972222	4.19E-03	1.61E-02
XLOC_009987	31485151	31485305	1	ENSSSCT00000014546	ENSSSCG00000013320	PAX6	-2.277354563	4.847881933	0.871830952	53.56630478	2.50E-13	8.33E-12
XLOC_009995	34827412	34827513	1	ENSSSCT00000014560	ENSSSCG00000013332	KIF18A	-1.594105609	3.019072933	3.481821366	35.38032569	2.71E-09	5.94E-08
XLOC_009998	35455067	35455778	1	ENSSSCT00000014563	ENSSSCG00000013335	LGR4	1.165696977	2.243415705	6.480769134	17.91538025	2.31E-05	2.15E-04
XLOC_009999	35619281	35619677	1	ENSSSCT00000014564	ENSSSCG00000013336	CCDC34	-0.749463042	1.681166999	3.910572133	9.380752657	2.19E-03	9.61E-03
XLOC_010008	41963507	41963721	1	ENSSSCT00000014578	ENSSSCG00000013349	HTATIP2	1.250764293	2.37967457	7.526830123	13.87776946	1.95E-04	1.32E-03
XLOC_010011	42072835	42073225	1	ENSSSCT00000031900	ENSSSCG00000028503	ENSSSCG00000028503	1.331158778	2.516046836	-0.425462472	6.87698215	8.73E-03	2.91E-02
XLOC_010015	43158560	43158574	1	ENSSSCT00000014583	ENSSSCG00000013352	E2F8	-1.417186353	2.670641551	5.084820275	31.3885374	2.11E-08	4.04E-07
XLOC_010027	43898277	43898359	1	ENSSSCT00000014597	ENSSSCG00000013366	LDHA	0.698793656	1.623146992	10.25440765	6.463791504	1.10E-02	3.50E-02
XLOC_010032	44085663	44085850	1	ENSSSCT00000014605	ENSSSCG00000013371	SAAL1	-0.759515543	1.692922046	4.188763057	10.598768	1.13E-03	5.67E-03
XLOC_010033	44141742	44141864	1	ENSSSCT00000014606	ENSSSCG00000013372	TPH1	1.148115108	2.216241515	0.744667723	8.72685811	3.14E-03	1.28E-02
XLOC_010036	44626205	44626237	1	ENSSSCT00000014611	ENSSSCG00000013377	USH1C	0.729179531	1.657696082	6.417089831	7.293784466	6.92E-03	2.42E-02
XLOC_010040	45084641	45084906	1	ENSSSCT00000014615	ENSSSCG00000013381	RPS13	-0.545301438	1.459325226	8.172869517	6.439215224	1.12E-02	3.53E-02
XLOC_010043	45136143	45136495	1	ENSSSCT00000014616	ENSSSCG00000013382	PLEKHA7	1.108892699	2.156800445	6.574930115	17.56229162	2.78E-05	2.52E-04
XLOC_010045	45928602	45928729	1	ENSSSCT00000014618	ENSSSCG00000013384	SOX6	2.000123993	4.000343798	-0.578128073	13.57084681	2.30E-04	1.50E-03
XLOC_010046	46168198	46168326	1	ENSSSCT00000014619	ENSSSCG00000030418	SOX6	2.00177043	4.004911687	0.512720576	13.71042551	2.13E-04	1.41E-03
XLOC_010058	51975728	51976828	1	ENSSSCT00000014644	ENSSSCG00000013404	ZBED5	-0.94917326	1.930765911	5.296078837	16.83173731	4.08E-05	3.48E-04
XLOC_010062	52284701	52284984	1	ENSSSCT00000027981	ENSSSCG00000029886	LYVE1	0.807781192	1.750517144	3.94371666	7.9244587	4.88E-03	1.82E-02
XLOC_010065	52869125	52869154	1	ENSSSCT00000014649	ENSSSCG00000013409	SBF2	0.898084648	1.863590199	4.19004434	9.774243268	1.77E-03	8.06E-03
XLOC_010073	53983851	53984076	1	ENSSSCT00000024810	ENSSSCG00000024671	WNT9A	0.870635641	1.828468333	3.129465695	6.410079167	1.13E-02	3.59E-02
XLOC_010107	58626728	58627413	1	ENSSSCT00000025508	ENSSSCG00000025839	SUGP2	-1.27372153	2.417844613	6.176063595	34.29920045	4.73E-09	9.95E-08
XLOC_010108	58714584	58714597	1	ENSSSCT00000015205	ENSSSCG00000013919	HOMER3	-0.894485748	1.858947141	1.76697723	11.49025609	7.00E-04	3.79E-03
XLOC_010117	59157873	59158057	1	ENSSSCT00000015188	ENSSSCG00000013902	ENSSSCG00000013902	0.935147427	1.912086018	5.964393154	11.98547418	5.36E-04	3.03E-03
XLOC_010119	59214055	59214242	1	ENSSSCT00000015187	ENSSSCG00000013901	IFI30	-0.608424944	1.524593831	7.089709264	7.120850404	7.62E-03	2.61E-02
XLOC_010122	59475336	59475488	1	ENSSSCT00000015174	ENSSSCG00000013888	JAK3	-0.702889869	1.627762107	6.458224853	10.23230979	1.38E-03	6.65E-03
XLOC_010124	59584292	59584412	1	ENSSSCT00000015170	ENSSSCG00000013884	MAP1S	-0.663652904	1.584088462	4.865382589	8.110935997	4.40E-03	1.68E-02
XLOC_010125	59752658	59753052	1	ENSSSCT00000015165	ENSSSCG00000013879	SLC27A1	-1.321581192	2.499398936	1.786387007	24.2776914	8.34E-07	1.16E-05
XLOC_010127	59791916	59792025	1	ENSSSCT00000028010	ENSSSCG00000027848	ENSSSCG00000027848	0.944205897	1.924129496	1.214596633	8.254193705	4.07E-03	1.58E-02
XLOC_010131	60062339	60063284	1	ENSSSCT00000015159	ENSSSCG00000013876	ENSSSCG00000013876	-0.543605792	1.457611041	7.472952994	6.551360599	1.05E-02	3.36E-02
XLOC_010134	60199865	60199956	1	ENSSSCT00000015149	ENSSSCG00000013869	CPAMD8	1.091267982	2.130612133	1.690669787	10.43917902	1.23E-03	6.08E-03
XLOC_010136	60617975	60618043	1	ENSSSCT00000015141	ENSSSCG00000013862	MED26	-0.585019398	1.500059159	4.807096028	7.472639036	6.26E-03	2.22E-02
XLOC_010140	60797491	60797524	1	ENSSSCT00000015136	ENSSSCG00000013857	EPS15L1	-0.595277661	1.510763319	5.229833672	8.196863488	4.20E-03	1.62E-02
XLOC_010154	61727577	61727678	1	ENSSSCT00000031818	ENSSSCG00000024211	ENSSSCG00000024211	-1.472629216	2.77527208	3.217869854	35.58695694	2.44E-09	5.37E-08
XLOC_010156	61766018	61766105	1	ENSSSCT00000015116	ENSSSCG00000013838	AKAP8L	-0.579315401	1.494140069	5.510284386	7.553445362	5.99E-03	2.14E-02
XLOC_010161	61996375	61996575	1	ENSSSCT00000015108	ENSSSCG00000013830	ILVBL	0.930323933	1.905703842	7.244021486	13.05698782	3.02E-04	1.88E-03
XLOC_010189	65338638	65338921	1	ENSSSCT00000015047	ENSSSCG00000013772	ASF1B	-1.801205683	3.485113602	5.449825567	65.12076641	7.04E-16	3.19E-14
XLOC_010199	65921412	65921705	1	ENSSSCT00000015028	ENSSSCG00000013754	CACNA1A	3.692477084	12.92844703	0.406789278	53.4509361	2.65E-13	8.82E-12
XLOC_010201	66214636	66214818	1	ENSSSCT00000015026	ENSSSCG00000013752	STX10	-0.730640994	1.659376194	4.871776076	10.88988314	9.67E-04	4.97E-03
XLOC_010207	66317463	66317609	1	ENSSSCT00000015017	ENSSSCG00000013743	LYL1	-2.684907639	6.430396241	4.675996817	129.6880963	4.80E-30	5.30E-28
XLOC_010212	66515789	66516207	1	ENSSSCT00000015011	ENSSSCG00000013737	RNASEH2A	-0.595787774	1.511297594	4.975125967	7.281899625	6.97E-03	2.43E-02
XLOC_010215	66652109	66652220	1	ENSSSCT00000015000	ENSSSCG00000013726	TNPO2	-0.539533353	1.453502299	6.895067192	6.723989643	9.51E-03	3.12E-02
XLOC_010222	66869566	66869624	1	CUFF.241.3	NA	ENSSSCG00000013718	-0.977685484	1.96930352	0.587512586	10.95745065	9.32E-04	4.82E-03
XLOC_010259	69431462	69431569	1	ENSSSCT00000014919	ENSSSCG00000013655	ICAM1	-1.250275235	2.378868023	4.549237647	24.48525033	7.49E-07	1.05E-05
XLOC_010267	69745812	69745935	1	ENSSSCT00000014891	ENSSSCG00000013636	AP1M2	1.042497325	2.059790094	5.626477594	16.53012941	4.79E-05	4.01E-04
XLOC_010268	69768300	69768336	1	ENSSSCT00000014894	ENSSSCG00000013639	SLC44A2	-1.819000051	3.528365585	6.882796552	76.53914653	2.16E-18	1.22E-16
XLOC_010269	69815306	69815335	1	ENSSSCT00000014893	ENSSSCG00000013638	ILF3	-0.601564966	1.517361634	7.279837536	8.323463899	3.91E-03	1.52E-02
XLOC_010286	71100635	71100722	1	ENSSSCT00000031250	ENSSSCG00000026994	ADAMTS10	-0.652070942	1.571422303	4.583916028	8.06688249	4.51E-03	1.71E-02
XLOC_010291	71550710	71550836	1	ENSSSCT00000014846	ENSSSCG00000013594	FBN3	-6.567630639	94.85360093	0.064655908	251.3418225	1.32E-56	4.12E-54
XLOC_010299	71891799	71892079	1	ENSSSCT00000014835	ENSSSCG00000013583	CAMSAP3	0.923698769	1.896972506	7.214793431	9.871010322	1.68E-03	7.73E-03
XLOC_010302	71967718	71967808	1	ENSSSCT00000014830	ENSSSCG00000013578	CLEC4G	-6.847758999	115.1810045	-0.959629364	177.1590336	2.02E-40	3.87E-38
XLOC_010303	71990755	71990784	1	ENSSSCT00000014829	ENSSSCG00000013577	FCER2	-6.527693064	92.2638164	0.856591911	305.4778105	2.11E-68	1.26E-65
XLOC_010305	72166845	72167091	1	ENSSSCT00000014821	ENSSSCG00000013569	PEX11G	1.009849847	2.013701507	2.938891663	11.22902557	8.05E-04	4.27E-03
XLOC_010306	72388087	72388328	1	ENSSSCT00000014815	ENSSSCG00000013564	ENSSSCG00000013564	0.999969996	1.999958406	1.704010723	9.635081031	1.91E-03	8.55E-03
XLOC_010313	72750457	72750576	1	ENSSSCT00000014802	ENSSSCG00000013552	GPR108	0.629684904	1.54722703	4.612671296	6.918129064	8.53E-03	2.85E-02
XLOC_010314	72761363	72761404	1	ENSSSCT00000014800	ENSSSCG00000013551	ENSSSCG00000013551	1.986080252	3.961591852	11.15454528	30.69568283	3.02E-08	5.65E-07
XLOC_010318	73102077	73102424	1	ENSSSCT00000031223	ENSSSCG00000022370	TNFSF9	-0.785933358	1.724207442	1.486218183	7.815941973	5.18E-03	1.91E-02
XLOC_010343	74955495	74955596	1	ENSSSCT00000014753	ENSSSCG00000013506	STAP2	0.680986078	1.603235188	7.04557723	6.529358726	1.06E-02	3.39E-02
XLOC_010357	76070800	76071231	1	ENSSSCT00000027155	ENSSSCG00000029279	GNA11	0.7892423	1.728166595	8.903895504	9.249258584	2.36E-03	1.02E-02
XLOC_010359	76286848	76286997	1	ENSSSCT00000024529	ENSSSCG00000023175	ENSSSCG00000023175	-1.191135648	2.283324091	-0.142811153	10.68486552	1.08E-03	5.44E-03
XLOC_010368	76848189	76848270	1	ENSSSCT00000014705	ENSSSCG00000013461	C19ORF35	-4.148240363	17.73147151	-0.533884395	124.8259622	5.56E-29	5.68E-27
XLOC_010384	77612062	77612208	1	ENSSSCT00000027330	ENSSSCG00000030270	CNN2	-1.849278443	3.603199277	6.791433585	75.62502534	3.43E-18	1.90E-16
XLOC_010385	77623480	77623844	1	ENSSSCT00000023050	ENSSSCG00000023121	ABCA7	-0.614748443	1.531290969	6.317082209	8.068879387	4.50E-03	1.71E-02
XLOC_010386	77642049	77642138	1	ENSSSCT00000031323	ENSSSCG00000027565	HMHA1	-1.716367096	3.286078845	6.836801611	64.52271153	9.54E-16	4.28E-14
XLOC_010390	77835363	77835437	1	ENSSSCT00000014671	ENSSSCG00000013427	CIRBP	-0.577595732	1.492360139	6.403707048	6.626803037	1.00E-02	3.25E-02
XLOC_010394	77882026	77882220	1	ENSSSCT00000028148	ENSSSCG00000024379	PCSK4	3.230651505	9.386917663	2.778502605	30.23009405	3.84E-08	7.03E-07
XLOC_010396	77968841	77969112	1	ENSSSCT00000026588	ENSSSCG00000023142	GAMT	0.909504675	1.878400471	3.958613705	9.993703637	1.57E-03	7.36E-03
XLOC_010409	79284629	79284844	1	ENSSSCT00000015296	ENSSSCG00000014004	PPAP2C	0.774561026	1.710669461	7.263845186	8.06040634	4.52E-03	1.72E-02
XLOC_010410	79479773	79479828	1	ENSSSCT00000015300	ENSSSCG00000014007	FLT4	1.217809282	2.325932585	3.088499494	14.05228517	1.78E-04	1.22E-03
XLOC_010413	79770223	79770373	1	ENSSSCT00000015305	ENSSSCG00000014012	GFPT2	-0.800959155	1.742259058	0.539157781	5.759180534	1.64E-02	4.81E-02
XLOC_010421	80296800	80296874	1	ENSSSCT00000015309	ENSSSCG00000014015	C5ORF45	-0.972835672	1.962694557	2.991610749	17.5711905	2.77E-05	2.51E-04
XLOC_010422	80349827	80350000	1	ENSSSCT00000015312	ENSSSCG00000014017	MGAT4B	0.713417298	1.639683423	8.294230352	7.788180798	5.26E-03	1.93E-02
XLOC_010424	80528927	80529043	1	ENSSSCT00000015317	ENSSSCG00000014022	HNRNPH1	-0.619843942	1.536708944	8.284093274	7.987638932	4.71E-03	1.77E-02
XLOC_010425	80749844	80750254	1	ENSSSCT00000022836	ENSSSCG00000024043	ADAMTS2	0.70676318	1.632138153	4.339017953	7.429691213	6.42E-03	2.27E-02
XLOC_010441	82278889	82279129	1	ENSSSCT00000015336	ENSSSCG00000014039	RGS14	-0.64876574	1.567826309	4.341605627	8.803794828	3.01E-03	1.24E-02
XLOC_010442	82492696	82492838	1	ENSSSCT00000029659	ENSSSCG00000022508	UIMC1	-1.330283048	2.514520035	5.112604372	37.43718978	9.44E-10	2.20E-08
XLOC_010443	82654053	82654148	1	ENSSSCT00000015345	ENSSSCG00000014048	HK3	-0.87012856	1.827825772	4.340277312	14.72568672	1.24E-04	9.00E-04
XLOC_010445	82917021	82917756	1	ENSSSCT00000015353	ENSSSCG00000014054	GPRIN1	-0.949474574	1.931169202	0.809985699	12.01608216	5.27E-04	2.99E-03
XLOC_010446	82986303	82986454	1	ENSSSCT00000015355	ENSSSCG00000014056	RNF44	-1.181904322	2.268760503	6.389205561	28.46508727	9.54E-08	1.62E-06
XLOC_010448	83139729	83140054	1	ENSSSCT00000032480	ENSSSCG00000029577	NOP16	-0.52579164	1.439723373	5.039621021	5.79402967	1.61E-02	4.74E-02
XLOC_010456	84478324	84478408	1	ENSSSCT00000022464	ENSSSCG00000028317	ENSSSCG00000028317	1.464275594	2.759248885	2.915220834	20.93796295	4.74E-06	5.31E-05
XLOC_010457	84716270	84716577	1	ENSSSCT00000032362	ENSSSCG00000024586	ENSSSCG00000024586	0.890308905	1.853572963	2.905625996	10.78291725	1.02E-03	5.21E-03
XLOC_010467	86916824	86917214	1	ENSSSCT00000015388	ENSSSCG00000014087	ENSSSCG00000014087	2.158627651	4.464899342	3.983001316	19.38017428	1.07E-05	1.10E-04
XLOC_010468	87181038	87181317	1	ENSSSCT00000015390	ENSSSCG00000014089	F2RL2	0.947369799	1.928353837	4.018294084	12.48508379	4.10E-04	2.42E-03
XLOC_010471	87433506	87433586	1	ENSSSCT00000015394	ENSSSCG00000014093	CRHBP	-2.695965116	6.479871104	1.812367642	106.3905924	6.05E-25	5.29E-23
XLOC_010472	87506804	87507537	1	ENSSSCT00000015395	ENSSSCG00000014094	AGGF1	-0.659682539	1.579734969	6.110964538	8.339908984	3.88E-03	1.51E-02
XLOC_010473	87819368	87819454	1	ENSSSCT00000015399	ENSSSCG00000014097	PDE8B	0.910598114	1.879824676	2.895445548	8.323940446	3.91E-03	1.52E-02
XLOC_010476	88879233	88879314	1	ENSSSCT00000027783	ENSSSCG00000028536	LHFPL2	0.876111175	1.835421198	6.379585741	12.23753401	4.68E-04	2.70E-03
XLOC_010484	90636016	90636042	1	ENSSSCT00000015423	ENSSSCG00000014119	ENSSSCG00000014119	-1.159360813	2.233584465	5.86609253	24.21144661	8.63E-07	1.20E-05
XLOC_010487	91102264	91102470	1	ENSSSCT00000015430	ENSSSCG00000014126	MSH3	-1.275435827	2.420719348	3.974326551	30.07684595	4.15E-08	7.52E-07
XLOC_010488	91513974	91514083	1	ENSSSCT00000015431	ENSSSCG00000014127	RASGRF2	1.074030602	2.105306966	-0.106033933	7.218808073	7.21E-03	2.50E-02
XLOC_010489	91722721	91722767	1	ENSSSCT00000015434	ENSSSCG00000014130	ACOT12	1.135069364	2.196291221	1.217633151	9.489564013	2.07E-03	9.14E-03
XLOC_010499	95686364	95686477	1	ENSSSCT00000015445	ENSSSCG00000014141	RFESD	0.784008961	1.721909072	3.52342533	7.47779848	6.25E-03	2.21E-02
XLOC_010517	104867963	104868133	1	ENSSSCT00000015472	ENSSSCG00000014163	ANKRD32	-1.243092283	2.367053449	4.014246858	24.32353376	8.14E-07	1.14E-05
XLOC_010522	106934106	106934135	1	ENSSSCT00000015480	ENSSSCG00000014170	CAST	0.712752498	1.638928024	6.371355304	9.435774396	2.13E-03	9.37E-03
XLOC_010525	107369918	107370535	1	ENSSSCT00000015485	ENSSSCG00000014173	IRAP	-1.523232645	2.874343825	3.705549919	35.27393101	2.86E-09	6.22E-08
XLOC_010526	108896622	108896989	1	ENSSSCT00000015488	ENSSSCG00000014176	ENSSSCG00000014176	0.884157957	1.845687054	4.2576162	10.89994149	9.62E-04	4.95E-03
XLOC_010529	112397803	112397918	1	ENSSSCT00000015497	ENSSSCG00000014184	PAM	0.937694569	1.915464873	6.685988642	15.33392458	9.01E-05	6.91E-04
XLOC_010531	112821401	112822024	1	ENSSSCT00000025743	ENSSSCG00000024089	C5orf30	0.818798669	1.763936552	3.246252619	10.10226134	1.48E-03	7.02E-03
XLOC_010534	118230893	118230969	1	ENSSSCT00000015505	ENSSSCG00000014191	FER	1.613035209	3.058947209	1.727198015	17.86100674	2.38E-05	2.20E-04
XLOC_010540	120787641	120787674	1	ENSSSCT00000031715	ENSSSCG00000023497	CAMK4	-1.099662795	2.143045966	3.768257034	19.63909079	9.35E-06	9.73E-05
XLOC_010544	122134126	122134247	1	ENSSSCT00000025962	ENSSSCG00000029860	ENSSSCG00000029860	-0.789657681	1.728664241	1.281611524	7.686550992	5.56E-03	2.02E-02
XLOC_010545	122386529	122386615	1	ENSSSCT00000030040	ENSSSCG00000025831	C5ORF13	-1.609372338	3.051190671	5.972500232	34.23847978	4.88E-09	1.02E-07
XLOC_010556	128722081	128722647	1	ENSSSCT00000015545	ENSSSCG00000014227	TNFAIP8	-1.924053254	3.794877338	3.358245775	65.85441053	4.85E-16	2.24E-14
XLOC_010557	128752210	128752410	1	ENSSSCT00000025027	ENSSSCG00000028431	HSD17B4	1.228575428	2.343354837	6.122151477	11.07840528	8.73E-04	4.57E-03
XLOC_010568	131507534	131508417	1	ENSSSCT00000022941	ENSSSCG00000025977	SNX24	0.832352727	1.780586752	5.441155697	11.0117991	9.05E-04	4.72E-03
XLOC_010573	134822766	134822919	1	ENSSSCT00000028979	ENSSSCG00000022893	ENSSSCG00000022893	0.901199614	1.867618279	1.448043861	7.341209652	6.74E-03	2.36E-02
XLOC_010574	134893210	134893561	1	ENSSSCT00000015563	ENSSSCG00000014243	GRAMD3	0.705441483	1.630643586	2.144495773	5.678226802	1.72E-02	4.99E-02
XLOC_010578	135104404	135104762	1	ENSSSCT00000015568	ENSSSCG00000014248	LMNB1	-1.288925967	2.443460812	7.631724963	31.74720167	1.76E-08	3.42E-07
XLOC_010580	135775746	135776296	1	ENSSSCT00000015573	ENSSSCG00000014252	PRRC1	1.182289325	2.269366034	3.506698179	15.31189231	9.11E-05	6.97E-04
XLOC_010582	136368428	136369153	1	ENSSSCT00000015576	ENSSSCG00000014255	SLC12A2	1.731131748	3.319881502	5.918306622	22.48759245	2.12E-06	2.59E-05
XLOC_010588	137744798	137744873	1	ENSSSCT00000029364	ENSSSCG00000021428	ENSSSCG00000021428	1.189764291	2.281154704	-0.04213636	8.676737986	3.22E-03	1.31E-02
XLOC_010600	139999368	139999760	1	ENSSSCT00000015598	ENSSSCG00000014275	SLC22A4	1.124481289	2.180231438	2.033679949	11.07918957	8.73E-04	4.57E-03
XLOC_010601	140064534	140064926	1	ENSSSCT00000015599	ENSSSCG00000014276	SLC22A5	1.168089912	2.247139849	4.919162526	13.57468017	2.29E-04	1.50E-03
XLOC_010607	140608193	140609920	1	ENSSSCT00000015609	ENSSSCG00000014286	ANKRD43	0.851877548	1.804848258	4.891788268	7.925417263	4.87E-03	1.82E-02
XLOC_010609	140662965	140663046	1	ENSSSCT00000015613	ENSSSCG00000014290	LEAP2	1.125843833	2.182291516	5.54151825	18.21581883	1.97E-05	1.87E-04
XLOC_010615	142498900	142499321	1	ENSSSCT00000015628	ENSSSCG00000014304	SEC24A	1.13370344	2.194212787	6.057470903	13.01775568	3.09E-04	1.91E-03
XLOC_010617	142588566	142588771	1	ENSSSCT00000027801	ENSSSCG00000026644	DDX46	-0.543252611	1.457254252	7.033838047	5.969521051	1.46E-02	4.39E-02
XLOC_010630	145901081	145901304	1	ENSSSCT00000015652	ENSSSCG00000014326	KIF20A	-1.041188802	2.057922713	5.868687279	19.83563699	8.44E-06	8.89E-05
XLOC_010638	146440622	146440755	1	ENSSSCT00000015666	ENSSSCG00000014339	CTNNA1	0.705599232	1.630821895	8.632208771	8.509970076	3.53E-03	1.41E-02
XLOC_010639	146842295	146842455	1	ENSSSCT00000015670	ENSSSCG00000024189	ENSSSCG00000024189	1.076100743	2.108330066	3.383614452	12.64586282	3.76E-04	2.26E-03
XLOC_010642	147027901	147027957	1	ENSSSCT00000015671	ENSSSCG00000014343	MATR3	-0.736409299	1.666024133	7.617476236	10.85037175	9.88E-04	5.06E-03
XLOC_010643	147068043	147068169	1	ENSSSCT00000031093	ENSSSCG00000026606	PAIP2	-1.051204026	2.072258566	6.736549497	20.67951516	5.43E-06	5.97E-05
XLOC_010646	147317594	147319002	1	ENSSSCT00000015686	ENSSSCG00000014357	CXXC5	-0.669848434	1.590905822	5.114998661	6.883442979	8.70E-03	2.90E-02
XLOC_010648	147515778	147515870	1	ENSSSCT00000030535	ENSSSCG00000029541	ENSSSCG00000029541	-1.615559787	3.064304759	0.517075857	30.46921525	3.39E-08	6.31E-07
XLOC_010651	147857842	147858015	1	ENSSSCT00000015690	ENSSSCG00000014361	C5ORF32	1.085442665	2.122026488	6.497475598	9.736222223	1.81E-03	8.19E-03
XLOC_010665	148577006	148579570	1	ENSSSCT00000030809	ENSSSCG00000029281	PCDHAC2	-2.813146197	7.028155914	1.70981778	80.84783993	2.44E-19	1.47E-17
XLOC_010671	149090893	149092593	1	ENSSSCT00000015713	ENSSSCG00000027852	PCDHB2	0.925390911	1.899198776	0.099560255	5.968688424	1.46E-02	4.39E-02
XLOC_010695	153719677	153720096	1	ENSSSCT00000025760	ENSSSCG00000024112	ENSSSCG00000024112	1.542879721	2.913755295	0.295008768	14.28038608	1.57E-04	1.10E-03
XLOC_010696	153801404	153801481	1	ENSSSCT00000015749	ENSSSCG00000014410	PPP1R39	0.957707096	1.942220631	4.124578425	14.01977701	1.81E-04	1.23E-03
XLOC_010697	154039643	154039831	1	ENSSSCT00000015747	ENSSSCG00000014409	ENSSSCG00000014409	-0.662891141	1.583252262	5.578984629	8.116427554	4.39E-03	1.68E-02
XLOC_010706	157099050	157099194	1	ENSSSCT00000015774	ENSSSCG00000014430	ABLIM3	1.113733677	2.164049766	0.831895179	7.852175467	5.08E-03	1.88E-02
XLOC_010712	157445243	157445366	1	ENSSSCT00000015781	ENSSSCG00000014436	ARHGEF37	0.828554913	1.775905621	4.166286477	8.031289387	4.60E-03	1.74E-02
XLOC_010714	157708576	157708752	1	ENSSSCT00000015782	ENSSSCG00000014437	PPARGC1B	1.356585697	2.560784229	4.408235539	20.55690897	5.79E-06	6.34E-05
XLOC_010770	4779	4822	1	ENSSSCT00000014029	ENSSSCG00000012834	MUC2	3.591686909	12.05606261	1.868925462	45.88094918	1.26E-11	3.51E-10
XLOC_010773	144753	145474	1	ENSSSCT00000014035	ENSSSCG00000012840	CD151	0.685639766	1.608415078	7.553957946	6.065358486	1.38E-02	4.20E-02
XLOC_010774	150256	150680	1	ENSSSCT00000032266	ENSSSCG00000023933	EFCAB4A	1.084118845	2.120080205	5.419273695	13.91219185	1.92E-04	1.30E-03
XLOC_010785	428408	428695	1	ENSSSCT00000022312	ENSSSCG00000021597	PHLDA2	0.663147848	1.583534004	3.271898331	5.937237453	1.48E-02	4.44E-02
XLOC_010804	3168524	3168926	1	ENSSSCT00000014086	ENSSSCG00000012885	LRP5	0.772980648	1.708796561	6.535690925	6.719243164	9.54E-03	3.12E-02
XLOC_010805	3476378	3476514	1	ENSSSCT00000014092	ENSSSCG00000012890	TCIRG1	-0.829448703	1.777006185	6.394651185	12.88510291	3.31E-04	2.02E-03
XLOC_010810	3761548	3761753	1	ENSSSCT00000014107	ENSSSCG00000012904	AIP	-1.020120809	2.028088781	4.957294214	20.0053899	7.72E-06	8.20E-05
XLOC_010814	3830957	3831650	1	ENSSSCT00000014115	ENSSSCG00000012912	TBC1D10C	-1.215825527	2.322736546	5.359136203	32.10768208	1.46E-08	2.86E-07
XLOC_010815	3838643	3842639	1	ENSSSCT00000014117	ENSSSCG00000012914	RAD9A	-0.654968052	1.574581085	4.49758954	9.391794928	2.18E-03	9.57E-03
XLOC_010816	3886506	3887000	1	ENSSSCT00000014118	ENSSSCG00000012915	CLCF1	-1.879502719	3.679482108	0.86367019	50.46078873	1.22E-12	3.75E-11
XLOC_010818	3976503	3977434	1	ENSSSCT00000014120	ENSSSCG00000012917	ANKRD13D	-0.680784924	1.603011665	4.183291517	8.45745065	3.64E-03	1.44E-02
XLOC_010819	3992424	3993805	1	ENSSSCT00000014121	ENSSSCG00000012918	ADRBK1	-0.993729875	1.991326622	7.616182924	22.0045156	2.72E-06	3.23E-05
XLOC_010821	4514069	4514167	1	ENSSSCT00000024315	ENSSSCG00000028474	C11ORF86	0.736431402	1.666049658	3.995077669	8.530692214	3.49E-03	1.39E-02
XLOC_010827	4864531	4867104	1	ENSSSCT00000014138	ENSSSCG00000012933	CCDC87	1.357787353	2.562918058	0.445144623	10.94298154	9.40E-04	4.86E-03
XLOC_010830	4983355	4983989	1	ENSSSCT00000023883	ENSSSCG00000030415	ENSSSCG00000030415	0.64597228	1.564793497	6.172931783	6.279771948	1.22E-02	3.81E-02
XLOC_010831	5026612	5027932	1	ENSSSCT00000014149	ENSSSCG00000012944	PELI3	-0.683203839	1.605701631	1.390983234	6.067573683	1.38E-02	4.20E-02
XLOC_010836	5210217	5211729	1	ENSSSCT00000014161	ENSSSCG00000012956	PACS1	-1.027931295	2.039098257	6.115274272	22.62792057	1.97E-06	2.45E-05
XLOC_010837	5351240	5351311	1	ENSSSCT00000014162	ENSSSCG00000012957	SF3B2	-0.514733404	1.428730099	7.838773767	6.109769825	1.34E-02	4.11E-02
XLOC_010838	5395320	5395532	1	ENSSSCT00000014166	ENSSSCG00000012960	CST6	1.162212541	2.238003886	2.789113949	12.36579672	4.37E-04	2.56E-03
XLOC_010839	5405034	5405560	1	ENSSSCT00000014167	ENSSSCG00000012961	BANF1	-0.614636414	1.531172065	7.363132206	8.676620307	3.22E-03	1.31E-02
XLOC_010840	5437528	5437674	1	ENSSSCT00000024354	ENSSSCG00000027377	BANF1	-0.839472968	1.789396336	4.435123133	11.7738998	6.01E-04	3.33E-03
XLOC_010847	5580145	5580510	1	ENSSSCT00000014183	ENSSSCG00000012975	SNX32	-1.522388765	2.872663017	0.658115646	29.52033448	5.53E-08	9.78E-07
XLOC_010848	5630671	5632732	1	ENSSSCT00000024363	ENSSSCG00000027361	OVOL1	0.689121981	1.612301978	5.973697894	5.98326993	1.44E-02	4.36E-02
XLOC_010851	5760306	5760668	1	ENSSSCT00000014192	ENSSSCG00000012982	ENSSSCG00000012982	-1.213243065	2.318582506	6.265979401	29.82080108	4.74E-08	8.44E-07
XLOC_010855	5904731	5906437	1	ENSSSCT00000022381	ENSSSCG00000020737	SSSCA1	-0.557430128	1.47164544	4.080281714	5.902156415	1.51E-02	4.52E-02
XLOC_010857	5999046	6000491	1	ENSSSCT00000014204	ENSSSCG00000012994	TIGD3	-2.354209007	5.113138154	-0.235231226	53.16064797	3.07E-13	1.01E-11
XLOC_010860	6054435	6054871	1	ENSSSCT00000014207	ENSSSCG00000012997	POLA2	-1.418085531	2.672306581	5.318748216	46.02225744	1.17E-11	3.29E-10
XLOC_010878	6911684	6912369	1	ENSSSCT00000014247	ENSSSCG00000013034	PLCB3	0.682937628	1.60540537	9.733820477	6.288570316	1.22E-02	3.80E-02
XLOC_010880	6939770	6940222	1	ENSSSCT00000014250	ENSSSCG00000013037	VEGFB	-0.871559126	1.82963913	4.896103907	14.51637446	1.39E-04	9.88E-04
XLOC_010883	6953588	6954223	1	ENSSSCT00000014254	ENSSSCG00000013041	FERMT3	-2.120776562	4.349279914	6.659546128	91.41101162	1.17E-21	8.46E-20
XLOC_010890	7464512	7465326	1	ENSSSCT00000014261	ENSSSCG00000013048	C11ORF84	-0.77530957	1.711557274	3.765847418	9.572009426	1.98E-03	8.81E-03
XLOC_010908	8331400	8332172	1	ENSSSCT00000022269	ENSSSCG00000020665	TAF6L	-0.697813142	1.622044211	4.728782845	10.87186401	9.76E-04	5.01E-03
XLOC_010909	8349628	8349850	1	ENSSSCT00000022560	ENSSSCG00000025571	POLR2G	-0.585916503	1.500992224	5.49915911	7.299778647	6.90E-03	2.41E-02
XLOC_010915	8619966	8620119	1	ENSSSCT00000014276	ENSSSCG00000013060	SCGB1A1	2.126454735	4.366431582	-0.0678112	12.59529028	3.87E-04	2.31E-03
XLOC_010916	8649633	8652024	1	ENSSSCT00000014281	ENSSSCG00000013065	ASRGL1	0.669410477	1.590422946	7.73944419	7.679262305	5.59E-03	2.03E-02
XLOC_010919	8735724	8736857	1	ENSSSCT00000031244	ENSSSCG00000023529	ENSSSCG00000023529	-1.259113069	2.393485505	3.455243557	25.61633532	4.16E-07	6.21E-06
XLOC_010921	9157720	9159137	1	ENSSSCT00000014290	ENSSSCG00000013073	FADS3	-4.502280056	22.66320597	5.725459619	201.7046648	8.87E-46	2.07E-43
XLOC_010924	9247472	9250900	1	ENSSSCT00000014288	ENSSSCG00000024015	FADS1	-1.116509248	2.168217144	4.966798337	22.54089894	2.06E-06	2.54E-05
XLOC_010925	9314394	9314578	1	ENSSSCT00000014296	ENSSSCG00000013078	C11ORF9	1.39250537	2.625341995	5.196106522	20.11899859	7.28E-06	7.79E-05
XLOC_010932	9705515	9706072	1	ENSSSCT00000014305	ENSSSCG00000013087	DAK	1.440677499	2.714483095	8.47412089	15.65366653	7.61E-05	5.97E-04
XLOC_010940	10348266	10352307	1	ENSSSCT00000014334	ENSSSCG00000013114	SLC15A3	-0.668856173	1.589812	4.783332141	8.464917466	3.62E-03	1.44E-02
XLOC_010942	10456909	10457569	1	ENSSSCT00000014327	ENSSSCG00000013107	PRPF19	-0.576242779	1.490961267	7.069263797	7.475719416	6.25E-03	2.22E-02
XLOC_010945	10774613	10776479	1	ENSSSCT00000023319	ENSSSCG00000021812	MS4A1	-6.679528254	102.5034213	6.661094725	299.2115323	4.89E-67	2.52E-64
XLOC_010948	10855774	10856015	1	ENSSSCT00000014322	ENSSSCG00000013102	MS4A7	1.453260365	2.738261759	-0.201831599	10.79708607	1.02E-03	5.19E-03
XLOC_010949	10959670	10962450	1	ENSSSCT00000014319	ENSSSCG00000013099	MS4A2	0.791720221	1.731137383	3.316161932	7.156574563	7.47E-03	2.57E-02
XLOC_010951	11108689	11108909	1	ENSSSCT00000014337	ENSSSCG00000013117	GIF	3.325745349	10.02649423	2.763075652	14.88996792	1.14E-04	8.36E-04
XLOC_010952	11135994	11136052	1	ENSSSCT00000014336	ENSSSCG00000013116	ENSSSCG00000013116	3.458709965	10.99449904	2.718295567	20.28424287	6.67E-06	7.19E-05
XLOC_010975	12129455	12131599	1	ENSSSCT00000027526	ENSSSCG00000027572	CNTF	-1.095212942	2.136446133	2.155733521	20.04997763	7.54E-06	8.04E-05
XLOC_010985	12787522	12791629	1	ENSSSCT00000014394	ENSSSCG00000013174	CTNND1	0.71744245	1.644264565	8.635420599	8.977714953	2.73E-03	1.15E-02
XLOC_011027	15632260	15635914	1	ENSSSCT00000022326	ENSSSCG00000023709	PTPRJ	-1.311098017	2.48130317	5.683723385	32.15459864	1.42E-08	2.80E-07
XLOC_011030	15899095	15900778	1	ENSSSCT00000014443	ENSSSCG00000013223	NUP160	-0.913842891	1.884057363	5.372739038	16.02831582	6.24E-05	5.04E-04
XLOC_011040	16566180	16566579	1	ENSSSCT00000014463	ENSSSCG00000013243	DDB2	-0.843647759	1.794581892	3.455179276	14.66754084	1.28E-04	9.22E-04
XLOC_011041	16626709	16626883	1	ENSSSCT00000014466	ENSSSCG00000013246	C11ORF49	0.784692377	1.722724947	1.420314682	7.326056345	6.80E-03	2.38E-02
XLOC_011043	16981002	16981790	1	ENSSSCT00000014468	ENSSSCG00000013248	LRP4	2.050110324	4.141376379	5.924967691	39.88234939	2.70E-10	6.62E-09
XLOC_011049	17530359	17530844	1	ENSSSCT00000014487	ENSSSCG00000013263	CREB3L1	1.034751436	2.048760632	4.805333731	14.27383392	1.58E-04	1.10E-03
XLOC_011053	18078797	18079525	1	ENSSSCT00000014496	ENSSSCG00000013272	SLC35C1	0.921882146	1.894585366	3.736819946	10.65082091	1.10E-03	5.53E-03
XLOC_011055	18654863	18655551	1	ENSSSCT00000014500	ENSSSCG00000013276	PRDM11	-0.846764995	1.798463643	0.108837165	6.216064404	1.27E-02	3.92E-02
XLOC_011056	18926231	18926364	1	CUFF.227.2	NA	TP53I11	-0.621701525	1.538688853	3.75686904	6.121374858	1.34E-02	4.09E-02
XLOC_011059	19708281	19709782	1	ENSSSCT00000014505	ENSSSCG00000013281	EXT2	0.750704816	1.682614656	6.412229075	10.51550949	1.18E-03	5.89E-03
XLOC_011078	28658521	28658967	1	ENSSSCT00000014526	ENSSSCG00000013300	EHF	1.556718293	2.941838999	4.389315597	22.66637534	1.93E-06	2.41E-05
XLOC_011079	28860746	28861587	1	ENSSSCT00000014528	ENSSSCG00000013302	CAT	1.679978544	3.204231856	8.140448037	14.33392124	1.53E-04	1.07E-03
XLOC_011085	30028363	30032308	1	ENSSSCT00000014538	ENSSSCG00000013312	HIPK3	0.640978393	1.55938633	6.57871174	7.066995217	7.85E-03	2.67E-02
XLOC_011089	30550076	30553742	1	ENSSSCT00000014539	ENSSSCG00000013313	PRRG4	0.604634574	1.520593548	5.229708978	5.99252171	1.44E-02	4.34E-02
XLOC_011091	31201367	31202686	1	ENSSSCT00000014544	ENSSSCG00000013318	RCN1	0.972048283	1.961623656	7.380991074	16.47366059	4.93E-05	4.11E-04
XLOC_011128	44840131	44840253	1	ENSSSCT00000014614	ENSSSCG00000013380	NUCB2	0.741242623	1.671615016	5.194271564	6.371273487	1.16E-02	3.65E-02
XLOC_011130	45426741	45427280	1	ENSSSCT00000014617	ENSSSCG00000013383	C11ORF58	-0.673961146	1.595447511	6.424499272	9.288574245	2.31E-03	1.00E-02
XLOC_011133	47248412	47248864	1	ENSSSCT00000026203	ENSSSCG00000026512	CALCA	1.222768939	2.333942371	3.387082719	14.79401374	1.20E-04	8.72E-04
XLOC_011134	47674500	47677484	1	ENSSSCT00000014625	ENSSSCG00000013389	CYP2R1	0.770207355	1.705514896	4.684264762	10.81338816	1.01E-03	5.15E-03
XLOC_011135	47702356	47702515	1	ENSSSCT00000014627	ENSSSCG00000013390	CRSP1	-1.338082495	2.528150755	1.037605209	18.76971383	1.47E-05	1.44E-04
XLOC_011136	48089156	48091964	1	ENSSSCT00000014630	ENSSSCG00000013393	SPON1	0.776929918	1.713480671	4.649763977	8.438091405	3.67E-03	1.45E-02
XLOC_011138	49163323	49164452	1	ENSSSCT00000014632	ENSSSCG00000013395	BTBD10	-0.711887477	1.637945639	4.334932853	9.965678858	1.59E-03	7.42E-03
XLOC_011144	50293232	50293308	1	ENSSSCT00000028332	ENSSSCG00000028827	PARVA	0.8299181	1.777584448	4.391504013	9.68329532	1.86E-03	8.37E-03
XLOC_011145	50485392	50485553	1	ENSSSCT00000014639	ENSSSCG00000013400	ENSSSCG00000013400	0.966046823	1.953480457	4.018934819	11.93908726	5.50E-04	3.09E-03
XLOC_011146	50496893	50497332	1	ENSSSCT00000028383	ENSSSCG00000021777	ENSSSCG00000021777	0.777964105	1.71470941	3.041780915	7.301672845	6.89E-03	2.41E-02
XLOC_011147	50555135	50555470	1	ENSSSCT00000026578	ENSSSCG00000020731	ENSSSCG00000020731	1.021661389	2.03025563	1.579316182	11.44931191	7.15E-04	3.87E-03
XLOC_011149	50877874	50878091	1	ENSSSCT00000029294	ENSSSCG00000021199	ENSSSCG00000021199	0.910696488	1.879952862	1.810704659	6.3938605	1.15E-02	3.62E-02
XLOC_011151	52047045	52048207	1	ENSSSCT00000014646	ENSSSCG00000013406	CTR9	-0.577478792	1.492239179	5.969476576	7.398819219	6.53E-03	2.30E-02
XLOC_011154	53070258	53071523	1	ENSSSCT00000014650	ENSSSCG00000013410	SWAP70	-3.067844625	8.385196689	6.38715204	125.1698973	4.67E-29	4.84E-27
XLOC_011156	53229780	53231110	1	ENSSSCT00000014652	ENSSSCG00000013411	WEE1	-1.604901371	3.041749551	5.274701583	44.57636709	2.45E-11	6.68E-10
XLOC_011192	58399689	58400590	1	ENSSSCT00000015217	ENSSSCG00000013931	GMIP	-1.405675336	2.649417742	5.751792367	41.77217919	1.03E-10	2.62E-09
XLOC_011198	58921328	58922910	1	ENSSSCT00000015199	ENSSSCG00000013913	KLHL26	-0.734178329	1.6634498	2.320617761	8.87371164	2.89E-03	1.20E-02
XLOC_011204	59339281	59341023	1	ENSSSCT00000015179	ENSSSCG00000013893	ARRDC2	-1.433217979	2.700483959	6.391867121	41.40778038	1.24E-10	3.12E-09
XLOC_011208	59462183	59462376	1	ENSSSCT00000015175	ENSSSCG00000013889	RPL18A	-0.619363716	1.53619751	8.790702216	7.670504264	5.61E-03	2.04E-02
XLOC_011211	59527575	59527857	1	ENSSSCT00000015171	ENSSSCG00000013885	FCHO1	-2.072163008	4.205166746	4.448422191	85.36357625	2.48E-20	1.64E-18
XLOC_011213	59728487	59728555	1	ENSSSCT00000015168	ENSSSCG00000013882	FAM129C	-2.087468281	4.250016025	2.813541766	82.27888261	1.18E-19	7.26E-18
XLOC_011216	59946794	59947239	1	ENSSSCT00000015154	ENSSSCG00000013871	HAUS8	-0.92933225	1.904394346	3.228492832	17.59141703	2.74E-05	2.49E-04
XLOC_011217	60095329	60096131	1	ENSSSCT00000015156	ENSSSCG00000013873	NR2F6	0.825710078	1.772407182	8.002528496	9.686475405	1.86E-03	8.37E-03
XLOC_011226	61050296	61051024	1	ENSSSCT00000015132	ENSSSCG00000013853	HSH2D	-0.990571305	1.986971673	4.224910193	8.343245099	3.87E-03	1.51E-02
XLOC_011230	61344295	61344559	1	ENSSSCT00000015120	ENSSSCG00000013842	CYP4F2	0.718607992	1.64559349	7.244986284	6.333486088	1.18E-02	3.72E-02
XLOC_011234	61715860	61715869	1	ENSSSCT00000015117	ENSSSCG00000013839	RASAL3	-1.641262843	3.119387636	4.582288673	59.90056525	9.98E-15	4.04E-13
XLOC_011235	61892253	61893374	1	CUFF.236.3	NA	NOTCH3	1.043253495	2.06086999	3.186666509	11.58330729	6.65E-04	3.64E-03
XLOC_011237	62006459	62009461	1	ENSSSCT00000015107	ENSSSCG00000013829	SYDE1	0.697853588	1.622089685	6.294972516	8.01049464	4.65E-03	1.76E-02
XLOC_011265	65062999	65064322	1	ENSSSCT00000015053	ENSSSCG00000013777	CLEC17A	-4.986990858	31.71274506	3.615916097	259.6495372	2.05E-58	6.79E-56
XLOC_011266	65113350	65115874	1	ENSSSCT00000015052	ENSSSCG00000013776	DDX39A	-0.77748749	1.714143025	7.000027942	12.40707173	4.28E-04	2.51E-03
XLOC_011273	65401420	65402149	1	ENSSSCT00000015040	ENSSSCG00000013766	IL27RA	-0.821890989	1.767721486	6.417936293	6.200252755	1.28E-02	3.95E-02
XLOC_011275	65479768	65480326	1	ENSSSCT00000015037	ENSSSCG00000013763	DCAF15	-0.719083127	1.646135537	5.572680777	10.53657238	1.17E-03	5.83E-03
XLOC_011280	65584924	65586911	1	ENSSSCT00000015032	ENSSSCG00000013758	ZSWIM4	-0.717251238	1.644046652	3.300985389	9.439273967	2.12E-03	9.36E-03
XLOC_011287	66328926	66328937	1	ENSSSCT00000015016	ENSSSCG00000013742	NFIX	0.796816427	1.737263301	2.498756466	7.425793857	6.43E-03	2.27E-02
XLOC_011288	66447489	66448052	1	ENSSSCT00000015005	ENSSSCG00000013731	DNASE2	-1.032752951	2.045924562	4.746158163	20.95053507	4.71E-06	5.28E-05
XLOC_011290	66465488	66465584	1	ENSSSCT00000015014	ENSSSCG00000013740	SYCE2	-1.323233949	2.502263898	1.322803922	24.72266426	6.62E-07	9.41E-06
XLOC_011291	66481418	66481898	1	ENSSSCT00000015008	ENSSSCG00000013734	HOOK2	0.880979355	1.841625041	6.040906926	11.68208252	6.31E-04	3.48E-03
XLOC_011296	66776801	66778454	1	ENSSSCT00000014991	ENSSSCG00000029347	ZNF791	-1.058598875	2.082907649	0.331613769	11.32407767	7.65E-04	4.09E-03
XLOC_011299	66921906	66922046	1	ENSSSCT00000014982	ENSSSCG00000021757	ENSSSCG00000021757	-0.895590933	1.860371744	1.46053373	9.394006585	2.18E-03	9.56E-03
XLOC_011307	67751721	67752699	1	ENSSSCT00000014972	ENSSSCG00000013707	ENSSSCG00000013707	1.352900306	2.554251007	2.698345034	14.83395871	1.17E-04	8.58E-04
XLOC_011318	68642932	68643517	1	ENSSSCT00000031227	ENSSSCG00000022738	ENSSSCG00000022738	-1.08258511	2.117827538	-0.197718751	7.134048011	7.56E-03	2.59E-02
XLOC_011327	69156853	69157482	1	ENSSSCT00000014931	ENSSSCG00000013667	COL5A3	0.709723868	1.635491054	4.476960353	7.577142476	5.91E-03	2.12E-02
XLOC_011330	69309460	69309866	1	ENSSSCT00000014923	ENSSSCG00000013659	DNMT1	-2.028773849	4.080578933	7.407818844	90.05466464	2.32E-21	1.65E-19
XLOC_011331	69377718	69379369	1	ENSSSCT00000014922	ENSSSCG00000013658	S1PR2	-4.415422381	21.3390254	5.099049716	299.6642987	3.90E-67	2.08E-64
XLOC_011332	69455652	69456084	1	CUFF.245.3	NA	ZGLP1	-3.88695173	14.79411746	-0.691711792	109.1182641	1.53E-25	1.38E-23
XLOC_011333	69459387	69459543	1	ENSSSCT00000014914	ENSSSCG00000013651	FDX1L	-0.602388143	1.518227662	3.570173353	6.050704157	1.39E-02	4.23E-02
XLOC_011335	69477414	69477677	1	ENSSSCT00000014911	ENSSSCG00000013649	ICAM-3	-1.309181061	2.47800837	3.773846542	32.75309515	1.05E-08	2.09E-07
XLOC_011344	69726515	69727402	1	ENSSSCT00000031515	ENSSSCG00000025838	ENSSSCG00000025838	0.897348717	1.862639808	5.525994227	13.27287404	2.69E-04	1.71E-03
XLOC_011348	70224637	70225407	1	ENSSSCT00000014884	ENSSSCG00000013629	SMARCA4	-0.987770961	1.983118601	6.959899343	23.02792246	1.60E-06	2.04E-05
XLOC_011355	70489821	70489998	1	ENSSSCT00000014871	ENSSSCG00000013616	ZNF653	-0.670676007	1.591818675	3.32951323	8.106121709	4.41E-03	1.68E-02
XLOC_011361	70741751	70742068	1	ENSSSCT00000014746	ENSSSCG00000013500	ENSSSCG00000013500	0.708070685	1.63361802	5.389958795	7.81736829	5.17E-03	1.91E-02
XLOC_011362	70947716	70950786	1	ENSSSCT00000022409	ENSSSCG00000029035	ZNF558	-0.702111789	1.626884453	4.442271091	9.287245337	2.31E-03	1.00E-02
XLOC_011364	71180163	71180585	1	ENSSSCT00000014856	ENSSSCG00000013602	HNRNPM	-0.515170018	1.429162553	8.666428401	5.994470561	1.44E-02	4.34E-02
XLOC_011369	71403986	71405744	1	ENSSSCT00000014849	ENSSSCG00000013595	LASS4	-1.905052069	3.745224158	4.009852945	67.87172152	1.74E-16	8.32E-15
XLOC_011372	71575432	71575849	1	ENSSSCT00000014845	ENSSSCG00000013593	CCL25	1.170825936	2.25140552	9.617691416	17.42124179	2.99E-05	2.68E-04
XLOC_011380	72056664	72056880	1	ENSSSCT00000014822	ENSSSCG00000013570	MCOLN1	0.575933334	1.490641503	5.582786302	5.818351111	1.59E-02	4.69E-02
XLOC_011383	72275693	72275954	1	ENSSSCT00000014817	ENSSSCG00000013566	ENSSSCG00000013566	1.115368928	2.166504042	0.898745398	7.902133835	4.94E-03	1.84E-02
XLOC_011387	72816283	72816443	1	ENSSSCT00000014805	ENSSSCG00000013555	ENSSSCG00000013555	0.68680026	1.609709397	3.164938706	5.825233249	1.58E-02	4.68E-02
XLOC_011388	72827624	72827937	1	ENSSSCT00000014803	ENSSSCG00000013553	VAV1	-2.105855736	4.30453004	5.90947912	93.40616258	4.26E-22	3.16E-20
XLOC_011389	72950402	72950764	1	ENSSSCT00000023681	ENSSSCG00000030385	ENSSSCG00000030385	1.248857311	2.376531149	11.30523098	16.15430989	5.84E-05	4.77E-04
XLOC_011393	73063907	73065530	1	ENSSSCT00000014793	ENSSSCG00000013545	TUBB4A	-2.366329032	5.156274366	2.947860092	51.37167657	7.64E-13	2.42E-11
XLOC_011408	73822610	73822914	1	ENSSSCT00000014769	ENSSSCG00000013522	SAFB	-0.563456585	1.477805686	7.675349061	7.273358775	7.00E-03	2.44E-02
XLOC_011413	74678784	74679984	1	ENSSSCT00000014764	ENSSSCG00000013517	UHRF1	-1.882914913	3.688194944	7.121772228	73.53380562	9.89E-18	5.13E-16
XLOC_011414	74823991	74825206	1	ENSSSCT00000014758	ENSSSCG00000013511	ENSSSCG00000013511	-0.64953918	1.568667058	5.788819832	9.009437383	2.69E-03	1.13E-02
XLOC_011415	74873606	74874122	1	ENSSSCT00000014756	ENSSSCG00000013509	CHAF1A	-1.169436351	2.249238039	5.631856045	32.37862012	1.27E-08	2.51E-07
XLOC_011417	74964684	74964998	1	ENSSSCT00000014752	ENSSSCG00000013505	FSD1	-0.928943472	1.903881217	1.476829279	10.37838251	1.27E-03	6.24E-03
XLOC_011422	75072172	75073143	1	ENSSSCT00000014747	ENSSSCG00000013501	CREB3L3	2.599488544	6.060717273	8.397451438	24.98505899	5.78E-07	8.34E-06
XLOC_011425	75331713	75331816	1	ENSSSCT00000023531	ENSSSCG00000025409	ITGB1BP3	-8.202548822	294.5867684	-0.056236797	264.3273915	1.96E-59	6.79E-57
XLOC_011428	75529575	75529879	1	ENSSSCT00000014737	ENSSSCG00000013491	TJP3	0.9678581	1.955934556	6.189289779	10.78498864	1.02E-03	5.21E-03
XLOC_011429	75722686	75722851	1	ENSSSCT00000014726	ENSSSCG00000013480	C19orf77	0.591454433	1.506765006	8.509205268	5.767255979	1.63E-02	4.80E-02
XLOC_011434	75893470	75894073	1	ENSSSCT00000014720	ENSSSCG00000013475	NCLN	0.702221109	1.627007734	6.570520361	7.47616913	6.25E-03	2.22E-02
XLOC_011436	75914774	75915931	1	ENSSSCT00000014719	ENSSSCG00000013474	S1PR4	-2.520047538	5.736009996	1.316590238	87.385365	8.93E-21	6.06E-19
XLOC_011442	76323888	76324631	1	ENSSSCT00000014714	ENSSSCG00000013469	ZNF555	1.174899012	2.257770761	1.659481471	13.8218257	2.01E-04	1.34E-03
XLOC_011450	77007221	77007350	1	ENSSSCT00000014699	ENSSSCG00000013455	IZUMO4	-1.569999611	2.969046341	1.398124428	36.70552386	1.37E-09	3.13E-08
XLOC_011451	77014914	77015023	1	ENSSSCT00000014702	ENSSSCG00000013458	MOB3A	-0.81341282	1.757363725	2.961624457	12.10770589	5.02E-04	2.86E-03
XLOC_011454	77247530	77247722	1	ENSSSCT00000014692	ENSSSCG00000013448	MKNK2	-0.670463869	1.591584627	5.132971447	8.151023891	4.30E-03	1.65E-02
XLOC_011455	77279222	77280141	1	ENSSSCT00000014689	ENSSSCG00000013445	CSNK1G2	-0.705546555	1.630762351	6.621415434	10.01809883	1.55E-03	7.28E-03
XLOC_011459	77457928	77460159	1	ENSSSCT00000029522	ENSSSCG00000024672	KLF16	-0.806276651	1.748692537	5.487886642	12.56893589	3.92E-04	2.34E-03
XLOC_011467	77876953	77876985	1	ENSSSCT00000022339	ENSSSCG00000026387	REEP6	1.805722784	3.496042646	6.492355139	27.44607573	1.62E-07	2.61E-06
XLOC_011473	78106737	78107038	1	ENSSSCT00000014677	ENSSSCG00000013433	ADAMTSL5	2.108579484	4.31266449	1.645277925	23.88923846	1.02E-06	1.39E-05
XLOC_011477	78183347	78183489	1	ENSSSCT00000014681	ENSSSCG00000013437	TCF3	-1.618059741	3.069619301	5.53188839	48.9337821	2.65E-12	7.97E-11
XLOC_011486	79564324	79568798	1	ENSSSCT00000015302	ENSSSCG00000014009	CNOT6	-0.965200639	1.952335019	5.815099958	15.30038225	9.17E-05	7.01E-04
XLOC_011499	81799764	81799834	1	ENSSSCT00000015327	ENSSSCG00000014031	HNRNPAB	-0.616145406	1.532774438	6.062962386	6.36884562	1.16E-02	3.66E-02
XLOC_011504	82227494	82227984	1	ENSSSCT00000015338	ENSSSCG00000014041	MXD3	-1.498547983	2.825581855	5.336019246	40.34080662	2.13E-10	5.28E-09
XLOC_011506	82380099	82381085	1	ENSSSCT00000015342	ENSSSCG00000014045	ENSSSCG00000014045	-1.169886978	2.2499407	-0.080956803	13.42852443	2.48E-04	1.59E-03
XLOC_011508	82415551	82415694	1	ENSSSCT00000015344	ENSSSCG00000014047	FGFR4	0.890932326	1.854374106	3.897861942	9.832438143	1.71E-03	7.86E-03
XLOC_011516	83148202	83151695	1	ENSSSCT00000027990	ENSSSCG00000029985	ARL10	-0.588666924	1.503856515	4.804241156	7.11089909	7.66E-03	2.62E-02
XLOC_011525	85273800	85273881	1	ENSSSCT00000015372	ENSSSCG00000014072	ENC1	1.504494752	2.837252901	3.326184974	12.89633641	3.29E-04	2.02E-03
XLOC_011526	85371845	85371973	1	ENSSSCT00000015375	ENSSSCG00000014074	GFM2	0.668846058	1.589800854	3.880486597	6.611662548	1.01E-02	3.27E-02
XLOC_011527	85441368	85441916	1	ENSSSCT00000015377	ENSSSCG00000014076	FAM169A	2.234032555	4.70447116	1.517877833	32.523547	1.18E-08	2.34E-07
XLOC_011530	85693064	85697661	1	ENSSSCT00000028723	ENSSSCG00000029710	GCNT4	1.157865034	2.231269897	3.723047554	11.2857136	7.81E-04	4.16E-03
XLOC_011534	86324682	86326309	1	ENSSSCT00000015385	ENSSSCG00000014084	POC5	-0.606253394	1.522300733	4.339102286	7.11556294	7.64E-03	2.61E-02
XLOC_011536	87128324	87128615	1	ENSSSCT00000015389	ENSSSCG00000014088	IQGAP2	1.866844924	3.647340588	6.545139175	22.59885668	2.00E-06	2.48E-05
XLOC_011538	87305238	87306194	1	ENSSSCT00000031424	ENSSSCG00000025645	ENSSSCG00000025645	1.272767419	2.416246126	7.036230364	20.6925222	5.39E-06	5.94E-05
XLOC_011542	87929218	87934029	1	ENSSSCT00000015400	ENSSSCG00000014098	WDR41	-0.698763108	1.623112623	5.294773923	9.34216241	2.24E-03	9.77E-03
XLOC_011546	88983095	88983259	1	ENSSSCT00000015405	ENSSSCG00000014103	ENSSSCG00000014103	1.040754179	2.057302842	2.217109858	11.96849077	5.41E-04	3.05E-03
XLOC_011553	90762307	90762436	1	ENSSSCT00000029318	ENSSSCG00000024986	ENSSSCG00000024986	-1.271372913	2.413911715	-0.49974472	6.0054979	1.43E-02	4.32E-02
XLOC_011557	91077848	91078863	1	ENSSSCT00000015429	ENSSSCG00000014125	DHFR	-1.700957272	3.251166117	5.249769424	46.68892228	8.32E-12	2.38E-10
XLOC_011563	92675095	92675291	1	ENSSSCT00000015437	ENSSSCG00000014133	RPS23	-0.568525187	1.483006773	9.134178664	5.862841696	1.55E-02	4.60E-02
XLOC_011566	93942378	93944974	1	ENSSSCT00000015441	ENSSSCG00000014137	HAPLN1	1.068329778	2.097004239	3.617850607	10.39867145	1.26E-03	6.19E-03
XLOC_011568	94207189	94210969	1	ENSSSCT00000031311	ENSSSCG00000026780	ENSSSCG00000026780	0.772071433	1.707719982	2.144531772	6.478041148	1.09E-02	3.47E-02
XLOC_011577	98794388	98795238	1	CUFF.257.2	NA	MEF2C	-2.639865223	6.232734348	4.711617756	89.59061251	2.93E-21	2.06E-19
XLOC_011578	100651659	100652388	1	ENSSSCT00000015458	ENSSSCG00000014151	CETN3	-0.941169134	1.920083609	4.018273202	14.04809537	1.78E-04	1.22E-03
XLOC_011580	100768674	100771523	1	ENSSSCT00000028243	ENSSSCG00000024193	ENSSSCG00000024193	0.776269412	1.712696371	6.064567173	6.988733992	8.20E-03	2.77E-02
XLOC_011588	104844796	104845068	1	ENSSSCT00000015471	ENSSSCG00000014162	ENSSSCG00000014162	-0.904766063	1.872240881	-0.284764363	7.623504644	5.76E-03	2.08E-02
XLOC_011592	106310503	106310723	1	ENSSSCT00000015476	ENSSSCG00000014167	GLRX	3.10073644	8.578565611	7.235929178	15.05964686	1.04E-04	7.76E-04
XLOC_011593	106406384	106406500	1	ENSSSCT00000015477	ENSSSCG00000014168	ELL2	0.841027943	1.791326035	3.846597044	6.342684208	1.18E-02	3.70E-02
XLOC_011594	107133359	107133512	1	ENSSSCT00000015483	ENSSSCG00000014171	ERAP1	0.859174646	1.814000239	7.280650836	10.81353568	1.01E-03	5.15E-03
XLOC_011596	107545792	107547991	1	ENSSSCT00000025069	ENSSSCG00000023396	LIX1	-5.038707737	32.87018649	4.409354282	150.1670424	1.59E-34	2.31E-32
XLOC_011607	113206699	113206809	1	ENSSSCT00000015500	ENSSSCG00000014187	NUDT12	1.300051218	2.462376244	3.976679778	19.41564927	1.05E-05	1.08E-04
XLOC_011611	118636332	118640461	1	ENSSSCT00000024375	ENSSSCG00000027074	FER	0.661376895	1.58159136	4.010758821	6.832422961	8.95E-03	2.96E-02
XLOC_011615	120830523	120831216	1	ENSSSCT00000015517	ENSSSCG00000014202	STARD4	0.878411313	1.838349806	4.195770715	7.933334073	4.85E-03	1.82E-02
XLOC_011618	121372093	121372260	1	ENSSSCT00000015522	ENSSSCG00000014204	DCP2	-0.97536434	1.966137665	3.776730944	12.50292895	4.06E-04	2.40E-03
XLOC_011623	124120211	124122315	1	ENSSSCT00000015532	ENSSSCG00000014214	TRIM36	0.719377811	1.64647181	5.215085709	8.359584353	3.84E-03	1.50E-02
XLOC_011627	124682078	124682698	1	ENSSSCT00000015536	ENSSSCG00000014218	TMED7	0.845458959	1.796836275	6.544487598	11.8551767	5.75E-04	3.21E-03
XLOC_011628	124815022	124815786	1	ENSSSCT00000015537	ENSSSCG00000014219	CDO1	-0.916996773	1.888180614	0.692189409	9.72110585	1.82E-03	8.25E-03
XLOC_011630	125465825	125470085	1	ENSSSCT00000015542	ENSSSCG00000014224	SEMA6A	0.753271049	1.685610317	7.121211256	9.526468255	2.03E-03	9.00E-03
XLOC_011636	130891092	130891095	1	ENSSSCT00000015550	ENSSSCG00000014232	LOX	1.056564596	2.079972704	1.529541272	9.568435921	1.98E-03	8.83E-03
XLOC_011640	133256788	133256973	1	ENSSSCT00000015562	ENSSSCG00000014242	ZNF608	1.39516009	2.630177365	3.933296847	13.37785773	2.55E-04	1.63E-03
XLOC_011655	139853769	139854262	1	CUFF.260.2	NA	P4HA2	1.035574537	2.049929844	5.802527968	15.48357879	8.32E-05	6.45E-04
XLOC_011659	140556381	140556393	1	ENSSSCT00000015608	ENSSSCG00000014285	3303072000	0.885576358	1.847502553	5.522749176	9.945446578	1.61E-03	7.49E-03
XLOC_011660	140617550	140617891	1	ENSSSCT00000015610	ENSSSCG00000014287	SHROOM1	1.271272516	2.413743737	2.6190668	18.47916593	1.72E-05	1.66E-04
XLOC_011662	140670244	140670371	1	CUFF.261.2	NA	AFF4	0.755969809	1.688766434	3.742138056	5.801207061	1.60E-02	4.73E-02
XLOC_011666	141876773	141877750	1	ENSSSCT00000015619	ENSSSCG00000014296	VDAC1	0.653227336	1.572682384	8.487268221	8.440704613	3.67E-03	1.45E-02
XLOC_011667	142041628	142044699	1	ENSSSCT00000023234	ENSSSCG00000030680	TCF7	-0.826764314	1.773702825	5.046195342	12.8532796	3.37E-04	2.06E-03
XLOC_011671	142463692	142464345	1	ENSSSCT00000015629	ENSSSCG00000014305	SAR1B	0.619296269	1.536125693	7.387969993	7.395409447	6.54E-03	2.30E-02
XLOC_011676	143773982	143774423	1	ENSSSCT00000015639	ENSSSCG00000014315	LECT2	8.906046016	479.7190818	-0.433028536	14.00128368	1.83E-04	1.24E-03
XLOC_011682	145357374	145358241	1	ENSSSCT00000015647	ENSSSCG00000014321	KLHL3	2.538208402	5.80867214	1.914829282	23.26136373	1.41E-06	1.84E-05
XLOC_011688	145880841	145881433	1	ENSSSCT00000015653	ENSSSCG00000014327	BRD8	-0.517678736	1.431649901	5.981188777	6.200192647	1.28E-02	3.95E-02
XLOC_011689	145910226	145911463	1	ENSSSCT00000015651	ENSSSCG00000014325	CDC23	-0.758001789	1.691146672	4.302489623	11.72098915	6.18E-04	3.41E-03
XLOC_011690	145962126	145962848	1	ENSSSCT00000015654	ENSSSCG00000014328	GFRA3	5.190959895	36.52873517	6.129632344	30.30934124	3.68E-08	6.77E-07
XLOC_011691	145988074	145988650	1	ENSSSCT00000015655	ENSSSCG00000014329	CDC25C	-0.671981793	1.593260086	3.873378787	7.602422817	5.83E-03	2.10E-02
XLOC_011692	146132308	146132409	1	ENSSSCT00000015662	ENSSSCG00000014335	REEP2	-0.943489864	1.923174756	1.015638242	8.818444474	2.98E-03	1.23E-02
XLOC_011698	146889128	146889292	1	ENSSSCT00000015669	ENSSSCG00000014342	ENSSSCG00000014342	1.191610806	2.284076239	2.613739612	13.13011892	2.91E-04	1.82E-03
XLOC_011707	147424679	147426373	1	ENSSSCT00000024841	ENSSSCG00000026374	UBE2D2	-0.821218702	1.766897931	6.632322142	14.50108348	1.40E-04	9.94E-04
XLOC_011715	148291970	148293201	1	ENSSSCT00000015699	ENSSSCG00000014369	CD14	-1.350744148	2.550436442	2.857512051	28.40550396	9.84E-08	1.67E-06
XLOC_011717	148329174	148329631	1	ENSSSCT00000015704	ENSSSCG00000014374	DND1	-1.490347167	2.809565757	1.687666386	27.57854885	1.51E-07	2.46E-06
XLOC_011722	149143255	149144157	1	ENSSSCT00000028996	ENSSSCG00000027249	ENSSSCG00000027249	-1.514697068	2.857388233	-0.04477793	22.19215466	2.47E-06	2.96E-05
XLOC_011728	149690657	149692936	1	ENSSSCT00000023766	ENSSSCG00000022289	PCDH1	1.126312274	2.183000217	6.144551192	9.505871578	2.05E-03	9.07E-03
XLOC_011738	153598273	153598437	1	ENSSSCT00000015744	ENSSSCG00000014406	PRELID2	1.265263801	2.403711585	2.515109225	13.83966882	1.99E-04	1.33E-03
XLOC_011751	155635125	155635170	1	ENSSSCT00000026654	ENSSSCG00000027244	SPINK1	2.490092163	5.618138392	8.925956228	25.23807583	5.07E-07	7.42E-06
XLOC_011757	156451710	156451800	1	ENSSSCT00000015770	ENSSSCG00000014428	5-HT4R	2.023010887	4.064311242	2.756238334	30.13767765	4.02E-08	7.32E-07
XLOC_011763	157910126	157910309	1	ENSSSCT00000015788	ENSSSCG00000014442	PDGFRB	1.1399319	2.203706207	4.440362199	14.01561594	1.81E-04	1.24E-03
XLOC_011764	157939257	157939416	1	ENSSSCT00000015784	ENSSSCG00000014439	SLC26A2	1.260326075	2.395498773	2.363944963	13.81453483	2.02E-04	1.35E-03
XLOC_011767	158113410	158115279	1	ENSSSCT00000015789	ENSSSCG00000022741	ENSSSCG00000022741	0.635539035	1.553518084	5.679483633	6.835695228	8.94E-03	2.96E-02
XLOC_011772	158451903	158451931	1	ENSSSCT00000015798	ENSSSCG00000014450	TCOF1	-0.725520522	1.653497108	6.163669543	10.97026515	9.26E-04	4.79E-03
XLOC_011813	159560626	159561544	1	ENSSSCT00000028470	ENSSSCG00000028567	BTNL9	0.861233442	1.816590753	2.223518573	8.583800457	3.39E-03	1.36E-02
XLOC_011827	162127217	162128103	1	ENSSSCT00000015911	ENSSSCG00000014561	NLRP6	0.752449875	1.684651149	8.110403957	6.066586656	1.38E-02	4.20E-02
XLOC_011833	162294063	162294546	1	ENSSSCT00000032197	ENSSSCG00000024569	ENSSSCG00000024569	0.852224981	1.805282958	7.629680237	8.627206328	3.31E-03	1.34E-02
XLOC_011841	692958	693120	1	ENSSSCT00000008280	ENSSSCG00000007548	ENSSSCG00000007548	0.699453079	1.623889065	4.271350856	6.144674117	1.32E-02	4.05E-02
XLOC_011853	2173931	2173954	1	ENSSSCT00000008297	ENSSSCG00000007565	TTYH3	0.670727379	1.591875359	5.38325953	5.731045927	1.67E-02	4.87E-02
XLOC_011866	5179105	5179255	1	ENSSSCT00000008330	ENSSSCG00000007590	PMS2	-0.731869088	1.66078934	4.412238929	11.12418279	8.52E-04	4.47E-03
XLOC_011867	5209362	5209618	1	ENSSSCT00000008329	ENSSSCG00000007589	ENSSSCG00000007589	-1.543823796	2.915662631	0.094640661	22.4247494	2.19E-06	2.66E-05
XLOC_011874	6558454	6560175	1	ENSSSCT00000030995	ENSSSCG00000029175	FAM200A	-0.733375341	1.6625242	0.530624556	5.885897234	1.53E-02	4.55E-02
XLOC_011878	6699604	6699709	1	ENSSSCT00000024950	ENSSSCG00000023257	PDAP1	-0.715148058	1.641651685	6.810223862	11.34354022	7.57E-04	4.06E-03
XLOC_011887	7122226	7122492	1	ENSSSCT00000008382	ENSSSCG00000007642	AZGP1	2.407191509	5.304407121	2.345584816	13.96744869	1.86E-04	1.26E-03
XLOC_011892	7284978	7285257	1	ENSSSCT00000023585	ENSSSCG00000025271	ENSSSCG00000025271	-1.037511244	2.052683565	-0.283981579	9.95780737	1.60E-03	7.44E-03
XLOC_011903	7811252	7811697	1	ENSSSCT00000008404	ENSSSCG00000007664	AGFG2	-0.692374144	1.615940574	2.847063564	8.394031413	3.76E-03	1.48E-02
XLOC_011905	7906563	7906601	1	ENSSSCT00000025262	ENSSSCG00000025096	FBXO24	-1.08273386	2.118045908	1.899408383	19.78907142	8.65E-06	9.08E-05
XLOC_011909	8002633	8002805	1	ENSSSCT00000008412	ENSSSCG00000007672	POP7	-1.139564074	2.203144428	4.200622707	25.82689712	3.73E-07	5.64E-06
XLOC_011911	8032726	8033281	1	ENSSSCT00000008414	ENSSSCG00000007674	ZAN	-5.436656376	43.31084384	-0.538146908	178.861355	8.59E-41	1.71E-38
XLOC_011915	8145276	8145397	1	ENSSSCT00000024767	ENSSSCG00000024789	SRRT	-0.58540215	1.500457182	7.548035812	7.818953166	5.17E-03	1.91E-02
XLOC_011920	9518708	9518882	1	ENSSSCT00000008425	ENSSSCG00000007684	PRKRIP1	-0.67382427	1.59529615	3.520030975	9.024182909	2.66E-03	1.12E-02
XLOC_011923	9609480	9609516	1	ENSSSCT00000025080	ENSSSCG00000024397	DTX2	-0.841124363	1.79144576	5.120762152	13.29604098	2.66E-04	1.69E-03
XLOC_011924	9624541	9625014	1	ENSSSCT00000022752	ENSSSCG00000024796	UPK3B	-1.836983949	3.57262366	0.283310511	16.01714615	6.28E-05	5.06E-04
XLOC_011925	9641161	9641272	1	ENSSSCT00000008438	ENSSSCG00000007695	ENSSSCG00000007695	-6.778401105	109.7746486	1.654592494	293.349595	9.26E-66	4.32E-63
XLOC_011929	9837963	9838303	1	ENSSSCT00000008432	ENSSSCG00000007691	ZP3	-7.562420646	189.0233494	4.672935519	236.6483992	2.12E-53	5.85E-51
XLOC_011931	10227476	10227542	1	ENSSSCT00000008443	ENSSSCG00000007700	HIP1	0.681123806	1.603388249	3.9307464	5.697853679	1.70E-02	4.95E-02
XLOC_011943	11037022	11037373	1	ENSSSCT00000028458	ENSSSCG00000027487	LAT2	-1.404901271	2.647996602	6.150169358	39.70317367	2.96E-10	7.22E-09
XLOC_011948	11538893	11538997	1	ENSSSCT00000008467	ENSSSCG00000007722	NCF1	-2.07550431	4.214917258	3.54509121	55.49538776	9.37E-14	3.35E-12
XLOC_011953	14855655	14855706	1	ENSSSCT00000008472	ENSSSCG00000007727	AUTS2	0.844009001	1.795031301	6.014504371	11.78335723	5.98E-04	3.32E-03
XLOC_011971	17401301	17401434	1	ENSSSCT00000030557	ENSSSCG00000024091	ITGAD	-4.414105798	21.31956059	0.88196775	198.7116615	3.99E-45	9.03E-43
XLOC_011975	17622064	17622119	1	ENSSSCT00000008502	ENSSSCG00000007755	ENSSSCG00000007755	1.450627909	2.733269865	0.766179152	16.75712463	4.25E-05	3.61E-04
XLOC_011978	17786319	17786354	1	ENSSSCT00000024499	ENSSSCG00000028186	FBXL19	-0.720363248	1.647596821	5.762427762	10.99330325	9.14E-04	4.75E-03
XLOC_011979	17807472	17807929	1	ENSSSCT00000008517	ENSSSCG00000007770	ORAI3	-1.10500143	2.150990913	4.96894557	27.08631024	1.95E-07	3.08E-06
XLOC_011980	17817388	17817537	1	ENSSSCT00000008529	ENSSSCG00000007782	SETD1A	-0.570523787	1.485062642	5.652168626	7.022102263	8.05E-03	2.73E-02
XLOC_011984	18056271	18056481	1	ENSSSCT00000008527	ENSSSCG00000007780	ZNF629	0.571982717	1.486565176	5.246996652	5.950108116	1.47E-02	4.42E-02
XLOC_011990	18259593	18259676	1	ENSSSCT00000008545	ENSSSCG00000007797	ITGAL	-1.122197078	2.176782221	5.799984993	30.18673783	3.92E-08	7.18E-07
XLOC_011991	18363271	18363344	1	ENSSSCT00000008548	ENSSSCG00000007800	3082147200	-1.655589517	3.150519015	6.176180678	54.84151881	1.31E-13	4.53E-12
XLOC_011993	18396310	18396516	1	ENSSSCT00000008539	ENSSSCG00000007791	CD2BP2	-0.519188558	1.433148949	5.993610098	6.155873254	1.31E-02	4.03E-02
XLOC_011996	18577366	18578031	1	ENSSSCT00000031601	ENSSSCG00000029752	C16orf54	-0.937727432	1.915508506	1.749468663	12.79673966	3.47E-04	2.11E-03
XLOC_011997	18629035	18629186	1	ENSSSCT00000028946	ENSSSCG00000022075	KCTD13	-0.886157011	1.848246282	3.37431782	14.32091808	1.54E-04	1.08E-03
XLOC_012002	18778810	18778981	1	ENSSSCT00000008555	ENSSSCG00000007807	CD19	-6.27279397	77.321299	5.800162472	282.9137462	1.74E-63	7.22E-61
XLOC_012003	18796319	18796774	1	ENSSSCT00000008556	ENSSSCG00000007808	NFATC2IP	-0.903631356	1.870768907	4.796439219	16.90907634	3.92E-05	3.37E-04
XLOC_012015	22971380	22971608	1	ENSSSCT00000032449	ENSSSCG00000025037	PRKCB	-2.401208136	5.282453402	1.680896343	89.6954338	2.78E-21	1.97E-19
XLOC_012030	26022617	26023348	1	ENSSSCT00000025016	ENSSSCG00000022466	ERI2	-1.927130302	3.802979869	2.20136842	50.69229708	1.08E-12	3.37E-11
XLOC_012032	26272815	26272860	1	ENSSSCT00000008612	ENSSSCG00000007861	GP2	-6.426398442	86.00796957	4.161200172	352.5696463	1.17E-78	1.45E-75
XLOC_012036	29026158	29026275	1	ENSSSCT00000008628	ENSSSCG00000007873	ENSSSCG00000007873	0.750902782	1.68284556	3.982180071	7.751252499	5.37E-03	1.96E-02
XLOC_012037	29191580	29191914	1	ENSSSCT00000028529	ENSSSCG00000028668	ENSSSCG00000028668	1.754549017	3.37420825	1.006384382	19.34797962	1.09E-05	1.11E-04
XLOC_012042	30096864	30097070	1	ENSSSCT00000025846	ENSSSCG00000026266	ENSSSCG00000026266	1.660529012	3.16132424	0.793396836	22.72380804	1.87E-06	2.35E-05
XLOC_012045	32126075	32126433	1	ENSSSCT00000008643	ENSSSCG00000007888	TNFRSF17	1.47242833	2.774885668	4.220189739	7.70652899	5.50E-03	2.00E-02
XLOC_012047	32446508	32446771	1	ENSSSCT00000008653	ENSSSCG00000007897	SNN	-2.458359536	5.495914408	-0.172014127	61.77385202	3.85E-15	1.62E-13
XLOC_012056	33125172	33125367	1	ENSSSCT00000008657	ENSSSCG00000007901	CIITA	-1.295607532	2.454803476	3.681517703	32.73510953	1.06E-08	2.11E-07
XLOC_012058	33284419	33284496	1	ENSSSCT00000008660	ENSSSCG00000007903	EMP2	0.943353163	1.922992536	1.487651818	8.612038154	3.34E-03	1.35E-02
XLOC_012071	38466497	38466965	1	ENSSSCT00000008688	ENSSSCG00000007927	PPL	0.790620524	1.729818322	2.826735833	7.210842495	7.25E-03	2.51E-02
XLOC_012079	38890996	38891061	1	ENSSSCT00000008703	ENSSSCG00000007941	C16ORF5	-0.524290468	1.438226072	6.07941501	5.738421641	1.66E-02	4.86E-02
XLOC_012080	38927264	38927303	1	ENSSSCT00000008705	ENSSSCG00000007943	NMRAL1	-1.109695513	2.15800097	3.661014329	21.90642017	2.86E-06	3.38E-05
XLOC_012084	39449020	39449148	1	ENSSSCT00000008711	ENSSSCG00000007948	ENSSSCG00000007948	0.716918903	1.643667978	2.01525032	6.143677161	1.32E-02	4.05E-02
XLOC_012087	39969677	39969908	1	ENSSSCT00000008717	ENSSSCG00000007954	SLX4	-2.694030921	6.471189482	5.28786877	125.8557888	3.31E-29	3.48E-27
XLOC_012097	40535339	40535672	1	ENSSSCT00000026356	ENSSSCG00000023315	THOC6	-0.573768069	1.488405956	5.195698621	6.68297153	9.73E-03	3.17E-02
XLOC_012106	41009748	41010174	1	ENSSSCT00000008743	ENSSSCG00000007980	ITFG3	1.062658851	2.088777541	7.461172519	7.93102673	4.86E-03	1.82E-02
XLOC_012109	41117780	41117871	1	ENSSSCT00000008751	ENSSSCG00000007986	NME4	0.782205921	1.719758422	1.622160429	6.104261409	1.35E-02	4.13E-02
XLOC_012110	41124103	41124270	1	ENSSSCT00000008752	ENSSSCG00000007987	DECR2	1.116249297	2.167826501	6.752380968	12.21871479	4.73E-04	2.72E-03
XLOC_012124	41468267	41468473	1	ENSSSCT00000008778	ENSSSCG00000008010	CHTF18	-1.180250085	2.266160565	4.617057936	27.42371214	1.63E-07	2.64E-06
XLOC_012132	41959478	41959543	1	ENSSSCT00000031806	ENSSSCG00000021560	UBE2I	-0.582488437	1.497429869	6.495556749	7.571477535	5.93E-03	2.13E-02
XLOC_012133	41977519	41977550	1	ENSSSCT00000008798	ENSSSCG00000008029	BAIAP3	-0.716383637	1.643058261	2.226191848	6.925452755	8.50E-03	2.84E-02
XLOC_012137	42223887	42224415	1	ENSSSCT00000008806	ENSSSCG00000008037	NPW	-3.698465903	12.98222628	-1.161821787	77.58391734	1.27E-18	7.22E-17
XLOC_012138	42228730	42229063	1	ENSSSCT00000008809	ENSSSCG00000008038	SLC9A3R2	0.697804511	1.622034507	5.419619831	7.158425726	7.46E-03	2.56E-02
XLOC_012140	42345460	42345573	1	ENSSSCT00000024607	ENSSSCG00000023552	ENSSSCG00000023552	1.043544253	2.061285376	1.568172356	11.91264478	5.58E-04	3.13E-03
XLOC_012146	42470674	42470868	1	ENSSSCT00000008813	ENSSSCG00000008042	RAB26	1.213007095	2.318203305	1.370773521	13.87671242	1.95E-04	1.32E-03
XLOC_012154	42763959	42763985	1	ENSSSCT00000008830	ENSSSCG00000008058	KCTD5	0.640268865	1.558619602	4.163926845	6.952266109	8.37E-03	2.81E-02
XLOC_012155	42792933	42793112	1	ENSSSCT00000008833	ENSSSCG00000008060	ENSSSCG00000008060	0.705294856	1.630477865	3.126161833	6.572118698	1.04E-02	3.33E-02
XLOC_012157	43187171	43187711	1	ENSSSCT00000028354	ENSSSCG00000022751	ENSSSCG00000022751	-0.580811581	1.495690405	4.03937654	6.099835459	1.35E-02	4.13E-02
XLOC_012161	43260712	43260940	1	ENSSSCT00000008843	ENSSSCG00000008070	CENPP	-1.387541657	2.616324806	0.620638749	20.82045723	5.04E-06	5.62E-05
XLOC_012165	44183278	44183514	1	ENSSSCT00000027344	ENSSSCG00000025899	ENSSSCG00000025899	0.832635026	1.780935202	0.554636887	6.334683931	1.18E-02	3.72E-02
XLOC_012170	44712530	44712740	1	ENSSSCT00000028597	ENSSSCG00000021704	PTPDC1	-1.120494024	2.174214117	2.380534334	21.32201801	3.88E-06	4.46E-05
XLOC_012171	44792074	44792290	1	ENSSSCT00000008856	ENSSSCG00000008083	PTPDC1	-1.337273203	2.526732965	0.646850328	22.85164805	1.75E-06	2.22E-05
XLOC_012175	44959042	44960311	1	ENSSSCT00000008858	ENSSSCG00000021799	ENSSSCG00000021799	-0.780141651	1.717299477	1.138982209	9.359351634	2.22E-03	9.70E-03
XLOC_012178	45755030	45755197	1	ENSSSCT00000008872	ENSSSCG00000008099	ZC3H8	-1.074239132	2.105611293	2.406445843	15.36459904	8.86E-05	6.81E-04
XLOC_012187	47568863	47568879	1	ENSSSCT00000025163	ENSSSCG00000030469	ENSSSCG00000030469	-1.298756592	2.460167581	3.504316275	25.83672534	3.72E-07	5.63E-06
XLOC_012188	47790819	47790851	1	ENSSSCT00000029735	ENSSSCG00000023050	3366144000	0.967457635	1.955391701	3.917264608	14.47565809	1.42E-04	1.01E-03
XLOC_012191	48408142	48408372	1	ENSSSCT00000008895	ENSSSCG00000008119	KCNIP3	-1.329610454	2.513348021	0.747783549	12.25086438	4.65E-04	2.69E-03
XLOC_012192	48458585	48458730	1	ENSSSCT00000008896	ENSSSCG00000008120	ENSSSCG00000008120	1.043313742	2.060956053	7.038493696	14.71942744	1.25E-04	9.02E-04
XLOC_012197	49095977	49095986	1	ENSSSCT00000008906	ENSSSCG00000008129	ENSSSCG00000008129	-0.621443255	1.538413423	6.906867747	8.649563437	3.27E-03	1.32E-02
XLOC_012200	49192957	49193122	1	ENSSSCT00000008904	ENSSSCG00000008128	DUSP2	-1.996345126	3.989879361	3.813113771	73.35523783	1.08E-17	5.58E-16
XLOC_012208	51051816	51052005	1	ENSSSCT00000008919	ENSSSCG00000008142	C2ORF40	-5.402270635	42.29076155	4.823078026	313.979536	2.97E-70	2.01E-67
XLOC_012222	55777081	55777200	1	ENSSSCT00000008946	ENSSSCG00000008169	TBC1D8	0.933798756	1.910299384	6.235479925	14.12921181	1.71E-04	1.17E-03
XLOC_012224	56449363	56449675	1	ENSSSCT00000008953	ENSSSCG00000008175	CHST10	-2.693123116	6.467118816	4.296465883	97.3978532	5.67E-23	4.34E-21
XLOC_012226	56762717	56762822	1	ENSSSCT00000008955	ENSSSCG00000008177	ENSSSCG00000008177	-1.070653494	2.100384558	0.000362069	9.8596506	1.69E-03	7.77E-03
XLOC_012227	57260838	57261147	1	ENSSSCT00000008956	ENSSSCG00000008178	ENSSSCG00000008178	-1.402777244	2.644100922	3.962283629	32.97752486	9.32E-09	1.88E-07
XLOC_012231	57688479	57688640	1	ENSSSCT00000008964	ENSSSCG00000008185	MITD1	-0.927469302	1.901936792	2.706381002	12.87795342	3.32E-04	2.03E-03
XLOC_012237	58923017	58923060	1	ENSSSCT00000008971	ENSSSCG00000008192	TMEM131	-1.152410328	2.222849586	7.399874209	31.95772337	1.58E-08	3.08E-07
XLOC_012245	59675079	59675104	1	ENSSSCT00000028139	ENSSSCG00000023617	ENSSSCG00000023617	-7.171594604	144.1667448	1.216013731	332.8487761	2.30E-74	2.02E-71
XLOC_012253	60654129	60654414	1	ENSSSCT00000008992	ENSSSCG00000008211	ENSSSCG00000008211	2.606681475	6.09101001	2.529843846	22.41739256	2.19E-06	2.67E-05
XLOC_012260	61529899	61530074	1	ENSSSCT00000009008	ENSSSCG00000008226	POLR1A	-1.607528796	3.04729421	5.85812679	49.19670763	2.32E-12	6.98E-11
XLOC_012271	62299111	62299434	1	ENSSSCT00000009019	ENSSSCG00000008236	TGOLN2	0.868563997	1.825844621	3.783553449	10.20232553	1.40E-03	6.74E-03
XLOC_012290	71672158	71672470	1	ENSSSCT00000009052	ENSSSCG00000008266	LOXL3	-0.810272138	1.753542185	3.162973872	11.01603219	9.03E-04	4.71E-03
XLOC_012292	71804703	71804798	1	ENSSSCT00000009071	ENSSSCG00000008282	WDR54	-1.257863999	2.391414147	0.728417545	13.06155101	3.01E-04	1.88E-03
XLOC_012295	71851778	71851881	1	ENSSSCT00000031871	ENSSSCG00000027947	DQX1	0.670359008	1.591468947	5.64226091	6.707870516	9.60E-03	3.14E-02
XLOC_012299	71982459	71982574	1	ENSSSCT00000009079	ENSSSCG00000008290	MOB1A	-0.699913349	1.624407225	3.813136979	6.891776935	8.66E-03	2.89E-02
XLOC_012301	72058339	72058498	1	ENSSSCT00000009078	ENSSSCG00000008289	MTHFD2	-0.7299806	1.658616788	2.32290888	7.790992488	5.25E-03	1.93E-02
XLOC_012303	72437844	72438003	1	ENSSSCT00000009086	ENSSSCG00000008297	TPRKB	-0.755439305	1.688145559	3.755951159	10.12944971	1.46E-03	6.94E-03
XLOC_012304	72452788	72453501	1	ENSSSCT00000009085	ENSSSCG00000008296	NAT8	1.597595229	3.026384367	2.37328744	18.53516819	1.67E-05	1.61E-04
XLOC_012307	72750855	72751054	1	ENSSSCT00000009095	ENSSSCG00000008304	PRADC1	0.775356441	1.71161288	6.130847407	10.64075133	1.11E-03	5.56E-03
XLOC_012309	72860317	72860747	1	ENSSSCT00000028854	ENSSSCG00000022162	RAB11FIP5	-1.166006097	2.243896444	3.077124374	25.72586924	3.94E-07	5.91E-06
XLOC_012310	72903669	72903845	1	ENSSSCT00000009098	ENSSSCG00000008307	SFXN5	0.693655471	1.617376406	2.281911352	5.820950818	1.58E-02	4.69E-02
XLOC_012313	73352357	73352577	1	ENSSSCT00000032116	ENSSSCG00000022848	ENSSSCG00000022848	0.78008186	1.717228308	1.341841495	5.876001631	1.53E-02	4.57E-02
XLOC_012317	74881398	74881593	1	ENSSSCT00000009106	ENSSSCG00000008315	PAIP2B	1.115129918	2.166145149	0.875486615	9.224924395	2.39E-03	1.03E-02
XLOC_012318	74991443	74991652	1	ENSSSCT00000009108	ENSSSCG00000008317	TEX261	0.731989389	1.660927832	5.471356467	9.561180341	1.99E-03	8.85E-03
XLOC_012323	75469723	75469921	1	ENSSSCT00000031595	ENSSSCG00000024776	SNRPG	-0.887357253	1.84978456	6.26492703	12.7520702	3.56E-04	2.16E-03
XLOC_012327	76459924	76459970	1	ENSSSCT00000009132	ENSSSCG00000008339	GFAT1	0.860972089	1.816261697	6.914451011	10.42299059	1.24E-03	6.13E-03
XLOC_012331	77045236	77045499	1	ENSSSCT00000009138	ENSSSCG00000008344	ARHGAP25	-1.879203132	3.678718112	6.053422209	76.36830926	2.35E-18	1.32E-16
XLOC_012336	78383962	78384227	1	ENSSSCT00000027369	ENSSSCG00000023908	ETAA1	-0.696132281	1.620155493	3.457425277	6.835241906	8.94E-03	2.96E-02
XLOC_012339	80818057	80819062	1	ENSSSCT00000029680	ENSSSCG00000028282	ENSSSCG00000028282	-1.488950384	2.80684692	1.133806532	18.18555242	2.00E-05	1.90E-04
XLOC_012349	84163385	84163613	1	ENSSSCT00000031737	ENSSSCG00000028228	XPO1	-0.598331185	1.513964298	7.687471196	6.455172135	1.11E-02	3.51E-02
XLOC_012357	87936628	87936696	1	ENSSSCT00000009191	ENSSSCG00000008394	FANCL	-0.904888542	1.872399834	1.215637952	8.487857575	3.58E-03	1.42E-02
XLOC_012362	90132132	90132250	1	ENSSSCT00000009194	ENSSSCG00000008397	EFEMP1	1.016664861	2.023236348	5.071249331	16.36472962	5.22E-05	4.32E-04
XLOC_012365	90513400	90513687	1	ENSSSCT00000009197	ENSSSCG00000008400	CCDC104	-0.61430769	1.53082322	2.970159987	6.094228021	1.36E-02	4.14E-02
XLOC_012371	91976869	91977032	1	ENSSSCT00000024470	ENSSSCG00000030197	ENSSSCG00000030197	-0.64177384	1.560246354	7.741624839	7.243294854	7.12E-03	2.47E-02
XLOC_012372	92035879	92035950	1	CUFF.280.3	NA	GPR111	1.116424344	2.168089547	2.954156997	10.1258353	1.46E-03	6.95E-03
XLOC_012388	99181952	99182193	1	ENSSSCT00000009231	ENSSSCG00000008430	ENSSSCG00000008430	-1.529745732	2.887349466	4.3134809	41.88082115	9.70E-11	2.48E-09
XLOC_012389	99602190	99602356	1	ENSSSCT00000009235	ENSSSCG00000008434	TTC7A	0.813811196	1.757849059	4.042281735	7.220902407	7.21E-03	2.50E-02
XLOC_012390	99714046	99714080	1	ENSSSCT00000024418	ENSSSCG00000021325	MCFD2	0.671839777	1.593103256	6.394261454	8.336287939	3.89E-03	1.52E-02
XLOC_012395	100173612	100173867	1	ENSSSCT00000009245	ENSSSCG00000008443	EPAS1	0.604181062	1.520115622	7.263583138	5.676956754	1.72E-02	4.99E-02
XLOC_012401	102777467	102777694	1	ENSSSCT00000009256	ENSSSCG00000008454	ABCG5	1.023329411	2.032604338	2.988425759	9.702040865	1.84E-03	8.30E-03
XLOC_012409	106662022	106662160	1	ENSSSCT00000026462	ENSSSCG00000024293	TMEM178	-2.265212408	4.807251919	0.070354768	54.92516958	1.25E-13	4.37E-12
XLOC_012413	107089344	107089459	1	ENSSSCT00000009277	ENSSSCG00000008475	MAP4K3	0.817346259	1.762161631	3.231756543	8.933149922	2.80E-03	1.17E-02
XLOC_012419	107748915	107749023	1	ENSSSCT00000009286	ENSSSCG00000008484	SRSF7	-0.655243461	1.574881699	6.896044166	8.476435975	3.60E-03	1.43E-02
XLOC_012429	110211608	110211930	1	ENSSSCT00000009305	ENSSSCG00000008503	FEZ2	0.640078533	1.558413989	4.769735809	6.980865918	8.24E-03	2.78E-02
XLOC_012440	114533614	114533732	1	ENSSSCT00000009322	ENSSSCG00000008518	SLC30A6	0.730405143	1.659104942	2.300862573	6.67400749	9.78E-03	3.19E-02
XLOC_012446	115216130	115216224	1	ENSSSCT00000022762	ENSSSCG00000029739	ENSSSCG00000029739	1.747496294	3.357753434	1.742343022	12.92756259	3.24E-04	1.99E-03
XLOC_012447	115371533	115371731	1	ENSSSCT00000026214	ENSSSCG00000025901	LCLAT1	0.611206382	1.527536001	5.963448626	6.467514944	1.10E-02	3.49E-02
XLOC_012457	117487534	117487641	1	ENSSSCT00000029774	ENSSSCG00000027396	ENSSSCG00000027396	0.793369798	1.733117897	3.567966555	5.775418434	1.63E-02	4.78E-02
XLOC_012464	118753134	118753238	1	ENSSSCT00000031537	ENSSSCG00000030676	KRTCAP3	0.863951206	1.820016091	4.028469172	11.00623214	9.08E-04	4.73E-03
XLOC_012465	118796212	118796271	1	ENSSSCT00000023781	ENSSSCG00000028672	GCKR	1.45529796	2.742131885	1.216883216	7.649843181	5.68E-03	2.05E-02
XLOC_012466	118921990	118922382	1	ENSSSCT00000009355	ENSSSCG00000008550	SLC5A6	0.697785021	1.622012593	7.935122202	6.845666369	8.89E-03	2.95E-02
XLOC_012468	118990873	118991210	1	ENSSSCT00000009358	ENSSSCG00000008553	PREB	0.697805589	1.622035719	5.92749945	8.927633823	2.81E-03	1.17E-02
XLOC_012469	119005134	119005188	1	ENSSSCT00000009360	ENSSSCG00000008555	CGREF1	1.220250259	2.329871291	3.824419097	17.00775218	3.72E-05	3.22E-04
XLOC_012477	120246445	120246511	1	ENSSSCT00000009384	ENSSSCG00000008576	DTNB	-2.16554268	4.486351569	2.934618383	76.01524897	2.81E-18	1.56E-16
XLOC_012478	120476759	120476976	1	ENSSSCT00000022509	ENSSSCG00000028366	ENSSSCG00000028366	1.00859617	2.011952395	1.622750054	11.53419187	6.83E-04	3.73E-03
XLOC_012479	120590623	120590782	1	ENSSSCT00000022430	ENSSSCG00000027338	ENSSSCG00000027338	-1.746206755	3.354753478	-0.23395402	29.06549771	7.00E-08	1.21E-06
XLOC_012486	121668307	121668327	1	ENSSSCT00000009393	ENSSSCG00000008583	ITSN2	-0.661940798	1.582209674	5.87018054	9.231142589	2.38E-03	1.03E-02
XLOC_012488	121865412	121865549	1	ENSSSCT00000009396	ENSSSCG00000008586	TP53I3	1.168227818	2.247354661	3.550495493	13.59858682	2.26E-04	1.49E-03
XLOC_012489	121870658	121870967	1	ENSSSCT00000009397	ENSSSCG00000008587	ENSSSCG00000008587	-0.563740348	1.478096384	5.635681928	6.281537524	1.22E-02	3.81E-02
XLOC_012493	125228051	125228120	1	CUFF.285.3	NA	APOB	2.470760967	5.543361016	2.250491753	18.75370784	1.49E-05	1.46E-04
XLOC_012494	125342866	125345042	1	ENSSSCT00000009407	ENSSSCG00000008596	ENSSSCG00000008596	2.114844004	4.331431807	9.385945523	24.86462489	6.15E-07	8.82E-06
XLOC_012496	125569521	125569680	1	ENSSSCT00000027306	ENSSSCG00000030115	HS1BP3	0.941325978	1.920292364	6.283038633	13.85733492	1.97E-04	1.33E-03
XLOC_012498	126064142	126064419	1	ENSSSCT00000029794	ENSSSCG00000030648	ENSSSCG00000030648	0.615354192	1.531934052	5.222334384	6.581246804	1.03E-02	3.32E-02
XLOC_012499	126183576	126183686	1	ENSSSCT00000009413	ENSSSCG00000008602	LAPTM4A	0.634358496	1.55224738	7.747420242	8.131902346	4.35E-03	1.67E-02
XLOC_012508	128245100	128245446	1	ENSSSCT00000009425	ENSSSCG00000008614	SMC6	-1.340340985	2.532111588	6.248321474	32.2435037	1.36E-08	2.69E-07
XLOC_012510	129216701	129216765	1	ENSSSCT00000009428	ENSSSCG00000008617	FAM49A	0.708864617	1.634517267	3.965909825	8.294495869	3.98E-03	1.54E-02
XLOC_012519	134207305	134207652	1	ENSSSCT00000009443	ENSSSCG00000008631	PQLC3	-1.100476246	2.144254646	4.216942313	23.51572087	1.24E-06	1.64E-05
XLOC_012524	134954674	134954691	1	ENSSSCT00000009449	ENSSSCG00000008637	TAF1B	-0.670196903	1.591290136	3.225667119	8.716052202	3.15E-03	1.28E-02
XLOC_012549	143605526	143605541	1	ENSSSCT00000007742	ENSSSCG00000007071	ENSSSCG00000007071	0.805253795	1.747453172	6.821465814	9.060920865	2.61E-03	1.10E-02
XLOC_012555	112279	112390	1	ENSSSCT00000029086	ENSSSCG00000020813	ENSSSCG00000020813	0.952388817	1.935074105	1.934498721	10.49393386	1.20E-03	5.94E-03
XLOC_012559	429704	429732	1	ENSSSCT00000008279	ENSSSCG00000007547	ADAP1	0.93227502	1.908282841	4.073322947	9.284234681	2.31E-03	1.00E-02
XLOC_012561	674197	674225	1	ENSSSCT00000026952	ENSSSCG00000027943	ENSSSCG00000027943	1.078146294	2.111321519	1.376701497	9.31111352	2.28E-03	9.90E-03
XLOC_012563	873366	874572	1	ENSSSCT00000008286	ENSSSCG00000007554	ZFAND2A	0.989567486	1.98558963	4.707740738	7.098115088	7.72E-03	2.63E-02
XLOC_012566	1152521	1152780	1	ENSSSCT00000008292	ENSSSCG00000007560	TMEM184A	1.62030854	3.074407795	4.832920595	20.70434236	5.36E-06	5.92E-05
XLOC_012568	1422526	1423406	1	ENSSSCT00000024339	ENSSSCG00000030485	ELFN1	1.470048329	2.770311737	-0.225178825	9.331949331	2.25E-03	9.81E-03
XLOC_012574	2208308	2209434	1	ENSSSCT00000008308	ENSSSCG00000007572	LFNG	-1.006269034	2.008709636	5.307945326	18.85743687	1.41E-05	1.39E-04
XLOC_012576	4293148	4293253	1	ENSSSCT00000008313	ENSSSCG00000007575	RADIL	0.913356204	1.883421892	1.626029011	6.900162391	8.62E-03	2.88E-02
XLOC_012589	5439927	5439940	1	ENSSSCT00000008342	ENSSSCG00000007602	BAIAP2L1	0.957976949	1.942583952	6.866401903	14.868873	1.15E-04	8.45E-04
XLOC_012592	6095490	6099013	1	ENSSSCT00000028241	ENSSSCG00000030153	ENSSSCG00000030153	-0.987390752	1.982596037	5.079546249	20.14152964	7.19E-06	7.71E-05
XLOC_012598	6524630	6524758	1	ENSSSCT00000008365	ENSSSCG00000007625	ARPC1B	-1.244430347	2.369249851	7.207397699	33.22209505	8.22E-09	1.67E-07
XLOC_012614	7635317	7635550	1	ENSSSCT00000030634	ENSSSCG00000024967	C7orf61	-0.793940488	1.733803605	2.181867828	10.14847759	1.44E-03	6.89E-03
XLOC_012618	7843516	7843713	1	ENSSSCT00000008407	ENSSSCG00000007667	LRCH4	-0.749188743	1.68084739	6.796329701	12.90332326	3.28E-04	2.01E-03
XLOC_012619	7934750	7935028	1	ENSSSCT00000008411	ENSSSCG00000007671	TFR2	3.475793773	11.12546533	1.442052095	12.70336336	3.65E-04	2.20E-03
XLOC_012621	7981982	7982034	1	ENSSSCT00000008408	ENSSSCG00000007668	GIGYF1	-0.67039165	1.591504956	4.339780276	9.12083542	2.53E-03	1.08E-02
XLOC_012622	8070387	8070439	1	ENSSSCT00000026344	ENSSSCG00000027281	GIGYF1	-0.675994637	1.597697893	4.577427922	9.46511594	2.09E-03	9.24E-03
XLOC_012623	8095621	8099045	1	ENSSSCT00000008416	ENSSSCG00000007675	EPHB4	0.622542742	1.539586304	4.726962469	6.204847218	1.27E-02	3.94E-02
XLOC_012624	8159350	8159723	1	ENSSSCT00000025158	ENSSSCG00000030303	ACHE	-2.203850356	4.607072674	1.581694891	58.65241648	1.88E-14	7.33E-13
XLOC_012626	9455153	9455675	1	ENSSSCT00000008423	ENSSSCG00000007682	SH2B2	-1.777664669	3.428707107	3.585642685	54.17511749	1.83E-13	6.22E-12
XLOC_012633	9784168	9785197	1	ENSSSCT00000027187	ENSSSCG00000025430	ENSSSCG00000025430	-0.70328363	1.628206439	4.081809587	8.855013666	2.92E-03	1.21E-02
XLOC_012635	9953218	9954417	1	ENSSSCT00000028089	ENSSSCG00000025486	MDH2	0.654902558	1.574509605	9.231406739	7.417922163	6.46E-03	2.28E-02
XLOC_012637	10337657	10338006	1	ENSSSCT00000008447	ENSSSCG00000007704	NSUN5	-1.854525967	3.616329081	4.62887482	81.60026711	1.67E-19	1.01E-17
XLOC_012639	10460754	10462052	1	ENSSSCT00000030732	ENSSSCG00000027342	BAZ1B	-0.546718896	1.460759727	7.159440719	7.031875862	8.01E-03	2.71E-02
XLOC_012641	10587095	10587557	1	ENSSSCT00000008452	ENSSSCG00000007709	TBL2	0.558917554	1.473163496	4.207904102	5.959806826	1.46E-02	4.40E-02
XLOC_012645	10696086	10697454	1	ENSSSCT00000008458	ENSSSCG00000007715	ABHD11	0.648540486	1.567581536	6.462959416	7.186054939	7.35E-03	2.53E-02
XLOC_012646	10715626	10715711	1	ENSSSCT00000027640	ENSSSCG00000021536	CLDN3	0.965792968	1.953136755	5.936866541	10.76951839	1.03E-03	5.25E-03
XLOC_012648	10777752	10778381	1	ENSSSCT00000008461	ENSSSCG00000007718	CLDN4	0.922885968	1.895904071	6.241331607	11.91625282	5.56E-04	3.12E-03
XLOC_012650	11056516	11057130	1	ENSSSCT00000028815	ENSSSCG00000028504	RFC2	-0.930433599	1.905848709	5.935950836	18.4219415	1.77E-05	1.70E-04
XLOC_012651	11560411	11562320	1	ENSSSCT00000026741	ENSSSCG00000028635	ENSSSCG00000028635	0.594785558	1.510248086	4.147076083	6.367314505	1.16E-02	3.66E-02
XLOC_012652	11681955	11682020	1	ENSSSCT00000024733	ENSSSCG00000024045	ENSSSCG00000024045	1.103203449	2.148311877	3.988402505	13.86657259	1.96E-04	1.32E-03
XLOC_012653	13303682	13303761	1	ENSSSCT00000029417	ENSSSCG00000023401	ENSSSCG00000023401	-1.067758924	2.096174648	1.892547649	17.10033185	3.55E-05	3.08E-04
XLOC_012661	16634772	16638919	1	ENSSSCT00000025997	ENSSSCG00000029180	ENSSSCG00000029180	-0.696858723	1.620971497	3.962650343	9.676478293	1.87E-03	8.40E-03
XLOC_012662	16660040	16660615	1	ENSSSCT00000008482	ENSSSCG00000007737	TPST1	-0.983708218	1.977541838	3.9649812	14.13713784	1.70E-04	1.17E-03
XLOC_012668	17136054	17136549	1	ENSSSCT00000008495	ENSSSCG00000007748	PSPH	1.173248324	2.255188965	4.279771643	14.04992056	1.78E-04	1.22E-03
XLOC_012675	17483209	17483552	1	ENSSSCT00000008511	ENSSSCG00000007764	VKORC1	0.605974329	1.522006299	4.333108135	5.695504063	1.70E-02	4.95E-02
XLOC_012676	17507953	17511074	1	ENSSSCT00000008507	ENSSSCG00000007760	ENSSSCG00000007760	0.692702031	1.616307877	8.020595339	5.946387991	1.47E-02	4.43E-02
XLOC_012678	17648105	17652636	1	ENSSSCT00000008501	ENSSSCG00000007754	ITGAM	0.9151112	1.885714413	3.887112431	13.67723057	2.17E-04	1.43E-03
XLOC_012679	17727740	17727861	1	ENSSSCT00000025977	ENSSSCG00000026817	ZNF646	-0.579422447	1.494250936	4.612947377	6.687264098	9.71E-03	3.17E-02
XLOC_012681	17847808	17847888	1	ENSSSCT00000008519	ENSSSCG00000007772	STX1B	-2.383881506	5.219391085	0.339940068	63.8749222	1.33E-15	5.86E-14
XLOC_012682	17949269	17949511	1	ENSSSCT00000008523	ENSSSCG00000007776	BCL7C	-0.636763691	1.554837374	4.29686568	7.84121452	5.11E-03	1.89E-02
XLOC_012691	18303135	18305363	1	ENSSSCT00000031261	ENSSSCG00000023349	ZNF768	0.7167482	1.643473507	5.413030515	8.849123341	2.93E-03	1.21E-02
XLOC_012699	18543783	18544877	1	ENSSSCT00000027242	ENSSSCG00000025321	MAZ	-0.745890464	1.677009038	7.461821151	10.62321237	1.12E-03	5.60E-03
XLOC_012700	18548616	18549016	1	ENSSSCT00000029036	ENSSSCG00000029509	KIF22	-1.609628768	3.051733051	6.295257384	51.33732371	7.78E-13	2.46E-11
XLOC_012705	18753409	18754197	1	ENSSSCT00000008554	ENSSSCG00000007806	RABEP2	-0.916982607	1.888162075	6.038986408	17.14215459	3.47E-05	3.03E-04
XLOC_012706	18861196	18864675	1	ENSSSCT00000032185	ENSSSCG00000027933	SBK1	-1.782982642	3.441369118	3.151331052	50.622748	1.12E-12	3.47E-11
XLOC_012709	19681473	19682954	1	ENSSSCT00000008565	ENSSSCG00000007816	IL21R	-3.668839644	12.71835028	4.352235611	241.9925258	1.45E-54	4.15E-52
XLOC_012711	19871943	19872942	1	ENSSSCT00000008567	ENSSSCG00000007818	JMJD5	-0.575535352	1.490230351	4.372575079	6.07324594	1.37E-02	4.19E-02
XLOC_012719	23052200	23052548	1	ENSSSCT00000008583	ENSSSCG00000007833	ENSSSCG00000007833	-2.512061941	5.704347776	2.306248971	110.2372233	8.69E-26	7.96E-24
XLOC_012737	25982707	25982819	1	ENSSSCT00000008605	ENSSSCG00000007855	ENSSSCG00000007855	-1.608487754	3.049320416	4.937909701	50.89918245	9.72E-13	3.04E-11
XLOC_012738	26031777	26032725	1	ENSSSCT00000008608	ENSSSCG00000007857	ACSM3	-1.275220224	2.420357612	1.161980696	21.48764115	3.56E-06	4.13E-05
XLOC_012741	26172262	26173257	1	ENSSSCT00000027749	ENSSSCG00000026453	ACSM5	-3.38144265	10.42115046	-0.546155959	95.17269783	1.74E-22	1.32E-20
XLOC_012744	26734480	26737755	1	ENSSSCT00000008616	ENSSSCG00000007864	GPRC5B	1.077478946	2.11034511	5.285719344	15.52812283	8.13E-05	6.34E-04
XLOC_012745	26876541	26878557	1	ENSSSCT00000030077	ENSSSCG00000023829	ENSSSCG00000023829	-1.716518729	3.286424242	4.918323437	50.17981331	1.40E-12	4.29E-11
XLOC_012746	26927977	26928795	1	ENSSSCT00000008622	ENSSSCG00000007868	TMC5	0.894077274	1.858420887	8.642358309	13.00591794	3.11E-04	1.92E-03
XLOC_012747	26965267	26967310	1	ENSSSCT00000008620	ENSSSCG00000007866	TMC7	1.20345897	2.3029115	3.941576061	20.41318731	6.24E-06	6.79E-05
XLOC_012751	27762719	27763041	1	ENSSSCT00000008627	ENSSSCG00000007872	XYLT1	-2.331063159	5.031760164	1.196006548	52.21909174	4.96E-13	1.60E-11
XLOC_012754	29068053	29068161	1	ENSSSCT00000008629	ENSSSCG00000007874	ABCC1	0.899619601	1.865574018	4.541154151	10.80426374	1.01E-03	5.17E-03
XLOC_012758	30016439	30016535	1	ENSSSCT00000027014	ENSSSCG00000023626	ENSSSCG00000023626	1.367971102	2.581073279	0.762817136	14.57698813	1.35E-04	9.62E-04
XLOC_012761	31472169	31472402	1	ENSSSCT00000008640	ENSSSCG00000007885	ENSSSCG00000007885	-1.562092995	2.952819142	-0.84433173	17.97602754	2.24E-05	2.09E-04
XLOC_012763	32445173	32450214	1	ENSSSCT00000027636	ENSSSCG00000028743	ENSSSCG00000028743	-1.465647001	2.761873038	6.094126785	40.39227826	2.08E-10	5.15E-09
XLOC_012764	32597548	32600323	1	ENSSSCT00000026721	ENSSSCG00000022149	RMI2	-1.642821799	3.122760224	5.456575529	54.58852363	1.49E-13	5.10E-12
XLOC_012768	33325594	33326002	1	ENSSSCT00000032425	ENSSSCG00000020675	ATF7IP2	-1.858435152	3.626141321	0.502893448	39.78837022	2.83E-10	6.94E-09
XLOC_012774	34642449	34642627	1	ENSSSCT00000008668	ENSSSCG00000007909	ABAT	2.095816027	4.274678822	5.969387707	33.52576119	7.03E-09	1.45E-07
XLOC_012776	34686456	34687382	1	ENSSSCT00000008664	ENSSSCG00000007907	USP7	-1.234415135	2.352859438	7.81724783	30.76005187	2.92E-08	5.48E-07
XLOC_012783	38406992	38407103	1	ENSSSCT00000008687	ENSSSCG00000007926	SEC14L5	-3.251711095	9.524947197	-0.59381394	80.55140898	2.83E-19	1.70E-17
XLOC_012794	39476973	39478097	1	ENSSSCT00000008713	ENSSSCG00000007950	ADCY9	0.696102028	1.620121518	4.416205307	5.755847087	1.64E-02	4.82E-02
XLOC_012796	40030861	40030953	1	ENSSSCT00000008719	ENSSSCG00000007956	NLRC3	-1.297435918	2.457916521	3.245558892	33.18911397	8.36E-09	1.70E-07
XLOC_012798	40203914	40204975	1	ENSSSCT00000023059	ENSSSCG00000029285	ZNF75A	-1.132538622	2.192441916	3.316260246	23.28990479	1.39E-06	1.82E-05
XLOC_012803	40490594	40490710	1	ENSSSCT00000030606	ENSSSCG00000029264	PKMYT1	-0.711915101	1.637977002	3.586254629	7.82709365	5.15E-03	1.90E-02
XLOC_012806	40538890	40539051	1	ENSSSCT00000031303	ENSSSCG00000020895	CCDC64B	0.649800763	1.568951508	4.077765838	5.954016533	1.47E-02	4.41E-02
XLOC_012820	41098752	41099048	1	ENSSSCT00000008749	ENSSSCG00000007985	TMEM8A	0.729570392	1.658145253	7.468094579	7.222662005	7.20E-03	2.49E-02
XLOC_012821	41300056	41300684	1	ENSSSCT00000008761	ENSSSCG00000007994	RAB11FIP3	0.923272745	1.896412418	6.55538045	11.37751112	7.43E-04	3.99E-03
XLOC_012834	41649103	41649199	1	ENSSSCT00000008780	ENSSSCG00000008012	ENSSSCG00000008012	0.747849988	1.679288364	1.781616098	6.19461111	1.28E-02	3.96E-02
XLOC_012864	42635737	42635886	1	ENSSSCT00000008827	ENSSSCG00000008055	C16orf59	-0.722938804	1.650540803	3.236913875	10.01808497	1.55E-03	7.28E-03
XLOC_012865	42640731	42642603	1	ENSSSCT00000028270	ENSSSCG00000026326	CCNF	-1.244470368	2.369315576	6.092653958	26.96500753	2.07E-07	3.27E-06
XLOC_012881	44129964	44130206	1	ENSSSCT00000022888	ENSSSCG00000028103	WNK2	0.945761355	1.926205136	1.076159148	9.282117468	2.31E-03	1.00E-02
XLOC_012885	45106277	45106440	1	ENSSSCT00000008859	ENSSSCG00000028738	ENSSSCG00000028738	-0.801310057	1.742682873	1.125563184	9.847654003	1.70E-03	7.81E-03
XLOC_012886	45319221	45320100	1	ENSSSCT00000008861	ENSSSCG00000008088	IL1B	1.204592648	2.304721852	0.920981648	8.872072546	2.90E-03	1.20E-02
XLOC_012887	45411889	45413116	1	ENSSSCT00000008862	ENSSSCG00000008089	CKAP2L	-1.014317815	2.019947525	4.758789167	17.19723461	3.37E-05	2.96E-04
XLOC_012890	45571111	45574884	1	ENSSSCT00000008870	ENSSSCG00000008097	TTL	-0.632198743	1.549925362	4.211960756	6.935406905	8.45E-03	2.83E-02
XLOC_012899	47456339	47456658	1	ENSSSCT00000030621	ENSSSCG00000022937	ENSSSCG00000022937	-1.609334437	3.051110514	4.731457	42.70430127	6.37E-11	1.66E-09
XLOC_012901	48035143	48035196	1	ENSSSCT00000008888	ENSSSCG00000008112	ENSSSCG00000008112	0.957029268	1.941308323	1.466315179	7.907433629	4.92E-03	1.84E-02
XLOC_012904	48138885	48138938	1	ENSSSCT00000008890	ENSSSCG00000008114	ENSSSCG00000008114	1.056388607	2.079718992	1.759130631	11.93243495	5.52E-04	3.10E-03
XLOC_012906	48367665	48369081	1	ENSSSCT00000008894	ENSSSCG00000008118	PROM2	1.991443632	3.976346921	0.014371612	10.29591704	1.33E-03	6.46E-03
XLOC_012910	48999578	48999637	1	ENSSSCT00000008901	ENSSSCG00000008125	ENSSSCG00000008125	-1.477045929	2.783781406	5.403647771	38.24411876	6.24E-10	1.48E-08
XLOC_012929	53962452	53963016	1	ENSSSCT00000008930	ENSSSCG00000008153	NHE-2	1.149005016	2.217608997	7.072769429	14.93755848	1.11E-04	8.20E-04
XLOC_012937	55031471	55035167	1	ENSSSCT00000008941	ENSSSCG00000008164	MAP4K4	-1.6789062	3.20185106	6.775033777	65.50707514	5.79E-16	2.64E-14
XLOC_012939	55676567	55676581	1	ENSSSCT00000008947	ENSSSCG00000008170	RPL31	-0.562941801	1.477278468	8.419820709	6.719674078	9.54E-03	3.12E-02
XLOC_012958	59834025	59834993	1	ENSSSCT00000008988	ENSSSCG00000008207	RPIA	-1.357394556	2.562220357	5.901022323	29.85357286	4.66E-08	8.32E-07
XLOC_012962	60492723	60495431	1	ENSSSCT00000025817	ENSSSCG00000025106	THNSL2	2.118702851	4.343032808	3.940235965	18.35457359	1.83E-05	1.76E-04
XLOC_012963	60622626	60622761	1	ENSSSCT00000008995	ENSSSCG00000008214	FABP	4.641981446	24.96753427	10.45863045	21.12440557	4.30E-06	4.88E-05
XLOC_012970	61762318	61762625	1	ENSSSCT00000009009	ENSSSCG00000008227	ST3GAL5	-0.657157367	1.576972353	1.564821553	6.228222858	1.26E-02	3.90E-02
XLOC_012971	61921412	61925343	1	ENSSSCT00000024956	ENSSSCG00000027683	ENSSSCG00000027683	-0.672353117	1.593670215	4.965065607	9.691795718	1.85E-03	8.34E-03
XLOC_012979	62309275	62309585	1	ENSSSCT00000009020	ENSSSCG00000008237	RETSAT	1.141369781	2.205903655	6.711080017	13.97460771	1.85E-04	1.26E-03
XLOC_012983	62820737	62821064	1	ENSSSCT00000009030	ENSSSCG00000008245	TMSB10	-1.195699369	2.290558436	9.422417742	26.12314352	3.20E-07	4.91E-06
XLOC_012989	66285673	66286889	1	ENSSSCT00000009036	ENSSSCG00000008250	ENSSSCG00000008250	-1.989101258	3.969896123	-0.118180903	27.07680391	1.96E-07	3.10E-06
XLOC_012996	71331772	71332275	1	ENSSSCT00000009047	ENSSSCG00000008261	HK2	0.862994183	1.81880917	2.826250204	7.355433261	6.69E-03	2.35E-02
XLOC_012997	71551056	71555015	1	ENSSSCT00000009048	ENSSSCG00000008262	SEMA4F	-1.620209055	3.0741958	3.323358028	52.19847317	5.02E-13	1.61E-11
XLOC_012998	71666747	71667980	1	ENSSSCT00000009051	ENSSSCG00000008265	DOK1	-1.040099755	2.056369835	5.674191711	11.55226022	6.77E-04	3.70E-03
XLOC_013004	71799668	71801113	1	ENSSSCT00000031125	ENSSSCG00000023156	ENSSSCG00000023156	-3.527372125	11.53041173	-1.217137259	78.21668487	9.23E-19	5.26E-17
XLOC_013005	71809445	71810159	1	CUFF.276.2	NA	ENSSSCG00000008281	0.824484898	1.77090264	5.807505273	8.80535013	3.00E-03	1.24E-02
XLOC_013006	71840528	71842271	1	ENSSSCT00000009057	ENSSSCG00000022786	ENSSSCG00000022786	0.70893837	1.634600828	4.08065369	7.393971726	6.54E-03	2.30E-02
XLOC_013007	71848101	71849501	1	ENSSSCT00000009056	ENSSSCG00000008270	ENSSSCG00000008270	0.682770835	1.605219776	6.149773225	8.235653969	4.11E-03	1.59E-02
XLOC_013011	71979980	71980143	1	ENSSSCT00000030073	ENSSSCG00000023444	ENSSSCG00000023444	-0.74171626	1.672163898	1.044170578	7.100684261	7.71E-03	2.63E-02
XLOC_013012	72035488	72035706	1	ENSSSCT00000029184	ENSSSCG00000024965	ENSSSCG00000024965	-1.007625829	2.010599633	2.756258505	16.965374	3.81E-05	3.28E-04
XLOC_013014	72080815	72082604	1	ENSSSCT00000009081	ENSSSCG00000008292	TET3	2.014636146	4.040786553	4.381621099	19.65796597	9.26E-06	9.65E-05
XLOC_013019	72452689	72455345	1	ENSSSCT00000026747	ENSSSCG00000021579	ALMS1	-0.56479062	1.47917282	4.59535901	6.392145416	1.15E-02	3.62E-02
XLOC_013027	74465104	74465226	1	ENSSSCT00000009103	ENSSSCG00000008312	ENSSSCG00000008312	0.944166836	1.9240774	4.863117445	10.42967448	1.24E-03	6.11E-03
XLOC_013028	74712392	74712457	1	ENSSSCT00000027413	ENSSSCG00000023047	ENSSSCG00000023047	-0.570740489	1.485285724	5.719696515	6.668402961	9.81E-03	3.19E-02
XLOC_013034	75476749	75480648	1	ENSSSCT00000022340	ENSSSCG00000029790	PCYOX1	0.643150161	1.561735528	7.021905984	6.134660949	1.33E-02	4.06E-02
XLOC_013044	76587951	76590473	1	ENSSSCT00000009134	ENSSSCG00000008340	ANTXR1	1.063685483	2.090264459	5.08682972	14.20658266	1.64E-04	1.14E-03
XLOC_013051	77408777	77410502	1	ENSSSCT00000009142	ENSSSCG00000008348	ENSSSCG00000008348	-0.956240879	1.940247746	4.254542173	18.25599673	1.93E-05	1.84E-04
XLOC_013056	80487337	80489992	1	ENSSSCT00000009152	ENSSSCG00000008358	ACTR2	-0.599268516	1.514948254	9.306244138	6.219434902	1.26E-02	3.92E-02
XLOC_013058	80747565	80749186	1	ENSSSCT00000024583	ENSSSCG00000027527	ENSSSCG00000027527	-1.781092732	3.436863924	3.624224469	27.16721381	1.87E-07	2.97E-06
XLOC_013065	82603920	82604044	1	ENSSSCT00000025091	ENSSSCG00000030195	ENSSSCG00000030195	0.774936658	1.711114922	0.804177262	5.831614371	1.57E-02	4.67E-02
XLOC_013068	83444205	83445398	1	ENSSSCT00000009169	ENSSSCG00000008374	ENSSSCG00000008374	0.744503628	1.675397735	3.165738733	7.055508901	7.90E-03	2.69E-02
XLOC_013069	83690953	83691025	1	ENSSSCT00000009171	ENSSSCG00000008376	COMMD1	-0.956409346	1.940474327	3.493453192	16.11568954	5.96E-05	4.85E-04
XLOC_013072	84698896	84698997	1	ENSSSCT00000009183	ENSSSCG00000008386	KIAA1841	-0.842159256	1.792731284	-0.341139185	5.797493775	1.60E-02	4.73E-02
XLOC_013074	84853142	84853443	1	ENSSSCT00000009184	ENSSSCG00000008387	PEX13	0.732800544	1.661861951	4.291131087	7.737722535	5.41E-03	1.98E-02
XLOC_013075	84967875	84968647	1	ENSSSCT00000009185	ENSSSCG00000008388	REL	-1.37880158	2.600522607	2.587220417	27.45846463	1.61E-07	2.60E-06
XLOC_013079	88020550	88021050	1	ENSSSCT00000009192	ENSSSCG00000008395	VRK2	-0.546277702	1.460313077	4.382584872	5.693794867	1.70E-02	4.96E-02
XLOC_013088	91511448	91511724	1	ENSSSCT00000026078	ENSSSCG00000024602	ENSSSCG00000024602	1.251847886	2.38146259	0.092580306	7.773905338	5.30E-03	1.94E-02
XLOC_013098	97965675	97966334	1	ENSSSCT00000009224	ENSSSCG00000008423	PPP1R21	-0.539989437	1.453961872	4.475659306	6.003363282	1.43E-02	4.33E-02
XLOC_013100	98711056	98711128	1	ENSSSCT00000028757	ENSSSCG00000020931	ENSSSCG00000020931	-1.810646664	3.507994934	5.795948302	59.58197884	1.17E-14	4.67E-13
XLOC_013101	99052021	99052487	1	ENSSSCT00000009229	ENSSSCG00000008428	MSH2	-1.405186986	2.648521071	5.358743584	32.0956123	1.47E-08	2.88E-07
XLOC_013102	99312713	99313171	1	ENSSSCT00000009230	ENSSSCG00000008429	TACSTD1	0.842888669	1.793637901	10.16819699	11.51550835	6.90E-04	3.76E-03
XLOC_013106	100058022	100058308	1	ENSSSCT00000009240	ENSSSCG00000008439	RHOQ	-1.569267525	2.967540101	2.767150512	36.41598695	1.59E-09	3.61E-08
XLOC_013112	102312703	102313323	1	ENSSSCT00000009251	ENSSSCG00000008449	SLC3A1	0.665319257	1.585919186	7.262774936	6.691391725	9.69E-03	3.16E-02
XLOC_013114	102752610	102752747	1	ENSSSCT00000009255	ENSSSCG00000008453	ABCG8	1.114428077	2.165091621	6.429814114	12.10460747	5.03E-04	2.87E-03
XLOC_013124	106694024	106694734	1	ENSSSCT00000009272	ENSSSCG00000008470	THUMPD2	-0.972695652	1.962504078	4.458133754	20.05713226	7.52E-06	8.02E-05
XLOC_013125	107052281	107052331	1	ENSSSCT00000009278	ENSSSCG00000008476	MAP4K3	0.783491473	1.721291542	3.412532429	8.945303312	2.78E-03	1.16E-02
XLOC_013130	107712666	107713853	1	ENSSSCT00000009284	ENSSSCG00000008482	GEMIN6	-0.56926137	1.483763719	3.983638742	6.072507651	1.37E-02	4.19E-02
XLOC_013132	107762107	107763286	1	ENSSSCT00000009288	ENSSSCG00000008486	GALM	1.619471795	3.072625195	7.876682977	25.67652209	4.04E-07	6.04E-06
XLOC_013137	108495649	108495678	1	ENSSSCT00000009290	ENSSSCG00000008488	FAM82A1	-0.897225844	1.862481175	0.576414806	9.199758624	2.42E-03	1.04E-02
XLOC_013143	109443446	109445483	1	ENSSSCT00000009297	ENSSSCG00000008495	PRKD3	-1.663106451	3.166977133	5.785187663	46.87348118	7.57E-12	2.17E-10
XLOC_013147	110256208	110260083	1	ENSSSCT00000009306	ENSSSCG00000008504	CRIM1	0.699576925	1.624028471	6.108334441	7.178113576	7.38E-03	2.54E-02
XLOC_013148	112970344	112972130	1	ENSSSCT00000009311	ENSSSCG00000008509	RASGRP3	-1.9891636	3.970067675	5.078594175	42.6033281	6.70E-11	1.74E-09
XLOC_013149	113229601	113230615	1	ENSSSCT00000009313	ENSSSCG00000008510	LTBP1	-0.577152073	1.491901278	4.830777634	5.918107595	1.50E-02	4.48E-02
XLOC_013159	114856680	114856731	1	ENSSSCT00000029610	ENSSSCG00000027034	ENSSSCG00000027034	-5.473875129	44.44271747	2.664544036	338.9923262	1.06E-75	1.05E-72
XLOC_013174	118296681	118296889	1	ENSSSCT00000009348	ENSSSCG00000008543	RBKS	0.71526665	1.641786638	2.741968607	7.630175192	5.74E-03	2.07E-02
XLOC_013176	118507937	118508614	1	ENSSSCT00000009351	ENSSSCG00000008546	GPN1	-0.554447222	1.468605819	4.647426507	5.905817143	1.51E-02	4.51E-02
XLOC_013183	118912947	118913296	1	ENSSSCT00000023065	ENSSSCG00000022058	C2orf28	0.558427768	1.472663451	5.85160602	6.265982038	1.23E-02	3.84E-02
XLOC_013185	118992527	118994900	1	ENSSSCT00000009359	ENSSSCG00000008554	ABHD1	0.822053296	1.767920371	5.956327091	9.671782798	1.87E-03	8.41E-03
XLOC_013186	119019722	119019972	1	ENSSSCT00000009361	ENSSSCG00000008556	KHK	1.068364472	2.097054668	8.491960378	14.72422385	1.24E-04	9.00E-04
XLOC_013192	119265407	119265541	1	ENSSSCT00000009366	ENSSSCG00000008561	CENPA	-1.084301144	2.120348115	1.729599138	16.43527076	5.03E-05	4.18E-04
XLOC_013195	119570474	119570572	1	ENSSSCT00000023702	ENSSSCG00000030643	EPT1	0.966047823	1.953481812	3.964704012	7.8679324	5.03E-03	1.87E-02
XLOC_013198	119785952	119786984	1	ENSSSCT00000009378	ENSSSCG00000008572	FAM59B	-1.818958057	3.528262884	0.044732105	26.28041276	2.95E-07	4.54E-06
XLOC_013200	120779483	120779587	1	ENSSSCT00000025548	ENSSSCG00000022933	EFR3B	1.846634717	3.596602491	1.700614072	28.85569244	7.80E-08	1.34E-06
XLOC_013202	121228062	121230404	1	ENSSSCT00000009390	ENSSSCG00000008581	NCOA1	0.743772842	1.674549289	6.869737598	9.859194264	1.69E-03	7.77E-03
XLOC_013210	125729427	125729721	1	ENSSSCT00000025724	ENSSSCG00000022260	ENSSSCG00000022260	0.998465518	1.997873888	2.657511114	13.29246559	2.66E-04	1.70E-03
XLOC_013211	125747271	125747861	1	ENSSSCT00000009409	ENSSSCG00000008598	RHOB	0.746356487	1.677550837	4.370867157	6.427482287	1.12E-02	3.56E-02
XLOC_013213	125988735	125990961	1	ENSSSCT00000009412	ENSSSCG00000008601	SDC1	0.836718963	1.785983761	7.629266186	9.986638396	1.58E-03	7.38E-03
XLOC_013216	128215324	128215348	1	ENSSSCT00000009424	ENSSSCG00000008613	GEN1	-1.30061607	2.463340515	3.520256142	23.27497551	1.40E-06	1.83E-05
XLOC_013226	132792631	132793101	1	ENSSSCT00000009434	ENSSSCG00000008623	ENSSSCG00000008623	-1.717353854	3.288327189	1.561314003	43.14399229	5.09E-11	1.34E-09
XLOC_013238	135295916	135298091	1	ENSSSCT00000009454	ENSSSCG00000008642	ASAP2	0.682441074	1.604852908	6.664522866	8.66369904	3.25E-03	1.31E-02
XLOC_013241	135718624	135718768	1	ENSSSCT00000028585	ENSSSCG00000026762	ENSSSCG00000026762	1.031679494	2.044402831	-0.24890385	6.88553577	8.69E-03	2.90E-02
XLOC_013242	135801780	135802585	1	ENSSSCT00000009458	ENSSSCG00000008645	ID2	0.722040468	1.649513366	6.521744533	7.830063504	5.14E-03	1.90E-02
XLOC_013243	137582368	137582520	1	ENSSSCT00000009459	ENSSSCG00000008646	RNF144A	-1.102534053	2.147315313	2.357296345	6.644919691	9.94E-03	3.23E-02
XLOC_013248	139824616	139825571	1	ENSSSCT00000031364	ENSSSCG00000024285	DLG4	-0.722045013	1.649518563	3.579826271	6.648605863	9.92E-03	3.22E-02
XLOC_013251	139866341	139867137	1	ENSSSCT00000024555	ENSSSCG00000029345	PHF23	-0.582363293	1.497299983	4.136846895	7.194550429	7.31E-03	2.52E-02
XLOC_013263	142094003	142094122	1	ENSSSCT00000009470	ENSSSCG00000008655	PXDN	0.913606208	1.883748298	2.871833499	8.340697528	3.88E-03	1.51E-02
XLOC_013264	143174808	143175319	1	ENSSSCT00000009480	ENSSSCG00000028849	ENSSSCG00000028849	0.80790172	1.750663396	6.939472567	8.707283808	3.17E-03	1.29E-02
XLOC_013265	143906315	143908736	1	ENSSSCT00000009481	ENSSSCG00000008664	FAM84A	1.097414511	2.139708862	6.242469688	16.6100562	4.59E-05	3.87E-04
XLOC_013272	210721	211044	1	ENSSSCT00000006472	ENSSSCG00000005893	ZNF34	-0.893863077	1.858144988	2.857091534	12.9495394	3.20E-04	1.97E-03
XLOC_013274	366934	367095	1	ENSSSCT00000006474	ENSSSCG00000005895	C8orf82	-0.849036504	1.801297537	3.04124151	10.97787846	9.22E-04	4.78E-03
XLOC_013275	368628	368886	1	ENSSSCT00000006475	ENSSSCG00000005896	LRRC24	-0.781492027	1.718907638	2.900016708	9.819626585	1.73E-03	7.90E-03
XLOC_013276	378264	378347	1	CUFF.289.3	NA	ENSSSCG00000025736	-1.014639142	2.020397472	4.811327437	19.27648313	1.13E-05	1.15E-04
XLOC_013279	440591	440700	1	ENSSSCT00000029149	ENSSSCG00000025116	TONSL	-0.744746096	1.675679336	6.856538795	10.98308907	9.19E-04	4.77E-03
XLOC_013281	464087	464959	1	ENSSSCT00000006485	ENSSSCG00000005905	SLC39A4	1.651036476	3.140591878	8.493505127	23.99555119	9.66E-07	1.32E-05
XLOC_013288	599697	600085	1	ENSSSCT00000006498	ENSSSCG00000005918	DGAT	1.08565533	2.122339316	8.938263753	15.29223774	9.21E-05	7.03E-04
XLOC_013291	782923	783084	1	ENSSSCT00000028097	ENSSSCG00000029120	ENSSSCG00000029120	1.805451146	3.495384456	3.300368691	19.42969255	1.04E-05	1.07E-04
XLOC_013293	842658	842775	1	ENSSSCT00000006504	ENSSSCG00000005924	ENSSSCG00000005924	0.647347784	1.566286125	5.944462583	6.921308404	8.52E-03	2.85E-02
XLOC_013294	898410	898477	1	ENSSSCT00000006491	ENSSSCG00000005911	ENSSSCG00000005911	1.570662256	2.970410368	4.813474733	20.45526018	6.10E-06	6.66E-05
XLOC_013300	1122867	1123047	1	ENSSSCT00000007622	ENSSSCG00000006957	RHPN1	1.135260824	2.19658271	5.314817227	11.51255333	6.91E-04	3.76E-03
XLOC_013302	1422124	1422248	1	ENSSSCT00000007623	ENSSSCG00000006958	TOP1MT	1.152715017	2.223319088	2.075697527	9.36997571	2.21E-03	9.65E-03
XLOC_013306	2362660	2362823	1	ENSSSCT00000006516	ENSSSCG00000005935	EIF2C2	-0.716600938	1.643305759	2.917845217	9.880806682	1.67E-03	7.70E-03
XLOC_013307	2425325	2425499	1	ENSSSCT00000006513	ENSSSCG00000005933	CHRAC1	-1.272808882	2.416315569	4.658289835	33.41561119	7.44E-09	1.52E-07
XLOC_013328	10661792	10662517	1	ENSSSCT00000024990	ENSSSCG00000028759	ENSSSCG00000028759	-0.672627047	1.59397284	4.996000057	10.23552955	1.38E-03	6.64E-03
XLOC_013329	10801066	10801105	1	ENSSSCT00000006542	ENSSSCG00000005959	FAM49B	-1.221651941	2.332136029	6.629964258	27.55132622	1.53E-07	2.50E-06
XLOC_013330	11095052	11095581	1	ENSSSCT00000006545	ENSSSCG00000005962	GSDMC	2.187922326	4.556488183	4.986913579	33.32413382	7.80E-09	1.59E-07
XLOC_013332	13884629	13885567	1	ENSSSCT00000006550	ENSSSCG00000005967	FAM84B	1.380930962	2.604363748	2.204606174	13.19355341	2.81E-04	1.77E-03
XLOC_013336	15725526	15725814	1	ENSSSCT00000006560	ENSSSCG00000005977	TMEM65	3.60430681	12.161985	3.82211502	17.84880127	2.39E-05	2.21E-04
XLOC_013339	16450289	16450412	1	ENSSSCT00000006562	ENSSSCG00000005979	ANXA13	1.531013797	2.889888433	8.118515243	17.98022422	2.23E-05	2.09E-04
XLOC_013342	16755854	16756131	1	ENSSSCT00000006566	ENSSSCG00000005983	ATAD2	-1.067527823	2.095838896	5.658130378	17.57801467	2.76E-05	2.51E-04
XLOC_013348	18648177	18648803	1	ENSSSCT00000029207	ENSSSCG00000029060	ENSSSCG00000029060	3.793702704	13.86814292	4.987459108	12.99135283	3.13E-04	1.94E-03
XLOC_013351	20185803	20186369	1	ENSSSCT00000006582	ENSSSCG00000005999	DSCC1	-1.230847041	2.347047503	2.511341136	22.80604275	1.79E-06	2.27E-05
[truncated: 342,325 more chars]
